# Supplementary material for: Haptic Guidance Needs to Be Intuitive Not Just Informative to Improve Human Motor Accuracy
Source: PLoS One. 2016 Mar 16;11(3):e0150912. doi: 10.1371/journal.pone.0150912 (PMC4794196; doi:10.1371/journal.pone.0150912)
Supplement: S2 Data — (ZIP) [file pone.0150912.s002.zip › Subject2/exp2_0041.txt]

Time	PosX	PosY	PosZ	RotX	RotY	RotZ	ForceX	ForceY	ForceZ	MomentX	MomentY	MomentZ	VelocityX	VelocityY	VelocityZ	CalibratedWeight	ButtonDown	Condition	Trial	Visual
22002.121189	-0.007321	0.560074	0.248820	84.536751	-143.420013	-116.959816	0.000000	0.000000	0.000000	0.000000	0.000000	0.000000	0.010155	-0.030971	-0.009586	0.000000	1.000000	4.000000	17.000000	0.000000
22002.124522	-0.007321	0.560074	0.248820	84.564590	-143.173279	-116.732376	4.591008	0.000000	1.980567	0.000000	0.000000	0.000000	0.010155	-0.030971	-0.009586	0.000000	1.000000	4.000000	17.000000	0.000000
22002.127856	-0.007321	0.560074	0.248820	84.564590	-143.173279	-116.732376	4.591008	0.000000	1.980567	0.000000	0.000000	0.000000	0.010155	-0.030971	-0.009586	0.000000	1.000000	4.000000	17.000000	0.000000
22002.131189	-0.006719	0.559924	0.248880	84.564590	-143.173279	-116.732376	4.591008	0.000000	1.980567	0.000000	0.000000	0.000000	0.180826	-0.044935	0.017810	0.000000	1.000000	4.000000	17.000000	0.000000
22002.134522	-0.005245	0.559886	0.249040	84.621887	-142.579391	-116.283180	4.591143	0.000000	1.980254	0.000000	0.000000	0.000000	0.442103	-0.011297	0.048001	0.000000	1.000000	4.000000	17.000000	0.000000
22002.137856	-0.005245	0.559886	0.249040	84.621887	-142.579391	-116.283180	4.591143	0.000000	1.980254	0.000000	0.000000	0.000000	0.442103	-0.011297	0.048001	0.000000	1.000000	4.000000	17.000000	0.000000
22002.141189	-0.005245	0.559886	0.249040	84.621887	-142.579391	-116.283180	4.591143	0.000000	1.980254	0.000000	0.000000	0.000000	0.442103	-0.011297	0.048001	0.000000	1.000000	4.000000	17.000000	0.000000
22002.144522	-0.003704	0.559810	0.249203	84.630928	-142.031296	-115.876236	4.605619	0.000000	1.946348	0.000000	0.000000	0.000000	0.462405	-0.022865	0.048846	0.000000	1.000000	4.000000	17.000000	0.000000
22002.147856	-0.003704	0.559810	0.249203	84.630928	-142.031296	-115.876236	4.605619	0.000000	1.946348	0.000000	0.000000	0.000000	0.462405	-0.022865	0.048846	0.000000	1.000000	4.000000	17.000000	0.000000
22002.151189	-0.003704	0.559810	0.249203	84.630928	-142.031296	-115.876236	4.605619	0.000000	1.946348	0.000000	0.000000	0.000000	0.462405	-0.022865	0.048846	0.000000	1.000000	4.000000	17.000000	0.000000
22002.154522	-0.002296	0.559816	0.249523	84.497078	-138.602707	-112.732681	4.616244	0.000000	1.921011	0.000000	0.000000	0.000000	0.422206	0.001873	0.096134	0.000000	1.000000	4.000000	17.000000	0.000000
22002.157856	-0.002296	0.559816	0.249523	84.497078	-138.602707	-112.732681	4.616244	0.000000	1.921011	0.000000	0.000000	0.000000	0.422206	0.001873	0.096134	0.000000	1.000000	4.000000	17.000000	0.000000
22002.161189	-0.002296	0.559816	0.249523	84.497078	-138.602707	-112.732681	4.616244	0.000000	1.921011	0.000000	0.000000	0.000000	0.422206	0.001873	0.096134	0.000000	1.000000	4.000000	17.000000	0.000000
22002.164522	-0.000183	0.560020	0.249844	84.004395	-132.200302	-106.893257	4.626313	0.000000	1.896636	0.000000	0.000000	0.000000	0.634030	0.061134	0.096226	0.000000	1.000000	4.000000	17.000000	0.000000
22002.167856	-0.000183	0.560020	0.249844	84.004395	-132.200302	-106.893257	4.626313	0.000000	1.896636	0.000000	0.000000	0.000000	0.634030	0.061134	0.096226	0.000000	1.000000	4.000000	17.000000	0.000000
22002.171189	-0.000183	0.560020	0.249844	84.004395	-132.200302	-106.893257	4.626313	0.000000	1.896636	0.000000	0.000000	0.000000	0.634030	0.061134	0.096226	0.000000	1.000000	4.000000	17.000000	0.000000
22002.174522	0.001428	0.560038	0.249966	83.247704	-125.787086	-101.036705	4.640811	0.000000	1.860880	0.000000	0.000000	0.000000	0.483382	0.005381	0.036590	0.000000	1.000000	4.000000	17.000000	0.000000
22002.177856	0.001428	0.560038	0.249966	83.247704	-125.787086	-101.036705	4.640811	0.000000	1.860880	0.000000	0.000000	0.000000	0.483382	0.005381	0.036590	0.000000	1.000000	4.000000	17.000000	0.000000
22002.181189	0.001428	0.560038	0.249966	83.247704	-125.787086	-101.036705	4.640811	0.000000	1.860880	0.000000	0.000000	0.000000	0.483382	0.005381	0.036590	0.000000	1.000000	4.000000	17.000000	0.000000
22002.184522	0.003476	0.560270	0.249925	82.338196	-120.173973	-95.656303	4.651406	0.000000	1.834236	0.000000	0.000000	0.000000	0.614256	0.069542	-0.012254	0.000000	1.000000	4.000000	17.000000	0.000000
22002.187856	0.003476	0.560270	0.249925	82.338196	-120.173973	-95.656303	4.651406	0.000000	1.834236	0.000000	0.000000	0.000000	0.614256	0.069542	-0.012254	0.000000	1.000000	4.000000	17.000000	0.000000
22002.191189	0.003476	0.560270	0.249925	82.338196	-120.173973	-95.656303	4.651406	0.000000	1.834236	0.000000	0.000000	0.000000	0.614256	0.069542	-0.012254	0.000000	1.000000	4.000000	17.000000	0.000000
22002.194522	0.005992	0.560445	0.249756	81.366280	-115.603943	-91.115570	4.664228	0.000000	1.801381	0.000000	0.000000	0.000000	0.754860	0.052534	-0.050524	0.000000	1.000000	4.000000	17.000000	0.000000
22002.197856	0.005992	0.560445	0.249756	81.366280	-115.603943	-91.115570	4.664228	0.000000	1.801381	0.000000	0.000000	0.000000	0.754860	0.052534	-0.050524	0.000000	1.000000	4.000000	17.000000	0.000000
22002.201189	0.005992	0.560445	0.249756	81.366280	-115.603943	-91.115570	4.664228	0.000000	1.801381	0.000000	0.000000	0.000000	0.754860	0.052534	-0.050524	0.000000	1.000000	4.000000	17.000000	0.000000
22002.204522	0.008473	0.560667	0.249494	80.411217	-112.066689	-87.608597	4.679492	0.000000	1.761351	0.000000	0.000000	0.000000	0.744141	0.066521	-0.078795	0.000000	1.000000	4.000000	17.000000	0.000000
22002.207856	0.008473	0.560667	0.249494	80.411217	-112.066689	-87.608597	4.679492	0.000000	1.761351	0.000000	0.000000	0.000000	0.744141	0.066521	-0.078795	0.000000	1.000000	4.000000	17.000000	0.000000
22002.211189	0.008473	0.560667	0.249494	80.411217	-112.066689	-87.608597	4.679492	0.000000	1.761351	0.000000	0.000000	0.000000	0.744141	0.066521	-0.078795	0.000000	1.000000	4.000000	17.000000	0.000000
22002.214522	0.011286	0.560901	0.249168	79.491142	-109.263527	-84.890228	4.694100	0.000000	1.722040	0.000000	0.000000	0.000000	0.843973	0.070205	-0.097774	0.000000	1.000000	4.000000	17.000000	0.000000
22002.217856	0.011286	0.560901	0.249168	79.491142	-109.263527	-84.890228	4.694100	0.000000	1.722040	0.000000	0.000000	0.000000	0.843973	0.070205	-0.097774	0.000000	1.000000	4.000000	17.000000	0.000000
22002.221189	0.011286	0.560901	0.249168	79.491142	-109.263527	-84.890228	4.694100	0.000000	1.722040	0.000000	0.000000	0.000000	0.843973	0.070205	-0.097774	0.000000	1.000000	4.000000	17.000000	0.000000
22002.224522	0.014431	0.561108	0.248780	78.598976	-106.874084	-82.673874	4.710351	0.000000	1.677079	0.000000	0.000000	0.000000	0.943510	0.062313	-0.116275	0.000000	1.000000	4.000000	17.000000	0.000000
22002.227856	0.014431	0.561108	0.248780	78.598976	-106.874084	-82.673874	4.710351	0.000000	1.677079	0.000000	0.000000	0.000000	0.943510	0.062313	-0.116275	0.000000	1.000000	4.000000	17.000000	0.000000
22002.231189	0.014431	0.561108	0.248780	78.598976	-106.874084	-82.673874	4.710351	0.000000	1.677079	0.000000	0.000000	0.000000	0.943510	0.062313	-0.116275	0.000000	1.000000	4.000000	17.000000	0.000000
22002.234522	0.017471	0.561350	0.248344	77.722229	-104.731522	-80.711769	4.728137	0.000000	1.626262	0.000000	0.000000	0.000000	0.912122	0.072415	-0.130785	0.000000	1.000000	4.000000	17.000000	0.000000
22002.237856	0.017471	0.561350	0.248344	77.722229	-104.731522	-80.711769	4.728137	0.000000	1.626262	0.000000	0.000000	0.000000	0.912122	0.072415	-0.130785	0.000000	1.000000	4.000000	17.000000	0.000000
22002.241189	0.017471	0.561350	0.248344	77.722229	-104.731522	-80.711769	4.728137	0.000000	1.626262	0.000000	0.000000	0.000000	0.912122	0.072415	-0.130785	0.000000	1.000000	4.000000	17.000000	0.000000
22002.244522	0.020709	0.561591	0.247889	76.850113	-102.670013	-78.871178	4.744864	0.000000	1.576791	0.000000	0.000000	0.000000	0.971317	0.072340	-0.136560	0.000000	1.000000	4.000000	17.000000	0.000000
22002.247856	0.020709	0.561591	0.247889	76.850113	-102.670013	-78.871178	4.744864	0.000000	1.576791	0.000000	0.000000	0.000000	0.971317	0.072340	-0.136560	0.000000	1.000000	4.000000	17.000000	0.000000
22002.251189	0.020709	0.561591	0.247889	76.850113	-102.670013	-78.871178	4.744864	0.000000	1.576791	0.000000	0.000000	0.000000	0.971317	0.072340	-0.136560	0.000000	1.000000	4.000000	17.000000	0.000000
22002.254522	0.023978	0.561858	0.247461	76.000648	-100.725533	-77.124352	4.762308	0.000000	1.523293	0.000000	0.000000	0.000000	0.980646	0.080064	-0.128384	0.000000	0.000000	4.000000	17.000000	0.000000
22002.257856	0.023978	0.561858	0.247461	76.000648	-100.725533	-77.124352	4.762308	0.000000	1.523293	0.000000	0.000000	0.000000	0.980646	0.080064	-0.128384	0.000000	0.000000	4.000000	17.000000	0.000000
22002.261189	0.023978	0.561858	0.247461	76.000648	-100.725533	-77.124352	4.762308	0.000000	1.523293	0.000000	0.000000	0.000000	0.980646	0.080064	-0.128384	0.000000	0.000000	4.000000	17.000000	0.000000
22002.264522	0.027212	0.562112	0.247068	75.208038	-98.990257	-75.492760	4.779545	0.000000	1.468315	0.000000	0.000000	0.000000	0.970125	0.076309	-0.117838	0.000000	0.000000	4.000000	17.000000	0.000000
22002.267856	0.027212	0.562112	0.247068	75.208038	-98.990257	-75.492760	4.779545	0.000000	1.468315	0.000000	0.000000	0.000000	0.970125	0.076309	-0.117838	0.000000	0.000000	4.000000	17.000000	0.000000
22002.271189	0.027212	0.562112	0.247068	75.208038	-98.990257	-75.492760	4.779545	0.000000	1.468315	0.000000	0.000000	0.000000	0.970125	0.076309	-0.117838	0.000000	0.000000	4.000000	17.000000	0.000000
22002.274522	0.030510	0.562409	0.246683	74.497147	-97.569626	-74.090347	4.796191	0.000000	1.412996	0.000000	0.000000	0.000000	0.989565	0.089163	-0.115658	0.000000	0.000000	4.000000	17.000000	0.000000
22002.277856	0.030510	0.562409	0.246683	74.497147	-97.569626	-74.090347	4.796191	0.000000	1.412996	0.000000	0.000000	0.000000	0.989565	0.089163	-0.115658	0.000000	0.000000	4.000000	17.000000	0.000000
22002.281189	0.030510	0.562409	0.246683	74.497147	-97.569626	-74.090347	4.796191	0.000000	1.412996	0.000000	0.000000	0.000000	0.989565	0.089163	-0.115658	0.000000	0.000000	4.000000	17.000000	0.000000
22002.284522	0.033776	0.562699	0.246364	73.970688	-96.579369	-73.050148	4.812694	0.000000	1.355721	0.000000	0.000000	0.000000	0.979793	0.086799	-0.095798	0.000000	0.000000	4.000000	17.000000	0.000000
22002.287856	0.033776	0.562699	0.246364	73.970688	-96.579369	-73.050148	4.812694	0.000000	1.355721	0.000000	0.000000	0.000000	0.979793	0.086799	-0.095798	0.000000	0.000000	4.000000	17.000000	0.000000
22002.291189	0.033776	0.562699	0.246364	73.970688	-96.579369	-73.050148	4.812694	0.000000	1.355721	0.000000	0.000000	0.000000	0.979793	0.086799	-0.095798	0.000000	0.000000	4.000000	17.000000	0.000000
22002.294522	0.037041	0.563010	0.246042	73.710121	-95.969025	-72.471146	4.828595	0.000000	1.297951	0.000000	0.000000	0.000000	0.979297	0.093240	-0.096609	0.000000	0.000000	4.000000	17.000000	0.000000
22002.297856	0.037041	0.563010	0.246042	73.710121	-95.969025	-72.471146	4.828595	0.000000	1.297951	0.000000	0.000000	0.000000	0.979297	0.093240	-0.096609	0.000000	0.000000	4.000000	17.000000	0.000000
22002.301189	0.037041	0.563010	0.246042	73.710121	-95.969025	-72.471146	4.828595	0.000000	1.297951	0.000000	0.000000	0.000000	0.979297	0.093240	-0.096609	0.000000	0.000000	4.000000	17.000000	0.000000
22002.304522	0.040473	0.563270	0.245750	73.716492	-95.643150	-72.202843	4.843925	0.000000	1.239511	0.000000	0.000000	0.000000	1.029615	0.078009	-0.087548	0.000000	0.000000	4.000000	17.000000	0.000000
22002.307856	0.040473	0.563270	0.245750	73.716492	-95.643150	-72.202843	4.843925	0.000000	1.239511	0.000000	0.000000	0.000000	1.029615	0.078009	-0.087548	0.000000	0.000000	4.000000	17.000000	0.000000
22002.311189	0.040473	0.563270	0.245750	73.716492	-95.643150	-72.202843	4.843925	0.000000	1.239511	0.000000	0.000000	0.000000	1.029615	0.078009	-0.087548	0.000000	0.000000	4.000000	17.000000	0.000000
22002.314522	0.043938	0.563573	0.245464	73.746040	-95.304428	-71.857590	4.859469	0.000000	1.177099	0.000000	0.000000	0.000000	1.039500	0.090905	-0.085694	0.000000	0.000000	4.000000	17.000000	0.000000
22002.317856	0.043938	0.563573	0.245464	73.746040	-95.304428	-71.857590	4.859469	0.000000	1.177099	0.000000	0.000000	0.000000	1.039500	0.090905	-0.085694	0.000000	0.000000	4.000000	17.000000	0.000000
22002.321189	0.043938	0.563573	0.245464	73.746040	-95.304428	-71.857590	4.859469	0.000000	1.177099	0.000000	0.000000	0.000000	1.039500	0.090905	-0.085694	0.000000	0.000000	4.000000	17.000000	0.000000
22002.324522	0.047507	0.563830	0.245241	73.747429	-94.939644	-71.228661	4.874481	0.000000	1.113301	0.000000	0.000000	0.000000	1.070699	0.077101	-0.067078	0.000000	0.000000	4.000000	17.000000	0.000000
22002.327856	0.047507	0.563830	0.245241	73.747429	-94.939644	-71.228661	4.874481	0.000000	1.113301	0.000000	0.000000	0.000000	1.070699	0.077101	-0.067078	0.000000	0.000000	4.000000	17.000000	0.000000
22002.331189	0.047507	0.563830	0.245241	73.747429	-94.939644	-71.228661	4.874481	0.000000	1.113301	0.000000	0.000000	0.000000	1.070699	0.077101	-0.067078	0.000000	0.000000	4.000000	17.000000	0.000000
22002.334522	0.051310	0.564053	0.245018	73.751236	-94.544708	-70.318535	4.889249	0.000000	1.046538	0.000000	0.000000	0.000000	1.141160	0.066977	-0.066628	0.000000	0.000000	4.000000	17.000000	0.000000
22002.337856	0.051310	0.564053	0.245018	73.751236	-94.544708	-70.318535	4.889249	0.000000	1.046538	0.000000	0.000000	0.000000	1.141160	0.066977	-0.066628	0.000000	0.000000	4.000000	17.000000	0.000000
22002.341189	0.051310	0.564053	0.245018	73.751236	-94.544708	-70.318535	4.889249	0.000000	1.046538	0.000000	0.000000	0.000000	1.141160	0.066977	-0.066628	0.000000	0.000000	4.000000	17.000000	0.000000
22002.344522	0.055286	0.564209	0.244836	73.755005	-94.138802	-69.615738	4.904109	0.000000	0.974535	0.000000	0.000000	0.000000	1.192571	0.046740	-0.054746	0.000000	0.000000	4.000000	17.000000	0.000000
22002.347856	0.055286	0.564209	0.244836	73.755005	-94.138802	-69.615738	4.904109	0.000000	0.974535	0.000000	0.000000	0.000000	1.192571	0.046740	-0.054746	0.000000	0.000000	4.000000	17.000000	0.000000
22002.351189	0.055286	0.564209	0.244836	73.755005	-94.138802	-69.615738	4.904109	0.000000	0.974535	0.000000	0.000000	0.000000	1.192571	0.046740	-0.054746	0.000000	0.000000	4.000000	17.000000	0.000000
22002.354522	0.059467	0.564258	0.244693	73.764664	-93.723106	-69.442635	4.918645	0.000000	0.898291	0.000000	0.000000	0.000000	1.254421	0.014939	-0.042835	0.000000	0.000000	4.000000	17.000000	0.000000
22002.357856	0.059467	0.564258	0.244693	73.764664	-93.723106	-69.442635	4.918645	0.000000	0.898291	0.000000	0.000000	0.000000	1.254421	0.014939	-0.042835	0.000000	0.000000	4.000000	17.000000	0.000000
22002.361189	0.059467	0.564258	0.244693	73.764664	-93.723106	-69.442635	4.918645	0.000000	0.898291	0.000000	0.000000	0.000000	1.254421	0.014939	-0.042835	0.000000	0.000000	4.000000	17.000000	0.000000
22002.364522	0.064423	0.564224	0.244547	73.807526	-93.292435	-69.186813	4.932782	0.000000	0.817106	0.000000	0.000000	0.000000	1.486849	-0.010392	-0.043835	0.000000	0.000000	4.000000	17.000000	0.000000
22002.367856	0.064423	0.564224	0.244547	73.807526	-93.292435	-69.186813	4.932782	0.000000	0.817106	0.000000	0.000000	0.000000	1.486849	-0.010392	-0.043835	0.000000	0.000000	4.000000	17.000000	0.000000
22002.371189	0.064423	0.564224	0.244547	73.807526	-93.292435	-69.186813	4.932782	0.000000	0.817106	0.000000	0.000000	0.000000	1.486849	-0.010392	-0.043835	0.000000	0.000000	4.000000	17.000000	0.000000
22002.374522	0.068714	0.564090	0.244430	73.888618	-92.991776	-68.562706	4.947914	0.000000	0.719824	0.000000	0.000000	0.000000	1.287254	-0.040012	-0.034972	0.000000	0.000000	4.000000	17.000000	0.000000
22002.377856	0.068714	0.564090	0.244430	73.888618	-92.991776	-68.562706	4.947914	0.000000	0.719824	0.000000	0.000000	0.000000	1.287254	-0.040012	-0.034972	0.000000	0.000000	4.000000	17.000000	0.000000
22002.381189	0.068714	0.564090	0.244430	73.888618	-92.991776	-68.562706	4.947914	0.000000	0.719824	0.000000	0.000000	0.000000	1.287254	-0.040012	-0.034972	0.000000	0.000000	4.000000	17.000000	0.000000
22002.384522	0.073809	0.563884	0.244246	74.026688	-92.700943	-67.335457	4.959539	0.000000	0.634797	0.000000	0.000000	0.000000	1.528614	-0.061773	-0.055289	0.000000	0.000000	4.000000	17.000000	0.000000
22002.387856	0.073809	0.563884	0.244246	74.026688	-92.700943	-67.335457	4.959539	0.000000	0.634797	0.000000	0.000000	0.000000	1.528614	-0.061773	-0.055289	0.000000	0.000000	4.000000	17.000000	0.000000
22002.391189	0.073809	0.563884	0.244246	74.026688	-92.700943	-67.335457	4.959539	0.000000	0.634797	0.000000	0.000000	0.000000	1.528614	-0.061773	-0.055289	0.000000	0.000000	4.000000	17.000000	0.000000
22002.394522	0.079303	0.563597	0.243960	74.153435	-92.403084	-65.164749	4.971500	0.000000	0.533095	0.000000	0.000000	0.000000	1.648062	-0.086382	-0.085730	0.000000	0.000000	4.000000	17.000000	0.000000
22002.397856	0.079303	0.563597	0.243960	74.153435	-92.403084	-65.164749	4.971500	0.000000	0.533095	0.000000	0.000000	0.000000	1.648062	-0.086382	-0.085730	0.000000	0.000000	4.000000	17.000000	0.000000
22002.401189	0.079303	0.563597	0.243960	74.153435	-92.403084	-65.164749	4.971500	0.000000	0.533095	0.000000	0.000000	0.000000	1.648062	-0.086382	-0.085730	0.000000	0.000000	4.000000	17.000000	0.000000
22002.404522	0.085126	0.563265	0.243566	74.201279	-92.016045	-62.558918	4.982103	0.000000	0.422670	0.000000	0.000000	0.000000	1.746949	-0.099423	-0.118288	0.000000	0.000000	4.000000	17.000000	0.000000
22002.407856	0.085126	0.563265	0.243566	74.201279	-92.016045	-62.558918	4.982103	0.000000	0.422670	0.000000	0.000000	0.000000	1.746949	-0.099423	-0.118288	0.000000	0.000000	4.000000	17.000000	0.000000
22002.411189	0.085126	0.563265	0.243566	74.201279	-92.016045	-62.558918	4.982103	0.000000	0.422670	0.000000	0.000000	0.000000	1.746949	-0.099423	-0.118288	0.000000	0.000000	4.000000	17.000000	0.000000
22002.414522	0.091371	0.562864	0.242999	74.187576	-91.569695	-60.168407	4.990703	0.000000	0.304767	0.000000	0.000000	0.000000	1.873596	-0.120339	-0.170131	0.000000	0.000000	4.000000	17.000000	0.000000
22002.417856	0.091371	0.562864	0.242999	74.187576	-91.569695	-60.168407	4.990703	0.000000	0.304767	0.000000	0.000000	0.000000	1.873596	-0.120339	-0.170131	0.000000	0.000000	4.000000	17.000000	0.000000
22002.421189	0.091371	0.562864	0.242999	74.187576	-91.569695	-60.168407	4.990703	0.000000	0.304767	0.000000	0.000000	0.000000	1.873596	-0.120339	-0.170131	0.000000	0.000000	4.000000	17.000000	0.000000
22002.424522	0.097939	0.562475	0.242281	74.169716	-91.134598	-58.217358	4.996851	0.000000	0.177431	0.000000	0.000000	0.000000	1.970153	-0.116691	-0.215449	0.000000	0.000000	4.000000	17.000000	0.000000
22002.427856	0.097939	0.562475	0.242281	74.169716	-91.134598	-58.217358	4.996851	0.000000	0.177431	0.000000	0.000000	0.000000	1.970153	-0.116691	-0.215449	0.000000	0.000000	4.000000	17.000000	0.000000
22002.431189	0.097939	0.562475	0.242281	74.169716	-91.134598	-58.217358	4.996851	0.000000	0.177431	0.000000	0.000000	0.000000	1.970153	-0.116691	-0.215449	0.000000	0.000000	4.000000	17.000000	0.000000
22002.434522	0.104793	0.562021	0.241419	74.091759	-90.667412	-56.945560	4.999819	0.000000	0.042539	0.000000	0.000000	0.000000	2.056381	-0.136172	-0.258601	0.000000	0.000000	4.000000	17.000000	0.000000
22002.437856	0.104793	0.562021	0.241419	74.091759	-90.667412	-56.945560	4.999819	0.000000	0.042539	0.000000	0.000000	0.000000	2.056381	-0.136172	-0.258601	0.000000	0.000000	4.000000	17.000000	0.000000
22002.441189	0.104793	0.562021	0.241419	74.091759	-90.667412	-56.945560	4.999819	0.000000	0.042539	0.000000	0.000000	0.000000	2.056381	-0.136172	-0.258601	0.000000	0.000000	4.000000	17.000000	0.000000
22002.444522	0.111834	0.561563	0.240427	73.875214	-90.165161	-56.245819	4.999015	0.000000	-0.099253	0.000000	0.000000	0.000000	2.112266	-0.137573	-0.297533	0.000000	0.000000	4.000000	17.000000	0.000000
22002.447856	0.111834	0.561563	0.240427	73.875214	-90.165161	-56.245819	4.999015	0.000000	-0.099253	0.000000	0.000000	0.000000	2.112266	-0.137573	-0.297533	0.000000	0.000000	4.000000	17.000000	0.000000
22002.451189	0.111834	0.561563	0.240427	73.875214	-90.165161	-56.245819	4.999015	0.000000	-0.099253	0.000000	0.000000	0.000000	2.112266	-0.137573	-0.297533	0.000000	0.000000	4.000000	17.000000	0.000000
22002.454522	0.118986	0.561035	0.239274	73.560944	-89.771133	-55.477825	4.993954	0.000000	-0.245809	0.000000	0.000000	0.000000	2.145654	-0.158379	-0.345987	0.000000	0.000000	4.000000	17.000000	0.000000
22002.457856	0.118986	0.561035	0.239274	73.560944	-89.771133	-55.477825	4.993954	0.000000	-0.245809	0.000000	0.000000	0.000000	2.145654	-0.158379	-0.345987	0.000000	0.000000	4.000000	17.000000	0.000000
22002.461189	0.118986	0.561035	0.239274	73.560944	-89.771133	-55.477825	4.993954	0.000000	-0.245809	0.000000	0.000000	0.000000	2.145654	-0.158379	-0.345987	0.000000	0.000000	4.000000	17.000000	0.000000
22002.464522	0.126319	0.560502	0.237980	73.245430	-89.511772	-54.041962	4.984333	0.000000	-0.395506	0.000000	0.000000	0.000000	2.199812	-0.159727	-0.388000	0.000000	0.000000	4.000000	17.000000	0.000000
22002.467856	0.126319	0.560502	0.237980	73.245430	-89.511772	-54.041962	4.984333	0.000000	-0.395506	0.000000	0.000000	0.000000	2.199812	-0.159727	-0.388000	0.000000	0.000000	4.000000	17.000000	0.000000
22002.471189	0.126319	0.560502	0.237980	73.245430	-89.511772	-54.041962	4.984333	0.000000	-0.395506	0.000000	0.000000	0.000000	2.199812	-0.159727	-0.388000	0.000000	0.000000	4.000000	17.000000	0.000000
22002.474522	0.133884	0.559956	0.236468	72.978859	-89.443581	-52.425018	4.969701	0.000000	-0.549616	0.000000	0.000000	0.000000	2.269348	-0.163743	-0.453814	0.000000	0.000000	4.000000	17.000000	0.000000
22002.477856	0.133884	0.559956	0.236468	72.978859	-89.443581	-52.425018	4.969701	0.000000	-0.549616	0.000000	0.000000	0.000000	2.269348	-0.163743	-0.453814	0.000000	0.000000	4.000000	17.000000	0.000000
22002.481189	0.133884	0.559956	0.236468	72.978859	-89.443581	-52.425018	4.969701	0.000000	-0.549616	0.000000	0.000000	0.000000	2.269348	-0.163743	-0.453814	0.000000	0.000000	4.000000	17.000000	0.000000
22002.484522	0.141678	0.559380	0.234746	72.805023	-89.584427	-51.040283	4.949447	0.000000	-0.709208	0.000000	0.000000	0.000000	2.338287	-0.172855	-0.516671	0.000000	0.000000	4.000000	17.000000	0.000000
22002.487856	0.141678	0.559380	0.234746	72.805023	-89.584427	-51.040283	4.949447	0.000000	-0.709208	0.000000	0.000000	0.000000	2.338287	-0.172855	-0.516671	0.000000	0.000000	4.000000	17.000000	0.000000
22002.491189	0.141678	0.559380	0.234746	72.805023	-89.584427	-51.040283	4.949447	0.000000	-0.709208	0.000000	0.000000	0.000000	2.338287	-0.172855	-0.516671	0.000000	0.000000	4.000000	17.000000	0.000000
22002.494522	0.149600	0.558834	0.232834	72.713371	-89.826576	-49.533928	4.923010	0.000000	-0.874054	0.000000	0.000000	0.000000	2.376558	-0.163838	-0.573520	0.000000	0.000000	4.000000	17.000000	0.000000
22002.497856	0.149600	0.558834	0.232834	72.713371	-89.826576	-49.533928	4.923010	0.000000	-0.874054	0.000000	0.000000	0.000000	2.376558	-0.163838	-0.573520	0.000000	0.000000	4.000000	17.000000	0.000000
22002.501189	0.149600	0.558834	0.232834	72.713371	-89.826576	-49.533928	4.923010	0.000000	-0.874054	0.000000	0.000000	0.000000	2.376558	-0.163838	-0.573520	0.000000	0.000000	4.000000	17.000000	0.000000
22002.504522	0.157576	0.558296	0.230730	72.623177	-90.035179	-47.607662	4.890271	0.000000	-1.041756	0.000000	0.000000	0.000000	2.392964	-0.161271	-0.631074	0.000000	0.000000	4.000000	17.000000	0.000000
22002.507856	0.157576	0.558296	0.230730	72.623177	-90.035179	-47.607662	4.890271	0.000000	-1.041756	0.000000	0.000000	0.000000	2.392964	-0.161271	-0.631074	0.000000	0.000000	4.000000	17.000000	0.000000
22002.511189	0.157576	0.558296	0.230730	72.623177	-90.035179	-47.607662	4.890271	0.000000	-1.041756	0.000000	0.000000	0.000000	2.392964	-0.161271	-0.631074	0.000000	0.000000	4.000000	17.000000	0.000000
22002.514522	0.165529	0.557802	0.228412	72.537071	-90.147964	-45.695023	4.851238	0.000000	-1.210574	0.000000	0.000000	0.000000	2.385846	-0.148460	-0.695333	0.000000	0.000000	4.000000	17.000000	0.000000
22002.517856	0.165529	0.557802	0.228412	72.537071	-90.147964	-45.695023	4.851238	0.000000	-1.210574	0.000000	0.000000	0.000000	2.385846	-0.148460	-0.695333	0.000000	0.000000	4.000000	17.000000	0.000000
22002.521189	0.165529	0.557802	0.228412	72.537071	-90.147964	-45.695023	4.851238	0.000000	-1.210574	0.000000	0.000000	0.000000	2.385846	-0.148460	-0.695333	0.000000	0.000000	4.000000	17.000000	0.000000
22002.524522	0.173457	0.557333	0.225898	72.461044	-90.181259	-44.535110	4.806125	0.000000	-1.378825	0.000000	0.000000	0.000000	2.378429	-0.140725	-0.754286	0.000000	0.000000	4.000000	17.000000	0.000000
22002.527856	0.173457	0.557333	0.225898	72.461044	-90.181259	-44.535110	4.806125	0.000000	-1.378825	0.000000	0.000000	0.000000	2.378429	-0.140725	-0.754286	0.000000	0.000000	4.000000	17.000000	0.000000
22002.531189	0.173457	0.557333	0.225898	72.461044	-90.181259	-44.535110	4.806125	0.000000	-1.378825	0.000000	0.000000	0.000000	2.378429	-0.140725	-0.754286	0.000000	0.000000	4.000000	17.000000	0.000000
22002.534522	0.181344	0.556863	0.223145	72.384758	-90.198997	-43.999229	4.754921	0.000000	-1.546197	0.000000	0.000000	0.000000	2.366146	-0.140752	-0.825989	0.000000	0.000000	4.000000	17.000000	0.000000
22002.537856	0.181344	0.556863	0.223145	72.384758	-90.198997	-43.999229	4.754921	0.000000	-1.546197	0.000000	0.000000	0.000000	2.366146	-0.140752	-0.825989	0.000000	0.000000	4.000000	17.000000	0.000000
22002.541189	0.181344	0.556863	0.223145	72.384758	-90.198997	-43.999229	4.754921	0.000000	-1.546197	0.000000	0.000000	0.000000	2.366146	-0.140752	-0.825989	0.000000	0.000000	4.000000	17.000000	0.000000
22002.544522	0.189206	0.556428	0.220108	72.310097	-90.185013	-43.313141	4.697608	0.000000	-1.712447	0.000000	0.000000	0.000000	2.358590	-0.130525	-0.910929	0.000000	0.000000	4.000000	17.000000	0.000000
22002.547856	0.189206	0.556428	0.220108	72.310097	-90.185013	-43.313141	4.697608	0.000000	-1.712447	0.000000	0.000000	0.000000	2.358590	-0.130525	-0.910929	0.000000	0.000000	4.000000	17.000000	0.000000
22002.551189	0.189206	0.556428	0.220108	72.310097	-90.185013	-43.313141	4.697608	0.000000	-1.712447	0.000000	0.000000	0.000000	2.358590	-0.130525	-0.910929	0.000000	0.000000	4.000000	17.000000	0.000000
22002.554522	0.196998	0.556044	0.216780	72.232574	-90.181923	-41.782768	4.633893	0.000000	-1.878040	0.000000	0.000000	0.000000	2.337368	-0.115274	-0.998568	0.000000	0.000000	4.000000	17.000000	0.000000
22002.557856	0.196998	0.556044	0.216780	72.232574	-90.181923	-41.782768	4.633893	0.000000	-1.878040	0.000000	0.000000	0.000000	2.337368	-0.115274	-0.998568	0.000000	0.000000	4.000000	17.000000	0.000000
22002.561189	0.196998	0.556044	0.216780	72.232574	-90.181923	-41.782768	4.633893	0.000000	-1.878040	0.000000	0.000000	0.000000	2.337368	-0.115274	-0.998568	0.000000	0.000000	4.000000	17.000000	0.000000
22002.564522	0.204668	0.555706	0.213139	72.155960	-90.162415	-39.641800	4.563957	0.000000	-2.042130	0.000000	0.000000	0.000000	2.301234	-0.101415	-1.092132	0.000000	0.000000	4.000000	17.000000	0.000000
22002.567856	0.204668	0.555706	0.213139	72.155960	-90.162415	-39.641800	4.563957	0.000000	-2.042130	0.000000	0.000000	0.000000	2.301234	-0.101415	-1.092132	0.000000	0.000000	4.000000	17.000000	0.000000
22002.571189	0.204668	0.555706	0.213139	72.155960	-90.162415	-39.641800	4.563957	0.000000	-2.042130	0.000000	0.000000	0.000000	2.301234	-0.101415	-1.092132	0.000000	0.000000	4.000000	17.000000	0.000000
22002.574522	0.212086	0.555400	0.209129	72.081711	-90.138176	-37.256359	4.488036	0.000000	-2.203980	0.000000	0.000000	0.000000	2.225186	-0.091709	-1.203111	0.000000	0.000000	4.000000	17.000000	0.000000
22002.577856	0.212086	0.555400	0.209129	72.081711	-90.138176	-37.256359	4.488036	0.000000	-2.203980	0.000000	0.000000	0.000000	2.225186	-0.091709	-1.203111	0.000000	0.000000	4.000000	17.000000	0.000000
22002.581189	0.212086	0.555400	0.209129	72.081711	-90.138176	-37.256359	4.488036	0.000000	-2.203980	0.000000	0.000000	0.000000	2.225186	-0.091709	-1.203111	0.000000	0.000000	4.000000	17.000000	0.000000
22002.584522	0.219232	0.555143	0.204736	72.011635	-90.131813	-35.021854	4.406942	0.000000	-2.361961	0.000000	0.000000	0.000000	2.144004	-0.077211	-1.317954	0.000000	0.000000	4.000000	17.000000	0.000000
22002.587856	0.219232	0.555143	0.204736	72.011635	-90.131813	-35.021854	4.406942	0.000000	-2.361961	0.000000	0.000000	0.000000	2.144004	-0.077211	-1.317954	0.000000	0.000000	4.000000	17.000000	0.000000
22002.591189	0.219232	0.555143	0.204736	72.011635	-90.131813	-35.021854	4.406942	0.000000	-2.361961	0.000000	0.000000	0.000000	2.144004	-0.077211	-1.317954	0.000000	0.000000	4.000000	17.000000	0.000000
22002.594522	0.226090	0.554949	0.199947	71.945793	-90.119713	-33.499943	4.320703	0.000000	-2.516253	0.000000	0.000000	0.000000	2.057444	-0.058117	-1.436794	0.000000	0.000000	4.000000	17.000000	0.000000
22002.597856	0.226090	0.554949	0.199947	71.945793	-90.119713	-33.499943	4.320703	0.000000	-2.516253	0.000000	0.000000	0.000000	2.057444	-0.058117	-1.436794	0.000000	0.000000	4.000000	17.000000	0.000000
22002.601189	0.226090	0.554949	0.199947	71.945793	-90.119713	-33.499943	4.320703	0.000000	-2.516253	0.000000	0.000000	0.000000	2.057444	-0.058117	-1.436794	0.000000	0.000000	4.000000	17.000000	0.000000
22002.604522	0.232695	0.554805	0.194801	71.905624	-90.219513	-32.735577	4.229273	0.000000	-2.667067	0.000000	0.000000	0.000000	1.981510	-0.043288	-1.543571	0.000000	0.000000	4.000000	17.000000	0.000000
22002.607856	0.232695	0.554805	0.194801	71.905624	-90.219513	-32.735577	4.229273	0.000000	-2.667067	0.000000	0.000000	0.000000	1.981510	-0.043288	-1.543571	0.000000	0.000000	4.000000	17.000000	0.000000
22002.611189	0.232695	0.554805	0.194801	71.905624	-90.219513	-32.735577	4.229273	0.000000	-2.667067	0.000000	0.000000	0.000000	1.981510	-0.043288	-1.543571	0.000000	0.000000	4.000000	17.000000	0.000000
22002.614522	0.239019	0.554771	0.189352	71.917160	-90.479271	-31.880516	4.132357	0.000000	-2.814893	0.000000	0.000000	0.000000	1.897107	-0.010105	-1.634912	0.000000	0.000000	4.000000	17.000000	0.000000
22002.617856	0.239019	0.554771	0.189352	71.917160	-90.479271	-31.880516	4.132357	0.000000	-2.814893	0.000000	0.000000	0.000000	1.897107	-0.010105	-1.634912	0.000000	0.000000	4.000000	17.000000	0.000000
22002.621189	0.239019	0.554771	0.189352	71.917160	-90.479271	-31.880516	4.132357	0.000000	-2.814893	0.000000	0.000000	0.000000	1.897107	-0.010105	-1.634912	0.000000	0.000000	4.000000	17.000000	0.000000
22002.624522	0.245196	0.554758	0.183612	71.967964	-90.735222	-30.803791	4.030387	0.000000	-2.959050	0.000000	0.000000	0.000000	1.853112	-0.003865	-1.721890	0.000000	0.000000	4.000000	17.000000	0.000000
22002.627856	0.245196	0.554758	0.183612	71.967964	-90.735222	-30.803791	4.030387	0.000000	-2.959050	0.000000	0.000000	0.000000	1.853112	-0.003865	-1.721890	0.000000	0.000000	4.000000	17.000000	0.000000
22002.631189	0.245196	0.554758	0.183612	71.967964	-90.735222	-30.803791	4.030387	0.000000	-2.959050	0.000000	0.000000	0.000000	1.853112	-0.003865	-1.721890	0.000000	0.000000	4.000000	17.000000	0.000000
22002.634522	0.251093	0.554832	0.177710	72.133133	-90.354858	-28.796972	3.921926	0.000000	-3.101370	0.000000	0.000000	0.000000	1.768933	0.022135	-1.770590	0.000000	0.000000	4.000000	17.000000	0.000000
22002.637856	0.251093	0.554832	0.177710	72.133133	-90.354858	-28.796972	3.921926	0.000000	-3.101370	0.000000	0.000000	0.000000	1.768933	0.022135	-1.770590	0.000000	0.000000	4.000000	17.000000	0.000000
22002.641189	0.251093	0.554832	0.177710	72.133133	-90.354858	-28.796972	3.921926	0.000000	-3.101370	0.000000	0.000000	0.000000	1.768933	0.022135	-1.770590	0.000000	0.000000	4.000000	17.000000	0.000000
22002.644522	0.256692	0.554921	0.171703	72.503212	-88.818886	-25.252682	3.809283	0.000000	-3.238729	0.000000	0.000000	0.000000	1.679775	0.026529	-1.802176	0.000000	0.000000	4.000000	17.000000	0.000000
22002.647856	0.256692	0.554921	0.171703	72.503212	-88.818886	-25.252682	3.809283	0.000000	-3.238729	0.000000	0.000000	0.000000	1.679775	0.026529	-1.802176	0.000000	0.000000	4.000000	17.000000	0.000000
22002.651189	0.256692	0.554921	0.171703	72.503212	-88.818886	-25.252682	3.809283	0.000000	-3.238729	0.000000	0.000000	0.000000	1.679775	0.026529	-1.802176	0.000000	0.000000	4.000000	17.000000	0.000000
22002.654522	0.261925	0.555140	0.165515	73.018753	-86.353432	-20.737267	3.693286	0.000000	-3.370406	0.000000	0.000000	0.000000	1.569861	0.065783	-1.856346	0.000000	0.000000	4.000000	17.000000	0.000000
22002.657856	0.261925	0.555140	0.165515	73.018753	-86.353432	-20.737267	3.693286	0.000000	-3.370406	0.000000	0.000000	0.000000	1.569861	0.065783	-1.856346	0.000000	0.000000	4.000000	17.000000	0.000000
22002.661189	0.261925	0.555140	0.165515	73.018753	-86.353432	-20.737267	3.693286	0.000000	-3.370406	0.000000	0.000000	0.000000	1.569861	0.065783	-1.856346	0.000000	0.000000	4.000000	17.000000	0.000000
22002.664522	0.266761	0.555382	0.159088	73.612404	-83.481689	-16.259287	3.574084	0.000000	-3.496559	0.000000	0.000000	0.000000	1.450745	0.072745	-1.927989	0.000000	0.000000	4.000000	17.000000	0.000000
22002.667856	0.266761	0.555382	0.159088	73.612404	-83.481689	-16.259287	3.574084	0.000000	-3.496559	0.000000	0.000000	0.000000	1.450745	0.072745	-1.927989	0.000000	0.000000	4.000000	17.000000	0.000000
22002.671189	0.266761	0.555382	0.159088	73.612404	-83.481689	-16.259287	3.574084	0.000000	-3.496559	0.000000	0.000000	0.000000	1.450745	0.072745	-1.927989	0.000000	0.000000	4.000000	17.000000	0.000000
22002.674522	0.271143	0.555759	0.152469	74.238579	-80.405365	-12.461906	3.451332	0.000000	-3.617777	0.000000	0.000000	0.000000	1.314716	0.112998	-1.985901	0.000000	0.000000	4.000000	17.000000	0.000000
22002.677856	0.271143	0.555759	0.152469	74.238579	-80.405365	-12.461906	3.451332	0.000000	-3.617777	0.000000	0.000000	0.000000	1.314716	0.112998	-1.985901	0.000000	0.000000	4.000000	17.000000	0.000000
22002.681189	0.271143	0.555759	0.152469	74.238579	-80.405365	-12.461906	3.451332	0.000000	-3.617777	0.000000	0.000000	0.000000	1.314716	0.112998	-1.985901	0.000000	0.000000	4.000000	17.000000	0.000000
22002.684522	0.275134	0.556259	0.145727	74.846123	-77.135132	-9.033854	3.325980	0.000000	-3.733344	0.000000	0.000000	0.000000	1.197322	0.149969	-2.022494	0.000000	0.000000	4.000000	17.000000	0.000000
22002.687856	0.275134	0.556259	0.145727	74.846123	-77.135132	-9.033854	3.325980	0.000000	-3.733344	0.000000	0.000000	0.000000	1.197322	0.149969	-2.022494	0.000000	0.000000	4.000000	17.000000	0.000000
22002.691189	0.275134	0.556259	0.145727	74.846123	-77.135132	-9.033854	3.325980	0.000000	-3.733344	0.000000	0.000000	0.000000	1.197322	0.149969	-2.022494	0.000000	0.000000	4.000000	17.000000	0.000000
22002.694522	0.278675	0.556923	0.138964	75.394234	-73.635422	-5.205065	3.198098	0.000000	-3.843459	0.000000	0.000000	0.000000	1.062306	0.199381	-2.028842	0.000000	0.000000	4.000000	17.000000	0.000000
22002.697856	0.278675	0.556923	0.138964	75.394234	-73.635422	-5.205065	3.198098	0.000000	-3.843459	0.000000	0.000000	0.000000	1.062306	0.199381	-2.028842	0.000000	0.000000	4.000000	17.000000	0.000000
22002.701189	0.278675	0.556923	0.138964	75.394234	-73.635422	-5.205065	3.198098	0.000000	-3.843459	0.000000	0.000000	0.000000	1.062306	0.199381	-2.028842	0.000000	0.000000	4.000000	17.000000	0.000000
22002.704522	0.281818	0.557681	0.132214	75.853111	-70.011940	-0.676199	3.069631	0.000000	-3.946818	0.000000	0.000000	0.000000	0.943020	0.227403	-2.025175	0.000000	0.000000	4.000000	17.000000	0.000000
22002.707856	0.281818	0.557681	0.132214	75.853111	-70.011940	-0.676199	3.069631	0.000000	-3.946818	0.000000	0.000000	0.000000	0.943020	0.227403	-2.025175	0.000000	0.000000	4.000000	17.000000	0.000000
22002.711189	0.281818	0.557681	0.132214	75.853111	-70.011940	-0.676199	3.069631	0.000000	-3.946818	0.000000	0.000000	0.000000	0.943020	0.227403	-2.025175	0.000000	0.000000	4.000000	17.000000	0.000000
22002.714522	0.284484	0.558519	0.125446	76.242073	-66.379990	4.109359	2.940597	0.000000	-4.043871	0.000000	0.000000	0.000000	0.799814	0.251171	-2.030347	0.000000	0.000000	4.000000	17.000000	0.000000
22002.717856	0.284484	0.558519	0.125446	76.242073	-66.379990	4.109359	2.940597	0.000000	-4.043871	0.000000	0.000000	0.000000	0.799814	0.251171	-2.030347	0.000000	0.000000	4.000000	17.000000	0.000000
22002.721189	0.284484	0.558519	0.125446	76.242073	-66.379990	4.109359	2.940597	0.000000	-4.043871	0.000000	0.000000	0.000000	0.799814	0.251171	-2.030347	0.000000	0.000000	4.000000	17.000000	0.000000
22002.724522	0.286666	0.559435	0.118572	76.632530	-62.852577	8.990889	2.811494	0.000000	-4.134671	0.000000	0.000000	0.000000	0.654553	0.274777	-2.062207	0.000000	0.000000	4.000000	17.000000	0.000000
22002.727856	0.286666	0.559435	0.118572	76.632530	-62.852577	8.990889	2.811494	0.000000	-4.134671	0.000000	0.000000	0.000000	0.654553	0.274777	-2.062207	0.000000	0.000000	4.000000	17.000000	0.000000
22002.731189	0.286666	0.559435	0.118572	76.632530	-62.852577	8.990889	2.811494	0.000000	-4.134671	0.000000	0.000000	0.000000	0.654553	0.274777	-2.062207	0.000000	0.000000	4.000000	17.000000	0.000000
22002.734522	0.288436	0.560429	0.111598	77.151382	-59.531601	13.713663	2.680902	0.000000	-4.220517	0.000000	0.000000	0.000000	0.530865	0.298235	-2.092199	0.000000	0.000000	4.000000	17.000000	0.000000
22002.737856	0.288436	0.560429	0.111598	77.151382	-59.531601	13.713663	2.680902	0.000000	-4.220517	0.000000	0.000000	0.000000	0.530865	0.298235	-2.092199	0.000000	0.000000	4.000000	17.000000	0.000000
22002.741189	0.288436	0.560429	0.111598	77.151382	-59.531601	13.713663	2.680902	0.000000	-4.220517	0.000000	0.000000	0.000000	0.530865	0.298235	-2.092199	0.000000	0.000000	4.000000	17.000000	0.000000
22002.744522	0.289792	0.561449	0.104454	77.803535	-56.332767	18.304037	2.547864	0.000000	-4.302138	0.000000	0.000000	0.000000	0.406771	0.306071	-2.143080	0.000000	0.000000	4.000000	17.000000	0.000000
22002.747856	0.289792	0.561449	0.104454	77.803535	-56.332767	18.304037	2.547864	0.000000	-4.302138	0.000000	0.000000	0.000000	0.406771	0.306071	-2.143080	0.000000	0.000000	4.000000	17.000000	0.000000
22002.751189	0.289792	0.561449	0.104454	77.803535	-56.332767	18.304037	2.547864	0.000000	-4.302138	0.000000	0.000000	0.000000	0.406771	0.306071	-2.143080	0.000000	0.000000	4.000000	17.000000	0.000000
22002.754522	0.290625	0.562515	0.097255	78.486984	-53.127094	22.693491	2.410810	0.000000	-4.380410	0.000000	0.000000	0.000000	0.249871	0.319789	-2.159863	0.000000	0.000000	4.000000	17.000000	0.000000
22002.757856	0.290625	0.562515	0.097255	78.486984	-53.127094	22.693491	2.410810	0.000000	-4.380410	0.000000	0.000000	0.000000	0.249871	0.319789	-2.159863	0.000000	0.000000	4.000000	17.000000	0.000000
22002.761189	0.290625	0.562515	0.097255	78.486984	-53.127094	22.693491	2.410810	0.000000	-4.380410	0.000000	0.000000	0.000000	0.249871	0.319789	-2.159863	0.000000	0.000000	4.000000	17.000000	0.000000
22002.764522	0.291028	0.563606	0.089976	79.125397	-49.537975	27.152609	2.272298	0.000000	-4.453836	0.000000	0.000000	0.000000	0.121038	0.327409	-2.183444	0.000000	0.000000	4.000000	17.000000	0.000000
22002.767856	0.291028	0.563606	0.089976	79.125397	-49.537975	27.152609	2.272298	0.000000	-4.453836	0.000000	0.000000	0.000000	0.121038	0.327409	-2.183444	0.000000	0.000000	4.000000	17.000000	0.000000
22002.771189	0.291028	0.563606	0.089976	79.125397	-49.537975	27.152609	2.272298	0.000000	-4.453836	0.000000	0.000000	0.000000	0.121038	0.327409	-2.183444	0.000000	0.000000	4.000000	17.000000	0.000000
22002.774522	0.291017	0.564696	0.082702	79.657822	-45.228542	31.933258	2.130552	0.000000	-4.523355	0.000000	0.000000	0.000000	-0.003279	0.326954	-2.182394	0.000000	0.000000	4.000000	17.000000	0.000000
22002.777856	0.291017	0.564696	0.082702	79.657822	-45.228542	31.933258	2.130552	0.000000	-4.523355	0.000000	0.000000	0.000000	-0.003279	0.326954	-2.182394	0.000000	0.000000	4.000000	17.000000	0.000000
22002.781189	0.291017	0.564696	0.082702	79.657822	-45.228542	31.933258	2.130552	0.000000	-4.523355	0.000000	0.000000	0.000000	-0.003279	0.326954	-2.182394	0.000000	0.000000	4.000000	17.000000	0.000000
22002.784522	0.290582	0.565774	0.075399	80.036400	-39.737000	37.571682	1.986574	0.000000	-4.588411	0.000000	0.000000	0.000000	-0.130698	0.323265	-2.190897	0.000000	0.000000	4.000000	17.000000	0.000000
22002.787856	0.290582	0.565774	0.075399	80.036400	-39.737000	37.571682	1.986574	0.000000	-4.588411	0.000000	0.000000	0.000000	-0.130698	0.323265	-2.190897	0.000000	0.000000	4.000000	17.000000	0.000000
22002.791189	0.290582	0.565774	0.075399	80.036400	-39.737000	37.571682	1.986574	0.000000	-4.588411	0.000000	0.000000	0.000000	-0.130698	0.323265	-2.190897	0.000000	0.000000	4.000000	17.000000	0.000000
22002.794522	0.289783	0.566769	0.068049	80.233643	-33.153896	44.294476	1.839404	0.000000	-4.649365	0.000000	0.000000	0.000000	-0.239533	0.298485	-2.204871	0.000000	0.000000	4.000000	17.000000	0.000000
22002.797856	0.289783	0.566769	0.068049	80.233643	-33.153896	44.294476	1.839404	0.000000	-4.649365	0.000000	0.000000	0.000000	-0.239533	0.298485	-2.204871	0.000000	0.000000	4.000000	17.000000	0.000000
22002.801189	0.289783	0.566769	0.068049	80.233643	-33.153896	44.294476	1.839404	0.000000	-4.649365	0.000000	0.000000	0.000000	-0.239533	0.298485	-2.204871	0.000000	0.000000	4.000000	17.000000	0.000000
22002.804522	0.288533	0.567618	0.060542	80.268555	-25.907936	51.902531	1.687609	0.000000	-4.706589	0.000000	0.000000	0.000000	-0.374984	0.254911	-2.252257	0.000000	0.000000	4.000000	17.000000	0.000000
22002.807856	0.288533	0.567618	0.060542	80.268555	-25.907936	51.902531	1.687609	0.000000	-4.706589	0.000000	0.000000	0.000000	-0.374984	0.254911	-2.252257	0.000000	0.000000	4.000000	17.000000	0.000000
22002.811189	0.288533	0.567618	0.060542	80.268555	-25.907936	51.902531	1.687609	0.000000	-4.706589	0.000000	0.000000	0.000000	-0.374984	0.254911	-2.252257	0.000000	0.000000	4.000000	17.000000	0.000000
22002.814522	0.286926	0.568326	0.052863	80.168121	-18.231565	60.167641	1.528713	0.000000	-4.760571	0.000000	0.000000	0.000000	-0.482284	0.212286	-2.303491	0.000000	0.000000	4.000000	17.000000	0.000000
22002.817856	0.286926	0.568326	0.052863	80.168121	-18.231565	60.167641	1.528713	0.000000	-4.760571	0.000000	0.000000	0.000000	-0.482284	0.212286	-2.303491	0.000000	0.000000	4.000000	17.000000	0.000000
22002.821189	0.286926	0.568326	0.052863	80.168121	-18.231565	60.167641	1.528713	0.000000	-4.760571	0.000000	0.000000	0.000000	-0.482284	0.212286	-2.303491	0.000000	0.000000	4.000000	17.000000	0.000000
22002.824522	0.285021	0.568959	0.045006	79.905479	-10.360039	68.529182	1.360658	0.000000	-4.811300	0.000000	0.000000	0.000000	-0.571267	0.189787	-2.357369	0.000000	0.000000	4.000000	17.000000	0.000000
22002.827856	0.285021	0.568959	0.045006	79.905479	-10.360039	68.529182	1.360658	0.000000	-4.811300	0.000000	0.000000	0.000000	-0.571267	0.189787	-2.357369	0.000000	0.000000	4.000000	17.000000	0.000000
22002.831189	0.285021	0.568959	0.045006	79.905479	-10.360039	68.529182	1.360658	0.000000	-4.811300	0.000000	0.000000	0.000000	-0.571267	0.189787	-2.357369	0.000000	0.000000	4.000000	17.000000	0.000000
22002.834522	0.282826	0.569564	0.037085	79.419113	-2.834329	76.357101	1.181766	0.000000	-4.858336	0.000000	0.000000	0.000000	-0.658503	0.181726	-2.376127	0.000000	0.000000	4.000000	17.000000	0.000000
22002.837856	0.282826	0.569564	0.037085	79.419113	-2.834329	76.357101	1.181766	0.000000	-4.858336	0.000000	0.000000	0.000000	-0.658503	0.181726	-2.376127	0.000000	0.000000	4.000000	17.000000	0.000000
22002.841189	0.282826	0.569564	0.037085	79.419113	-2.834329	76.357101	1.181766	0.000000	-4.858336	0.000000	0.000000	0.000000	-0.658503	0.181726	-2.376127	0.000000	0.000000	4.000000	17.000000	0.000000
22002.844522	0.280299	0.570173	0.029233	78.709343	3.742246	83.223839	0.993974	0.000000	-4.900206	0.000000	0.000000	0.000000	-0.758297	0.182535	-2.355532	0.000000	0.000000	4.000000	17.000000	0.000000
22002.847856	0.280299	0.570173	0.029233	78.709343	3.742246	83.223839	0.993974	0.000000	-4.900206	0.000000	0.000000	0.000000	-0.758297	0.182535	-2.355532	0.000000	0.000000	4.000000	17.000000	0.000000
22002.851189	0.280299	0.570173	0.029233	78.709343	3.742246	83.223839	0.993974	0.000000	-4.900206	0.000000	0.000000	0.000000	-0.758297	0.182535	-2.355532	0.000000	0.000000	4.000000	17.000000	0.000000
22002.854522	0.277459	0.570856	0.021517	77.835030	9.001713	88.743240	0.800241	0.000000	-4.935546	0.000000	0.000000	0.000000	-0.851954	0.204989	-2.314935	0.000000	0.000000	4.000000	17.000000	0.000000
22002.857856	0.277459	0.570856	0.021517	77.835030	9.001713	88.743240	0.800241	0.000000	-4.935546	0.000000	0.000000	0.000000	-0.851954	0.204989	-2.314935	0.000000	0.000000	4.000000	17.000000	0.000000
22002.861189	0.277459	0.570856	0.021517	77.835030	9.001713	88.743240	0.800241	0.000000	-4.935546	0.000000	0.000000	0.000000	-0.851954	0.204989	-2.314935	0.000000	0.000000	4.000000	17.000000	0.000000
22002.864522	0.274158	0.571560	0.014016	76.868378	12.985898	92.951073	0.601842	0.000000	-4.963646	0.000000	0.000000	0.000000	-0.990156	0.211117	-2.250255	0.000000	0.000000	4.000000	17.000000	0.000000
22002.867856	0.274158	0.571560	0.014016	76.868378	12.985898	92.951073	0.601842	0.000000	-4.963646	0.000000	0.000000	0.000000	-0.990156	0.211117	-2.250255	0.000000	0.000000	4.000000	17.000000	0.000000
22002.871189	0.274158	0.571560	0.014016	76.868378	12.985898	92.951073	0.601842	0.000000	-4.963646	0.000000	0.000000	0.000000	-0.990156	0.211117	-2.250255	0.000000	0.000000	4.000000	17.000000	0.000000
22002.874522	0.270398	0.572337	0.006792	75.855934	16.016932	96.208008	0.401096	0.000000	-4.983886	0.000000	0.000000	0.000000	-1.128123	0.233066	-2.167099	0.000000	0.000000	4.000000	17.000000	0.000000
22002.877856	0.270398	0.572337	0.006792	75.855934	16.016932	96.208008	0.401096	0.000000	-4.983886	0.000000	0.000000	0.000000	-1.128123	0.233066	-2.167099	0.000000	0.000000	4.000000	17.000000	0.000000
22002.881189	0.270398	0.572337	0.006792	75.855934	16.016932	96.208008	0.401096	0.000000	-4.983886	0.000000	0.000000	0.000000	-1.128123	0.233066	-2.167099	0.000000	0.000000	4.000000	17.000000	0.000000
22002.884522	0.266208	0.573031	-0.000248	74.856323	18.492168	98.981987	0.199150	0.000000	-4.996032	0.000000	0.000000	0.000000	-1.256977	0.208136	-2.112046	0.000000	0.000000	4.000000	17.000000	0.000000
22002.887856	0.266208	0.573031	-0.000248	74.856323	18.492168	98.981987	0.199150	0.000000	-4.996032	0.000000	0.000000	0.000000	-1.256977	0.208136	-2.112046	0.000000	0.000000	4.000000	17.000000	0.000000
22002.891189	0.266208	0.573031	-0.000248	74.856323	18.492168	98.981987	0.199150	0.000000	-4.996032	0.000000	0.000000	0.000000	-1.256977	0.208136	-2.112046	0.000000	0.000000	4.000000	17.000000	0.000000
22002.894522	0.261746	0.573735	-0.007171	73.901169	20.956779	101.970093	-0.007455	0.000000	-4.999994	0.000000	0.000000	0.000000	-1.338633	0.211227	-2.076865	0.000000	0.000000	4.000000	17.000000	0.000000
22002.897856	0.261746	0.573735	-0.007171	73.901169	20.956779	101.970093	-0.007455	0.000000	-4.999994	0.000000	0.000000	0.000000	-1.338633	0.211227	-2.076865	0.000000	0.000000	4.000000	17.000000	0.000000
22002.901189	0.261746	0.573735	-0.007171	73.901169	20.956779	101.970093	-0.007455	0.000000	-4.999994	0.000000	0.000000	0.000000	-1.338633	0.211227	-2.076865	0.000000	0.000000	4.000000	17.000000	0.000000
22002.904522	0.257165	0.574417	-0.013983	72.979836	23.554438	105.375450	-0.221447	0.000000	-4.995093	0.000000	0.000000	0.000000	-1.374414	0.204725	-2.043761	0.000000	0.000000	4.000000	17.000000	0.000000
22002.907856	0.257165	0.574417	-0.013983	72.979836	23.554438	105.375450	-0.221447	0.000000	-4.995093	0.000000	0.000000	0.000000	-1.374414	0.204725	-2.043761	0.000000	0.000000	4.000000	17.000000	0.000000
22002.911189	0.257165	0.574417	-0.013983	72.979836	23.554438	105.375450	-0.221447	0.000000	-4.995093	0.000000	0.000000	0.000000	-1.374414	0.204725	-2.043761	0.000000	0.000000	4.000000	17.000000	0.000000
22002.914522	0.252469	0.575206	-0.020549	72.047569	26.010302	108.817497	-0.443109	0.000000	-4.980327	0.000000	0.000000	0.000000	-1.408649	0.236756	-1.969785	0.000000	0.000000	4.000000	17.000000	0.000000
22002.917856	0.252469	0.575206	-0.020549	72.047569	26.010302	108.817497	-0.443109	0.000000	-4.980327	0.000000	0.000000	0.000000	-1.408649	0.236756	-1.969785	0.000000	0.000000	4.000000	17.000000	0.000000
22002.921189	0.252469	0.575206	-0.020549	72.047569	26.010302	108.817497	-0.443109	0.000000	-4.980327	0.000000	0.000000	0.000000	-1.408649	0.236756	-1.969785	0.000000	0.000000	4.000000	17.000000	0.000000
22002.924522	0.247487	0.576110	-0.026718	71.123337	27.967272	111.448044	-0.667842	0.000000	-4.955198	0.000000	0.000000	0.000000	-1.494761	0.270984	-1.850616	0.000000	0.000000	4.000000	17.000000	0.000000
22002.927856	0.247487	0.576110	-0.026718	71.123337	27.967272	111.448044	-0.667842	0.000000	-4.955198	0.000000	0.000000	0.000000	-1.494761	0.270984	-1.850616	0.000000	0.000000	4.000000	17.000000	0.000000
22002.931189	0.247487	0.576110	-0.026718	71.123337	27.967272	111.448044	-0.667842	0.000000	-4.955198	0.000000	0.000000	0.000000	-1.494761	0.270984	-1.850616	0.000000	0.000000	4.000000	17.000000	0.000000
22002.934522	0.242227	0.577117	-0.032466	70.412315	29.123585	112.440041	-0.891268	0.000000	-4.919923	0.000000	0.000000	0.000000	-1.577730	0.302317	-1.724474	0.000000	0.000000	4.000000	17.000000	0.000000
22002.937856	0.242227	0.577117	-0.032466	70.412315	29.123585	112.440041	-0.891268	0.000000	-4.919923	0.000000	0.000000	0.000000	-1.577730	0.302317	-1.724474	0.000000	0.000000	4.000000	17.000000	0.000000
22002.941189	0.242227	0.577117	-0.032466	70.412315	29.123585	112.440041	-0.891268	0.000000	-4.919923	0.000000	0.000000	0.000000	-1.577730	0.302317	-1.724474	0.000000	0.000000	4.000000	17.000000	0.000000
22002.944522	0.236570	0.578220	-0.037772	70.188751	29.536781	111.941422	-1.112724	0.000000	-4.874612	0.000000	0.000000	0.000000	-1.697183	0.330685	-1.591681	0.000000	0.000000	4.000000	17.000000	0.000000
22002.947856	0.236570	0.578220	-0.037772	70.188751	29.536781	111.941422	-1.112724	0.000000	-4.874612	0.000000	0.000000	0.000000	-1.697183	0.330685	-1.591681	0.000000	0.000000	4.000000	17.000000	0.000000
22002.951189	0.236570	0.578220	-0.037772	70.188751	29.536781	111.941422	-1.112724	0.000000	-4.874612	0.000000	0.000000	0.000000	-1.697183	0.330685	-1.591681	0.000000	0.000000	4.000000	17.000000	0.000000
22002.954522	0.230433	0.579453	-0.042556	70.295532	29.593809	110.989891	-1.332833	0.000000	-4.819083	0.000000	0.000000	0.000000	-1.840994	0.369895	-1.435136	0.000000	0.000000	4.000000	17.000000	0.000000
22002.957856	0.230433	0.579453	-0.042556	70.295532	29.593809	110.989891	-1.332833	0.000000	-4.819083	0.000000	0.000000	0.000000	-1.840994	0.369895	-1.435136	0.000000	0.000000	4.000000	17.000000	0.000000
22002.961189	0.230433	0.579453	-0.042556	70.295532	29.593809	110.989891	-1.332833	0.000000	-4.819083	0.000000	0.000000	0.000000	-1.840994	0.369895	-1.435136	0.000000	0.000000	4.000000	17.000000	0.000000
22002.964522	0.224107	0.580794	-0.046905	70.405769	29.564484	110.109573	-1.550856	0.000000	-4.753404	0.000000	0.000000	0.000000	-1.898082	0.402448	-1.304767	0.000000	0.000000	4.000000	17.000000	0.000000
22002.967856	0.224107	0.580794	-0.046905	70.405769	29.564484	110.109573	-1.550856	0.000000	-4.753404	0.000000	0.000000	0.000000	-1.898082	0.402448	-1.304767	0.000000	0.000000	4.000000	17.000000	0.000000
22002.971189	0.224107	0.580794	-0.046905	70.405769	29.564484	110.109573	-1.550856	0.000000	-4.753404	0.000000	0.000000	0.000000	-1.898082	0.402448	-1.304767	0.000000	0.000000	4.000000	17.000000	0.000000
22002.974522	0.217591	0.582218	-0.050892	70.477425	29.698141	109.595123	-1.767664	0.000000	-4.677111	0.000000	0.000000	0.000000	-1.954696	0.427250	-1.196202	0.000000	0.000000	4.000000	17.000000	0.000000
22002.977856	0.217591	0.582218	-0.050892	70.477425	29.698141	109.595123	-1.767664	0.000000	-4.677111	0.000000	0.000000	0.000000	-1.954696	0.427250	-1.196202	0.000000	0.000000	4.000000	17.000000	0.000000
22002.981189	0.217591	0.582218	-0.050892	70.477425	29.698141	109.595123	-1.767664	0.000000	-4.677111	0.000000	0.000000	0.000000	-1.954696	0.427250	-1.196202	0.000000	0.000000	4.000000	17.000000	0.000000
22002.984522	0.210954	0.583647	-0.054509	70.515816	30.024261	109.396667	-1.985936	0.000000	-4.588688	0.000000	0.000000	0.000000	-1.991158	0.428569	-1.085222	0.000000	0.000000	4.000000	17.000000	0.000000
22002.987856	0.210954	0.583647	-0.054509	70.515816	30.024261	109.396667	-1.985936	0.000000	-4.588688	0.000000	0.000000	0.000000	-1.991158	0.428569	-1.085222	0.000000	0.000000	4.000000	17.000000	0.000000
22002.991189	0.210954	0.583647	-0.054509	70.515816	30.024261	109.396667	-1.985936	0.000000	-4.588688	0.000000	0.000000	0.000000	-1.991158	0.428569	-1.085222	0.000000	0.000000	4.000000	17.000000	0.000000
22002.994522	0.204233	0.585033	-0.057840	70.523720	30.479589	109.039078	-2.204712	0.000000	-4.487677	0.000000	0.000000	0.000000	-2.016172	0.415765	-0.999286	0.000000	0.000000	4.000000	17.000000	0.000000
22002.997856	0.204233	0.585033	-0.057840	70.523720	30.479589	109.039078	-2.204712	0.000000	-4.487677	0.000000	0.000000	0.000000	-2.016172	0.415765	-0.999286	0.000000	0.000000	4.000000	17.000000	0.000000
22003.001189	0.204233	0.585033	-0.057840	70.523720	30.479589	109.039078	-2.204712	0.000000	-4.487677	0.000000	0.000000	0.000000	-2.016172	0.415765	-0.999286	0.000000	0.000000	4.000000	17.000000	0.000000
22003.004522	0.197248	0.586335	-0.060884	70.509415	31.030233	108.492088	-2.426072	0.000000	-4.371976	0.000000	0.000000	0.000000	-2.095565	0.390587	-0.913193	0.000000	0.000000	4.000000	17.000000	0.000000
22003.007856	0.197248	0.586335	-0.060884	70.509415	31.030233	108.492088	-2.426072	0.000000	-4.371976	0.000000	0.000000	0.000000	-2.095565	0.390587	-0.913193	0.000000	0.000000	4.000000	17.000000	0.000000
22003.011189	0.197248	0.586335	-0.060884	70.509415	31.030233	108.492088	-2.426072	0.000000	-4.371976	0.000000	0.000000	0.000000	-2.095565	0.390587	-0.913193	0.000000	0.000000	4.000000	17.000000	0.000000
22003.014522	0.189974	0.587524	-0.063580	70.475197	31.583061	108.073227	-2.653268	0.000000	-4.237944	0.000000	0.000000	0.000000	-2.182314	0.356693	-0.808772	0.000000	0.000000	4.000000	17.000000	0.000000
22003.017856	0.189974	0.587524	-0.063580	70.475197	31.583061	108.073227	-2.653268	0.000000	-4.237944	0.000000	0.000000	0.000000	-2.182314	0.356693	-0.808772	0.000000	0.000000	4.000000	17.000000	0.000000
22003.021189	0.189974	0.587524	-0.063580	70.475197	31.583061	108.073227	-2.653268	0.000000	-4.237944	0.000000	0.000000	0.000000	-2.182314	0.356693	-0.808772	0.000000	0.000000	4.000000	17.000000	0.000000
22003.024522	0.182423	0.588614	-0.065977	70.420769	32.096886	107.492058	-2.885524	0.000000	-4.083351	0.000000	0.000000	0.000000	-2.265044	0.327058	-0.719095	0.000000	0.000000	4.000000	17.000000	0.000000
22003.027856	0.182423	0.588614	-0.065977	70.420769	32.096886	107.492058	-2.885524	0.000000	-4.083351	0.000000	0.000000	0.000000	-2.265044	0.327058	-0.719095	0.000000	0.000000	4.000000	17.000000	0.000000
22003.031189	0.182423	0.588614	-0.065977	70.420769	32.096886	107.492058	-2.885524	0.000000	-4.083351	0.000000	0.000000	0.000000	-2.265044	0.327058	-0.719095	0.000000	0.000000	4.000000	17.000000	0.000000
22003.034522	0.174546	0.589613	-0.068069	70.336884	32.667973	106.990120	-3.124590	0.000000	-3.903452	0.000000	0.000000	0.000000	-2.363245	0.299714	-0.627538	0.000000	0.000000	4.000000	17.000000	0.000000
22003.037856	0.174546	0.589613	-0.068069	70.336884	32.667973	106.990120	-3.124590	0.000000	-3.903452	0.000000	0.000000	0.000000	-2.363245	0.299714	-0.627538	0.000000	0.000000	4.000000	17.000000	0.000000
22003.041189	0.174546	0.589613	-0.068069	70.336884	32.667973	106.990120	-3.124590	0.000000	-3.903452	0.000000	0.000000	0.000000	-2.363245	0.299714	-0.627538	0.000000	0.000000	4.000000	17.000000	0.000000
22003.044522	0.166486	0.590558	-0.069750	70.198120	33.430771	106.917152	-3.371495	0.000000	-3.692293	0.000000	0.000000	0.000000	-2.417899	0.283470	-0.504313	0.000000	0.000000	4.000000	17.000000	0.000000
22003.047856	0.166486	0.590558	-0.069750	70.198120	33.430771	106.917152	-3.371495	0.000000	-3.692293	0.000000	0.000000	0.000000	-2.417899	0.283470	-0.504313	0.000000	0.000000	4.000000	17.000000	0.000000
22003.051189	0.166486	0.590558	-0.069750	70.198120	33.430771	106.917152	-3.371495	0.000000	-3.692293	0.000000	0.000000	0.000000	-2.417899	0.283470	-0.504313	0.000000	0.000000	4.000000	17.000000	0.000000
22003.054522	0.158375	0.591445	-0.071012	69.983017	34.425358	107.300514	-3.487508	0.000000	-3.324312	0.000000	0.000000	0.000000	-2.433429	0.266231	-0.378600	0.000000	0.000000	4.000000	17.000000	0.000000
22003.057856	0.158375	0.591445	-0.071012	69.983017	34.425358	107.300514	-3.487508	0.000000	-3.324312	0.000000	0.000000	0.000000	-2.433429	0.266231	-0.378600	0.000000	0.000000	4.000000	17.000000	0.000000
22003.061189	0.158375	0.591445	-0.071012	69.983017	34.425358	107.300514	-3.487508	0.000000	-3.324312	0.000000	0.000000	0.000000	-2.433429	0.266231	-0.378600	0.000000	0.000000	4.000000	17.000000	0.000000
22003.064522	0.150218	0.592310	-0.071754	69.667725	35.590389	107.816757	-3.550608	0.000000	-2.918740	0.000000	0.000000	0.000000	-2.447040	0.259456	-0.222475	0.000000	0.000000	4.000000	17.000000	0.000000
22003.067856	0.150218	0.592310	-0.071754	69.667725	35.590389	107.816757	-3.550608	0.000000	-2.918740	0.000000	0.000000	0.000000	-2.447040	0.259456	-0.222475	0.000000	0.000000	4.000000	17.000000	0.000000
22003.071189	0.150218	0.592310	-0.071754	69.667725	35.590389	107.816757	-3.550608	0.000000	-2.918740	0.000000	0.000000	0.000000	-2.447040	0.259456	-0.222475	0.000000	0.000000	4.000000	17.000000	0.000000
22003.074522	0.141979	0.593112	-0.071907	69.288467	36.723400	107.996353	-3.587687	0.000000	-2.510900	0.000000	0.000000	0.000000	-2.471702	0.240433	-0.046046	0.000000	0.000000	4.000000	17.000000	0.000000
22003.077856	0.141979	0.593112	-0.071907	69.288467	36.723400	107.996353	-3.587687	0.000000	-2.510900	0.000000	0.000000	0.000000	-2.471702	0.240433	-0.046046	0.000000	0.000000	4.000000	17.000000	0.000000
22003.081189	0.141979	0.593112	-0.071907	69.288467	36.723400	107.996353	-3.587687	0.000000	-2.510900	0.000000	0.000000	0.000000	-2.471702	0.240433	-0.046046	0.000000	0.000000	4.000000	17.000000	0.000000
22003.084522	0.133471	0.593740	-0.071579	68.962051	37.798229	107.925667	-3.595362	0.000000	-2.098950	0.000000	0.000000	0.000000	-2.552299	0.188470	0.098482	0.000000	0.000000	4.000000	17.000000	0.000000
22003.087856	0.133471	0.593740	-0.071579	68.962051	37.798229	107.925667	-3.595362	0.000000	-2.098950	0.000000	0.000000	0.000000	-2.552299	0.188470	0.098482	0.000000	0.000000	4.000000	17.000000	0.000000
22003.091189	0.133471	0.593740	-0.071579	68.962051	37.798229	107.925667	-3.595362	0.000000	-2.098950	0.000000	0.000000	0.000000	-2.552299	0.188470	0.098482	0.000000	0.000000	4.000000	17.000000	0.000000
22003.094522	0.124685	0.594165	-0.070803	68.931129	39.132294	108.032265	-3.578948	0.000000	-1.673566	0.000000	0.000000	0.000000	-2.635859	0.127441	0.232800	0.000000	0.000000	4.000000	17.000000	0.000000
22003.097856	0.124685	0.594165	-0.070803	68.931129	39.132294	108.032265	-3.578948	0.000000	-1.673566	0.000000	0.000000	0.000000	-2.635859	0.127441	0.232800	0.000000	0.000000	4.000000	17.000000	0.000000
22003.101189	0.124685	0.594165	-0.070803	68.931129	39.132294	108.032265	-3.578948	0.000000	-1.673566	0.000000	0.000000	0.000000	-2.635859	0.127441	0.232800	0.000000	0.000000	4.000000	17.000000	0.000000
22003.104522	0.115657	0.594431	-0.069582	69.160355	40.879860	108.559692	-3.540148	0.000000	-1.234256	0.000000	0.000000	0.000000	-2.708355	0.079761	0.366145	0.000000	0.000000	4.000000	17.000000	0.000000
22003.107856	0.115657	0.594431	-0.069582	69.160355	40.879860	108.559692	-3.540148	0.000000	-1.234256	0.000000	0.000000	0.000000	-2.708355	0.079761	0.366145	0.000000	0.000000	4.000000	17.000000	0.000000
22003.111189	0.115657	0.594431	-0.069582	69.160355	40.879860	108.559692	-3.540148	0.000000	-1.234256	0.000000	0.000000	0.000000	-2.708355	0.079761	0.366145	0.000000	0.000000	4.000000	17.000000	0.000000
22003.114522	0.106609	0.594597	-0.067805	69.367172	42.900410	109.232315	-3.479124	0.000000	-0.782863	0.000000	0.000000	0.000000	-2.714584	0.049815	0.533220	0.000000	0.000000	4.000000	17.000000	0.000000
22003.117856	0.106609	0.594597	-0.067805	69.367172	42.900410	109.232315	-3.479124	0.000000	-0.782863	0.000000	0.000000	0.000000	-2.714584	0.049815	0.533220	0.000000	0.000000	4.000000	17.000000	0.000000
22003.121189	0.106609	0.594597	-0.067805	69.367172	42.900410	109.232315	-3.479124	0.000000	-0.782863	0.000000	0.000000	0.000000	-2.714584	0.049815	0.533220	0.000000	0.000000	4.000000	17.000000	0.000000
22003.124522	0.097677	0.594689	-0.065526	69.424599	45.173920	110.022728	-3.390254	0.000000	-0.330433	0.000000	0.000000	0.000000	-2.679369	0.027628	0.683816	0.000000	0.000000	4.000000	17.000000	0.000000
22003.127856	0.097677	0.594689	-0.065526	69.424599	45.173920	110.022728	-3.390254	0.000000	-0.330433	0.000000	0.000000	0.000000	-2.679369	0.027628	0.683816	0.000000	0.000000	4.000000	17.000000	0.000000
22003.131189	0.097677	0.594689	-0.065526	69.424599	45.173920	110.022728	-3.390254	0.000000	-0.330433	0.000000	0.000000	0.000000	-2.679369	0.027628	0.683816	0.000000	0.000000	4.000000	17.000000	0.000000
22003.134522	0.088849	0.594700	-0.062691	69.326157	47.827427	111.474686	-3.276285	0.000000	0.116128	0.000000	0.000000	0.000000	-2.648489	0.003279	0.850269	0.000000	0.000000	4.000000	17.000000	0.000000
22003.137856	0.088849	0.594700	-0.062691	69.326157	47.827427	111.474686	-3.276285	0.000000	0.116128	0.000000	0.000000	0.000000	-2.648489	0.003279	0.850269	0.000000	0.000000	4.000000	17.000000	0.000000
22003.141189	0.088849	0.594700	-0.062691	69.326157	47.827427	111.474686	-3.276285	0.000000	0.116128	0.000000	0.000000	0.000000	-2.648489	0.003279	0.850269	0.000000	0.000000	4.000000	17.000000	0.000000
22003.144522	0.080081	0.594570	-0.059466	69.160652	51.063015	114.015152	-3.134573	0.000000	0.557543	0.000000	0.000000	0.000000	-2.630500	-0.038958	0.967751	0.000000	0.000000	4.000000	17.000000	0.000000
22003.147856	0.080081	0.594570	-0.059466	69.160652	51.063015	114.015152	-3.134573	0.000000	0.557543	0.000000	0.000000	0.000000	-2.630500	-0.038958	0.967751	0.000000	0.000000	4.000000	17.000000	0.000000
22003.151189	0.080081	0.594570	-0.059466	69.160652	51.063015	114.015152	-3.134573	0.000000	0.557543	0.000000	0.000000	0.000000	-2.630500	-0.038958	0.967751	0.000000	0.000000	4.000000	17.000000	0.000000
22003.154522	0.071339	0.594312	-0.055825	68.961472	54.707222	116.971703	-2.973281	0.000000	0.995960	0.000000	0.000000	0.000000	-2.622427	-0.077375	1.092110	0.000000	0.000000	4.000000	17.000000	0.000000
22003.157856	0.071339	0.594312	-0.055825	68.961472	54.707222	116.971703	-2.973281	0.000000	0.995960	0.000000	0.000000	0.000000	-2.622427	-0.077375	1.092110	0.000000	0.000000	4.000000	17.000000	0.000000
22003.161189	0.071339	0.594312	-0.055825	68.961472	54.707222	116.971703	-2.973281	0.000000	0.995960	0.000000	0.000000	0.000000	-2.622427	-0.077375	1.092110	0.000000	0.000000	4.000000	17.000000	0.000000
22003.164522	0.062663	0.593940	-0.051786	68.761467	58.366795	119.319527	-2.791263	0.000000	1.433031	0.000000	0.000000	0.000000	-2.602805	-0.111495	1.211872	0.000000	0.000000	4.000000	17.000000	0.000000
22003.167856	0.062663	0.593940	-0.051786	68.761467	58.366795	119.319527	-2.791263	0.000000	1.433031	0.000000	0.000000	0.000000	-2.602805	-0.111495	1.211872	0.000000	0.000000	4.000000	17.000000	0.000000
22003.171189	0.062663	0.593940	-0.051786	68.761467	58.366795	119.319527	-2.791263	0.000000	1.433031	0.000000	0.000000	0.000000	-2.602805	-0.111495	1.211872	0.000000	0.000000	4.000000	17.000000	0.000000
22003.174522	0.054132	0.593549	-0.047227	68.530891	61.880905	121.012543	-2.589284	0.000000	1.866832	0.000000	0.000000	0.000000	-2.559303	-0.117302	1.367643	0.000000	0.000000	4.000000	17.000000	0.000000
22003.177856	0.054132	0.593549	-0.047227	68.530891	61.880905	121.012543	-2.589284	0.000000	1.866832	0.000000	0.000000	0.000000	-2.559303	-0.117302	1.367643	0.000000	0.000000	4.000000	17.000000	0.000000
22003.181189	0.054132	0.593549	-0.047227	68.530891	61.880905	121.012543	-2.589284	0.000000	1.866832	0.000000	0.000000	0.000000	-2.559303	-0.117302	1.367643	0.000000	0.000000	4.000000	17.000000	0.000000
22003.184522	0.045965	0.593167	-0.042156	68.258469	65.190559	122.372307	-2.361344	0.000000	2.293382	0.000000	0.000000	0.000000	-2.450214	-0.114789	1.521132	0.000000	0.000000	4.000000	17.000000	0.000000
22003.187856	0.045965	0.593167	-0.042156	68.258469	65.190559	122.372307	-2.361344	0.000000	2.293382	0.000000	0.000000	0.000000	-2.450214	-0.114789	1.521132	0.000000	0.000000	4.000000	17.000000	0.000000
22003.191189	0.045965	0.593167	-0.042156	68.258469	65.190559	122.372307	-2.361344	0.000000	2.293382	0.000000	0.000000	0.000000	-2.450214	-0.114789	1.521132	0.000000	0.000000	4.000000	17.000000	0.000000
22003.194522	0.038217	0.592749	-0.036527	67.976418	68.352905	124.090263	-2.107822	0.000000	2.701751	0.000000	0.000000	0.000000	-2.324451	-0.125142	1.688931	0.000000	0.000000	4.000000	17.000000	0.000000
22003.197856	0.038217	0.592749	-0.036527	67.976418	68.352905	124.090263	-2.107822	0.000000	2.701751	0.000000	0.000000	0.000000	-2.324451	-0.125142	1.688931	0.000000	0.000000	4.000000	17.000000	0.000000
22003.201189	0.038217	0.592749	-0.036527	67.976418	68.352905	124.090263	-2.107822	0.000000	2.701751	0.000000	0.000000	0.000000	-2.324451	-0.125142	1.688931	0.000000	0.000000	4.000000	17.000000	0.000000
22003.204522	0.030849	0.592380	-0.030276	67.718796	71.449150	126.235748	-1.826333	0.000000	3.089160	0.000000	0.000000	0.000000	-2.210464	-0.110750	1.875208	0.000000	0.000000	4.000000	17.000000	0.000000
22003.207856	0.030849	0.592380	-0.030276	67.718796	71.449150	126.235748	-1.826333	0.000000	3.089160	0.000000	0.000000	0.000000	-2.210464	-0.110750	1.875208	0.000000	0.000000	4.000000	17.000000	0.000000
22003.211189	0.030849	0.592380	-0.030276	67.718796	71.449150	126.235748	-1.826333	0.000000	3.089160	0.000000	0.000000	0.000000	-2.210464	-0.110750	1.875208	0.000000	0.000000	4.000000	17.000000	0.000000
22003.214522	0.023919	0.592014	-0.023473	67.589279	74.600136	128.359695	-1.513798	0.000000	3.457571	0.000000	0.000000	0.000000	-2.078988	-0.109820	2.040990	0.000000	0.000000	4.000000	17.000000	0.000000
22003.217856	0.023919	0.592014	-0.023473	67.589279	74.600136	128.359695	-1.513798	0.000000	3.457571	0.000000	0.000000	0.000000	-2.078988	-0.109820	2.040990	0.000000	0.000000	4.000000	17.000000	0.000000
22003.221189	0.023919	0.592014	-0.023473	67.589279	74.600136	128.359695	-1.513798	0.000000	3.457571	0.000000	0.000000	0.000000	-2.078988	-0.109820	2.040990	0.000000	0.000000	4.000000	17.000000	0.000000
22003.224522	0.017482	0.591643	-0.016148	67.473854	78.080391	130.512070	-1.173634	0.000000	3.804069	0.000000	0.000000	0.000000	-1.931054	-0.111265	2.197310	0.000000	0.000000	4.000000	17.000000	0.000000
22003.227856	0.017482	0.591643	-0.016148	67.473854	78.080391	130.512070	-1.173634	0.000000	3.804069	0.000000	0.000000	0.000000	-1.931054	-0.111265	2.197310	0.000000	0.000000	4.000000	17.000000	0.000000
22003.231189	0.017482	0.591643	-0.016148	67.473854	78.080391	130.512070	-1.173634	0.000000	3.804069	0.000000	0.000000	0.000000	-1.931054	-0.111265	2.197310	0.000000	0.000000	4.000000	17.000000	0.000000
22003.234522	0.011605	0.591224	-0.008368	67.313507	81.838486	132.835541	-0.807415	0.000000	4.125911	0.000000	0.000000	0.000000	-1.763105	-0.125819	2.334178	0.000000	0.000000	4.000000	17.000000	0.000000
22003.237856	0.011605	0.591224	-0.008368	67.313507	81.838486	132.835541	-0.807415	0.000000	4.125911	0.000000	0.000000	0.000000	-1.763105	-0.125819	2.334178	0.000000	0.000000	4.000000	17.000000	0.000000
22003.241189	0.011605	0.591224	-0.008368	67.313507	81.838486	132.835541	-0.807415	0.000000	4.125911	0.000000	0.000000	0.000000	-1.763105	-0.125819	2.334178	0.000000	0.000000	4.000000	17.000000	0.000000
22003.244522	0.006304	0.590751	-0.000160	67.086830	85.713074	135.778549	-0.418386	0.000000	4.419762	0.000000	0.000000	0.000000	-1.590200	-0.141986	2.462168	0.000000	0.000000	4.000000	17.000000	0.000000
22003.247856	0.006304	0.590751	-0.000160	67.086830	85.713074	135.778549	-0.418386	0.000000	4.419762	0.000000	0.000000	0.000000	-1.590200	-0.141986	2.462168	0.000000	0.000000	4.000000	17.000000	0.000000
22003.251189	0.006304	0.590751	-0.000160	67.086830	85.713074	135.778549	-0.418386	0.000000	4.419762	0.000000	0.000000	0.000000	-1.590200	-0.141986	2.462168	0.000000	0.000000	4.000000	17.000000	0.000000
22003.254522	0.001604	0.590239	0.008458	66.773872	89.720276	139.116028	-0.008024	0.000000	4.684795	0.000000	0.000000	0.000000	-1.410094	-0.153633	2.585438	0.000000	0.000000	4.000000	17.000000	0.000000
22003.257856	0.001604	0.590239	0.008458	66.773872	89.720276	139.116028	-0.008024	0.000000	4.684795	0.000000	0.000000	0.000000	-1.410094	-0.153633	2.585438	0.000000	0.000000	4.000000	17.000000	0.000000
22003.261189	0.001604	0.590239	0.008458	66.773872	89.720276	139.116028	-0.008024	0.000000	4.684795	0.000000	0.000000	0.000000	-1.410094	-0.153633	2.585438	0.000000	0.000000	4.000000	17.000000	0.000000
22003.264522	-0.002398	0.589650	0.017418	66.429176	93.659645	141.884735	0.422882	0.000000	4.919811	0.000000	0.000000	0.000000	-1.200604	-0.176601	2.688192	0.000000	0.000000	4.000000	17.000000	0.000000
22003.267856	-0.002398	0.589650	0.017418	66.429176	93.659645	141.884735	0.422882	0.000000	4.919811	0.000000	0.000000	0.000000	-1.200604	-0.176601	2.688192	0.000000	0.000000	4.000000	17.000000	0.000000
22003.271189	-0.002398	0.589650	0.017418	66.429176	93.659645	141.884735	0.422882	0.000000	4.919811	0.000000	0.000000	0.000000	-1.200604	-0.176601	2.688192	0.000000	0.000000	4.000000	17.000000	0.000000
22003.274522	-0.005569	0.589020	0.026655	66.089592	97.662842	144.551224	0.838472	0.000000	4.929195	0.000000	0.000000	0.000000	-0.951179	-0.188823	2.771152	0.000000	0.000000	4.000000	17.000000	0.000000
22003.277856	-0.005569	0.589020	0.026655	66.089592	97.662842	144.551224	0.838472	0.000000	4.929195	0.000000	0.000000	0.000000	-0.951179	-0.188823	2.771152	0.000000	0.000000	4.000000	17.000000	0.000000
22003.281189	-0.005569	0.589020	0.026655	66.089592	97.662842	144.551224	0.838472	0.000000	4.929195	0.000000	0.000000	0.000000	-0.951179	-0.188823	2.771152	0.000000	0.000000	4.000000	17.000000	0.000000
22003.284522	-0.007973	0.588321	0.036097	65.815140	101.700211	147.460678	1.224052	0.000000	4.847855	0.000000	0.000000	0.000000	-0.721179	-0.209944	2.832467	0.000000	0.000000	4.000000	17.000000	0.000000
22003.287856	-0.007973	0.588321	0.036097	65.815140	101.700211	147.460678	1.224052	0.000000	4.847855	0.000000	0.000000	0.000000	-0.721179	-0.209944	2.832467	0.000000	0.000000	4.000000	17.000000	0.000000
22003.291189	-0.007973	0.588321	0.036097	65.815140	101.700211	147.460678	1.224052	0.000000	4.847855	0.000000	0.000000	0.000000	-0.721179	-0.209944	2.832467	0.000000	0.000000	4.000000	17.000000	0.000000
22003.294522	-0.009728	0.587580	0.045714	65.631683	105.797272	150.514664	1.585332	0.000000	4.742016	0.000000	0.000000	0.000000	-0.526630	-0.222215	2.885107	0.000000	0.000000	4.000000	17.000000	0.000000
22003.297856	-0.009728	0.587580	0.045714	65.631683	105.797272	150.514664	1.585332	0.000000	4.742016	0.000000	0.000000	0.000000	-0.526630	-0.222215	2.885107	0.000000	0.000000	4.000000	17.000000	0.000000
22003.301189	-0.009728	0.587580	0.045714	65.631683	105.797272	150.514664	1.585332	0.000000	4.742016	0.000000	0.000000	0.000000	-0.526630	-0.222215	2.885107	0.000000	0.000000	4.000000	17.000000	0.000000
22003.304522	-0.010889	0.586821	0.055372	65.568573	110.035255	153.426773	1.922860	0.000000	4.615475	0.000000	0.000000	0.000000	-0.348144	-0.227732	2.897356	0.000000	0.000000	4.000000	17.000000	0.000000
22003.307856	-0.010889	0.586821	0.055372	65.568573	110.035255	153.426773	1.922860	0.000000	4.615475	0.000000	0.000000	0.000000	-0.348144	-0.227732	2.897356	0.000000	0.000000	4.000000	17.000000	0.000000
22003.311189	-0.010889	0.586821	0.055372	65.568573	110.035255	153.426773	1.922860	0.000000	4.615475	0.000000	0.000000	0.000000	-0.348144	-0.227732	2.897356	0.000000	0.000000	4.000000	17.000000	0.000000
22003.314522	-0.011343	0.586046	0.065072	65.584755	114.431458	156.383972	2.233729	0.000000	4.473304	0.000000	0.000000	0.000000	-0.136227	-0.232410	2.909945	0.000000	0.000000	4.000000	17.000000	0.000000
22003.317856	-0.011343	0.586046	0.065072	65.584755	114.431458	156.383972	2.233729	0.000000	4.473304	0.000000	0.000000	0.000000	-0.136227	-0.232410	2.909945	0.000000	0.000000	4.000000	17.000000	0.000000
22003.321189	-0.011343	0.586046	0.065072	65.584755	114.431458	156.383972	2.233729	0.000000	4.473304	0.000000	0.000000	0.000000	-0.136227	-0.232410	2.909945	0.000000	0.000000	4.000000	17.000000	0.000000
22003.324522	-0.011124	0.585268	0.074786	65.579529	118.804802	159.440216	2.522876	0.000000	4.316838	0.000000	0.000000	0.000000	0.065557	-0.233318	2.914265	0.000000	0.000000	4.000000	17.000000	0.000000
22003.327856	-0.011124	0.585268	0.074786	65.579529	118.804802	159.440216	2.522876	0.000000	4.316838	0.000000	0.000000	0.000000	0.065557	-0.233318	2.914265	0.000000	0.000000	4.000000	17.000000	0.000000
22003.331189	-0.011124	0.585268	0.074786	65.579529	118.804802	159.440216	2.522876	0.000000	4.316838	0.000000	0.000000	0.000000	0.065557	-0.233318	2.914265	0.000000	0.000000	4.000000	17.000000	0.000000
22003.334522	-0.010324	0.584492	0.084507	65.563103	122.740402	162.245865	2.791644	0.000000	4.148098	0.000000	0.000000	0.000000	0.239999	-0.232930	2.916241	0.000000	0.000000	4.000000	17.000000	0.000000
22003.337856	-0.010324	0.584492	0.084507	65.563103	122.740402	162.245865	2.791644	0.000000	4.148098	0.000000	0.000000	0.000000	0.239999	-0.232930	2.916241	0.000000	0.000000	4.000000	17.000000	0.000000
22003.341189	-0.010324	0.584492	0.084507	65.563103	122.740402	162.245865	2.791644	0.000000	4.148098	0.000000	0.000000	0.000000	0.239999	-0.232930	2.916241	0.000000	0.000000	4.000000	17.000000	0.000000
22003.344522	-0.008886	0.583691	0.094234	65.754089	125.633514	164.160995	3.040453	0.000000	3.969338	0.000000	0.000000	0.000000	0.431412	-0.240297	2.918255	0.000000	0.000000	4.000000	17.000000	0.000000
22003.347856	-0.008886	0.583691	0.094234	65.754089	125.633514	164.160995	3.040453	0.000000	3.969338	0.000000	0.000000	0.000000	0.431412	-0.240297	2.918255	0.000000	0.000000	4.000000	17.000000	0.000000
22003.351189	-0.008886	0.583691	0.094234	65.754089	125.633514	164.160995	3.040453	0.000000	3.969338	0.000000	0.000000	0.000000	0.431412	-0.240297	2.918255	0.000000	0.000000	4.000000	17.000000	0.000000
22003.354522	-0.006724	0.582862	0.103861	66.244766	127.413490	165.086060	3.271999	0.000000	3.780744	0.000000	0.000000	0.000000	0.648726	-0.248627	2.888075	0.000000	0.000000	4.000000	17.000000	0.000000
22003.357856	-0.006724	0.582862	0.103861	66.244766	127.413490	165.086060	3.271999	0.000000	3.780744	0.000000	0.000000	0.000000	0.648726	-0.248627	2.888075	0.000000	0.000000	4.000000	17.000000	0.000000
22003.361189	-0.006724	0.582862	0.103861	66.244766	127.413490	165.086060	3.271999	0.000000	3.780744	0.000000	0.000000	0.000000	0.648726	-0.248627	2.888075	0.000000	0.000000	4.000000	17.000000	0.000000
22003.364522	-0.004020	0.581984	0.113323	66.841690	128.681015	165.556641	3.487151	0.000000	3.583264	0.000000	0.000000	0.000000	0.811033	-0.263566	2.838473	0.000000	0.000000	4.000000	17.000000	0.000000
22003.367856	-0.004020	0.581984	0.113323	66.841690	128.681015	165.556641	3.487151	0.000000	3.583264	0.000000	0.000000	0.000000	0.811033	-0.263566	2.838473	0.000000	0.000000	4.000000	17.000000	0.000000
22003.371189	-0.004020	0.581984	0.113323	66.841690	128.681015	165.556641	3.487151	0.000000	3.583264	0.000000	0.000000	0.000000	0.811033	-0.263566	2.838473	0.000000	0.000000	4.000000	17.000000	0.000000
22003.374522	-0.000810	0.581097	0.122545	67.487701	129.909332	165.963852	3.683484	0.000000	3.381116	0.000000	0.000000	0.000000	0.962995	-0.266047	2.766750	0.000000	0.000000	4.000000	17.000000	0.000000
22003.377856	-0.000810	0.581097	0.122545	67.487701	129.909332	165.963852	3.683484	0.000000	3.381116	0.000000	0.000000	0.000000	0.962995	-0.266047	2.766750	0.000000	0.000000	4.000000	17.000000	0.000000
22003.381189	-0.000810	0.581097	0.122545	67.487701	129.909332	165.963852	3.683484	0.000000	3.381116	0.000000	0.000000	0.000000	0.962995	-0.266047	2.766750	0.000000	0.000000	4.000000	17.000000	0.000000
22003.384522	0.002894	0.580196	0.131449	68.194977	131.177002	166.375961	3.861340	0.000000	3.176485	0.000000	0.000000	0.000000	1.111193	-0.270308	2.671092	0.000000	0.000000	4.000000	17.000000	0.000000
22003.387856	0.002894	0.580196	0.131449	68.194977	131.177002	166.375961	3.861340	0.000000	3.176485	0.000000	0.000000	0.000000	1.111193	-0.270308	2.671092	0.000000	0.000000	4.000000	17.000000	0.000000
22003.391189	0.002894	0.580196	0.131449	68.194977	131.177002	166.375961	3.861340	0.000000	3.176485	0.000000	0.000000	0.000000	1.111193	-0.270308	2.671092	0.000000	0.000000	4.000000	17.000000	0.000000
22003.394522	0.007047	0.579246	0.140058	68.936874	132.441086	166.764587	4.021633	0.000000	2.970937	0.000000	0.000000	0.000000	1.246078	-0.284998	2.582758	0.000000	0.000000	4.000000	17.000000	0.000000
22003.397856	0.007047	0.579246	0.140058	68.936874	132.441086	166.764587	4.021633	0.000000	2.970937	0.000000	0.000000	0.000000	1.246078	-0.284998	2.582758	0.000000	0.000000	4.000000	17.000000	0.000000
22003.401189	0.007047	0.579246	0.140058	68.936874	132.441086	166.764587	4.021633	0.000000	2.970937	0.000000	0.000000	0.000000	1.246078	-0.284998	2.582758	0.000000	0.000000	4.000000	17.000000	0.000000
22003.404522	0.011658	0.578327	0.148297	69.655624	133.596268	167.059433	4.165998	0.000000	2.764862	0.000000	0.000000	0.000000	1.383274	-0.275798	2.471705	0.000000	0.000000	4.000000	17.000000	0.000000
22003.407856	0.011658	0.578327	0.148297	69.655624	133.596268	167.059433	4.165998	0.000000	2.764862	0.000000	0.000000	0.000000	1.383274	-0.275798	2.471705	0.000000	0.000000	4.000000	17.000000	0.000000
22003.411189	0.011658	0.578327	0.148297	69.655624	133.596268	167.059433	4.165998	0.000000	2.764862	0.000000	0.000000	0.000000	1.383274	-0.275798	2.471705	0.000000	0.000000	4.000000	17.000000	0.000000
22003.414522	0.016760	0.577415	0.156075	70.251869	134.724091	167.347397	4.295576	0.000000	2.558912	0.000000	0.000000	0.000000	1.530446	-0.273409	2.333483	0.000000	0.000000	4.000000	17.000000	0.000000
22003.417856	0.016760	0.577415	0.156075	70.251869	134.724091	167.347397	4.295576	0.000000	2.558912	0.000000	0.000000	0.000000	1.530446	-0.273409	2.333483	0.000000	0.000000	4.000000	17.000000	0.000000
22003.421189	0.016760	0.577415	0.156075	70.251869	134.724091	167.347397	4.295576	0.000000	2.558912	0.000000	0.000000	0.000000	1.530446	-0.273409	2.333483	0.000000	0.000000	4.000000	17.000000	0.000000
22003.424522	0.022353	0.576524	0.163298	70.564102	136.184082	167.970032	4.411762	0.000000	2.352946	0.000000	0.000000	0.000000	1.677915	-0.267391	2.166908	0.000000	0.000000	4.000000	17.000000	0.000000
22003.427856	0.022353	0.576524	0.163298	70.564102	136.184082	167.970032	4.411762	0.000000	2.352946	0.000000	0.000000	0.000000	1.677915	-0.267391	2.166908	0.000000	0.000000	4.000000	17.000000	0.000000
22003.431189	0.022353	0.576524	0.163298	70.564102	136.184082	167.970032	4.411762	0.000000	2.352946	0.000000	0.000000	0.000000	1.677915	-0.267391	2.166908	0.000000	0.000000	4.000000	17.000000	0.000000
22003.434522	0.028437	0.575679	0.169944	70.677689	138.023010	169.098801	4.515523	0.000000	2.147102	0.000000	0.000000	0.000000	1.825221	-0.253301	1.993790	0.000000	0.000000	4.000000	17.000000	0.000000
22003.437856	0.028437	0.575679	0.169944	70.677689	138.023010	169.098801	4.515523	0.000000	2.147102	0.000000	0.000000	0.000000	1.825221	-0.253301	1.993790	0.000000	0.000000	4.000000	17.000000	0.000000
22003.441189	0.028437	0.575679	0.169944	70.677689	138.023010	169.098801	4.515523	0.000000	2.147102	0.000000	0.000000	0.000000	1.825221	-0.253301	1.993790	0.000000	0.000000	4.000000	17.000000	0.000000
22003.444522	0.034985	0.574949	0.176111	70.810921	140.066055	171.037613	4.608101	0.000000	1.940464	0.000000	0.000000	0.000000	1.964574	-0.219060	1.850030	0.000000	0.000000	4.000000	17.000000	0.000000
22003.447856	0.034985	0.574949	0.176111	70.810921	140.066055	171.037613	4.608101	0.000000	1.940464	0.000000	0.000000	0.000000	1.964574	-0.219060	1.850030	0.000000	0.000000	4.000000	17.000000	0.000000
22003.451189	0.034985	0.574949	0.176111	70.810921	140.066055	171.037613	4.608101	0.000000	1.940464	0.000000	0.000000	0.000000	1.964574	-0.219060	1.850030	0.000000	0.000000	4.000000	17.000000	0.000000
22003.454522	0.041845	0.574289	0.181796	71.027771	142.384918	173.823761	4.690577	0.000000	1.731614	0.000000	0.000000	0.000000	2.057832	-0.198061	1.705581	0.000000	0.000000	4.000000	17.000000	0.000000
22003.457856	0.041845	0.574289	0.181796	71.027771	142.384918	173.823761	4.690577	0.000000	1.731614	0.000000	0.000000	0.000000	2.057832	-0.198061	1.705581	0.000000	0.000000	4.000000	17.000000	0.000000
22003.461189	0.041845	0.574289	0.181796	71.027771	142.384918	173.823761	4.690577	0.000000	1.731614	0.000000	0.000000	0.000000	2.057832	-0.198061	1.705581	0.000000	0.000000	4.000000	17.000000	0.000000
22003.464522	0.049006	0.573702	0.186966	71.342293	145.035507	177.009872	4.762270	0.000000	1.523413	0.000000	0.000000	0.000000	2.148291	-0.176117	1.550885	0.000000	0.000000	4.000000	17.000000	0.000000
22003.467856	0.049006	0.573702	0.186966	71.342293	145.035507	177.009872	4.762270	0.000000	1.523413	0.000000	0.000000	0.000000	2.148291	-0.176117	1.550885	0.000000	0.000000	4.000000	17.000000	0.000000
22003.471189	0.049006	0.573702	0.186966	71.342293	145.035507	177.009872	4.762270	0.000000	1.523413	0.000000	0.000000	0.000000	2.148291	-0.176117	1.550885	0.000000	0.000000	4.000000	17.000000	0.000000
22003.474522	0.056616	0.573239	0.191634	71.679092	147.856995	-179.891159	4.823796	0.000000	1.315672	0.000000	0.000000	0.000000	2.283139	-0.138925	1.400547	0.000000	0.000000	4.000000	17.000000	0.000000
22003.477856	0.056616	0.573239	0.191634	71.679092	147.856995	-179.891159	4.823796	0.000000	1.315672	0.000000	0.000000	0.000000	2.283139	-0.138925	1.400547	0.000000	0.000000	4.000000	17.000000	0.000000
22003.481189	0.056616	0.573239	0.191634	71.679092	147.856995	-179.891159	4.823796	0.000000	1.315672	0.000000	0.000000	0.000000	2.283139	-0.138925	1.400547	0.000000	0.000000	4.000000	17.000000	0.000000
22003.484522	0.064601	0.572840	0.195727	71.990990	150.519104	-177.048569	4.876595	0.000000	1.104004	0.000000	0.000000	0.000000	2.395592	-0.119719	1.227791	0.000000	0.000000	4.000000	17.000000	0.000000
22003.487856	0.064601	0.572840	0.195727	71.990990	150.519104	-177.048569	4.876595	0.000000	1.104004	0.000000	0.000000	0.000000	2.395592	-0.119719	1.227791	0.000000	0.000000	4.000000	17.000000	0.000000
22003.491189	0.064601	0.572840	0.195727	71.990990	150.519104	-177.048569	4.876595	0.000000	1.104004	0.000000	0.000000	0.000000	2.395592	-0.119719	1.227791	0.000000	0.000000	4.000000	17.000000	0.000000
22003.494522	0.073018	0.572575	0.199274	72.260269	152.922333	-173.946365	4.920180	0.000000	0.889846	0.000000	0.000000	0.000000	2.525028	-0.079416	1.064182	0.000000	0.000000	4.000000	17.000000	0.000000
22003.497856	0.073018	0.572575	0.199274	72.260269	152.922333	-173.946365	4.920180	0.000000	0.889846	0.000000	0.000000	0.000000	2.525028	-0.079416	1.064182	0.000000	0.000000	4.000000	17.000000	0.000000
22003.501189	0.073018	0.572575	0.199274	72.260269	152.922333	-173.946365	4.920180	0.000000	0.889846	0.000000	0.000000	0.000000	2.525028	-0.079416	1.064182	0.000000	0.000000	4.000000	17.000000	0.000000
22003.504522	0.081779	0.572393	0.202151	72.527916	155.150650	-170.693817	4.954788	0.000000	0.670878	0.000000	0.000000	0.000000	2.628233	-0.054698	0.862924	0.000000	0.000000	4.000000	17.000000	0.000000
22003.507856	0.081779	0.572393	0.202151	72.527916	155.150650	-170.693817	4.954788	0.000000	0.670878	0.000000	0.000000	0.000000	2.628233	-0.054698	0.862924	0.000000	0.000000	4.000000	17.000000	0.000000
22003.511189	0.081779	0.572393	0.202151	72.527916	155.150650	-170.693817	4.954788	0.000000	0.670878	0.000000	0.000000	0.000000	2.628233	-0.054698	0.862924	0.000000	0.000000	4.000000	17.000000	0.000000
22003.514522	0.090847	0.572332	0.204437	72.823463	157.358597	-167.661972	4.979812	0.000000	0.448858	0.000000	0.000000	0.000000	2.720448	-0.018292	0.685715	0.000000	0.000000	4.000000	17.000000	0.000000
22003.517856	0.090847	0.572332	0.204437	72.823463	157.358597	-167.661972	4.979812	0.000000	0.448858	0.000000	0.000000	0.000000	2.720448	-0.018292	0.685715	0.000000	0.000000	4.000000	17.000000	0.000000
22003.521189	0.090847	0.572332	0.204437	72.823463	157.358597	-167.661972	4.979812	0.000000	0.448858	0.000000	0.000000	0.000000	2.720448	-0.018292	0.685715	0.000000	0.000000	4.000000	17.000000	0.000000
22003.524522	0.100177	0.572361	0.206138	73.232361	159.800049	-164.074829	4.994996	0.000000	0.223630	0.000000	0.000000	0.000000	2.799048	0.008809	0.510484	0.000000	0.000000	4.000000	17.000000	0.000000
22003.527856	0.100177	0.572361	0.206138	73.232361	159.800049	-164.074829	4.994996	0.000000	0.223630	0.000000	0.000000	0.000000	2.799048	0.008809	0.510484	0.000000	0.000000	4.000000	17.000000	0.000000
22003.531189	0.100177	0.572361	0.206138	73.232361	159.800049	-164.074829	4.994996	0.000000	0.223630	0.000000	0.000000	0.000000	2.799048	0.008809	0.510484	0.000000	0.000000	4.000000	17.000000	0.000000
22003.534522	0.109687	0.572406	0.207242	73.783684	162.809952	-159.232697	4.999998	0.000000	-0.004302	0.000000	0.000000	0.000000	2.852963	0.013323	0.331289	0.000000	0.000000	4.000000	17.000000	0.000000
22003.537856	0.109687	0.572406	0.207242	73.783684	162.809952	-159.232697	4.999998	0.000000	-0.004302	0.000000	0.000000	0.000000	2.852963	0.013323	0.331289	0.000000	0.000000	4.000000	17.000000	0.000000
22003.541189	0.109687	0.572406	0.207242	73.783684	162.809952	-159.232697	4.999998	0.000000	-0.004302	0.000000	0.000000	0.000000	2.852963	0.013323	0.331289	0.000000	0.000000	4.000000	17.000000	0.000000
22003.544522	0.119300	0.572510	0.207786	74.464500	166.691132	-153.684189	4.994546	0.000000	-0.233463	0.000000	0.000000	0.000000	2.883960	0.031441	0.162969	0.000000	0.000000	4.000000	17.000000	0.000000
22003.547856	0.119300	0.572510	0.207786	74.464500	166.691132	-153.684189	4.994546	0.000000	-0.233463	0.000000	0.000000	0.000000	2.883960	0.031441	0.162969	0.000000	0.000000	4.000000	17.000000	0.000000
22003.551189	0.119300	0.572510	0.207786	74.464500	166.691132	-153.684189	4.994546	0.000000	-0.233463	0.000000	0.000000	0.000000	2.883960	0.031441	0.162969	0.000000	0.000000	4.000000	17.000000	0.000000
22003.554522	0.129061	0.572620	0.207750	75.229515	171.303635	-147.766830	4.978569	0.000000	-0.462441	0.000000	0.000000	0.000000	2.928210	0.032818	-0.010801	0.000000	0.000000	4.000000	17.000000	0.000000
22003.557856	0.129061	0.572620	0.207750	75.229515	171.303635	-147.766830	4.978569	0.000000	-0.462441	0.000000	0.000000	0.000000	2.928210	0.032818	-0.010801	0.000000	0.000000	4.000000	17.000000	0.000000
22003.561189	0.129061	0.572620	0.207750	75.229515	171.303635	-147.766830	4.978569	0.000000	-0.462441	0.000000	0.000000	0.000000	2.928210	0.032818	-0.010801	0.000000	0.000000	4.000000	17.000000	0.000000
22003.564522	0.138940	0.572746	0.207082	75.986389	176.524170	-141.888535	4.951787	0.000000	-0.692683	0.000000	0.000000	0.000000	2.963721	0.037725	-0.200414	0.000000	0.000000	4.000000	17.000000	0.000000
22003.567856	0.138940	0.572746	0.207082	75.986389	176.524170	-141.888535	4.951787	0.000000	-0.692683	0.000000	0.000000	0.000000	2.963721	0.037725	-0.200414	0.000000	0.000000	4.000000	17.000000	0.000000
22003.571189	0.138940	0.572746	0.207082	75.986389	176.524170	-141.888535	4.951787	0.000000	-0.692683	0.000000	0.000000	0.000000	2.963721	0.037725	-0.200414	0.000000	0.000000	4.000000	17.000000	0.000000
22003.574522	0.148822	0.572793	0.205801	76.700027	-177.667969	-135.539047	4.913877	0.000000	-0.924019	0.000000	0.000000	0.000000	2.964400	0.014332	-0.384324	0.000000	0.000000	4.000000	17.000000	0.000000
22003.577856	0.148822	0.572793	0.205801	76.700027	-177.667969	-135.539047	4.913877	0.000000	-0.924019	0.000000	0.000000	0.000000	2.964400	0.014332	-0.384324	0.000000	0.000000	4.000000	17.000000	0.000000
22003.581189	0.148822	0.572793	0.205801	76.700027	-177.667969	-135.539047	4.913877	0.000000	-0.924019	0.000000	0.000000	0.000000	2.964400	0.014332	-0.384324	0.000000	0.000000	4.000000	17.000000	0.000000
22003.584522	0.158510	0.572790	0.203877	77.350311	-171.203201	-127.875443	4.864981	0.000000	-1.154107	0.000000	0.000000	0.000000	2.906507	-0.001034	-0.577051	0.000000	0.000000	4.000000	17.000000	0.000000
22003.587856	0.158510	0.572790	0.203877	77.350311	-171.203201	-127.875443	4.864981	0.000000	-1.154107	0.000000	0.000000	0.000000	2.906507	-0.001034	-0.577051	0.000000	0.000000	4.000000	17.000000	0.000000
22003.591189	0.158510	0.572790	0.203877	77.350311	-171.203201	-127.875443	4.864981	0.000000	-1.154107	0.000000	0.000000	0.000000	2.906507	-0.001034	-0.577051	0.000000	0.000000	4.000000	17.000000	0.000000
22003.594522	0.167909	0.572731	0.201426	77.905174	-164.187576	-119.516510	4.806002	0.000000	-1.379256	0.000000	0.000000	0.000000	2.819625	-0.017740	-0.735453	0.000000	0.000000	4.000000	17.000000	0.000000
22003.597856	0.167909	0.572731	0.201426	77.905174	-164.187576	-119.516510	4.806002	0.000000	-1.379256	0.000000	0.000000	0.000000	2.819625	-0.017740	-0.735453	0.000000	0.000000	4.000000	17.000000	0.000000
22003.601189	0.167909	0.572731	0.201426	77.905174	-164.187576	-119.516510	4.806002	0.000000	-1.379256	0.000000	0.000000	0.000000	2.819625	-0.017740	-0.735453	0.000000	0.000000	4.000000	17.000000	0.000000
22003.604522	0.176966	0.572558	0.198459	78.319878	-157.133820	-110.984581	4.737978	0.000000	-1.597363	0.000000	0.000000	0.000000	2.717329	-0.051967	-0.889847	0.000000	0.000000	4.000000	17.000000	0.000000
22003.607856	0.176966	0.572558	0.198459	78.319878	-157.133820	-110.984581	4.737978	0.000000	-1.597363	0.000000	0.000000	0.000000	2.717329	-0.051967	-0.889847	0.000000	0.000000	4.000000	17.000000	0.000000
22003.611189	0.176966	0.572558	0.198459	78.319878	-157.133820	-110.984581	4.737978	0.000000	-1.597363	0.000000	0.000000	0.000000	2.717329	-0.051967	-0.889847	0.000000	0.000000	4.000000	17.000000	0.000000
22003.614522	0.185658	0.572361	0.195081	78.634590	-150.822540	-103.072464	4.661705	0.000000	-1.807900	0.000000	0.000000	0.000000	2.607358	-0.059018	-1.013610	0.000000	0.000000	4.000000	17.000000	0.000000
22003.617856	0.185658	0.572361	0.195081	78.634590	-150.822540	-103.072464	4.661705	0.000000	-1.807900	0.000000	0.000000	0.000000	2.607358	-0.059018	-1.013610	0.000000	0.000000	4.000000	17.000000	0.000000
22003.621189	0.185658	0.572361	0.195081	78.634590	-150.822540	-103.072464	4.661705	0.000000	-1.807900	0.000000	0.000000	0.000000	2.607358	-0.059018	-1.013610	0.000000	0.000000	4.000000	17.000000	0.000000
22003.624522	0.194073	0.572109	0.191311	78.937813	-146.209259	-97.160576	4.578113	0.000000	-2.010195	0.000000	0.000000	0.000000	2.524513	-0.075633	-1.130968	0.000000	0.000000	4.000000	17.000000	0.000000
22003.627856	0.194073	0.572109	0.191311	78.937813	-146.209259	-97.160576	4.578113	0.000000	-2.010195	0.000000	0.000000	0.000000	2.524513	-0.075633	-1.130968	0.000000	0.000000	4.000000	17.000000	0.000000
22003.631189	0.194073	0.572109	0.191311	78.937813	-146.209259	-97.160576	4.578113	0.000000	-2.010195	0.000000	0.000000	0.000000	2.524513	-0.075633	-1.130968	0.000000	0.000000	4.000000	17.000000	0.000000
22003.634522	0.202337	0.571791	0.187168	79.279945	-143.515503	-93.728149	4.486886	0.000000	-2.206322	0.000000	0.000000	0.000000	2.479243	-0.095392	-1.242742	0.000000	0.000000	4.000000	17.000000	0.000000
22003.637856	0.202337	0.571791	0.187168	79.279945	-143.515503	-93.728149	4.486886	0.000000	-2.206322	0.000000	0.000000	0.000000	2.479243	-0.095392	-1.242742	0.000000	0.000000	4.000000	17.000000	0.000000
22003.641189	0.202337	0.571791	0.187168	79.279945	-143.515503	-93.728149	4.486886	0.000000	-2.206322	0.000000	0.000000	0.000000	2.479243	-0.095392	-1.242742	0.000000	0.000000	4.000000	17.000000	0.000000
22003.644522	0.210089	0.571475	0.182722	79.631775	-142.027618	-91.131058	4.387062	0.000000	-2.398685	0.000000	0.000000	0.000000	2.325665	-0.094825	-1.333798	0.000000	0.000000	4.000000	17.000000	0.000000
22003.647856	0.210089	0.571475	0.182722	79.631775	-142.027618	-91.131058	4.387062	0.000000	-2.398685	0.000000	0.000000	0.000000	2.325665	-0.094825	-1.333798	0.000000	0.000000	4.000000	17.000000	0.000000
22003.651189	0.210089	0.571475	0.182722	79.631775	-142.027618	-91.131058	4.387062	0.000000	-2.398685	0.000000	0.000000	0.000000	2.325665	-0.094825	-1.333798	0.000000	0.000000	4.000000	17.000000	0.000000
22003.654522	0.217195	0.571081	0.178009	79.923561	-140.804947	-88.354660	4.282746	0.000000	-2.580327	0.000000	0.000000	0.000000	2.131752	-0.118213	-1.413971	0.000000	0.000000	4.000000	17.000000	0.000000
22003.657856	0.217195	0.571081	0.178009	79.923561	-140.804947	-88.354660	4.282746	0.000000	-2.580327	0.000000	0.000000	0.000000	2.131752	-0.118213	-1.413971	0.000000	0.000000	4.000000	17.000000	0.000000
22003.661189	0.217195	0.571081	0.178009	79.923561	-140.804947	-88.354660	4.282746	0.000000	-2.580327	0.000000	0.000000	0.000000	2.131752	-0.118213	-1.413971	0.000000	0.000000	4.000000	17.000000	0.000000
22003.664522	0.223784	0.570676	0.172949	80.136398	-139.760498	-85.701332	4.176185	0.000000	-2.749451	0.000000	0.000000	0.000000	1.976838	-0.121508	-1.517953	0.000000	0.000000	4.000000	17.000000	0.000000
22003.667856	0.223784	0.570676	0.172949	80.136398	-139.760498	-85.701332	4.176185	0.000000	-2.749451	0.000000	0.000000	0.000000	1.976838	-0.121508	-1.517953	0.000000	0.000000	4.000000	17.000000	0.000000
22003.671189	0.223784	0.570676	0.172949	80.136398	-139.760498	-85.701332	4.176185	0.000000	-2.749451	0.000000	0.000000	0.000000	1.976838	-0.121508	-1.517953	0.000000	0.000000	4.000000	17.000000	0.000000
22003.674522	0.229958	0.570216	0.167484	80.289528	-138.941833	-83.518150	4.065896	0.000000	-2.910068	0.000000	0.000000	0.000000	1.852150	-0.137937	-1.639514	0.000000	0.000000	4.000000	17.000000	0.000000
22003.677856	0.229958	0.570216	0.167484	80.289528	-138.941833	-83.518150	4.065896	0.000000	-2.910068	0.000000	0.000000	0.000000	1.852150	-0.137937	-1.639514	0.000000	0.000000	4.000000	17.000000	0.000000
22003.681189	0.229958	0.570216	0.167484	80.289528	-138.941833	-83.518150	4.065896	0.000000	-2.910068	0.000000	0.000000	0.000000	1.852150	-0.137937	-1.639514	0.000000	0.000000	4.000000	17.000000	0.000000
22003.684522	0.235834	0.569799	0.161607	80.406013	-138.705414	-82.019257	3.950271	0.000000	-3.065184	0.000000	0.000000	0.000000	1.762747	-0.125080	-1.763110	0.000000	0.000000	4.000000	17.000000	0.000000
22003.687856	0.235834	0.569799	0.161607	80.406013	-138.705414	-82.019257	3.950271	0.000000	-3.065184	0.000000	0.000000	0.000000	1.762747	-0.125080	-1.763110	0.000000	0.000000	4.000000	17.000000	0.000000
22003.691189	0.235834	0.569799	0.161607	80.406013	-138.705414	-82.019257	3.950271	0.000000	-3.065184	0.000000	0.000000	0.000000	1.762747	-0.125080	-1.763110	0.000000	0.000000	4.000000	17.000000	0.000000
22003.694522	0.241587	0.569391	0.155289	80.554398	-139.090134	-81.081833	3.827545	0.000000	-3.217126	0.000000	0.000000	0.000000	1.725864	-0.122240	-1.895572	0.000000	0.000000	4.000000	17.000000	0.000000
22003.697856	0.241587	0.569391	0.155289	80.554398	-139.090134	-81.081833	3.827545	0.000000	-3.217126	0.000000	0.000000	0.000000	1.725864	-0.122240	-1.895572	0.000000	0.000000	4.000000	17.000000	0.000000
22003.701189	0.241587	0.569391	0.155289	80.554398	-139.090134	-81.081833	3.827545	0.000000	-3.217126	0.000000	0.000000	0.000000	1.725864	-0.122240	-1.895572	0.000000	0.000000	4.000000	17.000000	0.000000
22003.704522	0.246997	0.569059	0.148690	80.804268	-139.312744	-80.070625	3.694777	0.000000	-3.368772	0.000000	0.000000	0.000000	1.623025	-0.099796	-1.979714	0.000000	0.000000	4.000000	17.000000	0.000000
22003.707856	0.246997	0.569059	0.148690	80.804268	-139.312744	-80.070625	3.694777	0.000000	-3.368772	0.000000	0.000000	0.000000	1.623025	-0.099796	-1.979714	0.000000	0.000000	4.000000	17.000000	0.000000
22003.711189	0.246997	0.569059	0.148690	80.804268	-139.312744	-80.070625	3.694777	0.000000	-3.368772	0.000000	0.000000	0.000000	1.623025	-0.099796	-1.979714	0.000000	0.000000	4.000000	17.000000	0.000000
22003.714522	0.251946	0.568830	0.141950	81.226494	-138.477264	-78.356201	3.555714	0.000000	-3.515238	0.000000	0.000000	0.000000	1.484700	-0.068756	-2.021894	0.000000	0.000000	4.000000	17.000000	0.000000
22003.717856	0.251946	0.568830	0.141950	81.226494	-138.477264	-78.356201	3.555714	0.000000	-3.515238	0.000000	0.000000	0.000000	1.484700	-0.068756	-2.021894	0.000000	0.000000	4.000000	17.000000	0.000000
22003.721189	0.251946	0.568830	0.141950	81.226494	-138.477264	-78.356201	3.555714	0.000000	-3.515238	0.000000	0.000000	0.000000	1.484700	-0.068756	-2.021894	0.000000	0.000000	4.000000	17.000000	0.000000
22003.724522	0.256490	0.568700	0.135053	81.775719	-136.475311	-75.643898	3.413309	0.000000	-3.653672	0.000000	0.000000	0.000000	1.363379	-0.038875	-2.068992	0.000000	0.000000	4.000000	17.000000	0.000000
22003.727856	0.256490	0.568700	0.135053	81.775719	-136.475311	-75.643898	3.413309	0.000000	-3.653672	0.000000	0.000000	0.000000	1.363379	-0.038875	-2.068992	0.000000	0.000000	4.000000	17.000000	0.000000
22003.731189	0.256490	0.568700	0.135053	81.775719	-136.475311	-75.643898	3.413309	0.000000	-3.653672	0.000000	0.000000	0.000000	1.363379	-0.038875	-2.068992	0.000000	0.000000	4.000000	17.000000	0.000000
22003.734522	0.260499	0.568651	0.128086	82.389465	-134.042496	-72.532448	3.266746	0.000000	-3.785283	0.000000	0.000000	0.000000	1.202493	-0.014576	-2.090143	0.000000	0.000000	4.000000	17.000000	0.000000
22003.737856	0.260499	0.568651	0.128086	82.389465	-134.042496	-72.532448	3.266746	0.000000	-3.785283	0.000000	0.000000	0.000000	1.202493	-0.014576	-2.090143	0.000000	0.000000	4.000000	17.000000	0.000000
22003.741189	0.260499	0.568651	0.128086	82.389465	-134.042496	-72.532448	3.266746	0.000000	-3.785283	0.000000	0.000000	0.000000	1.202493	-0.014576	-2.090143	0.000000	0.000000	4.000000	17.000000	0.000000
22003.744522	0.264029	0.568668	0.120956	83.003639	-131.441742	-69.456612	3.118826	0.000000	-3.908059	0.000000	0.000000	0.000000	1.059069	0.004831	-2.139157	0.000000	0.000000	4.000000	17.000000	0.000000
22003.747856	0.264029	0.568668	0.120956	83.003639	-131.441742	-69.456612	3.118826	0.000000	-3.908059	0.000000	0.000000	0.000000	1.059069	0.004831	-2.139157	0.000000	0.000000	4.000000	17.000000	0.000000
22003.751189	0.264029	0.568668	0.120956	83.003639	-131.441742	-69.456612	3.118826	0.000000	-3.908059	0.000000	0.000000	0.000000	1.059069	0.004831	-2.139157	0.000000	0.000000	4.000000	17.000000	0.000000
22003.754522	0.267199	0.568819	0.113637	83.585403	-128.802490	-66.523560	2.967458	0.000000	-4.024200	0.000000	0.000000	0.000000	0.951021	0.045340	-2.195619	0.000000	0.000000	4.000000	17.000000	0.000000
22003.757856	0.267199	0.568819	0.113637	83.585403	-128.802490	-66.523560	2.967458	0.000000	-4.024200	0.000000	0.000000	0.000000	0.951021	0.045340	-2.195619	0.000000	0.000000	4.000000	17.000000	0.000000
22003.761189	0.267199	0.568819	0.113637	83.585403	-128.802490	-66.523560	2.967458	0.000000	-4.024200	0.000000	0.000000	0.000000	0.951021	0.045340	-2.195619	0.000000	0.000000	4.000000	17.000000	0.000000
22003.764522	0.269975	0.569044	0.106138	84.099403	-126.060364	-63.486084	2.810560	0.000000	-4.135306	0.000000	0.000000	0.000000	0.832873	0.067504	-2.249603	0.000000	0.000000	4.000000	17.000000	0.000000
22003.767856	0.269975	0.569044	0.106138	84.099403	-126.060364	-63.486084	2.810560	0.000000	-4.135306	0.000000	0.000000	0.000000	0.832873	0.067504	-2.249603	0.000000	0.000000	4.000000	17.000000	0.000000
22003.771189	0.269975	0.569044	0.106138	84.099403	-126.060364	-63.486084	2.810560	0.000000	-4.135306	0.000000	0.000000	0.000000	0.832873	0.067504	-2.249603	0.000000	0.000000	4.000000	17.000000	0.000000
22003.774522	0.272274	0.569371	0.098496	84.538292	-122.743309	-58.974682	2.648264	0.000000	-4.241073	0.000000	0.000000	0.000000	0.689523	0.098055	-2.292724	0.000000	0.000000	4.000000	17.000000	0.000000
22003.777856	0.272274	0.569371	0.098496	84.538292	-122.743309	-58.974682	2.648264	0.000000	-4.241073	0.000000	0.000000	0.000000	0.689523	0.098055	-2.292724	0.000000	0.000000	4.000000	17.000000	0.000000
22003.781189	0.272274	0.569371	0.098496	84.538292	-122.743309	-58.974682	2.648264	0.000000	-4.241073	0.000000	0.000000	0.000000	0.689523	0.098055	-2.292724	0.000000	0.000000	4.000000	17.000000	0.000000
22003.784522	0.274011	0.569852	0.090805	84.856575	-118.184174	-53.245644	2.481712	0.000000	-4.340634	0.000000	0.000000	0.000000	0.521272	0.144390	-2.307235	0.000000	0.000000	4.000000	17.000000	0.000000
22003.787856	0.274011	0.569852	0.090805	84.856575	-118.184174	-53.245644	2.481712	0.000000	-4.340634	0.000000	0.000000	0.000000	0.521272	0.144390	-2.307235	0.000000	0.000000	4.000000	17.000000	0.000000
22003.791189	0.274011	0.569852	0.090805	84.856575	-118.184174	-53.245644	2.481712	0.000000	-4.340634	0.000000	0.000000	0.000000	0.521272	0.144390	-2.307235	0.000000	0.000000	4.000000	17.000000	0.000000
22003.794522	0.275119	0.570479	0.083109	85.057159	-112.634064	-47.047718	2.313159	0.000000	-4.432752	0.000000	0.000000	0.000000	0.332202	0.188157	-2.308851	0.000000	0.000000	4.000000	17.000000	0.000000
22003.797856	0.275119	0.570479	0.083109	85.057159	-112.634064	-47.047718	2.313159	0.000000	-4.432752	0.000000	0.000000	0.000000	0.332202	0.188157	-2.308851	0.000000	0.000000	4.000000	17.000000	0.000000
22003.801189	0.275119	0.570479	0.083109	85.057159	-112.634064	-47.047718	2.313159	0.000000	-4.432752	0.000000	0.000000	0.000000	0.332202	0.188157	-2.308851	0.000000	0.000000	4.000000	17.000000	0.000000
22003.804522	0.275622	0.571164	0.075440	85.178909	-106.949272	-41.152916	2.143757	0.000000	-4.517113	0.000000	0.000000	0.000000	0.151127	0.205563	-2.300657	0.000000	0.000000	4.000000	17.000000	0.000000
22003.807856	0.275622	0.571164	0.075440	85.178909	-106.949272	-41.152916	2.143757	0.000000	-4.517113	0.000000	0.000000	0.000000	0.151127	0.205563	-2.300657	0.000000	0.000000	4.000000	17.000000	0.000000
22003.811189	0.275622	0.571164	0.075440	85.178909	-106.949272	-41.152916	2.143757	0.000000	-4.517113	0.000000	0.000000	0.000000	0.151127	0.205563	-2.300657	0.000000	0.000000	4.000000	17.000000	0.000000
22003.814522	0.275627	0.571908	0.067793	85.277771	-101.904625	-35.991646	1.973424	0.000000	-4.594083	0.000000	0.000000	0.000000	0.001349	0.223113	-2.294077	0.000000	0.000000	4.000000	17.000000	0.000000
22003.817856	0.275627	0.571908	0.067793	85.277771	-101.904625	-35.991646	1.973424	0.000000	-4.594083	0.000000	0.000000	0.000000	0.001349	0.223113	-2.294077	0.000000	0.000000	4.000000	17.000000	0.000000
22003.821189	0.275627	0.571908	0.067793	85.277771	-101.904625	-35.991646	1.973424	0.000000	-4.594083	0.000000	0.000000	0.000000	0.001349	0.223113	-2.294077	0.000000	0.000000	4.000000	17.000000	0.000000
22003.824522	0.275245	0.572755	0.060124	85.386665	-97.898941	-31.853355	1.800544	0.000000	-4.664552	0.000000	0.000000	0.000000	-0.114571	0.254212	-2.300673	0.000000	0.000000	4.000000	17.000000	0.000000
22003.827856	0.275245	0.572755	0.060124	85.386665	-97.898941	-31.853355	1.800544	0.000000	-4.664552	0.000000	0.000000	0.000000	-0.114571	0.254212	-2.300673	0.000000	0.000000	4.000000	17.000000	0.000000
22003.831189	0.275245	0.572755	0.060124	85.386665	-97.898941	-31.853355	1.800544	0.000000	-4.664552	0.000000	0.000000	0.000000	-0.114571	0.254212	-2.300673	0.000000	0.000000	4.000000	17.000000	0.000000
22003.834522	0.274521	0.573654	0.052445	85.511185	-94.646133	-28.395981	1.622590	0.000000	-4.729398	0.000000	0.000000	0.000000	-0.217232	0.269725	-2.303773	0.000000	0.000000	4.000000	17.000000	0.000000
22003.837856	0.274521	0.573654	0.052445	85.511185	-94.646133	-28.395981	1.622590	0.000000	-4.729398	0.000000	0.000000	0.000000	-0.217232	0.269725	-2.303773	0.000000	0.000000	4.000000	17.000000	0.000000
22003.841189	0.274521	0.573654	0.052445	85.511185	-94.646133	-28.395981	1.622590	0.000000	-4.729398	0.000000	0.000000	0.000000	-0.217232	0.269725	-2.303773	0.000000	0.000000	4.000000	17.000000	0.000000
22003.844522	0.273337	0.574689	0.044868	85.579155	-91.412651	-25.030313	1.438969	0.000000	-4.788462	0.000000	0.000000	0.000000	-0.355133	0.310274	-2.272928	0.000000	0.000000	4.000000	17.000000	0.000000
22003.847856	0.273337	0.574689	0.044868	85.579155	-91.412651	-25.030313	1.438969	0.000000	-4.788462	0.000000	0.000000	0.000000	-0.355133	0.310274	-2.272928	0.000000	0.000000	4.000000	17.000000	0.000000
22003.851189	0.273337	0.574689	0.044868	85.579155	-91.412651	-25.030313	1.438969	0.000000	-4.788462	0.000000	0.000000	0.000000	-0.355133	0.310274	-2.272928	0.000000	0.000000	4.000000	17.000000	0.000000
22003.854522	0.271392	0.575803	0.037487	85.510742	-87.710564	-21.370682	1.252958	0.000000	-4.840465	0.000000	0.000000	0.000000	-0.583438	0.334200	-2.214390	0.000000	0.000000	4.000000	17.000000	0.000000
22003.857856	0.271392	0.575803	0.037487	85.510742	-87.710564	-21.370682	1.252958	0.000000	-4.840465	0.000000	0.000000	0.000000	-0.583438	0.334200	-2.214390	0.000000	0.000000	4.000000	17.000000	0.000000
22003.861189	0.271392	0.575803	0.037487	85.510742	-87.710564	-21.370682	1.252958	0.000000	-4.840465	0.000000	0.000000	0.000000	-0.583438	0.334200	-2.214390	0.000000	0.000000	4.000000	17.000000	0.000000
22003.864522	0.268530	0.576957	0.030401	85.325630	-84.090057	-17.971964	1.068350	0.000000	-4.884530	0.000000	0.000000	0.000000	-0.858841	0.346304	-2.125836	0.000000	0.000000	4.000000	17.000000	0.000000
22003.867856	0.268530	0.576957	0.030401	85.325630	-84.090057	-17.971964	1.068350	0.000000	-4.884530	0.000000	0.000000	0.000000	-0.858841	0.346304	-2.125836	0.000000	0.000000	4.000000	17.000000	0.000000
22003.871189	0.268530	0.576957	0.030401	85.325630	-84.090057	-17.971964	1.068350	0.000000	-4.884530	0.000000	0.000000	0.000000	-0.858841	0.346304	-2.125836	0.000000	0.000000	4.000000	17.000000	0.000000
22003.874522	0.264896	0.578050	0.023372	85.131561	-81.248390	-15.377855	0.887623	0.000000	-4.920582	0.000000	0.000000	0.000000	-1.089997	0.327827	-2.108838	0.000000	0.000000	4.000000	17.000000	0.000000
22003.877856	0.264896	0.578050	0.023372	85.131561	-81.248390	-15.377855	0.887623	0.000000	-4.920582	0.000000	0.000000	0.000000	-1.089997	0.327827	-2.108838	0.000000	0.000000	4.000000	17.000000	0.000000
22003.881189	0.264896	0.578050	0.023372	85.131561	-81.248390	-15.377855	0.887623	0.000000	-4.920582	0.000000	0.000000	0.000000	-1.089997	0.327827	-2.108838	0.000000	0.000000	4.000000	17.000000	0.000000
22003.884522	0.260640	0.579119	0.016394	85.104591	-79.493484	-13.706554	0.701662	0.000000	-4.950522	0.000000	0.000000	0.000000	-1.276842	0.320809	-2.093157	0.000000	0.000000	4.000000	17.000000	0.000000
22003.887856	0.260640	0.579119	0.016394	85.104591	-79.493484	-13.706554	0.701662	0.000000	-4.950522	0.000000	0.000000	0.000000	-1.276842	0.320809	-2.093157	0.000000	0.000000	4.000000	17.000000	0.000000
22003.891189	0.260640	0.579119	0.016394	85.104591	-79.493484	-13.706554	0.701662	0.000000	-4.950522	0.000000	0.000000	0.000000	-1.276842	0.320809	-2.093157	0.000000	0.000000	4.000000	17.000000	0.000000
22003.894522	0.255908	0.580154	0.009526	85.340744	-77.151138	-11.208549	0.507646	0.000000	-4.974163	0.000000	0.000000	0.000000	-1.419564	0.310472	-2.060599	0.000000	0.000000	4.000000	17.000000	0.000000
22003.897856	0.255908	0.580154	0.009526	85.340744	-77.151138	-11.208549	0.507646	0.000000	-4.974163	0.000000	0.000000	0.000000	-1.419564	0.310472	-2.060599	0.000000	0.000000	4.000000	17.000000	0.000000
22003.901189	0.255908	0.580154	0.009526	85.340744	-77.151138	-11.208549	0.507646	0.000000	-4.974163	0.000000	0.000000	0.000000	-1.419564	0.310472	-2.060599	0.000000	0.000000	4.000000	17.000000	0.000000
22003.904522	0.250893	0.581177	0.002863	85.741447	-69.325623	-3.137881	0.304923	0.000000	-4.990694	0.000000	0.000000	0.000000	-1.504437	0.306809	-1.998746	0.000000	0.000000	4.000000	17.000000	0.000000
22003.907856	0.250893	0.581177	0.002863	85.741447	-69.325623	-3.137881	0.304923	0.000000	-4.990694	0.000000	0.000000	0.000000	-1.504437	0.306809	-1.998746	0.000000	0.000000	4.000000	17.000000	0.000000
22003.911189	0.250893	0.581177	0.002863	85.741447	-69.325623	-3.137881	0.304923	0.000000	-4.990694	0.000000	0.000000	0.000000	-1.504437	0.306809	-1.998746	0.000000	0.000000	4.000000	17.000000	0.000000
22003.914522	0.245504	0.582186	-0.003542	86.009628	-55.679096	10.771029	0.094859	0.000000	-4.999100	0.000000	0.000000	0.000000	-1.616884	0.302875	-1.921564	0.000000	0.000000	4.000000	17.000000	0.000000
22003.917856	0.245504	0.582186	-0.003542	86.009628	-55.679096	10.771029	0.094859	0.000000	-4.999100	0.000000	0.000000	0.000000	-1.616884	0.302875	-1.921564	0.000000	0.000000	4.000000	17.000000	0.000000
22003.921189	0.245504	0.582186	-0.003542	86.009628	-55.679096	10.771029	0.094859	0.000000	-4.999100	0.000000	0.000000	0.000000	-1.616884	0.302875	-1.921564	0.000000	0.000000	4.000000	17.000000	0.000000
22003.924522	0.239608	0.583143	-0.009729	85.882202	-40.324936	26.362869	-0.121679	0.000000	-4.998519	0.000000	0.000000	0.000000	-1.768881	0.287146	-1.856214	0.000000	0.000000	4.000000	17.000000	0.000000
22003.927856	0.239608	0.583143	-0.009729	85.882202	-40.324936	26.362869	-0.121679	0.000000	-4.998519	0.000000	0.000000	0.000000	-1.768881	0.287146	-1.856214	0.000000	0.000000	4.000000	17.000000	0.000000
22003.931189	0.239608	0.583143	-0.009729	85.882202	-40.324936	26.362869	-0.121679	0.000000	-4.998519	0.000000	0.000000	0.000000	-1.768881	0.287146	-1.856214	0.000000	0.000000	4.000000	17.000000	0.000000
22003.934522	0.233151	0.584058	-0.015560	85.395638	-27.457071	39.457920	-0.347611	0.000000	-4.987902	0.000000	0.000000	0.000000	-1.937018	0.274280	-1.749248	0.000000	0.000000	4.000000	17.000000	0.000000
22003.937856	0.233151	0.584058	-0.015560	85.395638	-27.457071	39.457920	-0.347611	0.000000	-4.987902	0.000000	0.000000	0.000000	-1.937018	0.274280	-1.749248	0.000000	0.000000	4.000000	17.000000	0.000000
22003.941189	0.233151	0.584058	-0.015560	85.395638	-27.457071	39.457920	-0.347611	0.000000	-4.987902	0.000000	0.000000	0.000000	-1.937018	0.274280	-1.749248	0.000000	0.000000	4.000000	17.000000	0.000000
22003.944522	0.226006	0.584855	-0.021053	84.728836	-18.036095	48.828041	-0.580358	0.000000	-4.966204	0.000000	0.000000	0.000000	-2.143526	0.239261	-1.647888	0.000000	0.000000	4.000000	17.000000	0.000000
22003.947856	0.226006	0.584855	-0.021053	84.728836	-18.036095	48.828041	-0.580358	0.000000	-4.966204	0.000000	0.000000	0.000000	-2.143526	0.239261	-1.647888	0.000000	0.000000	4.000000	17.000000	0.000000
22003.951189	0.226006	0.584855	-0.021053	84.728836	-18.036095	48.828041	-0.580358	0.000000	-4.966204	0.000000	0.000000	0.000000	-2.143526	0.239261	-1.647888	0.000000	0.000000	4.000000	17.000000	0.000000
22003.954522	0.218227	0.585578	-0.026145	83.999588	-11.005693	54.821098	-0.823983	0.000000	-4.931638	0.000000	0.000000	0.000000	-2.333664	0.216750	-1.527579	0.000000	0.000000	4.000000	17.000000	0.000000
22003.957856	0.218227	0.585578	-0.026145	83.999588	-11.005693	54.821098	-0.823983	0.000000	-4.931638	0.000000	0.000000	0.000000	-2.333664	0.216750	-1.527579	0.000000	0.000000	4.000000	17.000000	0.000000
22003.961189	0.218227	0.585578	-0.026145	83.999588	-11.005693	54.821098	-0.823983	0.000000	-4.931638	0.000000	0.000000	0.000000	-2.333664	0.216750	-1.527579	0.000000	0.000000	4.000000	17.000000	0.000000
22003.964522	0.210041	0.586169	-0.030927	83.286156	-5.412194	59.003525	-1.079633	0.000000	-4.882048	0.000000	0.000000	0.000000	-2.455700	0.177348	-1.434637	0.000000	0.000000	4.000000	17.000000	0.000000
22003.967856	0.210041	0.586169	-0.030927	83.286156	-5.412194	59.003525	-1.079633	0.000000	-4.882048	0.000000	0.000000	0.000000	-2.455700	0.177348	-1.434637	0.000000	0.000000	4.000000	17.000000	0.000000
22003.971189	0.210041	0.586169	-0.030927	83.286156	-5.412194	59.003525	-1.079633	0.000000	-4.882048	0.000000	0.000000	0.000000	-2.455700	0.177348	-1.434637	0.000000	0.000000	4.000000	17.000000	0.000000
22003.974522	0.201532	0.586582	-0.035342	82.654442	0.085569	63.619846	-1.352841	0.000000	-4.813504	0.000000	0.000000	0.000000	-2.552672	0.123853	-1.324444	0.000000	0.000000	4.000000	17.000000	0.000000
22003.977856	0.201532	0.586582	-0.035342	82.654442	0.085569	63.619846	-1.352841	0.000000	-4.813504	0.000000	0.000000	0.000000	-2.552672	0.123853	-1.324444	0.000000	0.000000	4.000000	17.000000	0.000000
22003.981189	0.201532	0.586582	-0.035342	82.654442	0.085569	63.619846	-1.352841	0.000000	-4.813504	0.000000	0.000000	0.000000	-2.552672	0.123853	-1.324444	0.000000	0.000000	4.000000	17.000000	0.000000
22003.984522	0.192871	0.586895	-0.039384	82.060242	5.579605	68.443031	-1.643701	0.000000	-4.722102	0.000000	0.000000	0.000000	-2.598244	0.093903	-1.212485	0.000000	0.000000	4.000000	17.000000	0.000000
22003.987856	0.192871	0.586895	-0.039384	82.060242	5.579605	68.443031	-1.643701	0.000000	-4.722102	0.000000	0.000000	0.000000	-2.598244	0.093903	-1.212485	0.000000	0.000000	4.000000	17.000000	0.000000
22003.991189	0.192871	0.586895	-0.039384	82.060242	5.579605	68.443031	-1.643701	0.000000	-4.722102	0.000000	0.000000	0.000000	-2.598244	0.093903	-1.212485	0.000000	0.000000	4.000000	17.000000	0.000000
22003.994522	0.184137	0.587130	-0.042954	81.441681	10.422906	72.495773	-1.952061	0.000000	-4.603200	0.000000	0.000000	0.000000	-2.620452	0.070650	-1.071258	0.000000	0.000000	4.000000	17.000000	0.000000
22003.997856	0.184137	0.587130	-0.042954	81.441681	10.422906	72.495773	-1.952061	0.000000	-4.603200	0.000000	0.000000	0.000000	-2.620452	0.070650	-1.071258	0.000000	0.000000	4.000000	17.000000	0.000000
22004.001189	0.184137	0.587130	-0.042954	81.441681	10.422906	72.495773	-1.952061	0.000000	-4.603200	0.000000	0.000000	0.000000	-2.620452	0.070650	-1.071258	0.000000	0.000000	4.000000	17.000000	0.000000
22004.004522	0.175061	0.587296	-0.045924	80.778999	14.238015	75.287430	-2.147725	0.000000	-4.206831	0.000000	0.000000	0.000000	-2.722564	0.049805	-0.890932	0.000000	0.000000	4.000000	17.000000	0.000000
22004.007856	0.175061	0.587296	-0.045924	80.778999	14.238015	75.287430	-2.147725	0.000000	-4.206831	0.000000	0.000000	0.000000	-2.722564	0.049805	-0.890932	0.000000	0.000000	4.000000	17.000000	0.000000
22004.011189	0.175061	0.587296	-0.045924	80.778999	14.238015	75.287430	-2.147725	0.000000	-4.206831	0.000000	0.000000	0.000000	-2.722564	0.049805	-0.890932	0.000000	0.000000	4.000000	17.000000	0.000000
22004.014522	0.165661	0.587438	-0.048166	80.070572	16.946272	76.703400	-2.296213	0.000000	-3.753070	0.000000	0.000000	0.000000	-2.820137	0.042431	-0.672493	0.000000	0.000000	4.000000	17.000000	0.000000
22004.017856	0.165661	0.587438	-0.048166	80.070572	16.946272	76.703400	-2.296213	0.000000	-3.753070	0.000000	0.000000	0.000000	-2.820137	0.042431	-0.672493	0.000000	0.000000	4.000000	17.000000	0.000000
22004.021189	0.165661	0.587438	-0.048166	80.070572	16.946272	76.703400	-2.296213	0.000000	-3.753070	0.000000	0.000000	0.000000	-2.820137	0.042431	-0.672493	0.000000	0.000000	4.000000	17.000000	0.000000
22004.024522	0.156050	0.587571	-0.049658	79.346687	18.969109	77.284912	-2.408296	0.000000	-3.283047	0.000000	0.000000	0.000000	-2.883292	0.039915	-0.447762	0.000000	0.000000	4.000000	17.000000	0.000000
22004.027856	0.156050	0.587571	-0.049658	79.346687	18.969109	77.284912	-2.408296	0.000000	-3.283047	0.000000	0.000000	0.000000	-2.883292	0.039915	-0.447762	0.000000	0.000000	4.000000	17.000000	0.000000
22004.031189	0.156050	0.587571	-0.049658	79.346687	18.969109	77.284912	-2.408296	0.000000	-3.283047	0.000000	0.000000	0.000000	-2.883292	0.039915	-0.447762	0.000000	0.000000	4.000000	17.000000	0.000000
22004.034522	0.146229	0.587736	-0.050342	78.601746	21.111395	78.007660	-2.482923	0.000000	-2.802498	0.000000	0.000000	0.000000	-2.946179	0.049607	-0.205078	0.000000	0.000000	4.000000	17.000000	0.000000
22004.037856	0.146229	0.587736	-0.050342	78.601746	21.111395	78.007660	-2.482923	0.000000	-2.802498	0.000000	0.000000	0.000000	-2.946179	0.049607	-0.205078	0.000000	0.000000	4.000000	17.000000	0.000000
22004.041189	0.146229	0.587736	-0.050342	78.601746	21.111395	78.007660	-2.482923	0.000000	-2.802498	0.000000	0.000000	0.000000	-2.946179	0.049607	-0.205078	0.000000	0.000000	4.000000	17.000000	0.000000
22004.044522	0.136534	0.587973	-0.050272	77.802597	23.818027	79.763725	-2.517102	0.000000	-2.311469	0.000000	0.000000	0.000000	-2.908654	0.071104	0.020903	0.000000	0.000000	4.000000	17.000000	0.000000
22004.047856	0.136534	0.587973	-0.050272	77.802597	23.818027	79.763725	-2.517102	0.000000	-2.311469	0.000000	0.000000	0.000000	-2.908654	0.071104	0.020903	0.000000	0.000000	4.000000	17.000000	0.000000
22004.051189	0.136534	0.587973	-0.050272	77.802597	23.818027	79.763725	-2.517102	0.000000	-2.311469	0.000000	0.000000	0.000000	-2.908654	0.071104	0.020903	0.000000	0.000000	4.000000	17.000000	0.000000
22004.054522	0.127198	0.588283	-0.049480	76.941849	26.892376	82.144691	-2.513618	0.000000	-1.826693	0.000000	0.000000	0.000000	-2.800627	0.093117	0.237570	0.000000	0.000000	4.000000	17.000000	0.000000
22004.057856	0.127198	0.588283	-0.049480	76.941849	26.892376	82.144691	-2.513618	0.000000	-1.826693	0.000000	0.000000	0.000000	-2.800627	0.093117	0.237570	0.000000	0.000000	4.000000	17.000000	0.000000
22004.061189	0.127198	0.588283	-0.049480	76.941849	26.892376	82.144691	-2.513618	0.000000	-1.826693	0.000000	0.000000	0.000000	-2.800627	0.093117	0.237570	0.000000	0.000000	4.000000	17.000000	0.000000
22004.064522	0.118064	0.588626	-0.048086	76.374428	30.306543	84.668068	-2.474024	0.000000	-1.359921	0.000000	0.000000	0.000000	-2.740442	0.102657	0.418284	0.000000	0.000000	4.000000	17.000000	0.000000
22004.067856	0.118064	0.588626	-0.048086	76.374428	30.306543	84.668068	-2.474024	0.000000	-1.359921	0.000000	0.000000	0.000000	-2.740442	0.102657	0.418284	0.000000	0.000000	4.000000	17.000000	0.000000
22004.071189	0.118064	0.588626	-0.048086	76.374428	30.306543	84.668068	-2.474024	0.000000	-1.359921	0.000000	0.000000	0.000000	-2.740442	0.102657	0.418284	0.000000	0.000000	4.000000	17.000000	0.000000
22004.074522	0.108776	0.588789	-0.046209	76.432243	34.423206	87.513298	-2.404310	0.000000	-0.903181	0.000000	0.000000	0.000000	-2.786332	0.048926	0.563095	0.000000	0.000000	4.000000	17.000000	0.000000
22004.077856	0.108776	0.588789	-0.046209	76.432243	34.423206	87.513298	-2.404310	0.000000	-0.903181	0.000000	0.000000	0.000000	-2.786332	0.048926	0.563095	0.000000	0.000000	4.000000	17.000000	0.000000
22004.081189	0.108776	0.588789	-0.046209	76.432243	34.423206	87.513298	-2.404310	0.000000	-0.903181	0.000000	0.000000	0.000000	-2.786332	0.048926	0.563095	0.000000	0.000000	4.000000	17.000000	0.000000
22004.084522	0.099391	0.588938	-0.043723	76.703835	38.620499	90.255608	-2.310460	0.000000	-0.438792	0.000000	0.000000	0.000000	-2.815525	0.044918	0.746008	0.000000	0.000000	4.000000	17.000000	0.000000
22004.087856	0.099391	0.588938	-0.043723	76.703835	38.620499	90.255608	-2.310460	0.000000	-0.438792	0.000000	0.000000	0.000000	-2.815525	0.044918	0.746008	0.000000	0.000000	4.000000	17.000000	0.000000
22004.091189	0.099391	0.588938	-0.043723	76.703835	38.620499	90.255608	-2.310460	0.000000	-0.438792	0.000000	0.000000	0.000000	-2.815525	0.044918	0.746008	0.000000	0.000000	4.000000	17.000000	0.000000
22004.094522	0.090015	0.589057	-0.040474	76.951767	42.477573	92.810722	-2.186126	0.000000	0.030462	0.000000	0.000000	0.000000	-2.812675	0.035486	0.974678	0.000000	0.000000	4.000000	17.000000	0.000000
22004.097856	0.090015	0.589057	-0.040474	76.951767	42.477573	92.810722	-2.186126	0.000000	0.030462	0.000000	0.000000	0.000000	-2.812675	0.035486	0.974678	0.000000	0.000000	4.000000	17.000000	0.000000
22004.101189	0.090015	0.589057	-0.040474	76.951767	42.477573	92.810722	-2.186126	0.000000	0.030462	0.000000	0.000000	0.000000	-2.812675	0.035486	0.974678	0.000000	0.000000	4.000000	17.000000	0.000000
22004.104522	0.080831	0.589241	-0.036470	77.085266	46.102524	95.291763	-2.023679	0.000000	0.499241	0.000000	0.000000	0.000000	-2.755130	0.055143	1.200933	0.000000	0.000000	4.000000	17.000000	0.000000
22004.107856	0.080831	0.589241	-0.036470	77.085266	46.102524	95.291763	-2.023679	0.000000	0.499241	0.000000	0.000000	0.000000	-2.755130	0.055143	1.200933	0.000000	0.000000	4.000000	17.000000	0.000000
22004.111189	0.080831	0.589241	-0.036470	77.085266	46.102524	95.291763	-2.023679	0.000000	0.499241	0.000000	0.000000	0.000000	-2.755130	0.055143	1.200933	0.000000	0.000000	4.000000	17.000000	0.000000
22004.114522	0.072083	0.589459	-0.031744	77.062523	49.642719	97.536140	-1.823524	0.000000	0.958430	0.000000	0.000000	0.000000	-2.624612	0.065567	1.417921	0.000000	0.000000	4.000000	17.000000	0.000000
22004.117856	0.072083	0.589459	-0.031744	77.062523	49.642719	97.536140	-1.823524	0.000000	0.958430	0.000000	0.000000	0.000000	-2.624612	0.065567	1.417921	0.000000	0.000000	4.000000	17.000000	0.000000
22004.121189	0.072083	0.589459	-0.031744	77.062523	49.642719	97.536140	-1.823524	0.000000	0.958430	0.000000	0.000000	0.000000	-2.624612	0.065567	1.417921	0.000000	0.000000	4.000000	17.000000	0.000000
22004.124522	0.063930	0.589657	-0.026399	76.923424	53.259319	99.533432	-1.587204	0.000000	1.395865	0.000000	0.000000	0.000000	-2.445665	0.059505	1.603407	0.000000	0.000000	4.000000	17.000000	0.000000
22004.127856	0.063930	0.589657	-0.026399	76.923424	53.259319	99.533432	-1.587204	0.000000	1.395865	0.000000	0.000000	0.000000	-2.445665	0.059505	1.603407	0.000000	0.000000	4.000000	17.000000	0.000000
22004.131189	0.063930	0.589657	-0.026399	76.923424	53.259319	99.533432	-1.587204	0.000000	1.395865	0.000000	0.000000	0.000000	-2.445665	0.059505	1.603407	0.000000	0.000000	4.000000	17.000000	0.000000
22004.134522	0.056269	0.589826	-0.020508	76.831017	57.560711	102.307518	-1.319969	0.000000	1.803475	0.000000	0.000000	0.000000	-2.298475	0.050514	1.767550	0.000000	0.000000	4.000000	17.000000	0.000000
22004.137856	0.056269	0.589826	-0.020508	76.831017	57.560711	102.307518	-1.319969	0.000000	1.803475	0.000000	0.000000	0.000000	-2.298475	0.050514	1.767550	0.000000	0.000000	4.000000	17.000000	0.000000
22004.141189	0.056269	0.589826	-0.020508	76.831017	57.560711	102.307518	-1.319969	0.000000	1.803475	0.000000	0.000000	0.000000	-2.298475	0.050514	1.767550	0.000000	0.000000	4.000000	17.000000	0.000000
22004.144522	0.049042	0.589894	-0.014180	76.935966	62.913746	106.616013	-1.025377	0.000000	2.186555	0.000000	0.000000	0.000000	-2.168087	0.020397	1.898118	0.000000	0.000000	4.000000	17.000000	0.000000
22004.147856	0.049042	0.589894	-0.014180	76.935966	62.913746	106.616013	-1.025377	0.000000	2.186555	0.000000	0.000000	0.000000	-2.168087	0.020397	1.898118	0.000000	0.000000	4.000000	17.000000	0.000000
22004.151189	0.049042	0.589894	-0.014180	76.935966	62.913746	106.616013	-1.025377	0.000000	2.186555	0.000000	0.000000	0.000000	-2.168087	0.020397	1.898118	0.000000	0.000000	4.000000	17.000000	0.000000
22004.154522	0.042316	0.589930	-0.007295	77.231598	68.550186	111.089073	-0.709024	0.000000	2.547903	0.000000	0.000000	0.000000	-2.017919	0.010981	2.065683	0.000000	0.000000	4.000000	17.000000	0.000000
22004.157856	0.042316	0.589930	-0.007295	77.231598	68.550186	111.089073	-0.709024	0.000000	2.547903	0.000000	0.000000	0.000000	-2.017919	0.010981	2.065683	0.000000	0.000000	4.000000	17.000000	0.000000
22004.161189	0.042316	0.589930	-0.007295	77.231598	68.550186	111.089073	-0.709024	0.000000	2.547903	0.000000	0.000000	0.000000	-2.017919	0.010981	2.065683	0.000000	0.000000	4.000000	17.000000	0.000000
22004.164522	0.036213	0.589942	0.000151	77.537735	74.181015	115.259323	-0.364744	0.000000	2.884223	0.000000	0.000000	0.000000	-1.830693	0.003591	2.233860	0.000000	0.000000	4.000000	17.000000	0.000000
22004.167856	0.036213	0.589942	0.000151	77.537735	74.181015	115.259323	-0.364744	0.000000	2.884223	0.000000	0.000000	0.000000	-1.830693	0.003591	2.233860	0.000000	0.000000	4.000000	17.000000	0.000000
22004.171189	0.036213	0.589942	0.000151	77.537735	74.181015	115.259323	-0.364744	0.000000	2.884223	0.000000	0.000000	0.000000	-1.830693	0.003591	2.233860	0.000000	0.000000	4.000000	17.000000	0.000000
22004.174522	0.030937	0.589924	0.008117	77.669121	79.944542	119.666183	0.007566	0.000000	3.189338	0.000000	0.000000	0.000000	-1.582799	-0.005423	2.389815	0.000000	0.000000	4.000000	17.000000	0.000000
22004.177856	0.030937	0.589924	0.008117	77.669121	79.944542	119.666183	0.007566	0.000000	3.189338	0.000000	0.000000	0.000000	-1.582799	-0.005423	2.389815	0.000000	0.000000	4.000000	17.000000	0.000000
22004.181189	0.030937	0.589924	0.008117	77.669121	79.944542	119.666183	0.007566	0.000000	3.189338	0.000000	0.000000	0.000000	-1.582799	-0.005423	2.389815	0.000000	0.000000	4.000000	17.000000	0.000000
22004.184522	0.026463	0.589816	0.016530	77.617256	85.531776	124.407387	0.405869	0.000000	3.453138	0.000000	0.000000	0.000000	-1.342272	-0.032525	2.523835	0.000000	0.000000	4.000000	17.000000	0.000000
22004.187856	0.026463	0.589816	0.016530	77.617256	85.531776	124.407387	0.405869	0.000000	3.453138	0.000000	0.000000	0.000000	-1.342272	-0.032525	2.523835	0.000000	0.000000	4.000000	17.000000	0.000000
22004.191189	0.026463	0.589816	0.016530	77.617256	85.531776	124.407387	0.405869	0.000000	3.453138	0.000000	0.000000	0.000000	-1.342272	-0.032525	2.523835	0.000000	0.000000	4.000000	17.000000	0.000000
22004.194522	0.022635	0.589637	0.025295	77.490364	90.916138	129.423065	0.826508	0.000000	3.676850	0.000000	0.000000	0.000000	-1.148304	-0.053813	2.629577	0.000000	0.000000	4.000000	17.000000	0.000000
22004.197856	0.022635	0.589637	0.025295	77.490364	90.916138	129.423065	0.826508	0.000000	3.676850	0.000000	0.000000	0.000000	-1.148304	-0.053813	2.629577	0.000000	0.000000	4.000000	17.000000	0.000000
22004.201189	0.022635	0.589637	0.025295	77.490364	90.916138	129.423065	0.826508	0.000000	3.676850	0.000000	0.000000	0.000000	-1.148304	-0.053813	2.629577	0.000000	0.000000	4.000000	17.000000	0.000000
22004.204522	0.019485	0.589407	0.034391	77.413010	96.343605	133.909882	1.264771	0.000000	3.868234	0.000000	0.000000	0.000000	-0.945106	-0.068929	2.728576	0.000000	0.000000	4.000000	17.000000	0.000000
22004.207856	0.019485	0.589407	0.034391	77.413010	96.343605	133.909882	1.264771	0.000000	3.868234	0.000000	0.000000	0.000000	-0.945106	-0.068929	2.728576	0.000000	0.000000	4.000000	17.000000	0.000000
22004.211189	0.019485	0.589407	0.034391	77.413010	96.343605	133.909882	1.264771	0.000000	3.868234	0.000000	0.000000	0.000000	-0.945106	-0.068929	2.728576	0.000000	0.000000	4.000000	17.000000	0.000000
22004.214522	0.017116	0.589111	0.043692	77.368973	102.185417	138.397995	1.719533	0.000000	4.025752	0.000000	0.000000	0.000000	-0.710829	-0.088857	2.790350	0.000000	0.000000	4.000000	17.000000	0.000000
22004.217856	0.017116	0.589111	0.043692	77.368973	102.185417	138.397995	1.719533	0.000000	4.025752	0.000000	0.000000	0.000000	-0.710829	-0.088857	2.790350	0.000000	0.000000	4.000000	17.000000	0.000000
22004.221189	0.017116	0.589111	0.043692	77.368973	102.185417	138.397995	1.719533	0.000000	4.025752	0.000000	0.000000	0.000000	-0.710829	-0.088857	2.790350	0.000000	0.000000	4.000000	17.000000	0.000000
22004.224522	0.015521	0.588728	0.053102	77.278000	108.511314	143.737488	2.184592	0.000000	4.144223	0.000000	0.000000	0.000000	-0.478238	-0.114720	2.823064	0.000000	0.000000	4.000000	17.000000	0.000000
22004.227856	0.015521	0.588728	0.053102	77.278000	108.511314	143.737488	2.184592	0.000000	4.144223	0.000000	0.000000	0.000000	-0.478238	-0.114720	2.823064	0.000000	0.000000	4.000000	17.000000	0.000000
22004.231189	0.015521	0.588728	0.053102	77.278000	108.511314	143.737488	2.184592	0.000000	4.144223	0.000000	0.000000	0.000000	-0.478238	-0.114720	2.823064	0.000000	0.000000	4.000000	17.000000	0.000000
22004.234522	0.014772	0.588349	0.062577	77.111649	115.039322	149.551453	2.655102	0.000000	4.223929	0.000000	0.000000	0.000000	-0.224696	-0.113775	2.842568	0.000000	0.000000	4.000000	17.000000	0.000000
22004.237856	0.014772	0.588349	0.062577	77.111649	115.039322	149.551453	2.655102	0.000000	4.223929	0.000000	0.000000	0.000000	-0.224696	-0.113775	2.842568	0.000000	0.000000	4.000000	17.000000	0.000000
22004.241189	0.014772	0.588349	0.062577	77.111649	115.039322	149.551453	2.655102	0.000000	4.223929	0.000000	0.000000	0.000000	-0.224696	-0.113775	2.842568	0.000000	0.000000	4.000000	17.000000	0.000000
22004.244522	0.014940	0.587935	0.072021	76.886909	121.525360	155.145035	2.959188	0.000000	4.030287	0.000000	0.000000	0.000000	0.050348	-0.124178	2.833065	0.000000	0.000000	4.000000	17.000000	0.000000
22004.247856	0.014940	0.587935	0.072021	76.886909	121.525360	155.145035	2.959188	0.000000	4.030287	0.000000	0.000000	0.000000	0.050348	-0.124178	2.833065	0.000000	0.000000	4.000000	17.000000	0.000000
22004.251189	0.014940	0.587935	0.072021	76.886909	121.525360	155.145035	2.959188	0.000000	4.030287	0.000000	0.000000	0.000000	0.050348	-0.124178	2.833065	0.000000	0.000000	4.000000	17.000000	0.000000
22004.254522	0.015946	0.587489	0.081370	76.612457	127.907982	160.570572	3.230945	0.000000	3.815887	0.000000	0.000000	0.000000	0.301788	-0.133713	2.804786	0.000000	0.000000	4.000000	17.000000	0.000000
22004.257856	0.015946	0.587489	0.081370	76.612457	127.907982	160.570572	3.230945	0.000000	3.815887	0.000000	0.000000	0.000000	0.301788	-0.133713	2.804786	0.000000	0.000000	4.000000	17.000000	0.000000
22004.261189	0.015946	0.587489	0.081370	76.612457	127.907982	160.570572	3.230945	0.000000	3.815887	0.000000	0.000000	0.000000	0.301788	-0.133713	2.804786	0.000000	0.000000	4.000000	17.000000	0.000000
22004.264522	0.017546	0.587047	0.090559	76.323051	134.106934	165.888763	3.477719	0.000000	3.592418	0.000000	0.000000	0.000000	0.479827	-0.132620	2.756667	0.000000	0.000000	4.000000	17.000000	0.000000
22004.267856	0.017546	0.587047	0.090559	76.323051	134.106934	165.888763	3.477719	0.000000	3.592418	0.000000	0.000000	0.000000	0.479827	-0.132620	2.756667	0.000000	0.000000	4.000000	17.000000	0.000000
22004.271189	0.017546	0.587047	0.090559	76.323051	134.106934	165.888763	3.477719	0.000000	3.592418	0.000000	0.000000	0.000000	0.479827	-0.132620	2.756667	0.000000	0.000000	4.000000	17.000000	0.000000
22004.274522	0.019841	0.586601	0.099442	75.991043	140.152893	170.999451	3.697098	0.000000	3.366224	0.000000	0.000000	0.000000	0.688510	-0.133935	2.664986	0.000000	0.000000	4.000000	17.000000	0.000000
22004.277856	0.019841	0.586601	0.099442	75.991043	140.152893	170.999451	3.697098	0.000000	3.366224	0.000000	0.000000	0.000000	0.688510	-0.133935	2.664986	0.000000	0.000000	4.000000	17.000000	0.000000
22004.281189	0.019841	0.586601	0.099442	75.991043	140.152893	170.999451	3.697098	0.000000	3.366224	0.000000	0.000000	0.000000	0.688510	-0.133935	2.664986	0.000000	0.000000	4.000000	17.000000	0.000000
22004.284522	0.022833	0.586130	0.108022	75.575378	145.923401	175.801987	3.892755	0.000000	3.137907	0.000000	0.000000	0.000000	0.897837	-0.141324	2.574038	0.000000	0.000000	4.000000	17.000000	0.000000
22004.287856	0.022833	0.586130	0.108022	75.575378	145.923401	175.801987	3.892755	0.000000	3.137907	0.000000	0.000000	0.000000	0.897837	-0.141324	2.574038	0.000000	0.000000	4.000000	17.000000	0.000000
22004.291189	0.022833	0.586130	0.108022	75.575378	145.923401	175.801987	3.892755	0.000000	3.137907	0.000000	0.000000	0.000000	0.897837	-0.141324	2.574038	0.000000	0.000000	4.000000	17.000000	0.000000
22004.294522	0.026439	0.585717	0.116260	75.109886	151.058426	179.993042	4.068531	0.000000	2.906382	0.000000	0.000000	0.000000	1.081661	-0.123769	2.471400	0.000000	0.000000	4.000000	17.000000	0.000000
22004.297856	0.026439	0.585717	0.116260	75.109886	151.058426	179.993042	4.068531	0.000000	2.906382	0.000000	0.000000	0.000000	1.081661	-0.123769	2.471400	0.000000	0.000000	4.000000	17.000000	0.000000
22004.301189	0.026439	0.585717	0.116260	75.109886	151.058426	179.993042	4.068531	0.000000	2.906382	0.000000	0.000000	0.000000	1.081661	-0.123769	2.471400	0.000000	0.000000	4.000000	17.000000	0.000000
22004.304522	0.030672	0.585296	0.124089	74.814384	155.275513	-176.703720	4.225255	0.000000	2.673429	0.000000	0.000000	0.000000	1.270045	-0.126483	2.348636	0.000000	0.000000	4.000000	17.000000	0.000000
22004.307856	0.030672	0.585296	0.124089	74.814384	155.275513	-176.703720	4.225255	0.000000	2.673429	0.000000	0.000000	0.000000	1.270045	-0.126483	2.348636	0.000000	0.000000	4.000000	17.000000	0.000000
22004.311189	0.030672	0.585296	0.124089	74.814384	155.275513	-176.703720	4.225255	0.000000	2.673429	0.000000	0.000000	0.000000	1.270045	-0.126483	2.348636	0.000000	0.000000	4.000000	17.000000	0.000000
22004.314522	0.035527	0.584911	0.131591	75.100449	158.368286	-174.505600	4.364964	0.000000	2.438666	0.000000	0.000000	0.000000	1.456224	-0.115382	2.250641	0.000000	0.000000	4.000000	17.000000	0.000000
22004.317856	0.035527	0.584911	0.131591	75.100449	158.368286	-174.505600	4.364964	0.000000	2.438666	0.000000	0.000000	0.000000	1.456224	-0.115382	2.250641	0.000000	0.000000	4.000000	17.000000	0.000000
22004.321189	0.035527	0.584911	0.131591	75.100449	158.368286	-174.505600	4.364964	0.000000	2.438666	0.000000	0.000000	0.000000	1.456224	-0.115382	2.250641	0.000000	0.000000	4.000000	17.000000	0.000000
22004.324522	0.040805	0.584501	0.138595	75.743439	160.922974	-172.834167	4.490036	0.000000	2.199902	0.000000	0.000000	0.000000	1.583678	-0.122986	2.101155	0.000000	0.000000	4.000000	17.000000	0.000000
22004.327856	0.040805	0.584501	0.138595	75.743439	160.922974	-172.834167	4.490036	0.000000	2.199902	0.000000	0.000000	0.000000	1.583678	-0.122986	2.101155	0.000000	0.000000	4.000000	17.000000	0.000000
22004.331189	0.040805	0.584501	0.138595	75.743439	160.922974	-172.834167	4.490036	0.000000	2.199902	0.000000	0.000000	0.000000	1.583678	-0.122986	2.101155	0.000000	0.000000	4.000000	17.000000	0.000000
22004.334522	0.046509	0.584088	0.145078	76.345154	163.475769	-171.159073	4.598166	0.000000	1.963893	0.000000	0.000000	0.000000	1.711111	-0.123759	1.944705	0.000000	0.000000	4.000000	17.000000	0.000000
22004.337856	0.046509	0.584088	0.145078	76.345154	163.475769	-171.159073	4.598166	0.000000	1.963893	0.000000	0.000000	0.000000	1.711111	-0.123759	1.944705	0.000000	0.000000	4.000000	17.000000	0.000000
22004.341189	0.046509	0.584088	0.145078	76.345154	163.475769	-171.159073	4.598166	0.000000	1.963893	0.000000	0.000000	0.000000	1.711111	-0.123759	1.944705	0.000000	0.000000	4.000000	17.000000	0.000000
22004.344522	0.052635	0.583696	0.151015	76.872185	165.886642	-169.372421	4.691284	0.000000	1.729700	0.000000	0.000000	0.000000	1.837877	-0.117647	1.781228	0.000000	0.000000	4.000000	17.000000	0.000000
22004.347856	0.052635	0.583696	0.151015	76.872185	165.886642	-169.372421	4.691284	0.000000	1.729700	0.000000	0.000000	0.000000	1.837877	-0.117647	1.781228	0.000000	0.000000	4.000000	17.000000	0.000000
22004.351189	0.052635	0.583696	0.151015	76.872185	165.886642	-169.372421	4.691284	0.000000	1.729700	0.000000	0.000000	0.000000	1.837877	-0.117647	1.781228	0.000000	0.000000	4.000000	17.000000	0.000000
22004.354522	0.059149	0.583273	0.156365	77.326454	167.874207	-167.006729	4.770847	0.000000	1.496335	0.000000	0.000000	0.000000	1.953936	-0.126879	1.605025	0.000000	0.000000	4.000000	17.000000	0.000000
22004.357856	0.059149	0.583273	0.156365	77.326454	167.874207	-167.006729	4.770847	0.000000	1.496335	0.000000	0.000000	0.000000	1.953936	-0.126879	1.605025	0.000000	0.000000	4.000000	17.000000	0.000000
22004.361189	0.059149	0.583273	0.156365	77.326454	167.874207	-167.006729	4.770847	0.000000	1.496335	0.000000	0.000000	0.000000	1.953936	-0.126879	1.605025	0.000000	0.000000	4.000000	17.000000	0.000000
22004.364522	0.065900	0.582924	0.161178	77.712357	169.231949	-164.305893	4.837628	0.000000	1.263863	0.000000	0.000000	0.000000	2.025345	-0.104857	1.443786	0.000000	0.000000	4.000000	17.000000	0.000000
22004.367856	0.065900	0.582924	0.161178	77.712357	169.231949	-164.305893	4.837628	0.000000	1.263863	0.000000	0.000000	0.000000	2.025345	-0.104857	1.443786	0.000000	0.000000	4.000000	17.000000	0.000000
22004.371189	0.065900	0.582924	0.161178	77.712357	169.231949	-164.305893	4.837628	0.000000	1.263863	0.000000	0.000000	0.000000	2.025345	-0.104857	1.443786	0.000000	0.000000	4.000000	17.000000	0.000000
22004.374522	0.073108	0.582643	0.165357	78.031937	169.890778	-162.507294	4.891718	0.000000	1.034938	0.000000	0.000000	0.000000	2.162436	-0.084229	1.253909	0.000000	0.000000	4.000000	17.000000	0.000000
22004.377856	0.073108	0.582643	0.165357	78.031937	169.890778	-162.507294	4.891718	0.000000	1.034938	0.000000	0.000000	0.000000	2.162436	-0.084229	1.253909	0.000000	0.000000	4.000000	17.000000	0.000000
22004.381189	0.073108	0.582643	0.165357	78.031937	169.890778	-162.507294	4.891718	0.000000	1.034938	0.000000	0.000000	0.000000	2.162436	-0.084229	1.253909	0.000000	0.000000	4.000000	17.000000	0.000000
22004.384522	0.080699	0.582413	0.168858	78.302536	170.166672	-161.589020	4.935162	0.000000	0.802608	0.000000	0.000000	0.000000	2.277446	-0.069148	1.050177	0.000000	0.000000	4.000000	17.000000	0.000000
22004.387856	0.080699	0.582413	0.168858	78.302536	170.166672	-161.589020	4.935162	0.000000	0.802608	0.000000	0.000000	0.000000	2.277446	-0.069148	1.050177	0.000000	0.000000	4.000000	17.000000	0.000000
22004.391189	0.080699	0.582413	0.168858	78.302536	170.166672	-161.589020	4.935162	0.000000	0.802608	0.000000	0.000000	0.000000	2.277446	-0.069148	1.050177	0.000000	0.000000	4.000000	17.000000	0.000000
22004.394522	0.088562	0.582227	0.171620	78.545113	170.534454	-160.644012	4.967654	0.000000	0.567809	0.000000	0.000000	0.000000	2.358937	-0.055720	0.828637	0.000000	0.000000	4.000000	17.000000	0.000000
22004.397856	0.088562	0.582227	0.171620	78.545113	170.534454	-160.644012	4.967654	0.000000	0.567809	0.000000	0.000000	0.000000	2.358937	-0.055720	0.828637	0.000000	0.000000	4.000000	17.000000	0.000000
22004.401189	0.088562	0.582227	0.171620	78.545113	170.534454	-160.644012	4.967654	0.000000	0.567809	0.000000	0.000000	0.000000	2.358937	-0.055720	0.828637	0.000000	0.000000	4.000000	17.000000	0.000000
22004.404522	0.096672	0.582066	0.173596	78.776260	171.482010	-158.596939	4.988933	0.000000	0.332485	0.000000	0.000000	0.000000	2.432916	-0.048378	0.592850	0.000000	0.000000	4.000000	17.000000	0.000000
22004.407856	0.096672	0.582066	0.173596	78.776260	171.482010	-158.596939	4.988933	0.000000	0.332485	0.000000	0.000000	0.000000	2.432916	-0.048378	0.592850	0.000000	0.000000	4.000000	17.000000	0.000000
22004.411189	0.096672	0.582066	0.173596	78.776260	171.482010	-158.596939	4.988933	0.000000	0.332485	0.000000	0.000000	0.000000	2.432916	-0.048378	0.592850	0.000000	0.000000	4.000000	17.000000	0.000000
22004.414522	0.104885	0.581914	0.174793	79.000725	173.281662	-155.669540	4.999082	0.000000	0.095832	0.000000	0.000000	0.000000	2.463912	-0.045401	0.358975	0.000000	0.000000	4.000000	17.000000	0.000000
22004.417856	0.104885	0.581914	0.174793	79.000725	173.281662	-155.669540	4.999082	0.000000	0.095832	0.000000	0.000000	0.000000	2.463912	-0.045401	0.358975	0.000000	0.000000	4.000000	17.000000	0.000000
22004.421189	0.104885	0.581914	0.174793	79.000725	173.281662	-155.669540	4.999082	0.000000	0.095832	0.000000	0.000000	0.000000	2.463912	-0.045401	0.358975	0.000000	0.000000	4.000000	17.000000	0.000000
22004.424522	0.113086	0.581757	0.175216	79.198318	175.692062	-151.873108	4.998048	0.000000	-0.139688	0.000000	0.000000	0.000000	2.460107	-0.047259	0.126994	0.000000	0.000000	4.000000	17.000000	0.000000
22004.427856	0.113086	0.581757	0.175216	79.198318	175.692062	-151.873108	4.998048	0.000000	-0.139688	0.000000	0.000000	0.000000	2.460107	-0.047259	0.126994	0.000000	0.000000	4.000000	17.000000	0.000000
22004.431189	0.113086	0.581757	0.175216	79.198318	175.692062	-151.873108	4.998048	0.000000	-0.139688	0.000000	0.000000	0.000000	2.460107	-0.047259	0.126994	0.000000	0.000000	4.000000	17.000000	0.000000
22004.434522	0.121376	0.581568	0.174890	79.351089	178.488022	-147.111130	4.986114	0.000000	-0.372375	0.000000	0.000000	0.000000	2.487168	-0.056615	-0.097933	0.000000	0.000000	4.000000	17.000000	0.000000
22004.437856	0.121376	0.581568	0.174890	79.351089	178.488022	-147.111130	4.986114	0.000000	-0.372375	0.000000	0.000000	0.000000	2.487168	-0.056615	-0.097933	0.000000	0.000000	4.000000	17.000000	0.000000
22004.441189	0.121376	0.581568	0.174890	79.351089	178.488022	-147.111130	4.986114	0.000000	-0.372375	0.000000	0.000000	0.000000	2.487168	-0.056615	-0.097933	0.000000	0.000000	4.000000	17.000000	0.000000
22004.444522	0.129708	0.581392	0.173846	79.447975	-178.812790	-142.635620	4.963065	0.000000	-0.606617	0.000000	0.000000	0.000000	2.499571	-0.052773	-0.312965	0.000000	0.000000	4.000000	17.000000	0.000000
22004.447856	0.129708	0.581392	0.173846	79.447975	-178.812790	-142.635620	4.963065	0.000000	-0.606617	0.000000	0.000000	0.000000	2.499571	-0.052773	-0.312965	0.000000	0.000000	4.000000	17.000000	0.000000
22004.451189	0.129708	0.581392	0.173846	79.447975	-178.812790	-142.635620	4.963065	0.000000	-0.606617	0.000000	0.000000	0.000000	2.499571	-0.052773	-0.312965	0.000000	0.000000	4.000000	17.000000	0.000000
22004.454522	0.138203	0.581236	0.172180	79.488914	-176.555710	-138.757568	4.928555	0.000000	-0.842224	0.000000	0.000000	0.000000	2.548407	-0.046880	-0.499846	0.000000	0.000000	4.000000	17.000000	0.000000
22004.457856	0.138203	0.581236	0.172180	79.488914	-176.555710	-138.757568	4.928555	0.000000	-0.842224	0.000000	0.000000	0.000000	2.548407	-0.046880	-0.499846	0.000000	0.000000	4.000000	17.000000	0.000000
22004.461189	0.138203	0.581236	0.172180	79.488914	-176.555710	-138.757568	4.928555	0.000000	-0.842224	0.000000	0.000000	0.000000	2.548407	-0.046880	-0.499846	0.000000	0.000000	4.000000	17.000000	0.000000
22004.464522	0.146779	0.581100	0.169899	79.550873	-174.415634	-135.377350	4.881292	0.000000	-1.083043	0.000000	0.000000	0.000000	2.572792	-0.040828	-0.684488	0.000000	0.000000	4.000000	17.000000	0.000000
22004.467856	0.146779	0.581100	0.169899	79.550873	-174.415634	-135.377350	4.881292	0.000000	-1.083043	0.000000	0.000000	0.000000	2.572792	-0.040828	-0.684488	0.000000	0.000000	4.000000	17.000000	0.000000
22004.471189	0.146779	0.581100	0.169899	79.550873	-174.415634	-135.377350	4.881292	0.000000	-1.083043	0.000000	0.000000	0.000000	2.572792	-0.040828	-0.684488	0.000000	0.000000	4.000000	17.000000	0.000000
22004.474522	0.155321	0.580968	0.167133	79.834747	-171.718857	-131.663284	4.820617	0.000000	-1.327274	0.000000	0.000000	0.000000	2.562726	-0.039482	-0.829763	0.000000	0.000000	4.000000	17.000000	0.000000
22004.477856	0.155321	0.580968	0.167133	79.834747	-171.718857	-131.663284	4.820617	0.000000	-1.327274	0.000000	0.000000	0.000000	2.562726	-0.039482	-0.829763	0.000000	0.000000	4.000000	17.000000	0.000000
22004.481189	0.155321	0.580968	0.167133	79.834747	-171.718857	-131.663284	4.820617	0.000000	-1.327274	0.000000	0.000000	0.000000	2.562726	-0.039482	-0.829763	0.000000	0.000000	4.000000	17.000000	0.000000
22004.484522	0.163559	0.580868	0.163999	80.417534	-167.711182	-126.172867	4.746727	0.000000	-1.571171	0.000000	0.000000	0.000000	2.471475	-0.030011	-0.940250	0.000000	0.000000	4.000000	17.000000	0.000000
22004.487856	0.163559	0.580868	0.163999	80.417534	-167.711182	-126.172867	4.746727	0.000000	-1.571171	0.000000	0.000000	0.000000	2.471475	-0.030011	-0.940250	0.000000	0.000000	4.000000	17.000000	0.000000
22004.491189	0.163559	0.580868	0.163999	80.417534	-167.711182	-126.172867	4.746727	0.000000	-1.571171	0.000000	0.000000	0.000000	2.471475	-0.030011	-0.940250	0.000000	0.000000	4.000000	17.000000	0.000000
22004.494522	0.171304	0.580758	0.160434	81.133698	-162.282715	-119.295090	4.662113	0.000000	-1.806849	0.000000	0.000000	0.000000	2.323460	-0.033002	-1.069361	0.000000	0.000000	4.000000	17.000000	0.000000
22004.497856	0.171304	0.580758	0.160434	81.133698	-162.282715	-119.295090	4.662113	0.000000	-1.806849	0.000000	0.000000	0.000000	2.323460	-0.033002	-1.069361	0.000000	0.000000	4.000000	17.000000	0.000000
22004.501189	0.171304	0.580758	0.160434	81.133698	-162.282715	-119.295090	4.662113	0.000000	-1.806849	0.000000	0.000000	0.000000	2.323460	-0.033002	-1.069361	0.000000	0.000000	4.000000	17.000000	0.000000
22004.504522	0.178683	0.580651	0.156392	81.821732	-156.404709	-111.924255	4.569056	0.000000	-2.030696	0.000000	0.000000	0.000000	2.213645	-0.032109	-1.212625	0.000000	0.000000	4.000000	17.000000	0.000000
22004.507856	0.178683	0.580651	0.156392	81.821732	-156.404709	-111.924255	4.569056	0.000000	-2.030696	0.000000	0.000000	0.000000	2.213645	-0.032109	-1.212625	0.000000	0.000000	4.000000	17.000000	0.000000
22004.511189	0.178683	0.580651	0.156392	81.821732	-156.404709	-111.924255	4.569056	0.000000	-2.030696	0.000000	0.000000	0.000000	2.213645	-0.032109	-1.212625	0.000000	0.000000	4.000000	17.000000	0.000000
22004.514522	0.185612	0.580593	0.151967	82.461960	-151.927719	-105.714890	4.466558	0.000000	-2.247189	0.000000	0.000000	0.000000	2.078669	-0.017408	-1.327398	0.000000	0.000000	4.000000	17.000000	0.000000
22004.517856	0.185612	0.580593	0.151967	82.461960	-151.927719	-105.714890	4.466558	0.000000	-2.247189	0.000000	0.000000	0.000000	2.078669	-0.017408	-1.327398	0.000000	0.000000	4.000000	17.000000	0.000000
22004.521189	0.185612	0.580593	0.151967	82.461960	-151.927719	-105.714890	4.466558	0.000000	-2.247189	0.000000	0.000000	0.000000	2.078669	-0.017408	-1.327398	0.000000	0.000000	4.000000	17.000000	0.000000
22004.524522	0.192227	0.580602	0.147234	83.121002	-150.592651	-102.743126	4.356281	0.000000	-2.454143	0.000000	0.000000	0.000000	1.984508	0.002627	-1.420093	0.000000	0.000000	4.000000	17.000000	0.000000
22004.527856	0.192227	0.580602	0.147234	83.121002	-150.592651	-102.743126	4.356281	0.000000	-2.454143	0.000000	0.000000	0.000000	1.984508	0.002627	-1.420093	0.000000	0.000000	4.000000	17.000000	0.000000
22004.531189	0.192227	0.580602	0.147234	83.121002	-150.592651	-102.743126	4.356281	0.000000	-2.454143	0.000000	0.000000	0.000000	1.984508	0.002627	-1.420093	0.000000	0.000000	4.000000	17.000000	0.000000
22004.534522	0.198553	0.580695	0.142297	83.752510	-150.233841	-101.411522	4.237327	0.000000	-2.654254	0.000000	0.000000	0.000000	1.897677	0.027922	-1.481055	0.000000	0.000000	4.000000	17.000000	0.000000
22004.537856	0.198553	0.580695	0.142297	83.752510	-150.233841	-101.411522	4.237327	0.000000	-2.654254	0.000000	0.000000	0.000000	1.897677	0.027922	-1.481055	0.000000	0.000000	4.000000	17.000000	0.000000
22004.541189	0.198553	0.580695	0.142297	83.752510	-150.233841	-101.411522	4.237327	0.000000	-2.654254	0.000000	0.000000	0.000000	1.897677	0.027922	-1.481055	0.000000	0.000000	4.000000	17.000000	0.000000
22004.544522	0.204228	0.580877	0.137227	84.316383	-149.615891	-99.842133	4.110429	0.000000	-2.846817	0.000000	0.000000	0.000000	1.702570	0.054593	-1.521031	0.000000	0.000000	4.000000	17.000000	0.000000
22004.547856	0.204228	0.580877	0.137227	84.316383	-149.615891	-99.842133	4.110429	0.000000	-2.846817	0.000000	0.000000	0.000000	1.702570	0.054593	-1.521031	0.000000	0.000000	4.000000	17.000000	0.000000
22004.551189	0.204228	0.580877	0.137227	84.316383	-149.615891	-99.842133	4.110429	0.000000	-2.846817	0.000000	0.000000	0.000000	1.702570	0.054593	-1.521031	0.000000	0.000000	4.000000	17.000000	0.000000
22004.554522	0.209298	0.581117	0.132068	84.805824	-148.101212	-97.091522	3.981713	0.000000	-3.024229	0.000000	0.000000	0.000000	1.520991	0.072127	-1.547589	0.000000	0.000000	4.000000	17.000000	0.000000
22004.557856	0.209298	0.581117	0.132068	84.805824	-148.101212	-97.091522	3.981713	0.000000	-3.024229	0.000000	0.000000	0.000000	1.520991	0.072127	-1.547589	0.000000	0.000000	4.000000	17.000000	0.000000
22004.561189	0.209298	0.581117	0.132068	84.805824	-148.101212	-97.091522	3.981713	0.000000	-3.024229	0.000000	0.000000	0.000000	1.520991	0.072127	-1.547589	0.000000	0.000000	4.000000	17.000000	0.000000
22004.564522	0.213773	0.581454	0.126764	85.223656	-146.555618	-94.447899	3.851972	0.000000	-3.187839	0.000000	0.000000	0.000000	1.342584	0.100903	-1.591156	0.000000	0.000000	4.000000	17.000000	0.000000
22004.567856	0.213773	0.581454	0.126764	85.223656	-146.555618	-94.447899	3.851972	0.000000	-3.187839	0.000000	0.000000	0.000000	1.342584	0.100903	-1.591156	0.000000	0.000000	4.000000	17.000000	0.000000
22004.571189	0.213773	0.581454	0.126764	85.223656	-146.555618	-94.447899	3.851972	0.000000	-3.187839	0.000000	0.000000	0.000000	1.342584	0.100903	-1.591156	0.000000	0.000000	4.000000	17.000000	0.000000
22004.574522	0.217591	0.581772	0.121236	85.571274	-145.111008	-92.094177	3.721063	0.000000	-3.339715	0.000000	0.000000	0.000000	1.145384	0.095561	-1.658626	0.000000	0.000000	4.000000	17.000000	0.000000
22004.577856	0.217591	0.581772	0.121236	85.571274	-145.111008	-92.094177	3.721063	0.000000	-3.339715	0.000000	0.000000	0.000000	1.145384	0.095561	-1.658626	0.000000	0.000000	4.000000	17.000000	0.000000
22004.581189	0.217591	0.581772	0.121236	85.571274	-145.111008	-92.094177	3.721063	0.000000	-3.339715	0.000000	0.000000	0.000000	1.145384	0.095561	-1.658626	0.000000	0.000000	4.000000	17.000000	0.000000
22004.584522	0.220842	0.582143	0.115479	85.848427	-143.885345	-89.773552	3.589070	0.000000	-3.481175	0.000000	0.000000	0.000000	0.975339	0.111221	-1.726865	0.000000	0.000000	4.000000	17.000000	0.000000
22004.587856	0.220842	0.582143	0.115479	85.848427	-143.885345	-89.773552	3.589070	0.000000	-3.481175	0.000000	0.000000	0.000000	0.975339	0.111221	-1.726865	0.000000	0.000000	4.000000	17.000000	0.000000
22004.591189	0.220842	0.582143	0.115479	85.848427	-143.885345	-89.773552	3.589070	0.000000	-3.481175	0.000000	0.000000	0.000000	0.975339	0.111221	-1.726865	0.000000	0.000000	4.000000	17.000000	0.000000
22004.594522	0.223486	0.582466	0.109477	86.068161	-143.410858	-88.142776	3.454414	0.000000	-3.614835	0.000000	0.000000	0.000000	0.793243	0.096861	-1.800559	0.000000	0.000000	4.000000	17.000000	0.000000
22004.597856	0.223486	0.582466	0.109477	86.068161	-143.410858	-88.142776	3.454414	0.000000	-3.614835	0.000000	0.000000	0.000000	0.793243	0.096861	-1.800559	0.000000	0.000000	4.000000	17.000000	0.000000
22004.601189	0.223486	0.582466	0.109477	86.068161	-143.410858	-88.142776	3.454414	0.000000	-3.614835	0.000000	0.000000	0.000000	0.793243	0.096861	-1.800559	0.000000	0.000000	4.000000	17.000000	0.000000
22004.604522	0.225517	0.582850	0.103292	86.263092	-143.410736	-87.175209	3.316940	0.000000	-3.741378	0.000000	0.000000	0.000000	0.609231	0.115208	-1.855601	0.000000	0.000000	4.000000	17.000000	0.000000
22004.607856	0.225517	0.582850	0.103292	86.263092	-143.410736	-87.175209	3.316940	0.000000	-3.741378	0.000000	0.000000	0.000000	0.609231	0.115208	-1.855601	0.000000	0.000000	4.000000	17.000000	0.000000
22004.611189	0.225517	0.582850	0.103292	86.263092	-143.410736	-87.175209	3.316940	0.000000	-3.741378	0.000000	0.000000	0.000000	0.609231	0.115208	-1.855601	0.000000	0.000000	4.000000	17.000000	0.000000
22004.614522	0.226936	0.583298	0.097068	86.496193	-142.578751	-85.633270	3.177165	0.000000	-3.860781	0.000000	0.000000	0.000000	0.425540	0.134544	-1.867122	0.000000	0.000000	4.000000	17.000000	0.000000
22004.617856	0.226936	0.583298	0.097068	86.496193	-142.578751	-85.633270	3.177165	0.000000	-3.860781	0.000000	0.000000	0.000000	0.425540	0.134544	-1.867122	0.000000	0.000000	4.000000	17.000000	0.000000
22004.621189	0.226936	0.583298	0.097068	86.496193	-142.578751	-85.633270	3.177165	0.000000	-3.860781	0.000000	0.000000	0.000000	0.425540	0.134544	-1.867122	0.000000	0.000000	4.000000	17.000000	0.000000
22004.624522	0.227612	0.583781	0.090914	86.919106	-140.212067	-82.709206	3.037252	0.000000	-3.971789	0.000000	0.000000	0.000000	0.202989	0.144786	-1.846349	0.000000	0.000000	4.000000	17.000000	0.000000
22004.627856	0.227612	0.583781	0.090914	86.919106	-140.212067	-82.709206	3.037252	0.000000	-3.971789	0.000000	0.000000	0.000000	0.202989	0.144786	-1.846349	0.000000	0.000000	4.000000	17.000000	0.000000
22004.631189	0.227612	0.583781	0.090914	86.919106	-140.212067	-82.709206	3.037252	0.000000	-3.971789	0.000000	0.000000	0.000000	0.202989	0.144786	-1.846349	0.000000	0.000000	4.000000	17.000000	0.000000
22004.634522	0.227512	0.584293	0.084852	87.554955	-135.557846	-77.673462	2.901167	0.000000	-4.072251	0.000000	0.000000	0.000000	-0.030043	0.153607	-1.818662	0.000000	0.000000	4.000000	17.000000	0.000000
22004.637856	0.227512	0.584293	0.084852	87.554955	-135.557846	-77.673462	2.901167	0.000000	-4.072251	0.000000	0.000000	0.000000	-0.030043	0.153607	-1.818662	0.000000	0.000000	4.000000	17.000000	0.000000
22004.641189	0.227512	0.584293	0.084852	87.554955	-135.557846	-77.673462	2.901167	0.000000	-4.072251	0.000000	0.000000	0.000000	-0.030043	0.153607	-1.818662	0.000000	0.000000	4.000000	17.000000	0.000000
22004.644522	0.226601	0.584734	0.078757	88.266861	-126.131004	-68.096016	2.769968	0.000000	-4.162605	0.000000	0.000000	0.000000	-0.273187	0.132190	-1.828504	0.000000	0.000000	4.000000	17.000000	0.000000
22004.647856	0.226601	0.584734	0.078757	88.266861	-126.131004	-68.096016	2.769968	0.000000	-4.162605	0.000000	0.000000	0.000000	-0.273187	0.132190	-1.828504	0.000000	0.000000	4.000000	17.000000	0.000000
22004.651189	0.226601	0.584734	0.078757	88.266861	-126.131004	-68.096016	2.769968	0.000000	-4.162605	0.000000	0.000000	0.000000	-0.273187	0.132190	-1.828504	0.000000	0.000000	4.000000	17.000000	0.000000
22004.654522	0.224793	0.585081	0.072585	88.901924	-104.359375	-46.317570	2.641086	0.000000	-4.245547	0.000000	0.000000	0.000000	-0.542522	0.104235	-1.851416	0.000000	0.000000	4.000000	17.000000	0.000000
22004.657856	0.224793	0.585081	0.072585	88.901924	-104.359375	-46.317570	2.641086	0.000000	-4.245547	0.000000	0.000000	0.000000	-0.542522	0.104235	-1.851416	0.000000	0.000000	4.000000	17.000000	0.000000
22004.661189	0.224793	0.585081	0.072585	88.901924	-104.359375	-46.317570	2.641086	0.000000	-4.245547	0.000000	0.000000	0.000000	-0.542522	0.104235	-1.851416	0.000000	0.000000	4.000000	17.000000	0.000000
22004.664522	0.222230	0.585326	0.066337	89.178612	-57.363323	0.694537	2.513911	0.000000	-4.322066	0.000000	0.000000	0.000000	-0.768920	0.073521	-1.874367	0.000000	0.000000	4.000000	17.000000	0.000000
22004.667856	0.222230	0.585326	0.066337	89.178612	-57.363323	0.694537	2.513911	0.000000	-4.322066	0.000000	0.000000	0.000000	-0.768920	0.073521	-1.874367	0.000000	0.000000	4.000000	17.000000	0.000000
22004.671189	0.222230	0.585326	0.066337	89.178612	-57.363323	0.694537	2.513911	0.000000	-4.322066	0.000000	0.000000	0.000000	-0.768920	0.073521	-1.874367	0.000000	0.000000	4.000000	17.000000	0.000000
22004.674522	0.219016	0.585500	0.060062	88.901039	-10.527395	47.715664	2.385016	0.000000	-4.394508	0.000000	0.000000	0.000000	-0.964259	0.052288	-1.882661	0.000000	0.000000	4.000000	17.000000	0.000000
22004.677856	0.219016	0.585500	0.060062	88.901039	-10.527395	47.715664	2.385016	0.000000	-4.394508	0.000000	0.000000	0.000000	-0.964259	0.052288	-1.882661	0.000000	0.000000	4.000000	17.000000	0.000000
22004.681189	0.219016	0.585500	0.060062	88.901039	-10.527395	47.715664	2.385016	0.000000	-4.394508	0.000000	0.000000	0.000000	-0.964259	0.052288	-1.882661	0.000000	0.000000	4.000000	17.000000	0.000000
22004.684522	0.215250	0.585665	0.053868	88.272179	12.601955	71.179192	2.252676	0.000000	-4.463794	0.000000	0.000000	0.000000	-1.129761	0.049349	-1.858054	0.000000	0.000000	4.000000	17.000000	0.000000
22004.687856	0.215250	0.585665	0.053868	88.272179	12.601955	71.179192	2.252676	0.000000	-4.463794	0.000000	0.000000	0.000000	-1.129761	0.049349	-1.858054	0.000000	0.000000	4.000000	17.000000	0.000000
22004.691189	0.215250	0.585665	0.053868	88.272179	12.601955	71.179192	2.252676	0.000000	-4.463794	0.000000	0.000000	0.000000	-1.129761	0.049349	-1.858054	0.000000	0.000000	4.000000	17.000000	0.000000
22004.694522	0.210971	0.585764	0.047859	87.503227	23.346331	82.365822	2.117173	0.000000	-4.529634	0.000000	0.000000	0.000000	-1.283639	0.029568	-1.802684	0.000000	0.000000	4.000000	17.000000	0.000000
22004.697856	0.210971	0.585764	0.047859	87.503227	23.346331	82.365822	2.117173	0.000000	-4.529634	0.000000	0.000000	0.000000	-1.283639	0.029568	-1.802684	0.000000	0.000000	4.000000	17.000000	0.000000
22004.701189	0.210971	0.585764	0.047859	87.503227	23.346331	82.365822	2.117173	0.000000	-4.529634	0.000000	0.000000	0.000000	-1.283639	0.029568	-1.802684	0.000000	0.000000	4.000000	17.000000	0.000000
22004.704522	0.206066	0.585788	0.042036	86.688965	28.305712	87.833656	1.980091	0.000000	-4.591213	0.000000	0.000000	0.000000	-1.471583	0.007243	-1.746961	0.000000	0.000000	4.000000	17.000000	0.000000
22004.707856	0.206066	0.585788	0.042036	86.688965	28.305712	87.833656	1.980091	0.000000	-4.591213	0.000000	0.000000	0.000000	-1.471583	0.007243	-1.746961	0.000000	0.000000	4.000000	17.000000	0.000000
22004.711189	0.206066	0.585788	0.042036	86.688965	28.305712	87.833656	1.980091	0.000000	-4.591213	0.000000	0.000000	0.000000	-1.471583	0.007243	-1.746961	0.000000	0.000000	4.000000	17.000000	0.000000
22004.714522	0.200516	0.585679	0.036412	85.882103	30.066719	90.129265	1.842206	0.000000	-4.648255	0.000000	0.000000	0.000000	-1.664940	-0.032573	-1.687112	0.000000	0.000000	4.000000	17.000000	0.000000
22004.717856	0.200516	0.585679	0.036412	85.882103	30.066719	90.129265	1.842206	0.000000	-4.648255	0.000000	0.000000	0.000000	-1.664940	-0.032573	-1.687112	0.000000	0.000000	4.000000	17.000000	0.000000
22004.721189	0.200516	0.585679	0.036412	85.882103	30.066719	90.129265	1.842206	0.000000	-4.648255	0.000000	0.000000	0.000000	-1.664940	-0.032573	-1.687112	0.000000	0.000000	4.000000	17.000000	0.000000
22004.724522	0.194210	0.585412	0.030961	85.096756	30.586315	91.023842	1.702982	0.000000	-4.701048	0.000000	0.000000	0.000000	-1.891826	-0.080212	-1.635452	0.000000	0.000000	4.000000	17.000000	0.000000
22004.727856	0.194210	0.585412	0.030961	85.096756	30.586315	91.023842	1.702982	0.000000	-4.701048	0.000000	0.000000	0.000000	-1.891826	-0.080212	-1.635452	0.000000	0.000000	4.000000	17.000000	0.000000
22004.731189	0.194210	0.585412	0.030961	85.096756	30.586315	91.023842	1.702982	0.000000	-4.701048	0.000000	0.000000	0.000000	-1.891826	-0.080212	-1.635452	0.000000	0.000000	4.000000	17.000000	0.000000
22004.734522	0.187308	0.584969	0.025649	84.281693	31.301565	91.120735	1.548049	0.000000	-4.710494	0.000000	0.000000	0.000000	-2.070645	-0.132747	-1.593461	0.000000	0.000000	4.000000	17.000000	0.000000
22004.737856	0.187308	0.584969	0.025649	84.281693	31.301565	91.120735	1.548049	0.000000	-4.710494	0.000000	0.000000	0.000000	-2.070645	-0.132747	-1.593461	0.000000	0.000000	4.000000	17.000000	0.000000
22004.741189	0.187308	0.584969	0.025649	84.281693	31.301565	91.120735	1.548049	0.000000	-4.710494	0.000000	0.000000	0.000000	-2.070645	-0.132747	-1.593461	0.000000	0.000000	4.000000	17.000000	0.000000
22004.744522	0.180128	0.584509	0.020681	83.306923	33.398830	92.097725	1.282472	0.000000	-4.365386	0.000000	0.000000	0.000000	-2.153977	-0.137892	-1.490570	0.000000	0.000000	4.000000	17.000000	0.000000
22004.747856	0.180128	0.584509	0.020681	83.306923	33.398830	92.097725	1.282472	0.000000	-4.365386	0.000000	0.000000	0.000000	-2.153977	-0.137892	-1.490570	0.000000	0.000000	4.000000	17.000000	0.000000
22004.751189	0.180128	0.584509	0.020681	83.306923	33.398830	92.097725	1.282472	0.000000	-4.365386	0.000000	0.000000	0.000000	-2.153977	-0.137892	-1.490570	0.000000	0.000000	4.000000	17.000000	0.000000
22004.754522	0.172713	0.584079	0.016270	82.051369	36.529366	94.654579	1.034044	0.000000	-4.006391	0.000000	0.000000	0.000000	-2.224569	-0.129044	-1.323369	0.000000	0.000000	4.000000	17.000000	0.000000
22004.757856	0.172713	0.584079	0.016270	82.051369	36.529366	94.654579	1.034044	0.000000	-4.006391	0.000000	0.000000	0.000000	-2.224569	-0.129044	-1.323369	0.000000	0.000000	4.000000	17.000000	0.000000
22004.761189	0.172713	0.584079	0.016270	82.051369	36.529366	94.654579	1.034044	0.000000	-4.006391	0.000000	0.000000	0.000000	-2.224569	-0.129044	-1.323369	0.000000	0.000000	4.000000	17.000000	0.000000
22004.764522	0.164966	0.583700	0.012620	80.610123	39.329746	97.215591	0.813483	0.000000	-3.635629	0.000000	0.000000	0.000000	-2.324119	-0.113721	-1.094879	0.000000	0.000000	4.000000	17.000000	0.000000
22004.767856	0.164966	0.583700	0.012620	80.610123	39.329746	97.215591	0.813483	0.000000	-3.635629	0.000000	0.000000	0.000000	-2.324119	-0.113721	-1.094879	0.000000	0.000000	4.000000	17.000000	0.000000
22004.771189	0.164966	0.583700	0.012620	80.610123	39.329746	97.215591	0.813483	0.000000	-3.635629	0.000000	0.000000	0.000000	-2.324119	-0.113721	-1.094879	0.000000	0.000000	4.000000	17.000000	0.000000
22004.774522	0.156951	0.583357	0.009771	79.135590	41.167210	98.487335	0.631003	0.000000	-3.248276	0.000000	0.000000	0.000000	-2.404288	-0.102845	-0.854681	0.000000	0.000000	4.000000	17.000000	0.000000
22004.777856	0.156951	0.583357	0.009771	79.135590	41.167210	98.487335	0.631003	0.000000	-3.248276	0.000000	0.000000	0.000000	-2.404288	-0.102845	-0.854681	0.000000	0.000000	4.000000	17.000000	0.000000
22004.781189	0.156951	0.583357	0.009771	79.135590	41.167210	98.487335	0.631003	0.000000	-3.248276	0.000000	0.000000	0.000000	-2.404288	-0.102845	-0.854681	0.000000	0.000000	4.000000	17.000000	0.000000
22004.784522	0.148677	0.583088	0.007698	77.667488	42.022167	98.392632	0.488556	0.000000	-2.847561	0.000000	0.000000	0.000000	-2.482146	-0.080759	-0.621854	0.000000	0.000000	4.000000	17.000000	0.000000
22004.787856	0.148677	0.583088	0.007698	77.667488	42.022167	98.392632	0.488556	0.000000	-2.847561	0.000000	0.000000	0.000000	-2.482146	-0.080759	-0.621854	0.000000	0.000000	4.000000	17.000000	0.000000
22004.791189	0.148677	0.583088	0.007698	77.667488	42.022167	98.392632	0.488556	0.000000	-2.847561	0.000000	0.000000	0.000000	-2.482146	-0.080759	-0.621854	0.000000	0.000000	4.000000	17.000000	0.000000
22004.794522	0.140058	0.582830	0.006407	76.285194	42.382874	97.694176	0.384914	0.000000	-2.433870	0.000000	0.000000	0.000000	-2.585727	-0.077497	-0.387443	0.000000	0.000000	4.000000	17.000000	0.000000
22004.797856	0.140058	0.582830	0.006407	76.285194	42.382874	97.694176	0.384914	0.000000	-2.433870	0.000000	0.000000	0.000000	-2.585727	-0.077497	-0.387443	0.000000	0.000000	4.000000	17.000000	0.000000
22004.801189	0.140058	0.582830	0.006407	76.285194	42.382874	97.694176	0.384914	0.000000	-2.433870	0.000000	0.000000	0.000000	-2.585727	-0.077497	-0.387443	0.000000	0.000000	4.000000	17.000000	0.000000
22004.804522	0.131149	0.582604	0.005740	75.475357	44.011497	98.316460	0.320340	0.000000	-2.002915	0.000000	0.000000	0.000000	-2.672943	-0.067767	-0.199981	0.000000	0.000000	4.000000	17.000000	0.000000
22004.807856	0.131149	0.582604	0.005740	75.475357	44.011497	98.316460	0.320340	0.000000	-2.002915	0.000000	0.000000	0.000000	-2.672943	-0.067767	-0.199981	0.000000	0.000000	4.000000	17.000000	0.000000
22004.811189	0.131149	0.582604	0.005740	75.475357	44.011497	98.316460	0.320340	0.000000	-2.002915	0.000000	0.000000	0.000000	-2.672943	-0.067767	-0.199981	0.000000	0.000000	4.000000	17.000000	0.000000
22004.814522	0.122184	0.582367	0.005694	75.216568	47.845448	101.094994	0.287010	0.000000	-1.557425	0.000000	0.000000	0.000000	-2.689397	-0.071114	-0.013822	0.000000	0.000000	4.000000	17.000000	0.000000
22004.817856	0.122184	0.582367	0.005694	75.216568	47.845448	101.094994	0.287010	0.000000	-1.557425	0.000000	0.000000	0.000000	-2.689397	-0.071114	-0.013822	0.000000	0.000000	4.000000	17.000000	0.000000
22004.821189	0.122184	0.582367	0.005694	75.216568	47.845448	101.094994	0.287010	0.000000	-1.557425	0.000000	0.000000	0.000000	-2.689397	-0.071114	-0.013822	0.000000	0.000000	4.000000	17.000000	0.000000
22004.824522	0.113509	0.582379	0.006575	74.744774	52.277683	104.757790	0.284706	0.000000	-1.109192	0.000000	0.000000	0.000000	-2.602430	0.003735	0.264143	0.000000	0.000000	4.000000	17.000000	0.000000
22004.827856	0.113509	0.582379	0.006575	74.744774	52.277683	104.757790	0.284706	0.000000	-1.109192	0.000000	0.000000	0.000000	-2.602430	0.003735	0.264143	0.000000	0.000000	4.000000	17.000000	0.000000
22004.831189	0.113509	0.582379	0.006575	74.744774	52.277683	104.757790	0.284706	0.000000	-1.109192	0.000000	0.000000	0.000000	-2.602430	0.003735	0.264143	0.000000	0.000000	4.000000	17.000000	0.000000
22004.834522	0.105165	0.582585	0.008415	74.009628	56.533920	108.371208	0.328730	0.000000	-0.675454	0.000000	0.000000	0.000000	-2.503110	0.061705	0.552217	0.000000	0.000000	4.000000	17.000000	0.000000
22004.837856	0.105165	0.582585	0.008415	74.009628	56.533920	108.371208	0.328730	0.000000	-0.675454	0.000000	0.000000	0.000000	-2.503110	0.061705	0.552217	0.000000	0.000000	4.000000	17.000000	0.000000
22004.841189	0.105165	0.582585	0.008415	74.009628	56.533920	108.371208	0.328730	0.000000	-0.675454	0.000000	0.000000	0.000000	-2.503110	0.061705	0.552217	0.000000	0.000000	4.000000	17.000000	0.000000
22004.844522	0.096967	0.582906	0.011060	73.267784	60.712643	111.776962	0.420766	0.000000	-0.258269	0.000000	0.000000	0.000000	-2.459654	0.096309	0.793335	0.000000	0.000000	4.000000	17.000000	0.000000
22004.847856	0.096967	0.582906	0.011060	73.267784	60.712643	111.776962	0.420766	0.000000	-0.258269	0.000000	0.000000	0.000000	-2.459654	0.096309	0.793335	0.000000	0.000000	4.000000	17.000000	0.000000
22004.851189	0.096967	0.582906	0.011060	73.267784	60.712643	111.776962	0.420766	0.000000	-0.258269	0.000000	0.000000	0.000000	-2.459654	0.096309	0.793335	0.000000	0.000000	4.000000	17.000000	0.000000
22004.854522	0.088988	0.583184	0.014313	72.839020	65.077919	114.719925	0.552988	0.000000	0.151673	0.000000	0.000000	0.000000	-2.393693	0.083258	0.975844	0.000000	0.000000	4.000000	17.000000	0.000000
22004.857856	0.088988	0.583184	0.014313	72.839020	65.077919	114.719925	0.552988	0.000000	0.151673	0.000000	0.000000	0.000000	-2.393693	0.083258	0.975844	0.000000	0.000000	4.000000	17.000000	0.000000
22004.861189	0.088988	0.583184	0.014313	72.839020	65.077919	114.719925	0.552988	0.000000	0.151673	0.000000	0.000000	0.000000	-2.393693	0.083258	0.975844	0.000000	0.000000	4.000000	17.000000	0.000000
22004.864522	0.081385	0.583533	0.018229	72.685112	69.497955	117.468872	0.715629	0.000000	0.550622	0.000000	0.000000	0.000000	-2.280627	0.104666	1.175054	0.000000	0.000000	4.000000	17.000000	0.000000
22004.867856	0.081385	0.583533	0.018229	72.685112	69.497955	117.468872	0.715629	0.000000	0.550622	0.000000	0.000000	0.000000	-2.280627	0.104666	1.175054	0.000000	0.000000	4.000000	17.000000	0.000000
22004.871189	0.081385	0.583533	0.018229	72.685112	69.497955	117.468872	0.715629	0.000000	0.550622	0.000000	0.000000	0.000000	-2.280627	0.104666	1.175054	0.000000	0.000000	4.000000	17.000000	0.000000
22004.874522	0.074440	0.583911	0.022744	72.678360	73.744713	120.478020	0.911472	0.000000	0.930726	0.000000	0.000000	0.000000	-2.083728	0.113403	1.354292	0.000000	0.000000	4.000000	17.000000	0.000000
22004.877856	0.074440	0.583911	0.022744	72.678360	73.744713	120.478020	0.911472	0.000000	0.930726	0.000000	0.000000	0.000000	-2.083728	0.113403	1.354292	0.000000	0.000000	4.000000	17.000000	0.000000
22004.881189	0.074440	0.583911	0.022744	72.678360	73.744713	120.478020	0.911472	0.000000	0.930726	0.000000	0.000000	0.000000	-2.083728	0.113403	1.354292	0.000000	0.000000	4.000000	17.000000	0.000000
22004.884522	0.068361	0.584382	0.027851	72.737732	77.744484	123.689827	1.137187	0.000000	1.278014	0.000000	0.000000	0.000000	-1.823565	0.141503	1.532291	0.000000	0.000000	4.000000	17.000000	0.000000
22004.887856	0.068361	0.584382	0.027851	72.737732	77.744484	123.689827	1.137187	0.000000	1.278014	0.000000	0.000000	0.000000	-1.823565	0.141503	1.532291	0.000000	0.000000	4.000000	17.000000	0.000000
22004.891189	0.068361	0.584382	0.027851	72.737732	77.744484	123.689827	1.137187	0.000000	1.278014	0.000000	0.000000	0.000000	-1.823565	0.141503	1.532291	0.000000	0.000000	4.000000	17.000000	0.000000
22004.894522	0.063219	0.584890	0.033432	72.797943	81.602814	126.511581	1.392569	0.000000	1.581942	0.000000	0.000000	0.000000	-1.542596	0.152351	1.674250	0.000000	0.000000	4.000000	17.000000	0.000000
22004.897856	0.063219	0.584890	0.033432	72.797943	81.602814	126.511581	1.392569	0.000000	1.581942	0.000000	0.000000	0.000000	-1.542596	0.152351	1.674250	0.000000	0.000000	4.000000	17.000000	0.000000
22004.901189	0.063219	0.584890	0.033432	72.797943	81.602814	126.511581	1.392569	0.000000	1.581942	0.000000	0.000000	0.000000	-1.542596	0.152351	1.674250	0.000000	0.000000	4.000000	17.000000	0.000000
22004.904522	0.058893	0.585413	0.039422	72.910744	85.295273	128.825928	1.671610	0.000000	1.839041	0.000000	0.000000	0.000000	-1.297934	0.157015	1.796926	0.000000	0.000000	4.000000	17.000000	0.000000
22004.907856	0.058893	0.585413	0.039422	72.910744	85.295273	128.825928	1.671610	0.000000	1.839041	0.000000	0.000000	0.000000	-1.297934	0.157015	1.796926	0.000000	0.000000	4.000000	17.000000	0.000000
22004.911189	0.058893	0.585413	0.039422	72.910744	85.295273	128.825928	1.671610	0.000000	1.839041	0.000000	0.000000	0.000000	-1.297934	0.157015	1.796926	0.000000	0.000000	4.000000	17.000000	0.000000
22004.914522	0.055289	0.585858	0.045742	73.167755	88.976601	131.180817	1.971098	0.000000	2.055364	0.000000	0.000000	0.000000	-1.081198	0.133519	1.896149	0.000000	0.000000	4.000000	17.000000	0.000000
22004.917856	0.055289	0.585858	0.045742	73.167755	88.976601	131.180817	1.971098	0.000000	2.055364	0.000000	0.000000	0.000000	-1.081198	0.133519	1.896149	0.000000	0.000000	4.000000	17.000000	0.000000
22004.921189	0.055289	0.585858	0.045742	73.167755	88.976601	131.180817	1.971098	0.000000	2.055364	0.000000	0.000000	0.000000	-1.081198	0.133519	1.896149	0.000000	0.000000	4.000000	17.000000	0.000000
22004.924522	0.052347	0.586261	0.052358	73.631783	92.790001	133.904495	2.287123	0.000000	2.235563	0.000000	0.000000	0.000000	-0.882603	0.120812	1.984794	0.000000	0.000000	4.000000	17.000000	0.000000
22004.927856	0.052347	0.586261	0.052358	73.631783	92.790001	133.904495	2.287123	0.000000	2.235563	0.000000	0.000000	0.000000	-0.882603	0.120812	1.984794	0.000000	0.000000	4.000000	17.000000	0.000000
22004.931189	0.052347	0.586261	0.052358	73.631783	92.790001	133.904495	2.287123	0.000000	2.235563	0.000000	0.000000	0.000000	-0.882603	0.120812	1.984794	0.000000	0.000000	4.000000	17.000000	0.000000
22004.934522	0.050253	0.586556	0.059211	74.302849	96.917496	136.994446	2.617922	0.000000	2.382664	0.000000	0.000000	0.000000	-0.628141	0.088426	2.055798	0.000000	0.000000	4.000000	17.000000	0.000000
22004.937856	0.050253	0.586556	0.059211	74.302849	96.917496	136.994446	2.617922	0.000000	2.382664	0.000000	0.000000	0.000000	-0.628141	0.088426	2.055798	0.000000	0.000000	4.000000	17.000000	0.000000
22004.941189	0.050253	0.586556	0.059211	74.302849	96.917496	136.994446	2.617922	0.000000	2.382664	0.000000	0.000000	0.000000	-0.628141	0.088426	2.055798	0.000000	0.000000	4.000000	17.000000	0.000000
22004.944522	0.049184	0.586848	0.066263	75.100029	101.406509	140.438553	2.960555	0.000000	2.487354	0.000000	0.000000	0.000000	-0.320715	0.087546	2.115636	0.000000	0.000000	4.000000	17.000000	0.000000
22004.947856	0.049184	0.586848	0.066263	75.100029	101.406509	140.438553	2.960555	0.000000	2.487354	0.000000	0.000000	0.000000	-0.320715	0.087546	2.115636	0.000000	0.000000	4.000000	17.000000	0.000000
22004.951189	0.049184	0.586848	0.066263	75.100029	101.406509	140.438553	2.960555	0.000000	2.487354	0.000000	0.000000	0.000000	-0.320715	0.087546	2.115636	0.000000	0.000000	4.000000	17.000000	0.000000
22004.954522	0.049147	0.587112	0.073440	75.864464	106.237137	144.200073	3.313161	0.000000	2.540807	0.000000	0.000000	0.000000	-0.011144	0.079265	2.152934	0.000000	0.000000	4.000000	17.000000	0.000000
22004.957856	0.049147	0.587112	0.073440	75.864464	106.237137	144.200073	3.313161	0.000000	2.540807	0.000000	0.000000	0.000000	-0.011144	0.079265	2.152934	0.000000	0.000000	4.000000	17.000000	0.000000
22004.961189	0.049147	0.587112	0.073440	75.864464	106.237137	144.200073	3.313161	0.000000	2.540807	0.000000	0.000000	0.000000	-0.011144	0.079265	2.152934	0.000000	0.000000	4.000000	17.000000	0.000000
22004.964522	0.050143	0.587306	0.080584	76.563194	111.371986	148.238541	3.671983	0.000000	2.542664	0.000000	0.000000	0.000000	0.298922	0.058371	2.143232	0.000000	0.000000	4.000000	17.000000	0.000000
22004.967856	0.050143	0.587306	0.080584	76.563194	111.371986	148.238541	3.671983	0.000000	2.542664	0.000000	0.000000	0.000000	0.298922	0.058371	2.143232	0.000000	0.000000	4.000000	17.000000	0.000000
22004.971189	0.050143	0.587306	0.080584	76.563194	111.371986	148.238541	3.671983	0.000000	2.542664	0.000000	0.000000	0.000000	0.298922	0.058371	2.143232	0.000000	0.000000	4.000000	17.000000	0.000000
22004.974522	0.051900	0.587449	0.087671	77.256721	116.942207	152.645447	4.029189	0.000000	2.492843	0.000000	0.000000	0.000000	0.527044	0.042871	2.126266	0.000000	0.000000	4.000000	17.000000	0.000000
22004.977856	0.051900	0.587449	0.087671	77.256721	116.942207	152.645447	4.029189	0.000000	2.492843	0.000000	0.000000	0.000000	0.527044	0.042871	2.126266	0.000000	0.000000	4.000000	17.000000	0.000000
22004.981189	0.051900	0.587449	0.087671	77.256721	116.942207	152.645447	4.029189	0.000000	2.492843	0.000000	0.000000	0.000000	0.527044	0.042871	2.126266	0.000000	0.000000	4.000000	17.000000	0.000000
22004.984522	0.054225	0.587543	0.094593	77.946335	123.081856	157.560211	4.383566	0.000000	2.405003	0.000000	0.000000	0.000000	0.697475	0.028025	2.076455	0.000000	0.000000	4.000000	17.000000	0.000000
22004.987856	0.054225	0.587543	0.094593	77.946335	123.081856	157.560211	4.383566	0.000000	2.405003	0.000000	0.000000	0.000000	0.697475	0.028025	2.076455	0.000000	0.000000	4.000000	17.000000	0.000000
22004.991189	0.054225	0.587543	0.094593	77.946335	123.081856	157.560211	4.383566	0.000000	2.405003	0.000000	0.000000	0.000000	0.697475	0.028025	2.076455	0.000000	0.000000	4.000000	17.000000	0.000000
22004.994522	0.057188	0.587549	0.101306	78.577919	129.936432	163.145538	4.500714	0.000000	2.177975	0.000000	0.000000	0.000000	0.888797	0.001890	2.013847	0.000000	0.000000	4.000000	17.000000	0.000000
22004.997856	0.057188	0.587549	0.101306	78.577919	129.936432	163.145538	4.500714	0.000000	2.177975	0.000000	0.000000	0.000000	0.888797	0.001890	2.013847	0.000000	0.000000	4.000000	17.000000	0.000000
22005.001189	0.057188	0.587549	0.101306	78.577919	129.936432	163.145538	4.500714	0.000000	2.177975	0.000000	0.000000	0.000000	0.888797	0.001890	2.013847	0.000000	0.000000	4.000000	17.000000	0.000000
22005.004522	0.060807	0.587500	0.107794	79.083336	137.212296	169.158066	4.605612	0.000000	1.946364	0.000000	0.000000	0.000000	1.085994	-0.014690	1.946485	0.000000	0.000000	4.000000	17.000000	0.000000
22005.007856	0.060807	0.587500	0.107794	79.083336	137.212296	169.158066	4.605612	0.000000	1.946364	0.000000	0.000000	0.000000	1.085994	-0.014690	1.946485	0.000000	0.000000	4.000000	17.000000	0.000000
22005.011189	0.060807	0.587500	0.107794	79.083336	137.212296	169.158066	4.605612	0.000000	1.946364	0.000000	0.000000	0.000000	1.085994	-0.014690	1.946485	0.000000	0.000000	4.000000	17.000000	0.000000
22005.014522	0.064992	0.587441	0.114030	79.388222	144.215622	174.990448	4.699041	0.000000	1.708512	0.000000	0.000000	0.000000	1.255362	-0.017716	1.870801	0.000000	0.000000	4.000000	17.000000	0.000000
22005.017856	0.064992	0.587441	0.114030	79.388222	144.215622	174.990448	4.699041	0.000000	1.708512	0.000000	0.000000	0.000000	1.255362	-0.017716	1.870801	0.000000	0.000000	4.000000	17.000000	0.000000
22005.021189	0.064992	0.587441	0.114030	79.388222	144.215622	174.990448	4.699041	0.000000	1.708512	0.000000	0.000000	0.000000	1.255362	-0.017716	1.870801	0.000000	0.000000	4.000000	17.000000	0.000000
22005.024522	0.069703	0.587364	0.120032	79.466698	150.126022	179.895508	4.779815	0.000000	1.467436	0.000000	0.000000	0.000000	1.413204	-0.023159	1.800653	0.000000	0.000000	4.000000	17.000000	0.000000
22005.027856	0.069703	0.587364	0.120032	79.466698	150.126022	179.895508	4.779815	0.000000	1.467436	0.000000	0.000000	0.000000	1.413204	-0.023159	1.800653	0.000000	0.000000	4.000000	17.000000	0.000000
22005.031189	0.069703	0.587364	0.120032	79.466698	150.126022	179.895508	4.779815	0.000000	1.467436	0.000000	0.000000	0.000000	1.413204	-0.023159	1.800653	0.000000	0.000000	4.000000	17.000000	0.000000
22005.034522	0.074993	0.587300	0.125681	79.381454	154.865463	-175.902802	4.847951	0.000000	1.223670	0.000000	0.000000	0.000000	1.587135	-0.019301	1.694685	0.000000	0.000000	4.000000	17.000000	0.000000
22005.037856	0.074993	0.587300	0.125681	79.381454	154.865463	-175.902802	4.847951	0.000000	1.223670	0.000000	0.000000	0.000000	1.587135	-0.019301	1.694685	0.000000	0.000000	4.000000	17.000000	0.000000
22005.041189	0.074993	0.587300	0.125681	79.381454	154.865463	-175.902802	4.847951	0.000000	1.223670	0.000000	0.000000	0.000000	1.587135	-0.019301	1.694685	0.000000	0.000000	4.000000	17.000000	0.000000
22005.044522	0.080699	0.587193	0.130945	79.225555	158.950760	-171.301346	4.903872	0.000000	0.975726	0.000000	0.000000	0.000000	1.711869	-0.031996	1.579116	0.000000	0.000000	4.000000	17.000000	0.000000
22005.047856	0.080699	0.587193	0.130945	79.225555	158.950760	-171.301346	4.903872	0.000000	0.975726	0.000000	0.000000	0.000000	1.711869	-0.031996	1.579116	0.000000	0.000000	4.000000	17.000000	0.000000
22005.051189	0.080699	0.587193	0.130945	79.225555	158.950760	-171.301346	4.903872	0.000000	0.975726	0.000000	0.000000	0.000000	1.711869	-0.031996	1.579116	0.000000	0.000000	4.000000	17.000000	0.000000
22005.054522	0.086668	0.587111	0.135730	79.067856	162.872940	-166.621170	4.946556	0.000000	0.729098	0.000000	0.000000	0.000000	1.790466	-0.024670	1.435658	0.000000	0.000000	4.000000	17.000000	0.000000
22005.057856	0.086668	0.587111	0.135730	79.067856	162.872940	-166.621170	4.946556	0.000000	0.729098	0.000000	0.000000	0.000000	1.790466	-0.024670	1.435658	0.000000	0.000000	4.000000	17.000000	0.000000
22005.061189	0.086668	0.587111	0.135730	79.067856	162.872940	-166.621170	4.946556	0.000000	0.729098	0.000000	0.000000	0.000000	1.790466	-0.024670	1.435658	0.000000	0.000000	4.000000	17.000000	0.000000
22005.064522	0.093116	0.587020	0.139973	78.920067	166.999603	-162.514923	4.976052	0.000000	0.488783	0.000000	0.000000	0.000000	1.934422	-0.027332	1.272896	0.000000	0.000000	4.000000	17.000000	0.000000
22005.067856	0.093116	0.587020	0.139973	78.920067	166.999603	-162.514923	4.976052	0.000000	0.488783	0.000000	0.000000	0.000000	1.934422	-0.027332	1.272896	0.000000	0.000000	4.000000	17.000000	0.000000
22005.071189	0.093116	0.587020	0.139973	78.920067	166.999603	-162.514923	4.976052	0.000000	0.488783	0.000000	0.000000	0.000000	1.934422	-0.027332	1.272896	0.000000	0.000000	4.000000	17.000000	0.000000
22005.074522	0.099821	0.586916	0.143572	78.778999	171.268997	-158.356903	4.993964	0.000000	0.245618	0.000000	0.000000	0.000000	2.011612	-0.031137	1.079667	0.000000	0.000000	4.000000	17.000000	0.000000
22005.077856	0.099821	0.586916	0.143572	78.778999	171.268997	-158.356903	4.993964	0.000000	0.245618	0.000000	0.000000	0.000000	2.011612	-0.031137	1.079667	0.000000	0.000000	4.000000	17.000000	0.000000
22005.081189	0.099821	0.586916	0.143572	78.778999	171.268997	-158.356903	4.993964	0.000000	0.245618	0.000000	0.000000	0.000000	2.011612	-0.031137	1.079667	0.000000	0.000000	4.000000	17.000000	0.000000
22005.084522	0.106838	0.586868	0.146560	78.645752	175.535843	-153.601669	4.999996	0.000000	0.006232	0.000000	0.000000	0.000000	2.105028	-0.014325	0.896267	0.000000	0.000000	4.000000	17.000000	0.000000
22005.087856	0.106838	0.586868	0.146560	78.645752	175.535843	-153.601669	4.999996	0.000000	0.006232	0.000000	0.000000	0.000000	2.105028	-0.014325	0.896267	0.000000	0.000000	4.000000	17.000000	0.000000
22005.091189	0.106838	0.586868	0.146560	78.645752	175.535843	-153.601669	4.999996	0.000000	0.006232	0.000000	0.000000	0.000000	2.105028	-0.014325	0.896267	0.000000	0.000000	4.000000	17.000000	0.000000
22005.094522	0.114195	0.586827	0.148825	78.574074	179.739731	-147.648697	4.994567	0.000000	-0.233024	0.000000	0.000000	0.000000	2.207150	-0.012288	0.679475	0.000000	0.000000	4.000000	17.000000	0.000000
22005.097856	0.114195	0.586827	0.148825	78.574074	179.739731	-147.648697	4.994567	0.000000	-0.233024	0.000000	0.000000	0.000000	2.207150	-0.012288	0.679475	0.000000	0.000000	4.000000	17.000000	0.000000
22005.101189	0.114195	0.586827	0.148825	78.574074	179.739731	-147.648697	4.994567	0.000000	-0.233024	0.000000	0.000000	0.000000	2.207150	-0.012288	0.679475	0.000000	0.000000	4.000000	17.000000	0.000000
22005.104522	0.121760	0.586867	0.150372	78.710625	-176.178391	-141.842422	4.977410	0.000000	-0.474748	0.000000	0.000000	0.000000	2.269492	0.011898	0.464250	0.000000	0.000000	4.000000	17.000000	0.000000
22005.107856	0.121760	0.586867	0.150372	78.710625	-176.178391	-141.842422	4.977410	0.000000	-0.474748	0.000000	0.000000	0.000000	2.269492	0.011898	0.464250	0.000000	0.000000	4.000000	17.000000	0.000000
22005.111189	0.121760	0.586867	0.150372	78.710625	-176.178391	-141.842422	4.977410	0.000000	-0.474748	0.000000	0.000000	0.000000	2.269492	0.011898	0.464250	0.000000	0.000000	4.000000	17.000000	0.000000
22005.114522	0.129556	0.586987	0.151250	79.047729	-172.011505	-136.592163	4.948457	0.000000	-0.716078	0.000000	0.000000	0.000000	2.338664	0.035987	0.263493	0.000000	0.000000	4.000000	17.000000	0.000000
22005.117856	0.129556	0.586987	0.151250	79.047729	-172.011505	-136.592163	4.948457	0.000000	-0.716078	0.000000	0.000000	0.000000	2.338664	0.035987	0.263493	0.000000	0.000000	4.000000	17.000000	0.000000
22005.121189	0.129556	0.586987	0.151250	79.047729	-172.011505	-136.592163	4.948457	0.000000	-0.716078	0.000000	0.000000	0.000000	2.338664	0.035987	0.263493	0.000000	0.000000	4.000000	17.000000	0.000000
22005.124522	0.137494	0.587197	0.151414	79.448311	-167.542679	-131.350311	4.907189	0.000000	-0.958903	0.000000	0.000000	0.000000	2.381544	0.063145	0.049180	0.000000	0.000000	4.000000	17.000000	0.000000
22005.127856	0.137494	0.587197	0.151414	79.448311	-167.542679	-131.350311	4.907189	0.000000	-0.958903	0.000000	0.000000	0.000000	2.381544	0.063145	0.049180	0.000000	0.000000	4.000000	17.000000	0.000000
22005.131189	0.137494	0.587197	0.151414	79.448311	-167.542679	-131.350311	4.907189	0.000000	-0.958903	0.000000	0.000000	0.000000	2.381544	0.063145	0.049180	0.000000	0.000000	4.000000	17.000000	0.000000
22005.134522	0.145408	0.587447	0.150891	79.899277	-162.675018	-125.481026	4.853413	0.000000	-1.201826	0.000000	0.000000	0.000000	2.374303	0.074805	-0.157108	0.000000	0.000000	4.000000	17.000000	0.000000
22005.137856	0.145408	0.587447	0.150891	79.899277	-162.675018	-125.481026	4.853413	0.000000	-1.201826	0.000000	0.000000	0.000000	2.374303	0.074805	-0.157108	0.000000	0.000000	4.000000	17.000000	0.000000
22005.141189	0.145408	0.587447	0.150891	79.899277	-162.675018	-125.481026	4.853413	0.000000	-1.201826	0.000000	0.000000	0.000000	2.374303	0.074805	-0.157108	0.000000	0.000000	4.000000	17.000000	0.000000
22005.144522	0.153204	0.587730	0.149760	80.370911	-157.326370	-119.060486	4.787897	0.000000	-1.440847	0.000000	0.000000	0.000000	2.338630	0.085114	-0.339315	0.000000	0.000000	4.000000	17.000000	0.000000
22005.147856	0.153204	0.587730	0.149760	80.370911	-157.326370	-119.060486	4.787897	0.000000	-1.440847	0.000000	0.000000	0.000000	2.338630	0.085114	-0.339315	0.000000	0.000000	4.000000	17.000000	0.000000
22005.151189	0.153204	0.587730	0.149760	80.370911	-157.326370	-119.060486	4.787897	0.000000	-1.440847	0.000000	0.000000	0.000000	2.338630	0.085114	-0.339315	0.000000	0.000000	4.000000	17.000000	0.000000
22005.154522	0.160825	0.588007	0.148008	80.833206	-151.471756	-111.991455	4.711512	0.000000	-1.673816	0.000000	0.000000	0.000000	2.286249	0.083110	-0.525437	0.000000	0.000000	4.000000	17.000000	0.000000
22005.157856	0.160825	0.588007	0.148008	80.833206	-151.471756	-111.991455	4.711512	0.000000	-1.673816	0.000000	0.000000	0.000000	2.286249	0.083110	-0.525437	0.000000	0.000000	4.000000	17.000000	0.000000
22005.161189	0.160825	0.588007	0.148008	80.833206	-151.471756	-111.991455	4.711512	0.000000	-1.673816	0.000000	0.000000	0.000000	2.286249	0.083110	-0.525437	0.000000	0.000000	4.000000	17.000000	0.000000
22005.164522	0.168128	0.588258	0.145758	81.265175	-145.502640	-104.620522	4.624709	0.000000	-1.900543	0.000000	0.000000	0.000000	2.190968	0.075162	-0.675202	0.000000	0.000000	4.000000	17.000000	0.000000
22005.167856	0.168128	0.588258	0.145758	81.265175	-145.502640	-104.620522	4.624709	0.000000	-1.900543	0.000000	0.000000	0.000000	2.190968	0.075162	-0.675202	0.000000	0.000000	4.000000	17.000000	0.000000
22005.171189	0.168128	0.588258	0.145758	81.265175	-145.502640	-104.620522	4.624709	0.000000	-1.900543	0.000000	0.000000	0.000000	2.190968	0.075162	-0.675202	0.000000	0.000000	4.000000	17.000000	0.000000
22005.174522	0.175165	0.588510	0.143144	81.682114	-139.880203	-97.434921	4.529633	0.000000	-2.117173	0.000000	0.000000	0.000000	2.111253	0.075794	-0.783944	0.000000	0.000000	4.000000	17.000000	0.000000
22005.177856	0.175165	0.588510	0.143144	81.682114	-139.880203	-97.434921	4.529633	0.000000	-2.117173	0.000000	0.000000	0.000000	2.111253	0.075794	-0.783944	0.000000	0.000000	4.000000	17.000000	0.000000
22005.181189	0.175165	0.588510	0.143144	81.682114	-139.880203	-97.434921	4.529633	0.000000	-2.117173	0.000000	0.000000	0.000000	2.111253	0.075794	-0.783944	0.000000	0.000000	4.000000	17.000000	0.000000
22005.184522	0.181864	0.588778	0.140174	82.126656	-135.359009	-91.084724	4.426805	0.000000	-2.324521	0.000000	0.000000	0.000000	2.009478	0.080140	-0.891112	0.000000	0.000000	4.000000	17.000000	0.000000
22005.187856	0.181864	0.588778	0.140174	82.126656	-135.359009	-91.084724	4.426805	0.000000	-2.324521	0.000000	0.000000	0.000000	2.009478	0.080140	-0.891112	0.000000	0.000000	4.000000	17.000000	0.000000
22005.191189	0.181864	0.588778	0.140174	82.126656	-135.359009	-91.084724	4.426805	0.000000	-2.324521	0.000000	0.000000	0.000000	2.009478	0.080140	-0.891112	0.000000	0.000000	4.000000	17.000000	0.000000
22005.194522	0.188053	0.589067	0.137039	82.615044	-132.226715	-86.304848	4.317615	0.000000	-2.521547	0.000000	0.000000	0.000000	1.856922	0.086806	-0.940518	0.000000	0.000000	4.000000	17.000000	0.000000
22005.197856	0.188053	0.589067	0.137039	82.615044	-132.226715	-86.304848	4.317615	0.000000	-2.521547	0.000000	0.000000	0.000000	1.856922	0.086806	-0.940518	0.000000	0.000000	4.000000	17.000000	0.000000
22005.201189	0.188053	0.589067	0.137039	82.615044	-132.226715	-86.304848	4.317615	0.000000	-2.521547	0.000000	0.000000	0.000000	1.856922	0.086806	-0.940518	0.000000	0.000000	4.000000	17.000000	0.000000
22005.204522	0.193618	0.589321	0.133688	83.076942	-129.709167	-82.768051	4.206496	0.000000	-2.702850	0.000000	0.000000	0.000000	1.669401	0.076182	-1.005347	0.000000	0.000000	4.000000	17.000000	0.000000
22005.207856	0.193618	0.589321	0.133688	83.076942	-129.709167	-82.768051	4.206496	0.000000	-2.702850	0.000000	0.000000	0.000000	1.669401	0.076182	-1.005347	0.000000	0.000000	4.000000	17.000000	0.000000
22005.211189	0.193618	0.589321	0.133688	83.076942	-129.709167	-82.768051	4.206496	0.000000	-2.702850	0.000000	0.000000	0.000000	1.669401	0.076182	-1.005347	0.000000	0.000000	4.000000	17.000000	0.000000
22005.214522	0.198530	0.589557	0.130062	83.450928	-127.311722	-79.810356	4.095634	0.000000	-2.868062	0.000000	0.000000	0.000000	1.473705	0.070814	-1.087615	0.000000	0.000000	4.000000	17.000000	0.000000
22005.217856	0.198530	0.589557	0.130062	83.450928	-127.311722	-79.810356	4.095634	0.000000	-2.868062	0.000000	0.000000	0.000000	1.473705	0.070814	-1.087615	0.000000	0.000000	4.000000	17.000000	0.000000
22005.221189	0.198530	0.589557	0.130062	83.450928	-127.311722	-79.810356	4.095634	0.000000	-2.868062	0.000000	0.000000	0.000000	1.473705	0.070814	-1.087615	0.000000	0.000000	4.000000	17.000000	0.000000
22005.224522	0.202757	0.589682	0.126090	83.766273	-125.584053	-76.992966	3.985487	0.000000	-3.019253	0.000000	0.000000	0.000000	1.268025	0.037614	-1.191790	0.000000	0.000000	4.000000	17.000000	0.000000
22005.227856	0.202757	0.589682	0.126090	83.766273	-125.584053	-76.992966	3.985487	0.000000	-3.019253	0.000000	0.000000	0.000000	1.268025	0.037614	-1.191790	0.000000	0.000000	4.000000	17.000000	0.000000
22005.231189	0.202757	0.589682	0.126090	83.766273	-125.584053	-76.992966	3.985487	0.000000	-3.019253	0.000000	0.000000	0.000000	1.268025	0.037614	-1.191790	0.000000	0.000000	4.000000	17.000000	0.000000
22005.234522	0.206380	0.589767	0.121674	84.050903	-125.193596	-75.685181	3.875916	0.000000	-3.158683	0.000000	0.000000	0.000000	1.086870	0.025388	-1.324667	0.000000	0.000000	4.000000	17.000000	0.000000
22005.237856	0.206380	0.589767	0.121674	84.050903	-125.193596	-75.685181	3.875916	0.000000	-3.158683	0.000000	0.000000	0.000000	1.086870	0.025388	-1.324667	0.000000	0.000000	4.000000	17.000000	0.000000
22005.241189	0.206380	0.589767	0.121674	84.050903	-125.193596	-75.685181	3.875916	0.000000	-3.158683	0.000000	0.000000	0.000000	1.086870	0.025388	-1.324667	0.000000	0.000000	4.000000	17.000000	0.000000
22005.244522	0.209501	0.589894	0.116782	84.326462	-126.388687	-76.016586	3.764186	0.000000	-3.291034	0.000000	0.000000	0.000000	0.936276	0.038046	-1.467791	0.000000	0.000000	4.000000	17.000000	0.000000
22005.247856	0.209501	0.589894	0.116782	84.326462	-126.388687	-76.016586	3.764186	0.000000	-3.291034	0.000000	0.000000	0.000000	0.936276	0.038046	-1.467791	0.000000	0.000000	4.000000	17.000000	0.000000
22005.251189	0.209501	0.589894	0.116782	84.326462	-126.388687	-76.016586	3.764186	0.000000	-3.291034	0.000000	0.000000	0.000000	0.936276	0.038046	-1.467791	0.000000	0.000000	4.000000	17.000000	0.000000
22005.254522	0.211859	0.590067	0.111646	84.598106	-128.486420	-77.027664	3.647403	0.000000	-3.420007	0.000000	0.000000	0.000000	0.707526	0.051850	-1.540784	0.000000	0.000000	4.000000	17.000000	0.000000
22005.257856	0.211859	0.590067	0.111646	84.598106	-128.486420	-77.027664	3.647403	0.000000	-3.420007	0.000000	0.000000	0.000000	0.707526	0.051850	-1.540784	0.000000	0.000000	4.000000	17.000000	0.000000
22005.261189	0.211859	0.590067	0.111646	84.598106	-128.486420	-77.027664	3.647403	0.000000	-3.420007	0.000000	0.000000	0.000000	0.707526	0.051850	-1.540784	0.000000	0.000000	4.000000	17.000000	0.000000
22005.264522	0.213331	0.590298	0.106497	85.036751	-129.711807	-77.257256	3.532152	0.000000	-3.538912	0.000000	0.000000	0.000000	0.441371	0.069501	-1.544648	0.000000	0.000000	4.000000	17.000000	0.000000
22005.267856	0.213331	0.590298	0.106497	85.036751	-129.711807	-77.257256	3.532152	0.000000	-3.538912	0.000000	0.000000	0.000000	0.441371	0.069501	-1.544648	0.000000	0.000000	4.000000	17.000000	0.000000
22005.271189	0.213331	0.590298	0.106497	85.036751	-129.711807	-77.257256	3.532152	0.000000	-3.538912	0.000000	0.000000	0.000000	0.441371	0.069501	-1.544648	0.000000	0.000000	4.000000	17.000000	0.000000
22005.274522	0.214022	0.590677	0.101505	85.916397	-127.867020	-74.776611	3.423972	0.000000	-3.643682	0.000000	0.000000	0.000000	0.207554	0.113631	-1.497656	0.000000	0.000000	4.000000	17.000000	0.000000
22005.277856	0.214022	0.590677	0.101505	85.916397	-127.867020	-74.776611	3.423972	0.000000	-3.643682	0.000000	0.000000	0.000000	0.207554	0.113631	-1.497656	0.000000	0.000000	4.000000	17.000000	0.000000
22005.281189	0.214022	0.590677	0.101505	85.916397	-127.867020	-74.776611	3.423972	0.000000	-3.643682	0.000000	0.000000	0.000000	0.207554	0.113631	-1.497656	0.000000	0.000000	4.000000	17.000000	0.000000
22005.284522	0.213878	0.591101	0.096560	87.070961	-122.710526	-69.369400	3.324589	0.000000	-3.734583	0.000000	0.000000	0.000000	-0.043221	0.127051	-1.483507	0.000000	0.000000	4.000000	17.000000	0.000000
22005.287856	0.213878	0.591101	0.096560	87.070961	-122.710526	-69.369400	3.324589	0.000000	-3.734583	0.000000	0.000000	0.000000	-0.043221	0.127051	-1.483507	0.000000	0.000000	4.000000	17.000000	0.000000
22005.291189	0.213878	0.591101	0.096560	87.070961	-122.710526	-69.369400	3.324589	0.000000	-3.734583	0.000000	0.000000	0.000000	-0.043221	0.127051	-1.483507	0.000000	0.000000	4.000000	17.000000	0.000000
22005.294522	0.213021	0.591515	0.091547	88.311935	-112.640755	-59.090195	3.233633	0.000000	-3.813610	0.000000	0.000000	0.000000	-0.257274	0.124314	-1.503714	0.000000	0.000000	4.000000	17.000000	0.000000
22005.297856	0.213021	0.591515	0.091547	88.311935	-112.640755	-59.090195	3.233633	0.000000	-3.813610	0.000000	0.000000	0.000000	-0.257274	0.124314	-1.503714	0.000000	0.000000	4.000000	17.000000	0.000000
22005.301189	0.213021	0.591515	0.091547	88.311935	-112.640755	-59.090195	3.233633	0.000000	-3.813610	0.000000	0.000000	0.000000	-0.257274	0.124314	-1.503714	0.000000	0.000000	4.000000	17.000000	0.000000
22005.304522	0.211636	0.591944	0.086449	89.405212	-69.559296	-15.645940	3.147118	0.000000	-3.885312	0.000000	0.000000	0.000000	-0.415486	0.128543	-1.529453	0.000000	0.000000	4.000000	17.000000	0.000000
22005.307856	0.211636	0.591944	0.086449	89.405212	-69.559296	-15.645940	3.147118	0.000000	-3.885312	0.000000	0.000000	0.000000	-0.415486	0.128543	-1.529453	0.000000	0.000000	4.000000	17.000000	0.000000
22005.311189	0.211636	0.591944	0.086449	89.405212	-69.559296	-15.645940	3.147118	0.000000	-3.885312	0.000000	0.000000	0.000000	-0.415486	0.128543	-1.529453	0.000000	0.000000	4.000000	17.000000	0.000000
22005.314522	0.209666	0.592470	0.081388	88.889351	24.256517	78.640984	3.061339	0.000000	-3.953252	0.000000	0.000000	0.000000	-0.591017	0.157886	-1.518200	0.000000	0.000000	4.000000	17.000000	0.000000
22005.317856	0.209666	0.592470	0.081388	88.889351	24.256517	78.640984	3.061339	0.000000	-3.953252	0.000000	0.000000	0.000000	-0.591017	0.157886	-1.518200	0.000000	0.000000	4.000000	17.000000	0.000000
22005.321189	0.209666	0.592470	0.081388	88.889351	24.256517	78.640984	3.061339	0.000000	-3.953252	0.000000	0.000000	0.000000	-0.591017	0.157886	-1.518200	0.000000	0.000000	4.000000	17.000000	0.000000
22005.324522	0.207190	0.593032	0.076452	87.719292	37.435242	92.321289	2.979790	0.000000	-4.015078	0.000000	0.000000	0.000000	-0.742709	0.168560	-1.480893	0.000000	0.000000	4.000000	17.000000	0.000000
22005.327856	0.207190	0.593032	0.076452	87.719292	37.435242	92.321289	2.979790	0.000000	-4.015078	0.000000	0.000000	0.000000	-0.742709	0.168560	-1.480893	0.000000	0.000000	4.000000	17.000000	0.000000
22005.331189	0.207190	0.593032	0.076452	87.719292	37.435242	92.321289	2.979790	0.000000	-4.015078	0.000000	0.000000	0.000000	-0.742709	0.168560	-1.480893	0.000000	0.000000	4.000000	17.000000	0.000000
22005.334522	0.204141	0.593655	0.071721	86.597054	39.552330	94.918907	2.903368	0.000000	-4.070682	0.000000	0.000000	0.000000	-0.914819	0.187089	-1.419332	0.000000	0.000000	4.000000	17.000000	0.000000
22005.337856	0.204141	0.593655	0.071721	86.597054	39.552330	94.918907	2.903368	0.000000	-4.070682	0.000000	0.000000	0.000000	-0.914819	0.187089	-1.419332	0.000000	0.000000	4.000000	17.000000	0.000000
22005.341189	0.204141	0.593655	0.071721	86.597054	39.552330	94.918907	2.903368	0.000000	-4.070682	0.000000	0.000000	0.000000	-0.914819	0.187089	-1.419332	0.000000	0.000000	4.000000	17.000000	0.000000
22005.344522	0.200442	0.594247	0.067245	85.574730	38.718605	94.528938	2.835980	0.000000	-4.117914	0.000000	0.000000	0.000000	-1.109617	0.177352	-1.342809	0.000000	0.000000	4.000000	17.000000	0.000000
22005.347856	0.200442	0.594247	0.067245	85.574730	38.718605	94.528938	2.835980	0.000000	-4.117914	0.000000	0.000000	0.000000	-1.109617	0.177352	-1.342809	0.000000	0.000000	4.000000	17.000000	0.000000
22005.351189	0.200442	0.594247	0.067245	85.574730	38.718605	94.528938	2.835980	0.000000	-4.117914	0.000000	0.000000	0.000000	-1.109617	0.177352	-1.342809	0.000000	0.000000	4.000000	17.000000	0.000000
22005.354522	0.196208	0.594836	0.062967	84.646065	37.378582	93.629242	2.781620	0.000000	-4.154828	0.000000	0.000000	0.000000	-1.270290	0.176774	-1.283463	0.000000	0.000000	4.000000	17.000000	0.000000
22005.357856	0.196208	0.594836	0.062967	84.646065	37.378582	93.629242	2.781620	0.000000	-4.154828	0.000000	0.000000	0.000000	-1.270290	0.176774	-1.283463	0.000000	0.000000	4.000000	17.000000	0.000000
22005.361189	0.196208	0.594836	0.062967	84.646065	37.378582	93.629242	2.781620	0.000000	-4.154828	0.000000	0.000000	0.000000	-1.270290	0.176774	-1.283463	0.000000	0.000000	4.000000	17.000000	0.000000
22005.364522	0.191526	0.595343	0.058846	83.805649	36.829819	93.616028	2.738128	0.000000	-4.183617	0.000000	0.000000	0.000000	-1.404588	0.152068	-1.236131	0.000000	0.000000	4.000000	17.000000	0.000000
22005.367856	0.191526	0.595343	0.058846	83.805649	36.829819	93.616028	2.738128	0.000000	-4.183617	0.000000	0.000000	0.000000	-1.404588	0.152068	-1.236131	0.000000	0.000000	4.000000	17.000000	0.000000
22005.371189	0.191526	0.595343	0.058846	83.805649	36.829819	93.616028	2.738128	0.000000	-4.183617	0.000000	0.000000	0.000000	-1.404588	0.152068	-1.236131	0.000000	0.000000	4.000000	17.000000	0.000000
22005.374522	0.186493	0.595759	0.054800	83.050255	37.811520	94.964104	2.704061	0.000000	-4.205717	0.000000	0.000000	0.000000	-1.509957	0.124864	-1.213796	0.000000	0.000000	4.000000	17.000000	0.000000
22005.377856	0.186493	0.595759	0.054800	83.050255	37.811520	94.964104	2.704061	0.000000	-4.205717	0.000000	0.000000	0.000000	-1.509957	0.124864	-1.213796	0.000000	0.000000	4.000000	17.000000	0.000000
22005.381189	0.186493	0.595759	0.054800	83.050255	37.811520	94.964104	2.704061	0.000000	-4.205717	0.000000	0.000000	0.000000	-1.509957	0.124864	-1.213796	0.000000	0.000000	4.000000	17.000000	0.000000
22005.384522	0.181363	0.596125	0.050894	82.373932	39.766674	96.332870	2.676019	0.000000	-4.223615	0.000000	0.000000	0.000000	-1.538904	0.109770	-1.172003	0.000000	0.000000	4.000000	17.000000	0.000000
22005.387856	0.181363	0.596125	0.050894	82.373932	39.766674	96.332870	2.676019	0.000000	-4.223615	0.000000	0.000000	0.000000	-1.538904	0.109770	-1.172003	0.000000	0.000000	4.000000	17.000000	0.000000
22005.391189	0.181363	0.596125	0.050894	82.373932	39.766674	96.332870	2.676019	0.000000	-4.223615	0.000000	0.000000	0.000000	-1.538904	0.109770	-1.172003	0.000000	0.000000	4.000000	17.000000	0.000000
22005.394522	0.176029	0.596454	0.047269	81.746384	41.832996	97.581818	2.544683	0.000000	-4.068141	0.000000	0.000000	0.000000	-1.600012	0.098745	-1.087447	0.000000	0.000000	4.000000	17.000000	0.000000
22005.397856	0.176029	0.596454	0.047269	81.746384	41.832996	97.581818	2.544683	0.000000	-4.068141	0.000000	0.000000	0.000000	-1.600012	0.098745	-1.087447	0.000000	0.000000	4.000000	17.000000	0.000000
22005.401189	0.176029	0.596454	0.047269	81.746384	41.832996	97.581818	2.544683	0.000000	-4.068141	0.000000	0.000000	0.000000	-1.600012	0.098745	-1.087447	0.000000	0.000000	4.000000	17.000000	0.000000
22005.404522	0.170324	0.596773	0.044192	81.183632	43.524673	98.771194	2.363442	0.000000	-3.801472	0.000000	0.000000	0.000000	-1.711774	0.095677	-0.923011	0.000000	0.000000	4.000000	17.000000	0.000000
22005.407856	0.170324	0.596773	0.044192	81.183632	43.524673	98.771194	2.363442	0.000000	-3.801472	0.000000	0.000000	0.000000	-1.711774	0.095677	-0.923011	0.000000	0.000000	4.000000	17.000000	0.000000
22005.411189	0.170324	0.596773	0.044192	81.183632	43.524673	98.771194	2.363442	0.000000	-3.801472	0.000000	0.000000	0.000000	-1.711774	0.095677	-0.923011	0.000000	0.000000	4.000000	17.000000	0.000000
22005.414522	0.164350	0.597003	0.041644	80.707619	44.552933	99.352577	2.209607	0.000000	-3.516177	0.000000	0.000000	0.000000	-1.792128	0.068987	-0.764407	0.000000	0.000000	4.000000	17.000000	0.000000
22005.417856	0.164350	0.597003	0.041644	80.707619	44.552933	99.352577	2.209607	0.000000	-3.516177	0.000000	0.000000	0.000000	-1.792128	0.068987	-0.764407	0.000000	0.000000	4.000000	17.000000	0.000000
22005.421189	0.164350	0.597003	0.041644	80.707619	44.552933	99.352577	2.209607	0.000000	-3.516177	0.000000	0.000000	0.000000	-1.792128	0.068987	-0.764407	0.000000	0.000000	4.000000	17.000000	0.000000
22005.424522	0.158210	0.597136	0.039699	80.285355	45.171837	98.988625	2.082206	0.000000	-3.217489	0.000000	0.000000	0.000000	-1.842065	0.039918	-0.583670	0.000000	0.000000	4.000000	17.000000	0.000000
22005.427856	0.158210	0.597136	0.039699	80.285355	45.171837	98.988625	2.082206	0.000000	-3.217489	0.000000	0.000000	0.000000	-1.842065	0.039918	-0.583670	0.000000	0.000000	4.000000	17.000000	0.000000
22005.431189	0.158210	0.597136	0.039699	80.285355	45.171837	98.988625	2.082206	0.000000	-3.217489	0.000000	0.000000	0.000000	-1.842065	0.039918	-0.583670	0.000000	0.000000	4.000000	17.000000	0.000000
22005.434522	0.151786	0.597199	0.038336	79.848343	46.084091	98.724785	1.984927	0.000000	-2.910478	0.000000	0.000000	0.000000	-1.927093	0.018958	-0.408825	0.000000	0.000000	4.000000	17.000000	0.000000
22005.437856	0.151786	0.597199	0.038336	79.848343	46.084091	98.724785	1.984927	0.000000	-2.910478	0.000000	0.000000	0.000000	-1.927093	0.018958	-0.408825	0.000000	0.000000	4.000000	17.000000	0.000000
22005.441189	0.151786	0.597199	0.038336	79.848343	46.084091	98.724785	1.984927	0.000000	-2.910478	0.000000	0.000000	0.000000	-1.927093	0.018958	-0.408825	0.000000	0.000000	4.000000	17.000000	0.000000
22005.444522	0.145330	0.597316	0.037568	79.285088	48.042809	100.119110	1.916790	0.000000	-2.589296	0.000000	0.000000	0.000000	-1.936827	0.035014	-0.230279	0.000000	0.000000	4.000000	17.000000	0.000000
22005.447856	0.145330	0.597316	0.037568	79.285088	48.042809	100.119110	1.916790	0.000000	-2.589296	0.000000	0.000000	0.000000	-1.936827	0.035014	-0.230279	0.000000	0.000000	4.000000	17.000000	0.000000
22005.451189	0.145330	0.597316	0.037568	79.285088	48.042809	100.119110	1.916790	0.000000	-2.589296	0.000000	0.000000	0.000000	-1.936827	0.035014	-0.230279	0.000000	0.000000	4.000000	17.000000	0.000000
22005.454522	0.139058	0.597409	0.037419	78.576164	51.029621	102.784485	1.878410	0.000000	-2.266492	0.000000	0.000000	0.000000	-1.881450	0.028017	-0.044676	0.000000	0.000000	4.000000	17.000000	0.000000
22005.457856	0.139058	0.597409	0.037419	78.576164	51.029621	102.784485	1.878410	0.000000	-2.266492	0.000000	0.000000	0.000000	-1.881450	0.028017	-0.044676	0.000000	0.000000	4.000000	17.000000	0.000000
22005.461189	0.139058	0.597409	0.037419	78.576164	51.029621	102.784485	1.878410	0.000000	-2.266492	0.000000	0.000000	0.000000	-1.881450	0.028017	-0.044676	0.000000	0.000000	4.000000	17.000000	0.000000
22005.464522	0.132873	0.597568	0.037894	77.776855	54.484692	105.571663	1.870964	0.000000	-1.952917	0.000000	0.000000	0.000000	-1.855665	0.047806	0.142490	0.000000	0.000000	4.000000	17.000000	0.000000
22005.467856	0.132873	0.597568	0.037894	77.776855	54.484692	105.571663	1.870964	0.000000	-1.952917	0.000000	0.000000	0.000000	-1.855665	0.047806	0.142490	0.000000	0.000000	4.000000	17.000000	0.000000
22005.471189	0.132873	0.597568	0.037894	77.776855	54.484692	105.571663	1.870964	0.000000	-1.952917	0.000000	0.000000	0.000000	-1.855665	0.047806	0.142490	0.000000	0.000000	4.000000	17.000000	0.000000
22005.474522	0.126644	0.597663	0.038975	76.979477	57.732483	108.450157	1.894713	0.000000	-1.643640	0.000000	0.000000	0.000000	-1.868526	0.028500	0.324224	0.000000	0.000000	4.000000	17.000000	0.000000
22005.477856	0.126644	0.597663	0.038975	76.979477	57.732483	108.450157	1.894713	0.000000	-1.643640	0.000000	0.000000	0.000000	-1.868526	0.028500	0.324224	0.000000	0.000000	4.000000	17.000000	0.000000
22005.481189	0.126644	0.597663	0.038975	76.979477	57.732483	108.450157	1.894713	0.000000	-1.643640	0.000000	0.000000	0.000000	-1.868526	0.028500	0.324224	0.000000	0.000000	4.000000	17.000000	0.000000
22005.484522	0.120495	0.597715	0.040641	76.358505	60.575172	110.879135	1.948750	0.000000	-1.332219	0.000000	0.000000	0.000000	-1.844754	0.015488	0.499904	0.000000	0.000000	4.000000	17.000000	0.000000
22005.487856	0.120495	0.597715	0.040641	76.358505	60.575172	110.879135	1.948750	0.000000	-1.332219	0.000000	0.000000	0.000000	-1.844754	0.015488	0.499904	0.000000	0.000000	4.000000	17.000000	0.000000
22005.491189	0.120495	0.597715	0.040641	76.358505	60.575172	110.879135	1.948750	0.000000	-1.332219	0.000000	0.000000	0.000000	-1.844754	0.015488	0.499904	0.000000	0.000000	4.000000	17.000000	0.000000
22005.494522	0.114457	0.597674	0.042811	76.026520	63.150906	112.393814	2.032067	0.000000	-1.024760	0.000000	0.000000	0.000000	-1.811519	-0.012412	0.650874	0.000000	0.000000	4.000000	17.000000	0.000000
22005.497856	0.114457	0.597674	0.042811	76.026520	63.150906	112.393814	2.032067	0.000000	-1.024760	0.000000	0.000000	0.000000	-1.811519	-0.012412	0.650874	0.000000	0.000000	4.000000	17.000000	0.000000
22005.501189	0.114457	0.597674	0.042811	76.026520	63.150906	112.393814	2.032067	0.000000	-1.024760	0.000000	0.000000	0.000000	-1.811519	-0.012412	0.650874	0.000000	0.000000	4.000000	17.000000	0.000000
22005.504522	0.108564	0.597548	0.045515	75.856155	65.832825	113.814186	2.140546	0.000000	-0.722840	0.000000	0.000000	0.000000	-1.767758	-0.037686	0.811325	0.000000	0.000000	4.000000	17.000000	0.000000
22005.507856	0.108564	0.597548	0.045515	75.856155	65.832825	113.814186	2.140546	0.000000	-0.722840	0.000000	0.000000	0.000000	-1.767758	-0.037686	0.811325	0.000000	0.000000	4.000000	17.000000	0.000000
22005.511189	0.108564	0.597548	0.045515	75.856155	65.832825	113.814186	2.140546	0.000000	-0.722840	0.000000	0.000000	0.000000	-1.767758	-0.037686	0.811325	0.000000	0.000000	4.000000	17.000000	0.000000
22005.514522	0.103124	0.597323	0.048652	75.646271	68.619774	115.309731	2.275767	0.000000	-0.428214	0.000000	0.000000	0.000000	-1.631972	-0.067374	0.940989	0.000000	0.000000	4.000000	17.000000	0.000000
22005.517856	0.103124	0.597323	0.048652	75.646271	68.619774	115.309731	2.275767	0.000000	-0.428214	0.000000	0.000000	0.000000	-1.631972	-0.067374	0.940989	0.000000	0.000000	4.000000	17.000000	0.000000
22005.521189	0.103124	0.597323	0.048652	75.646271	68.619774	115.309731	2.275767	0.000000	-0.428214	0.000000	0.000000	0.000000	-1.631972	-0.067374	0.940989	0.000000	0.000000	4.000000	17.000000	0.000000
22005.524522	0.098154	0.597033	0.052260	75.343277	71.425056	116.905998	2.432599	0.000000	-0.156218	0.000000	0.000000	0.000000	-1.490995	-0.087064	1.082460	0.000000	0.000000	4.000000	17.000000	0.000000
22005.527856	0.098154	0.597033	0.052260	75.343277	71.425056	116.905998	2.432599	0.000000	-0.156218	0.000000	0.000000	0.000000	-1.490995	-0.087064	1.082460	0.000000	0.000000	4.000000	17.000000	0.000000
22005.531189	0.098154	0.597033	0.052260	75.343277	71.425056	116.905998	2.432599	0.000000	-0.156218	0.000000	0.000000	0.000000	-1.490995	-0.087064	1.082460	0.000000	0.000000	4.000000	17.000000	0.000000
22005.534522	0.093707	0.596717	0.056285	74.953056	74.107925	118.546638	2.613008	0.000000	0.092281	0.000000	0.000000	0.000000	-1.334333	-0.094976	1.207359	0.000000	0.000000	4.000000	17.000000	0.000000
22005.537856	0.093707	0.596717	0.056285	74.953056	74.107925	118.546638	2.613008	0.000000	0.092281	0.000000	0.000000	0.000000	-1.334333	-0.094976	1.207359	0.000000	0.000000	4.000000	17.000000	0.000000
22005.541189	0.093707	0.596717	0.056285	74.953056	74.107925	118.546638	2.613008	0.000000	0.092281	0.000000	0.000000	0.000000	-1.334333	-0.094976	1.207359	0.000000	0.000000	4.000000	17.000000	0.000000
22005.544522	0.089798	0.596347	0.060717	74.594627	76.573013	120.318184	2.814235	0.000000	0.314670	0.000000	0.000000	0.000000	-1.172661	-0.110915	1.329580	0.000000	0.000000	4.000000	17.000000	0.000000
22005.547856	0.089798	0.596347	0.060717	74.594627	76.573013	120.318184	2.814235	0.000000	0.314670	0.000000	0.000000	0.000000	-1.172661	-0.110915	1.329580	0.000000	0.000000	4.000000	17.000000	0.000000
22005.551189	0.089798	0.596347	0.060717	74.594627	76.573013	120.318184	2.814235	0.000000	0.314670	0.000000	0.000000	0.000000	-1.172661	-0.110915	1.329580	0.000000	0.000000	4.000000	17.000000	0.000000
22005.554522	0.086375	0.595945	0.065565	74.455978	78.795151	121.722893	3.035832	0.000000	0.510114	0.000000	0.000000	0.000000	-1.026692	-0.120718	1.454590	0.000000	0.000000	4.000000	17.000000	0.000000
22005.557856	0.086375	0.595945	0.065565	74.455978	78.795151	121.722893	3.035832	0.000000	0.510114	0.000000	0.000000	0.000000	-1.026692	-0.120718	1.454590	0.000000	0.000000	4.000000	17.000000	0.000000
22005.561189	0.086375	0.595945	0.065565	74.455978	78.795151	121.722893	3.035832	0.000000	0.510114	0.000000	0.000000	0.000000	-1.026692	-0.120718	1.454590	0.000000	0.000000	4.000000	17.000000	0.000000
22005.564522	0.083543	0.595491	0.070843	74.564651	80.935265	122.823235	3.278264	0.000000	0.681229	0.000000	0.000000	0.000000	-0.849585	-0.136140	1.583184	0.000000	0.000000	4.000000	17.000000	0.000000
22005.567856	0.083543	0.595491	0.070843	74.564651	80.935265	122.823235	3.278264	0.000000	0.681229	0.000000	0.000000	0.000000	-0.849585	-0.136140	1.583184	0.000000	0.000000	4.000000	17.000000	0.000000
22005.571189	0.083543	0.595491	0.070843	74.564651	80.935265	122.823235	3.278264	0.000000	0.681229	0.000000	0.000000	0.000000	-0.849585	-0.136140	1.583184	0.000000	0.000000	4.000000	17.000000	0.000000
22005.574522	0.081363	0.595004	0.076412	74.723923	83.295227	124.243874	3.542127	0.000000	0.822826	0.000000	0.000000	0.000000	-0.653991	-0.145907	1.670802	0.000000	0.000000	4.000000	17.000000	0.000000
22005.577856	0.081363	0.595004	0.076412	74.723923	83.295227	124.243874	3.542127	0.000000	0.822826	0.000000	0.000000	0.000000	-0.653991	-0.145907	1.670802	0.000000	0.000000	4.000000	17.000000	0.000000
22005.581189	0.081363	0.595004	0.076412	74.723923	83.295227	124.243874	3.542127	0.000000	0.822826	0.000000	0.000000	0.000000	-0.653991	-0.145907	1.670802	0.000000	0.000000	4.000000	17.000000	0.000000
22005.584522	0.079796	0.594507	0.082276	74.872719	86.247375	126.262115	3.820594	0.000000	0.931825	0.000000	0.000000	0.000000	-0.470202	-0.149171	1.759291	0.000000	0.000000	4.000000	17.000000	0.000000
22005.587856	0.079796	0.594507	0.082276	74.872719	86.247375	126.262115	3.820594	0.000000	0.931825	0.000000	0.000000	0.000000	-0.470202	-0.149171	1.759291	0.000000	0.000000	4.000000	17.000000	0.000000
22005.591189	0.079796	0.594507	0.082276	74.872719	86.247375	126.262115	3.820594	0.000000	0.931825	0.000000	0.000000	0.000000	-0.470202	-0.149171	1.759291	0.000000	0.000000	4.000000	17.000000	0.000000
22005.594522	0.078913	0.593973	0.088288	74.986557	89.799828	128.788437	4.113810	0.000000	1.010192	0.000000	0.000000	0.000000	-0.264830	-0.160167	1.803620	0.000000	0.000000	4.000000	17.000000	0.000000
22005.597856	0.078913	0.593973	0.088288	74.986557	89.799828	128.788437	4.113810	0.000000	1.010192	0.000000	0.000000	0.000000	-0.264830	-0.160167	1.803620	0.000000	0.000000	4.000000	17.000000	0.000000
22005.601189	0.078913	0.593973	0.088288	74.986557	89.799828	128.788437	4.113810	0.000000	1.010192	0.000000	0.000000	0.000000	-0.264830	-0.160167	1.803620	0.000000	0.000000	4.000000	17.000000	0.000000
22005.604522	0.078712	0.593467	0.094473	75.081642	93.598419	131.595337	4.414413	0.000000	1.054330	0.000000	0.000000	0.000000	-0.060331	-0.151853	1.855485	0.000000	0.000000	4.000000	17.000000	0.000000
22005.607856	0.078712	0.593467	0.094473	75.081642	93.598419	131.595337	4.414413	0.000000	1.054330	0.000000	0.000000	0.000000	-0.060331	-0.151853	1.855485	0.000000	0.000000	4.000000	17.000000	0.000000
22005.611189	0.078712	0.593467	0.094473	75.081642	93.598419	131.595337	4.414413	0.000000	1.054330	0.000000	0.000000	0.000000	-0.060331	-0.151853	1.855485	0.000000	0.000000	4.000000	17.000000	0.000000
22005.614522	0.079167	0.592999	0.100689	75.185135	97.423050	134.689407	4.723660	0.000000	1.064386	0.000000	0.000000	0.000000	0.136360	-0.140427	1.864666	0.000000	0.000000	4.000000	17.000000	0.000000
22005.617856	0.079167	0.592999	0.100689	75.185135	97.423050	134.689407	4.723660	0.000000	1.064386	0.000000	0.000000	0.000000	0.136360	-0.140427	1.864666	0.000000	0.000000	4.000000	17.000000	0.000000
22005.621189	0.079167	0.592999	0.100689	75.185135	97.423050	134.689407	4.723660	0.000000	1.064386	0.000000	0.000000	0.000000	0.136360	-0.140427	1.864666	0.000000	0.000000	4.000000	17.000000	0.000000
22005.624522	0.080373	0.592559	0.106881	75.337730	101.275360	137.994675	4.896292	0.000000	1.013076	0.000000	0.000000	0.000000	0.361973	-0.131896	1.857778	0.000000	0.000000	4.000000	17.000000	0.000000
22005.627856	0.080373	0.592559	0.106881	75.337730	101.275360	137.994675	4.896292	0.000000	1.013076	0.000000	0.000000	0.000000	0.361973	-0.131896	1.857778	0.000000	0.000000	4.000000	17.000000	0.000000
22005.631189	0.080373	0.592559	0.106881	75.337730	101.275360	137.994675	4.896292	0.000000	1.013076	0.000000	0.000000	0.000000	0.361973	-0.131896	1.857778	0.000000	0.000000	4.000000	17.000000	0.000000
22005.634522	0.082198	0.592176	0.112901	75.539932	105.169914	141.260162	4.917774	0.000000	0.903050	0.000000	0.000000	0.000000	0.547313	-0.114956	1.805950	0.000000	0.000000	4.000000	17.000000	0.000000
22005.637856	0.082198	0.592176	0.112901	75.539932	105.169914	141.260162	4.917774	0.000000	0.903050	0.000000	0.000000	0.000000	0.547313	-0.114956	1.805950	0.000000	0.000000	4.000000	17.000000	0.000000
22005.641189	0.082198	0.592176	0.112901	75.539932	105.169914	141.260162	4.917774	0.000000	0.903050	0.000000	0.000000	0.000000	0.547313	-0.114956	1.805950	0.000000	0.000000	4.000000	17.000000	0.000000
22005.644522	0.084590	0.591880	0.118648	75.797943	109.146584	144.503479	4.938978	0.000000	0.778777	0.000000	0.000000	0.000000	0.717542	-0.088858	1.724097	0.000000	0.000000	4.000000	17.000000	0.000000
22005.647856	0.084590	0.591880	0.118648	75.797943	109.146584	144.503479	4.938978	0.000000	0.778777	0.000000	0.000000	0.000000	0.717542	-0.088858	1.724097	0.000000	0.000000	4.000000	17.000000	0.000000
22005.651189	0.084590	0.591880	0.118648	75.797943	109.146584	144.503479	4.938978	0.000000	0.778777	0.000000	0.000000	0.000000	0.717542	-0.088858	1.724097	0.000000	0.000000	4.000000	17.000000	0.000000
22005.654522	0.087612	0.591649	0.124058	76.101463	113.316139	147.845840	4.958352	0.000000	0.644007	0.000000	0.000000	0.000000	0.906816	-0.069347	1.622960	0.000000	0.000000	4.000000	17.000000	0.000000
22005.657856	0.087612	0.591649	0.124058	76.101463	113.316139	147.845840	4.958352	0.000000	0.644007	0.000000	0.000000	0.000000	0.906816	-0.069347	1.622960	0.000000	0.000000	4.000000	17.000000	0.000000
22005.661189	0.087612	0.591649	0.124058	76.101463	113.316139	147.845840	4.958352	0.000000	0.644007	0.000000	0.000000	0.000000	0.906816	-0.069347	1.622960	0.000000	0.000000	4.000000	17.000000	0.000000
22005.664522	0.091199	0.591542	0.129144	76.418709	117.570313	151.211426	4.975258	0.000000	0.496800	0.000000	0.000000	0.000000	1.076018	-0.032065	1.525767	0.000000	0.000000	4.000000	17.000000	0.000000
22005.667856	0.091199	0.591542	0.129144	76.418709	117.570313	151.211426	4.975258	0.000000	0.496800	0.000000	0.000000	0.000000	1.076018	-0.032065	1.525767	0.000000	0.000000	4.000000	17.000000	0.000000
22005.671189	0.091199	0.591542	0.129144	76.418709	117.570313	151.211426	4.975258	0.000000	0.496800	0.000000	0.000000	0.000000	1.076018	-0.032065	1.525767	0.000000	0.000000	4.000000	17.000000	0.000000
22005.674522	0.095317	0.591510	0.133803	76.726723	121.860497	154.577332	4.988430	0.000000	0.339955	0.000000	0.000000	0.000000	1.235452	-0.009708	1.397698	0.000000	0.000000	4.000000	17.000000	0.000000
22005.677856	0.095317	0.591510	0.133803	76.726723	121.860497	154.577332	4.988430	0.000000	0.339955	0.000000	0.000000	0.000000	1.235452	-0.009708	1.397698	0.000000	0.000000	4.000000	17.000000	0.000000
22005.681189	0.095317	0.591510	0.133803	76.726723	121.860497	154.577332	4.988430	0.000000	0.339955	0.000000	0.000000	0.000000	1.235452	-0.009708	1.397698	0.000000	0.000000	4.000000	17.000000	0.000000
22005.684522	0.099939	0.591584	0.137991	77.015724	126.184212	157.951370	4.996941	0.000000	0.174882	0.000000	0.000000	0.000000	1.386596	0.022285	1.256341	0.000000	0.000000	4.000000	17.000000	0.000000
22005.687856	0.099939	0.591584	0.137991	77.015724	126.184212	157.951370	4.996941	0.000000	0.174882	0.000000	0.000000	0.000000	1.386596	0.022285	1.256341	0.000000	0.000000	4.000000	17.000000	0.000000
22005.691189	0.099939	0.591584	0.137991	77.015724	126.184212	157.951370	4.996941	0.000000	0.174882	0.000000	0.000000	0.000000	1.386596	0.022285	1.256341	0.000000	0.000000	4.000000	17.000000	0.000000
22005.694522	0.104924	0.591698	0.141705	77.283562	130.662292	161.470108	5.000000	0.000000	0.002204	0.000000	0.000000	0.000000	1.495318	0.034209	1.114305	0.000000	0.000000	4.000000	17.000000	0.000000
22005.697856	0.104924	0.591698	0.141705	77.283562	130.662292	161.470108	5.000000	0.000000	0.002204	0.000000	0.000000	0.000000	1.495318	0.034209	1.114305	0.000000	0.000000	4.000000	17.000000	0.000000
22005.701189	0.104924	0.591698	0.141705	77.283562	130.662292	161.470108	5.000000	0.000000	0.002204	0.000000	0.000000	0.000000	1.495318	0.034209	1.114305	0.000000	0.000000	4.000000	17.000000	0.000000
22005.704522	0.110231	0.591862	0.144892	77.539299	135.134354	165.647293	4.996985	0.000000	-0.173621	0.000000	0.000000	0.000000	1.592258	0.049349	0.956043	0.000000	0.000000	4.000000	17.000000	0.000000
22005.707856	0.110231	0.591862	0.144892	77.539299	135.134354	165.647293	4.996985	0.000000	-0.173621	0.000000	0.000000	0.000000	1.592258	0.049349	0.956043	0.000000	0.000000	4.000000	17.000000	0.000000
22005.711189	0.110231	0.591862	0.144892	77.539299	135.134354	165.647293	4.996985	0.000000	-0.173621	0.000000	0.000000	0.000000	1.592258	0.049349	0.956043	0.000000	0.000000	4.000000	17.000000	0.000000
22005.714522	0.115815	0.592013	0.147478	77.858902	139.072556	170.204620	4.987582	0.000000	-0.352183	0.000000	0.000000	0.000000	1.675143	0.045260	0.775938	0.000000	0.000000	4.000000	17.000000	0.000000
22005.717856	0.115815	0.592013	0.147478	77.858902	139.072556	170.204620	4.987582	0.000000	-0.352183	0.000000	0.000000	0.000000	1.675143	0.045260	0.775938	0.000000	0.000000	4.000000	17.000000	0.000000
22005.721189	0.115815	0.592013	0.147478	77.858902	139.072556	170.204620	4.987582	0.000000	-0.352183	0.000000	0.000000	0.000000	1.675143	0.045260	0.775938	0.000000	0.000000	4.000000	17.000000	0.000000
22005.724522	0.121625	0.592225	0.149551	78.387924	141.656662	173.472946	4.971497	0.000000	-0.533121	0.000000	0.000000	0.000000	1.743114	0.063540	0.621686	0.000000	0.000000	4.000000	17.000000	0.000000
22005.727856	0.121625	0.592225	0.149551	78.387924	141.656662	173.472946	4.971497	0.000000	-0.533121	0.000000	0.000000	0.000000	1.743114	0.063540	0.621686	0.000000	0.000000	4.000000	17.000000	0.000000
22005.731189	0.121625	0.592225	0.149551	78.387924	141.656662	173.472946	4.971497	0.000000	-0.533121	0.000000	0.000000	0.000000	1.743114	0.063540	0.621686	0.000000	0.000000	4.000000	17.000000	0.000000
22005.734522	0.127584	0.592453	0.151058	79.009041	143.182800	175.545639	4.948532	0.000000	-0.715566	0.000000	0.000000	0.000000	1.787638	0.068342	0.452206	0.000000	0.000000	4.000000	17.000000	0.000000
22005.737856	0.127584	0.592453	0.151058	79.009041	143.182800	175.545639	4.948532	0.000000	-0.715566	0.000000	0.000000	0.000000	1.787638	0.068342	0.452206	0.000000	0.000000	4.000000	17.000000	0.000000
22005.741189	0.127584	0.592453	0.151058	79.009041	143.182800	175.545639	4.948532	0.000000	-0.715566	0.000000	0.000000	0.000000	1.787638	0.068342	0.452206	0.000000	0.000000	4.000000	17.000000	0.000000
22005.744522	0.133614	0.592727	0.151973	79.511139	143.976074	177.858337	4.918666	0.000000	-0.898177	0.000000	0.000000	0.000000	1.808924	0.082086	0.274355	0.000000	0.000000	4.000000	17.000000	0.000000
22005.747856	0.133614	0.592727	0.151973	79.511139	143.976074	177.858337	4.918666	0.000000	-0.898177	0.000000	0.000000	0.000000	1.808924	0.082086	0.274355	0.000000	0.000000	4.000000	17.000000	0.000000
22005.751189	0.133614	0.592727	0.151973	79.511139	143.976074	177.858337	4.918666	0.000000	-0.898177	0.000000	0.000000	0.000000	1.808924	0.082086	0.274355	0.000000	0.000000	4.000000	17.000000	0.000000
22005.754522	0.139741	0.593077	0.152337	79.910416	144.095581	179.676651	4.882007	0.000000	-1.079819	0.000000	0.000000	0.000000	1.838307	0.105260	0.109438	0.000000	0.000000	4.000000	17.000000	0.000000
22005.757856	0.139741	0.593077	0.152337	79.910416	144.095581	179.676651	4.882007	0.000000	-1.079819	0.000000	0.000000	0.000000	1.838307	0.105260	0.109438	0.000000	0.000000	4.000000	17.000000	0.000000
22005.761189	0.139741	0.593077	0.152337	79.910416	144.095581	179.676651	4.882007	0.000000	-1.079819	0.000000	0.000000	0.000000	1.838307	0.105260	0.109438	0.000000	0.000000	4.000000	17.000000	0.000000
22005.764522	0.146072	0.593473	0.152132	80.295662	143.850769	-179.299286	4.838076	0.000000	-1.262149	0.000000	0.000000	0.000000	1.899194	0.118809	-0.061574	0.000000	0.000000	4.000000	17.000000	0.000000
22005.767856	0.146072	0.593473	0.152132	80.295662	143.850769	-179.299286	4.838076	0.000000	-1.262149	0.000000	0.000000	0.000000	1.899194	0.118809	-0.061574	0.000000	0.000000	4.000000	17.000000	0.000000
22005.771189	0.146072	0.593473	0.152132	80.295662	143.850769	-179.299286	4.838076	0.000000	-1.262149	0.000000	0.000000	0.000000	1.899194	0.118809	-0.061574	0.000000	0.000000	4.000000	17.000000	0.000000
22005.774522	0.152415	0.593939	0.151505	80.750504	143.717239	-178.119843	4.785370	0.000000	-1.449217	0.000000	0.000000	0.000000	1.902963	0.139550	-0.188251	0.000000	0.000000	4.000000	17.000000	0.000000
22005.777856	0.152415	0.593939	0.151505	80.750504	143.717239	-178.119843	4.785370	0.000000	-1.449217	0.000000	0.000000	0.000000	1.902963	0.139550	-0.188251	0.000000	0.000000	4.000000	17.000000	0.000000
22005.781189	0.152415	0.593939	0.151505	80.750504	143.717239	-178.119843	4.785370	0.000000	-1.449217	0.000000	0.000000	0.000000	1.902963	0.139550	-0.188251	0.000000	0.000000	4.000000	17.000000	0.000000
22005.784522	0.158640	0.594397	0.150467	81.380745	144.254120	-176.321640	4.725205	0.000000	-1.634758	0.000000	0.000000	0.000000	1.867386	0.137516	-0.311366	0.000000	0.000000	4.000000	17.000000	0.000000
22005.787856	0.158640	0.594397	0.150467	81.380745	144.254120	-176.321640	4.725205	0.000000	-1.634758	0.000000	0.000000	0.000000	1.867386	0.137516	-0.311366	0.000000	0.000000	4.000000	17.000000	0.000000
22005.791189	0.158640	0.594397	0.150467	81.380745	144.254120	-176.321640	4.725205	0.000000	-1.634758	0.000000	0.000000	0.000000	1.867386	0.137516	-0.311366	0.000000	0.000000	4.000000	17.000000	0.000000
22005.794522	0.164751	0.594820	0.148969	82.185707	145.770889	-174.008163	4.658713	0.000000	-1.815597	0.000000	0.000000	0.000000	1.833394	0.126900	-0.449452	0.000000	0.000000	4.000000	17.000000	0.000000
22005.797856	0.164751	0.594820	0.148969	82.185707	145.770889	-174.008163	4.658713	0.000000	-1.815597	0.000000	0.000000	0.000000	1.833394	0.126900	-0.449452	0.000000	0.000000	4.000000	17.000000	0.000000
22005.801189	0.164751	0.594820	0.148969	82.185707	145.770889	-174.008163	4.658713	0.000000	-1.815597	0.000000	0.000000	0.000000	1.833394	0.126900	-0.449452	0.000000	0.000000	4.000000	17.000000	0.000000
22005.804522	0.170588	0.595220	0.147034	83.063812	148.156479	-170.887558	4.585549	0.000000	-1.993174	0.000000	0.000000	0.000000	1.750925	0.120094	-0.580366	0.000000	0.000000	4.000000	17.000000	0.000000
22005.807856	0.170588	0.595220	0.147034	83.063812	148.156479	-170.887558	4.585549	0.000000	-1.993174	0.000000	0.000000	0.000000	1.750925	0.120094	-0.580366	0.000000	0.000000	4.000000	17.000000	0.000000
22005.811189	0.170588	0.595220	0.147034	83.063812	148.156479	-170.887558	4.585549	0.000000	-1.993174	0.000000	0.000000	0.000000	1.750925	0.120094	-0.580366	0.000000	0.000000	4.000000	17.000000	0.000000
22005.814522	0.176130	0.595555	0.144644	83.909630	151.219528	-166.729492	4.507479	0.000000	-2.163939	0.000000	0.000000	0.000000	1.662732	0.100418	-0.716861	0.000000	0.000000	4.000000	17.000000	0.000000
22005.817856	0.176130	0.595555	0.144644	83.909630	151.219528	-166.729492	4.507479	0.000000	-2.163939	0.000000	0.000000	0.000000	1.662732	0.100418	-0.716861	0.000000	0.000000	4.000000	17.000000	0.000000
22005.821189	0.176130	0.595555	0.144644	83.909630	151.219528	-166.729492	4.507479	0.000000	-2.163939	0.000000	0.000000	0.000000	1.662732	0.100418	-0.716861	0.000000	0.000000	4.000000	17.000000	0.000000
22005.824522	0.181393	0.595857	0.141791	84.655952	154.504242	-162.397430	4.424572	0.000000	-2.328768	0.000000	0.000000	0.000000	1.578876	0.090505	-0.856096	0.000000	0.000000	4.000000	17.000000	0.000000
22005.827856	0.181393	0.595857	0.141791	84.655952	154.504242	-162.397430	4.424572	0.000000	-2.328768	0.000000	0.000000	0.000000	1.578876	0.090505	-0.856096	0.000000	0.000000	4.000000	17.000000	0.000000
22005.831189	0.181393	0.595857	0.141791	84.655952	154.504242	-162.397430	4.424572	0.000000	-2.328768	0.000000	0.000000	0.000000	1.578876	0.090505	-0.856096	0.000000	0.000000	4.000000	17.000000	0.000000
22005.834522	0.186255	0.596144	0.138527	85.306190	157.476776	-158.312820	4.336336	0.000000	-2.489215	0.000000	0.000000	0.000000	1.458717	0.086287	-0.979264	0.000000	0.000000	4.000000	17.000000	0.000000
22005.837856	0.186255	0.596144	0.138527	85.306190	157.476776	-158.312820	4.336336	0.000000	-2.489215	0.000000	0.000000	0.000000	1.458717	0.086287	-0.979264	0.000000	0.000000	4.000000	17.000000	0.000000
22005.841189	0.186255	0.596144	0.138527	85.306190	157.476776	-158.312820	4.336336	0.000000	-2.489215	0.000000	0.000000	0.000000	1.458717	0.086287	-0.979264	0.000000	0.000000	4.000000	17.000000	0.000000
22005.844522	0.190552	0.596389	0.134953	85.896828	159.486557	-154.717804	4.244442	0.000000	-2.642860	0.000000	0.000000	0.000000	1.289101	0.073379	-1.071925	0.000000	0.000000	4.000000	17.000000	0.000000
22005.847856	0.190552	0.596389	0.134953	85.896828	159.486557	-154.717804	4.244442	0.000000	-2.642860	0.000000	0.000000	0.000000	1.289101	0.073379	-1.071925	0.000000	0.000000	4.000000	17.000000	0.000000
22005.851189	0.190552	0.596389	0.134953	85.896828	159.486557	-154.717804	4.244442	0.000000	-2.642860	0.000000	0.000000	0.000000	1.289101	0.073379	-1.071925	0.000000	0.000000	4.000000	17.000000	0.000000
22005.854522	0.194323	0.596617	0.131118	86.488213	159.781586	-152.834915	4.151947	0.000000	-2.785917	0.000000	0.000000	0.000000	1.131249	0.068311	-1.150738	0.000000	0.000000	4.000000	17.000000	0.000000
22005.857856	0.194323	0.596617	0.131118	86.488213	159.781586	-152.834915	4.151947	0.000000	-2.785917	0.000000	0.000000	0.000000	1.131249	0.068311	-1.150738	0.000000	0.000000	4.000000	17.000000	0.000000
22005.861189	0.194323	0.596617	0.131118	86.488213	159.781586	-152.834915	4.151947	0.000000	-2.785917	0.000000	0.000000	0.000000	1.131249	0.068311	-1.150738	0.000000	0.000000	4.000000	17.000000	0.000000
22005.864522	0.197499	0.596765	0.127102	87.090340	157.050507	-154.392151	4.058867	0.000000	-2.919864	0.000000	0.000000	0.000000	0.952598	0.044553	-1.204696	0.000000	0.000000	4.000000	17.000000	0.000000
22005.867856	0.197499	0.596765	0.127102	87.090340	157.050507	-154.392151	4.058867	0.000000	-2.919864	0.000000	0.000000	0.000000	0.952598	0.044553	-1.204696	0.000000	0.000000	4.000000	17.000000	0.000000
22005.871189	0.197499	0.596765	0.127102	87.090340	157.050507	-154.392151	4.058867	0.000000	-2.919864	0.000000	0.000000	0.000000	0.952598	0.044553	-1.204696	0.000000	0.000000	4.000000	17.000000	0.000000
22005.874522	0.199995	0.596903	0.123024	87.639931	149.502808	-161.470673	3.967222	0.000000	-3.043214	0.000000	0.000000	0.000000	0.748890	0.041283	-1.223480	0.000000	0.000000	4.000000	17.000000	0.000000
22005.877856	0.199995	0.596903	0.123024	87.639931	149.502808	-161.470673	3.967222	0.000000	-3.043214	0.000000	0.000000	0.000000	0.748890	0.041283	-1.223480	0.000000	0.000000	4.000000	17.000000	0.000000
22005.881189	0.199995	0.596903	0.123024	87.639931	149.502808	-161.470673	3.967222	0.000000	-3.043214	0.000000	0.000000	0.000000	0.748890	0.041283	-1.223480	0.000000	0.000000	4.000000	17.000000	0.000000
22005.884522	0.201852	0.596978	0.118810	88.021172	135.760727	-175.212128	3.879981	0.000000	-3.153688	0.000000	0.000000	0.000000	0.557235	0.022444	-1.264020	0.000000	0.000000	4.000000	17.000000	0.000000
22005.887856	0.201852	0.596978	0.118810	88.021172	135.760727	-175.212128	3.879981	0.000000	-3.153688	0.000000	0.000000	0.000000	0.557235	0.022444	-1.264020	0.000000	0.000000	4.000000	17.000000	0.000000
22005.891189	0.201852	0.596978	0.118810	88.021172	135.760727	-175.212128	3.879981	0.000000	-3.153688	0.000000	0.000000	0.000000	0.557235	0.022444	-1.264020	0.000000	0.000000	4.000000	17.000000	0.000000
22005.894522	0.203097	0.597037	0.114525	88.226563	118.007324	167.558411	3.796047	0.000000	-3.254232	0.000000	0.000000	0.000000	0.373459	0.017764	-1.285652	0.000000	0.000000	4.000000	17.000000	0.000000
22005.897856	0.203097	0.597037	0.114525	88.226563	118.007324	167.558411	3.796047	0.000000	-3.254232	0.000000	0.000000	0.000000	0.373459	0.017764	-1.285652	0.000000	0.000000	4.000000	17.000000	0.000000
22005.901189	0.203097	0.597037	0.114525	88.226563	118.007324	167.558411	3.796047	0.000000	-3.254232	0.000000	0.000000	0.000000	0.373459	0.017764	-1.285652	0.000000	0.000000	4.000000	17.000000	0.000000
22005.904522	0.203736	0.597078	0.110169	88.234863	99.541260	149.555847	3.716069	0.000000	-3.345270	0.000000	0.000000	0.000000	0.191736	0.012257	-1.306805	0.000000	0.000000	4.000000	17.000000	0.000000
22005.907856	0.203736	0.597078	0.110169	88.234863	99.541260	149.555847	3.716069	0.000000	-3.345270	0.000000	0.000000	0.000000	0.191736	0.012257	-1.306805	0.000000	0.000000	4.000000	17.000000	0.000000
22005.911189	0.203736	0.597078	0.110169	88.234863	99.541260	149.555847	3.716069	0.000000	-3.345270	0.000000	0.000000	0.000000	0.191736	0.012257	-1.306805	0.000000	0.000000	4.000000	17.000000	0.000000
22005.914522	0.203833	0.597151	0.105729	88.091255	84.288322	134.455688	3.640207	0.000000	-3.427665	0.000000	0.000000	0.000000	0.028984	0.021890	-1.332026	0.000000	0.000000	4.000000	17.000000	0.000000
22005.917856	0.203833	0.597151	0.105729	88.091255	84.288322	134.455688	3.640207	0.000000	-3.427665	0.000000	0.000000	0.000000	0.028984	0.021890	-1.332026	0.000000	0.000000	4.000000	17.000000	0.000000
22005.921189	0.203833	0.597151	0.105729	88.091255	84.288322	134.455688	3.640207	0.000000	-3.427665	0.000000	0.000000	0.000000	0.028984	0.021890	-1.332026	0.000000	0.000000	4.000000	17.000000	0.000000
22005.924522	0.203336	0.597231	0.101209	87.846046	73.192978	123.567055	3.567371	0.000000	-3.503407	0.000000	0.000000	0.000000	-0.148995	0.024136	-1.356059	0.000000	0.000000	4.000000	17.000000	0.000000
22005.927856	0.203336	0.597231	0.101209	87.846046	73.192978	123.567055	3.567371	0.000000	-3.503407	0.000000	0.000000	0.000000	-0.148995	0.024136	-1.356059	0.000000	0.000000	4.000000	17.000000	0.000000
22005.931189	0.203336	0.597231	0.101209	87.846046	73.192978	123.567055	3.567371	0.000000	-3.503407	0.000000	0.000000	0.000000	-0.148995	0.024136	-1.356059	0.000000	0.000000	4.000000	17.000000	0.000000
22005.934522	0.202186	0.597356	0.096660	87.523933	66.580276	117.060593	3.498566	0.000000	-3.572119	0.000000	0.000000	0.000000	-0.344974	0.037441	-1.364553	0.000000	0.000000	4.000000	17.000000	0.000000
22005.937856	0.202186	0.597356	0.096660	87.523933	66.580276	117.060593	3.498566	0.000000	-3.572119	0.000000	0.000000	0.000000	-0.344974	0.037441	-1.364553	0.000000	0.000000	4.000000	17.000000	0.000000
22005.941189	0.202186	0.597356	0.096660	87.523933	66.580276	117.060593	3.498566	0.000000	-3.572119	0.000000	0.000000	0.000000	-0.344974	0.037441	-1.364553	0.000000	0.000000	4.000000	17.000000	0.000000
22005.944522	0.200546	0.597517	0.092085	87.136452	63.876953	114.515968	3.435947	0.000000	-3.632392	0.000000	0.000000	0.000000	-0.492203	0.048466	-1.372600	0.000000	0.000000	4.000000	17.000000	0.000000
22005.947856	0.200546	0.597517	0.092085	87.136452	63.876953	114.515968	3.435947	0.000000	-3.632392	0.000000	0.000000	0.000000	-0.492203	0.048466	-1.372600	0.000000	0.000000	4.000000	17.000000	0.000000
22005.951189	0.200546	0.597517	0.092085	87.136452	63.876953	114.515968	3.435947	0.000000	-3.632392	0.000000	0.000000	0.000000	-0.492203	0.048466	-1.372600	0.000000	0.000000	4.000000	17.000000	0.000000
22005.954522	0.198421	0.597677	0.087549	86.664398	64.251770	115.217545	3.376984	0.000000	-3.687273	0.000000	0.000000	0.000000	-0.637440	0.048036	-1.360741	0.000000	0.000000	4.000000	17.000000	0.000000
22005.957856	0.198421	0.597677	0.087549	86.664398	64.251770	115.217545	3.376984	0.000000	-3.687273	0.000000	0.000000	0.000000	-0.637440	0.048036	-1.360741	0.000000	0.000000	4.000000	17.000000	0.000000
22005.961189	0.198421	0.597677	0.087549	86.664398	64.251770	115.217545	3.376984	0.000000	-3.687273	0.000000	0.000000	0.000000	-0.637440	0.048036	-1.360741	0.000000	0.000000	4.000000	17.000000	0.000000
22005.964522	0.195912	0.597843	0.083053	86.136688	66.177834	117.607895	3.323168	0.000000	-3.735847	0.000000	0.000000	0.000000	-0.752563	0.049628	-1.348730	0.000000	0.000000	4.000000	17.000000	0.000000
22005.967856	0.195912	0.597843	0.083053	86.136688	66.177834	117.607895	3.323168	0.000000	-3.735847	0.000000	0.000000	0.000000	-0.752563	0.049628	-1.348730	0.000000	0.000000	4.000000	17.000000	0.000000
22005.971189	0.195912	0.597843	0.083053	86.136688	66.177834	117.607895	3.323168	0.000000	-3.735847	0.000000	0.000000	0.000000	-0.752563	0.049628	-1.348730	0.000000	0.000000	4.000000	17.000000	0.000000
22005.974522	0.193199	0.598041	0.078586	85.613403	68.391403	120.346581	3.273055	0.000000	-3.779829	0.000000	0.000000	0.000000	-0.813874	0.059406	-1.340253	0.000000	0.000000	4.000000	17.000000	0.000000
22005.977856	0.193199	0.598041	0.078586	85.613403	68.391403	120.346581	3.273055	0.000000	-3.779829	0.000000	0.000000	0.000000	-0.813874	0.059406	-1.340253	0.000000	0.000000	4.000000	17.000000	0.000000
22005.981189	0.193199	0.598041	0.078586	85.613403	68.391403	120.346581	3.273055	0.000000	-3.779829	0.000000	0.000000	0.000000	-0.813874	0.059406	-1.340253	0.000000	0.000000	4.000000	17.000000	0.000000
22005.984522	0.190182	0.598250	0.074166	85.152321	70.137070	122.619011	3.223121	0.000000	-3.822497	0.000000	0.000000	0.000000	-0.905326	0.062608	-1.325981	0.000000	0.000000	4.000000	17.000000	0.000000
22005.987856	0.190182	0.598250	0.074166	85.152321	70.137070	122.619011	3.223121	0.000000	-3.822497	0.000000	0.000000	0.000000	-0.905326	0.062608	-1.325981	0.000000	0.000000	4.000000	17.000000	0.000000
22005.991189	0.190182	0.598250	0.074166	85.152321	70.137070	122.619011	3.223121	0.000000	-3.822497	0.000000	0.000000	0.000000	-0.905326	0.062608	-1.325981	0.000000	0.000000	4.000000	17.000000	0.000000
22005.994522	0.186820	0.598456	0.069893	84.826233	71.209274	124.161697	3.175942	0.000000	-3.861786	0.000000	0.000000	0.000000	-1.008586	0.061858	-1.281841	0.000000	0.000000	4.000000	17.000000	0.000000
22005.997856	0.186820	0.598456	0.069893	84.826233	71.209274	124.161697	3.175942	0.000000	-3.861786	0.000000	0.000000	0.000000	-1.008586	0.061858	-1.281841	0.000000	0.000000	4.000000	17.000000	0.000000
22006.001189	0.186820	0.598456	0.069893	84.826233	71.209274	124.161697	3.175942	0.000000	-3.861786	0.000000	0.000000	0.000000	-1.008586	0.061858	-1.281841	0.000000	0.000000	4.000000	17.000000	0.000000
22006.004522	0.183140	0.598670	0.065731	84.631439	71.683540	125.040291	3.135415	0.000000	-3.894763	0.000000	0.000000	0.000000	-1.103851	0.064240	-1.248493	0.000000	0.000000	4.000000	17.000000	0.000000
22006.007856	0.183140	0.598670	0.065731	84.631439	71.683540	125.040291	3.135415	0.000000	-3.894763	0.000000	0.000000	0.000000	-1.103851	0.064240	-1.248493	0.000000	0.000000	4.000000	17.000000	0.000000
22006.011189	0.183140	0.598670	0.065731	84.631439	71.683540	125.040291	3.135415	0.000000	-3.894763	0.000000	0.000000	0.000000	-1.103851	0.064240	-1.248493	0.000000	0.000000	4.000000	17.000000	0.000000
22006.014522	0.179095	0.598841	0.061750	84.502251	72.111702	125.874306	3.100957	0.000000	-3.922253	0.000000	0.000000	0.000000	-1.213459	0.051408	-1.194223	0.000000	0.000000	4.000000	17.000000	0.000000
22006.017856	0.179095	0.598841	0.061750	84.502251	72.111702	125.874306	3.100957	0.000000	-3.922253	0.000000	0.000000	0.000000	-1.213459	0.051408	-1.194223	0.000000	0.000000	4.000000	17.000000	0.000000
22006.021189	0.179095	0.598841	0.061750	84.502251	72.111702	125.874306	3.100957	0.000000	-3.922253	0.000000	0.000000	0.000000	-1.213459	0.051408	-1.194223	0.000000	0.000000	4.000000	17.000000	0.000000
22006.024522	0.174812	0.598971	0.057967	84.346535	73.176132	127.431580	3.076895	0.000000	-3.941157	0.000000	0.000000	0.000000	-1.284994	0.039056	-1.134907	0.000000	0.000000	4.000000	17.000000	0.000000
22006.027856	0.174812	0.598971	0.057967	84.346535	73.176132	127.431580	3.076895	0.000000	-3.941157	0.000000	0.000000	0.000000	-1.284994	0.039056	-1.134907	0.000000	0.000000	4.000000	17.000000	0.000000
22006.031189	0.174812	0.598971	0.057967	84.346535	73.176132	127.431580	3.076895	0.000000	-3.941157	0.000000	0.000000	0.000000	-1.284994	0.039056	-1.134907	0.000000	0.000000	4.000000	17.000000	0.000000
22006.034522	0.170447	0.599083	0.054343	84.051300	75.048172	129.953552	2.898372	0.000000	-3.740605	0.000000	0.000000	0.000000	-1.309535	0.033438	-1.087268	0.000000	0.000000	4.000000	17.000000	0.000000
22006.037856	0.170447	0.599083	0.054343	84.051300	75.048172	129.953552	2.898372	0.000000	-3.740605	0.000000	0.000000	0.000000	-1.309535	0.033438	-1.087268	0.000000	0.000000	4.000000	17.000000	0.000000
22006.041189	0.170447	0.599083	0.054343	84.051300	75.048172	129.953552	2.898372	0.000000	-3.740605	0.000000	0.000000	0.000000	-1.309535	0.033438	-1.087268	0.000000	0.000000	4.000000	17.000000	0.000000
22006.044522	0.166079	0.599218	0.050949	83.630371	77.378159	132.813080	2.717161	0.000000	-3.522350	0.000000	0.000000	0.000000	-1.310298	0.040576	-1.018363	0.000000	0.000000	4.000000	17.000000	0.000000
22006.047856	0.166079	0.599218	0.050949	83.630371	77.378159	132.813080	2.717161	0.000000	-3.522350	0.000000	0.000000	0.000000	-1.310298	0.040576	-1.018363	0.000000	0.000000	4.000000	17.000000	0.000000
22006.051189	0.166079	0.599218	0.050949	83.630371	77.378159	132.813080	2.717161	0.000000	-3.522350	0.000000	0.000000	0.000000	-1.310298	0.040576	-1.018363	0.000000	0.000000	4.000000	17.000000	0.000000
22006.054522	0.161732	0.599401	0.047859	83.175163	79.219948	134.275726	2.547434	0.000000	-3.303966	0.000000	0.000000	0.000000	-1.304053	0.054788	-0.926905	0.000000	0.000000	4.000000	17.000000	0.000000
22006.057856	0.161732	0.599401	0.047859	83.175163	79.219948	134.275726	2.547434	0.000000	-3.303966	0.000000	0.000000	0.000000	-1.304053	0.054788	-0.926905	0.000000	0.000000	4.000000	17.000000	0.000000
22006.061189	0.161732	0.599401	0.047859	83.175163	79.219948	134.275726	2.547434	0.000000	-3.303966	0.000000	0.000000	0.000000	-1.304053	0.054788	-0.926905	0.000000	0.000000	4.000000	17.000000	0.000000
22006.064522	0.157293	0.599604	0.045055	82.836098	80.026772	134.355835	2.392950	0.000000	-3.086624	0.000000	0.000000	0.000000	-1.331812	0.061102	-0.841199	0.000000	0.000000	4.000000	17.000000	0.000000
22006.067856	0.157293	0.599604	0.045055	82.836098	80.026772	134.355835	2.392950	0.000000	-3.086624	0.000000	0.000000	0.000000	-1.331812	0.061102	-0.841199	0.000000	0.000000	4.000000	17.000000	0.000000
22006.071189	0.157293	0.599604	0.045055	82.836098	80.026772	134.355835	2.392950	0.000000	-3.086624	0.000000	0.000000	0.000000	-1.331812	0.061102	-0.841199	0.000000	0.000000	4.000000	17.000000	0.000000
22006.074522	0.152508	0.599816	0.042727	82.729752	79.714760	133.534836	2.252750	0.000000	-2.864655	0.000000	0.000000	0.000000	-1.435503	0.063484	-0.698495	0.000000	0.000000	4.000000	17.000000	0.000000
22006.077856	0.152508	0.599816	0.042727	82.729752	79.714760	133.534836	2.252750	0.000000	-2.864655	0.000000	0.000000	0.000000	-1.435503	0.063484	-0.698495	0.000000	0.000000	4.000000	17.000000	0.000000
22006.081189	0.152508	0.599816	0.042727	82.729752	79.714760	133.534836	2.252750	0.000000	-2.864655	0.000000	0.000000	0.000000	-1.435503	0.063484	-0.698495	0.000000	0.000000	4.000000	17.000000	0.000000
22006.084522	0.147434	0.600003	0.040882	82.725548	78.882416	132.275925	2.136334	0.000000	-2.625406	0.000000	0.000000	0.000000	-1.522250	0.056163	-0.553442	0.000000	0.000000	4.000000	17.000000	0.000000
22006.087856	0.147434	0.600003	0.040882	82.725548	78.882416	132.275925	2.136334	0.000000	-2.625406	0.000000	0.000000	0.000000	-1.522250	0.056163	-0.553442	0.000000	0.000000	4.000000	17.000000	0.000000
22006.091189	0.147434	0.600003	0.040882	82.725548	78.882416	132.275925	2.136334	0.000000	-2.625406	0.000000	0.000000	0.000000	-1.522250	0.056163	-0.553442	0.000000	0.000000	4.000000	17.000000	0.000000
22006.094522	0.142185	0.600171	0.039480	82.646805	78.247330	130.859924	2.044094	0.000000	-2.371698	0.000000	0.000000	0.000000	-1.574659	0.050407	-0.420668	0.000000	0.000000	4.000000	17.000000	0.000000
22006.097856	0.142185	0.600171	0.039480	82.646805	78.247330	130.859924	2.044094	0.000000	-2.371698	0.000000	0.000000	0.000000	-1.574659	0.050407	-0.420668	0.000000	0.000000	4.000000	17.000000	0.000000
22006.101189	0.142185	0.600171	0.039480	82.646805	78.247330	130.859924	2.044094	0.000000	-2.371698	0.000000	0.000000	0.000000	-1.574659	0.050407	-0.420668	0.000000	0.000000	4.000000	17.000000	0.000000
22006.104522	0.136904	0.600357	0.038596	82.316452	78.499092	130.262436	1.973982	0.000000	-2.109255	0.000000	0.000000	0.000000	-1.584408	0.055846	-0.265005	0.000000	0.000000	4.000000	17.000000	0.000000
22006.107856	0.136904	0.600357	0.038596	82.316452	78.499092	130.262436	1.973982	0.000000	-2.109255	0.000000	0.000000	0.000000	-1.584408	0.055846	-0.265005	0.000000	0.000000	4.000000	17.000000	0.000000
22006.111189	0.136904	0.600357	0.038596	82.316452	78.499092	130.262436	1.973982	0.000000	-2.109255	0.000000	0.000000	0.000000	-1.584408	0.055846	-0.265005	0.000000	0.000000	4.000000	17.000000	0.000000
22006.114522	0.131690	0.600541	0.038275	81.654938	79.643578	130.893799	1.929815	0.000000	-1.845187	0.000000	0.000000	0.000000	-1.564128	0.054989	-0.096302	0.000000	0.000000	4.000000	17.000000	0.000000
22006.117856	0.131690	0.600541	0.038275	81.654938	79.643578	130.893799	1.929815	0.000000	-1.845187	0.000000	0.000000	0.000000	-1.564128	0.054989	-0.096302	0.000000	0.000000	4.000000	17.000000	0.000000
22006.121189	0.131690	0.600541	0.038275	81.654938	79.643578	130.893799	1.929815	0.000000	-1.845187	0.000000	0.000000	0.000000	-1.564128	0.054989	-0.096302	0.000000	0.000000	4.000000	17.000000	0.000000
22006.124522	0.126536	0.600648	0.038453	80.820313	80.986656	132.021408	1.913764	0.000000	-1.584498	0.000000	0.000000	0.000000	-1.546111	0.032047	0.053394	0.000000	0.000000	4.000000	17.000000	0.000000
22006.127856	0.126536	0.600648	0.038453	80.820313	80.986656	132.021408	1.913764	0.000000	-1.584498	0.000000	0.000000	0.000000	-1.546111	0.032047	0.053394	0.000000	0.000000	4.000000	17.000000	0.000000
22006.131189	0.126536	0.600648	0.038453	80.820313	80.986656	132.021408	1.913764	0.000000	-1.584498	0.000000	0.000000	0.000000	-1.546111	0.032047	0.053394	0.000000	0.000000	4.000000	17.000000	0.000000
22006.134522	0.121283	0.600661	0.039152	79.955330	81.925842	132.890991	1.922663	0.000000	-1.326813	0.000000	0.000000	0.000000	-1.576072	0.004124	0.209672	0.000000	0.000000	4.000000	17.000000	0.000000
22006.137856	0.121283	0.600661	0.039152	79.955330	81.925842	132.890991	1.922663	0.000000	-1.326813	0.000000	0.000000	0.000000	-1.576072	0.004124	0.209672	0.000000	0.000000	4.000000	17.000000	0.000000
22006.141189	0.121283	0.600661	0.039152	79.955330	81.925842	132.890991	1.922663	0.000000	-1.326813	0.000000	0.000000	0.000000	-1.576072	0.004124	0.209672	0.000000	0.000000	4.000000	17.000000	0.000000
22006.144522	0.116002	0.600592	0.040324	79.174454	82.389038	132.864227	1.957609	0.000000	-1.064134	0.000000	0.000000	0.000000	-1.584145	-0.020808	0.351634	0.000000	0.000000	4.000000	17.000000	0.000000
22006.147856	0.116002	0.600592	0.040324	79.174454	82.389038	132.864227	1.957609	0.000000	-1.064134	0.000000	0.000000	0.000000	-1.584145	-0.020808	0.351634	0.000000	0.000000	4.000000	17.000000	0.000000
22006.151189	0.116002	0.600592	0.040324	79.174454	82.389038	132.864227	1.957609	0.000000	-1.064134	0.000000	0.000000	0.000000	-1.584145	-0.020808	0.351634	0.000000	0.000000	4.000000	17.000000	0.000000
22006.154522	0.110826	0.600370	0.041848	78.572105	82.471054	132.087204	2.016214	0.000000	-0.800110	0.000000	0.000000	0.000000	-1.552905	-0.066534	0.457076	0.000000	0.000000	4.000000	17.000000	0.000000
22006.157856	0.110826	0.600370	0.041848	78.572105	82.471054	132.087204	2.016214	0.000000	-0.800110	0.000000	0.000000	0.000000	-1.552905	-0.066534	0.457076	0.000000	0.000000	4.000000	17.000000	0.000000
22006.161189	0.110826	0.600370	0.041848	78.572105	82.471054	132.087204	2.016214	0.000000	-0.800110	0.000000	0.000000	0.000000	-1.552905	-0.066534	0.457076	0.000000	0.000000	4.000000	17.000000	0.000000
22006.164522	0.105695	0.600042	0.043744	78.105492	82.395370	131.392303	2.092394	0.000000	-0.541293	0.000000	0.000000	0.000000	-1.539148	-0.098362	0.568754	0.000000	0.000000	4.000000	17.000000	0.000000
22006.167856	0.105695	0.600042	0.043744	78.105492	82.395370	131.392303	2.092394	0.000000	-0.541293	0.000000	0.000000	0.000000	-1.539148	-0.098362	0.568754	0.000000	0.000000	4.000000	17.000000	0.000000
22006.171189	0.105695	0.600042	0.043744	78.105492	82.395370	131.392303	2.092394	0.000000	-0.541293	0.000000	0.000000	0.000000	-1.539148	-0.098362	0.568754	0.000000	0.000000	4.000000	17.000000	0.000000
22006.174522	0.100736	0.599614	0.045961	77.722519	82.621414	131.003235	2.187186	0.000000	-0.284768	0.000000	0.000000	0.000000	-1.487751	-0.128335	0.665231	0.000000	0.000000	4.000000	17.000000	0.000000
22006.177856	0.100736	0.599614	0.045961	77.722519	82.621414	131.003235	2.187186	0.000000	-0.284768	0.000000	0.000000	0.000000	-1.487751	-0.128335	0.665231	0.000000	0.000000	4.000000	17.000000	0.000000
22006.181189	0.100736	0.599614	0.045961	77.722519	82.621414	131.003235	2.187186	0.000000	-0.284768	0.000000	0.000000	0.000000	-1.487751	-0.128335	0.665231	0.000000	0.000000	4.000000	17.000000	0.000000
22006.184522	0.096179	0.599056	0.048467	77.415588	83.949501	131.137207	2.298058	0.000000	-0.036810	0.000000	0.000000	0.000000	-1.367055	-0.167633	0.751657	0.000000	0.000000	4.000000	17.000000	0.000000
22006.187856	0.096179	0.599056	0.048467	77.415588	83.949501	131.137207	2.298058	0.000000	-0.036810	0.000000	0.000000	0.000000	-1.367055	-0.167633	0.751657	0.000000	0.000000	4.000000	17.000000	0.000000
22006.191189	0.096179	0.599056	0.048467	77.415588	83.949501	131.137207	2.298058	0.000000	-0.036810	0.000000	0.000000	0.000000	-1.367055	-0.167633	0.751657	0.000000	0.000000	4.000000	17.000000	0.000000
22006.194522	0.092065	0.598390	0.051254	77.139786	86.369980	132.340820	2.423334	0.000000	0.191033	0.000000	0.000000	0.000000	-1.234170	-0.199763	0.836152	0.000000	0.000000	4.000000	17.000000	0.000000
22006.197856	0.092065	0.598390	0.051254	77.139786	86.369980	132.340820	2.423334	0.000000	0.191033	0.000000	0.000000	0.000000	-1.234170	-0.199763	0.836152	0.000000	0.000000	4.000000	17.000000	0.000000
22006.201189	0.092065	0.598390	0.051254	77.139786	86.369980	132.340820	2.423334	0.000000	0.191033	0.000000	0.000000	0.000000	-1.234170	-0.199763	0.836152	0.000000	0.000000	4.000000	17.000000	0.000000
22006.204522	0.088347	0.597673	0.054514	76.910721	89.002922	133.868942	2.562693	0.000000	0.396728	0.000000	0.000000	0.000000	-1.115531	-0.214921	0.978006	0.000000	0.000000	4.000000	17.000000	0.000000
22006.207856	0.088347	0.597673	0.054514	76.910721	89.002922	133.868942	2.562693	0.000000	0.396728	0.000000	0.000000	0.000000	-1.115531	-0.214921	0.978006	0.000000	0.000000	4.000000	17.000000	0.000000
22006.211189	0.088347	0.597673	0.054514	76.910721	89.002922	133.868942	2.562693	0.000000	0.396728	0.000000	0.000000	0.000000	-1.115531	-0.214921	0.978006	0.000000	0.000000	4.000000	17.000000	0.000000
22006.214522	0.085028	0.596878	0.058172	76.825630	91.660522	135.584946	2.725694	0.000000	0.582649	0.000000	0.000000	0.000000	-0.995648	-0.238665	1.097427	0.000000	0.000000	4.000000	17.000000	0.000000
22006.217856	0.085028	0.596878	0.058172	76.825630	91.660522	135.584946	2.725694	0.000000	0.582649	0.000000	0.000000	0.000000	-0.995648	-0.238665	1.097427	0.000000	0.000000	4.000000	17.000000	0.000000
22006.221189	0.085028	0.596878	0.058172	76.825630	91.660522	135.584946	2.725694	0.000000	0.582649	0.000000	0.000000	0.000000	-0.995648	-0.238665	1.097427	0.000000	0.000000	4.000000	17.000000	0.000000
22006.224522	0.082146	0.595965	0.062171	76.837112	94.327728	137.500244	2.908598	0.000000	0.748591	0.000000	0.000000	0.000000	-0.864563	-0.273708	1.199834	0.000000	0.000000	4.000000	17.000000	0.000000
22006.227856	0.082146	0.595965	0.062171	76.837112	94.327728	137.500244	2.908598	0.000000	0.748591	0.000000	0.000000	0.000000	-0.864563	-0.273708	1.199834	0.000000	0.000000	4.000000	17.000000	0.000000
22006.231189	0.082146	0.595965	0.062171	76.837112	94.327728	137.500244	2.908598	0.000000	0.748591	0.000000	0.000000	0.000000	-0.864563	-0.273708	1.199834	0.000000	0.000000	4.000000	17.000000	0.000000
22006.234522	0.079697	0.594966	0.066486	76.844711	96.900513	139.305801	3.108571	0.000000	0.892685	0.000000	0.000000	0.000000	-0.734670	-0.299887	1.294362	0.000000	0.000000	4.000000	17.000000	0.000000
22006.237856	0.079697	0.594966	0.066486	76.844711	96.900513	139.305801	3.108571	0.000000	0.892685	0.000000	0.000000	0.000000	-0.734670	-0.299887	1.294362	0.000000	0.000000	4.000000	17.000000	0.000000
22006.241189	0.079697	0.594966	0.066486	76.844711	96.900513	139.305801	3.108571	0.000000	0.892685	0.000000	0.000000	0.000000	-0.734670	-0.299887	1.294362	0.000000	0.000000	4.000000	17.000000	0.000000
22006.244522	0.077721	0.593909	0.071020	76.799484	99.359016	140.921936	3.324298	0.000000	1.015130	0.000000	0.000000	0.000000	-0.592853	-0.316972	1.360098	0.000000	0.000000	4.000000	17.000000	0.000000
22006.247856	0.077721	0.593909	0.071020	76.799484	99.359016	140.921936	3.324298	0.000000	1.015130	0.000000	0.000000	0.000000	-0.592853	-0.316972	1.360098	0.000000	0.000000	4.000000	17.000000	0.000000
22006.251189	0.077721	0.593909	0.071020	76.799484	99.359016	140.921936	3.324298	0.000000	1.015130	0.000000	0.000000	0.000000	-0.592853	-0.316972	1.360098	0.000000	0.000000	4.000000	17.000000	0.000000
22006.254522	0.076193	0.592809	0.075733	76.693146	101.649742	142.542923	3.550981	0.000000	1.113938	0.000000	0.000000	0.000000	-0.458375	-0.330109	1.413973	0.000000	0.000000	4.000000	17.000000	0.000000
22006.257856	0.076193	0.592809	0.075733	76.693146	101.649742	142.542923	3.550981	0.000000	1.113938	0.000000	0.000000	0.000000	-0.458375	-0.330109	1.413973	0.000000	0.000000	4.000000	17.000000	0.000000
22006.261189	0.076193	0.592809	0.075733	76.693146	101.649742	142.542923	3.550981	0.000000	1.113938	0.000000	0.000000	0.000000	-0.458375	-0.330109	1.413973	0.000000	0.000000	4.000000	17.000000	0.000000
22006.264522	0.075170	0.591748	0.080598	76.544250	103.835152	144.094009	3.786643	0.000000	1.190334	0.000000	0.000000	0.000000	-0.306920	-0.318147	1.459435	0.000000	0.000000	4.000000	17.000000	0.000000
22006.267856	0.075170	0.591748	0.080598	76.544250	103.835152	144.094009	3.786643	0.000000	1.190334	0.000000	0.000000	0.000000	-0.306920	-0.318147	1.459435	0.000000	0.000000	4.000000	17.000000	0.000000
22006.271189	0.075170	0.591748	0.080598	76.544250	103.835152	144.094009	3.786643	0.000000	1.190334	0.000000	0.000000	0.000000	-0.306920	-0.318147	1.459435	0.000000	0.000000	4.000000	17.000000	0.000000
22006.274522	0.074732	0.590726	0.085543	76.391235	105.966682	145.724686	4.029882	0.000000	1.241488	0.000000	0.000000	0.000000	-0.131376	-0.306867	1.483631	0.000000	0.000000	4.000000	17.000000	0.000000
22006.277856	0.074732	0.590726	0.085543	76.391235	105.966682	145.724686	4.029882	0.000000	1.241488	0.000000	0.000000	0.000000	-0.131376	-0.306867	1.483631	0.000000	0.000000	4.000000	17.000000	0.000000
22006.281189	0.074732	0.590726	0.085543	76.391235	105.966682	145.724686	4.029882	0.000000	1.241488	0.000000	0.000000	0.000000	-0.131376	-0.306867	1.483631	0.000000	0.000000	4.000000	17.000000	0.000000
22006.284522	0.074890	0.589779	0.090539	76.285393	108.282394	147.539780	4.277153	0.000000	1.263384	0.000000	0.000000	0.000000	0.047412	-0.283910	1.498655	0.000000	0.000000	4.000000	17.000000	0.000000
22006.287856	0.074890	0.589779	0.090539	76.285393	108.282394	147.539780	4.277153	0.000000	1.263384	0.000000	0.000000	0.000000	0.047412	-0.283910	1.498655	0.000000	0.000000	4.000000	17.000000	0.000000
22006.291189	0.074890	0.589779	0.090539	76.285393	108.282394	147.539780	4.277153	0.000000	1.263384	0.000000	0.000000	0.000000	0.047412	-0.283910	1.498655	0.000000	0.000000	4.000000	17.000000	0.000000
22006.294522	0.075652	0.588911	0.095522	76.275848	110.819199	149.611221	4.526929	0.000000	1.255482	0.000000	0.000000	0.000000	0.228451	-0.260529	1.494925	0.000000	0.000000	4.000000	17.000000	0.000000
22006.297856	0.075652	0.588911	0.095522	76.275848	110.819199	149.611221	4.526929	0.000000	1.255482	0.000000	0.000000	0.000000	0.228451	-0.260529	1.494925	0.000000	0.000000	4.000000	17.000000	0.000000
22006.301189	0.075652	0.588911	0.095522	76.275848	110.819199	149.611221	4.526929	0.000000	1.255482	0.000000	0.000000	0.000000	0.228451	-0.260529	1.494925	0.000000	0.000000	4.000000	17.000000	0.000000
22006.304522	0.076997	0.588154	0.100425	76.387451	113.576546	151.922760	4.776083	0.000000	1.217407	0.000000	0.000000	0.000000	0.403629	-0.226902	1.471090	0.000000	0.000000	4.000000	17.000000	0.000000
22006.307856	0.076997	0.588154	0.100425	76.387451	113.576546	151.922760	4.776083	0.000000	1.217407	0.000000	0.000000	0.000000	0.403629	-0.226902	1.471090	0.000000	0.000000	4.000000	17.000000	0.000000
22006.311189	0.076997	0.588154	0.100425	76.387451	113.576546	151.922760	4.776083	0.000000	1.217407	0.000000	0.000000	0.000000	0.403629	-0.226902	1.471090	0.000000	0.000000	4.000000	17.000000	0.000000
22006.314522	0.078855	0.587485	0.105204	76.637367	116.661957	154.409683	4.873783	0.000000	1.116354	0.000000	0.000000	0.000000	0.557162	-0.200890	1.433500	0.000000	0.000000	4.000000	17.000000	0.000000
22006.317856	0.078855	0.587485	0.105204	76.637367	116.661957	154.409683	4.873783	0.000000	1.116354	0.000000	0.000000	0.000000	0.557162	-0.200890	1.433500	0.000000	0.000000	4.000000	17.000000	0.000000
22006.321189	0.078855	0.587485	0.105204	76.637367	116.661957	154.409683	4.873783	0.000000	1.116354	0.000000	0.000000	0.000000	0.557162	-0.200890	1.433500	0.000000	0.000000	4.000000	17.000000	0.000000
22006.324522	0.081241	0.586903	0.109693	77.014458	120.078621	157.082840	4.901962	0.000000	0.985274	0.000000	0.000000	0.000000	0.715889	-0.174583	1.346784	0.000000	0.000000	4.000000	17.000000	0.000000
22006.327856	0.081241	0.586903	0.109693	77.014458	120.078621	157.082840	4.901962	0.000000	0.985274	0.000000	0.000000	0.000000	0.715889	-0.174583	1.346784	0.000000	0.000000	4.000000	17.000000	0.000000
22006.331189	0.081241	0.586903	0.109693	77.014458	120.078621	157.082840	4.901962	0.000000	0.985274	0.000000	0.000000	0.000000	0.715889	-0.174583	1.346784	0.000000	0.000000	4.000000	17.000000	0.000000
22006.334522	0.084111	0.586394	0.113882	77.454605	123.776634	159.945251	4.928450	0.000000	0.842842	0.000000	0.000000	0.000000	0.861052	-0.152534	1.256669	0.000000	0.000000	4.000000	17.000000	0.000000
22006.337856	0.084111	0.586394	0.113882	77.454605	123.776634	159.945251	4.928450	0.000000	0.842842	0.000000	0.000000	0.000000	0.861052	-0.152534	1.256669	0.000000	0.000000	4.000000	17.000000	0.000000
22006.341189	0.084111	0.586394	0.113882	77.454605	123.776634	159.945251	4.928450	0.000000	0.842842	0.000000	0.000000	0.000000	0.861052	-0.152534	1.256669	0.000000	0.000000	4.000000	17.000000	0.000000
22006.344522	0.087434	0.585980	0.117690	77.874245	127.506195	162.825089	4.952034	0.000000	0.690918	0.000000	0.000000	0.000000	0.996914	-0.124243	1.142329	0.000000	0.000000	4.000000	17.000000	0.000000
22006.347856	0.087434	0.585980	0.117690	77.874245	127.506195	162.825089	4.952034	0.000000	0.690918	0.000000	0.000000	0.000000	0.996914	-0.124243	1.142329	0.000000	0.000000	4.000000	17.000000	0.000000
22006.351189	0.087434	0.585980	0.117690	77.874245	127.506195	162.825089	4.952034	0.000000	0.690918	0.000000	0.000000	0.000000	0.996914	-0.124243	1.142329	0.000000	0.000000	4.000000	17.000000	0.000000
22006.354522	0.091211	0.585711	0.121083	78.209869	130.906540	165.419159	4.971741	0.000000	0.530844	0.000000	0.000000	0.000000	1.133054	-0.080863	1.018104	0.000000	0.000000	4.000000	17.000000	0.000000
22006.357856	0.091211	0.585711	0.121083	78.209869	130.906540	165.419159	4.971741	0.000000	0.530844	0.000000	0.000000	0.000000	1.133054	-0.080863	1.018104	0.000000	0.000000	4.000000	17.000000	0.000000
22006.361189	0.091211	0.585711	0.121083	78.209869	130.906540	165.419159	4.971741	0.000000	0.530844	0.000000	0.000000	0.000000	1.133054	-0.080863	1.018104	0.000000	0.000000	4.000000	17.000000	0.000000
22006.364522	0.095387	0.585573	0.124052	78.446625	133.885941	167.649826	4.986879	0.000000	0.361985	0.000000	0.000000	0.000000	1.252914	-0.041458	0.890636	0.000000	0.000000	4.000000	17.000000	0.000000
22006.367856	0.095387	0.585573	0.124052	78.446625	133.885941	167.649826	4.986879	0.000000	0.361985	0.000000	0.000000	0.000000	1.252914	-0.041458	0.890636	0.000000	0.000000	4.000000	17.000000	0.000000
22006.371189	0.095387	0.585573	0.124052	78.446625	133.885941	167.649826	4.986879	0.000000	0.361985	0.000000	0.000000	0.000000	1.252914	-0.041458	0.890636	0.000000	0.000000	4.000000	17.000000	0.000000
22006.374522	0.099909	0.585539	0.126607	78.614693	136.405563	169.579956	4.996547	0.000000	0.185792	0.000000	0.000000	0.000000	1.356647	-0.010006	0.766601	0.000000	0.000000	4.000000	17.000000	0.000000
22006.377856	0.099909	0.585539	0.126607	78.614693	136.405563	169.579956	4.996547	0.000000	0.185792	0.000000	0.000000	0.000000	1.356647	-0.010006	0.766601	0.000000	0.000000	4.000000	17.000000	0.000000
22006.381189	0.099909	0.585539	0.126607	78.614693	136.405563	169.579956	4.996547	0.000000	0.185792	0.000000	0.000000	0.000000	1.356647	-0.010006	0.766601	0.000000	0.000000	4.000000	17.000000	0.000000
22006.384522	0.104769	0.585608	0.128709	78.747406	138.664536	171.678619	4.999999	0.000000	0.003578	0.000000	0.000000	0.000000	1.457979	0.020533	0.630415	0.000000	0.000000	4.000000	17.000000	0.000000
22006.387856	0.104769	0.585608	0.128709	78.747406	138.664536	171.678619	4.999999	0.000000	0.003578	0.000000	0.000000	0.000000	1.457979	0.020533	0.630415	0.000000	0.000000	4.000000	17.000000	0.000000
22006.391189	0.104769	0.585608	0.128709	78.747406	138.664536	171.678619	4.999999	0.000000	0.003578	0.000000	0.000000	0.000000	1.457979	0.020533	0.630415	0.000000	0.000000	4.000000	17.000000	0.000000
22006.394522	0.109853	0.585749	0.130379	78.880547	140.837814	174.614166	4.996571	0.000000	-0.185149	0.000000	0.000000	0.000000	1.525092	0.042504	0.501074	0.000000	0.000000	4.000000	17.000000	0.000000
22006.397856	0.109853	0.585749	0.130379	78.880547	140.837814	174.614166	4.996571	0.000000	-0.185149	0.000000	0.000000	0.000000	1.525092	0.042504	0.501074	0.000000	0.000000	4.000000	17.000000	0.000000
22006.401189	0.109853	0.585749	0.130379	78.880547	140.837814	174.614166	4.996571	0.000000	-0.185149	0.000000	0.000000	0.000000	1.525092	0.042504	0.501074	0.000000	0.000000	4.000000	17.000000	0.000000
22006.404522	0.115058	0.585919	0.131568	79.066757	143.162430	178.687225	4.985783	0.000000	-0.376785	0.000000	0.000000	0.000000	1.561532	0.050958	0.356605	0.000000	0.000000	4.000000	17.000000	0.000000
22006.407856	0.115058	0.585919	0.131568	79.066757	143.162430	178.687225	4.985783	0.000000	-0.376785	0.000000	0.000000	0.000000	1.561532	0.050958	0.356605	0.000000	0.000000	4.000000	17.000000	0.000000
22006.411189	0.115058	0.585919	0.131568	79.066757	143.162430	178.687225	4.985783	0.000000	-0.376785	0.000000	0.000000	0.000000	1.561532	0.050958	0.356605	0.000000	0.000000	4.000000	17.000000	0.000000
22006.414522	0.120302	0.586148	0.132342	79.357224	145.923264	-176.973282	4.967571	0.000000	-0.568545	0.000000	0.000000	0.000000	1.573220	0.068551	0.232164	0.000000	0.000000	4.000000	17.000000	0.000000
22006.417856	0.120302	0.586148	0.132342	79.357224	145.923264	-176.973282	4.967571	0.000000	-0.568545	0.000000	0.000000	0.000000	1.573220	0.068551	0.232164	0.000000	0.000000	4.000000	17.000000	0.000000
22006.421189	0.120302	0.586148	0.132342	79.357224	145.923264	-176.973282	4.967571	0.000000	-0.568545	0.000000	0.000000	0.000000	1.573220	0.068551	0.232164	0.000000	0.000000	4.000000	17.000000	0.000000
22006.424522	0.125653	0.586429	0.132649	79.764038	148.928558	-173.197540	4.942184	0.000000	-0.758167	0.000000	0.000000	0.000000	1.605331	0.084405	0.092181	0.000000	0.000000	4.000000	17.000000	0.000000
22006.427856	0.125653	0.586429	0.132649	79.764038	148.928558	-173.197540	4.942184	0.000000	-0.758167	0.000000	0.000000	0.000000	1.605331	0.084405	0.092181	0.000000	0.000000	4.000000	17.000000	0.000000
22006.431189	0.125653	0.586429	0.132649	79.764038	148.928558	-173.197540	4.942184	0.000000	-0.758167	0.000000	0.000000	0.000000	1.605331	0.084405	0.092181	0.000000	0.000000	4.000000	17.000000	0.000000
22006.434522	0.130979	0.586737	0.132464	80.238640	151.818420	-169.913605	4.909042	0.000000	-0.949371	0.000000	0.000000	0.000000	1.597666	0.092254	-0.055396	0.000000	0.000000	4.000000	17.000000	0.000000
22006.437856	0.130979	0.586737	0.132464	80.238640	151.818420	-169.913605	4.909042	0.000000	-0.949371	0.000000	0.000000	0.000000	1.597666	0.092254	-0.055396	0.000000	0.000000	4.000000	17.000000	0.000000
22006.441189	0.130979	0.586737	0.132464	80.238640	151.818420	-169.913605	4.909042	0.000000	-0.949371	0.000000	0.000000	0.000000	1.597666	0.092254	-0.055396	0.000000	0.000000	4.000000	17.000000	0.000000
22006.444522	0.136295	0.587071	0.131783	80.692993	154.195297	-166.793167	4.868632	0.000000	-1.138605	0.000000	0.000000	0.000000	1.594967	0.100291	-0.204212	0.000000	0.000000	4.000000	17.000000	0.000000
22006.447856	0.136295	0.587071	0.131783	80.692993	154.195297	-166.793167	4.868632	0.000000	-1.138605	0.000000	0.000000	0.000000	1.594967	0.100291	-0.204212	0.000000	0.000000	4.000000	17.000000	0.000000
22006.451189	0.136295	0.587071	0.131783	80.692993	154.195297	-166.793167	4.868632	0.000000	-1.138605	0.000000	0.000000	0.000000	1.594967	0.100291	-0.204212	0.000000	0.000000	4.000000	17.000000	0.000000
22006.454522	0.141441	0.587371	0.130599	81.111526	155.799820	-164.076218	4.820513	0.000000	-1.327650	0.000000	0.000000	0.000000	1.543817	0.090027	-0.355245	0.000000	0.000000	4.000000	17.000000	0.000000
22006.457856	0.141441	0.587371	0.130599	81.111526	155.799820	-164.076218	4.820513	0.000000	-1.327650	0.000000	0.000000	0.000000	1.543817	0.090027	-0.355245	0.000000	0.000000	4.000000	17.000000	0.000000
22006.461189	0.141441	0.587371	0.130599	81.111526	155.799820	-164.076218	4.820513	0.000000	-1.327650	0.000000	0.000000	0.000000	1.543817	0.090027	-0.355245	0.000000	0.000000	4.000000	17.000000	0.000000
22006.464522	0.146276	0.587611	0.128993	81.511520	156.616302	-162.527359	4.765818	0.000000	-1.512276	0.000000	0.000000	0.000000	1.450374	0.071991	-0.481915	0.000000	0.000000	4.000000	17.000000	0.000000
22006.467856	0.146276	0.587611	0.128993	81.511520	156.616302	-162.527359	4.765818	0.000000	-1.512276	0.000000	0.000000	0.000000	1.450374	0.071991	-0.481915	0.000000	0.000000	4.000000	17.000000	0.000000
22006.471189	0.146276	0.587611	0.128993	81.511520	156.616302	-162.527359	4.765818	0.000000	-1.512276	0.000000	0.000000	0.000000	1.450374	0.071991	-0.481915	0.000000	0.000000	4.000000	17.000000	0.000000
22006.474522	0.150762	0.587790	0.126979	81.901291	156.515717	-161.899017	4.706312	0.000000	-1.688381	0.000000	0.000000	0.000000	1.345726	0.053705	-0.604295	0.000000	0.000000	4.000000	17.000000	0.000000
22006.477856	0.150762	0.587790	0.126979	81.901291	156.515717	-161.899017	4.706312	0.000000	-1.688381	0.000000	0.000000	0.000000	1.345726	0.053705	-0.604295	0.000000	0.000000	4.000000	17.000000	0.000000
22006.481189	0.150762	0.587790	0.126979	81.901291	156.515717	-161.899017	4.706312	0.000000	-1.688381	0.000000	0.000000	0.000000	1.345726	0.053705	-0.604295	0.000000	0.000000	4.000000	17.000000	0.000000
22006.484522	0.154780	0.587907	0.124592	82.293709	155.225937	-162.036331	4.642758	0.000000	-1.856017	0.000000	0.000000	0.000000	1.205368	0.035054	-0.715841	0.000000	0.000000	4.000000	17.000000	0.000000
22006.487856	0.154780	0.587907	0.124592	82.293709	155.225937	-162.036331	4.642758	0.000000	-1.856017	0.000000	0.000000	0.000000	1.205368	0.035054	-0.715841	0.000000	0.000000	4.000000	17.000000	0.000000
22006.491189	0.154780	0.587907	0.124592	82.293709	155.225937	-162.036331	4.642758	0.000000	-1.856017	0.000000	0.000000	0.000000	1.205368	0.035054	-0.715841	0.000000	0.000000	4.000000	17.000000	0.000000
22006.494522	0.158299	0.588037	0.121969	82.733963	153.029770	-163.382034	4.577131	0.000000	-2.012429	0.000000	0.000000	0.000000	1.055843	0.038990	-0.787054	0.000000	0.000000	4.000000	17.000000	0.000000
22006.497856	0.158299	0.588037	0.121969	82.733963	153.029770	-163.382034	4.577131	0.000000	-2.012429	0.000000	0.000000	0.000000	1.055843	0.038990	-0.787054	0.000000	0.000000	4.000000	17.000000	0.000000
22006.501189	0.158299	0.588037	0.121969	82.733963	153.029770	-163.382034	4.577131	0.000000	-2.012429	0.000000	0.000000	0.000000	1.055843	0.038990	-0.787054	0.000000	0.000000	4.000000	17.000000	0.000000
22006.504522	0.161430	0.588145	0.119092	83.218231	150.029205	-165.803345	4.511159	0.000000	-2.156258	0.000000	0.000000	0.000000	0.939162	0.032583	-0.863211	0.000000	0.000000	4.000000	17.000000	0.000000
22006.507856	0.161430	0.588145	0.119092	83.218231	150.029205	-165.803345	4.511159	0.000000	-2.156258	0.000000	0.000000	0.000000	0.939162	0.032583	-0.863211	0.000000	0.000000	4.000000	17.000000	0.000000
22006.511189	0.161430	0.588145	0.119092	83.218231	150.029205	-165.803345	4.511159	0.000000	-2.156258	0.000000	0.000000	0.000000	0.939162	0.032583	-0.863211	0.000000	0.000000	4.000000	17.000000	0.000000
22006.514522	0.163984	0.588219	0.116040	83.704933	146.228119	-169.084793	4.443666	0.000000	-2.292125	0.000000	0.000000	0.000000	0.766415	0.021957	-0.915457	0.000000	0.000000	4.000000	17.000000	0.000000
22006.517856	0.163984	0.588219	0.116040	83.704933	146.228119	-169.084793	4.443666	0.000000	-2.292125	0.000000	0.000000	0.000000	0.766415	0.021957	-0.915457	0.000000	0.000000	4.000000	17.000000	0.000000
22006.521189	0.163984	0.588219	0.116040	83.704933	146.228119	-169.084793	4.443666	0.000000	-2.292125	0.000000	0.000000	0.000000	0.766415	0.021957	-0.915457	0.000000	0.000000	4.000000	17.000000	0.000000
22006.524522	0.165923	0.588315	0.112878	84.156586	141.665482	-172.972260	4.378490	0.000000	-2.414295	0.000000	0.000000	0.000000	0.581676	0.029003	-0.948666	0.000000	0.000000	4.000000	17.000000	0.000000
22006.527856	0.165923	0.588315	0.112878	84.156586	141.665482	-172.972260	4.378490	0.000000	-2.414295	0.000000	0.000000	0.000000	0.581676	0.029003	-0.948666	0.000000	0.000000	4.000000	17.000000	0.000000
22006.531189	0.165923	0.588315	0.112878	84.156586	141.665482	-172.972260	4.378490	0.000000	-2.414295	0.000000	0.000000	0.000000	0.581676	0.029003	-0.948666	0.000000	0.000000	4.000000	17.000000	0.000000
22006.534522	0.167154	0.588352	0.109577	84.543396	136.592484	-177.395111	4.317597	0.000000	-2.521577	0.000000	0.000000	0.000000	0.369080	0.011150	-0.990312	0.000000	0.000000	4.000000	17.000000	0.000000
22006.537856	0.167154	0.588352	0.109577	84.543396	136.592484	-177.395111	4.317597	0.000000	-2.521577	0.000000	0.000000	0.000000	0.369080	0.011150	-0.990312	0.000000	0.000000	4.000000	17.000000	0.000000
22006.541189	0.167154	0.588352	0.109577	84.543396	136.592484	-177.395111	4.317597	0.000000	-2.521577	0.000000	0.000000	0.000000	0.369080	0.011150	-0.990312	0.000000	0.000000	4.000000	17.000000	0.000000
22006.544522	0.167779	0.588413	0.106271	84.839279	130.903885	177.373001	4.263118	0.000000	-2.612629	0.000000	0.000000	0.000000	0.187605	0.018211	-0.991761	0.000000	0.000000	4.000000	17.000000	0.000000
22006.547856	0.167779	0.588413	0.106271	84.839279	130.903885	177.373001	4.263118	0.000000	-2.612629	0.000000	0.000000	0.000000	0.187605	0.018211	-0.991761	0.000000	0.000000	4.000000	17.000000	0.000000
22006.551189	0.167779	0.588413	0.106271	84.839279	130.903885	177.373001	4.263118	0.000000	-2.612629	0.000000	0.000000	0.000000	0.187605	0.018211	-0.991761	0.000000	0.000000	4.000000	17.000000	0.000000
22006.554522	0.167794	0.588519	0.102919	84.956398	124.475693	171.206360	4.215575	0.000000	-2.688666	0.000000	0.000000	0.000000	0.004657	0.031813	-1.005603	0.000000	0.000000	4.000000	17.000000	0.000000
22006.557856	0.167794	0.588519	0.102919	84.956398	124.475693	171.206360	4.215575	0.000000	-2.688666	0.000000	0.000000	0.000000	0.004657	0.031813	-1.005603	0.000000	0.000000	4.000000	17.000000	0.000000
22006.561189	0.167794	0.588519	0.102919	84.956398	124.475693	171.206360	4.215575	0.000000	-2.688666	0.000000	0.000000	0.000000	0.004657	0.031813	-1.005603	0.000000	0.000000	4.000000	17.000000	0.000000
22006.564522	0.167367	0.588709	0.099664	84.880058	117.759209	164.672287	4.175509	0.000000	-2.750478	0.000000	0.000000	0.000000	-0.128243	0.057076	-0.976339	0.000000	0.000000	4.000000	17.000000	0.000000
22006.567856	0.167367	0.588709	0.099664	84.880058	117.759209	164.672287	4.175509	0.000000	-2.750478	0.000000	0.000000	0.000000	-0.128243	0.057076	-0.976339	0.000000	0.000000	4.000000	17.000000	0.000000
22006.571189	0.167367	0.588709	0.099664	84.880058	117.759209	164.672287	4.175509	0.000000	-2.750478	0.000000	0.000000	0.000000	-0.128243	0.057076	-0.976339	0.000000	0.000000	4.000000	17.000000	0.000000
22006.574522	0.166456	0.589002	0.096537	84.686470	111.446747	158.617065	4.142442	0.000000	-2.800031	0.000000	0.000000	0.000000	-0.273416	0.087889	-0.938330	0.000000	0.000000	4.000000	17.000000	0.000000
22006.577856	0.166456	0.589002	0.096537	84.686470	111.446747	158.617065	4.142442	0.000000	-2.800031	0.000000	0.000000	0.000000	-0.273416	0.087889	-0.938330	0.000000	0.000000	4.000000	17.000000	0.000000
22006.581189	0.166456	0.589002	0.096537	84.686470	111.446747	158.617065	4.142442	0.000000	-2.800031	0.000000	0.000000	0.000000	-0.273416	0.087889	-0.938330	0.000000	0.000000	4.000000	17.000000	0.000000
22006.584522	0.165092	0.589382	0.093612	84.456696	105.875427	153.340775	4.118484	0.000000	-2.835152	0.000000	0.000000	0.000000	-0.409154	0.113857	-0.877528	0.000000	0.000000	4.000000	17.000000	0.000000
22006.587856	0.165092	0.589382	0.093612	84.456696	105.875427	153.340775	4.118484	0.000000	-2.835152	0.000000	0.000000	0.000000	-0.409154	0.113857	-0.877528	0.000000	0.000000	4.000000	17.000000	0.000000
22006.591189	0.165092	0.589382	0.093612	84.456696	105.875427	153.340775	4.118484	0.000000	-2.835152	0.000000	0.000000	0.000000	-0.409154	0.113857	-0.877528	0.000000	0.000000	4.000000	17.000000	0.000000
22006.594522	0.163285	0.589816	0.090894	84.244148	101.119705	148.887711	4.105130	0.000000	-2.854454	0.000000	0.000000	0.000000	-0.541984	0.130286	-0.815431	0.000000	0.000000	4.000000	17.000000	0.000000
22006.597856	0.163285	0.589816	0.090894	84.244148	101.119705	148.887711	4.105130	0.000000	-2.854454	0.000000	0.000000	0.000000	-0.541984	0.130286	-0.815431	0.000000	0.000000	4.000000	17.000000	0.000000
22006.601189	0.163285	0.589816	0.090894	84.244148	101.119705	148.887711	4.105130	0.000000	-2.854454	0.000000	0.000000	0.000000	-0.541984	0.130286	-0.815431	0.000000	0.000000	4.000000	17.000000	0.000000
22006.604522	0.160973	0.590263	0.088430	84.058189	96.865623	144.947021	4.103365	0.000000	-2.856990	0.000000	0.000000	0.000000	-0.693547	0.134017	-0.739036	0.000000	0.000000	4.000000	17.000000	0.000000
22006.607856	0.160973	0.590263	0.088430	84.058189	96.865623	144.947021	4.103365	0.000000	-2.856990	0.000000	0.000000	0.000000	-0.693547	0.134017	-0.739036	0.000000	0.000000	4.000000	17.000000	0.000000
22006.611189	0.160973	0.590263	0.088430	84.058189	96.865623	144.947021	4.103365	0.000000	-2.856990	0.000000	0.000000	0.000000	-0.693547	0.134017	-0.739036	0.000000	0.000000	4.000000	17.000000	0.000000
22006.614522	0.158183	0.590734	0.086187	83.849419	93.160530	141.610138	4.116346	0.000000	-2.838256	0.000000	0.000000	0.000000	-0.837181	0.141299	-0.673029	0.000000	0.000000	4.000000	17.000000	0.000000
22006.617856	0.158183	0.590734	0.086187	83.849419	93.160530	141.610138	4.116346	0.000000	-2.838256	0.000000	0.000000	0.000000	-0.837181	0.141299	-0.673029	0.000000	0.000000	4.000000	17.000000	0.000000
22006.621189	0.158183	0.590734	0.086187	83.849419	93.160530	141.610138	4.116346	0.000000	-2.838256	0.000000	0.000000	0.000000	-0.837181	0.141299	-0.673029	0.000000	0.000000	4.000000	17.000000	0.000000
22006.624522	0.155101	0.591199	0.084112	83.542328	90.225746	139.152130	4.144094	0.000000	-2.797586	0.000000	0.000000	0.000000	-0.924491	0.139545	-0.622404	0.000000	0.000000	4.000000	17.000000	0.000000
22006.627856	0.155101	0.591199	0.084112	83.542328	90.225746	139.152130	4.144094	0.000000	-2.797586	0.000000	0.000000	0.000000	-0.924491	0.139545	-0.622404	0.000000	0.000000	4.000000	17.000000	0.000000
22006.631189	0.155101	0.591199	0.084112	83.542328	90.225746	139.152130	4.144094	0.000000	-2.797586	0.000000	0.000000	0.000000	-0.924491	0.139545	-0.622404	0.000000	0.000000	4.000000	17.000000	0.000000
22006.634522	0.151750	0.591627	0.082267	83.090843	88.121834	137.677567	4.182460	0.000000	-2.739895	0.000000	0.000000	0.000000	-1.005392	0.128318	-0.553582	0.000000	0.000000	4.000000	17.000000	0.000000
22006.637856	0.151750	0.591627	0.082267	83.090843	88.121834	137.677567	4.182460	0.000000	-2.739895	0.000000	0.000000	0.000000	-1.005392	0.128318	-0.553582	0.000000	0.000000	4.000000	17.000000	0.000000
22006.641189	0.151750	0.591627	0.082267	83.090843	88.121834	137.677567	4.182460	0.000000	-2.739895	0.000000	0.000000	0.000000	-1.005392	0.128318	-0.553582	0.000000	0.000000	4.000000	17.000000	0.000000
22006.644522	0.148175	0.592030	0.080611	82.571602	86.699921	136.731201	4.113334	0.000000	-2.587487	0.000000	0.000000	0.000000	-1.072276	0.120924	-0.496759	0.000000	0.000000	4.000000	17.000000	0.000000
22006.647856	0.148175	0.592030	0.080611	82.571602	86.699921	136.731201	4.113334	0.000000	-2.587487	0.000000	0.000000	0.000000	-1.072276	0.120924	-0.496759	0.000000	0.000000	4.000000	17.000000	0.000000
22006.651189	0.148175	0.592030	0.080611	82.571602	86.699921	136.731201	4.113334	0.000000	-2.587487	0.000000	0.000000	0.000000	-1.072276	0.120924	-0.496759	0.000000	0.000000	4.000000	17.000000	0.000000
22006.654522	0.144426	0.592398	0.079214	82.074593	85.639870	135.107773	4.030541	0.000000	-2.408775	0.000000	0.000000	0.000000	-1.124758	0.110387	-0.419040	0.000000	0.000000	4.000000	17.000000	0.000000
22006.657856	0.144426	0.592398	0.079214	82.074593	85.639870	135.107773	4.030541	0.000000	-2.408775	0.000000	0.000000	0.000000	-1.124758	0.110387	-0.419040	0.000000	0.000000	4.000000	17.000000	0.000000
22006.661189	0.144426	0.592398	0.079214	82.074593	85.639870	135.107773	4.030541	0.000000	-2.408775	0.000000	0.000000	0.000000	-1.124758	0.110387	-0.419040	0.000000	0.000000	4.000000	17.000000	0.000000
22006.664522	0.140503	0.592703	0.078081	81.677177	84.810715	133.694733	3.960701	0.000000	-2.221315	0.000000	0.000000	0.000000	-1.177043	0.091521	-0.339979	0.000000	0.000000	4.000000	17.000000	0.000000
22006.667856	0.140503	0.592703	0.078081	81.677177	84.810715	133.694733	3.960701	0.000000	-2.221315	0.000000	0.000000	0.000000	-1.177043	0.091521	-0.339979	0.000000	0.000000	4.000000	17.000000	0.000000
22006.671189	0.140503	0.592703	0.078081	81.677177	84.810715	133.694733	3.960701	0.000000	-2.221315	0.000000	0.000000	0.000000	-1.177043	0.091521	-0.339979	0.000000	0.000000	4.000000	17.000000	0.000000
22006.674522	0.136380	0.592895	0.077331	81.415215	84.127586	132.784424	3.904038	0.000000	-2.025141	0.000000	0.000000	0.000000	-1.236736	0.057737	-0.224900	0.000000	0.000000	4.000000	17.000000	0.000000
22006.677856	0.136380	0.592895	0.077331	81.415215	84.127586	132.784424	3.904038	0.000000	-2.025141	0.000000	0.000000	0.000000	-1.236736	0.057737	-0.224900	0.000000	0.000000	4.000000	17.000000	0.000000
22006.681189	0.136380	0.592895	0.077331	81.415215	84.127586	132.784424	3.904038	0.000000	-2.025141	0.000000	0.000000	0.000000	-1.236736	0.057737	-0.224900	0.000000	0.000000	4.000000	17.000000	0.000000
22006.684522	0.132148	0.593019	0.076907	81.273140	83.769501	131.953537	3.866555	0.000000	-1.819019	0.000000	0.000000	0.000000	-1.269668	0.037041	-0.127168	0.000000	0.000000	4.000000	17.000000	0.000000
22006.687856	0.132148	0.593019	0.076907	81.273140	83.769501	131.953537	3.866555	0.000000	-1.819019	0.000000	0.000000	0.000000	-1.269668	0.037041	-0.127168	0.000000	0.000000	4.000000	17.000000	0.000000
22006.691189	0.132148	0.593019	0.076907	81.273140	83.769501	131.953537	3.866555	0.000000	-1.819019	0.000000	0.000000	0.000000	-1.269668	0.037041	-0.127168	0.000000	0.000000	4.000000	17.000000	0.000000
22006.694522	0.127972	0.593064	0.076852	81.164352	83.789864	131.079697	3.845360	0.000000	-1.607407	0.000000	0.000000	0.000000	-1.252826	0.013595	-0.016504	0.000000	0.000000	4.000000	17.000000	0.000000
22006.697856	0.127972	0.593064	0.076852	81.164352	83.789864	131.079697	3.845360	0.000000	-1.607407	0.000000	0.000000	0.000000	-1.252826	0.013595	-0.016504	0.000000	0.000000	4.000000	17.000000	0.000000
22006.701189	0.127972	0.593064	0.076852	81.164352	83.789864	131.079697	3.845360	0.000000	-1.607407	0.000000	0.000000	0.000000	-1.252826	0.013595	-0.016504	0.000000	0.000000	4.000000	17.000000	0.000000
22006.704522	0.123826	0.593072	0.077204	80.975090	83.991409	130.567795	3.842609	0.000000	-1.398603	0.000000	0.000000	0.000000	-1.243938	0.002532	0.105524	0.000000	0.000000	4.000000	17.000000	0.000000
22006.707856	0.123826	0.593072	0.077204	80.975090	83.991409	130.567795	3.842609	0.000000	-1.398603	0.000000	0.000000	0.000000	-1.243938	0.002532	0.105524	0.000000	0.000000	4.000000	17.000000	0.000000
22006.711189	0.123826	0.593072	0.077204	80.975090	83.991409	130.567795	3.842609	0.000000	-1.398603	0.000000	0.000000	0.000000	-1.243938	0.002532	0.105524	0.000000	0.000000	4.000000	17.000000	0.000000
22006.714522	0.119881	0.593065	0.077939	80.662109	84.433006	130.714569	3.860197	0.000000	-1.191280	0.000000	0.000000	0.000000	-1.183466	-0.002351	0.220460	0.000000	0.000000	4.000000	17.000000	0.000000
22006.717856	0.119881	0.593065	0.077939	80.662109	84.433006	130.714569	3.860197	0.000000	-1.191280	0.000000	0.000000	0.000000	-1.183466	-0.002351	0.220460	0.000000	0.000000	4.000000	17.000000	0.000000
22006.721189	0.119881	0.593065	0.077939	80.662109	84.433006	130.714569	3.860197	0.000000	-1.191280	0.000000	0.000000	0.000000	-1.183466	-0.002351	0.220460	0.000000	0.000000	4.000000	17.000000	0.000000
22006.724522	0.116219	0.593012	0.078987	80.303017	85.557098	131.418457	3.896940	0.000000	-0.994036	0.000000	0.000000	0.000000	-1.098520	-0.015884	0.314484	0.000000	0.000000	4.000000	17.000000	0.000000
22006.727856	0.116219	0.593012	0.078987	80.303017	85.557098	131.418457	3.896940	0.000000	-0.994036	0.000000	0.000000	0.000000	-1.098520	-0.015884	0.314484	0.000000	0.000000	4.000000	17.000000	0.000000
22006.731189	0.116219	0.593012	0.078987	80.303017	85.557098	131.418457	3.896940	0.000000	-0.994036	0.000000	0.000000	0.000000	-1.098520	-0.015884	0.314484	0.000000	0.000000	4.000000	17.000000	0.000000
22006.734522	0.112754	0.592893	0.080355	79.995766	87.564499	132.588989	3.949354	0.000000	-0.810949	0.000000	0.000000	0.000000	-1.039498	-0.035491	0.410511	0.000000	0.000000	4.000000	17.000000	0.000000
22006.737856	0.112754	0.592893	0.080355	79.995766	87.564499	132.588989	3.949354	0.000000	-0.810949	0.000000	0.000000	0.000000	-1.039498	-0.035491	0.410511	0.000000	0.000000	4.000000	17.000000	0.000000
22006.741189	0.112754	0.592893	0.080355	79.995766	87.564499	132.588989	3.949354	0.000000	-0.810949	0.000000	0.000000	0.000000	-1.039498	-0.035491	0.410511	0.000000	0.000000	4.000000	17.000000	0.000000
22006.744522	0.109561	0.592698	0.082054	79.789238	90.123222	134.315353	4.017773	0.000000	-0.637699	0.000000	0.000000	0.000000	-0.958025	-0.058517	0.509547	0.000000	0.000000	4.000000	17.000000	0.000000
22006.747856	0.109561	0.592698	0.082054	79.789238	90.123222	134.315353	4.017773	0.000000	-0.637699	0.000000	0.000000	0.000000	-0.958025	-0.058517	0.509547	0.000000	0.000000	4.000000	17.000000	0.000000
22006.751189	0.109561	0.592698	0.082054	79.789238	90.123222	134.315353	4.017773	0.000000	-0.637699	0.000000	0.000000	0.000000	-0.958025	-0.058517	0.509547	0.000000	0.000000	4.000000	17.000000	0.000000
22006.754522	0.106664	0.592366	0.083972	79.718620	92.819008	136.444031	4.102697	0.000000	-0.478029	0.000000	0.000000	0.000000	-0.869012	-0.099564	0.575325	0.000000	0.000000	4.000000	17.000000	0.000000
22006.757856	0.106664	0.592366	0.083972	79.718620	92.819008	136.444031	4.102697	0.000000	-0.478029	0.000000	0.000000	0.000000	-0.869012	-0.099564	0.575325	0.000000	0.000000	4.000000	17.000000	0.000000
22006.761189	0.106664	0.592366	0.083972	79.718620	92.819008	136.444031	4.102697	0.000000	-0.478029	0.000000	0.000000	0.000000	-0.869012	-0.099564	0.575325	0.000000	0.000000	4.000000	17.000000	0.000000
22006.764522	0.104175	0.591924	0.086145	79.698799	95.461487	138.547470	4.198585	0.000000	-0.333193	0.000000	0.000000	0.000000	-0.746774	-0.132715	0.652036	0.000000	0.000000	4.000000	17.000000	0.000000
22006.767856	0.104175	0.591924	0.086145	79.698799	95.461487	138.547470	4.198585	0.000000	-0.333193	0.000000	0.000000	0.000000	-0.746774	-0.132715	0.652036	0.000000	0.000000	4.000000	17.000000	0.000000
22006.771189	0.104175	0.591924	0.086145	79.698799	95.461487	138.547470	4.198585	0.000000	-0.333193	0.000000	0.000000	0.000000	-0.746774	-0.132715	0.652036	0.000000	0.000000	4.000000	17.000000	0.000000
22006.774522	0.102265	0.591389	0.088500	79.658417	97.938911	140.188126	4.307257	0.000000	-0.208731	0.000000	0.000000	0.000000	-0.572990	-0.160455	0.706483	0.000000	0.000000	4.000000	17.000000	0.000000
22006.777856	0.102265	0.591389	0.088500	79.658417	97.938911	140.188126	4.307257	0.000000	-0.208731	0.000000	0.000000	0.000000	-0.572990	-0.160455	0.706483	0.000000	0.000000	4.000000	17.000000	0.000000
22006.781189	0.102265	0.591389	0.088500	79.658417	97.938911	140.188126	4.307257	0.000000	-0.208731	0.000000	0.000000	0.000000	-0.572990	-0.160455	0.706483	0.000000	0.000000	4.000000	17.000000	0.000000
22006.784522	0.100930	0.590830	0.091005	79.600266	100.222115	141.627792	4.425004	0.000000	-0.113233	0.000000	0.000000	0.000000	-0.400308	-0.167748	0.751349	0.000000	0.000000	4.000000	17.000000	0.000000
22006.787856	0.100930	0.590830	0.091005	79.600266	100.222115	141.627792	4.425004	0.000000	-0.113233	0.000000	0.000000	0.000000	-0.400308	-0.167748	0.751349	0.000000	0.000000	4.000000	17.000000	0.000000
22006.791189	0.100930	0.590830	0.091005	79.600266	100.222115	141.627792	4.425004	0.000000	-0.113233	0.000000	0.000000	0.000000	-0.400308	-0.167748	0.751349	0.000000	0.000000	4.000000	17.000000	0.000000
22006.794522	0.100086	0.590195	0.093608	79.536171	102.280960	143.351257	4.550229	0.000000	-0.046515	0.000000	0.000000	0.000000	-0.253392	-0.190378	0.781171	0.000000	0.000000	4.000000	17.000000	0.000000
22006.797856	0.100086	0.590195	0.093608	79.536171	102.280960	143.351257	4.550229	0.000000	-0.046515	0.000000	0.000000	0.000000	-0.253392	-0.190378	0.781171	0.000000	0.000000	4.000000	17.000000	0.000000
22006.801189	0.100086	0.590195	0.093608	79.536171	102.280960	143.351257	4.550229	0.000000	-0.046515	0.000000	0.000000	0.000000	-0.253392	-0.190378	0.781171	0.000000	0.000000	4.000000	17.000000	0.000000
22006.804522	0.099808	0.589555	0.096262	79.495918	104.127533	145.089005	4.680424	0.000000	-0.004283	0.000000	0.000000	0.000000	-0.083260	-0.192127	0.796112	0.000000	0.000000	4.000000	17.000000	0.000000
22006.807856	0.099808	0.589555	0.096262	79.495918	104.127533	145.089005	4.680424	0.000000	-0.004283	0.000000	0.000000	0.000000	-0.083260	-0.192127	0.796112	0.000000	0.000000	4.000000	17.000000	0.000000
22006.811189	0.099808	0.589555	0.096262	79.495918	104.127533	145.089005	4.680424	0.000000	-0.004283	0.000000	0.000000	0.000000	-0.083260	-0.192127	0.796112	0.000000	0.000000	4.000000	17.000000	0.000000
22006.814522	0.100016	0.588879	0.098928	79.552940	105.910011	146.609970	4.813110	0.000000	0.009594	0.000000	0.000000	0.000000	0.062442	-0.202927	0.799673	0.000000	0.000000	4.000000	17.000000	0.000000
22006.817856	0.100016	0.588879	0.098928	79.552940	105.910011	146.609970	4.813110	0.000000	0.009594	0.000000	0.000000	0.000000	0.062442	-0.202927	0.799673	0.000000	0.000000	4.000000	17.000000	0.000000
22006.821189	0.100016	0.588879	0.098928	79.552940	105.910011	146.609970	4.813110	0.000000	0.009594	0.000000	0.000000	0.000000	0.062442	-0.202927	0.799673	0.000000	0.000000	4.000000	17.000000	0.000000
22006.824522	0.100692	0.588216	0.101617	79.745216	107.712921	148.100861	4.946389	0.000000	-0.000813	0.000000	0.000000	0.000000	0.202576	-0.198880	0.806618	0.000000	0.000000	4.000000	17.000000	0.000000
22006.827856	0.100692	0.588216	0.101617	79.745216	107.712921	148.100861	4.946389	0.000000	-0.000813	0.000000	0.000000	0.000000	0.202576	-0.198880	0.806618	0.000000	0.000000	4.000000	17.000000	0.000000
22006.831189	0.100692	0.588216	0.101617	79.745216	107.712921	148.100861	4.946389	0.000000	-0.000813	0.000000	0.000000	0.000000	0.202576	-0.198880	0.806618	0.000000	0.000000	4.000000	17.000000	0.000000
22006.834522	0.101826	0.587497	0.104244	80.053726	109.639870	149.645966	4.999884	0.000000	-0.034025	0.000000	0.000000	0.000000	0.340212	-0.215592	0.788340	0.000000	0.000000	4.000000	17.000000	0.000000
22006.837856	0.101826	0.587497	0.104244	80.053726	109.639870	149.645966	4.999884	0.000000	-0.034025	0.000000	0.000000	0.000000	0.340212	-0.215592	0.788340	0.000000	0.000000	4.000000	17.000000	0.000000
22006.841189	0.101826	0.587497	0.104244	80.053726	109.639870	149.645966	4.999884	0.000000	-0.034025	0.000000	0.000000	0.000000	0.340212	-0.215592	0.788340	0.000000	0.000000	4.000000	17.000000	0.000000
22006.844522	0.103276	0.586819	0.106753	80.419403	111.655998	151.209564	4.999233	0.000000	-0.087548	0.000000	0.000000	0.000000	0.435227	-0.203426	0.752639	0.000000	0.000000	4.000000	17.000000	0.000000
22006.847856	0.103276	0.586819	0.106753	80.419403	111.655998	151.209564	4.999233	0.000000	-0.087548	0.000000	0.000000	0.000000	0.435227	-0.203426	0.752639	0.000000	0.000000	4.000000	17.000000	0.000000
22006.851189	0.103276	0.586819	0.106753	80.419403	111.655998	151.209564	4.999233	0.000000	-0.087548	0.000000	0.000000	0.000000	0.435227	-0.203426	0.752639	0.000000	0.000000	4.000000	17.000000	0.000000
22006.854522	0.105038	0.586154	0.109089	80.751312	113.742233	152.833267	4.997647	0.000000	-0.153380	0.000000	0.000000	0.000000	0.528596	-0.199373	0.700892	0.000000	0.000000	4.000000	17.000000	0.000000
22006.857856	0.105038	0.586154	0.109089	80.751312	113.742233	152.833267	4.997647	0.000000	-0.153380	0.000000	0.000000	0.000000	0.528596	-0.199373	0.700892	0.000000	0.000000	4.000000	17.000000	0.000000
22006.861189	0.105038	0.586154	0.109089	80.751312	113.742233	152.833267	4.997647	0.000000	-0.153380	0.000000	0.000000	0.000000	0.528596	-0.199373	0.700892	0.000000	0.000000	4.000000	17.000000	0.000000
22006.864522	0.107074	0.585571	0.111184	80.988358	115.877754	154.538284	4.994676	0.000000	-0.230679	0.000000	0.000000	0.000000	0.610814	-0.174879	0.628431	0.000000	0.000000	4.000000	17.000000	0.000000
22006.867856	0.107074	0.585571	0.111184	80.988358	115.877754	154.538284	4.994676	0.000000	-0.230679	0.000000	0.000000	0.000000	0.610814	-0.174879	0.628431	0.000000	0.000000	4.000000	17.000000	0.000000
22006.871189	0.107074	0.585571	0.111184	80.988358	115.877754	154.538284	4.994676	0.000000	-0.230679	0.000000	0.000000	0.000000	0.610814	-0.174879	0.628431	0.000000	0.000000	4.000000	17.000000	0.000000
22006.874522	0.109338	0.585113	0.113076	81.113121	117.675812	155.976791	4.989910	0.000000	-0.317494	0.000000	0.000000	0.000000	0.679090	-0.137603	0.567463	0.000000	0.000000	4.000000	17.000000	0.000000
22006.877856	0.109338	0.585113	0.113076	81.113121	117.675812	155.976791	4.989910	0.000000	-0.317494	0.000000	0.000000	0.000000	0.679090	-0.137603	0.567463	0.000000	0.000000	4.000000	17.000000	0.000000
22006.881189	0.109338	0.585113	0.113076	81.113121	117.675812	155.976791	4.989910	0.000000	-0.317494	0.000000	0.000000	0.000000	0.679090	-0.137603	0.567463	0.000000	0.000000	4.000000	17.000000	0.000000
22006.884522	0.111852	0.584825	0.114729	81.175636	119.061920	157.032654	4.983037	0.000000	-0.411507	0.000000	0.000000	0.000000	0.754190	-0.086450	0.495887	0.000000	0.000000	4.000000	17.000000	0.000000
22006.887856	0.111852	0.584825	0.114729	81.175636	119.061920	157.032654	4.983037	0.000000	-0.411507	0.000000	0.000000	0.000000	0.754190	-0.086450	0.495887	0.000000	0.000000	4.000000	17.000000	0.000000
22006.891189	0.111852	0.584825	0.114729	81.175636	119.061920	157.032654	4.983037	0.000000	-0.411507	0.000000	0.000000	0.000000	0.754190	-0.086450	0.495887	0.000000	0.000000	4.000000	17.000000	0.000000
22006.894522	0.114621	0.584698	0.116162	81.251183	120.230003	157.844833	4.973532	0.000000	-0.513786	0.000000	0.000000	0.000000	0.830747	-0.037969	0.430117	0.000000	0.000000	4.000000	17.000000	0.000000
22006.897856	0.114621	0.584698	0.116162	81.251183	120.230003	157.844833	4.973532	0.000000	-0.513786	0.000000	0.000000	0.000000	0.830747	-0.037969	0.430117	0.000000	0.000000	4.000000	17.000000	0.000000
22006.901189	0.114621	0.584698	0.116162	81.251183	120.230003	157.844833	4.973532	0.000000	-0.513786	0.000000	0.000000	0.000000	0.830747	-0.037969	0.430117	0.000000	0.000000	4.000000	17.000000	0.000000
22006.904522	0.117483	0.584703	0.117414	81.410461	121.382561	158.580261	4.960858	0.000000	-0.624412	0.000000	0.000000	0.000000	0.858693	0.001604	0.375582	0.000000	0.000000	4.000000	17.000000	0.000000
22006.907856	0.117483	0.584703	0.117414	81.410461	121.382561	158.580261	4.960858	0.000000	-0.624412	0.000000	0.000000	0.000000	0.858693	0.001604	0.375582	0.000000	0.000000	4.000000	17.000000	0.000000
22006.911189	0.117483	0.584703	0.117414	81.410461	121.382561	158.580261	4.960858	0.000000	-0.624412	0.000000	0.000000	0.000000	0.858693	0.001604	0.375582	0.000000	0.000000	4.000000	17.000000	0.000000
22006.914522	0.120398	0.584846	0.118432	81.687851	122.754646	159.568787	4.945474	0.000000	-0.736399	0.000000	0.000000	0.000000	0.874498	0.042933	0.305341	0.000000	0.000000	4.000000	17.000000	0.000000
22006.917856	0.120398	0.584846	0.118432	81.687851	122.754646	159.568787	4.945474	0.000000	-0.736399	0.000000	0.000000	0.000000	0.874498	0.042933	0.305341	0.000000	0.000000	4.000000	17.000000	0.000000
22006.921189	0.120398	0.584846	0.118432	81.687851	122.754646	159.568787	4.945474	0.000000	-0.736399	0.000000	0.000000	0.000000	0.874498	0.042933	0.305341	0.000000	0.000000	4.000000	17.000000	0.000000
22006.924522	0.123272	0.585069	0.119190	82.041893	124.322533	161.248260	4.927446	0.000000	-0.848689	0.000000	0.000000	0.000000	0.862218	0.066760	0.227315	0.000000	0.000000	4.000000	17.000000	0.000000
22006.927856	0.123272	0.585069	0.119190	82.041893	124.322533	161.248260	4.927446	0.000000	-0.848689	0.000000	0.000000	0.000000	0.862218	0.066760	0.227315	0.000000	0.000000	4.000000	17.000000	0.000000
22006.931189	0.123272	0.585069	0.119190	82.041893	124.322533	161.248260	4.927446	0.000000	-0.848689	0.000000	0.000000	0.000000	0.862218	0.066760	0.227315	0.000000	0.000000	4.000000	17.000000	0.000000
22006.934522	0.126032	0.585356	0.119629	82.382713	125.911125	163.328705	4.907330	0.000000	-0.958183	0.000000	0.000000	0.000000	0.827858	0.086179	0.131872	0.000000	0.000000	4.000000	17.000000	0.000000
22006.937856	0.126032	0.585356	0.119629	82.382713	125.911125	163.328705	4.907330	0.000000	-0.958183	0.000000	0.000000	0.000000	0.827858	0.086179	0.131872	0.000000	0.000000	4.000000	17.000000	0.000000
22006.941189	0.126032	0.585356	0.119629	82.382713	125.911125	163.328705	4.907330	0.000000	-0.958183	0.000000	0.000000	0.000000	0.827858	0.086179	0.131872	0.000000	0.000000	4.000000	17.000000	0.000000
22006.944522	0.128858	0.585754	0.119683	82.640381	127.176552	165.125076	4.885664	0.000000	-1.063146	0.000000	0.000000	0.000000	0.847880	0.119173	0.015941	0.000000	0.000000	4.000000	17.000000	0.000000
22006.947856	0.128858	0.585754	0.119683	82.640381	127.176552	165.125076	4.885664	0.000000	-1.063146	0.000000	0.000000	0.000000	0.847880	0.119173	0.015941	0.000000	0.000000	4.000000	17.000000	0.000000
22006.951189	0.128858	0.585754	0.119683	82.640381	127.176552	165.125076	4.885664	0.000000	-1.063146	0.000000	0.000000	0.000000	0.847880	0.119173	0.015941	0.000000	0.000000	4.000000	17.000000	0.000000
22006.954522	0.131693	0.586229	0.119368	82.810669	127.789917	166.232773	4.860694	0.000000	-1.172027	0.000000	0.000000	0.000000	0.850546	0.142578	-0.094295	0.000000	0.000000	4.000000	17.000000	0.000000
22006.957856	0.131693	0.586229	0.119368	82.810669	127.789917	166.232773	4.860694	0.000000	-1.172027	0.000000	0.000000	0.000000	0.850546	0.142578	-0.094295	0.000000	0.000000	4.000000	17.000000	0.000000
22006.961189	0.131693	0.586229	0.119368	82.810669	127.789917	166.232773	4.860694	0.000000	-1.172027	0.000000	0.000000	0.000000	0.850546	0.142578	-0.094295	0.000000	0.000000	4.000000	17.000000	0.000000
22006.964522	0.134445	0.586709	0.118684	82.922935	128.085632	167.098328	4.832564	0.000000	-1.283092	0.000000	0.000000	0.000000	0.825594	0.144133	-0.205293	0.000000	0.000000	4.000000	17.000000	0.000000
22006.967856	0.134445	0.586709	0.118684	82.922935	128.085632	167.098328	4.832564	0.000000	-1.283092	0.000000	0.000000	0.000000	0.825594	0.144133	-0.205293	0.000000	0.000000	4.000000	17.000000	0.000000
22006.971189	0.134445	0.586709	0.118684	82.922935	128.085632	167.098328	4.832564	0.000000	-1.283092	0.000000	0.000000	0.000000	0.825594	0.144133	-0.205293	0.000000	0.000000	4.000000	17.000000	0.000000
22006.974522	0.137088	0.587150	0.117666	83.055054	128.705978	168.372650	4.801853	0.000000	-1.393632	0.000000	0.000000	0.000000	0.792917	0.132137	-0.305513	0.000000	0.000000	4.000000	17.000000	0.000000
22006.977856	0.137088	0.587150	0.117666	83.055054	128.705978	168.372650	4.801853	0.000000	-1.393632	0.000000	0.000000	0.000000	0.792917	0.132137	-0.305513	0.000000	0.000000	4.000000	17.000000	0.000000
22006.981189	0.137088	0.587150	0.117666	83.055054	128.705978	168.372650	4.801853	0.000000	-1.393632	0.000000	0.000000	0.000000	0.792917	0.132137	-0.305513	0.000000	0.000000	4.000000	17.000000	0.000000
22006.984522	0.139414	0.587545	0.116424	83.248375	129.860367	170.059769	4.768716	0.000000	-1.503110	0.000000	0.000000	0.000000	0.697648	0.118610	-0.372419	0.000000	0.000000	4.000000	17.000000	0.000000
22006.987856	0.139414	0.587545	0.116424	83.248375	129.860367	170.059769	4.768716	0.000000	-1.503110	0.000000	0.000000	0.000000	0.697648	0.118610	-0.372419	0.000000	0.000000	4.000000	17.000000	0.000000
22006.991189	0.139414	0.587545	0.116424	83.248375	129.860367	170.059769	4.768716	0.000000	-1.503110	0.000000	0.000000	0.000000	0.697648	0.118610	-0.372419	0.000000	0.000000	4.000000	17.000000	0.000000
22006.994522	0.141469	0.587822	0.114928	83.434006	131.297226	171.765381	4.735971	0.000000	-1.603303	0.000000	0.000000	0.000000	0.616448	0.083059	-0.448836	0.000000	0.000000	4.000000	17.000000	0.000000
22006.997856	0.141469	0.587822	0.114928	83.434006	131.297226	171.765381	4.735971	0.000000	-1.603303	0.000000	0.000000	0.000000	0.616448	0.083059	-0.448836	0.000000	0.000000	4.000000	17.000000	0.000000
22007.001189	0.141469	0.587822	0.114928	83.434006	131.297226	171.765381	4.735971	0.000000	-1.603303	0.000000	0.000000	0.000000	0.616448	0.083059	-0.448836	0.000000	0.000000	4.000000	17.000000	0.000000
22007.004522	0.143285	0.588020	0.113201	83.532616	132.565445	173.221085	4.703201	0.000000	-1.697026	0.000000	0.000000	0.000000	0.544854	0.059399	-0.518048	0.000000	0.000000	4.000000	17.000000	0.000000
22007.007856	0.143285	0.588020	0.113201	83.532616	132.565445	173.221085	4.703201	0.000000	-1.697026	0.000000	0.000000	0.000000	0.544854	0.059399	-0.518048	0.000000	0.000000	4.000000	17.000000	0.000000
22007.011189	0.143285	0.588020	0.113201	83.532616	132.565445	173.221085	4.703201	0.000000	-1.697026	0.000000	0.000000	0.000000	0.544854	0.059399	-0.518048	0.000000	0.000000	4.000000	17.000000	0.000000
22007.014522	0.144794	0.588134	0.111322	83.504539	133.348373	174.067200	4.670230	0.000000	-1.785764	0.000000	0.000000	0.000000	0.452800	0.034348	-0.563619	0.000000	0.000000	4.000000	17.000000	0.000000
22007.017856	0.144794	0.588134	0.111322	83.504539	133.348373	174.067200	4.670230	0.000000	-1.785764	0.000000	0.000000	0.000000	0.452800	0.034348	-0.563619	0.000000	0.000000	4.000000	17.000000	0.000000
22007.021189	0.144794	0.588134	0.111322	83.504539	133.348373	174.067200	4.670230	0.000000	-1.785764	0.000000	0.000000	0.000000	0.452800	0.034348	-0.563619	0.000000	0.000000	4.000000	17.000000	0.000000
22007.024522	0.146001	0.588185	0.109308	83.458359	134.232758	174.987061	4.638562	0.000000	-1.866479	0.000000	0.000000	0.000000	0.361884	0.015214	-0.604435	0.000000	0.000000	4.000000	17.000000	0.000000
22007.027856	0.146001	0.588185	0.109308	83.458359	134.232758	174.987061	4.638562	0.000000	-1.866479	0.000000	0.000000	0.000000	0.361884	0.015214	-0.604435	0.000000	0.000000	4.000000	17.000000	0.000000
22007.031189	0.146001	0.588185	0.109308	83.458359	134.232758	174.987061	4.638562	0.000000	-1.866479	0.000000	0.000000	0.000000	0.361884	0.015214	-0.604435	0.000000	0.000000	4.000000	17.000000	0.000000
22007.034522	0.146879	0.588196	0.107279	83.412979	135.061066	176.131790	4.608534	0.000000	-1.939435	0.000000	0.000000	0.000000	0.263443	0.003348	-0.608658	0.000000	0.000000	4.000000	17.000000	0.000000
22007.037856	0.146879	0.588196	0.107279	83.412979	135.061066	176.131790	4.608534	0.000000	-1.939435	0.000000	0.000000	0.000000	0.263443	0.003348	-0.608658	0.000000	0.000000	4.000000	17.000000	0.000000
22007.041189	0.146879	0.588196	0.107279	83.412979	135.061066	176.131790	4.608534	0.000000	-1.939435	0.000000	0.000000	0.000000	0.263443	0.003348	-0.608658	0.000000	0.000000	4.000000	17.000000	0.000000
22007.044522	0.147357	0.588156	0.105279	83.404686	135.402313	176.925583	4.581662	0.000000	-2.002094	0.000000	0.000000	0.000000	0.143382	-0.012099	-0.599869	0.000000	0.000000	4.000000	17.000000	0.000000
22007.047856	0.147357	0.588156	0.105279	83.404686	135.402313	176.925583	4.581662	0.000000	-2.002094	0.000000	0.000000	0.000000	0.143382	-0.012099	-0.599869	0.000000	0.000000	4.000000	17.000000	0.000000
22007.051189	0.147357	0.588156	0.105279	83.404686	135.402313	176.925583	4.581662	0.000000	-2.002094	0.000000	0.000000	0.000000	0.143382	-0.012099	-0.599869	0.000000	0.000000	4.000000	17.000000	0.000000
22007.054522	0.147402	0.588113	0.103388	83.472191	134.640366	176.479248	4.559916	0.000000	-2.051138	0.000000	0.000000	0.000000	0.013518	-0.012976	-0.567281	0.000000	0.000000	4.000000	17.000000	0.000000
22007.057856	0.147402	0.588113	0.103388	83.472191	134.640366	176.479248	4.559916	0.000000	-2.051138	0.000000	0.000000	0.000000	0.013518	-0.012976	-0.567281	0.000000	0.000000	4.000000	17.000000	0.000000
22007.061189	0.147402	0.588113	0.103388	83.472191	134.640366	176.479248	4.559916	0.000000	-2.051138	0.000000	0.000000	0.000000	0.013518	-0.012976	-0.567281	0.000000	0.000000	4.000000	17.000000	0.000000
22007.064522	0.147020	0.588035	0.101613	83.578835	132.712906	174.594238	4.545068	0.000000	-2.083832	0.000000	0.000000	0.000000	-0.114510	-0.023358	-0.532577	0.000000	0.000000	4.000000	17.000000	0.000000
22007.067856	0.147020	0.588035	0.101613	83.578835	132.712906	174.594238	4.545068	0.000000	-2.083832	0.000000	0.000000	0.000000	-0.114510	-0.023358	-0.532577	0.000000	0.000000	4.000000	17.000000	0.000000
22007.071189	0.147020	0.588035	0.101613	83.578835	132.712906	174.594238	4.545068	0.000000	-2.083832	0.000000	0.000000	0.000000	-0.114510	-0.023358	-0.532577	0.000000	0.000000	4.000000	17.000000	0.000000
22007.074522	0.146312	0.587914	0.099889	83.611282	129.546722	171.587448	4.537728	0.000000	-2.099769	0.000000	0.000000	0.000000	-0.212423	-0.036168	-0.517259	0.000000	0.000000	4.000000	17.000000	0.000000
22007.077856	0.146312	0.587914	0.099889	83.611282	129.546722	171.587448	4.537728	0.000000	-2.099769	0.000000	0.000000	0.000000	-0.212423	-0.036168	-0.517259	0.000000	0.000000	4.000000	17.000000	0.000000
22007.081189	0.146312	0.587914	0.099889	83.611282	129.546722	171.587448	4.537728	0.000000	-2.099769	0.000000	0.000000	0.000000	-0.212423	-0.036168	-0.517259	0.000000	0.000000	4.000000	17.000000	0.000000
22007.084522	0.145329	0.587731	0.098186	83.513023	125.614845	167.943298	4.536173	0.000000	-2.103126	0.000000	0.000000	0.000000	-0.294778	-0.054908	-0.510887	0.000000	0.000000	4.000000	17.000000	0.000000
22007.087856	0.145329	0.587731	0.098186	83.513023	125.614845	167.943298	4.536173	0.000000	-2.103126	0.000000	0.000000	0.000000	-0.294778	-0.054908	-0.510887	0.000000	0.000000	4.000000	17.000000	0.000000
22007.091189	0.145329	0.587731	0.098186	83.513023	125.614845	167.943298	4.536173	0.000000	-2.103126	0.000000	0.000000	0.000000	-0.294778	-0.054908	-0.510887	0.000000	0.000000	4.000000	17.000000	0.000000
22007.094522	0.144114	0.587515	0.096546	83.298111	121.535202	164.249039	4.539573	0.000000	-2.095777	0.000000	0.000000	0.000000	-0.364553	-0.065015	-0.491876	0.000000	0.000000	4.000000	17.000000	0.000000
22007.097856	0.144114	0.587515	0.096546	83.298111	121.535202	164.249039	4.539573	0.000000	-2.095777	0.000000	0.000000	0.000000	-0.364553	-0.065015	-0.491876	0.000000	0.000000	4.000000	17.000000	0.000000
22007.101189	0.144114	0.587515	0.096546	83.298111	121.535202	164.249039	4.539573	0.000000	-2.095777	0.000000	0.000000	0.000000	-0.364553	-0.065015	-0.491876	0.000000	0.000000	4.000000	17.000000	0.000000
22007.104522	0.142753	0.587253	0.094970	83.046082	117.761711	160.888290	4.547752	0.000000	-2.077968	0.000000	0.000000	0.000000	-0.408431	-0.078459	-0.472965	0.000000	0.000000	4.000000	17.000000	0.000000
22007.107856	0.142753	0.587253	0.094970	83.046082	117.761711	160.888290	4.547752	0.000000	-2.077968	0.000000	0.000000	0.000000	-0.408431	-0.078459	-0.472965	0.000000	0.000000	4.000000	17.000000	0.000000
22007.111189	0.142753	0.587253	0.094970	83.046082	117.761711	160.888290	4.547752	0.000000	-2.077968	0.000000	0.000000	0.000000	-0.408431	-0.078459	-0.472965	0.000000	0.000000	4.000000	17.000000	0.000000
22007.114522	0.141104	0.586945	0.093553	82.845718	114.465508	157.982178	4.559315	0.000000	-2.052475	0.000000	0.000000	0.000000	-0.494542	-0.092537	-0.424921	0.000000	0.000000	4.000000	17.000000	0.000000
22007.117856	0.141104	0.586945	0.093553	82.845718	114.465508	157.982178	4.559315	0.000000	-2.052475	0.000000	0.000000	0.000000	-0.494542	-0.092537	-0.424921	0.000000	0.000000	4.000000	17.000000	0.000000
22007.121189	0.141104	0.586945	0.093553	82.845718	114.465508	157.982178	4.559315	0.000000	-2.052475	0.000000	0.000000	0.000000	-0.494542	-0.092537	-0.424921	0.000000	0.000000	4.000000	17.000000	0.000000
22007.124522	0.139185	0.586587	0.092353	82.726379	111.702621	155.563309	4.577643	0.000000	-2.011264	0.000000	0.000000	0.000000	-0.575639	-0.107172	-0.360137	0.000000	0.000000	4.000000	17.000000	0.000000
22007.127856	0.139185	0.586587	0.092353	82.726379	111.702621	155.563309	4.577643	0.000000	-2.011264	0.000000	0.000000	0.000000	-0.575639	-0.107172	-0.360137	0.000000	0.000000	4.000000	17.000000	0.000000
22007.131189	0.139185	0.586587	0.092353	82.726379	111.702621	155.563309	4.577643	0.000000	-2.011264	0.000000	0.000000	0.000000	-0.575639	-0.107172	-0.360137	0.000000	0.000000	4.000000	17.000000	0.000000
22007.134522	0.137111	0.586191	0.091377	82.669121	109.358994	153.522629	4.602812	0.000000	-1.952978	0.000000	0.000000	0.000000	-0.622427	-0.119009	-0.292902	0.000000	0.000000	4.000000	17.000000	0.000000
22007.137856	0.137111	0.586191	0.091377	82.669121	109.358994	153.522629	4.602812	0.000000	-1.952978	0.000000	0.000000	0.000000	-0.622427	-0.119009	-0.292902	0.000000	0.000000	4.000000	17.000000	0.000000
22007.141189	0.137111	0.586191	0.091377	82.669121	109.358994	153.522629	4.602812	0.000000	-1.952978	0.000000	0.000000	0.000000	-0.622427	-0.119009	-0.292902	0.000000	0.000000	4.000000	17.000000	0.000000
22007.144522	0.134872	0.585773	0.090703	82.588867	107.294456	151.788361	4.568830	0.000000	-1.855535	0.000000	0.000000	0.000000	-0.671720	-0.125436	-0.202128	0.000000	0.000000	4.000000	17.000000	0.000000
22007.147856	0.134872	0.585773	0.090703	82.588867	107.294456	151.788361	4.568830	0.000000	-1.855535	0.000000	0.000000	0.000000	-0.671720	-0.125436	-0.202128	0.000000	0.000000	4.000000	17.000000	0.000000
22007.151189	0.134872	0.585773	0.090703	82.588867	107.294456	151.788361	4.568830	0.000000	-1.855535	0.000000	0.000000	0.000000	-0.671720	-0.125436	-0.202128	0.000000	0.000000	4.000000	17.000000	0.000000
22007.154522	0.132552	0.585373	0.090341	82.400406	105.371391	150.284271	4.535141	0.000000	-1.743582	0.000000	0.000000	0.000000	-0.695926	-0.119877	-0.108420	0.000000	0.000000	4.000000	17.000000	0.000000
22007.157856	0.132552	0.585373	0.090341	82.400406	105.371391	150.284271	4.535141	0.000000	-1.743582	0.000000	0.000000	0.000000	-0.695926	-0.119877	-0.108420	0.000000	0.000000	4.000000	17.000000	0.000000
22007.161189	0.132552	0.585373	0.090341	82.400406	105.371391	150.284271	4.535141	0.000000	-1.743582	0.000000	0.000000	0.000000	-0.695926	-0.119877	-0.108420	0.000000	0.000000	4.000000	17.000000	0.000000
22007.164522	0.130301	0.584972	0.090240	82.129646	103.689728	149.046875	4.517072	0.000000	-1.627594	0.000000	0.000000	0.000000	-0.675229	-0.120172	-0.030422	0.000000	0.000000	4.000000	17.000000	0.000000
22007.167856	0.130301	0.584972	0.090240	82.129646	103.689728	149.046875	4.517072	0.000000	-1.627594	0.000000	0.000000	0.000000	-0.675229	-0.120172	-0.030422	0.000000	0.000000	4.000000	17.000000	0.000000
22007.171189	0.130301	0.584972	0.090240	82.129646	103.689728	149.046875	4.517072	0.000000	-1.627594	0.000000	0.000000	0.000000	-0.675229	-0.120172	-0.030422	0.000000	0.000000	4.000000	17.000000	0.000000
22007.174522	0.128009	0.584632	0.090411	81.863876	102.275581	147.446671	4.512002	0.000000	-1.515056	0.000000	0.000000	0.000000	-0.687561	-0.102054	0.051211	0.000000	0.000000	4.000000	17.000000	0.000000
22007.177856	0.128009	0.584632	0.090411	81.863876	102.275581	147.446671	4.512002	0.000000	-1.515056	0.000000	0.000000	0.000000	-0.687561	-0.102054	0.051211	0.000000	0.000000	4.000000	17.000000	0.000000
22007.181189	0.128009	0.584632	0.090411	81.863876	102.275581	147.446671	4.512002	0.000000	-1.515056	0.000000	0.000000	0.000000	-0.687561	-0.102054	0.051211	0.000000	0.000000	4.000000	17.000000	0.000000
22007.184522	0.125761	0.584330	0.090879	81.661156	101.175644	145.756729	4.520537	0.000000	-1.400462	0.000000	0.000000	0.000000	-0.674397	-0.090661	0.140533	0.000000	0.000000	4.000000	17.000000	0.000000
22007.187856	0.125761	0.584330	0.090879	81.661156	101.175644	145.756729	4.520537	0.000000	-1.400462	0.000000	0.000000	0.000000	-0.674397	-0.090661	0.140533	0.000000	0.000000	4.000000	17.000000	0.000000
22007.191189	0.125761	0.584330	0.090879	81.661156	101.175644	145.756729	4.520537	0.000000	-1.400462	0.000000	0.000000	0.000000	-0.674397	-0.090661	0.140533	0.000000	0.000000	4.000000	17.000000	0.000000
22007.194522	0.123618	0.584068	0.091570	81.561386	100.451302	144.659409	4.543959	0.000000	-1.288063	0.000000	0.000000	0.000000	-0.642857	-0.078609	0.207161	0.000000	0.000000	4.000000	17.000000	0.000000
22007.197856	0.123618	0.584068	0.091570	81.561386	100.451302	144.659409	4.543959	0.000000	-1.288063	0.000000	0.000000	0.000000	-0.642857	-0.078609	0.207161	0.000000	0.000000	4.000000	17.000000	0.000000
22007.201189	0.123618	0.584068	0.091570	81.561386	100.451302	144.659409	4.543959	0.000000	-1.288063	0.000000	0.000000	0.000000	-0.642857	-0.078609	0.207161	0.000000	0.000000	4.000000	17.000000	0.000000
22007.204522	0.121509	0.583823	0.092545	81.560127	100.031990	143.793228	4.578485	0.000000	-1.180920	0.000000	0.000000	0.000000	-0.632708	-0.073355	0.292450	0.000000	0.000000	4.000000	17.000000	0.000000
22007.207856	0.121509	0.583823	0.092545	81.560127	100.031990	143.793228	4.578485	0.000000	-1.180920	0.000000	0.000000	0.000000	-0.632708	-0.073355	0.292450	0.000000	0.000000	4.000000	17.000000	0.000000
22007.211189	0.121509	0.583823	0.092545	81.560127	100.031990	143.793228	4.578485	0.000000	-1.180920	0.000000	0.000000	0.000000	-0.632708	-0.073355	0.292450	0.000000	0.000000	4.000000	17.000000	0.000000
22007.214522	0.119516	0.583559	0.093692	81.557587	99.739479	142.910355	4.627227	0.000000	-1.075469	0.000000	0.000000	0.000000	-0.598060	-0.079290	0.344275	0.000000	0.000000	4.000000	17.000000	0.000000
22007.217856	0.119516	0.583559	0.093692	81.557587	99.739479	142.910355	4.627227	0.000000	-1.075469	0.000000	0.000000	0.000000	-0.598060	-0.079290	0.344275	0.000000	0.000000	4.000000	17.000000	0.000000
22007.221189	0.119516	0.583559	0.093692	81.557587	99.739479	142.910355	4.627227	0.000000	-1.075469	0.000000	0.000000	0.000000	-0.598060	-0.079290	0.344275	0.000000	0.000000	4.000000	17.000000	0.000000
22007.224522	0.117692	0.583294	0.095017	81.553101	99.399269	142.113632	4.684607	0.000000	-0.975792	0.000000	0.000000	0.000000	-0.547281	-0.079581	0.397559	0.000000	0.000000	4.000000	17.000000	0.000000
22007.227856	0.117692	0.583294	0.095017	81.553101	99.399269	142.113632	4.684607	0.000000	-0.975792	0.000000	0.000000	0.000000	-0.547281	-0.079581	0.397559	0.000000	0.000000	4.000000	17.000000	0.000000
22007.231189	0.117692	0.583294	0.095017	81.553101	99.399269	142.113632	4.684607	0.000000	-0.975792	0.000000	0.000000	0.000000	-0.547281	-0.079581	0.397559	0.000000	0.000000	4.000000	17.000000	0.000000
22007.234522	0.116024	0.582999	0.096469	81.523216	99.127052	141.504883	4.750866	0.000000	-0.884578	0.000000	0.000000	0.000000	-0.500220	-0.088486	0.435598	0.000000	0.000000	4.000000	17.000000	0.000000
22007.237856	0.116024	0.582999	0.096469	81.523216	99.127052	141.504883	4.750866	0.000000	-0.884578	0.000000	0.000000	0.000000	-0.500220	-0.088486	0.435598	0.000000	0.000000	4.000000	17.000000	0.000000
22007.241189	0.116024	0.582999	0.096469	81.523216	99.127052	141.504883	4.750866	0.000000	-0.884578	0.000000	0.000000	0.000000	-0.500220	-0.088486	0.435598	0.000000	0.000000	4.000000	17.000000	0.000000
22007.244522	0.114621	0.582693	0.098042	81.427856	99.117371	141.301453	4.823466	0.000000	-0.801208	0.000000	0.000000	0.000000	-0.420800	-0.091782	0.471937	0.000000	0.000000	4.000000	17.000000	0.000000
22007.247856	0.114621	0.582693	0.098042	81.427856	99.117371	141.301453	4.823466	0.000000	-0.801208	0.000000	0.000000	0.000000	-0.420800	-0.091782	0.471937	0.000000	0.000000	4.000000	17.000000	0.000000
22007.251189	0.114621	0.582693	0.098042	81.427856	99.117371	141.301453	4.823466	0.000000	-0.801208	0.000000	0.000000	0.000000	-0.420800	-0.091782	0.471937	0.000000	0.000000	4.000000	17.000000	0.000000
22007.254522	0.113600	0.582389	0.099631	81.293015	99.843475	141.880646	4.902122	0.000000	-0.731075	0.000000	0.000000	0.000000	-0.306557	-0.091037	0.476490	0.000000	0.000000	4.000000	17.000000	0.000000
22007.257856	0.113600	0.582389	0.099631	81.293015	99.843475	141.880646	4.902122	0.000000	-0.731075	0.000000	0.000000	0.000000	-0.306557	-0.091037	0.476490	0.000000	0.000000	4.000000	17.000000	0.000000
22007.261189	0.113600	0.582389	0.099631	81.293015	99.843475	141.880646	4.902122	0.000000	-0.731075	0.000000	0.000000	0.000000	-0.306557	-0.091037	0.476490	0.000000	0.000000	4.000000	17.000000	0.000000
22007.264522	0.112964	0.582108	0.101251	81.156929	101.306129	143.306717	4.954061	0.000000	-0.676232	0.000000	0.000000	0.000000	-0.190669	-0.084524	0.486100	0.000000	0.000000	4.000000	17.000000	0.000000
22007.267856	0.112964	0.582108	0.101251	81.156929	101.306129	143.306717	4.954061	0.000000	-0.676232	0.000000	0.000000	0.000000	-0.190669	-0.084524	0.486100	0.000000	0.000000	4.000000	17.000000	0.000000
22007.271189	0.112964	0.582108	0.101251	81.156929	101.306129	143.306717	4.954061	0.000000	-0.676232	0.000000	0.000000	0.000000	-0.190669	-0.084524	0.486100	0.000000	0.000000	4.000000	17.000000	0.000000
22007.274522	0.112685	0.581808	0.102880	81.058617	103.065437	144.931274	4.959512	0.000000	-0.635011	0.000000	0.000000	0.000000	-0.083788	-0.089958	0.488544	0.000000	0.000000	4.000000	17.000000	0.000000
22007.277856	0.112685	0.581808	0.102880	81.058617	103.065437	144.931274	4.959512	0.000000	-0.635011	0.000000	0.000000	0.000000	-0.083788	-0.089958	0.488544	0.000000	0.000000	4.000000	17.000000	0.000000
22007.281189	0.112685	0.581808	0.102880	81.058617	103.065437	144.931274	4.959512	0.000000	-0.635011	0.000000	0.000000	0.000000	-0.083788	-0.089958	0.488544	0.000000	0.000000	4.000000	17.000000	0.000000
22007.284522	0.112732	0.581532	0.104493	81.029594	104.879616	146.439133	4.962422	0.000000	-0.611854	0.000000	0.000000	0.000000	0.014185	-0.082706	0.484145	0.000000	0.000000	4.000000	17.000000	0.000000
22007.287856	0.112732	0.581532	0.104493	81.029594	104.879616	146.439133	4.962422	0.000000	-0.611854	0.000000	0.000000	0.000000	0.014185	-0.082706	0.484145	0.000000	0.000000	4.000000	17.000000	0.000000
22007.291189	0.112732	0.581532	0.104493	81.029594	104.879616	146.439133	4.962422	0.000000	-0.611854	0.000000	0.000000	0.000000	0.014185	-0.082706	0.484145	0.000000	0.000000	4.000000	17.000000	0.000000
22007.294522	0.113070	0.581202	0.106038	81.038010	106.667686	148.023117	4.963292	0.000000	-0.604756	0.000000	0.000000	0.000000	0.101320	-0.099156	0.463242	0.000000	0.000000	4.000000	17.000000	0.000000
22007.297856	0.113070	0.581202	0.106038	81.038010	106.667686	148.023117	4.963292	0.000000	-0.604756	0.000000	0.000000	0.000000	0.101320	-0.099156	0.463242	0.000000	0.000000	4.000000	17.000000	0.000000
22007.301189	0.113070	0.581202	0.106038	81.038010	106.667686	148.023117	4.963292	0.000000	-0.604756	0.000000	0.000000	0.000000	0.101320	-0.099156	0.463242	0.000000	0.000000	4.000000	17.000000	0.000000
22007.304522	0.113632	0.580883	0.107451	81.088661	108.333054	149.553528	4.962447	0.000000	-0.611653	0.000000	0.000000	0.000000	0.168770	-0.095731	0.423970	0.000000	0.000000	4.000000	17.000000	0.000000
22007.307856	0.113632	0.580883	0.107451	81.088661	108.333054	149.553528	4.962447	0.000000	-0.611653	0.000000	0.000000	0.000000	0.168770	-0.095731	0.423970	0.000000	0.000000	4.000000	17.000000	0.000000
22007.311189	0.113632	0.580883	0.107451	81.088661	108.333054	149.553528	4.962447	0.000000	-0.611653	0.000000	0.000000	0.000000	0.168770	-0.095731	0.423970	0.000000	0.000000	4.000000	17.000000	0.000000
22007.314522	0.114359	0.580516	0.108699	81.162376	109.914673	150.968353	4.960239	0.000000	-0.629310	0.000000	0.000000	0.000000	0.217910	-0.109858	0.374368	0.000000	0.000000	4.000000	17.000000	0.000000
22007.317856	0.114359	0.580516	0.108699	81.162376	109.914673	150.968353	4.960239	0.000000	-0.629310	0.000000	0.000000	0.000000	0.217910	-0.109858	0.374368	0.000000	0.000000	4.000000	17.000000	0.000000
22007.321189	0.114359	0.580516	0.108699	81.162376	109.914673	150.968353	4.960239	0.000000	-0.629310	0.000000	0.000000	0.000000	0.217910	-0.109858	0.374368	0.000000	0.000000	4.000000	17.000000	0.000000
22007.324522	0.115246	0.580198	0.109761	81.238029	111.393021	152.261536	4.956939	0.000000	-0.654796	0.000000	0.000000	0.000000	0.266156	-0.095447	0.318783	0.000000	0.000000	4.000000	17.000000	0.000000
22007.327856	0.115246	0.580198	0.109761	81.238029	111.393021	152.261536	4.956939	0.000000	-0.654796	0.000000	0.000000	0.000000	0.266156	-0.095447	0.318783	0.000000	0.000000	4.000000	17.000000	0.000000
22007.331189	0.115246	0.580198	0.109761	81.238029	111.393021	152.261536	4.956939	0.000000	-0.654796	0.000000	0.000000	0.000000	0.266156	-0.095447	0.318783	0.000000	0.000000	4.000000	17.000000	0.000000
22007.334522	0.116342	0.579890	0.110597	81.273140	112.614227	153.318970	4.952453	0.000000	-0.687900	0.000000	0.000000	0.000000	0.328941	-0.092593	0.250845	0.000000	0.000000	4.000000	17.000000	0.000000
22007.337856	0.116342	0.579890	0.110597	81.273140	112.614227	153.318970	4.952453	0.000000	-0.687900	0.000000	0.000000	0.000000	0.328941	-0.092593	0.250845	0.000000	0.000000	4.000000	17.000000	0.000000
22007.341189	0.116342	0.579890	0.110597	81.273140	112.614227	153.318970	4.952453	0.000000	-0.687900	0.000000	0.000000	0.000000	0.328941	-0.092593	0.250845	0.000000	0.000000	4.000000	17.000000	0.000000
22007.344522	0.117560	0.579667	0.111189	81.243752	113.509766	154.090164	4.946292	0.000000	-0.730888	0.000000	0.000000	0.000000	0.365395	-0.066873	0.177348	0.000000	0.000000	4.000000	17.000000	0.000000
22007.347856	0.117560	0.579667	0.111189	81.243752	113.509766	154.090164	4.946292	0.000000	-0.730888	0.000000	0.000000	0.000000	0.365395	-0.066873	0.177348	0.000000	0.000000	4.000000	17.000000	0.000000
22007.351189	0.117560	0.579667	0.111189	81.243752	113.509766	154.090164	4.946292	0.000000	-0.730888	0.000000	0.000000	0.000000	0.365395	-0.066873	0.177348	0.000000	0.000000	4.000000	17.000000	0.000000
22007.354522	0.118869	0.579511	0.111525	81.222351	114.122459	154.570129	4.938785	0.000000	-0.779999	0.000000	0.000000	0.000000	0.392656	-0.046817	0.100999	0.000000	0.000000	4.000000	17.000000	0.000000
22007.357856	0.118869	0.579511	0.111525	81.222351	114.122459	154.570129	4.938785	0.000000	-0.779999	0.000000	0.000000	0.000000	0.392656	-0.046817	0.100999	0.000000	0.000000	4.000000	17.000000	0.000000
22007.361189	0.118869	0.579511	0.111525	81.222351	114.122459	154.570129	4.938785	0.000000	-0.779999	0.000000	0.000000	0.000000	0.392656	-0.046817	0.100999	0.000000	0.000000	4.000000	17.000000	0.000000
22007.364522	0.120226	0.579418	0.111676	81.244446	114.561958	154.849121	4.929935	0.000000	-0.834108	0.000000	0.000000	0.000000	0.407058	-0.027762	0.045346	0.000000	0.000000	4.000000	17.000000	0.000000
22007.367856	0.120226	0.579418	0.111676	81.244446	114.561958	154.849121	4.929935	0.000000	-0.834108	0.000000	0.000000	0.000000	0.407058	-0.027762	0.045346	0.000000	0.000000	4.000000	17.000000	0.000000
22007.371189	0.120226	0.579418	0.111676	81.244446	114.561958	154.849121	4.929935	0.000000	-0.834108	0.000000	0.000000	0.000000	0.407058	-0.027762	0.045346	0.000000	0.000000	4.000000	17.000000	0.000000
22007.374522	0.121564	0.579394	0.111596	81.322304	114.868828	154.963226	4.919959	0.000000	-0.891071	0.000000	0.000000	0.000000	0.401254	-0.007335	-0.024203	0.000000	0.000000	4.000000	17.000000	0.000000
22007.377856	0.121564	0.579394	0.111596	81.322304	114.868828	154.963226	4.919959	0.000000	-0.891071	0.000000	0.000000	0.000000	0.401254	-0.007335	-0.024203	0.000000	0.000000	4.000000	17.000000	0.000000
22007.381189	0.121564	0.579394	0.111596	81.322304	114.868828	154.963226	4.919959	0.000000	-0.891071	0.000000	0.000000	0.000000	0.401254	-0.007335	-0.024203	0.000000	0.000000	4.000000	17.000000	0.000000
22007.384522	0.122789	0.579421	0.111386	81.454239	115.255074	155.123016	4.909191	0.000000	-0.948602	0.000000	0.000000	0.000000	0.367740	0.008273	-0.062929	0.000000	0.000000	4.000000	17.000000	0.000000
22007.387856	0.122789	0.579421	0.111386	81.454239	115.255074	155.123016	4.909191	0.000000	-0.948602	0.000000	0.000000	0.000000	0.367740	0.008273	-0.062929	0.000000	0.000000	4.000000	17.000000	0.000000
22007.391189	0.122789	0.579421	0.111386	81.454239	115.255074	155.123016	4.909191	0.000000	-0.948602	0.000000	0.000000	0.000000	0.367740	0.008273	-0.062929	0.000000	0.000000	4.000000	17.000000	0.000000
22007.394522	0.123876	0.579501	0.111054	81.612175	115.719223	155.353836	4.898524	0.000000	-1.002231	0.000000	0.000000	0.000000	0.325884	0.023908	-0.099669	0.000000	0.000000	4.000000	17.000000	0.000000
22007.397856	0.123876	0.579501	0.111054	81.612175	115.719223	155.353836	4.898524	0.000000	-1.002231	0.000000	0.000000	0.000000	0.325884	0.023908	-0.099669	0.000000	0.000000	4.000000	17.000000	0.000000
22007.401189	0.123876	0.579501	0.111054	81.612175	115.719223	155.353836	4.898524	0.000000	-1.002231	0.000000	0.000000	0.000000	0.325884	0.023908	-0.099669	0.000000	0.000000	4.000000	17.000000	0.000000
22007.404522	0.124909	0.579672	0.110612	81.736801	116.086906	155.564835	4.888304	0.000000	-1.050947	0.000000	0.000000	0.000000	0.310053	0.051380	-0.132592	0.000000	0.000000	4.000000	17.000000	0.000000
22007.407856	0.124909	0.579672	0.110612	81.736801	116.086906	155.564835	4.888304	0.000000	-1.050947	0.000000	0.000000	0.000000	0.310053	0.051380	-0.132592	0.000000	0.000000	4.000000	17.000000	0.000000
22007.411189	0.124909	0.579672	0.110612	81.736801	116.086906	155.564835	4.888304	0.000000	-1.050947	0.000000	0.000000	0.000000	0.310053	0.051380	-0.132592	0.000000	0.000000	4.000000	17.000000	0.000000
22007.414522	0.125864	0.579903	0.110073	81.782860	116.258759	155.781860	4.877845	0.000000	-1.098466	0.000000	0.000000	0.000000	0.286391	0.069293	-0.161711	0.000000	0.000000	4.000000	17.000000	0.000000
22007.417856	0.125864	0.579903	0.110073	81.782860	116.258759	155.781860	4.877845	0.000000	-1.098466	0.000000	0.000000	0.000000	0.286391	0.069293	-0.161711	0.000000	0.000000	4.000000	17.000000	0.000000
22007.421189	0.125864	0.579903	0.110073	81.782860	116.258759	155.781860	4.877845	0.000000	-1.098466	0.000000	0.000000	0.000000	0.286391	0.069293	-0.161711	0.000000	0.000000	4.000000	17.000000	0.000000
22007.424522	0.126777	0.580221	0.109482	81.783241	116.291733	156.169662	4.867437	0.000000	-1.143704	0.000000	0.000000	0.000000	0.274089	0.095364	-0.177217	0.000000	0.000000	4.000000	17.000000	0.000000
22007.427856	0.126777	0.580221	0.109482	81.783241	116.291733	156.169662	4.867437	0.000000	-1.143704	0.000000	0.000000	0.000000	0.274089	0.095364	-0.177217	0.000000	0.000000	4.000000	17.000000	0.000000
22007.431189	0.126777	0.580221	0.109482	81.783241	116.291733	156.169662	4.867437	0.000000	-1.143704	0.000000	0.000000	0.000000	0.274089	0.095364	-0.177217	0.000000	0.000000	4.000000	17.000000	0.000000
22007.434522	0.127566	0.580606	0.108843	81.788742	116.283264	156.640671	4.856840	0.000000	-1.187902	0.000000	0.000000	0.000000	0.236530	0.115469	-0.191720	0.000000	0.000000	4.000000	17.000000	0.000000
22007.437856	0.127566	0.580606	0.108843	81.788742	116.283264	156.640671	4.856840	0.000000	-1.187902	0.000000	0.000000	0.000000	0.236530	0.115469	-0.191720	0.000000	0.000000	4.000000	17.000000	0.000000
22007.441189	0.127566	0.580606	0.108843	81.788742	116.283264	156.640671	4.856840	0.000000	-1.187902	0.000000	0.000000	0.000000	0.236530	0.115469	-0.191720	0.000000	0.000000	4.000000	17.000000	0.000000
22007.444522	0.128231	0.581026	0.108162	81.796753	116.247078	156.845886	4.846968	0.000000	-1.227559	0.000000	0.000000	0.000000	0.199415	0.125913	-0.204146	0.000000	0.000000	4.000000	17.000000	0.000000
22007.447856	0.128231	0.581026	0.108162	81.796753	116.247078	156.845886	4.846968	0.000000	-1.227559	0.000000	0.000000	0.000000	0.199415	0.125913	-0.204146	0.000000	0.000000	4.000000	17.000000	0.000000
22007.451189	0.128231	0.581026	0.108162	81.796753	116.247078	156.845886	4.846968	0.000000	-1.227559	0.000000	0.000000	0.000000	0.199415	0.125913	-0.204146	0.000000	0.000000	4.000000	17.000000	0.000000
22007.454522	0.128231	0.581026	0.108162	81.800346	116.198555	156.810974	4.837930	0.000000	-1.262710	0.000000	0.000000	0.000000	0.199415	0.125913	-0.204146	0.000000	0.000000	4.000000	17.000000	0.000000
22007.457856	0.128674	0.581456	0.107508	81.800346	116.198555	156.810974	4.837930	0.000000	-1.262710	0.000000	0.000000	0.000000	0.133092	0.129228	-0.196281	0.000000	0.000000	4.000000	17.000000	0.000000
22007.461189	0.128674	0.581456	0.107508	81.800346	116.198555	156.810974	4.837930	0.000000	-1.262710	0.000000	0.000000	0.000000	0.133092	0.129228	-0.196281	0.000000	0.000000	4.000000	17.000000	0.000000
22007.464522	0.128842	0.581930	0.106886	81.804680	116.104340	156.682800	4.837930	0.000000	-1.262710	0.000000	0.000000	0.000000	0.050441	0.141961	-0.186595	0.000000	0.000000	4.000000	17.000000	0.000000
22007.467856	0.128842	0.581930	0.106886	81.804680	116.104340	156.682800	4.837930	0.000000	-1.262710	0.000000	0.000000	0.000000	0.050441	0.141961	-0.186595	0.000000	0.000000	4.000000	17.000000	0.000000
22007.471189	0.128842	0.581930	0.106886	81.804680	116.104340	156.682800	4.837930	0.000000	-1.262710	0.000000	0.000000	0.000000	0.050441	0.141961	-0.186595	0.000000	0.000000	4.000000	17.000000	0.000000
22007.474522	0.128842	0.581930	0.106886	81.807175	115.983894	156.551544	4.827337	0.000000	-1.302619	0.000000	0.000000	0.000000	0.050441	0.141961	-0.186595	0.000000	0.000000	4.000000	17.000000	0.000000
22007.477856	0.128799	0.582422	0.106327	81.807175	115.983894	156.551544	4.827337	0.000000	-1.302619	0.000000	0.000000	0.000000	-0.012961	0.147602	-0.167654	0.000000	0.000000	4.000000	17.000000	0.000000
22007.481189	0.128799	0.582422	0.106327	81.807175	115.983894	156.551544	4.827337	0.000000	-1.302619	0.000000	0.000000	0.000000	-0.012961	0.147602	-0.167654	0.000000	0.000000	4.000000	17.000000	0.000000
22007.484522	0.128660	0.582941	0.105843	81.813522	115.793129	156.358826	4.827337	0.000000	-1.302619	0.000000	0.000000	0.000000	-0.041617	0.155685	-0.145169	0.000000	0.000000	4.000000	17.000000	0.000000
22007.487856	0.128660	0.582941	0.105843	81.813522	115.793129	156.358826	4.827337	0.000000	-1.302619	0.000000	0.000000	0.000000	-0.041617	0.155685	-0.145169	0.000000	0.000000	4.000000	17.000000	0.000000
22007.491189	0.128660	0.582941	0.105843	81.813522	115.793129	156.358826	4.827337	0.000000	-1.302619	0.000000	0.000000	0.000000	-0.041617	0.155685	-0.145169	0.000000	0.000000	4.000000	17.000000	0.000000
22007.494522	0.128660	0.582941	0.105843	81.820023	115.520615	156.098663	4.826195	0.000000	-1.306846	0.000000	0.000000	0.000000	-0.041617	0.155685	-0.145169	0.000000	0.000000	4.000000	17.000000	0.000000
22007.497856	0.128460	0.583526	0.105458	81.820023	115.520615	156.098663	4.826195	0.000000	-1.306846	0.000000	0.000000	0.000000	-0.060148	0.175663	-0.115655	0.000000	0.000000	4.000000	17.000000	0.000000
22007.501189	0.128460	0.583526	0.105458	81.820023	115.520615	156.098663	4.826195	0.000000	-1.306846	0.000000	0.000000	0.000000	-0.060148	0.175663	-0.115655	0.000000	0.000000	4.000000	17.000000	0.000000
22007.504522	0.128181	0.584072	0.105218	81.829559	115.203781	155.797791	4.826195	0.000000	-1.306846	0.000000	0.000000	0.000000	-0.083807	0.163912	-0.071828	0.000000	0.000000	4.000000	17.000000	0.000000
22007.507856	0.128181	0.584072	0.105218	81.829559	115.203781	155.797791	4.826195	0.000000	-1.306846	0.000000	0.000000	0.000000	-0.083807	0.163912	-0.071828	0.000000	0.000000	4.000000	17.000000	0.000000
22007.511189	0.128181	0.584072	0.105218	81.829559	115.203781	155.797791	4.826195	0.000000	-1.306846	0.000000	0.000000	0.000000	-0.083807	0.163912	-0.071828	0.000000	0.000000	4.000000	17.000000	0.000000
22007.514522	0.128181	0.584072	0.105218	81.840141	114.838142	155.453125	4.829773	0.000000	-1.293556	0.000000	0.000000	0.000000	-0.083807	0.163912	-0.071828	0.000000	0.000000	4.000000	17.000000	0.000000
22007.517856	0.127893	0.584603	0.105064	81.840141	114.838142	155.453125	4.829773	0.000000	-1.293556	0.000000	0.000000	0.000000	-0.086375	0.159259	-0.046381	0.000000	0.000000	4.000000	17.000000	0.000000
22007.521189	0.127893	0.584603	0.105064	81.840141	114.838142	155.453125	4.829773	0.000000	-1.293556	0.000000	0.000000	0.000000	-0.086375	0.159259	-0.046381	0.000000	0.000000	4.000000	17.000000	0.000000
22007.524522	0.127554	0.585064	0.105056	81.849800	114.484856	155.129211	4.829773	0.000000	-1.293556	0.000000	0.000000	0.000000	-0.101565	0.138270	-0.002304	0.000000	0.000000	4.000000	17.000000	0.000000
22007.527856	0.127554	0.585064	0.105056	81.849800	114.484856	155.129211	4.829773	0.000000	-1.293556	0.000000	0.000000	0.000000	-0.101565	0.138270	-0.002304	0.000000	0.000000	4.000000	17.000000	0.000000
22007.531189	0.127554	0.585064	0.105056	81.849800	114.484856	155.129211	4.829773	0.000000	-1.293556	0.000000	0.000000	0.000000	-0.101565	0.138270	-0.002304	0.000000	0.000000	4.000000	17.000000	0.000000
22007.534522	0.127554	0.585064	0.105056	81.857895	114.162788	154.847855	4.836416	0.000000	-1.268496	0.000000	0.000000	0.000000	-0.101565	0.138270	-0.002304	0.000000	0.000000	4.000000	17.000000	0.000000
22007.537856	0.127095	0.585439	0.105135	81.857895	114.162788	154.847855	4.836416	0.000000	-1.268496	0.000000	0.000000	0.000000	-0.137758	0.112383	0.023626	0.000000	0.000000	4.000000	17.000000	0.000000
22007.541189	0.127095	0.585439	0.105135	81.857895	114.162788	154.847855	4.836416	0.000000	-1.268496	0.000000	0.000000	0.000000	-0.137758	0.112383	0.023626	0.000000	0.000000	4.000000	17.000000	0.000000
22007.544522	0.126648	0.585727	0.105270	81.864677	113.880478	154.609360	4.836416	0.000000	-1.268496	0.000000	0.000000	0.000000	-0.133946	0.086534	0.040500	0.000000	0.000000	4.000000	17.000000	0.000000
22007.547856	0.126648	0.585727	0.105270	81.864677	113.880478	154.609360	4.836416	0.000000	-1.268496	0.000000	0.000000	0.000000	-0.133946	0.086534	0.040500	0.000000	0.000000	4.000000	17.000000	0.000000
22007.551189	0.126648	0.585727	0.105270	81.864677	113.880478	154.609360	4.836416	0.000000	-1.268496	0.000000	0.000000	0.000000	-0.133946	0.086534	0.040500	0.000000	0.000000	4.000000	17.000000	0.000000
22007.554522	0.126191	0.585949	0.105482	81.868851	113.609924	154.389694	4.847106	0.000000	-1.227016	0.000000	0.000000	0.000000	-0.137190	0.066657	0.063633	0.000000	0.000000	4.000000	17.000000	0.000000
22007.557856	0.126191	0.585949	0.105482	81.868851	113.609924	154.389694	4.847106	0.000000	-1.227016	0.000000	0.000000	0.000000	-0.137190	0.066657	0.063633	0.000000	0.000000	4.000000	17.000000	0.000000
22007.561189	0.126191	0.585949	0.105482	81.868851	113.609924	154.389694	4.847106	0.000000	-1.227016	0.000000	0.000000	0.000000	-0.137190	0.066657	0.063633	0.000000	0.000000	4.000000	17.000000	0.000000
22007.564522	0.125748	0.586137	0.105758	81.872955	113.344658	154.169861	4.852647	0.000000	-1.204911	0.000000	0.000000	0.000000	-0.132939	0.056245	0.082921	0.000000	0.000000	4.000000	17.000000	0.000000
22007.567856	0.125748	0.586137	0.105758	81.872955	113.344658	154.169861	4.852647	0.000000	-1.204911	0.000000	0.000000	0.000000	-0.132939	0.056245	0.082921	0.000000	0.000000	4.000000	17.000000	0.000000
22007.571189	0.125748	0.586137	0.105758	81.872955	113.344658	154.169861	4.852647	0.000000	-1.204911	0.000000	0.000000	0.000000	-0.132939	0.056245	0.082921	0.000000	0.000000	4.000000	17.000000	0.000000
22007.574522	0.125748	0.586137	0.105758	81.878120	113.115356	153.973923	4.858095	0.000000	-1.182756	0.000000	0.000000	0.000000	-0.132939	0.056245	0.082921	0.000000	0.000000	4.000000	17.000000	0.000000
22007.577856	0.125476	0.586270	0.106049	81.878120	113.115356	153.973923	4.858095	0.000000	-1.182756	0.000000	0.000000	0.000000	-0.081589	0.039870	0.087093	0.000000	0.000000	4.000000	17.000000	0.000000
22007.581189	0.125476	0.586270	0.106049	81.878120	113.115356	153.973923	4.858095	0.000000	-1.182756	0.000000	0.000000	0.000000	-0.081589	0.039870	0.087093	0.000000	0.000000	4.000000	17.000000	0.000000
22007.584522	0.125476	0.586270	0.106049	81.883202	112.890900	153.771591	4.858095	0.000000	-1.182756	0.000000	0.000000	0.000000	-0.081589	0.039870	0.087093	0.000000	0.000000	4.000000	17.000000	0.000000
22007.587856	0.125476	0.586270	0.106049	81.883202	112.890900	153.771591	4.858095	0.000000	-1.182756	0.000000	0.000000	0.000000	-0.081589	0.039870	0.087093	0.000000	0.000000	4.000000	17.000000	0.000000
22007.591189	0.125297	0.586399	0.106379	81.883202	112.890900	153.771591	4.858095	0.000000	-1.182756	0.000000	0.000000	0.000000	-0.053749	0.038868	0.099034	0.000000	0.000000	4.000000	17.000000	0.000000
22007.594522	0.125232	0.586454	0.106720	81.888191	112.739723	153.630585	4.861683	0.000000	-1.167921	0.000000	0.000000	0.000000	-0.019356	0.016473	0.102464	0.000000	0.000000	4.000000	17.000000	0.000000
22007.597856	0.125232	0.586454	0.106720	81.888191	112.739723	153.630585	4.861683	0.000000	-1.167921	0.000000	0.000000	0.000000	-0.019356	0.016473	0.102464	0.000000	0.000000	4.000000	17.000000	0.000000
22007.601189	0.125232	0.586454	0.106720	81.888191	112.739723	153.630585	4.861683	0.000000	-1.167921	0.000000	0.000000	0.000000	-0.019356	0.016473	0.102464	0.000000	0.000000	4.000000	17.000000	0.000000
22007.604522	0.125232	0.586454	0.106720	81.886330	112.784546	153.673721	4.865846	0.000000	-1.150454	0.000000	0.000000	0.000000	-0.019356	0.016473	0.102464	0.000000	0.000000	4.000000	17.000000	0.000000
22007.607856	0.125300	0.586458	0.107024	81.886330	112.784546	153.673721	4.865846	0.000000	-1.150454	0.000000	0.000000	0.000000	0.020247	0.001011	0.091178	0.000000	0.000000	4.000000	17.000000	0.000000
22007.611189	0.125300	0.586458	0.107024	81.886330	112.784546	153.673721	4.865846	0.000000	-1.150454	0.000000	0.000000	0.000000	0.020247	0.001011	0.091178	0.000000	0.000000	4.000000	17.000000	0.000000
22007.614522	0.125300	0.586458	0.107024	81.883347	113.122757	153.990738	4.865846	0.000000	-1.150454	0.000000	0.000000	0.000000	0.020247	0.001011	0.091178	0.000000	0.000000	4.000000	17.000000	0.000000
22007.617856	0.125300	0.586458	0.107024	81.883347	113.122757	153.990738	4.865846	0.000000	-1.150454	0.000000	0.000000	0.000000	0.020247	0.001011	0.091178	0.000000	0.000000	4.000000	17.000000	0.000000
22007.621189	0.125443	0.586389	0.107288	81.883347	113.122757	153.990738	4.865846	0.000000	-1.150454	0.000000	0.000000	0.000000	0.042861	-0.020479	0.079048	0.000000	0.000000	4.000000	17.000000	0.000000
22007.624522	0.125443	0.586389	0.107288	81.894508	113.745598	154.570389	4.865891	0.000000	-1.150266	0.000000	0.000000	0.000000	0.042861	-0.020479	0.079048	0.000000	0.000000	4.000000	17.000000	0.000000
22007.627856	0.125443	0.586389	0.107288	81.894508	113.745598	154.570389	4.865891	0.000000	-1.150266	0.000000	0.000000	0.000000	0.042861	-0.020479	0.079048	0.000000	0.000000	4.000000	17.000000	0.000000
22007.631189	0.125443	0.586389	0.107288	81.894508	113.745598	154.570389	4.865891	0.000000	-1.150266	0.000000	0.000000	0.000000	0.042861	-0.020479	0.079048	0.000000	0.000000	4.000000	17.000000	0.000000
22007.634522	0.125894	0.586158	0.107799	81.935158	114.642815	155.386292	4.865071	0.000000	-1.153726	0.000000	0.000000	0.000000	0.135431	-0.069512	0.153436	0.000000	0.000000	4.000000	17.000000	0.000000
22007.637856	0.125894	0.586158	0.107799	81.935158	114.642815	155.386292	4.865071	0.000000	-1.153726	0.000000	0.000000	0.000000	0.135431	-0.069512	0.153436	0.000000	0.000000	4.000000	17.000000	0.000000
22007.641189	0.125894	0.586158	0.107799	81.935158	114.642815	155.386292	4.865071	0.000000	-1.153726	0.000000	0.000000	0.000000	0.135431	-0.069512	0.153436	0.000000	0.000000	4.000000	17.000000	0.000000
22007.644522	0.125894	0.586158	0.107799	82.021202	115.500481	156.126495	4.861707	0.000000	-1.167818	0.000000	0.000000	0.000000	0.135431	-0.069512	0.153436	0.000000	0.000000	4.000000	17.000000	0.000000
22007.647856	0.126220	0.586017	0.107998	82.021202	115.500481	156.126495	4.861707	0.000000	-1.167818	0.000000	0.000000	0.000000	0.097780	-0.042085	0.059615	0.000000	0.000000	4.000000	17.000000	0.000000
22007.651189	0.126220	0.586017	0.107998	82.021202	115.500481	156.126495	4.861707	0.000000	-1.167818	0.000000	0.000000	0.000000	0.097780	-0.042085	0.059615	0.000000	0.000000	4.000000	17.000000	0.000000
22007.654522	0.126220	0.586017	0.107998	82.153671	116.300102	156.780518	4.861707	0.000000	-1.167818	0.000000	0.000000	0.000000	0.097780	-0.042085	0.059615	0.000000	0.000000	4.000000	17.000000	0.000000
22007.657856	0.126220	0.586017	0.107998	82.153671	116.300102	156.780518	4.861707	0.000000	-1.167818	0.000000	0.000000	0.000000	0.097780	-0.042085	0.059615	0.000000	0.000000	4.000000	17.000000	0.000000
22007.661189	0.126537	0.585901	0.108153	82.153671	116.300102	156.780518	4.861707	0.000000	-1.167818	0.000000	0.000000	0.000000	0.094945	-0.035075	0.046615	0.000000	0.000000	4.000000	17.000000	0.000000
22007.664522	0.126932	0.585815	0.108284	82.330818	116.973305	157.276047	4.858851	0.000000	-1.179648	0.000000	0.000000	0.000000	0.118691	-0.025626	0.039066	0.000000	0.000000	4.000000	17.000000	0.000000
22007.667856	0.126932	0.585815	0.108284	82.330818	116.973305	157.276047	4.858851	0.000000	-1.179648	0.000000	0.000000	0.000000	0.118691	-0.025626	0.039066	0.000000	0.000000	4.000000	17.000000	0.000000
22007.671189	0.126932	0.585815	0.108284	82.330818	116.973305	157.276047	4.858851	0.000000	-1.179648	0.000000	0.000000	0.000000	0.118691	-0.025626	0.039066	0.000000	0.000000	4.000000	17.000000	0.000000
22007.674522	0.126932	0.585815	0.108284	82.533920	117.539742	157.652878	4.852170	0.000000	-1.206830	0.000000	0.000000	0.000000	0.118691	-0.025626	0.039066	0.000000	0.000000	4.000000	17.000000	0.000000
22007.677856	0.127314	0.585765	0.108349	82.533920	117.539742	157.652878	4.852170	0.000000	-1.206830	0.000000	0.000000	0.000000	0.114389	-0.015127	0.019603	0.000000	0.000000	4.000000	17.000000	0.000000
22007.681189	0.127314	0.585765	0.108349	82.533920	117.539742	157.652878	4.852170	0.000000	-1.206830	0.000000	0.000000	0.000000	0.114389	-0.015127	0.019603	0.000000	0.000000	4.000000	17.000000	0.000000
22007.684522	0.127690	0.585726	0.108393	82.729431	118.110474	158.039520	4.852170	0.000000	-1.206830	0.000000	0.000000	0.000000	0.112973	-0.011590	0.013065	0.000000	0.000000	4.000000	17.000000	0.000000
22007.687856	0.127690	0.585726	0.108393	82.729431	118.110474	158.039520	4.852170	0.000000	-1.206830	0.000000	0.000000	0.000000	0.112973	-0.011590	0.013065	0.000000	0.000000	4.000000	17.000000	0.000000
22007.691189	0.127690	0.585726	0.108393	82.729431	118.110474	158.039520	4.852170	0.000000	-1.206830	0.000000	0.000000	0.000000	0.112973	-0.011590	0.013065	0.000000	0.000000	4.000000	17.000000	0.000000
22007.694522	0.128114	0.585731	0.108395	82.895020	118.592209	158.357422	4.844423	0.000000	-1.237564	0.000000	0.000000	0.000000	0.127186	0.001407	0.000834	0.000000	0.000000	4.000000	17.000000	0.000000
22007.697856	0.128114	0.585731	0.108395	82.895020	118.592209	158.357422	4.844423	0.000000	-1.237564	0.000000	0.000000	0.000000	0.127186	0.001407	0.000834	0.000000	0.000000	4.000000	17.000000	0.000000
22007.701189	0.128114	0.585731	0.108395	82.895020	118.592209	158.357422	4.844423	0.000000	-1.237564	0.000000	0.000000	0.000000	0.127186	0.001407	0.000834	0.000000	0.000000	4.000000	17.000000	0.000000
22007.704522	0.128114	0.585731	0.108395	83.019440	118.965256	158.627228	4.839859	0.000000	-1.255296	0.000000	0.000000	0.000000	0.127186	0.001407	0.000834	0.000000	0.000000	4.000000	17.000000	0.000000
22007.707856	0.128511	0.585735	0.108404	83.019440	118.965256	158.627228	4.839859	0.000000	-1.255296	0.000000	0.000000	0.000000	0.119147	0.001405	0.002564	0.000000	0.000000	4.000000	17.000000	0.000000
22007.711189	0.128511	0.585735	0.108404	83.019440	118.965256	158.627228	4.839859	0.000000	-1.255296	0.000000	0.000000	0.000000	0.119147	0.001405	0.002564	0.000000	0.000000	4.000000	17.000000	0.000000
22007.714522	0.128511	0.585735	0.108404	83.108238	119.231155	158.851791	4.839859	0.000000	-1.255296	0.000000	0.000000	0.000000	0.119147	0.001405	0.002564	0.000000	0.000000	4.000000	17.000000	0.000000
22007.717856	0.128511	0.585735	0.108404	83.108238	119.231155	158.851791	4.839859	0.000000	-1.255296	0.000000	0.000000	0.000000	0.119147	0.001405	0.002564	0.000000	0.000000	4.000000	17.000000	0.000000
22007.721189	0.128921	0.585775	0.108341	83.108238	119.231155	158.851791	4.839859	0.000000	-1.255296	0.000000	0.000000	0.000000	0.122812	0.011967	-0.018704	0.000000	0.000000	4.000000	17.000000	0.000000
22007.724522	0.129268	0.585807	0.108255	83.197845	119.533119	159.087280	4.835549	0.000000	-1.271795	0.000000	0.000000	0.000000	0.104222	0.009508	-0.025953	0.000000	0.000000	4.000000	17.000000	0.000000
22007.727856	0.129268	0.585807	0.108255	83.197845	119.533119	159.087280	4.835549	0.000000	-1.271795	0.000000	0.000000	0.000000	0.104222	0.009508	-0.025953	0.000000	0.000000	4.000000	17.000000	0.000000
22007.731189	0.129268	0.585807	0.108255	83.197845	119.533119	159.087280	4.835549	0.000000	-1.271795	0.000000	0.000000	0.000000	0.104222	0.009508	-0.025953	0.000000	0.000000	4.000000	17.000000	0.000000
22007.734522	0.129268	0.585807	0.108255	83.306778	119.898865	159.339874	4.826705	0.000000	-1.304957	0.000000	0.000000	0.000000	0.104222	0.009508	-0.025953	0.000000	0.000000	4.000000	17.000000	0.000000
22007.737856	0.129547	0.585874	0.108116	83.306778	119.898865	159.339874	4.826705	0.000000	-1.304957	0.000000	0.000000	0.000000	0.083670	0.020063	-0.041673	0.000000	0.000000	4.000000	17.000000	0.000000
22007.741189	0.129547	0.585874	0.108116	83.306778	119.898865	159.339874	4.826705	0.000000	-1.304957	0.000000	0.000000	0.000000	0.083670	0.020063	-0.041673	0.000000	0.000000	4.000000	17.000000	0.000000
22007.744522	0.129547	0.585874	0.108116	83.420937	120.232094	159.559631	4.826705	0.000000	-1.304957	0.000000	0.000000	0.000000	0.083670	0.020063	-0.041673	0.000000	0.000000	4.000000	17.000000	0.000000
22007.747856	0.129547	0.585874	0.108116	83.420937	120.232094	159.559631	4.826705	0.000000	-1.304957	0.000000	0.000000	0.000000	0.083670	0.020063	-0.041673	0.000000	0.000000	4.000000	17.000000	0.000000
22007.751189	0.129801	0.585992	0.107991	83.420937	120.232094	159.559631	4.826705	0.000000	-1.304957	0.000000	0.000000	0.000000	0.076120	0.035541	-0.037535	0.000000	0.000000	4.000000	17.000000	0.000000
22007.754522	0.129801	0.585992	0.107991	83.523560	120.501396	159.727585	4.823131	0.000000	-1.318108	0.000000	0.000000	0.000000	0.076120	0.035541	-0.037535	0.000000	0.000000	4.000000	17.000000	0.000000
22007.757856	0.129801	0.585992	0.107991	83.523560	120.501396	159.727585	4.823131	0.000000	-1.318108	0.000000	0.000000	0.000000	0.076120	0.035541	-0.037535	0.000000	0.000000	4.000000	17.000000	0.000000
22007.761189	0.129801	0.585992	0.107991	83.523560	120.501396	159.727585	4.823131	0.000000	-1.318108	0.000000	0.000000	0.000000	0.076120	0.035541	-0.037535	0.000000	0.000000	4.000000	17.000000	0.000000
22007.764522	0.130204	0.586333	0.107781	83.601593	120.622208	159.772537	4.819848	0.000000	-1.330062	0.000000	0.000000	0.000000	0.121050	0.102056	-0.063118	0.000000	0.000000	4.000000	17.000000	0.000000
22007.767856	0.130204	0.586333	0.107781	83.601593	120.622208	159.772537	4.819848	0.000000	-1.330062	0.000000	0.000000	0.000000	0.121050	0.102056	-0.063118	0.000000	0.000000	4.000000	17.000000	0.000000
22007.771189	0.130204	0.586333	0.107781	83.601593	120.622208	159.772537	4.819848	0.000000	-1.330062	0.000000	0.000000	0.000000	0.121050	0.102056	-0.063118	0.000000	0.000000	4.000000	17.000000	0.000000
22007.774522	0.130204	0.586333	0.107781	83.661201	120.646881	159.736206	4.814523	0.000000	-1.349210	0.000000	0.000000	0.000000	0.121050	0.102056	-0.063118	0.000000	0.000000	4.000000	17.000000	0.000000
22007.777856	0.130362	0.586563	0.107731	83.661201	120.646881	159.736206	4.814523	0.000000	-1.349210	0.000000	0.000000	0.000000	0.047440	0.069001	-0.014744	0.000000	0.000000	4.000000	17.000000	0.000000
22007.781189	0.130362	0.586563	0.107731	83.661201	120.646881	159.736206	4.814523	0.000000	-1.349210	0.000000	0.000000	0.000000	0.047440	0.069001	-0.014744	0.000000	0.000000	4.000000	17.000000	0.000000
22007.784522	0.130362	0.586563	0.107731	83.692612	120.504471	159.558350	4.814523	0.000000	-1.349210	0.000000	0.000000	0.000000	0.047440	0.069001	-0.014744	0.000000	0.000000	4.000000	17.000000	0.000000
22007.787856	0.130362	0.586563	0.107731	83.692612	120.504471	159.558350	4.814523	0.000000	-1.349210	0.000000	0.000000	0.000000	0.047440	0.069001	-0.014744	0.000000	0.000000	4.000000	17.000000	0.000000
22007.791189	0.130534	0.586789	0.107740	83.692612	120.504471	159.558350	4.814523	0.000000	-1.349210	0.000000	0.000000	0.000000	0.051426	0.067984	0.002499	0.000000	0.000000	4.000000	17.000000	0.000000
22007.794522	0.130534	0.586789	0.107740	83.709045	120.273064	159.306244	4.812522	0.000000	-1.356328	0.000000	0.000000	0.000000	0.051426	0.067984	0.002499	0.000000	0.000000	4.000000	17.000000	0.000000
22007.797856	0.130534	0.586789	0.107740	83.709045	120.273064	159.306244	4.812522	0.000000	-1.356328	0.000000	0.000000	0.000000	0.051426	0.067984	0.002499	0.000000	0.000000	4.000000	17.000000	0.000000
22007.801189	0.130534	0.586789	0.107740	83.709045	120.273064	159.306244	4.812522	0.000000	-1.356328	0.000000	0.000000	0.000000	0.051426	0.067984	0.002499	0.000000	0.000000	4.000000	17.000000	0.000000
22007.804522	0.130885	0.587251	0.107792	83.719154	120.051300	159.129150	4.810546	0.000000	-1.363321	0.000000	0.000000	0.000000	0.105344	0.138481	0.015690	0.000000	0.000000	4.000000	17.000000	0.000000
22007.807856	0.130885	0.587251	0.107792	83.719154	120.051300	159.129150	4.810546	0.000000	-1.363321	0.000000	0.000000	0.000000	0.105344	0.138481	0.015690	0.000000	0.000000	4.000000	17.000000	0.000000
22007.811189	0.130885	0.587251	0.107792	83.719154	120.051300	159.129150	4.810546	0.000000	-1.363321	0.000000	0.000000	0.000000	0.105344	0.138481	0.015690	0.000000	0.000000	4.000000	17.000000	0.000000
22007.814522	0.130885	0.587251	0.107792	83.724617	119.896187	159.212173	4.806592	0.000000	-1.377198	0.000000	0.000000	0.000000	0.105344	0.138481	0.015690	0.000000	0.000000	4.000000	17.000000	0.000000
22007.817856	0.130957	0.587409	0.107739	83.724617	119.896187	159.212173	4.806592	0.000000	-1.377198	0.000000	0.000000	0.000000	0.021726	0.047524	-0.015980	0.000000	0.000000	4.000000	17.000000	0.000000
22007.821189	0.130957	0.587409	0.107739	83.724617	119.896187	159.212173	4.806592	0.000000	-1.377198	0.000000	0.000000	0.000000	0.021726	0.047524	-0.015980	0.000000	0.000000	4.000000	17.000000	0.000000
22007.824522	0.130957	0.587409	0.107739	83.728271	119.792641	159.317917	4.806592	0.000000	-1.377198	0.000000	0.000000	0.000000	0.021726	0.047524	-0.015980	0.000000	0.000000	4.000000	17.000000	0.000000
22007.827856	0.130957	0.587409	0.107739	83.728271	119.792641	159.317917	4.806592	0.000000	-1.377198	0.000000	0.000000	0.000000	0.021726	0.047524	-0.015980	0.000000	0.000000	4.000000	17.000000	0.000000
22007.831189	0.130956	0.587614	0.107612	83.728271	119.792641	159.317917	4.806592	0.000000	-1.377198	0.000000	0.000000	0.000000	-0.000348	0.061537	-0.038079	0.000000	0.000000	4.000000	17.000000	0.000000
22007.834522	0.130956	0.587614	0.107612	83.732712	119.661514	159.276291	4.805555	0.000000	-1.380811	0.000000	0.000000	0.000000	-0.000348	0.061537	-0.038079	0.000000	0.000000	4.000000	17.000000	0.000000
22007.837856	0.130956	0.587614	0.107612	83.732712	119.661514	159.276291	4.805555	0.000000	-1.380811	0.000000	0.000000	0.000000	-0.000348	0.061537	-0.038079	0.000000	0.000000	4.000000	17.000000	0.000000
22007.841189	0.130956	0.587614	0.107612	83.732712	119.661514	159.276291	4.805555	0.000000	-1.380811	0.000000	0.000000	0.000000	-0.000348	0.061537	-0.038079	0.000000	0.000000	4.000000	17.000000	0.000000
22007.844522	0.130930	0.588057	0.107136	83.734528	119.609657	159.285202	4.805136	0.000000	-1.382267	0.000000	0.000000	0.000000	-0.007717	0.132923	-0.142860	0.000000	0.000000	4.000000	17.000000	0.000000
22007.847856	0.130930	0.588057	0.107136	83.734528	119.609657	159.285202	4.805136	0.000000	-1.382267	0.000000	0.000000	0.000000	-0.007717	0.132923	-0.142860	0.000000	0.000000	4.000000	17.000000	0.000000
22007.851189	0.130930	0.588057	0.107136	83.734528	119.609657	159.285202	4.805136	0.000000	-1.382267	0.000000	0.000000	0.000000	-0.007717	0.132923	-0.142860	0.000000	0.000000	4.000000	17.000000	0.000000
22007.854522	0.130930	0.588057	0.107136	83.737221	119.533066	159.322327	4.803809	0.000000	-1.386874	0.000000	0.000000	0.000000	-0.007717	0.132923	-0.142860	0.000000	0.000000	4.000000	17.000000	0.000000
22007.857856	0.130921	0.588260	0.106851	83.737221	119.533066	159.322327	4.803809	0.000000	-1.386874	0.000000	0.000000	0.000000	-0.002890	0.060857	-0.085424	0.000000	0.000000	4.000000	17.000000	0.000000
22007.861189	0.130921	0.588260	0.106851	83.737221	119.533066	159.322327	4.803809	0.000000	-1.386874	0.000000	0.000000	0.000000	-0.002890	0.060857	-0.085424	0.000000	0.000000	4.000000	17.000000	0.000000
22007.864522	0.130921	0.588260	0.106851	83.739845	119.461830	159.447174	4.803809	0.000000	-1.386874	0.000000	0.000000	0.000000	-0.002890	0.060857	-0.085424	0.000000	0.000000	4.000000	17.000000	0.000000
22007.867856	0.130921	0.588260	0.106851	83.739845	119.461830	159.447174	4.803809	0.000000	-1.386874	0.000000	0.000000	0.000000	-0.002890	0.060857	-0.085424	0.000000	0.000000	4.000000	17.000000	0.000000
22007.871189	0.130963	0.588495	0.106547	83.739845	119.461830	159.447174	4.803809	0.000000	-1.386874	0.000000	0.000000	0.000000	0.012655	0.070282	-0.091285	0.000000	0.000000	4.000000	17.000000	0.000000
22007.874522	0.131063	0.588717	0.106251	83.741631	119.420708	159.559631	4.802938	0.000000	-1.389886	0.000000	0.000000	0.000000	0.030162	0.066732	-0.088596	0.000000	0.000000	4.000000	17.000000	0.000000
22007.877856	0.131063	0.588717	0.106251	83.741631	119.420708	159.559631	4.802938	0.000000	-1.389886	0.000000	0.000000	0.000000	0.030162	0.066732	-0.088596	0.000000	0.000000	4.000000	17.000000	0.000000
22007.881189	0.131063	0.588717	0.106251	83.741631	119.420708	159.559631	4.802938	0.000000	-1.389886	0.000000	0.000000	0.000000	0.030162	0.066732	-0.088596	0.000000	0.000000	4.000000	17.000000	0.000000
22007.884522	0.131063	0.588717	0.106251	83.762062	119.418892	159.580582	4.799107	0.000000	-1.403060	0.000000	0.000000	0.000000	0.030162	0.066732	-0.088596	0.000000	0.000000	4.000000	17.000000	0.000000
22007.887856	0.131192	0.588908	0.105957	83.762062	119.418892	159.580582	4.799107	0.000000	-1.403060	0.000000	0.000000	0.000000	0.038622	0.057164	-0.088404	0.000000	0.000000	4.000000	17.000000	0.000000
22007.891189	0.131192	0.588908	0.105957	83.762062	119.418892	159.580582	4.799107	0.000000	-1.403060	0.000000	0.000000	0.000000	0.038622	0.057164	-0.088404	0.000000	0.000000	4.000000	17.000000	0.000000
22007.894522	0.131192	0.588908	0.105957	83.848404	119.649864	159.757462	4.799107	0.000000	-1.403060	0.000000	0.000000	0.000000	0.038622	0.057164	-0.088404	0.000000	0.000000	4.000000	17.000000	0.000000
22007.897856	0.131192	0.588908	0.105957	83.848404	119.649864	159.757462	4.799107	0.000000	-1.403060	0.000000	0.000000	0.000000	0.038622	0.057164	-0.088404	0.000000	0.000000	4.000000	17.000000	0.000000
22007.901189	0.131366	0.589083	0.105735	83.848404	119.649864	159.757462	4.799107	0.000000	-1.403060	0.000000	0.000000	0.000000	0.052114	0.052714	-0.066543	0.000000	0.000000	4.000000	17.000000	0.000000
22007.904522	0.131366	0.589083	0.105735	84.013756	120.201164	160.278976	4.796478	0.000000	-1.412020	0.000000	0.000000	0.000000	0.052114	0.052714	-0.066543	0.000000	0.000000	4.000000	17.000000	0.000000
22007.907856	0.131366	0.589083	0.105735	84.013756	120.201164	160.278976	4.796478	0.000000	-1.412020	0.000000	0.000000	0.000000	0.052114	0.052714	-0.066543	0.000000	0.000000	4.000000	17.000000	0.000000
22007.911189	0.131366	0.589083	0.105735	84.013756	120.201164	160.278976	4.796478	0.000000	-1.412020	0.000000	0.000000	0.000000	0.052114	0.052714	-0.066543	0.000000	0.000000	4.000000	17.000000	0.000000
22007.914522	0.131609	0.589371	0.105330	84.237038	121.011612	161.171829	4.793532	0.000000	-1.421989	0.000000	0.000000	0.000000	0.073031	0.086407	-0.121475	0.000000	0.000000	4.000000	17.000000	0.000000
22007.917856	0.131609	0.589371	0.105330	84.237038	121.011612	161.171829	4.793532	0.000000	-1.421989	0.000000	0.000000	0.000000	0.073031	0.086407	-0.121475	0.000000	0.000000	4.000000	17.000000	0.000000
22007.921189	0.131609	0.589371	0.105330	84.237038	121.011612	161.171829	4.793532	0.000000	-1.421989	0.000000	0.000000	0.000000	0.073031	0.086407	-0.121475	0.000000	0.000000	4.000000	17.000000	0.000000
22007.924522	0.131609	0.589371	0.105330	84.474510	121.908508	162.195999	4.789001	0.000000	-1.437174	0.000000	0.000000	0.000000	0.073031	0.086407	-0.121475	0.000000	0.000000	4.000000	17.000000	0.000000
22007.927856	0.131781	0.589489	0.105222	84.474510	121.908508	162.195999	4.789001	0.000000	-1.437174	0.000000	0.000000	0.000000	0.051556	0.035325	-0.032402	0.000000	0.000000	4.000000	17.000000	0.000000
22007.931189	0.131781	0.589489	0.105222	84.474510	121.908508	162.195999	4.789001	0.000000	-1.437174	0.000000	0.000000	0.000000	0.051556	0.035325	-0.032402	0.000000	0.000000	4.000000	17.000000	0.000000
22007.934522	0.131781	0.589489	0.105222	84.675171	122.677208	163.013931	4.789001	0.000000	-1.437174	0.000000	0.000000	0.000000	0.051556	0.035325	-0.032402	0.000000	0.000000	4.000000	17.000000	0.000000
22007.937856	0.131781	0.589489	0.105222	84.675171	122.677208	163.013931	4.789001	0.000000	-1.437174	0.000000	0.000000	0.000000	0.051556	0.035325	-0.032402	0.000000	0.000000	4.000000	17.000000	0.000000
22007.941189	0.132010	0.589627	0.105116	84.675171	122.677208	163.013931	4.789001	0.000000	-1.437174	0.000000	0.000000	0.000000	0.068578	0.041318	-0.031823	0.000000	0.000000	4.000000	17.000000	0.000000
22007.944522	0.132010	0.589627	0.105116	84.807022	123.176743	163.495789	4.786435	0.000000	-1.445696	0.000000	0.000000	0.000000	0.068578	0.041318	-0.031823	0.000000	0.000000	4.000000	17.000000	0.000000
22007.947856	0.132010	0.589627	0.105116	84.807022	123.176743	163.495789	4.786435	0.000000	-1.445696	0.000000	0.000000	0.000000	0.068578	0.041318	-0.031823	0.000000	0.000000	4.000000	17.000000	0.000000
22007.951189	0.132010	0.589627	0.105116	84.807022	123.176743	163.495789	4.786435	0.000000	-1.445696	0.000000	0.000000	0.000000	0.068578	0.041318	-0.031823	0.000000	0.000000	4.000000	17.000000	0.000000
22007.954522	0.132625	0.589870	0.105094	84.872833	123.297348	163.635345	4.783140	0.000000	-1.456561	0.000000	0.000000	0.000000	0.184399	0.073017	-0.006476	0.000000	0.000000	4.000000	17.000000	0.000000
22007.957856	0.132625	0.589870	0.105094	84.872833	123.297348	163.635345	4.783140	0.000000	-1.456561	0.000000	0.000000	0.000000	0.184399	0.073017	-0.006476	0.000000	0.000000	4.000000	17.000000	0.000000
22007.961189	0.132625	0.589870	0.105094	84.872833	123.297348	163.635345	4.783140	0.000000	-1.456561	0.000000	0.000000	0.000000	0.184399	0.073017	-0.006476	0.000000	0.000000	4.000000	17.000000	0.000000
22007.964522	0.132625	0.589870	0.105094	84.915894	123.308235	163.674881	4.775204	0.000000	-1.482372	0.000000	0.000000	0.000000	0.184399	0.073017	-0.006476	0.000000	0.000000	4.000000	17.000000	0.000000
22007.967856	0.132939	0.589990	0.105112	84.915894	123.308235	163.674881	4.775204	0.000000	-1.482372	0.000000	0.000000	0.000000	0.094255	0.036079	0.005317	0.000000	0.000000	4.000000	17.000000	0.000000
22007.971189	0.132939	0.589990	0.105112	84.915894	123.308235	163.674881	4.775204	0.000000	-1.482372	0.000000	0.000000	0.000000	0.094255	0.036079	0.005317	0.000000	0.000000	4.000000	17.000000	0.000000
22007.974522	0.132939	0.589990	0.105112	84.969505	123.367561	163.725494	4.775204	0.000000	-1.482372	0.000000	0.000000	0.000000	0.094255	0.036079	0.005317	0.000000	0.000000	4.000000	17.000000	0.000000
22007.977856	0.132939	0.589990	0.105112	84.969505	123.367561	163.725494	4.775204	0.000000	-1.482372	0.000000	0.000000	0.000000	0.094255	0.036079	0.005317	0.000000	0.000000	4.000000	17.000000	0.000000
22007.981189	0.133206	0.590068	0.105171	84.969505	123.367561	163.725494	4.775204	0.000000	-1.482372	0.000000	0.000000	0.000000	0.080285	0.023139	0.017634	0.000000	0.000000	4.000000	17.000000	0.000000
22007.984522	0.133206	0.590068	0.105171	85.043579	123.597763	163.916641	4.771220	0.000000	-1.495146	0.000000	0.000000	0.000000	0.080285	0.023139	0.017634	0.000000	0.000000	4.000000	17.000000	0.000000
22007.987856	0.133206	0.590068	0.105171	85.043579	123.597763	163.916641	4.771220	0.000000	-1.495146	0.000000	0.000000	0.000000	0.080285	0.023139	0.017634	0.000000	0.000000	4.000000	17.000000	0.000000
22007.991189	0.133206	0.590068	0.105171	85.043579	123.597763	163.916641	4.771220	0.000000	-1.495146	0.000000	0.000000	0.000000	0.080285	0.023139	0.017634	0.000000	0.000000	4.000000	17.000000	0.000000
22007.994522	0.133539	0.590173	0.105267	85.121826	123.892380	164.163010	4.767985	0.000000	-1.505430	0.000000	0.000000	0.000000	0.099922	0.031732	0.028948	0.000000	0.000000	4.000000	17.000000	0.000000
22007.997856	0.133539	0.590173	0.105267	85.121826	123.892380	164.163010	4.767985	0.000000	-1.505430	0.000000	0.000000	0.000000	0.099922	0.031732	0.028948	0.000000	0.000000	4.000000	17.000000	0.000000
22008.001189	0.133539	0.590173	0.105267	85.121826	123.892380	164.163010	4.767985	0.000000	-1.505430	0.000000	0.000000	0.000000	0.099922	0.031732	0.028948	0.000000	0.000000	4.000000	17.000000	0.000000
22008.004522	0.133635	0.590222	0.105313	85.165230	124.005898	164.252808	4.764037	0.000000	-1.517878	0.000000	0.000000	0.000000	0.028666	0.014586	0.013799	0.000000	0.000000	4.000000	17.000000	0.000000
22008.007856	0.133635	0.590222	0.105313	85.165230	124.005898	164.252808	4.764037	0.000000	-1.517878	0.000000	0.000000	0.000000	0.028666	0.014586	0.013799	0.000000	0.000000	4.000000	17.000000	0.000000
22008.011189	0.133635	0.590222	0.105313	85.165230	124.005898	164.252808	4.764037	0.000000	-1.517878	0.000000	0.000000	0.000000	0.028666	0.014586	0.013799	0.000000	0.000000	4.000000	17.000000	0.000000
22008.014522	0.133635	0.590222	0.105313	85.166245	123.979393	164.234024	4.762978	0.000000	-1.521199	0.000000	0.000000	0.000000	0.028666	0.014586	0.013799	0.000000	0.000000	4.000000	17.000000	0.000000
22008.017856	0.133724	0.590231	0.105330	85.166245	123.979393	164.234024	4.762978	0.000000	-1.521199	0.000000	0.000000	0.000000	0.026599	0.002559	0.005101	0.000000	0.000000	4.000000	17.000000	0.000000
22008.021189	0.133724	0.590231	0.105330	85.166245	123.979393	164.234024	4.762978	0.000000	-1.521199	0.000000	0.000000	0.000000	0.026599	0.002559	0.005101	0.000000	0.000000	4.000000	17.000000	0.000000
22008.024522	0.133724	0.590231	0.105330	85.167343	123.952881	164.207199	4.762978	0.000000	-1.521199	0.000000	0.000000	0.000000	0.026599	0.002559	0.005101	0.000000	0.000000	4.000000	17.000000	0.000000
22008.027856	0.133724	0.590231	0.105330	85.167343	123.952881	164.207199	4.762978	0.000000	-1.521199	0.000000	0.000000	0.000000	0.026599	0.002559	0.005101	0.000000	0.000000	4.000000	17.000000	0.000000
22008.031189	0.133807	0.590251	0.105326	85.167343	123.952881	164.207199	4.762978	0.000000	-1.521199	0.000000	0.000000	0.000000	0.025067	0.006007	-0.001368	0.000000	0.000000	4.000000	17.000000	0.000000
22008.034522	0.133807	0.590251	0.105326	85.167389	123.958374	164.223190	4.761886	0.000000	-1.524613	0.000000	0.000000	0.000000	0.025067	0.006007	-0.001368	0.000000	0.000000	4.000000	17.000000	0.000000
22008.037856	0.133807	0.590251	0.105326	85.167389	123.958374	164.223190	4.761886	0.000000	-1.524613	0.000000	0.000000	0.000000	0.025067	0.006007	-0.001368	0.000000	0.000000	4.000000	17.000000	0.000000
22008.041189	0.133807	0.590251	0.105326	85.167389	123.958374	164.223190	4.761886	0.000000	-1.524613	0.000000	0.000000	0.000000	0.025067	0.006007	-0.001368	0.000000	0.000000	4.000000	17.000000	0.000000
22008.044522	0.133889	0.590219	0.105314	85.166283	123.995758	164.273941	4.760768	0.000000	-1.528098	0.000000	0.000000	0.000000	0.024538	-0.009467	-0.003598	0.000000	0.000000	4.000000	17.000000	0.000000
22008.047856	0.133889	0.590219	0.105314	85.166283	123.995758	164.273941	4.760768	0.000000	-1.528098	0.000000	0.000000	0.000000	0.024538	-0.009467	-0.003598	0.000000	0.000000	4.000000	17.000000	0.000000
22008.051189	0.133889	0.590219	0.105314	85.166283	123.995758	164.273941	4.760768	0.000000	-1.528098	0.000000	0.000000	0.000000	0.024538	-0.009467	-0.003598	0.000000	0.000000	4.000000	17.000000	0.000000
22008.054522	0.133889	0.590219	0.105314	85.166893	124.042206	164.324417	4.759641	0.000000	-1.531607	0.000000	0.000000	0.000000	0.024538	-0.009467	-0.003598	0.000000	0.000000	4.000000	17.000000	0.000000
22008.057856	0.133922	0.590176	0.105336	85.166893	124.042206	164.324417	4.759641	0.000000	-1.531607	0.000000	0.000000	0.000000	0.010053	-0.012954	0.006679	0.000000	0.000000	4.000000	17.000000	0.000000
22008.061189	0.133922	0.590176	0.105336	85.166893	124.042206	164.324417	4.759641	0.000000	-1.531607	0.000000	0.000000	0.000000	0.010053	-0.012954	0.006679	0.000000	0.000000	4.000000	17.000000	0.000000
22008.064522	0.133922	0.590176	0.105336	85.164749	124.114166	164.401855	4.759641	0.000000	-1.531607	0.000000	0.000000	0.000000	0.010053	-0.012954	0.006679	0.000000	0.000000	4.000000	17.000000	0.000000
22008.067856	0.133922	0.590176	0.105336	85.164749	124.114166	164.401855	4.759641	0.000000	-1.531607	0.000000	0.000000	0.000000	0.010053	-0.012954	0.006679	0.000000	0.000000	4.000000	17.000000	0.000000
22008.071189	0.133953	0.590113	0.105344	85.164749	124.114166	164.401855	4.759641	0.000000	-1.531607	0.000000	0.000000	0.000000	0.009022	-0.018959	0.002333	0.000000	0.000000	4.000000	17.000000	0.000000
22008.074522	0.133953	0.590113	0.105344	85.163574	124.148773	164.436600	4.759293	0.000000	-1.532686	0.000000	0.000000	0.000000	0.009022	-0.018959	0.002333	0.000000	0.000000	4.000000	17.000000	0.000000
22008.077856	0.133953	0.590113	0.105344	85.163574	124.148773	164.436600	4.759293	0.000000	-1.532686	0.000000	0.000000	0.000000	0.009022	-0.018959	0.002333	0.000000	0.000000	4.000000	17.000000	0.000000
22008.081189	0.133953	0.590113	0.105344	85.163574	124.148773	164.436600	4.759293	0.000000	-1.532686	0.000000	0.000000	0.000000	0.009022	-0.018959	0.002333	0.000000	0.000000	4.000000	17.000000	0.000000
22008.084522	0.133988	0.590038	0.105373	85.164223	124.195274	164.479172	4.758930	0.000000	-1.533814	0.000000	0.000000	0.000000	0.010561	-0.022417	0.008793	0.000000	0.000000	4.000000	17.000000	0.000000
22008.087856	0.133988	0.590038	0.105373	85.164223	124.195274	164.479172	4.758930	0.000000	-1.533814	0.000000	0.000000	0.000000	0.010561	-0.022417	0.008793	0.000000	0.000000	4.000000	17.000000	0.000000
22008.091189	0.133988	0.590038	0.105373	85.164223	124.195274	164.479172	4.758930	0.000000	-1.533814	0.000000	0.000000	0.000000	0.010561	-0.022417	0.008793	0.000000	0.000000	4.000000	17.000000	0.000000
22008.094522	0.133988	0.590038	0.105373	85.166573	124.248215	164.529541	4.758590	0.000000	-1.534867	0.000000	0.000000	0.000000	0.010561	-0.022417	0.008793	0.000000	0.000000	4.000000	17.000000	0.000000
22008.097856	0.133989	0.590006	0.105380	85.166573	124.248215	164.529541	4.758590	0.000000	-1.534867	0.000000	0.000000	0.000000	0.000506	-0.009478	0.002117	0.000000	0.000000	4.000000	17.000000	0.000000
22008.101189	0.133989	0.590006	0.105380	85.166573	124.248215	164.529541	4.758590	0.000000	-1.534867	0.000000	0.000000	0.000000	0.000506	-0.009478	0.002117	0.000000	0.000000	4.000000	17.000000	0.000000
22008.104522	0.133989	0.590006	0.105380	85.170708	124.310539	164.587875	4.758590	0.000000	-1.534867	0.000000	0.000000	0.000000	0.000506	-0.009478	0.002117	0.000000	0.000000	4.000000	17.000000	0.000000
22008.107856	0.133989	0.590006	0.105380	85.170708	124.310539	164.587875	4.758590	0.000000	-1.534867	0.000000	0.000000	0.000000	0.000506	-0.009478	0.002117	0.000000	0.000000	4.000000	17.000000	0.000000
22008.111189	0.133986	0.589986	0.105366	85.170708	124.310539	164.587875	4.758590	0.000000	-1.534867	0.000000	0.000000	0.000000	-0.001034	-0.006025	-0.004346	0.000000	0.000000	4.000000	17.000000	0.000000
22008.114522	0.133986	0.589986	0.105366	85.174194	124.328979	164.603653	4.758598	0.000000	-1.534843	0.000000	0.000000	0.000000	-0.001034	-0.006025	-0.004346	0.000000	0.000000	4.000000	17.000000	0.000000
22008.117856	0.133986	0.589986	0.105366	85.174194	124.328979	164.603653	4.758598	0.000000	-1.534843	0.000000	0.000000	0.000000	-0.001034	-0.006025	-0.004346	0.000000	0.000000	4.000000	17.000000	0.000000
22008.121189	0.133986	0.589986	0.105366	85.174194	124.328979	164.603653	4.758598	0.000000	-1.534843	0.000000	0.000000	0.000000	-0.001034	-0.006025	-0.004346	0.000000	0.000000	4.000000	17.000000	0.000000
22008.124522	0.133982	0.589966	0.105351	85.173058	124.363625	164.638412	4.758582	0.000000	-1.534893	0.000000	0.000000	0.000000	-0.001036	-0.006005	-0.004345	0.000000	0.000000	4.000000	17.000000	0.000000
22008.127856	0.133982	0.589966	0.105351	85.173058	124.363625	164.638412	4.758582	0.000000	-1.534893	0.000000	0.000000	0.000000	-0.001036	-0.006005	-0.004345	0.000000	0.000000	4.000000	17.000000	0.000000
22008.131189	0.133982	0.589966	0.105351	85.173058	124.363625	164.638412	4.758582	0.000000	-1.534893	0.000000	0.000000	0.000000	-0.001036	-0.006005	-0.004345	0.000000	0.000000	4.000000	17.000000	0.000000
22008.134522	0.133982	0.589966	0.105351	85.174034	124.341286	164.613373	4.758566	0.000000	-1.534943	0.000000	0.000000	0.000000	-0.001036	-0.006005	-0.004345	0.000000	0.000000	4.000000	17.000000	0.000000
22008.137856	0.134014	0.589955	0.105366	85.174034	124.341286	164.613373	4.758566	0.000000	-1.534943	0.000000	0.000000	0.000000	0.009550	-0.003458	0.004555	0.000000	0.000000	4.000000	17.000000	0.000000
22008.141189	0.134014	0.589955	0.105366	85.174034	124.341286	164.613373	4.758566	0.000000	-1.534943	0.000000	0.000000	0.000000	0.009550	-0.003458	0.004555	0.000000	0.000000	4.000000	17.000000	0.000000
22008.144522	0.134014	0.589955	0.105366	85.175659	124.358620	164.621277	4.758566	0.000000	-1.534943	0.000000	0.000000	0.000000	0.009550	-0.003458	0.004555	0.000000	0.000000	4.000000	17.000000	0.000000
22008.147856	0.134014	0.589955	0.105366	85.175659	124.358620	164.621277	4.758566	0.000000	-1.534943	0.000000	0.000000	0.000000	0.009550	-0.003458	0.004555	0.000000	0.000000	4.000000	17.000000	0.000000
22008.151189	0.134130	0.589963	0.105377	85.175659	124.358620	164.621277	4.758566	0.000000	-1.534943	0.000000	0.000000	0.000000	0.034622	0.002539	0.003174	0.000000	0.000000	4.000000	17.000000	0.000000
22008.154522	0.134130	0.589963	0.105377	85.177933	124.302956	164.551758	4.758211	0.000000	-1.536044	0.000000	0.000000	0.000000	0.034622	0.002539	0.003174	0.000000	0.000000	4.000000	17.000000	0.000000
22008.157856	0.134130	0.589963	0.105377	85.177933	124.302956	164.551758	4.758211	0.000000	-1.536044	0.000000	0.000000	0.000000	0.034622	0.002539	0.003174	0.000000	0.000000	4.000000	17.000000	0.000000
22008.161189	0.134130	0.589963	0.105377	85.177933	124.302956	164.551758	4.758211	0.000000	-1.536044	0.000000	0.000000	0.000000	0.034622	0.002539	0.003174	0.000000	0.000000	4.000000	17.000000	0.000000
22008.164522	0.134359	0.590012	0.105391	85.182526	124.294922	164.532715	4.756730	0.000000	-1.540622	0.000000	0.000000	0.000000	0.068746	0.014575	0.004207	0.000000	0.000000	4.000000	17.000000	0.000000
22008.167856	0.134359	0.590012	0.105391	85.182526	124.294922	164.532715	4.756730	0.000000	-1.540622	0.000000	0.000000	0.000000	0.068746	0.014575	0.004207	0.000000	0.000000	4.000000	17.000000	0.000000
22008.171189	0.134359	0.590012	0.105391	85.182526	124.294922	164.532715	4.756730	0.000000	-1.540622	0.000000	0.000000	0.000000	0.068746	0.014575	0.004207	0.000000	0.000000	4.000000	17.000000	0.000000
22008.174522	0.134359	0.590012	0.105391	85.206741	124.309814	164.522827	4.753751	0.000000	-1.549788	0.000000	0.000000	0.000000	0.068746	0.014575	0.004207	0.000000	0.000000	4.000000	17.000000	0.000000
22008.177856	0.134419	0.590052	0.105407	85.206741	124.309814	164.522827	4.753751	0.000000	-1.549788	0.000000	0.000000	0.000000	0.018101	0.012050	0.004864	0.000000	0.000000	4.000000	17.000000	0.000000
22008.181189	0.134419	0.590052	0.105407	85.206741	124.309814	164.522827	4.753751	0.000000	-1.549788	0.000000	0.000000	0.000000	0.018101	0.012050	0.004864	0.000000	0.000000	4.000000	17.000000	0.000000
22008.184522	0.134419	0.590052	0.105407	85.247787	124.492577	164.671661	4.753751	0.000000	-1.549788	0.000000	0.000000	0.000000	0.018101	0.012050	0.004864	0.000000	0.000000	4.000000	17.000000	0.000000
22008.187856	0.134419	0.590052	0.105407	85.247787	124.492577	164.671661	4.753751	0.000000	-1.549788	0.000000	0.000000	0.000000	0.018101	0.012050	0.004864	0.000000	0.000000	4.000000	17.000000	0.000000
22008.191189	0.134448	0.590104	0.105408	85.247787	124.492577	164.671661	4.753751	0.000000	-1.549788	0.000000	0.000000	0.000000	0.008547	0.015488	0.000311	0.000000	0.000000	4.000000	17.000000	0.000000
22008.194522	0.134448	0.590104	0.105408	85.303856	124.716568	164.853455	4.753020	0.000000	-1.552032	0.000000	0.000000	0.000000	0.008547	0.015488	0.000311	0.000000	0.000000	4.000000	17.000000	0.000000
22008.197856	0.134448	0.590104	0.105408	85.303856	124.716568	164.853455	4.753020	0.000000	-1.552032	0.000000	0.000000	0.000000	0.008547	0.015488	0.000311	0.000000	0.000000	4.000000	17.000000	0.000000
22008.201189	0.134448	0.590104	0.105408	85.303856	124.716568	164.853455	4.753020	0.000000	-1.552032	0.000000	0.000000	0.000000	0.008547	0.015488	0.000311	0.000000	0.000000	4.000000	17.000000	0.000000
22008.204522	0.134449	0.590155	0.105416	85.356918	124.971588	165.067810	4.752645	0.000000	-1.553179	0.000000	0.000000	0.000000	0.000531	0.015494	0.002226	0.000000	0.000000	4.000000	17.000000	0.000000
22008.207856	0.134449	0.590155	0.105416	85.356918	124.971588	165.067810	4.752645	0.000000	-1.553179	0.000000	0.000000	0.000000	0.000531	0.015494	0.002226	0.000000	0.000000	4.000000	17.000000	0.000000
22008.211189	0.134449	0.590155	0.105416	85.356918	124.971588	165.067810	4.752645	0.000000	-1.553179	0.000000	0.000000	0.000000	0.000531	0.015494	0.002226	0.000000	0.000000	4.000000	17.000000	0.000000
22008.214522	0.134449	0.590155	0.105416	85.388069	125.151649	165.220764	4.752654	0.000000	-1.553153	0.000000	0.000000	0.000000	0.000531	0.015494	0.002226	0.000000	0.000000	4.000000	17.000000	0.000000
22008.217856	0.134503	0.590155	0.105403	85.388069	125.151649	165.220764	4.752654	0.000000	-1.553153	0.000000	0.000000	0.000000	0.016021	0.000008	-0.003830	0.000000	0.000000	4.000000	17.000000	0.000000
22008.221189	0.134503	0.590155	0.105403	85.388069	125.151649	165.220764	4.752654	0.000000	-1.553153	0.000000	0.000000	0.000000	0.016021	0.000008	-0.003830	0.000000	0.000000	4.000000	17.000000	0.000000
22008.224522	0.134503	0.590155	0.105403	85.391472	125.185059	165.245865	4.752654	0.000000	-1.553153	0.000000	0.000000	0.000000	0.016021	0.000008	-0.003830	0.000000	0.000000	4.000000	17.000000	0.000000
22008.227856	0.134503	0.590155	0.105403	85.391472	125.185059	165.245865	4.752654	0.000000	-1.553153	0.000000	0.000000	0.000000	0.016021	0.000008	-0.003830	0.000000	0.000000	4.000000	17.000000	0.000000
22008.231189	0.134605	0.590167	0.105356	85.391472	125.185059	165.245865	4.752654	0.000000	-1.553153	0.000000	0.000000	0.000000	0.030500	0.003469	-0.014130	0.000000	0.000000	4.000000	17.000000	0.000000
22008.234522	0.134791	0.590167	0.105311	85.391472	125.201347	165.253815	4.751887	0.000000	-1.555498	0.000000	0.000000	0.000000	0.056079	0.000000	-0.013425	0.000000	0.000000	4.000000	17.000000	0.000000
22008.237856	0.134791	0.590167	0.105311	85.391472	125.201347	165.253815	4.751887	0.000000	-1.555498	0.000000	0.000000	0.000000	0.056079	0.000000	-0.013425	0.000000	0.000000	4.000000	17.000000	0.000000
22008.241189	0.134791	0.590167	0.105311	85.391472	125.201347	165.253815	4.751887	0.000000	-1.555498	0.000000	0.000000	0.000000	0.056079	0.000000	-0.013425	0.000000	0.000000	4.000000	17.000000	0.000000
22008.244522	0.134791	0.590167	0.105311	85.395508	125.289032	165.339737	4.747622	0.000000	-1.568468	0.000000	0.000000	0.000000	0.056079	0.000000	-0.013425	0.000000	0.000000	4.000000	17.000000	0.000000
22008.247856	0.135002	0.590147	0.105245	85.395508	125.289032	165.339737	4.747622	0.000000	-1.568468	0.000000	0.000000	0.000000	0.063037	-0.006006	-0.019712	0.000000	0.000000	4.000000	17.000000	0.000000
22008.251189	0.135002	0.590147	0.105245	85.395508	125.289032	165.339737	4.747622	0.000000	-1.568468	0.000000	0.000000	0.000000	0.063037	-0.006006	-0.019712	0.000000	0.000000	4.000000	17.000000	0.000000
22008.254522	0.135002	0.590147	0.105245	85.423676	125.514565	165.539276	4.747622	0.000000	-1.568468	0.000000	0.000000	0.000000	0.063037	-0.006006	-0.019712	0.000000	0.000000	4.000000	17.000000	0.000000
22008.257856	0.135002	0.590147	0.105245	85.423676	125.514565	165.539276	4.747622	0.000000	-1.568468	0.000000	0.000000	0.000000	0.063037	-0.006006	-0.019712	0.000000	0.000000	4.000000	17.000000	0.000000
22008.261189	0.135185	0.590127	0.105186	85.423676	125.514565	165.539276	4.747622	0.000000	-1.568468	0.000000	0.000000	0.000000	0.055024	-0.006022	-0.017810	0.000000	0.000000	4.000000	17.000000	0.000000
22008.264522	0.135185	0.590127	0.105186	85.492592	125.942749	165.894333	4.744499	0.000000	-1.577887	0.000000	0.000000	0.000000	0.055024	-0.006022	-0.017810	0.000000	0.000000	4.000000	17.000000	0.000000
22008.267856	0.135185	0.590127	0.105186	85.492592	125.942749	165.894333	4.744499	0.000000	-1.577887	0.000000	0.000000	0.000000	0.055024	-0.006022	-0.017810	0.000000	0.000000	4.000000	17.000000	0.000000
22008.271189	0.135185	0.590127	0.105186	85.492592	125.942749	165.894333	4.744499	0.000000	-1.577887	0.000000	0.000000	0.000000	0.055024	-0.006022	-0.017810	0.000000	0.000000	4.000000	17.000000	0.000000
22008.274522	0.135482	0.590147	0.105130	85.601097	126.549500	166.403625	4.741749	0.000000	-1.586131	0.000000	0.000000	0.000000	0.089134	0.006028	-0.016859	0.000000	0.000000	4.000000	17.000000	0.000000
22008.277856	0.135482	0.590147	0.105130	85.601097	126.549500	166.403625	4.741749	0.000000	-1.586131	0.000000	0.000000	0.000000	0.089134	0.006028	-0.016859	0.000000	0.000000	4.000000	17.000000	0.000000
22008.281189	0.135482	0.590147	0.105130	85.601097	126.549500	166.403625	4.741749	0.000000	-1.586131	0.000000	0.000000	0.000000	0.089134	0.006028	-0.016859	0.000000	0.000000	4.000000	17.000000	0.000000
22008.284522	0.135482	0.590147	0.105130	85.728775	127.348373	167.096649	4.737449	0.000000	-1.598929	0.000000	0.000000	0.000000	0.089134	0.006028	-0.016859	0.000000	0.000000	4.000000	17.000000	0.000000
22008.287856	0.135619	0.590167	0.105112	85.728775	127.348373	167.096649	4.737449	0.000000	-1.598929	0.000000	0.000000	0.000000	0.041084	0.006008	-0.005309	0.000000	0.000000	4.000000	17.000000	0.000000
22008.291189	0.135619	0.590167	0.105112	85.728775	127.348373	167.096649	4.737449	0.000000	-1.598929	0.000000	0.000000	0.000000	0.041084	0.006008	-0.005309	0.000000	0.000000	4.000000	17.000000	0.000000
22008.294522	0.135786	0.590207	0.105102	85.850456	128.158813	167.826553	4.737449	0.000000	-1.598929	0.000000	0.000000	0.000000	0.050145	0.012048	-0.002914	0.000000	0.000000	4.000000	17.000000	0.000000
22008.297856	0.135786	0.590207	0.105102	85.850456	128.158813	167.826553	4.737449	0.000000	-1.598929	0.000000	0.000000	0.000000	0.050145	0.012048	-0.002914	0.000000	0.000000	4.000000	17.000000	0.000000
22008.301189	0.135786	0.590207	0.105102	85.850456	128.158813	167.826553	4.737449	0.000000	-1.598929	0.000000	0.000000	0.000000	0.050145	0.012048	-0.002914	0.000000	0.000000	4.000000	17.000000	0.000000
22008.304522	0.135786	0.590207	0.105102	85.940590	128.687561	168.375946	4.733157	0.000000	-1.611591	0.000000	0.000000	0.000000	0.050145	0.012048	-0.002914	0.000000	0.000000	4.000000	17.000000	0.000000
22008.307856	0.136039	0.590235	0.105095	85.940590	128.687561	168.375946	4.733157	0.000000	-1.611591	0.000000	0.000000	0.000000	0.075729	0.008566	-0.002279	0.000000	0.000000	4.000000	17.000000	0.000000
22008.311189	0.136039	0.590235	0.105095	85.940590	128.687561	168.375946	4.733157	0.000000	-1.611591	0.000000	0.000000	0.000000	0.075729	0.008566	-0.002279	0.000000	0.000000	4.000000	17.000000	0.000000
22008.314522	0.136039	0.590235	0.105095	85.992393	129.061951	168.841782	4.733157	0.000000	-1.611591	0.000000	0.000000	0.000000	0.075729	0.008566	-0.002279	0.000000	0.000000	4.000000	17.000000	0.000000
22008.317856	0.136039	0.590235	0.105095	85.992393	129.061951	168.841782	4.733157	0.000000	-1.611591	0.000000	0.000000	0.000000	0.075729	0.008566	-0.002279	0.000000	0.000000	4.000000	17.000000	0.000000
22008.321189	0.136394	0.590244	0.105047	85.992393	129.061951	168.841782	4.733157	0.000000	-1.611591	0.000000	0.000000	0.000000	0.106711	0.002546	-0.014421	0.000000	0.000000	4.000000	17.000000	0.000000
22008.324522	0.136394	0.590244	0.105047	86.035927	129.435699	169.150360	4.729644	0.000000	-1.621871	0.000000	0.000000	0.000000	0.106711	0.002546	-0.014421	0.000000	0.000000	4.000000	17.000000	0.000000
22008.327856	0.136394	0.590244	0.105047	86.035927	129.435699	169.150360	4.729644	0.000000	-1.621871	0.000000	0.000000	0.000000	0.106711	0.002546	-0.014421	0.000000	0.000000	4.000000	17.000000	0.000000
22008.331189	0.136394	0.590244	0.105047	86.035927	129.435699	169.150360	4.729644	0.000000	-1.621871	0.000000	0.000000	0.000000	0.106711	0.002546	-0.014421	0.000000	0.000000	4.000000	17.000000	0.000000
22008.334522	0.137173	0.590232	0.104880	86.110580	130.031128	169.645569	4.724484	0.000000	-1.636841	0.000000	0.000000	0.000000	0.233733	-0.003454	-0.050034	0.000000	0.000000	4.000000	17.000000	0.000000
22008.337856	0.137173	0.590232	0.104880	86.110580	130.031128	169.645569	4.724484	0.000000	-1.636841	0.000000	0.000000	0.000000	0.233733	-0.003454	-0.050034	0.000000	0.000000	4.000000	17.000000	0.000000
22008.341189	0.137173	0.590232	0.104880	86.110580	130.031128	169.645569	4.724484	0.000000	-1.636841	0.000000	0.000000	0.000000	0.233733	-0.003454	-0.050034	0.000000	0.000000	4.000000	17.000000	0.000000
22008.344522	0.137570	0.590212	0.104768	86.254097	131.256912	170.714523	4.712733	0.000000	-1.670375	0.000000	0.000000	0.000000	0.118997	-0.006009	-0.033679	0.000000	0.000000	4.000000	17.000000	0.000000
22008.347856	0.137570	0.590212	0.104768	86.254097	131.256912	170.714523	4.712733	0.000000	-1.670375	0.000000	0.000000	0.000000	0.118997	-0.006009	-0.033679	0.000000	0.000000	4.000000	17.000000	0.000000
22008.351189	0.137570	0.590212	0.104768	86.254097	131.256912	170.714523	4.712733	0.000000	-1.670375	0.000000	0.000000	0.000000	0.118997	-0.006009	-0.033679	0.000000	0.000000	4.000000	17.000000	0.000000
22008.354522	0.137570	0.590212	0.104768	86.462219	132.990265	172.257492	4.706526	0.000000	-1.687782	0.000000	0.000000	0.000000	0.118997	-0.006009	-0.033679	0.000000	0.000000	4.000000	17.000000	0.000000
22008.357856	0.137892	0.590181	0.104696	86.462219	132.990265	172.257492	4.706526	0.000000	-1.687782	0.000000	0.000000	0.000000	0.096547	-0.009486	-0.021421	0.000000	0.000000	4.000000	17.000000	0.000000
22008.361189	0.137892	0.590181	0.104696	86.462219	132.990265	172.257492	4.706526	0.000000	-1.687782	0.000000	0.000000	0.000000	0.096547	-0.009486	-0.021421	0.000000	0.000000	4.000000	17.000000	0.000000
22008.364522	0.138219	0.590138	0.104646	86.693283	135.075089	174.125092	4.706526	0.000000	-1.687782	0.000000	0.000000	0.000000	0.098128	-0.012954	-0.015025	0.000000	0.000000	4.000000	17.000000	0.000000
22008.367856	0.138219	0.590138	0.104646	86.693283	135.075089	174.125092	4.706526	0.000000	-1.687782	0.000000	0.000000	0.000000	0.098128	-0.012954	-0.015025	0.000000	0.000000	4.000000	17.000000	0.000000
22008.371189	0.138219	0.590138	0.104646	86.693283	135.075089	174.125092	4.706526	0.000000	-1.687782	0.000000	0.000000	0.000000	0.098128	-0.012954	-0.015025	0.000000	0.000000	4.000000	17.000000	0.000000
22008.374522	0.138219	0.590138	0.104646	86.867622	136.805908	175.690933	4.696571	0.000000	-1.715291	0.000000	0.000000	0.000000	0.098128	-0.012954	-0.015025	0.000000	0.000000	4.000000	17.000000	0.000000
22008.377856	0.138550	0.590114	0.104610	86.867622	136.805908	175.690933	4.696571	0.000000	-1.715291	0.000000	0.000000	0.000000	0.099187	-0.006948	-0.010746	0.000000	0.000000	4.000000	17.000000	0.000000
22008.381189	0.138550	0.590114	0.104610	86.867622	136.805908	175.690933	4.696571	0.000000	-1.715291	0.000000	0.000000	0.000000	0.099187	-0.006948	-0.010746	0.000000	0.000000	4.000000	17.000000	0.000000
22008.384522	0.138550	0.590114	0.104610	86.946106	137.583176	176.413467	4.696571	0.000000	-1.715291	0.000000	0.000000	0.000000	0.099187	-0.006948	-0.010746	0.000000	0.000000	4.000000	17.000000	0.000000
22008.387856	0.138550	0.590114	0.104610	86.946106	137.583176	176.413467	4.696571	0.000000	-1.715291	0.000000	0.000000	0.000000	0.099187	-0.006948	-0.010746	0.000000	0.000000	4.000000	17.000000	0.000000
22008.391189	0.138905	0.590123	0.104561	86.946106	137.583176	176.413467	4.696571	0.000000	-1.715291	0.000000	0.000000	0.000000	0.106667	0.002553	-0.014897	0.000000	0.000000	4.000000	17.000000	0.000000
22008.394522	0.139266	0.590120	0.104532	86.947639	137.516296	176.469345	4.691584	0.000000	-1.728884	0.000000	0.000000	0.000000	0.108261	-0.000919	-0.008519	0.000000	0.000000	4.000000	17.000000	0.000000
22008.397856	0.139266	0.590120	0.104532	86.947639	137.516296	176.469345	4.691584	0.000000	-1.728884	0.000000	0.000000	0.000000	0.108261	-0.000919	-0.008519	0.000000	0.000000	4.000000	17.000000	0.000000
22008.401189	0.139266	0.590120	0.104532	86.949112	137.569580	176.728012	4.680666	0.000000	-1.758229	0.000000	0.000000	0.000000	0.108261	-0.000919	-0.008519	0.000000	0.000000	4.000000	17.000000	0.000000
22008.404522	0.139266	0.590120	0.104532	86.949112	137.569580	176.728012	4.680666	0.000000	-1.758229	0.000000	0.000000	0.000000	0.108261	-0.000919	-0.008519	0.000000	0.000000	4.000000	17.000000	0.000000
22008.407856	0.139597	0.590097	0.104496	86.949112	137.569580	176.728012	4.680666	0.000000	-1.758229	0.000000	0.000000	0.000000	0.099191	-0.006929	-0.010934	0.000000	0.000000	4.000000	17.000000	0.000000
22008.411189	0.139597	0.590097	0.104496	86.950790	137.622971	177.026581	4.680666	0.000000	-1.758229	0.000000	0.000000	0.000000	0.099191	-0.006929	-0.010934	0.000000	0.000000	4.000000	17.000000	0.000000
22008.414522	0.139597	0.590097	0.104496	86.950790	137.622971	177.026581	4.680666	0.000000	-1.758229	0.000000	0.000000	0.000000	0.099191	-0.006929	-0.010934	0.000000	0.000000	4.000000	17.000000	0.000000
22008.417856	0.139597	0.590097	0.104496	86.950790	137.622971	177.026581	4.680666	0.000000	-1.758229	0.000000	0.000000	0.000000	0.099191	-0.006929	-0.010934	0.000000	0.000000	4.000000	17.000000	0.000000
22008.421189	0.140205	0.590051	0.104436	86.953674	137.635406	177.178055	4.675574	0.000000	-1.771723	0.000000	0.000000	0.000000	0.182390	-0.013888	-0.018049	0.000000	0.000000	4.000000	17.000000	0.000000
22008.424522	0.140205	0.590051	0.104436	86.953674	137.635406	177.178055	4.675574	0.000000	-1.771723	0.000000	0.000000	0.000000	0.182390	-0.013888	-0.018049	0.000000	0.000000	4.000000	17.000000	0.000000
22008.427856	0.140205	0.590051	0.104436	86.953674	137.635406	177.178055	4.675574	0.000000	-1.771723	0.000000	0.000000	0.000000	0.182390	-0.013888	-0.018049	0.000000	0.000000	4.000000	17.000000	0.000000
22008.431189	0.140205	0.590051	0.104436	86.956764	137.569916	177.101440	4.666172	0.000000	-1.796343	0.000000	0.000000	0.000000	0.182390	-0.013888	-0.018049	0.000000	0.000000	4.000000	17.000000	0.000000
22008.434522	0.140416	0.590024	0.104489	86.956764	137.569916	177.101440	4.666172	0.000000	-1.796343	0.000000	0.000000	0.000000	0.063510	-0.007849	0.016118	0.000000	0.000000	4.000000	17.000000	0.000000
22008.437856	0.140416	0.590024	0.104489	86.956764	137.569916	177.101440	4.666172	0.000000	-1.796343	0.000000	0.000000	0.000000	0.063510	-0.007849	0.016118	0.000000	0.000000	4.000000	17.000000	0.000000
22008.441189	0.140416	0.590024	0.104489	86.956635	137.580688	177.109451	4.663307	0.000000	-1.803765	0.000000	0.000000	0.000000	0.063510	-0.007849	0.016118	0.000000	0.000000	4.000000	17.000000	0.000000
22008.444522	0.140416	0.590024	0.104489	86.956635	137.580688	177.109451	4.663307	0.000000	-1.803765	0.000000	0.000000	0.000000	0.063510	-0.007849	0.016118	0.000000	0.000000	4.000000	17.000000	0.000000
22008.447856	0.140527	0.589987	0.104591	86.956635	137.580688	177.109451	4.663307	0.000000	-1.803765	0.000000	0.000000	0.000000	0.033133	-0.011352	0.030540	0.000000	0.000000	4.000000	17.000000	0.000000
22008.451189	0.140527	0.589987	0.104591	86.958694	137.461868	176.999695	4.663307	0.000000	-1.803765	0.000000	0.000000	0.000000	0.033133	-0.011352	0.030540	0.000000	0.000000	4.000000	17.000000	0.000000
22008.454522	0.140527	0.589987	0.104591	86.958694	137.461868	176.999695	4.663307	0.000000	-1.803765	0.000000	0.000000	0.000000	0.033133	-0.011352	0.030540	0.000000	0.000000	4.000000	17.000000	0.000000
22008.457856	0.140527	0.589987	0.104591	86.958694	137.461868	176.999695	4.663307	0.000000	-1.803765	0.000000	0.000000	0.000000	0.033133	-0.011352	0.030540	0.000000	0.000000	4.000000	17.000000	0.000000
22008.461189	0.140613	0.589885	0.104935	86.960495	137.342667	176.889755	4.662240	0.000000	-1.806520	0.000000	0.000000	0.000000	0.025802	-0.030594	0.103155	0.000000	0.000000	4.000000	17.000000	0.000000
22008.464522	0.140613	0.589885	0.104935	86.960495	137.342667	176.889755	4.662240	0.000000	-1.806520	0.000000	0.000000	0.000000	0.025802	-0.030594	0.103155	0.000000	0.000000	4.000000	17.000000	0.000000
22008.467856	0.140613	0.589885	0.104935	86.960495	137.342667	176.889755	4.662240	0.000000	-1.806520	0.000000	0.000000	0.000000	0.025802	-0.030594	0.103155	0.000000	0.000000	4.000000	17.000000	0.000000
22008.471189	0.140613	0.589885	0.104935	86.962555	137.153534	176.711090	4.662947	0.000000	-1.804696	0.000000	0.000000	0.000000	0.025802	-0.030594	0.103155	0.000000	0.000000	4.000000	17.000000	0.000000
22008.474522	0.140672	0.589840	0.105171	86.962555	137.153534	176.711090	4.662947	0.000000	-1.804696	0.000000	0.000000	0.000000	0.017743	-0.013238	0.070930	0.000000	0.000000	4.000000	17.000000	0.000000
22008.477856	0.140672	0.589840	0.105171	86.962555	137.153534	176.711090	4.662947	0.000000	-1.804696	0.000000	0.000000	0.000000	0.017743	-0.013238	0.070930	0.000000	0.000000	4.000000	17.000000	0.000000
22008.481189	0.140672	0.589840	0.105171	86.967651	137.005112	176.570465	4.663430	0.000000	-1.803447	0.000000	0.000000	0.000000	0.017743	-0.013238	0.070930	0.000000	0.000000	4.000000	17.000000	0.000000
22008.484522	0.140672	0.589840	0.105171	86.967651	137.005112	176.570465	4.663430	0.000000	-1.803447	0.000000	0.000000	0.000000	0.017743	-0.013238	0.070930	0.000000	0.000000	4.000000	17.000000	0.000000
22008.487856	0.140731	0.589796	0.105408	86.967651	137.005112	176.570465	4.663430	0.000000	-1.803447	0.000000	0.000000	0.000000	0.017738	-0.013299	0.070911	0.000000	0.000000	4.000000	17.000000	0.000000
22008.491189	0.140731	0.589796	0.105408	86.972755	136.856033	176.429169	4.663430	0.000000	-1.803447	0.000000	0.000000	0.000000	0.017738	-0.013299	0.070911	0.000000	0.000000	4.000000	17.000000	0.000000
22008.494522	0.140799	0.589760	0.105680	86.972755	136.856033	176.429169	4.663430	0.000000	-1.803447	0.000000	0.000000	0.000000	0.020425	-0.010762	0.081656	0.000000	0.000000	4.000000	17.000000	0.000000
22008.497856	0.140799	0.589760	0.105680	86.972755	136.856033	176.429169	4.663430	0.000000	-1.803447	0.000000	0.000000	0.000000	0.020425	-0.010762	0.081656	0.000000	0.000000	4.000000	17.000000	0.000000
22008.501189	0.140799	0.589760	0.105680	86.979561	136.578064	176.168335	4.664461	0.000000	-1.800781	0.000000	0.000000	0.000000	0.020425	-0.010762	0.081656	0.000000	0.000000	4.000000	17.000000	0.000000
22008.504522	0.140799	0.589760	0.105680	86.979561	136.578064	176.168335	4.664461	0.000000	-1.800781	0.000000	0.000000	0.000000	0.020425	-0.010762	0.081656	0.000000	0.000000	4.000000	17.000000	0.000000
22008.507856	0.140769	0.589733	0.106015	86.979561	136.578064	176.168335	4.664461	0.000000	-1.800781	0.000000	0.000000	0.000000	-0.008972	-0.008273	0.100411	0.000000	0.000000	4.000000	17.000000	0.000000
22008.511189	0.140769	0.589733	0.106015	86.970886	135.873108	175.519424	4.664461	0.000000	-1.800781	0.000000	0.000000	0.000000	-0.008972	-0.008273	0.100411	0.000000	0.000000	4.000000	17.000000	0.000000
22008.514522	0.140769	0.589733	0.106015	86.970886	135.873108	175.519424	4.664461	0.000000	-1.800781	0.000000	0.000000	0.000000	-0.008972	-0.008273	0.100411	0.000000	0.000000	4.000000	17.000000	0.000000
22008.517856	0.140769	0.589733	0.106015	86.970886	135.873108	175.519424	4.664461	0.000000	-1.800781	0.000000	0.000000	0.000000	-0.008972	-0.008273	0.100411	0.000000	0.000000	4.000000	17.000000	0.000000
22008.521189	0.140357	0.589733	0.107099	86.908890	134.380905	174.133545	4.666810	0.000000	-1.794683	0.000000	0.000000	0.000000	-0.123578	0.000042	0.325184	0.000000	0.000000	4.000000	17.000000	0.000000
22008.524522	0.140357	0.589733	0.107099	86.908890	134.380905	174.133545	4.666810	0.000000	-1.794683	0.000000	0.000000	0.000000	0.000000	0.000007	0.000000	0.000000	0.000000	4.000000	17.000000	0.000000
22008.527856	0.140357	0.589733	0.107099	86.908890	134.380905	174.133545	4.666810	0.000000	-1.794683	0.000000	0.000000	0.000000	0.000000	0.000007	0.000000	0.000000	0.000000	4.000000	17.000000	0.000000
22008.531189	0.140357	0.589733	0.107099	86.756409	131.870880	171.821320	4.678833	0.000000	-1.763100	0.000000	0.000000	0.000000	0.000000	0.000007	0.000000	0.000000	0.000000	4.000000	17.000000	0.000000
22008.534522	0.140357	0.589733	0.107099	86.756409	131.870880	171.821320	4.678833	0.000000	-1.763100	0.000000	0.000000	0.000000	0.000000	0.000007	0.000000	0.000000	0.000000	4.000000	17.000000	0.000000
22008.537856	0.140035	0.589717	0.107862	86.756409	131.870880	171.821320	4.678833	0.000000	-1.763100	0.000000	0.000000	0.000000	-0.096775	-0.004809	0.229154	0.000000	0.000000	4.000000	17.000000	0.000000
22008.541189	0.140035	0.589717	0.107862	86.474579	128.403412	168.641937	4.678833	0.000000	-1.763100	0.000000	0.000000	0.000000	-0.096775	-0.004809	0.229154	0.000000	0.000000	4.000000	17.000000	0.000000
22008.544522	0.139761	0.589705	0.108712	86.474579	128.403412	168.641937	4.678833	0.000000	-1.763100	0.000000	0.000000	0.000000	-0.082225	-0.003423	0.254880	0.000000	0.000000	4.000000	17.000000	0.000000
22008.547856	0.139761	0.589705	0.108712	86.474579	128.403412	168.641937	4.678833	0.000000	-1.763100	0.000000	0.000000	0.000000	-0.082225	-0.003423	0.254880	0.000000	0.000000	4.000000	17.000000	0.000000
22008.551189	0.139761	0.589705	0.108712	86.096855	124.820000	165.411072	4.695781	0.000000	-1.717452	0.000000	0.000000	0.000000	-0.082225	-0.003423	0.254880	0.000000	0.000000	4.000000	17.000000	0.000000
22008.554522	0.139551	0.589722	0.109598	86.096855	124.820000	165.411072	4.695781	0.000000	-1.717452	0.000000	0.000000	0.000000	-0.062811	0.004918	0.265744	0.000000	0.000000	4.000000	17.000000	0.000000
22008.557856	0.139551	0.589722	0.109598	86.096855	124.820000	165.411072	4.695781	0.000000	-1.717452	0.000000	0.000000	0.000000	-0.062811	0.004918	0.265744	0.000000	0.000000	4.000000	17.000000	0.000000
22008.561189	0.139551	0.589722	0.109598	85.728363	121.984749	162.906296	4.703122	0.000000	-1.697249	0.000000	0.000000	0.000000	-0.062811	0.004918	0.265744	0.000000	0.000000	4.000000	17.000000	0.000000
22008.564522	0.139332	0.589729	0.110447	85.728363	121.984749	162.906296	4.703122	0.000000	-1.697249	0.000000	0.000000	0.000000	-0.065848	0.002234	0.254812	0.000000	0.000000	4.000000	17.000000	0.000000
22008.567856	0.139332	0.589729	0.110447	85.728363	121.984749	162.906296	4.703122	0.000000	-1.697249	0.000000	0.000000	0.000000	-0.065848	0.002234	0.254812	0.000000	0.000000	4.000000	17.000000	0.000000
22008.571189	0.139332	0.589729	0.110447	85.449211	120.132950	161.306320	4.710242	0.000000	-1.677386	0.000000	0.000000	0.000000	-0.065848	0.002234	0.254812	0.000000	0.000000	4.000000	17.000000	0.000000
22008.574522	0.139332	0.589729	0.110447	85.449211	120.132950	161.306320	4.710242	0.000000	-1.677386	0.000000	0.000000	0.000000	-0.065848	0.002234	0.254812	0.000000	0.000000	4.000000	17.000000	0.000000
22008.577856	0.139148	0.589719	0.111211	85.449211	120.132950	161.306320	4.710242	0.000000	-1.677386	0.000000	0.000000	0.000000	-0.055288	-0.002912	0.229227	0.000000	0.000000	4.000000	17.000000	0.000000
22008.581189	0.139148	0.589719	0.111211	85.304764	119.721565	161.026657	4.710242	0.000000	-1.677386	0.000000	0.000000	0.000000	-0.055288	-0.002912	0.229227	0.000000	0.000000	4.000000	17.000000	0.000000
22008.584522	0.138999	0.589693	0.111890	85.304764	119.721565	161.026657	4.710242	0.000000	-1.677386	0.000000	0.000000	0.000000	-0.044608	-0.008054	0.203695	0.000000	0.000000	4.000000	17.000000	0.000000
22008.587856	0.138999	0.589693	0.111890	85.304764	119.721565	161.026657	4.710242	0.000000	-1.677386	0.000000	0.000000	0.000000	-0.044608	-0.008054	0.203695	0.000000	0.000000	4.000000	17.000000	0.000000
22008.591189	0.138999	0.589693	0.111890	85.255341	120.842247	162.178192	4.721429	0.000000	-1.645633	0.000000	0.000000	0.000000	-0.044608	-0.008054	0.203695	0.000000	0.000000	4.000000	17.000000	0.000000
22008.594522	0.138843	0.589600	0.112427	85.255341	120.842247	162.178192	4.721429	0.000000	-1.645633	0.000000	0.000000	0.000000	-0.046649	-0.027766	0.160900	0.000000	0.000000	4.000000	17.000000	0.000000
22008.597856	0.138843	0.589600	0.112427	85.255341	120.842247	162.178192	4.721429	0.000000	-1.645633	0.000000	0.000000	0.000000	-0.046649	-0.027766	0.160900	0.000000	0.000000	4.000000	17.000000	0.000000
22008.601189	0.138843	0.589600	0.112427	85.189163	122.837868	164.187775	4.725885	0.000000	-1.632792	0.000000	0.000000	0.000000	-0.046649	-0.027766	0.160900	0.000000	0.000000	4.000000	17.000000	0.000000
22008.604522	0.138726	0.589459	0.112885	85.189163	122.837868	164.187775	4.725885	0.000000	-1.632792	0.000000	0.000000	0.000000	-0.035267	-0.042422	0.137575	0.000000	0.000000	4.000000	17.000000	0.000000
22008.607856	0.138726	0.589459	0.112885	85.189163	122.837868	164.187775	4.725885	0.000000	-1.632792	0.000000	0.000000	0.000000	-0.035267	-0.042422	0.137575	0.000000	0.000000	4.000000	17.000000	0.000000
22008.611189	0.138726	0.589459	0.112885	85.111885	124.939354	166.292572	4.729443	0.000000	-1.622458	0.000000	0.000000	0.000000	-0.035267	-0.042422	0.137575	0.000000	0.000000	4.000000	17.000000	0.000000
22008.614522	0.138726	0.589459	0.112885	85.111885	124.939354	166.292572	4.729443	0.000000	-1.622458	0.000000	0.000000	0.000000	-0.035267	-0.042422	0.137575	0.000000	0.000000	4.000000	17.000000	0.000000
22008.617856	0.138733	0.589256	0.113268	85.111885	124.939354	166.292572	4.729443	0.000000	-1.622458	0.000000	0.000000	0.000000	0.002110	-0.060707	0.114753	0.000000	0.000000	4.000000	17.000000	0.000000
22008.621189	0.138733	0.589256	0.113268	85.036232	126.798157	168.147491	4.729443	0.000000	-1.622458	0.000000	0.000000	0.000000	0.002110	-0.060707	0.114753	0.000000	0.000000	4.000000	17.000000	0.000000
22008.624522	0.138733	0.589256	0.113268	85.036232	126.798157	168.147491	4.729443	0.000000	-1.622458	0.000000	0.000000	0.000000	0.002110	-0.060707	0.114753	0.000000	0.000000	4.000000	17.000000	0.000000
22008.627856	0.138733	0.589256	0.113268	85.036232	126.798157	168.147491	4.729443	0.000000	-1.622458	0.000000	0.000000	0.000000	0.002110	-0.060707	0.114753	0.000000	0.000000	4.000000	17.000000	0.000000
22008.631189	0.138955	0.588758	0.113944	84.961609	128.488571	169.824066	4.731032	0.000000	-1.617816	0.000000	0.000000	0.000000	0.066531	-0.149469	0.202740	0.000000	0.000000	4.000000	17.000000	0.000000
22008.634522	0.138955	0.588758	0.113944	84.961609	128.488571	169.824066	4.731032	0.000000	-1.617816	0.000000	0.000000	0.000000	-0.000001	0.000002	0.000001	0.000000	0.000000	4.000000	17.000000	0.000000
22008.637856	0.138955	0.588758	0.113944	84.961609	128.488571	169.824066	4.731032	0.000000	-1.617816	0.000000	0.000000	0.000000	-0.000001	0.000002	0.000001	0.000000	0.000000	4.000000	17.000000	0.000000
22008.641189	0.138955	0.588758	0.113944	84.899849	129.791489	171.111847	4.731152	0.000000	-1.617470	0.000000	0.000000	0.000000	-0.000001	0.000002	0.000001	0.000000	0.000000	4.000000	17.000000	0.000000
22008.644522	0.138955	0.588758	0.113944	84.899849	129.791489	171.111847	4.731152	0.000000	-1.617470	0.000000	0.000000	0.000000	-0.000001	0.000002	0.000001	0.000000	0.000000	4.000000	17.000000	0.000000
22008.647856	0.139178	0.588470	0.114272	84.899849	129.791489	171.111847	4.731152	0.000000	-1.617470	0.000000	0.000000	0.000000	0.067098	-0.086332	0.098637	0.000000	0.000000	4.000000	17.000000	0.000000
22008.651189	0.139178	0.588470	0.114272	84.852463	130.784866	172.089844	4.731152	0.000000	-1.617470	0.000000	0.000000	0.000000	0.067098	-0.086332	0.098637	0.000000	0.000000	4.000000	17.000000	0.000000
22008.654522	0.139178	0.588470	0.114272	84.852463	130.784866	172.089844	4.731152	0.000000	-1.617470	0.000000	0.000000	0.000000	0.067098	-0.086332	0.098637	0.000000	0.000000	4.000000	17.000000	0.000000
22008.657856	0.139178	0.588470	0.114272	84.852463	130.784866	172.089844	4.731152	0.000000	-1.617470	0.000000	0.000000	0.000000	0.067098	-0.086332	0.098637	0.000000	0.000000	4.000000	17.000000	0.000000
22008.661189	0.139509	0.587885	0.114920	84.809143	131.614868	172.909103	4.729740	0.000000	-1.621592	0.000000	0.000000	0.000000	0.099099	-0.175489	0.194256	0.000000	0.000000	4.000000	17.000000	0.000000
22008.664522	0.139509	0.587885	0.114920	84.809143	131.614868	172.909103	4.729740	0.000000	-1.621592	0.000000	0.000000	0.000000	0.000000	-0.000001	-0.000001	0.000000	0.000000	4.000000	17.000000	0.000000
22008.667856	0.139509	0.587885	0.114920	84.809143	131.614868	172.909103	4.729740	0.000000	-1.621592	0.000000	0.000000	0.000000	0.000000	-0.000001	-0.000001	0.000000	0.000000	4.000000	17.000000	0.000000
22008.671189	0.139509	0.587885	0.114920	84.754173	132.620285	173.911865	4.728371	0.000000	-1.625580	0.000000	0.000000	0.000000	0.000000	-0.000001	-0.000001	0.000000	0.000000	4.000000	17.000000	0.000000
[truncated: 155 more rows]
