# Supplementary material for: Haptic Guidance Needs to Be Intuitive Not Just Informative to Improve Human Motor Accuracy
Source: PLoS One. 2016 Mar 16;11(3):e0150912. doi: 10.1371/journal.pone.0150912 (PMC4794196; doi:10.1371/journal.pone.0150912)
Supplement: S2 Data — (ZIP) [file pone.0150912.s002.zip › Subject2/exp2_0042.txt]

Time	PosX	PosY	PosZ	RotX	RotY	RotZ	ForceX	ForceY	ForceZ	MomentX	MomentY	MomentZ	VelocityX	VelocityY	VelocityZ	CalibratedWeight	ButtonDown	Condition	Trial	Visual
22011.581189	-0.001219	0.535905	0.247521	88.670425	172.878876	-156.059967	4.643900	0.000000	-1.853159	0.000000	0.000000	0.000000	0.000009	0.005229	-0.005346	0.000000	1.000000	4.000000	18.000000	0.000000
22011.584522	-0.000650	0.535905	0.247347	88.670425	172.878876	-156.059967	4.643900	0.000000	-1.853159	0.000000	0.000000	0.000000	0.170657	0.000007	-0.052148	0.000000	1.000000	4.000000	18.000000	0.000000
22011.587856	-0.000650	0.535905	0.247347	88.670425	172.878876	-156.059967	4.643900	0.000000	-1.853159	0.000000	0.000000	0.000000	0.170657	0.000007	-0.052148	0.000000	1.000000	4.000000	18.000000	0.000000
22011.591189	-0.000650	0.535905	0.247347	88.641891	173.005707	-156.085327	4.639720	0.000000	-1.863597	0.000000	0.000000	0.000000	0.170657	0.000007	-0.052148	0.000000	1.000000	4.000000	18.000000	0.000000
22011.594522	0.000854	0.535877	0.247096	88.641891	173.005707	-156.085327	4.639720	0.000000	-1.863597	0.000000	0.000000	0.000000	0.451409	-0.008397	-0.075340	0.000000	1.000000	4.000000	18.000000	0.000000
22011.597856	0.000854	0.535877	0.247096	88.641891	173.005707	-156.085327	4.639720	0.000000	-1.863597	0.000000	0.000000	0.000000	0.451409	-0.008397	-0.075340	0.000000	1.000000	4.000000	18.000000	0.000000
22011.601189	0.000854	0.535877	0.247096	88.593613	173.868958	-155.370758	4.629245	0.000000	-1.889469	0.000000	0.000000	0.000000	0.451409	-0.008397	-0.075340	0.000000	1.000000	4.000000	18.000000	0.000000
22011.604522	0.002458	0.535870	0.246679	88.593613	173.868958	-155.370758	4.629245	0.000000	-1.889469	0.000000	0.000000	0.000000	0.480995	-0.002135	-0.124833	0.000000	1.000000	4.000000	18.000000	0.000000
22011.607856	0.002458	0.535870	0.246679	88.593613	173.868958	-155.370758	4.629245	0.000000	-1.889469	0.000000	0.000000	0.000000	0.480995	-0.002135	-0.124833	0.000000	1.000000	4.000000	18.000000	0.000000
22011.611189	0.002458	0.535870	0.246679	88.592354	-175.698212	-145.212677	4.617545	0.000000	-1.917885	0.000000	0.000000	0.000000	0.480995	-0.002135	-0.124833	0.000000	1.000000	4.000000	18.000000	0.000000
22011.614522	0.004058	0.536142	0.246149	88.592354	-175.698212	-145.212677	4.617545	0.000000	-1.917885	0.000000	0.000000	0.000000	0.480236	0.081658	-0.159287	0.000000	1.000000	4.000000	18.000000	0.000000
22011.617856	0.004058	0.536142	0.246149	88.592354	-175.698212	-145.212677	4.617545	0.000000	-1.917885	0.000000	0.000000	0.000000	0.480236	0.081658	-0.159287	0.000000	1.000000	4.000000	18.000000	0.000000
22011.621189	0.004058	0.536142	0.246149	88.356461	-150.792282	-120.926353	4.605382	0.000000	-1.946910	0.000000	0.000000	0.000000	0.480236	0.081658	-0.159287	0.000000	1.000000	4.000000	18.000000	0.000000
22011.624522	0.006423	0.536347	0.245535	88.356461	-150.792282	-120.926353	4.605382	0.000000	-1.946910	0.000000	0.000000	0.000000	0.709512	0.061553	-0.184190	0.000000	1.000000	4.000000	18.000000	0.000000
22011.627856	0.006423	0.536347	0.245535	88.356461	-150.792282	-120.926353	4.605382	0.000000	-1.946910	0.000000	0.000000	0.000000	0.709512	0.061553	-0.184190	0.000000	1.000000	4.000000	18.000000	0.000000
22011.631189	0.006423	0.536347	0.245535	87.705864	-129.858627	-100.761055	4.587606	0.000000	-1.988433	0.000000	0.000000	0.000000	0.709512	0.061553	-0.184190	0.000000	1.000000	4.000000	18.000000	0.000000
22011.634522	0.008381	0.536482	0.244638	87.705864	-129.858627	-100.761055	4.587606	0.000000	-1.988433	0.000000	0.000000	0.000000	0.587297	0.040307	-0.269108	0.000000	1.000000	4.000000	18.000000	0.000000
22011.637856	0.008381	0.536482	0.244638	87.705864	-129.858627	-100.761055	4.587606	0.000000	-1.988433	0.000000	0.000000	0.000000	0.587297	0.040307	-0.269108	0.000000	1.000000	4.000000	18.000000	0.000000
22011.641189	0.008381	0.536482	0.244638	86.691277	-116.795830	-88.624954	4.571459	0.000000	-2.025282	0.000000	0.000000	0.000000	0.587297	0.040307	-0.269108	0.000000	1.000000	4.000000	18.000000	0.000000
22011.644522	0.010697	0.536712	0.243557	86.691277	-116.795830	-88.624954	4.571459	0.000000	-2.025282	0.000000	0.000000	0.000000	0.694815	0.069161	-0.324131	0.000000	1.000000	4.000000	18.000000	0.000000
22011.647856	0.010697	0.536712	0.243557	86.691277	-116.795830	-88.624954	4.571459	0.000000	-2.025282	0.000000	0.000000	0.000000	0.694815	0.069161	-0.324131	0.000000	1.000000	4.000000	18.000000	0.000000
22011.651189	0.010697	0.536712	0.243557	85.483643	-109.071465	-81.946770	4.551907	0.000000	-2.068851	0.000000	0.000000	0.000000	0.694815	0.069161	-0.324131	0.000000	1.000000	4.000000	18.000000	0.000000
22011.654522	0.013435	0.536982	0.242310	85.483643	-109.071465	-81.946770	4.551907	0.000000	-2.068851	0.000000	0.000000	0.000000	0.821347	0.081112	-0.374216	0.000000	1.000000	4.000000	18.000000	0.000000
22011.657856	0.013435	0.536982	0.242310	85.483643	-109.071465	-81.946770	4.551907	0.000000	-2.068851	0.000000	0.000000	0.000000	0.821347	0.081112	-0.374216	0.000000	1.000000	4.000000	18.000000	0.000000
22011.661189	0.013435	0.536982	0.242310	84.279778	-104.702705	-78.572365	4.528355	0.000000	-2.119907	0.000000	0.000000	0.000000	0.821347	0.081112	-0.374216	0.000000	1.000000	4.000000	18.000000	0.000000
22011.664522	0.015996	0.537244	0.240989	84.279778	-104.702705	-78.572365	4.528355	0.000000	-2.119907	0.000000	0.000000	0.000000	0.768274	0.078426	-0.396171	0.000000	1.000000	4.000000	18.000000	0.000000
22011.667856	0.015996	0.537244	0.240989	84.279778	-104.702705	-78.572365	4.528355	0.000000	-2.119907	0.000000	0.000000	0.000000	0.768274	0.078426	-0.396171	0.000000	1.000000	4.000000	18.000000	0.000000
22011.671189	0.015996	0.537244	0.240989	83.207451	-101.741982	-76.293571	4.505270	0.000000	-2.168534	0.000000	0.000000	0.000000	0.768274	0.078426	-0.396171	0.000000	1.000000	4.000000	18.000000	0.000000
22011.674522	0.018975	0.537649	0.239563	83.207451	-101.741982	-76.293571	4.505270	0.000000	-2.168534	0.000000	0.000000	0.000000	0.893716	0.121397	-0.427752	0.000000	1.000000	4.000000	18.000000	0.000000
22011.677856	0.018975	0.537649	0.239563	83.207451	-101.741982	-76.293571	4.505270	0.000000	-2.168534	0.000000	0.000000	0.000000	0.893716	0.121397	-0.427752	0.000000	1.000000	4.000000	18.000000	0.000000
22011.681189	0.018975	0.537649	0.239563	82.357025	-98.718842	-73.118118	4.478151	0.000000	-2.223997	0.000000	0.000000	0.000000	0.893716	0.121397	-0.427752	0.000000	1.000000	4.000000	18.000000	0.000000
22011.684522	0.022172	0.538068	0.238096	82.357025	-98.718842	-73.118118	4.478151	0.000000	-2.223997	0.000000	0.000000	0.000000	0.959215	0.125794	-0.440284	0.000000	0.000000	4.000000	18.000000	0.000000
22011.687856	0.022172	0.538068	0.238096	82.357025	-98.718842	-73.118118	4.478151	0.000000	-2.223997	0.000000	0.000000	0.000000	0.959215	0.125794	-0.440284	0.000000	0.000000	4.000000	18.000000	0.000000
22011.691189	0.022172	0.538068	0.238096	81.693588	-95.215309	-68.937042	4.448541	0.000000	-2.282649	0.000000	0.000000	0.000000	0.959215	0.125794	-0.440284	0.000000	0.000000	4.000000	18.000000	0.000000
22011.694522	0.025260	0.538551	0.236687	81.693588	-95.215309	-68.937042	4.448541	0.000000	-2.282649	0.000000	0.000000	0.000000	0.926361	0.144871	-0.422735	0.000000	0.000000	4.000000	18.000000	0.000000
22011.697856	0.025260	0.538551	0.236687	81.693588	-95.215309	-68.937042	4.448541	0.000000	-2.282649	0.000000	0.000000	0.000000	0.926361	0.144871	-0.422735	0.000000	0.000000	4.000000	18.000000	0.000000
22011.701189	0.025260	0.538551	0.236687	81.108261	-91.526619	-64.551559	4.419282	0.000000	-2.338791	0.000000	0.000000	0.000000	0.926361	0.144871	-0.422735	0.000000	0.000000	4.000000	18.000000	0.000000
22011.704522	0.028535	0.539077	0.235312	81.108261	-91.526619	-64.551559	4.419282	0.000000	-2.338791	0.000000	0.000000	0.000000	0.982546	0.157723	-0.412405	0.000000	0.000000	4.000000	18.000000	0.000000
22011.707856	0.028535	0.539077	0.235312	81.108261	-91.526619	-64.551559	4.419282	0.000000	-2.338791	0.000000	0.000000	0.000000	0.982546	0.157723	-0.412405	0.000000	0.000000	4.000000	18.000000	0.000000
22011.711189	0.028535	0.539077	0.235312	80.530121	-87.861580	-60.781067	4.388039	0.000000	-2.396897	0.000000	0.000000	0.000000	0.982546	0.157723	-0.412405	0.000000	0.000000	4.000000	18.000000	0.000000
22011.714522	0.031798	0.539600	0.233919	80.530121	-87.861580	-60.781067	4.388039	0.000000	-2.396897	0.000000	0.000000	0.000000	0.978722	0.156931	-0.417968	0.000000	0.000000	4.000000	18.000000	0.000000
22011.717856	0.031798	0.539600	0.233919	80.530121	-87.861580	-60.781067	4.388039	0.000000	-2.396897	0.000000	0.000000	0.000000	0.978722	0.156931	-0.417968	0.000000	0.000000	4.000000	18.000000	0.000000
22011.721189	0.031798	0.539600	0.233919	79.938370	-84.417580	-57.586697	4.356137	0.000000	-2.454397	0.000000	0.000000	0.000000	0.978722	0.156931	-0.417968	0.000000	0.000000	4.000000	18.000000	0.000000
22011.724522	0.034887	0.540128	0.232580	79.938370	-84.417580	-57.586697	4.356137	0.000000	-2.454397	0.000000	0.000000	0.000000	0.926730	0.158463	-0.401723	0.000000	0.000000	4.000000	18.000000	0.000000
22011.727856	0.034887	0.540128	0.232580	79.938370	-84.417580	-57.586697	4.356137	0.000000	-2.454397	0.000000	0.000000	0.000000	0.926730	0.158463	-0.401723	0.000000	0.000000	4.000000	18.000000	0.000000
22011.731189	0.034887	0.540128	0.232580	79.378212	-81.418198	-54.734020	4.325231	0.000000	-2.508461	0.000000	0.000000	0.000000	0.926730	0.158463	-0.401723	0.000000	0.000000	4.000000	18.000000	0.000000
22011.734522	0.037936	0.540682	0.231304	79.378212	-81.418198	-54.734020	4.325231	0.000000	-2.508461	0.000000	0.000000	0.000000	0.914711	0.166295	-0.382686	0.000000	0.000000	4.000000	18.000000	0.000000
22011.737856	0.037936	0.540682	0.231304	79.378212	-81.418198	-54.734020	4.325231	0.000000	-2.508461	0.000000	0.000000	0.000000	0.914711	0.166295	-0.382686	0.000000	0.000000	4.000000	18.000000	0.000000
22011.741189	0.037936	0.540682	0.231304	78.939171	-78.916695	-52.180542	4.294382	0.000000	-2.560914	0.000000	0.000000	0.000000	0.914711	0.166295	-0.382686	0.000000	0.000000	4.000000	18.000000	0.000000
22011.744522	0.040813	0.541200	0.230059	78.939171	-78.916695	-52.180542	4.294382	0.000000	-2.560914	0.000000	0.000000	0.000000	0.863150	0.155473	-0.373518	0.000000	0.000000	4.000000	18.000000	0.000000
22011.747856	0.040813	0.541200	0.230059	78.939171	-78.916695	-52.180542	4.294382	0.000000	-2.560914	0.000000	0.000000	0.000000	0.863150	0.155473	-0.373518	0.000000	0.000000	4.000000	18.000000	0.000000
22011.751189	0.040813	0.541200	0.230059	78.735382	-76.791405	-50.221863	4.264581	0.000000	-2.610240	0.000000	0.000000	0.000000	0.863150	0.155473	-0.373518	0.000000	0.000000	4.000000	18.000000	0.000000
22011.754522	0.043618	0.541741	0.228850	78.735382	-76.791405	-50.221863	4.264581	0.000000	-2.610240	0.000000	0.000000	0.000000	0.841463	0.162244	-0.362726	0.000000	0.000000	4.000000	18.000000	0.000000
22011.757856	0.043618	0.541741	0.228850	78.735382	-76.791405	-50.221863	4.264581	0.000000	-2.610240	0.000000	0.000000	0.000000	0.841463	0.162244	-0.362726	0.000000	0.000000	4.000000	18.000000	0.000000
22011.761189	0.043618	0.541741	0.228850	78.736412	-74.927994	-48.343170	4.235103	0.000000	-2.657800	0.000000	0.000000	0.000000	0.841463	0.162244	-0.362726	0.000000	0.000000	4.000000	18.000000	0.000000
22011.764522	0.046449	0.542267	0.227676	78.736412	-74.927994	-48.343170	4.235103	0.000000	-2.657800	0.000000	0.000000	0.000000	0.849390	0.157806	-0.352214	0.000000	0.000000	4.000000	18.000000	0.000000
22011.767856	0.046449	0.542267	0.227676	78.736412	-74.927994	-48.343170	4.235103	0.000000	-2.657800	0.000000	0.000000	0.000000	0.849390	0.157806	-0.352214	0.000000	0.000000	4.000000	18.000000	0.000000
22011.771189	0.046449	0.542267	0.227676	78.749992	-73.323441	-46.852386	4.205167	0.000000	-2.704916	0.000000	0.000000	0.000000	0.849390	0.157806	-0.352214	0.000000	0.000000	4.000000	18.000000	0.000000
22011.774522	0.049175	0.542775	0.226514	78.749992	-73.323441	-46.852386	4.205167	0.000000	-2.704916	0.000000	0.000000	0.000000	0.817795	0.152219	-0.348651	0.000000	0.000000	4.000000	18.000000	0.000000
22011.777856	0.049175	0.542775	0.226514	78.749992	-73.323441	-46.852386	4.205167	0.000000	-2.704916	0.000000	0.000000	0.000000	0.817795	0.152219	-0.348651	0.000000	0.000000	4.000000	18.000000	0.000000
22011.781189	0.049175	0.542775	0.226514	78.747597	-72.351479	-46.105003	4.175789	0.000000	-2.750053	0.000000	0.000000	0.000000	0.817795	0.152219	-0.348651	0.000000	0.000000	4.000000	18.000000	0.000000
22011.784522	0.051893	0.543243	0.225343	78.747597	-72.351479	-46.105003	4.175789	0.000000	-2.750053	0.000000	0.000000	0.000000	0.815245	0.140418	-0.351054	0.000000	0.000000	4.000000	18.000000	0.000000
22011.787856	0.051893	0.543243	0.225343	78.747597	-72.351479	-46.105003	4.175789	0.000000	-2.750053	0.000000	0.000000	0.000000	0.815245	0.140418	-0.351054	0.000000	0.000000	4.000000	18.000000	0.000000
22011.791189	0.051893	0.543243	0.225343	78.772369	-72.318459	-46.278248	4.146069	0.000000	-2.794658	0.000000	0.000000	0.000000	0.815245	0.140418	-0.351054	0.000000	0.000000	4.000000	18.000000	0.000000
22011.794522	0.054467	0.543663	0.224111	78.772369	-72.318459	-46.278248	4.146069	0.000000	-2.794658	0.000000	0.000000	0.000000	0.772323	0.126210	-0.369816	0.000000	0.000000	4.000000	18.000000	0.000000
22011.797856	0.054467	0.543663	0.224111	78.772369	-72.318459	-46.278248	4.146069	0.000000	-2.794658	0.000000	0.000000	0.000000	0.772323	0.126210	-0.369816	0.000000	0.000000	4.000000	18.000000	0.000000
22011.801189	0.054467	0.543663	0.224111	78.858215	-72.808929	-46.912281	4.116853	0.000000	-2.837520	0.000000	0.000000	0.000000	0.772323	0.126210	-0.369816	0.000000	0.000000	4.000000	18.000000	0.000000
22011.804522	0.056897	0.544053	0.222798	78.858215	-72.808929	-46.912281	4.116853	0.000000	-2.837520	0.000000	0.000000	0.000000	0.728908	0.116952	-0.393770	0.000000	0.000000	4.000000	18.000000	0.000000
22011.807856	0.056897	0.544053	0.222798	78.858215	-72.808929	-46.912281	4.116853	0.000000	-2.837520	0.000000	0.000000	0.000000	0.728908	0.116952	-0.393770	0.000000	0.000000	4.000000	18.000000	0.000000
22011.811189	0.056897	0.544053	0.222798	79.022369	-73.654076	-47.831257	4.088056	0.000000	-2.878853	0.000000	0.000000	0.000000	0.728908	0.116952	-0.393770	0.000000	0.000000	4.000000	18.000000	0.000000
22011.814522	0.059177	0.544424	0.221356	79.022369	-73.654076	-47.831257	4.088056	0.000000	-2.878853	0.000000	0.000000	0.000000	0.684088	0.111373	-0.432769	0.000000	0.000000	4.000000	18.000000	0.000000
22011.817856	0.059177	0.544424	0.221356	79.022369	-73.654076	-47.831257	4.088056	0.000000	-2.878853	0.000000	0.000000	0.000000	0.684088	0.111373	-0.432769	0.000000	0.000000	4.000000	18.000000	0.000000
22011.821189	0.059177	0.544424	0.221356	79.272827	-74.809914	-48.908394	4.059400	0.000000	-2.919121	0.000000	0.000000	0.000000	0.684088	0.111373	-0.432769	0.000000	0.000000	4.000000	18.000000	0.000000
22011.824522	0.061335	0.544752	0.219734	79.272827	-74.809914	-48.908394	4.059400	0.000000	-2.919121	0.000000	0.000000	0.000000	0.647435	0.098170	-0.486446	0.000000	0.000000	4.000000	18.000000	0.000000
22011.827856	0.061335	0.544752	0.219734	79.272827	-74.809914	-48.908394	4.059400	0.000000	-2.919121	0.000000	0.000000	0.000000	0.647435	0.098170	-0.486446	0.000000	0.000000	4.000000	18.000000	0.000000
22011.831189	0.061335	0.544752	0.219734	79.634697	-76.247169	-49.665401	4.030302	0.000000	-2.959167	0.000000	0.000000	0.000000	0.647435	0.098170	-0.486446	0.000000	0.000000	4.000000	18.000000	0.000000
22011.834522	0.063302	0.545104	0.217897	79.634697	-76.247169	-49.665401	4.030302	0.000000	-2.959167	0.000000	0.000000	0.000000	0.589984	0.105782	-0.551061	0.000000	0.000000	4.000000	18.000000	0.000000
22011.837856	0.063302	0.545104	0.217897	79.634697	-76.247169	-49.665401	4.030302	0.000000	-2.959167	0.000000	0.000000	0.000000	0.589984	0.105782	-0.551061	0.000000	0.000000	4.000000	18.000000	0.000000
22011.841189	0.063302	0.545104	0.217897	80.113556	-77.992081	-49.412968	4.001066	0.000000	-2.998577	0.000000	0.000000	0.000000	0.589984	0.105782	-0.551061	0.000000	0.000000	4.000000	18.000000	0.000000
22011.844522	0.065201	0.545477	0.215799	80.113556	-77.992081	-49.412968	4.001066	0.000000	-2.998577	0.000000	0.000000	0.000000	0.569619	0.111726	-0.629312	0.000000	0.000000	4.000000	18.000000	0.000000
22011.847856	0.065201	0.545477	0.215799	80.113556	-77.992081	-49.412968	4.001066	0.000000	-2.998577	0.000000	0.000000	0.000000	0.569619	0.111726	-0.629312	0.000000	0.000000	4.000000	18.000000	0.000000
22011.851189	0.065201	0.545477	0.215799	80.638817	-79.899460	-48.291012	3.970213	0.000000	-3.039310	0.000000	0.000000	0.000000	0.569619	0.111726	-0.629312	0.000000	0.000000	4.000000	18.000000	0.000000
22011.854522	0.066891	0.545891	0.213348	80.638817	-79.899460	-48.291012	3.970213	0.000000	-3.039310	0.000000	0.000000	0.000000	0.507240	0.124387	-0.735447	0.000000	0.000000	4.000000	18.000000	0.000000
22011.857856	0.066891	0.545891	0.213348	80.638817	-79.899460	-48.291012	3.970213	0.000000	-3.039310	0.000000	0.000000	0.000000	0.507240	0.124387	-0.735447	0.000000	0.000000	4.000000	18.000000	0.000000
22011.861189	0.066891	0.545891	0.213348	81.138893	-81.949615	-47.535530	3.938211	0.000000	-3.080664	0.000000	0.000000	0.000000	0.507240	0.124387	-0.735447	0.000000	0.000000	4.000000	18.000000	0.000000
22011.864522	0.068373	0.546403	0.210549	81.138893	-81.949615	-47.535530	3.938211	0.000000	-3.080664	0.000000	0.000000	0.000000	0.444603	0.153410	-0.839564	0.000000	0.000000	4.000000	18.000000	0.000000
22011.867856	0.068373	0.546403	0.210549	81.138893	-81.949615	-47.535530	3.938211	0.000000	-3.080664	0.000000	0.000000	0.000000	0.444603	0.153410	-0.839564	0.000000	0.000000	4.000000	18.000000	0.000000
22011.871189	0.068373	0.546403	0.210549	81.596107	-84.162445	-47.426125	3.904942	0.000000	-3.122727	0.000000	0.000000	0.000000	0.444603	0.153410	-0.839564	0.000000	0.000000	4.000000	18.000000	0.000000
22011.874522	0.069707	0.546950	0.207385	81.596107	-84.162445	-47.426125	3.904942	0.000000	-3.122727	0.000000	0.000000	0.000000	0.400209	0.164232	-0.949449	0.000000	0.000000	4.000000	18.000000	0.000000
22011.877856	0.069707	0.546950	0.207385	81.596107	-84.162445	-47.426125	3.904942	0.000000	-3.122727	0.000000	0.000000	0.000000	0.400209	0.164232	-0.949449	0.000000	0.000000	4.000000	18.000000	0.000000
22011.881189	0.069707	0.546950	0.207385	82.014534	-86.464119	-47.925999	3.869520	0.000000	-3.166514	0.000000	0.000000	0.000000	0.400209	0.164232	-0.949449	0.000000	0.000000	4.000000	18.000000	0.000000
22011.884522	0.070796	0.547473	0.203850	82.014534	-86.464119	-47.925999	3.869520	0.000000	-3.166514	0.000000	0.000000	0.000000	0.326675	0.157005	-1.060447	0.000000	0.000000	4.000000	18.000000	0.000000
22011.887856	0.070796	0.547473	0.203850	82.014534	-86.464119	-47.925999	3.869520	0.000000	-3.166514	0.000000	0.000000	0.000000	0.326675	0.157005	-1.060447	0.000000	0.000000	4.000000	18.000000	0.000000
22011.891189	0.070796	0.547473	0.203850	82.408081	-88.901642	-49.437424	3.832572	0.000000	-3.211135	0.000000	0.000000	0.000000	0.326675	0.157005	-1.060447	0.000000	0.000000	4.000000	18.000000	0.000000
22011.894522	0.071704	0.547990	0.199948	82.408081	-88.901642	-49.437424	3.832572	0.000000	-3.211135	0.000000	0.000000	0.000000	0.272271	0.154968	-1.170634	0.000000	0.000000	4.000000	18.000000	0.000000
22011.897856	0.071704	0.547990	0.199948	82.408081	-88.901642	-49.437424	3.832572	0.000000	-3.211135	0.000000	0.000000	0.000000	0.272271	0.154968	-1.170634	0.000000	0.000000	4.000000	18.000000	0.000000
22011.901189	0.071704	0.547990	0.199948	82.788681	-91.606239	-51.952591	3.793280	0.000000	-3.257457	0.000000	0.000000	0.000000	0.272271	0.154968	-1.170634	0.000000	0.000000	4.000000	18.000000	0.000000
22011.904522	0.072488	0.548456	0.195637	82.788681	-91.606239	-51.952591	3.793280	0.000000	-3.257457	0.000000	0.000000	0.000000	0.235275	0.139663	-1.293249	0.000000	0.000000	4.000000	18.000000	0.000000
22011.907856	0.072488	0.548456	0.195637	82.788681	-91.606239	-51.952591	3.793280	0.000000	-3.257457	0.000000	0.000000	0.000000	0.235275	0.139663	-1.293249	0.000000	0.000000	4.000000	18.000000	0.000000
22011.911189	0.072488	0.548456	0.195637	83.174698	-94.594437	-54.759277	3.750450	0.000000	-3.306679	0.000000	0.000000	0.000000	0.235275	0.139663	-1.293249	0.000000	0.000000	4.000000	18.000000	0.000000
22011.914522	0.073186	0.548876	0.190975	83.174698	-94.594437	-54.759277	3.750450	0.000000	-3.306679	0.000000	0.000000	0.000000	0.209214	0.126206	-1.398563	0.000000	0.000000	4.000000	18.000000	0.000000
22011.917856	0.073186	0.548876	0.190975	83.174698	-94.594437	-54.759277	3.750450	0.000000	-3.306679	0.000000	0.000000	0.000000	0.209214	0.126206	-1.398563	0.000000	0.000000	4.000000	18.000000	0.000000
22011.921189	0.073186	0.548876	0.190975	83.582771	-96.231201	-56.236176	3.703830	0.000000	-3.358816	0.000000	0.000000	0.000000	0.209214	0.126206	-1.398563	0.000000	0.000000	4.000000	18.000000	0.000000
22011.924522	0.073797	0.549325	0.185980	83.582771	-96.231201	-56.236176	3.703830	0.000000	-3.358816	0.000000	0.000000	0.000000	0.183375	0.134581	-1.498477	0.000000	0.000000	4.000000	18.000000	0.000000
22011.927856	0.073797	0.549325	0.185980	83.582771	-96.231201	-56.236176	3.703830	0.000000	-3.358816	0.000000	0.000000	0.000000	0.183375	0.134581	-1.498477	0.000000	0.000000	4.000000	18.000000	0.000000
22011.931189	0.073797	0.549325	0.185980	84.076065	-94.352173	-54.220280	3.653165	0.000000	-3.413852	0.000000	0.000000	0.000000	0.183375	0.134581	-1.498477	0.000000	0.000000	4.000000	18.000000	0.000000
22011.934522	0.074207	0.549807	0.180729	84.076065	-94.352173	-54.220280	3.653165	0.000000	-3.413852	0.000000	0.000000	0.000000	0.123058	0.144568	-1.575204	0.000000	0.000000	4.000000	18.000000	0.000000
22011.937856	0.074207	0.549807	0.180729	84.076065	-94.352173	-54.220280	3.653165	0.000000	-3.413852	0.000000	0.000000	0.000000	0.123058	0.144568	-1.575204	0.000000	0.000000	4.000000	18.000000	0.000000
22011.941189	0.074207	0.549807	0.180729	84.612526	-89.174271	-48.903957	3.599896	0.000000	-3.469978	0.000000	0.000000	0.000000	0.123058	0.144568	-1.575204	0.000000	0.000000	4.000000	18.000000	0.000000
22011.944522	0.074474	0.550312	0.175176	84.612526	-89.174271	-48.903957	3.599896	0.000000	-3.469978	0.000000	0.000000	0.000000	0.080088	0.151700	-1.665872	0.000000	0.000000	4.000000	18.000000	0.000000
22011.947856	0.074474	0.550312	0.175176	84.612526	-89.174271	-48.903957	3.599896	0.000000	-3.469978	0.000000	0.000000	0.000000	0.080088	0.151700	-1.665872	0.000000	0.000000	4.000000	18.000000	0.000000
22011.951189	0.074474	0.550312	0.175176	85.100670	-81.727257	-41.299961	3.542630	0.000000	-3.528423	0.000000	0.000000	0.000000	0.080088	0.151700	-1.665872	0.000000	0.000000	4.000000	18.000000	0.000000
22011.954522	0.074537	0.550817	0.169308	85.100670	-81.727257	-41.299961	3.542630	0.000000	-3.528423	0.000000	0.000000	0.000000	0.018827	0.151404	-1.760633	0.000000	0.000000	4.000000	18.000000	0.000000
22011.957856	0.074537	0.550817	0.169308	85.100670	-81.727257	-41.299961	3.542630	0.000000	-3.528423	0.000000	0.000000	0.000000	0.018827	0.151404	-1.760633	0.000000	0.000000	4.000000	18.000000	0.000000
22011.961189	0.074537	0.550817	0.169308	85.472771	-72.800232	-32.200920	3.481365	0.000000	-3.588886	0.000000	0.000000	0.000000	0.018827	0.151404	-1.760633	0.000000	0.000000	4.000000	18.000000	0.000000
22011.964522	0.074436	0.551292	0.163189	85.472771	-72.800232	-32.200920	3.481365	0.000000	-3.588886	0.000000	0.000000	0.000000	-0.030198	0.142586	-1.835545	0.000000	0.000000	4.000000	18.000000	0.000000
22011.967856	0.074436	0.551292	0.163189	85.472771	-72.800232	-32.200920	3.481365	0.000000	-3.588886	0.000000	0.000000	0.000000	-0.030198	0.142586	-1.835545	0.000000	0.000000	4.000000	18.000000	0.000000
22011.971189	0.074436	0.551292	0.163189	85.706642	-63.017712	-22.233034	3.415865	0.000000	-3.651283	0.000000	0.000000	0.000000	-0.030198	0.142586	-1.835545	0.000000	0.000000	4.000000	18.000000	0.000000
22011.974522	0.074111	0.551729	0.156788	85.706642	-63.017712	-22.233034	3.415865	0.000000	-3.651283	0.000000	0.000000	0.000000	-0.097372	0.131067	-1.920495	0.000000	0.000000	4.000000	18.000000	0.000000
22011.977856	0.074111	0.551729	0.156788	85.706642	-63.017712	-22.233034	3.415865	0.000000	-3.651283	0.000000	0.000000	0.000000	-0.097372	0.131067	-1.920495	0.000000	0.000000	4.000000	18.000000	0.000000
22011.981189	0.074111	0.551729	0.156788	85.788895	-53.223408	-12.256780	3.345852	0.000000	-3.715545	0.000000	0.000000	0.000000	-0.097372	0.131067	-1.920495	0.000000	0.000000	4.000000	18.000000	0.000000
22011.984522	0.073667	0.552141	0.150194	85.788895	-53.223408	-12.256780	3.345852	0.000000	-3.715545	0.000000	0.000000	0.000000	-0.133432	0.123428	-1.977939	0.000000	0.000000	4.000000	18.000000	0.000000
22011.987856	0.073667	0.552141	0.150194	85.788895	-53.223408	-12.256780	3.345852	0.000000	-3.715545	0.000000	0.000000	0.000000	-0.133432	0.123428	-1.977939	0.000000	0.000000	4.000000	18.000000	0.000000
22011.991189	0.073667	0.552141	0.150194	85.729141	-44.018608	-2.847684	3.270712	0.000000	-3.781857	0.000000	0.000000	0.000000	-0.133432	0.123428	-1.977939	0.000000	0.000000	4.000000	18.000000	0.000000
22011.994522	0.073053	0.552582	0.143460	85.729141	-44.018608	-2.847684	3.270712	0.000000	-3.781857	0.000000	0.000000	0.000000	-0.184253	0.132378	-2.020205	0.000000	0.000000	4.000000	18.000000	0.000000
22011.997856	0.073053	0.552582	0.143460	85.729141	-44.018608	-2.847684	3.270712	0.000000	-3.781857	0.000000	0.000000	0.000000	-0.184253	0.132378	-2.020205	0.000000	0.000000	4.000000	18.000000	0.000000
22012.001189	0.073053	0.552582	0.143460	85.583321	-35.915936	5.540529	3.191066	0.000000	-3.849299	0.000000	0.000000	0.000000	-0.184253	0.132378	-2.020205	0.000000	0.000000	4.000000	18.000000	0.000000
22012.004522	0.072250	0.553055	0.136624	85.583321	-35.915936	5.540529	3.191066	0.000000	-3.849299	0.000000	0.000000	0.000000	-0.240870	0.141890	-2.051075	0.000000	0.000000	4.000000	18.000000	0.000000
22012.007856	0.072250	0.553055	0.136624	85.583321	-35.915936	5.540529	3.191066	0.000000	-3.849299	0.000000	0.000000	0.000000	-0.240870	0.141890	-2.051075	0.000000	0.000000	4.000000	18.000000	0.000000
22012.011189	0.072250	0.553055	0.136624	85.445602	-28.167461	13.690541	3.107137	0.000000	-3.917359	0.000000	0.000000	0.000000	-0.240870	0.141890	-2.051075	0.000000	0.000000	4.000000	18.000000	0.000000
22012.014522	0.071260	0.553517	0.129651	85.445602	-28.167461	13.690541	3.107137	0.000000	-3.917359	0.000000	0.000000	0.000000	-0.296922	0.138704	-2.091892	0.000000	0.000000	4.000000	18.000000	0.000000
22012.017856	0.071260	0.553517	0.129651	85.445602	-28.167461	13.690541	3.107137	0.000000	-3.917359	0.000000	0.000000	0.000000	-0.296922	0.138704	-2.091892	0.000000	0.000000	4.000000	18.000000	0.000000
22012.021189	0.071260	0.553517	0.129651	85.357925	-19.488003	22.999077	3.017931	0.000000	-3.986489	0.000000	0.000000	0.000000	-0.296922	0.138704	-2.091892	0.000000	0.000000	4.000000	18.000000	0.000000
22012.024522	0.070142	0.553947	0.122516	85.357925	-19.488003	22.999077	3.017931	0.000000	-3.986489	0.000000	0.000000	0.000000	-0.335277	0.128867	-2.140239	0.000000	0.000000	4.000000	18.000000	0.000000
22012.027856	0.070142	0.553947	0.122516	85.357925	-19.488003	22.999077	3.017931	0.000000	-3.986489	0.000000	0.000000	0.000000	-0.335277	0.128867	-2.140239	0.000000	0.000000	4.000000	18.000000	0.000000
22012.031189	0.070142	0.553947	0.122516	85.270393	-9.995439	33.379250	2.921742	0.000000	-4.057514	0.000000	0.000000	0.000000	-0.335277	0.128867	-2.140239	0.000000	0.000000	4.000000	18.000000	0.000000
22012.034522	0.068984	0.554360	0.115225	85.270393	-9.995439	33.379250	2.921742	0.000000	-4.057514	0.000000	0.000000	0.000000	-0.347375	0.123830	-2.187437	0.000000	0.000000	4.000000	18.000000	0.000000
22012.037856	0.068984	0.554360	0.115225	85.270393	-9.995439	33.379250	2.921742	0.000000	-4.057514	0.000000	0.000000	0.000000	-0.347375	0.123830	-2.187437	0.000000	0.000000	4.000000	18.000000	0.000000
22012.041189	0.068984	0.554360	0.115225	85.099068	-0.808338	43.485680	2.816823	0.000000	-4.131042	0.000000	0.000000	0.000000	-0.347375	0.123830	-2.187437	0.000000	0.000000	4.000000	18.000000	0.000000
22012.044522	0.067768	0.554828	0.107843	85.099068	-0.808338	43.485680	2.816823	0.000000	-4.131042	0.000000	0.000000	0.000000	-0.364840	0.140370	-2.214580	0.000000	0.000000	4.000000	18.000000	0.000000
22012.047856	0.067768	0.554828	0.107843	85.099068	-0.808338	43.485680	2.816823	0.000000	-4.131042	0.000000	0.000000	0.000000	-0.364840	0.140370	-2.214580	0.000000	0.000000	4.000000	18.000000	0.000000
22012.051189	0.067768	0.554828	0.107843	84.845352	6.814007	51.840237	2.703645	0.000000	-4.205984	0.000000	0.000000	0.000000	-0.364840	0.140370	-2.214580	0.000000	0.000000	4.000000	18.000000	0.000000
22012.054522	0.066498	0.555364	0.100387	84.845352	6.814007	51.840237	2.703645	0.000000	-4.205984	0.000000	0.000000	0.000000	-0.381030	0.161043	-2.236808	0.000000	0.000000	4.000000	18.000000	0.000000
22012.057856	0.066498	0.555364	0.100387	84.845352	6.814007	51.840237	2.703645	0.000000	-4.205984	0.000000	0.000000	0.000000	-0.381030	0.161043	-2.236808	0.000000	0.000000	4.000000	18.000000	0.000000
22012.061189	0.066498	0.555364	0.100387	84.548851	12.583585	58.248646	2.581702	0.000000	-4.281917	0.000000	0.000000	0.000000	-0.381030	0.161043	-2.236808	0.000000	0.000000	4.000000	18.000000	0.000000
22012.064522	0.065203	0.555934	0.092860	84.548851	12.583585	58.248646	2.581702	0.000000	-4.281917	0.000000	0.000000	0.000000	-0.388479	0.171005	-2.258240	0.000000	0.000000	4.000000	18.000000	0.000000
22012.067856	0.065203	0.555934	0.092860	84.548851	12.583585	58.248646	2.581702	0.000000	-4.281917	0.000000	0.000000	0.000000	-0.388479	0.171005	-2.258240	0.000000	0.000000	4.000000	18.000000	0.000000
22012.071189	0.065203	0.555934	0.092860	84.250351	16.576811	62.828453	2.449957	0.000000	-4.358636	0.000000	0.000000	0.000000	-0.388479	0.171005	-2.258240	0.000000	0.000000	4.000000	18.000000	0.000000
22012.074522	0.063834	0.556504	0.085273	84.250351	16.576811	62.828453	2.449957	0.000000	-4.358636	0.000000	0.000000	0.000000	-0.410794	0.170788	-2.276045	0.000000	0.000000	4.000000	18.000000	0.000000
22012.077856	0.063834	0.556504	0.085273	84.250351	16.576811	62.828453	2.449957	0.000000	-4.358636	0.000000	0.000000	0.000000	-0.410794	0.170788	-2.276045	0.000000	0.000000	4.000000	18.000000	0.000000
22012.081189	0.063834	0.556504	0.085273	83.983635	19.381588	66.283455	2.308448	0.000000	-4.435207	0.000000	0.000000	0.000000	-0.410794	0.170788	-2.276045	0.000000	0.000000	4.000000	18.000000	0.000000
22012.084522	0.062320	0.557058	0.077658	83.983635	19.381588	66.283455	2.308448	0.000000	-4.435207	0.000000	0.000000	0.000000	-0.454121	0.166336	-2.284399	0.000000	0.000000	4.000000	18.000000	0.000000
22012.087856	0.062320	0.557058	0.077658	83.983635	19.381588	66.283455	2.308448	0.000000	-4.435207	0.000000	0.000000	0.000000	-0.454121	0.166336	-2.284399	0.000000	0.000000	4.000000	18.000000	0.000000
22012.091189	0.062320	0.557058	0.077658	83.757851	21.813477	69.525276	2.157880	0.000000	-4.510383	0.000000	0.000000	0.000000	-0.454121	0.166336	-2.284399	0.000000	0.000000	4.000000	18.000000	0.000000
22012.094522	0.060761	0.557552	0.069931	83.757851	21.813477	69.525276	2.157880	0.000000	-4.510383	0.000000	0.000000	0.000000	-0.467901	0.148099	-2.318133	0.000000	0.000000	4.000000	18.000000	0.000000
22012.097856	0.060761	0.557552	0.069931	83.757851	21.813477	69.525276	2.157880	0.000000	-4.510383	0.000000	0.000000	0.000000	-0.467901	0.148099	-2.318133	0.000000	0.000000	4.000000	18.000000	0.000000
22012.101189	0.060761	0.557552	0.069931	83.545540	24.274527	72.848892	1.994472	0.000000	-4.584985	0.000000	0.000000	0.000000	-0.467901	0.148099	-2.318133	0.000000	0.000000	4.000000	18.000000	0.000000
22012.104522	0.059225	0.557957	0.062026	83.545540	24.274527	72.848892	1.994472	0.000000	-4.584985	0.000000	0.000000	0.000000	-0.460649	0.121514	-2.371572	0.000000	0.000000	4.000000	18.000000	0.000000
22012.107856	0.059225	0.557957	0.062026	83.545540	24.274527	72.848892	1.994472	0.000000	-4.584985	0.000000	0.000000	0.000000	-0.460649	0.121514	-2.371572	0.000000	0.000000	4.000000	18.000000	0.000000
22012.111189	0.059225	0.557957	0.062026	83.299049	26.568140	75.676979	1.814896	0.000000	-4.658986	0.000000	0.000000	0.000000	-0.460649	0.121514	-2.371572	0.000000	0.000000	4.000000	18.000000	0.000000
22012.114522	0.057737	0.558373	0.053939	83.299049	26.568140	75.676979	1.814896	0.000000	-4.658986	0.000000	0.000000	0.000000	-0.446286	0.124943	-2.425920	0.000000	0.000000	4.000000	18.000000	0.000000
22012.117856	0.057737	0.558373	0.053939	83.299049	26.568140	75.676979	1.814896	0.000000	-4.658986	0.000000	0.000000	0.000000	-0.446286	0.124943	-2.425920	0.000000	0.000000	4.000000	18.000000	0.000000
22012.121189	0.057737	0.558373	0.053939	82.914314	27.724005	77.276917	1.617807	0.000000	-4.731036	0.000000	0.000000	0.000000	-0.446286	0.124943	-2.425920	0.000000	0.000000	4.000000	18.000000	0.000000
22012.124522	0.056303	0.558894	0.045735	82.914314	27.724005	77.276917	1.617807	0.000000	-4.731036	0.000000	0.000000	0.000000	-0.430331	0.156140	-2.461287	0.000000	0.000000	4.000000	18.000000	0.000000
22012.127856	0.056303	0.558894	0.045735	82.914314	27.724005	77.276917	1.617807	0.000000	-4.731036	0.000000	0.000000	0.000000	-0.430331	0.156140	-2.461287	0.000000	0.000000	4.000000	18.000000	0.000000
22012.131189	0.056303	0.558894	0.045735	82.202232	26.273085	76.141273	1.404149	0.000000	-4.798788	0.000000	0.000000	0.000000	-0.430331	0.156140	-2.461287	0.000000	0.000000	4.000000	18.000000	0.000000
22012.134522	0.054876	0.559658	0.037665	82.202232	26.273085	76.141273	1.404149	0.000000	-4.798788	0.000000	0.000000	0.000000	-0.427999	0.229284	-2.421041	0.000000	0.000000	4.000000	18.000000	0.000000
22012.137856	0.054876	0.559658	0.037665	82.202232	26.273085	76.141273	1.404149	0.000000	-4.798788	0.000000	0.000000	0.000000	-0.427999	0.229284	-2.421041	0.000000	0.000000	4.000000	18.000000	0.000000
22012.141189	0.054876	0.559658	0.037665	81.099663	22.674160	72.877251	1.181528	0.000000	-4.858394	0.000000	0.000000	0.000000	-0.427999	0.229284	-2.421041	0.000000	0.000000	4.000000	18.000000	0.000000
22012.144522	0.053311	0.560656	0.029879	81.099663	22.674160	72.877251	1.181528	0.000000	-4.858394	0.000000	0.000000	0.000000	-0.469643	0.299331	-2.335842	0.000000	0.000000	4.000000	18.000000	0.000000
22012.147856	0.053311	0.560656	0.029879	81.099663	22.674160	72.877251	1.181528	0.000000	-4.858394	0.000000	0.000000	0.000000	-0.469643	0.299331	-2.335842	0.000000	0.000000	4.000000	18.000000	0.000000
22012.151189	0.053311	0.560656	0.029879	79.766685	19.365368	70.359962	0.956455	0.000000	-4.907667	0.000000	0.000000	0.000000	-0.469643	0.299331	-2.335842	0.000000	0.000000	4.000000	18.000000	0.000000
22012.154522	0.051466	0.561803	0.022284	79.766685	19.365368	70.359962	0.956455	0.000000	-4.907667	0.000000	0.000000	0.000000	-0.553332	0.344015	-2.278291	0.000000	0.000000	4.000000	18.000000	0.000000
22012.157856	0.051466	0.561803	0.022284	79.766685	19.365368	70.359962	0.956455	0.000000	-4.907667	0.000000	0.000000	0.000000	-0.553332	0.344015	-2.278291	0.000000	0.000000	4.000000	18.000000	0.000000
22012.161189	0.051466	0.561803	0.022284	78.392319	17.002630	68.938072	0.727788	0.000000	-4.946749	0.000000	0.000000	0.000000	-0.553332	0.344015	-2.278291	0.000000	0.000000	4.000000	18.000000	0.000000
22012.164522	0.049583	0.563016	0.014876	78.392319	17.002630	68.938072	0.727788	0.000000	-4.946749	0.000000	0.000000	0.000000	-0.564888	0.364045	-2.222491	0.000000	0.000000	4.000000	18.000000	0.000000
22012.167856	0.049583	0.563016	0.014876	78.392319	17.002630	68.938072	0.727788	0.000000	-4.946749	0.000000	0.000000	0.000000	-0.564888	0.364045	-2.222491	0.000000	0.000000	4.000000	18.000000	0.000000
22012.171189	0.049583	0.563016	0.014876	77.016151	15.297431	67.570847	0.494811	0.000000	-4.975456	0.000000	0.000000	0.000000	-0.564888	0.364045	-2.222491	0.000000	0.000000	4.000000	18.000000	0.000000
22012.174522	0.047618	0.564261	0.007626	77.016151	15.297431	67.570847	0.494811	0.000000	-4.975456	0.000000	0.000000	0.000000	-0.589746	0.373497	-2.174997	0.000000	0.000000	4.000000	18.000000	0.000000
22012.177856	0.047618	0.564261	0.007626	77.016151	15.297431	67.570847	0.494811	0.000000	-4.975456	0.000000	0.000000	0.000000	-0.589746	0.373497	-2.174997	0.000000	0.000000	4.000000	18.000000	0.000000
22012.181189	0.047618	0.564261	0.007626	75.694397	13.890304	66.378258	0.257963	0.000000	-4.993341	0.000000	0.000000	0.000000	-0.589746	0.373497	-2.174997	0.000000	0.000000	4.000000	18.000000	0.000000
22012.184522	0.045465	0.565470	0.000541	75.694397	13.890304	66.378258	0.257963	0.000000	-4.993341	0.000000	0.000000	0.000000	-0.645758	0.362722	-2.125455	0.000000	0.000000	4.000000	18.000000	0.000000
22012.187856	0.045465	0.565470	0.000541	75.694397	13.890304	66.378258	0.257963	0.000000	-4.993341	0.000000	0.000000	0.000000	-0.645758	0.362722	-2.125455	0.000000	0.000000	4.000000	18.000000	0.000000
22012.191189	0.045465	0.565470	0.000541	74.612328	12.832706	65.579491	0.018605	0.000000	-4.999966	0.000000	0.000000	0.000000	-0.645758	0.362722	-2.125455	0.000000	0.000000	4.000000	18.000000	0.000000
22012.194522	0.043151	0.566643	-0.006445	74.612328	12.832706	65.579491	0.018605	0.000000	-4.999966	0.000000	0.000000	0.000000	-0.694200	0.352018	-2.096007	0.000000	0.000000	4.000000	18.000000	0.000000
22012.197856	0.043151	0.566643	-0.006445	74.612328	12.832706	65.579491	0.018605	0.000000	-4.999966	0.000000	0.000000	0.000000	-0.694200	0.352018	-2.096007	0.000000	0.000000	4.000000	18.000000	0.000000
22012.201189	0.043151	0.566643	-0.006445	74.073997	12.199488	65.215767	-0.224898	0.000000	-4.994940	0.000000	0.000000	0.000000	-0.694200	0.352018	-2.096007	0.000000	0.000000	4.000000	18.000000	0.000000
22012.204522	0.040612	0.567768	-0.013436	74.073997	12.199488	65.215767	-0.224898	0.000000	-4.994940	0.000000	0.000000	0.000000	-0.761761	0.337486	-2.097162	0.000000	0.000000	4.000000	18.000000	0.000000
22012.207856	0.040612	0.567768	-0.013436	74.073997	12.199488	65.215767	-0.224898	0.000000	-4.994940	0.000000	0.000000	0.000000	-0.761761	0.337486	-2.097162	0.000000	0.000000	4.000000	18.000000	0.000000
22012.211189	0.040612	0.567768	-0.013436	73.952698	11.813393	65.117844	-0.475601	0.000000	-4.977329	0.000000	0.000000	0.000000	-0.761761	0.337486	-2.097162	0.000000	0.000000	4.000000	18.000000	0.000000
22012.214522	0.037812	0.568934	-0.020273	73.952698	11.813393	65.117844	-0.475601	0.000000	-4.977329	0.000000	0.000000	0.000000	-0.839939	0.349651	-2.050968	0.000000	0.000000	4.000000	18.000000	0.000000
22012.217856	0.037812	0.568934	-0.020273	73.952698	11.813393	65.117844	-0.475601	0.000000	-4.977329	0.000000	0.000000	0.000000	-0.839939	0.349651	-2.050968	0.000000	0.000000	4.000000	18.000000	0.000000
22012.221189	0.037812	0.568934	-0.020273	73.915558	11.446111	65.081009	-0.727682	0.000000	-4.946765	0.000000	0.000000	0.000000	-0.839939	0.349651	-2.050968	0.000000	0.000000	4.000000	18.000000	0.000000
22012.224522	0.034741	0.570219	-0.026751	73.915558	11.446111	65.081009	-0.727682	0.000000	-4.946765	0.000000	0.000000	0.000000	-0.921280	0.385435	-1.943524	0.000000	0.000000	4.000000	18.000000	0.000000
22012.227856	0.034741	0.570219	-0.026751	73.915558	11.446111	65.081009	-0.727682	0.000000	-4.946765	0.000000	0.000000	0.000000	-0.921280	0.385435	-1.943524	0.000000	0.000000	4.000000	18.000000	0.000000
22012.231189	0.034741	0.570219	-0.026751	73.899384	11.059323	65.070564	-0.973674	0.000000	-4.904280	0.000000	0.000000	0.000000	-0.921280	0.385435	-1.943524	0.000000	0.000000	4.000000	18.000000	0.000000
22012.234522	0.031436	0.571609	-0.032803	73.899384	11.059323	65.070564	-0.973674	0.000000	-4.904280	0.000000	0.000000	0.000000	-0.991660	0.417006	-1.815693	0.000000	0.000000	4.000000	18.000000	0.000000
22012.237856	0.031436	0.571609	-0.032803	73.899384	11.059323	65.070564	-0.973674	0.000000	-4.904280	0.000000	0.000000	0.000000	-0.991660	0.417006	-1.815693	0.000000	0.000000	4.000000	18.000000	0.000000
22012.241189	0.031436	0.571609	-0.032803	73.887405	10.676914	65.146980	-1.210744	0.000000	-4.851195	0.000000	0.000000	0.000000	-0.991660	0.417006	-1.815693	0.000000	0.000000	4.000000	18.000000	0.000000
22012.244522	0.027806	0.573077	-0.038371	73.887405	10.676914	65.146980	-1.210744	0.000000	-4.851195	0.000000	0.000000	0.000000	-1.088744	0.440528	-1.670313	0.000000	0.000000	4.000000	18.000000	0.000000
22012.247856	0.027806	0.573077	-0.038371	73.887405	10.676914	65.146980	-1.210744	0.000000	-4.851195	0.000000	0.000000	0.000000	-1.088744	0.440528	-1.670313	0.000000	0.000000	4.000000	18.000000	0.000000
22012.251189	0.027806	0.573077	-0.038371	73.837326	10.365112	65.416084	-1.437736	0.000000	-4.788832	0.000000	0.000000	0.000000	-1.088744	0.440528	-1.670313	0.000000	0.000000	4.000000	18.000000	0.000000
22012.254522	0.023902	0.574561	-0.043419	73.837326	10.365112	65.416084	-1.437736	0.000000	-4.788832	0.000000	0.000000	0.000000	-1.171217	0.445241	-1.514401	0.000000	0.000000	4.000000	18.000000	0.000000
22012.257856	0.023902	0.574561	-0.043419	73.837326	10.365112	65.416084	-1.437736	0.000000	-4.788832	0.000000	0.000000	0.000000	-1.171217	0.445241	-1.514401	0.000000	0.000000	4.000000	18.000000	0.000000
22012.261189	0.023902	0.574561	-0.043419	73.757378	10.145176	65.896774	-1.653553	0.000000	-4.718661	0.000000	0.000000	0.000000	-1.171217	0.445241	-1.514401	0.000000	0.000000	4.000000	18.000000	0.000000
22012.264522	0.019777	0.576016	-0.048076	73.757378	10.145176	65.896774	-1.653553	0.000000	-4.718661	0.000000	0.000000	0.000000	-1.237568	0.436316	-1.397223	0.000000	0.000000	4.000000	18.000000	0.000000
22012.267856	0.019777	0.576016	-0.048076	73.757378	10.145176	65.896774	-1.653553	0.000000	-4.718661	0.000000	0.000000	0.000000	-1.237568	0.436316	-1.397223	0.000000	0.000000	4.000000	18.000000	0.000000
22012.271189	0.019777	0.576016	-0.048076	73.667374	10.038376	66.618172	-1.862478	0.000000	-4.640170	0.000000	0.000000	0.000000	-1.237568	0.436316	-1.397223	0.000000	0.000000	4.000000	18.000000	0.000000
22012.274522	0.015445	0.577352	-0.052481	73.667374	10.038376	66.618172	-1.862478	0.000000	-4.640170	0.000000	0.000000	0.000000	-1.299597	0.400939	-1.321518	0.000000	0.000000	4.000000	18.000000	0.000000
22012.277856	0.015445	0.577352	-0.052481	73.667374	10.038376	66.618172	-1.862478	0.000000	-4.640170	0.000000	0.000000	0.000000	-1.299597	0.400939	-1.321518	0.000000	0.000000	4.000000	18.000000	0.000000
22012.281189	0.015445	0.577352	-0.052481	73.573753	10.058774	67.609390	-2.069221	0.000000	-4.551738	0.000000	0.000000	0.000000	-1.299597	0.400939	-1.321518	0.000000	0.000000	4.000000	18.000000	0.000000
22012.284522	0.010828	0.578546	-0.056790	73.573753	10.058774	67.609390	-2.069221	0.000000	-4.551738	0.000000	0.000000	0.000000	-1.385066	0.358248	-1.292467	0.000000	0.000000	4.000000	18.000000	0.000000
22012.287856	0.010828	0.578546	-0.056790	73.573753	10.058774	67.609390	-2.069221	0.000000	-4.551738	0.000000	0.000000	0.000000	-1.385066	0.358248	-1.292467	0.000000	0.000000	4.000000	18.000000	0.000000
22012.291189	0.010828	0.578546	-0.056790	73.475151	10.180903	68.838242	-2.280140	0.000000	-4.449827	0.000000	0.000000	0.000000	-1.385066	0.358248	-1.292467	0.000000	0.000000	4.000000	18.000000	0.000000
22012.294522	0.005916	0.579582	-0.061004	73.475151	10.180903	68.838242	-2.280140	0.000000	-4.449827	0.000000	0.000000	0.000000	-1.473592	0.310816	-1.264180	0.000000	0.000000	4.000000	18.000000	0.000000
22012.297856	0.005916	0.579582	-0.061004	73.475151	10.180903	68.838242	-2.280140	0.000000	-4.449827	0.000000	0.000000	0.000000	-1.473592	0.310816	-1.264180	0.000000	0.000000	4.000000	18.000000	0.000000
22012.301189	0.005916	0.579582	-0.061004	73.357033	10.457830	70.314026	-2.495481	0.000000	-4.332733	0.000000	0.000000	0.000000	-1.473592	0.310816	-1.264180	0.000000	0.000000	4.000000	18.000000	0.000000
22012.304522	0.000699	0.580545	-0.065112	73.357033	10.457830	70.314026	-2.495481	0.000000	-4.332733	0.000000	0.000000	0.000000	-1.565210	0.288649	-1.232443	0.000000	0.000000	4.000000	18.000000	0.000000
22012.307856	0.000699	0.580545	-0.065112	73.357033	10.457830	70.314026	-2.495481	0.000000	-4.332733	0.000000	0.000000	0.000000	-1.565210	0.288649	-1.232443	0.000000	0.000000	4.000000	18.000000	0.000000
22012.311189	0.000699	0.580545	-0.065112	73.201500	10.840534	70.847305	-2.714891	0.000000	-4.198733	0.000000	0.000000	0.000000	-1.565210	0.288649	-1.232443	0.000000	0.000000	4.000000	18.000000	0.000000
22012.314522	-0.004837	0.581510	-0.068939	73.201500	10.840534	70.847305	-2.714891	0.000000	-4.198733	0.000000	0.000000	0.000000	-1.660871	0.289534	-1.148169	0.000000	0.000000	4.000000	18.000000	0.000000
22012.317856	-0.004837	0.581510	-0.068939	73.201500	10.840534	70.847305	-2.714891	0.000000	-4.198733	0.000000	0.000000	0.000000	-1.660871	0.289534	-1.148169	0.000000	0.000000	4.000000	18.000000	0.000000
22012.321189	-0.004837	0.581510	-0.068939	72.987381	11.427079	70.665558	-2.933331	0.000000	-4.049144	0.000000	0.000000	0.000000	-1.660871	0.289534	-1.148169	0.000000	0.000000	4.000000	18.000000	0.000000
22012.324522	-0.010551	0.582489	-0.072379	72.987381	11.427079	70.665558	-2.933331	0.000000	-4.049144	0.000000	0.000000	0.000000	-1.714114	0.293681	-1.032065	0.000000	0.000000	4.000000	18.000000	0.000000
22012.327856	-0.010551	0.582489	-0.072379	72.987381	11.427079	70.665558	-2.933331	0.000000	-4.049144	0.000000	0.000000	0.000000	-1.714114	0.293681	-1.032065	0.000000	0.000000	4.000000	18.000000	0.000000
22012.331189	-0.010551	0.582489	-0.072379	72.684273	12.346975	71.004150	-3.145153	0.000000	-3.886903	0.000000	0.000000	0.000000	-1.714114	0.293681	-1.032065	0.000000	0.000000	4.000000	18.000000	0.000000
22012.334522	-0.016442	0.583474	-0.075317	72.684273	12.346975	71.004150	-3.145153	0.000000	-3.886903	0.000000	0.000000	0.000000	-1.767303	0.295566	-0.881390	0.000000	0.000000	4.000000	18.000000	0.000000
22012.337856	-0.016442	0.583474	-0.075317	72.684273	12.346975	71.004150	-3.145153	0.000000	-3.886903	0.000000	0.000000	0.000000	-1.767303	0.295566	-0.881390	0.000000	0.000000	4.000000	18.000000	0.000000
22012.341189	-0.016442	0.583474	-0.075317	72.280754	13.575543	71.885178	-3.347645	0.000000	-3.713930	0.000000	0.000000	0.000000	-1.767303	0.295566	-0.881390	0.000000	0.000000	4.000000	18.000000	0.000000
22012.344522	-0.022636	0.584424	-0.077822	72.280754	13.575543	71.885178	-3.347645	0.000000	-3.713930	0.000000	0.000000	0.000000	-1.858189	0.285081	-0.751509	0.000000	0.000000	4.000000	18.000000	0.000000
22012.347856	-0.022636	0.584424	-0.077822	72.280754	13.575543	71.885178	-3.347645	0.000000	-3.713930	0.000000	0.000000	0.000000	-1.858189	0.285081	-0.751509	0.000000	0.000000	4.000000	18.000000	0.000000
22012.351189	-0.022636	0.584424	-0.077822	71.805588	14.845634	72.735924	-3.545955	0.000000	-3.525082	0.000000	0.000000	0.000000	-1.858189	0.285081	-0.751509	0.000000	0.000000	4.000000	18.000000	0.000000
22012.354522	-0.029219	0.585275	-0.079962	71.805588	14.845634	72.735924	-3.545955	0.000000	-3.525082	0.000000	0.000000	0.000000	-1.974991	0.255394	-0.641987	0.000000	0.000000	4.000000	18.000000	0.000000
22012.357856	-0.029219	0.585275	-0.079962	71.805588	14.845634	72.735924	-3.545955	0.000000	-3.525082	0.000000	0.000000	0.000000	-1.974991	0.255394	-0.641987	0.000000	0.000000	4.000000	18.000000	0.000000
22012.361189	-0.029219	0.585275	-0.079962	71.268600	16.039776	73.361168	-3.743937	0.000000	-3.314052	0.000000	0.000000	0.000000	-1.974991	0.255394	-0.641987	0.000000	0.000000	4.000000	18.000000	0.000000
22012.364522	-0.036164	0.585989	-0.081857	71.268600	16.039776	73.361168	-3.743937	0.000000	-3.314052	0.000000	0.000000	0.000000	-2.083317	0.214026	-0.568588	0.000000	0.000000	4.000000	18.000000	0.000000
22012.367856	-0.036164	0.585989	-0.081857	71.268600	16.039776	73.361168	-3.743937	0.000000	-3.314052	0.000000	0.000000	0.000000	-2.083317	0.214026	-0.568588	0.000000	0.000000	4.000000	18.000000	0.000000
22012.371189	-0.036164	0.585989	-0.081857	70.668816	17.116394	74.038826	-3.942802	0.000000	-3.074787	0.000000	0.000000	0.000000	-2.083317	0.214026	-0.568588	0.000000	0.000000	4.000000	18.000000	0.000000
22012.374522	-0.043506	0.586584	-0.083489	70.668816	17.116394	74.038826	-3.942802	0.000000	-3.074787	0.000000	0.000000	0.000000	-2.202666	0.178623	-0.489466	0.000000	0.000000	4.000000	18.000000	0.000000
22012.377856	-0.043506	0.586584	-0.083489	70.668816	17.116394	74.038826	-3.942802	0.000000	-3.074787	0.000000	0.000000	0.000000	-2.202666	0.178623	-0.489466	0.000000	0.000000	4.000000	18.000000	0.000000
22012.381189	-0.043506	0.586584	-0.083489	70.004364	18.038521	74.591141	-4.141042	0.000000	-2.802102	0.000000	0.000000	0.000000	-2.202666	0.178623	-0.489466	0.000000	0.000000	4.000000	18.000000	0.000000
22012.384522	-0.051204	0.587116	-0.084795	70.004364	18.038521	74.591141	-4.141042	0.000000	-2.802102	0.000000	0.000000	0.000000	-2.309404	0.159399	-0.391707	0.000000	0.000000	4.000000	18.000000	0.000000
22012.387856	-0.051204	0.587116	-0.084795	70.004364	18.038521	74.591141	-4.141042	0.000000	-2.802102	0.000000	0.000000	0.000000	-2.309404	0.159399	-0.391707	0.000000	0.000000	4.000000	18.000000	0.000000
22012.391189	-0.051204	0.587116	-0.084795	69.380920	19.151642	75.407623	-4.239733	0.000000	-2.439806	0.000000	0.000000	0.000000	-2.309404	0.159399	-0.391707	0.000000	0.000000	4.000000	18.000000	0.000000
22012.394522	-0.059159	0.587691	-0.085671	69.380920	19.151642	75.407623	-4.239733	0.000000	-2.439806	0.000000	0.000000	0.000000	-2.386428	0.172709	-0.262903	0.000000	0.000000	4.000000	18.000000	0.000000
22012.397856	-0.059159	0.587691	-0.085671	69.380920	19.151642	75.407623	-4.239733	0.000000	-2.439806	0.000000	0.000000	0.000000	-2.386428	0.172709	-0.262903	0.000000	0.000000	4.000000	18.000000	0.000000
22012.401189	-0.059159	0.587691	-0.085671	69.079102	21.492361	77.969902	-4.283550	0.000000	-2.042068	0.000000	0.000000	0.000000	-2.386428	0.172709	-0.262903	0.000000	0.000000	4.000000	18.000000	0.000000
22012.404522	-0.067293	0.588151	-0.086253	69.079102	21.492361	77.969902	-4.283550	0.000000	-2.042068	0.000000	0.000000	0.000000	-2.440180	0.137816	-0.174458	0.000000	0.000000	4.000000	18.000000	0.000000
22012.407856	-0.067293	0.588151	-0.086253	69.079102	21.492361	77.969902	-4.283550	0.000000	-2.042068	0.000000	0.000000	0.000000	-2.440180	0.137816	-0.174458	0.000000	0.000000	4.000000	18.000000	0.000000
22012.411189	-0.067293	0.588151	-0.086253	68.963257	25.029240	81.457977	-4.312626	0.000000	-1.635371	0.000000	0.000000	0.000000	-2.440180	0.137816	-0.174458	0.000000	0.000000	4.000000	18.000000	0.000000
22012.414522	-0.075505	0.588593	-0.086367	68.963257	25.029240	81.457977	-4.312626	0.000000	-1.635371	0.000000	0.000000	0.000000	-2.463817	0.132646	-0.034454	0.000000	0.000000	4.000000	18.000000	0.000000
22012.417856	-0.075505	0.588593	-0.086367	68.963257	25.029240	81.457977	-4.312626	0.000000	-1.635371	0.000000	0.000000	0.000000	-2.463817	0.132646	-0.034454	0.000000	0.000000	4.000000	18.000000	0.000000
22012.421189	-0.075505	0.588593	-0.086367	68.835342	28.922029	84.679260	-4.318368	0.000000	-1.224735	0.000000	0.000000	0.000000	-2.463817	0.132646	-0.034454	0.000000	0.000000	4.000000	18.000000	0.000000
22012.424522	-0.083810	0.589038	-0.085879	68.835342	28.922029	84.679260	-4.318368	0.000000	-1.224735	0.000000	0.000000	0.000000	-2.491477	0.133449	0.146566	0.000000	0.000000	4.000000	18.000000	0.000000
22012.427856	-0.083810	0.589038	-0.085879	68.835342	28.922029	84.679260	-4.318368	0.000000	-1.224735	0.000000	0.000000	0.000000	-2.491477	0.133449	0.146566	0.000000	0.000000	4.000000	18.000000	0.000000
22012.431189	-0.083810	0.589038	-0.085879	68.733505	32.766068	87.687317	-4.293941	0.000000	-0.809489	0.000000	0.000000	0.000000	-2.491477	0.133449	0.146566	0.000000	0.000000	4.000000	18.000000	0.000000
22012.434522	-0.092434	0.589404	-0.084886	68.733505	32.766068	87.687317	-4.293941	0.000000	-0.809489	0.000000	0.000000	0.000000	-2.587237	0.109955	0.297843	0.000000	0.000000	4.000000	18.000000	0.000000
22012.437856	-0.092434	0.589404	-0.084886	68.733505	32.766068	87.687317	-4.293941	0.000000	-0.809489	0.000000	0.000000	0.000000	-2.587237	0.109955	0.297843	0.000000	0.000000	4.000000	18.000000	0.000000
22012.441189	-0.092434	0.589404	-0.084886	68.755150	36.435642	90.614609	-4.244300	0.000000	-0.378283	0.000000	0.000000	0.000000	-2.587237	0.109955	0.297843	0.000000	0.000000	4.000000	18.000000	0.000000
22012.444522	-0.101379	0.589652	-0.083487	68.755150	36.435642	90.614609	-4.244300	0.000000	-0.378283	0.000000	0.000000	0.000000	-2.683487	0.074508	0.419618	0.000000	0.000000	4.000000	18.000000	0.000000
22012.447856	-0.101379	0.589652	-0.083487	68.755150	36.435642	90.614609	-4.244300	0.000000	-0.378283	0.000000	0.000000	0.000000	-2.683487	0.074508	0.419618	0.000000	0.000000	4.000000	18.000000	0.000000
22012.451189	-0.101379	0.589652	-0.083487	68.913986	40.109222	93.225494	-4.174364	0.000000	0.068965	0.000000	0.000000	0.000000	-2.683487	0.074508	0.419618	0.000000	0.000000	4.000000	18.000000	0.000000
22012.454522	-0.110444	0.589752	-0.081652	68.913986	40.109222	93.225494	-4.174364	0.000000	0.068965	0.000000	0.000000	0.000000	-2.719486	0.029751	0.550465	0.000000	0.000000	4.000000	18.000000	0.000000
22012.457856	-0.110444	0.589752	-0.081652	68.913986	40.109222	93.225494	-4.174364	0.000000	0.068965	0.000000	0.000000	0.000000	-2.719486	0.029751	0.550465	0.000000	0.000000	4.000000	18.000000	0.000000
22012.461189	-0.110444	0.589752	-0.081652	69.094978	44.013222	95.919022	-4.082619	0.000000	0.522213	0.000000	0.000000	0.000000	-2.719486	0.029751	0.550465	0.000000	0.000000	4.000000	18.000000	0.000000
22012.464522	-0.119463	0.589747	-0.079322	69.094978	44.013222	95.919022	-4.082619	0.000000	0.522213	0.000000	0.000000	0.000000	-2.705637	-0.001524	0.699135	0.000000	0.000000	4.000000	18.000000	0.000000
22012.467856	-0.119463	0.589747	-0.079322	69.094978	44.013222	95.919022	-4.082619	0.000000	0.522213	0.000000	0.000000	0.000000	-2.705637	-0.001524	0.699135	0.000000	0.000000	4.000000	18.000000	0.000000
22012.471189	-0.119463	0.589747	-0.079322	69.157127	48.166172	98.927544	-3.966097	0.000000	0.973152	0.000000	0.000000	0.000000	-2.705637	-0.001524	0.699135	0.000000	0.000000	4.000000	18.000000	0.000000
22012.474522	-0.128429	0.589668	-0.076520	69.157127	48.166172	98.927544	-3.966097	0.000000	0.973152	0.000000	0.000000	0.000000	-2.689808	-0.023588	0.840605	0.000000	0.000000	4.000000	18.000000	0.000000
22012.477856	-0.128429	0.589668	-0.076520	69.157127	48.166172	98.927544	-3.966097	0.000000	0.973152	0.000000	0.000000	0.000000	-2.689808	-0.023588	0.840605	0.000000	0.000000	4.000000	18.000000	0.000000
22012.481189	-0.128429	0.589668	-0.076520	69.062164	52.427521	102.324615	-3.825996	0.000000	1.421453	0.000000	0.000000	0.000000	-2.689808	-0.023588	0.840605	0.000000	0.000000	4.000000	18.000000	0.000000
22012.484522	-0.137362	0.589530	-0.073176	69.062164	52.427521	102.324615	-3.825996	0.000000	1.421453	0.000000	0.000000	0.000000	-2.679902	-0.041256	1.003219	0.000000	0.000000	4.000000	18.000000	0.000000
22012.487856	-0.137362	0.589530	-0.073176	69.062164	52.427521	102.324615	-3.825996	0.000000	1.421453	0.000000	0.000000	0.000000	-2.679902	-0.041256	1.003219	0.000000	0.000000	4.000000	18.000000	0.000000
22012.491189	-0.137362	0.589530	-0.073176	68.816254	56.713696	106.057022	-3.658793	0.000000	1.868104	0.000000	0.000000	0.000000	-2.679902	-0.041256	1.003219	0.000000	0.000000	4.000000	18.000000	0.000000
22012.494522	-0.146204	0.589293	-0.069370	68.816254	56.713696	106.057022	-3.658793	0.000000	1.868104	0.000000	0.000000	0.000000	-2.652465	-0.071341	1.141749	0.000000	0.000000	4.000000	18.000000	0.000000
22012.497856	-0.146204	0.589293	-0.069370	68.816254	56.713696	106.057022	-3.658793	0.000000	1.868104	0.000000	0.000000	0.000000	-2.652465	-0.071341	1.141749	0.000000	0.000000	4.000000	18.000000	0.000000
22012.501189	-0.146204	0.589293	-0.069370	68.407822	60.990532	109.781746	-3.468501	0.000000	2.310181	0.000000	0.000000	0.000000	-2.652465	-0.071341	1.141749	0.000000	0.000000	4.000000	18.000000	0.000000
22012.504522	-0.154974	0.588982	-0.065111	68.407822	60.990532	109.781746	-3.468501	0.000000	2.310181	0.000000	0.000000	0.000000	-2.631040	-0.093159	1.277561	0.000000	0.000000	4.000000	18.000000	0.000000
22012.507856	-0.154974	0.588982	-0.065111	68.407822	60.990532	109.781746	-3.468501	0.000000	2.310181	0.000000	0.000000	0.000000	-2.631040	-0.093159	1.277561	0.000000	0.000000	4.000000	18.000000	0.000000
22012.511189	-0.154974	0.588982	-0.065111	67.863976	65.071144	112.921593	-3.255574	0.000000	2.748688	0.000000	0.000000	0.000000	-2.631040	-0.093159	1.277561	0.000000	0.000000	4.000000	18.000000	0.000000
22012.514522	-0.163600	0.588581	-0.060359	67.863976	65.071144	112.921593	-3.255574	0.000000	2.748688	0.000000	0.000000	0.000000	-2.587933	-0.120224	1.425794	0.000000	0.000000	4.000000	18.000000	0.000000
22012.517856	-0.163600	0.588581	-0.060359	67.863976	65.071144	112.921593	-3.255574	0.000000	2.748688	0.000000	0.000000	0.000000	-2.587933	-0.120224	1.425794	0.000000	0.000000	4.000000	18.000000	0.000000
22012.521189	-0.163600	0.588581	-0.060359	67.271454	69.024956	115.612221	-3.017942	0.000000	3.180010	0.000000	0.000000	0.000000	-2.587933	-0.120224	1.425794	0.000000	0.000000	4.000000	18.000000	0.000000
22012.524522	-0.172019	0.588107	-0.055132	67.271454	69.024956	115.612221	-3.017942	0.000000	3.180010	0.000000	0.000000	0.000000	-2.525788	-0.142262	1.568011	0.000000	0.000000	4.000000	18.000000	0.000000
22012.527856	-0.172019	0.588107	-0.055132	67.271454	69.024956	115.612221	-3.017942	0.000000	3.180010	0.000000	0.000000	0.000000	-2.525788	-0.142262	1.568011	0.000000	0.000000	4.000000	18.000000	0.000000
22012.531189	-0.172019	0.588107	-0.055132	66.692970	72.841843	118.124855	-2.756607	0.000000	3.600975	0.000000	0.000000	0.000000	-2.525788	-0.142262	1.568011	0.000000	0.000000	4.000000	18.000000	0.000000
22012.534522	-0.180231	0.587550	-0.049444	66.692970	72.841843	118.124855	-2.756607	0.000000	3.600975	0.000000	0.000000	0.000000	-2.463305	-0.167191	1.706482	0.000000	0.000000	4.000000	18.000000	0.000000
22012.537856	-0.180231	0.587550	-0.049444	66.692970	72.841843	118.124855	-2.756607	0.000000	3.600975	0.000000	0.000000	0.000000	-2.463305	-0.167191	1.706482	0.000000	0.000000	4.000000	18.000000	0.000000
22012.541189	-0.180231	0.587550	-0.049444	66.149429	76.552361	120.554192	-2.472193	0.000000	4.011526	0.000000	0.000000	0.000000	-2.463305	-0.167191	1.706482	0.000000	0.000000	4.000000	18.000000	0.000000
22012.544522	-0.188224	0.586858	-0.043317	66.149429	76.552361	120.554192	-2.472193	0.000000	4.011526	0.000000	0.000000	0.000000	-2.398183	-0.207641	1.838128	0.000000	0.000000	4.000000	18.000000	0.000000
22012.547856	-0.188224	0.586858	-0.043317	66.149429	76.552361	120.554192	-2.472193	0.000000	4.011526	0.000000	0.000000	0.000000	-2.398183	-0.207641	1.838128	0.000000	0.000000	4.000000	18.000000	0.000000
22012.551189	-0.188224	0.586858	-0.043317	65.662781	80.208267	122.768623	-2.165838	0.000000	4.411222	0.000000	0.000000	0.000000	-2.398183	-0.207641	1.838128	0.000000	0.000000	4.000000	18.000000	0.000000
22012.554522	-0.195902	0.586095	-0.036648	65.662781	80.208267	122.768623	-2.165838	0.000000	4.411222	0.000000	0.000000	0.000000	-2.303322	-0.228811	2.000535	0.000000	0.000000	4.000000	18.000000	0.000000
22012.557856	-0.195902	0.586095	-0.036648	65.662781	80.208267	122.768623	-2.165838	0.000000	4.411222	0.000000	0.000000	0.000000	-2.303322	-0.228811	2.000535	0.000000	0.000000	4.000000	18.000000	0.000000
22012.561189	-0.195902	0.586095	-0.036648	65.231323	83.848183	124.716103	-1.784830	0.000000	4.670587	0.000000	0.000000	0.000000	-2.303322	-0.228811	2.000535	0.000000	0.000000	4.000000	18.000000	0.000000
22012.564522	-0.203251	0.585229	-0.029443	65.231323	83.848183	124.716103	-1.784830	0.000000	4.670587	0.000000	0.000000	0.000000	-2.204716	-0.259846	2.161486	0.000000	0.000000	4.000000	18.000000	0.000000
22012.567856	-0.203251	0.585229	-0.029443	65.231323	83.848183	124.716103	-1.784830	0.000000	4.670587	0.000000	0.000000	0.000000	-2.204716	-0.259846	2.161486	0.000000	0.000000	4.000000	18.000000	0.000000
22012.571189	-0.203251	0.585229	-0.029443	64.854401	87.488258	126.813934	-1.371151	0.000000	4.808320	0.000000	0.000000	0.000000	-2.204716	-0.259846	2.161486	0.000000	0.000000	4.000000	18.000000	0.000000
22012.574522	-0.210257	0.584266	-0.021601	64.854401	87.488258	126.813934	-1.371151	0.000000	4.808320	0.000000	0.000000	0.000000	-2.101706	-0.288934	2.352775	0.000000	0.000000	4.000000	18.000000	0.000000
22012.577856	-0.210257	0.584266	-0.021601	64.854401	87.488258	126.813934	-1.371151	0.000000	4.808320	0.000000	0.000000	0.000000	-2.101706	-0.288934	2.352775	0.000000	0.000000	4.000000	18.000000	0.000000
22012.581189	-0.210257	0.584266	-0.021601	64.503410	91.078583	129.172928	-0.961291	0.000000	4.906722	0.000000	0.000000	0.000000	-2.101706	-0.288934	2.352775	0.000000	0.000000	4.000000	18.000000	0.000000
22012.584522	-0.216748	0.583174	-0.013224	64.503410	91.078583	129.172928	-0.961291	0.000000	4.906722	0.000000	0.000000	0.000000	-1.947334	-0.327527	2.512946	0.000000	0.000000	4.000000	18.000000	0.000000
22012.587856	-0.216748	0.583174	-0.013224	64.503410	91.078583	129.172928	-0.961291	0.000000	4.906722	0.000000	0.000000	0.000000	-1.947334	-0.327527	2.512946	0.000000	0.000000	4.000000	18.000000	0.000000
22012.591189	-0.216748	0.583174	-0.013224	64.148590	94.556519	131.490662	-0.562762	0.000000	4.968229	0.000000	0.000000	0.000000	-1.947334	-0.327527	2.512946	0.000000	0.000000	4.000000	18.000000	0.000000
22012.594522	-0.222768	0.581999	-0.004280	64.148590	94.556519	131.490662	-0.562762	0.000000	4.968229	0.000000	0.000000	0.000000	-1.805879	-0.352618	2.683246	0.000000	0.000000	4.000000	18.000000	0.000000
22012.597856	-0.222768	0.581999	-0.004280	64.148590	94.556519	131.490662	-0.562762	0.000000	4.968229	0.000000	0.000000	0.000000	-1.805879	-0.352618	2.683246	0.000000	0.000000	4.000000	18.000000	0.000000
22012.601189	-0.222768	0.581999	-0.004280	63.799419	97.988358	133.868256	-0.174213	0.000000	4.996964	0.000000	0.000000	0.000000	-1.805879	-0.352618	2.683246	0.000000	0.000000	4.000000	18.000000	0.000000
22012.604522	-0.228238	0.580729	0.005123	63.799419	97.988358	133.868256	-0.174213	0.000000	4.996964	0.000000	0.000000	0.000000	-1.641184	-0.380966	2.821045	0.000000	0.000000	4.000000	18.000000	0.000000
22012.607856	-0.228238	0.580729	0.005123	63.799419	97.988358	133.868256	-0.174213	0.000000	4.996964	0.000000	0.000000	0.000000	-1.641184	-0.380966	2.821045	0.000000	0.000000	4.000000	18.000000	0.000000
22012.611189	-0.228238	0.580729	0.005123	63.473022	101.406479	136.205170	0.199599	0.000000	4.996015	0.000000	0.000000	0.000000	-1.641184	-0.380966	2.821045	0.000000	0.000000	4.000000	18.000000	0.000000
22012.614522	-0.233164	0.579399	0.014874	63.473022	101.406479	136.205170	0.199599	0.000000	4.996015	0.000000	0.000000	0.000000	-1.477600	-0.399063	2.925297	0.000000	0.000000	4.000000	18.000000	0.000000
22012.617856	-0.233164	0.579399	0.014874	63.473022	101.406479	136.205170	0.199599	0.000000	4.996015	0.000000	0.000000	0.000000	-1.477600	-0.399063	2.925297	0.000000	0.000000	4.000000	18.000000	0.000000
22012.621189	-0.233164	0.579399	0.014874	63.146973	105.014046	138.454025	0.555046	0.000000	4.969097	0.000000	0.000000	0.000000	-1.477600	-0.399063	2.925297	0.000000	0.000000	4.000000	18.000000	0.000000
22012.624522	-0.237540	0.578012	0.024829	63.146973	105.014046	138.454025	0.555046	0.000000	4.969097	0.000000	0.000000	0.000000	-1.312828	-0.415892	2.986366	0.000000	0.000000	4.000000	18.000000	0.000000
22012.627856	-0.237540	0.578012	0.024829	63.146973	105.014046	138.454025	0.555046	0.000000	4.969097	0.000000	0.000000	0.000000	-1.312828	-0.415892	2.986366	0.000000	0.000000	4.000000	18.000000	0.000000
22012.631189	-0.237540	0.578012	0.024829	62.778927	108.821716	140.658234	0.888251	0.000000	4.920469	0.000000	0.000000	0.000000	-1.312828	-0.415892	2.986366	0.000000	0.000000	4.000000	18.000000	0.000000
22012.634522	-0.241465	0.576529	0.034853	62.778927	108.821716	140.658234	0.888251	0.000000	4.920469	0.000000	0.000000	0.000000	-1.177440	-0.444934	3.007363	0.000000	0.000000	4.000000	18.000000	0.000000
22012.637856	-0.241465	0.576529	0.034853	62.778927	108.821716	140.658234	0.888251	0.000000	4.920469	0.000000	0.000000	0.000000	-1.177440	-0.444934	3.007363	0.000000	0.000000	4.000000	18.000000	0.000000
22012.641189	-0.241465	0.576529	0.034853	62.358105	112.536980	142.678513	1.196111	0.000000	4.854824	0.000000	0.000000	0.000000	-1.177440	-0.444934	3.007363	0.000000	0.000000	4.000000	18.000000	0.000000
22012.644522	-0.244885	0.575017	0.044954	62.358105	112.536980	142.678513	1.196111	0.000000	4.854824	0.000000	0.000000	0.000000	-1.026168	-0.453690	3.030222	0.000000	0.000000	4.000000	18.000000	0.000000
22012.647856	-0.244885	0.575017	0.044954	62.358105	112.536980	142.678513	1.196111	0.000000	4.854824	0.000000	0.000000	0.000000	-1.026168	-0.453690	3.030222	0.000000	0.000000	4.000000	18.000000	0.000000
22012.651189	-0.244885	0.575017	0.044954	61.819714	115.827705	144.355042	1.481691	0.000000	4.775415	0.000000	0.000000	0.000000	-1.026168	-0.453690	3.030222	0.000000	0.000000	4.000000	18.000000	0.000000
22012.654522	-0.247780	0.573454	0.055143	61.819714	115.827705	144.355042	1.481691	0.000000	4.775415	0.000000	0.000000	0.000000	-0.868405	-0.468790	3.056543	0.000000	0.000000	4.000000	18.000000	0.000000
22012.657856	-0.247780	0.573454	0.055143	61.819714	115.827705	144.355042	1.481691	0.000000	4.775415	0.000000	0.000000	0.000000	-0.868405	-0.468790	3.056543	0.000000	0.000000	4.000000	18.000000	0.000000
22012.661189	-0.247780	0.573454	0.055143	61.147667	118.481506	145.481918	1.747979	0.000000	4.684503	0.000000	0.000000	0.000000	-0.868405	-0.468790	3.056543	0.000000	0.000000	4.000000	18.000000	0.000000
22012.664522	-0.250131	0.571869	0.065437	61.147667	118.481506	145.481918	1.747979	0.000000	4.684503	0.000000	0.000000	0.000000	-0.705354	-0.475628	3.088341	0.000000	0.000000	4.000000	18.000000	0.000000
22012.667856	-0.250131	0.571869	0.065437	61.147667	118.481506	145.481918	1.747979	0.000000	4.684503	0.000000	0.000000	0.000000	-0.705354	-0.475628	3.088341	0.000000	0.000000	4.000000	18.000000	0.000000
22012.671189	-0.250131	0.571869	0.065437	60.400928	120.675194	146.510666	1.997810	0.000000	4.583531	0.000000	0.000000	0.000000	-0.705354	-0.475628	3.088341	0.000000	0.000000	4.000000	18.000000	0.000000
22012.674522	-0.251910	0.570222	0.075767	60.400928	120.675194	146.510666	1.997810	0.000000	4.583531	0.000000	0.000000	0.000000	-0.533798	-0.493873	3.098866	0.000000	0.000000	4.000000	18.000000	0.000000
22012.677856	-0.251910	0.570222	0.075767	60.400928	120.675194	146.510666	1.997810	0.000000	4.583531	0.000000	0.000000	0.000000	-0.533798	-0.493873	3.098866	0.000000	0.000000	4.000000	18.000000	0.000000
22012.681189	-0.251910	0.570222	0.075767	59.655373	122.691742	147.620590	2.231626	0.000000	4.474354	0.000000	0.000000	0.000000	-0.533798	-0.493873	3.098866	0.000000	0.000000	4.000000	18.000000	0.000000
22012.684522	-0.253121	0.568518	0.086186	59.655373	122.691742	147.620590	2.231626	0.000000	4.474354	0.000000	0.000000	0.000000	-0.363252	-0.511476	3.125776	0.000000	0.000000	4.000000	18.000000	0.000000
22012.687856	-0.253121	0.568518	0.086186	59.655373	122.691742	147.620590	2.231626	0.000000	4.474354	0.000000	0.000000	0.000000	-0.363252	-0.511476	3.125776	0.000000	0.000000	4.000000	18.000000	0.000000
22012.691189	-0.253121	0.568518	0.086186	58.982590	124.804062	148.779449	2.452501	0.000000	4.357205	0.000000	0.000000	0.000000	-0.363252	-0.511476	3.125776	0.000000	0.000000	4.000000	18.000000	0.000000
22012.694522	-0.253654	0.566734	0.096574	58.982590	124.804062	148.779449	2.452501	0.000000	4.357205	0.000000	0.000000	0.000000	-0.159952	-0.535049	3.116573	0.000000	0.000000	4.000000	18.000000	0.000000
22012.697856	-0.253654	0.566734	0.096574	58.982590	124.804062	148.779449	2.452501	0.000000	4.357205	0.000000	0.000000	0.000000	-0.159952	-0.535049	3.116573	0.000000	0.000000	4.000000	18.000000	0.000000
22012.701189	-0.253654	0.566734	0.096574	58.413834	127.215263	150.018173	2.660697	0.000000	4.233284	0.000000	0.000000	0.000000	-0.159952	-0.535049	3.116573	0.000000	0.000000	4.000000	18.000000	0.000000
22012.704522	-0.253563	0.564895	0.106878	58.413834	127.215263	150.018173	2.660697	0.000000	4.233284	0.000000	0.000000	0.000000	0.027513	-0.551662	3.091088	0.000000	0.000000	4.000000	18.000000	0.000000
22012.707856	-0.253563	0.564895	0.106878	58.413834	127.215263	150.018173	2.660697	0.000000	4.233284	0.000000	0.000000	0.000000	0.027513	-0.551662	3.091088	0.000000	0.000000	4.000000	18.000000	0.000000
22012.711189	-0.253563	0.564895	0.106878	57.922333	129.902115	151.251038	2.856259	0.000000	4.103874	0.000000	0.000000	0.000000	0.027513	-0.551662	3.091088	0.000000	0.000000	4.000000	18.000000	0.000000
22012.714522	-0.252816	0.563039	0.117059	57.922333	129.902115	151.251038	2.856259	0.000000	4.103874	0.000000	0.000000	0.000000	0.223909	-0.556735	3.054230	0.000000	0.000000	4.000000	18.000000	0.000000
22012.717856	-0.252816	0.563039	0.117059	57.922333	129.902115	151.251038	2.856259	0.000000	4.103874	0.000000	0.000000	0.000000	0.223909	-0.556735	3.054230	0.000000	0.000000	4.000000	18.000000	0.000000
22012.721189	-0.252816	0.563039	0.117059	57.477150	132.665009	152.426376	3.040519	0.000000	3.969288	0.000000	0.000000	0.000000	0.223909	-0.556735	3.054230	0.000000	0.000000	4.000000	18.000000	0.000000
22012.724522	-0.251408	0.561222	0.127048	57.477150	132.665009	152.426376	3.040519	0.000000	3.969288	0.000000	0.000000	0.000000	0.422482	-0.545085	2.996767	0.000000	0.000000	4.000000	18.000000	0.000000
22012.727856	-0.251408	0.561222	0.127048	57.477150	132.665009	152.426376	3.040519	0.000000	3.969288	0.000000	0.000000	0.000000	0.422482	-0.545085	2.996767	0.000000	0.000000	4.000000	18.000000	0.000000
22012.731189	-0.251408	0.561222	0.127048	57.098225	135.227982	153.592667	3.213965	0.000000	3.830199	0.000000	0.000000	0.000000	0.422482	-0.545085	2.996767	0.000000	0.000000	4.000000	18.000000	0.000000
22012.734522	-0.249386	0.559470	0.136897	57.098225	135.227982	153.592667	3.213965	0.000000	3.830199	0.000000	0.000000	0.000000	0.606471	-0.525812	2.954729	0.000000	0.000000	4.000000	18.000000	0.000000
22012.737856	-0.249386	0.559470	0.136897	57.098225	135.227982	153.592667	3.213965	0.000000	3.830199	0.000000	0.000000	0.000000	0.606471	-0.525812	2.954729	0.000000	0.000000	4.000000	18.000000	0.000000
22012.741189	-0.249386	0.559470	0.136897	56.898346	137.357025	154.616074	3.378083	0.000000	3.686266	0.000000	0.000000	0.000000	0.606471	-0.525812	2.954729	0.000000	0.000000	4.000000	18.000000	0.000000
22012.744522	-0.246726	0.557768	0.146558	56.898346	137.357025	154.616074	3.378083	0.000000	3.686266	0.000000	0.000000	0.000000	0.798016	-0.510508	2.898311	0.000000	0.000000	4.000000	18.000000	0.000000
22012.747856	-0.246726	0.557768	0.146558	56.898346	137.357025	154.616074	3.378083	0.000000	3.686266	0.000000	0.000000	0.000000	0.798016	-0.510508	2.898311	0.000000	0.000000	4.000000	18.000000	0.000000
22012.751189	-0.246726	0.557768	0.146558	57.039234	138.934448	155.281097	3.533508	0.000000	3.537559	0.000000	0.000000	0.000000	0.798016	-0.510508	2.898311	0.000000	0.000000	4.000000	18.000000	0.000000
22012.754522	-0.243494	0.556135	0.156036	57.039234	138.934448	155.281097	3.533508	0.000000	3.537559	0.000000	0.000000	0.000000	0.969613	-0.490039	2.843405	0.000000	0.000000	4.000000	18.000000	0.000000
22012.757856	-0.243494	0.556135	0.156036	57.039234	138.934448	155.281097	3.533508	0.000000	3.537559	0.000000	0.000000	0.000000	0.969613	-0.490039	2.843405	0.000000	0.000000	4.000000	18.000000	0.000000
22012.761189	-0.243494	0.556135	0.156036	57.418579	140.224930	155.682922	3.680350	0.000000	3.384527	0.000000	0.000000	0.000000	0.969613	-0.490039	2.843405	0.000000	0.000000	4.000000	18.000000	0.000000
22012.764522	-0.239701	0.554524	0.165185	57.418579	140.224930	155.682922	3.680350	0.000000	3.384527	0.000000	0.000000	0.000000	1.137999	-0.483142	2.744517	0.000000	0.000000	4.000000	18.000000	0.000000
22012.767856	-0.239701	0.554524	0.165185	57.418579	140.224930	155.682922	3.680350	0.000000	3.384527	0.000000	0.000000	0.000000	1.137999	-0.483142	2.744517	0.000000	0.000000	4.000000	18.000000	0.000000
22012.771189	-0.239701	0.554524	0.165185	57.877705	141.546280	156.101929	3.817737	0.000000	3.228759	0.000000	0.000000	0.000000	1.137999	-0.483142	2.744517	0.000000	0.000000	4.000000	18.000000	0.000000
22012.774522	-0.235311	0.552943	0.173982	57.877705	141.546280	156.101929	3.817737	0.000000	3.228759	0.000000	0.000000	0.000000	1.316982	-0.474266	2.639291	0.000000	0.000000	4.000000	18.000000	0.000000
22012.777856	-0.235311	0.552943	0.173982	57.877705	141.546280	156.101929	3.817737	0.000000	3.228759	0.000000	0.000000	0.000000	1.316982	-0.474266	2.639291	0.000000	0.000000	4.000000	18.000000	0.000000
22012.781189	-0.235311	0.552943	0.173982	58.368011	143.105972	156.720718	3.946855	0.000000	3.069582	0.000000	0.000000	0.000000	1.316982	-0.474266	2.639291	0.000000	0.000000	4.000000	18.000000	0.000000
22012.784522	-0.230396	0.551373	0.182320	58.368011	143.105972	156.720718	3.946855	0.000000	3.069582	0.000000	0.000000	0.000000	1.474630	-0.471073	2.501214	0.000000	0.000000	4.000000	18.000000	0.000000
22012.787856	-0.230396	0.551373	0.182320	58.368011	143.105972	156.720718	3.946855	0.000000	3.069582	0.000000	0.000000	0.000000	1.474630	-0.471073	2.501214	0.000000	0.000000	4.000000	18.000000	0.000000
22012.791189	-0.230396	0.551373	0.182320	58.851627	144.975220	157.658707	4.066903	0.000000	2.908660	0.000000	0.000000	0.000000	1.474630	-0.471073	2.501214	0.000000	0.000000	4.000000	18.000000	0.000000
22012.794522	-0.225029	0.549862	0.190171	58.851627	144.975220	157.658707	4.066903	0.000000	2.908660	0.000000	0.000000	0.000000	1.610088	-0.453411	2.355382	0.000000	0.000000	4.000000	18.000000	0.000000
22012.797856	-0.225029	0.549862	0.190171	58.851627	144.975220	157.658707	4.066903	0.000000	2.908660	0.000000	0.000000	0.000000	1.610088	-0.453411	2.355382	0.000000	0.000000	4.000000	18.000000	0.000000
22012.801189	-0.225029	0.549862	0.190171	59.316818	147.108276	158.843613	4.177932	0.000000	2.746796	0.000000	0.000000	0.000000	1.610088	-0.453411	2.355382	0.000000	0.000000	4.000000	18.000000	0.000000
22012.804522	-0.219177	0.548374	0.197492	59.316818	147.108276	158.843613	4.177932	0.000000	2.746796	0.000000	0.000000	0.000000	1.755508	-0.446331	2.196227	0.000000	0.000000	4.000000	18.000000	0.000000
22012.807856	-0.219177	0.548374	0.197492	59.316818	147.108276	158.843613	4.177932	0.000000	2.746796	0.000000	0.000000	0.000000	1.755508	-0.446331	2.196227	0.000000	0.000000	4.000000	18.000000	0.000000
22012.811189	-0.219177	0.548374	0.197492	59.725559	149.233307	160.023636	4.280930	0.000000	2.583338	0.000000	0.000000	0.000000	1.755508	-0.446331	2.196227	0.000000	0.000000	4.000000	18.000000	0.000000
22012.814522	-0.212860	0.547016	0.204286	59.725559	149.233307	160.023636	4.280930	0.000000	2.583338	0.000000	0.000000	0.000000	1.895186	-0.407275	2.038227	0.000000	0.000000	4.000000	18.000000	0.000000
22012.817856	-0.212860	0.547016	0.204286	59.725559	149.233307	160.023636	4.280930	0.000000	2.583338	0.000000	0.000000	0.000000	1.895186	-0.407275	2.038227	0.000000	0.000000	4.000000	18.000000	0.000000
22012.821189	-0.212860	0.547016	0.204286	60.067013	151.133575	161.011322	4.376527	0.000000	2.417853	0.000000	0.000000	0.000000	1.895186	-0.407275	2.038227	0.000000	0.000000	4.000000	18.000000	0.000000
22012.824522	-0.205953	0.545812	0.210544	60.067013	151.133575	161.011322	4.376527	0.000000	2.417853	0.000000	0.000000	0.000000	2.071929	-0.361220	1.877549	0.000000	0.000000	4.000000	18.000000	0.000000
22012.827856	-0.205953	0.545812	0.210544	60.067013	151.133575	161.011322	4.376527	0.000000	2.417853	0.000000	0.000000	0.000000	2.071929	-0.361220	1.877549	0.000000	0.000000	4.000000	18.000000	0.000000
22012.831189	-0.205953	0.545812	0.210544	60.341274	152.806198	161.789719	4.466342	0.000000	2.247617	0.000000	0.000000	0.000000	2.071929	-0.361220	1.877549	0.000000	0.000000	4.000000	18.000000	0.000000
22012.834522	-0.198477	0.544695	0.216271	60.341274	152.806198	161.789719	4.466342	0.000000	2.247617	0.000000	0.000000	0.000000	2.242839	-0.335246	1.718008	0.000000	0.000000	4.000000	18.000000	0.000000
22012.837856	-0.198477	0.544695	0.216271	60.341274	152.806198	161.789719	4.466342	0.000000	2.247617	0.000000	0.000000	0.000000	2.242839	-0.335246	1.718008	0.000000	0.000000	4.000000	18.000000	0.000000
22012.841189	-0.198477	0.544695	0.216271	60.558384	154.365738	162.473694	4.550468	0.000000	2.072014	0.000000	0.000000	0.000000	2.242839	-0.335246	1.718008	0.000000	0.000000	4.000000	18.000000	0.000000
22012.844522	-0.190566	0.543744	0.221383	60.558384	154.365738	162.473694	4.550468	0.000000	2.072014	0.000000	0.000000	0.000000	2.373297	-0.285174	1.533608	0.000000	0.000000	4.000000	18.000000	0.000000
22012.847856	-0.190566	0.543744	0.221383	60.558384	154.365738	162.473694	4.550468	0.000000	2.072014	0.000000	0.000000	0.000000	2.373297	-0.285174	1.533608	0.000000	0.000000	4.000000	18.000000	0.000000
22012.851189	-0.190566	0.543744	0.221383	60.738491	156.027161	163.245453	4.627733	0.000000	1.893168	0.000000	0.000000	0.000000	2.373297	-0.285174	1.533608	0.000000	0.000000	4.000000	18.000000	0.000000
22012.854522	-0.182357	0.542921	0.225786	60.738491	156.027161	163.245453	4.627733	0.000000	1.893168	0.000000	0.000000	0.000000	2.462693	-0.246810	1.320815	0.000000	0.000000	4.000000	18.000000	0.000000
22012.857856	-0.182357	0.542921	0.225786	60.738491	156.027161	163.245453	4.627733	0.000000	1.893168	0.000000	0.000000	0.000000	2.462693	-0.246810	1.320815	0.000000	0.000000	4.000000	18.000000	0.000000
22012.861189	-0.182357	0.542921	0.225786	60.897129	157.936081	164.226151	4.697274	0.000000	1.713366	0.000000	0.000000	0.000000	2.462693	-0.246810	1.320815	0.000000	0.000000	4.000000	18.000000	0.000000
22012.864522	-0.173808	0.542211	0.229481	60.897129	157.936081	164.226151	4.697274	0.000000	1.713366	0.000000	0.000000	0.000000	2.564636	-0.213164	1.108728	0.000000	0.000000	4.000000	18.000000	0.000000
22012.867856	-0.173808	0.542211	0.229481	60.897129	157.936081	164.226151	4.697274	0.000000	1.713366	0.000000	0.000000	0.000000	2.564636	-0.213164	1.108728	0.000000	0.000000	4.000000	18.000000	0.000000
22012.871189	-0.173808	0.542211	0.229481	61.188210	160.042221	165.376404	4.759862	0.000000	1.530917	0.000000	0.000000	0.000000	2.564636	-0.213164	1.108728	0.000000	0.000000	4.000000	18.000000	0.000000
22012.874522	-0.165007	0.541634	0.232432	61.188210	160.042221	165.376404	4.759862	0.000000	1.530917	0.000000	0.000000	0.000000	2.640460	-0.172998	0.885073	0.000000	0.000000	4.000000	18.000000	0.000000
22012.877856	-0.165007	0.541634	0.232432	61.188210	160.042221	165.376404	4.759862	0.000000	1.530917	0.000000	0.000000	0.000000	2.640460	-0.172998	0.885073	0.000000	0.000000	4.000000	18.000000	0.000000
22012.881189	-0.165007	0.541634	0.232432	62.026608	162.150330	166.569443	4.815219	0.000000	1.346725	0.000000	0.000000	0.000000	2.640460	-0.172998	0.885073	0.000000	0.000000	4.000000	18.000000	0.000000
22012.884522	-0.155918	0.541234	0.234817	62.026608	162.150330	166.569443	4.815219	0.000000	1.346725	0.000000	0.000000	0.000000	2.726669	-0.120131	0.715716	0.000000	0.000000	4.000000	18.000000	0.000000
22012.887856	-0.155918	0.541234	0.234817	62.026608	162.150330	166.569443	4.815219	0.000000	1.346725	0.000000	0.000000	0.000000	2.726669	-0.120131	0.715716	0.000000	0.000000	4.000000	18.000000	0.000000
22012.891189	-0.155918	0.541234	0.234817	63.390583	164.091660	167.694382	4.863989	0.000000	1.158277	0.000000	0.000000	0.000000	2.726669	-0.120131	0.715716	0.000000	0.000000	4.000000	18.000000	0.000000
22012.894522	-0.146490	0.540968	0.236618	63.390583	164.091660	167.694382	4.863989	0.000000	1.158277	0.000000	0.000000	0.000000	2.828418	-0.079637	0.540023	0.000000	0.000000	4.000000	18.000000	0.000000
22012.897856	-0.146490	0.540968	0.236618	63.390583	164.091660	167.694382	4.863989	0.000000	1.158277	0.000000	0.000000	0.000000	2.828418	-0.079637	0.540023	0.000000	0.000000	4.000000	18.000000	0.000000
22012.901189	-0.146490	0.540968	0.236618	64.975281	165.852219	169.221115	4.906200	0.000000	0.963952	0.000000	0.000000	0.000000	2.828418	-0.079637	0.540023	0.000000	0.000000	4.000000	18.000000	0.000000
22012.904522	-0.136807	0.540915	0.237797	64.975281	165.852219	169.221115	4.906200	0.000000	0.963952	0.000000	0.000000	0.000000	2.904714	-0.015868	0.353701	0.000000	0.000000	4.000000	18.000000	0.000000
22012.907856	-0.136807	0.540915	0.237797	64.975281	165.852219	169.221115	4.906200	0.000000	0.963952	0.000000	0.000000	0.000000	2.904714	-0.015868	0.353701	0.000000	0.000000	4.000000	18.000000	0.000000
22012.911189	-0.136807	0.540915	0.237797	66.590126	167.550552	171.908661	4.941159	0.000000	0.764818	0.000000	0.000000	0.000000	2.904714	-0.015868	0.353701	0.000000	0.000000	4.000000	18.000000	0.000000
22012.914522	-0.126899	0.541039	0.238377	66.590126	167.550552	171.908661	4.941159	0.000000	0.764818	0.000000	0.000000	0.000000	2.972466	0.037035	0.174241	0.000000	0.000000	4.000000	18.000000	0.000000
22012.917856	-0.126899	0.541039	0.238377	66.590126	167.550552	171.908661	4.941159	0.000000	0.764818	0.000000	0.000000	0.000000	2.972466	0.037035	0.174241	0.000000	0.000000	4.000000	18.000000	0.000000
22012.921189	-0.126899	0.541039	0.238377	68.181160	169.479904	175.252411	4.968467	0.000000	0.560655	0.000000	0.000000	0.000000	2.972466	0.037035	0.174241	0.000000	0.000000	4.000000	18.000000	0.000000
22012.924522	-0.116792	0.541340	0.238378	68.181160	169.479904	175.252411	4.968467	0.000000	0.560655	0.000000	0.000000	0.000000	3.032260	0.090383	0.000152	0.000000	0.000000	4.000000	18.000000	0.000000
22012.927856	-0.116792	0.541340	0.238378	68.181160	169.479904	175.252411	4.968467	0.000000	0.560655	0.000000	0.000000	0.000000	3.032260	0.090383	0.000152	0.000000	0.000000	4.000000	18.000000	0.000000
22012.931189	-0.116792	0.541340	0.238378	69.722702	171.926697	178.643402	4.987641	0.000000	0.351335	0.000000	0.000000	0.000000	3.032260	0.090383	0.000152	0.000000	0.000000	4.000000	18.000000	0.000000
22012.934522	-0.106610	0.541781	0.237805	69.722702	171.926697	178.643402	4.987641	0.000000	0.351335	0.000000	0.000000	0.000000	3.054461	0.132360	-0.171822	0.000000	0.000000	4.000000	18.000000	0.000000
22012.937856	-0.106610	0.541781	0.237805	69.722702	171.926697	178.643402	4.987641	0.000000	0.351335	0.000000	0.000000	0.000000	3.054461	0.132360	-0.171822	0.000000	0.000000	4.000000	18.000000	0.000000
22012.941189	-0.106610	0.541781	0.237805	71.171608	175.051498	-177.722763	4.998069	0.000000	0.138927	0.000000	0.000000	0.000000	3.054461	0.132360	-0.171822	0.000000	0.000000	4.000000	18.000000	0.000000
22012.944522	-0.096355	0.542332	0.236753	71.171608	175.051498	-177.722763	4.998069	0.000000	0.138927	0.000000	0.000000	0.000000	3.076510	0.165236	-0.315651	0.000000	0.000000	4.000000	18.000000	0.000000
22012.947856	-0.096355	0.542332	0.236753	71.171608	175.051498	-177.722763	4.998069	0.000000	0.138927	0.000000	0.000000	0.000000	3.076510	0.165236	-0.315651	0.000000	0.000000	4.000000	18.000000	0.000000
22012.951189	-0.096355	0.542332	0.236753	72.509087	178.780151	-173.548080	4.999408	0.000000	-0.076969	0.000000	0.000000	0.000000	3.076510	0.165236	-0.315651	0.000000	0.000000	4.000000	18.000000	0.000000
22012.954522	-0.086042	0.542930	0.235204	72.509087	178.780151	-173.548080	4.999408	0.000000	-0.076969	0.000000	0.000000	0.000000	3.093961	0.179328	-0.464730	0.000000	0.000000	4.000000	18.000000	0.000000
22012.957856	-0.086042	0.542930	0.235204	72.509087	178.780151	-173.548080	4.999408	0.000000	-0.076969	0.000000	0.000000	0.000000	3.093961	0.179328	-0.464730	0.000000	0.000000	4.000000	18.000000	0.000000
22012.961189	-0.086042	0.542930	0.235204	73.730904	-177.038437	-168.510300	4.991219	0.000000	-0.296204	0.000000	0.000000	0.000000	3.093961	0.179328	-0.464730	0.000000	0.000000	4.000000	18.000000	0.000000
22012.964522	-0.075667	0.543604	0.233261	73.730904	-177.038437	-168.510300	4.991219	0.000000	-0.296204	0.000000	0.000000	0.000000	3.112472	0.202290	-0.582895	0.000000	0.000000	4.000000	18.000000	0.000000
22012.967856	-0.075667	0.543604	0.233261	73.730904	-177.038437	-168.510300	4.991219	0.000000	-0.296204	0.000000	0.000000	0.000000	3.112472	0.202290	-0.582895	0.000000	0.000000	4.000000	18.000000	0.000000
22012.971189	-0.075667	0.543604	0.233261	74.846931	-172.596237	-162.837265	4.973015	0.000000	-0.518770	0.000000	0.000000	0.000000	3.112472	0.202290	-0.582895	0.000000	0.000000	4.000000	18.000000	0.000000
22012.974522	-0.065178	0.544428	0.230913	74.846931	-172.596237	-162.837265	4.973015	0.000000	-0.518770	0.000000	0.000000	0.000000	3.146742	0.246971	-0.704500	0.000000	0.000000	4.000000	18.000000	0.000000
22012.977856	-0.065178	0.544428	0.230913	74.846931	-172.596237	-162.837265	4.973015	0.000000	-0.518770	0.000000	0.000000	0.000000	3.146742	0.246971	-0.704500	0.000000	0.000000	4.000000	18.000000	0.000000
22012.981189	-0.065178	0.544428	0.230913	75.853081	-168.111542	-157.096268	4.944098	0.000000	-0.745583	0.000000	0.000000	0.000000	3.146742	0.246971	-0.704500	0.000000	0.000000	4.000000	18.000000	0.000000
22012.984522	-0.054656	0.545282	0.228157	75.853081	-168.111542	-157.096268	4.944098	0.000000	-0.745583	0.000000	0.000000	0.000000	3.156514	0.256487	-0.826781	0.000000	0.000000	4.000000	18.000000	0.000000
22012.987856	-0.054656	0.545282	0.228157	75.853081	-168.111542	-157.096268	4.944098	0.000000	-0.745583	0.000000	0.000000	0.000000	3.156514	0.256487	-0.826781	0.000000	0.000000	4.000000	18.000000	0.000000
22012.991189	-0.054656	0.545282	0.228157	76.748734	-163.680817	-151.156906	4.904088	0.000000	-0.974640	0.000000	0.000000	0.000000	3.156514	0.256487	-0.826781	0.000000	0.000000	4.000000	18.000000	0.000000
22012.994522	-0.044146	0.546236	0.224941	76.748734	-163.680817	-151.156906	4.904088	0.000000	-0.974640	0.000000	0.000000	0.000000	3.152946	0.286135	-0.964708	0.000000	0.000000	4.000000	18.000000	0.000000
22012.997856	-0.044146	0.546236	0.224941	76.748734	-163.680817	-151.156906	4.904088	0.000000	-0.974640	0.000000	0.000000	0.000000	3.152946	0.286135	-0.964708	0.000000	0.000000	4.000000	18.000000	0.000000
22013.001189	-0.044146	0.546236	0.224941	77.437492	-159.381119	-144.970795	4.852643	0.000000	-1.204931	0.000000	0.000000	0.000000	3.152946	0.286135	-0.964708	0.000000	0.000000	4.000000	18.000000	0.000000
22013.004522	-0.033789	0.547271	0.221153	77.437492	-159.381119	-144.970795	4.852643	0.000000	-1.204931	0.000000	0.000000	0.000000	3.107186	0.310379	-1.136255	0.000000	0.000000	4.000000	18.000000	0.000000
22013.007856	-0.033789	0.547271	0.221153	77.437492	-159.381119	-144.970795	4.852643	0.000000	-1.204931	0.000000	0.000000	0.000000	3.107186	0.310379	-1.136255	0.000000	0.000000	4.000000	18.000000	0.000000
22013.011189	-0.033789	0.547271	0.221153	77.787956	-155.367691	-139.182022	4.789935	0.000000	-1.434057	0.000000	0.000000	0.000000	3.107186	0.310379	-1.136255	0.000000	0.000000	4.000000	18.000000	0.000000
22013.014522	-0.023666	0.548338	0.216760	77.787956	-155.367691	-139.182022	4.789935	0.000000	-1.434057	0.000000	0.000000	0.000000	3.036760	0.320172	-1.318070	0.000000	0.000000	4.000000	18.000000	0.000000
22013.017856	-0.023666	0.548338	0.216760	77.787956	-155.367691	-139.182022	4.789935	0.000000	-1.434057	0.000000	0.000000	0.000000	3.036760	0.320172	-1.318070	0.000000	0.000000	4.000000	18.000000	0.000000
22013.021189	-0.023666	0.548338	0.216760	77.914970	-151.486008	-134.058685	4.716111	0.000000	-1.660813	0.000000	0.000000	0.000000	3.036760	0.320172	-1.318070	0.000000	0.000000	4.000000	18.000000	0.000000
22013.024522	-0.013893	0.549452	0.211770	77.914970	-151.486008	-134.058685	4.716111	0.000000	-1.660813	0.000000	0.000000	0.000000	2.931920	0.334100	-1.496815	0.000000	0.000000	4.000000	18.000000	0.000000
22013.027856	-0.013893	0.549452	0.211770	77.914970	-151.486008	-134.058685	4.716111	0.000000	-1.660813	0.000000	0.000000	0.000000	2.931920	0.334100	-1.496815	0.000000	0.000000	4.000000	18.000000	0.000000
22013.031189	-0.013893	0.549452	0.211770	77.921814	-147.829727	-129.386841	4.631762	0.000000	-1.883291	0.000000	0.000000	0.000000	2.931920	0.334100	-1.496815	0.000000	0.000000	4.000000	18.000000	0.000000
22013.034522	-0.004612	0.550531	0.206197	77.921814	-147.829727	-129.386841	4.631762	0.000000	-1.883291	0.000000	0.000000	0.000000	2.784470	0.323899	-1.672082	0.000000	0.000000	4.000000	18.000000	0.000000
22013.037856	-0.004612	0.550531	0.206197	77.921814	-147.829727	-129.386841	4.631762	0.000000	-1.883291	0.000000	0.000000	0.000000	2.784470	0.323899	-1.672082	0.000000	0.000000	4.000000	18.000000	0.000000
22013.041189	-0.004612	0.550531	0.206197	77.888412	-144.773331	-124.708969	4.537949	0.000000	-2.099289	0.000000	0.000000	0.000000	2.784470	0.323899	-1.672082	0.000000	0.000000	4.000000	18.000000	0.000000
22013.044522	0.004167	0.551580	0.200114	77.888412	-144.773331	-124.708969	4.537949	0.000000	-2.099289	0.000000	0.000000	0.000000	2.633722	0.314681	-1.824808	0.000000	0.000000	4.000000	18.000000	0.000000
22013.047856	0.004167	0.551580	0.200114	77.888412	-144.773331	-124.708969	4.537949	0.000000	-2.099289	0.000000	0.000000	0.000000	2.633722	0.314681	-1.824808	0.000000	0.000000	4.000000	18.000000	0.000000
22013.051189	0.004167	0.551580	0.200114	77.883514	-142.785645	-120.645294	4.435104	0.000000	-2.308646	0.000000	0.000000	0.000000	2.633722	0.314681	-1.824808	0.000000	0.000000	4.000000	18.000000	0.000000
22013.054522	0.012436	0.552623	0.193491	77.883514	-142.785645	-120.645294	4.435104	0.000000	-2.308646	0.000000	0.000000	0.000000	2.480499	0.312822	-1.986936	0.000000	0.000000	4.000000	18.000000	0.000000
22013.057856	0.012436	0.552623	0.193491	77.883514	-142.785645	-120.645294	4.435104	0.000000	-2.308646	0.000000	0.000000	0.000000	2.480499	0.312822	-1.986936	0.000000	0.000000	4.000000	18.000000	0.000000
22013.061189	0.012436	0.552623	0.193491	77.962708	-142.050964	-118.083649	4.323110	0.000000	-2.512114	0.000000	0.000000	0.000000	2.480499	0.312822	-1.986936	0.000000	0.000000	4.000000	18.000000	0.000000
22013.064522	0.020403	0.553632	0.186436	77.962708	-142.050964	-118.083649	4.323110	0.000000	-2.512114	0.000000	0.000000	0.000000	2.390119	0.302696	-2.116493	0.000000	0.000000	4.000000	18.000000	0.000000
22013.067856	0.020403	0.553632	0.186436	77.962708	-142.050964	-118.083649	4.323110	0.000000	-2.512114	0.000000	0.000000	0.000000	2.390119	0.302696	-2.116493	0.000000	0.000000	4.000000	18.000000	0.000000
22013.071189	0.020403	0.553632	0.186436	78.035690	-141.575592	-116.165962	4.200237	0.000000	-2.712564	0.000000	0.000000	0.000000	2.390119	0.302696	-2.116493	0.000000	0.000000	4.000000	18.000000	0.000000
22013.074522	0.028210	0.554587	0.178964	78.035690	-141.575592	-116.165962	4.200237	0.000000	-2.712564	0.000000	0.000000	0.000000	2.342284	0.286377	-2.241703	0.000000	0.000000	4.000000	18.000000	0.000000
22013.077856	0.028210	0.554587	0.178964	78.035690	-141.575592	-116.165962	4.200237	0.000000	-2.712564	0.000000	0.000000	0.000000	2.342284	0.286377	-2.241703	0.000000	0.000000	4.000000	18.000000	0.000000
22013.081189	0.028210	0.554587	0.178964	78.169052	-140.680130	-113.989304	4.064591	0.000000	-2.911889	0.000000	0.000000	0.000000	2.342284	0.286377	-2.241703	0.000000	0.000000	4.000000	18.000000	0.000000
22013.084522	0.035792	0.555538	0.171210	78.169052	-140.680130	-113.989304	4.064591	0.000000	-2.911889	0.000000	0.000000	0.000000	2.274467	0.285486	-2.326216	0.000000	0.000000	4.000000	18.000000	0.000000
22013.087856	0.035792	0.555538	0.171210	78.169052	-140.680130	-113.989304	4.064591	0.000000	-2.911889	0.000000	0.000000	0.000000	2.274467	0.285486	-2.326216	0.000000	0.000000	4.000000	18.000000	0.000000
22013.091189	0.035792	0.555538	0.171210	78.597565	-138.737976	-110.389061	3.917434	0.000000	-3.107043	0.000000	0.000000	0.000000	2.274467	0.285486	-2.326216	0.000000	0.000000	4.000000	18.000000	0.000000
22013.094522	0.043003	0.556437	0.163340	78.597565	-138.737976	-110.389061	3.917434	0.000000	-3.107043	0.000000	0.000000	0.000000	2.163473	0.269651	-2.360818	0.000000	0.000000	4.000000	18.000000	0.000000
22013.097856	0.043003	0.556437	0.163340	78.597565	-138.737976	-110.389061	3.917434	0.000000	-3.107043	0.000000	0.000000	0.000000	2.163473	0.269651	-2.360818	0.000000	0.000000	4.000000	18.000000	0.000000
22013.101189	0.043003	0.556437	0.163340	79.285622	-135.776535	-105.949768	3.761962	0.000000	-3.293576	0.000000	0.000000	0.000000	2.163473	0.269651	-2.360818	0.000000	0.000000	4.000000	18.000000	0.000000
22013.104522	0.049790	0.557350	0.155361	79.285622	-135.776535	-105.949768	3.761962	0.000000	-3.293576	0.000000	0.000000	0.000000	2.036125	0.273980	-2.393697	0.000000	0.000000	4.000000	18.000000	0.000000
22013.107856	0.049790	0.557350	0.155361	79.285622	-135.776535	-105.949768	3.761962	0.000000	-3.293576	0.000000	0.000000	0.000000	2.036125	0.273980	-2.393697	0.000000	0.000000	4.000000	18.000000	0.000000
22013.111189	0.049790	0.557350	0.155361	80.052322	-132.186295	-100.872993	3.599477	0.000000	-3.470412	0.000000	0.000000	0.000000	2.036125	0.273980	-2.393697	0.000000	0.000000	4.000000	18.000000	0.000000
22013.114522	0.055953	0.558230	0.147237	80.052322	-132.186295	-100.872993	3.599477	0.000000	-3.470412	0.000000	0.000000	0.000000	1.848683	0.263985	-2.437211	0.000000	0.000000	4.000000	18.000000	0.000000
22013.117856	0.055953	0.558230	0.147237	80.052322	-132.186295	-100.872993	3.599477	0.000000	-3.470412	0.000000	0.000000	0.000000	1.848683	0.263985	-2.437211	0.000000	0.000000	4.000000	18.000000	0.000000
22013.121189	0.055953	0.558230	0.147237	80.775032	-128.207870	-95.027054	3.432482	0.000000	-3.635665	0.000000	0.000000	0.000000	1.848683	0.263985	-2.437211	0.000000	0.000000	4.000000	18.000000	0.000000
22013.124522	0.061435	0.559088	0.138875	80.775032	-128.207870	-95.027054	3.432482	0.000000	-3.635665	0.000000	0.000000	0.000000	1.644586	0.257430	-2.508632	0.000000	0.000000	4.000000	18.000000	0.000000
22013.127856	0.061435	0.559088	0.138875	80.775032	-128.207870	-95.027054	3.432482	0.000000	-3.635665	0.000000	0.000000	0.000000	1.644586	0.257430	-2.508632	0.000000	0.000000	4.000000	18.000000	0.000000
22013.131189	0.061435	0.559088	0.138875	81.428841	-124.038849	-89.183342	3.260753	0.000000	-3.790447	0.000000	0.000000	0.000000	1.644586	0.257430	-2.508632	0.000000	0.000000	4.000000	18.000000	0.000000
22013.134522	0.066442	0.560016	0.130250	81.428841	-124.038849	-89.183342	3.260753	0.000000	-3.790447	0.000000	0.000000	0.000000	1.502190	0.278348	-2.587644	0.000000	0.000000	4.000000	18.000000	0.000000
22013.137856	0.066442	0.560016	0.130250	81.428841	-124.038849	-89.183342	3.260753	0.000000	-3.790447	0.000000	0.000000	0.000000	1.502190	0.278348	-2.587644	0.000000	0.000000	4.000000	18.000000	0.000000
22013.141189	0.066442	0.560016	0.130250	82.032990	-119.572937	-83.316055	3.081404	0.000000	-3.937633	0.000000	0.000000	0.000000	1.502190	0.278348	-2.587644	0.000000	0.000000	4.000000	18.000000	0.000000
22013.144522	0.070953	0.561023	0.121387	82.032990	-119.572937	-83.316055	3.081404	0.000000	-3.937633	0.000000	0.000000	0.000000	1.353391	0.302131	-2.658822	0.000000	0.000000	4.000000	18.000000	0.000000
22013.147856	0.070953	0.561023	0.121387	82.032990	-119.572937	-83.316055	3.081404	0.000000	-3.937633	0.000000	0.000000	0.000000	1.353391	0.302131	-2.658822	0.000000	0.000000	4.000000	18.000000	0.000000
22013.151189	0.070953	0.561023	0.121387	82.543068	-114.805916	-77.529503	2.894768	0.000000	-4.076802	0.000000	0.000000	0.000000	1.353391	0.302131	-2.658822	0.000000	0.000000	4.000000	18.000000	0.000000
22013.154522	0.074870	0.562087	0.112330	82.543068	-114.805916	-77.529503	2.894768	0.000000	-4.076802	0.000000	0.000000	0.000000	1.174999	0.319104	-2.717095	0.000000	0.000000	4.000000	18.000000	0.000000
22013.157856	0.074870	0.562087	0.112330	82.543068	-114.805916	-77.529503	2.894768	0.000000	-4.076802	0.000000	0.000000	0.000000	1.174999	0.319104	-2.717095	0.000000	0.000000	4.000000	18.000000	0.000000
22013.161189	0.074870	0.562087	0.112330	82.982841	-109.798515	-71.781303	2.702315	0.000000	-4.206839	0.000000	0.000000	0.000000	1.174999	0.319104	-2.717095	0.000000	0.000000	4.000000	18.000000	0.000000
22013.164522	0.078058	0.563150	0.103197	82.982841	-109.798515	-71.781303	2.702315	0.000000	-4.206839	0.000000	0.000000	0.000000	0.956357	0.318871	-2.739912	0.000000	0.000000	4.000000	18.000000	0.000000
22013.167856	0.078058	0.563150	0.103197	82.982841	-109.798515	-71.781303	2.702315	0.000000	-4.206839	0.000000	0.000000	0.000000	0.956357	0.318871	-2.739912	0.000000	0.000000	4.000000	18.000000	0.000000
22013.171189	0.078058	0.563150	0.103197	83.361595	-104.687729	-65.844025	2.507195	0.000000	-4.325965	0.000000	0.000000	0.000000	0.956357	0.318871	-2.739912	0.000000	0.000000	4.000000	18.000000	0.000000
22013.174522	0.080548	0.564183	0.094043	83.361595	-104.687729	-65.844025	2.507195	0.000000	-4.325965	0.000000	0.000000	0.000000	0.746921	0.309972	-2.746037	0.000000	0.000000	4.000000	18.000000	0.000000
22013.177856	0.080548	0.564183	0.094043	83.361595	-104.687729	-65.844025	2.507195	0.000000	-4.325965	0.000000	0.000000	0.000000	0.746921	0.309972	-2.746037	0.000000	0.000000	4.000000	18.000000	0.000000
22013.181189	0.080548	0.564183	0.094043	83.725143	-99.431938	-59.443123	2.309830	0.000000	-4.434488	0.000000	0.000000	0.000000	0.746921	0.309972	-2.746037	0.000000	0.000000	4.000000	18.000000	0.000000
22013.184522	0.082339	0.565233	0.085057	83.725143	-99.431938	-59.443123	2.309830	0.000000	-4.434488	0.000000	0.000000	0.000000	0.537538	0.314811	-2.695798	0.000000	0.000000	4.000000	18.000000	0.000000
22013.187856	0.082339	0.565233	0.085057	83.725143	-99.431938	-59.443123	2.309830	0.000000	-4.434488	0.000000	0.000000	0.000000	0.537538	0.314811	-2.695798	0.000000	0.000000	4.000000	18.000000	0.000000
22013.191189	0.082339	0.565233	0.085057	84.085205	-93.942162	-52.910397	2.113727	0.000000	-4.531242	0.000000	0.000000	0.000000	0.537538	0.314811	-2.695798	0.000000	0.000000	4.000000	18.000000	0.000000
22013.194522	0.083622	0.566335	0.076260	84.085205	-93.942162	-52.910397	2.113727	0.000000	-4.531242	0.000000	0.000000	0.000000	0.384797	0.330588	-2.639270	0.000000	0.000000	4.000000	18.000000	0.000000
22013.197856	0.083622	0.566335	0.076260	84.085205	-93.942162	-52.910397	2.113727	0.000000	-4.531242	0.000000	0.000000	0.000000	0.384797	0.330588	-2.639270	0.000000	0.000000	4.000000	18.000000	0.000000
22013.201189	0.083622	0.566335	0.076260	84.388428	-87.897392	-46.388710	1.917732	0.000000	-4.617608	0.000000	0.000000	0.000000	0.384797	0.330588	-2.639270	0.000000	0.000000	4.000000	18.000000	0.000000
22013.204522	0.084420	0.567564	0.067665	84.388428	-87.897392	-46.388710	1.917732	0.000000	-4.617608	0.000000	0.000000	0.000000	0.239491	0.368954	-2.578572	0.000000	0.000000	4.000000	18.000000	0.000000
22013.207856	0.084420	0.567564	0.067665	84.388428	-87.897392	-46.388710	1.917732	0.000000	-4.617608	0.000000	0.000000	0.000000	0.239491	0.368954	-2.578572	0.000000	0.000000	4.000000	18.000000	0.000000
22013.211189	0.084420	0.567564	0.067665	84.611259	-81.472862	-39.539074	1.722255	0.000000	-4.694021	0.000000	0.000000	0.000000	0.239491	0.368954	-2.578572	0.000000	0.000000	4.000000	18.000000	0.000000
22013.214522	0.084562	0.568889	0.059317	84.611259	-81.472862	-39.539074	1.722255	0.000000	-4.694021	0.000000	0.000000	0.000000	0.042639	0.397530	-2.504158	0.000000	0.000000	4.000000	18.000000	0.000000
22013.217856	0.084562	0.568889	0.059317	84.611259	-81.472862	-39.539074	1.722255	0.000000	-4.694021	0.000000	0.000000	0.000000	0.042639	0.397530	-2.504158	0.000000	0.000000	4.000000	18.000000	0.000000
22013.221189	0.084562	0.568889	0.059317	84.707764	-74.788933	-32.431000	1.529900	0.000000	-4.760190	0.000000	0.000000	0.000000	0.042639	0.397530	-2.504158	0.000000	0.000000	4.000000	18.000000	0.000000
22013.224522	0.083840	0.570291	0.051119	84.707764	-74.788933	-32.431000	1.529900	0.000000	-4.760190	0.000000	0.000000	0.000000	-0.216794	0.420418	-2.459460	0.000000	0.000000	4.000000	18.000000	0.000000
22013.227856	0.083840	0.570291	0.051119	84.707764	-74.788933	-32.431000	1.529900	0.000000	-4.760190	0.000000	0.000000	0.000000	-0.216794	0.420418	-2.459460	0.000000	0.000000	4.000000	18.000000	0.000000
22013.231189	0.083840	0.570291	0.051119	84.690971	-68.194824	-25.820053	1.339498	0.000000	-4.817234	0.000000	0.000000	0.000000	-0.216794	0.420418	-2.459460	0.000000	0.000000	4.000000	18.000000	0.000000
22013.234522	0.082341	0.571735	0.043067	84.690971	-68.194824	-25.820053	1.339498	0.000000	-4.817234	0.000000	0.000000	0.000000	-0.449638	0.433200	-2.415578	0.000000	0.000000	4.000000	18.000000	0.000000
22013.237856	0.082341	0.571735	0.043067	84.690971	-68.194824	-25.820053	1.339498	0.000000	-4.817234	0.000000	0.000000	0.000000	-0.449638	0.433200	-2.415578	0.000000	0.000000	4.000000	18.000000	0.000000
22013.241189	0.082341	0.571735	0.043067	84.715500	-61.621803	-19.074678	1.149330	0.000000	-4.866111	0.000000	0.000000	0.000000	-0.449638	0.433200	-2.415578	0.000000	0.000000	4.000000	18.000000	0.000000
22013.244522	0.080139	0.573163	0.035229	84.715500	-61.621803	-19.074678	1.149330	0.000000	-4.866111	0.000000	0.000000	0.000000	-0.660664	0.428454	-2.351530	0.000000	0.000000	4.000000	18.000000	0.000000
22013.247856	0.080139	0.573163	0.035229	84.715500	-61.621803	-19.074678	1.149330	0.000000	-4.866111	0.000000	0.000000	0.000000	-0.660664	0.428454	-2.351530	0.000000	0.000000	4.000000	18.000000	0.000000
22013.251189	0.080139	0.573163	0.035229	84.913925	-54.364338	-11.311804	0.959645	0.000000	-4.907044	0.000000	0.000000	0.000000	-0.660664	0.428454	-2.351530	0.000000	0.000000	4.000000	18.000000	0.000000
22013.254522	0.077287	0.574513	0.027567	84.913925	-54.364338	-11.311804	0.959645	0.000000	-4.907044	0.000000	0.000000	0.000000	-0.855675	0.404826	-2.298466	0.000000	0.000000	4.000000	18.000000	0.000000
22013.257856	0.077287	0.574513	0.027567	84.913925	-54.364338	-11.311804	0.959645	0.000000	-4.907044	0.000000	0.000000	0.000000	-0.855675	0.404826	-2.298466	0.000000	0.000000	4.000000	18.000000	0.000000
22013.261189	0.077287	0.574513	0.027567	85.214722	-45.677792	-1.812970	0.768245	0.000000	-4.940628	0.000000	0.000000	0.000000	-0.855675	0.404826	-2.298466	0.000000	0.000000	4.000000	18.000000	0.000000
22013.264522	0.073965	0.575805	0.020134	85.214722	-45.677792	-1.812970	0.768245	0.000000	-4.940628	0.000000	0.000000	0.000000	-0.996370	0.387827	-2.230033	0.000000	0.000000	4.000000	18.000000	0.000000
22013.267856	0.073965	0.575805	0.020134	85.214722	-45.677792	-1.812970	0.768245	0.000000	-4.940628	0.000000	0.000000	0.000000	-0.996370	0.387827	-2.230033	0.000000	0.000000	4.000000	18.000000	0.000000
22013.271189	0.073965	0.575805	0.020134	85.485641	-35.436817	9.438237	0.574836	0.000000	-4.966846	0.000000	0.000000	0.000000	-0.996370	0.387827	-2.230033	0.000000	0.000000	4.000000	18.000000	0.000000
22013.274522	0.070256	0.577069	0.012842	85.485641	-35.436817	9.438237	0.574836	0.000000	-4.966846	0.000000	0.000000	0.000000	-1.112893	0.379117	-2.187517	0.000000	0.000000	4.000000	18.000000	0.000000
22013.277856	0.070256	0.577069	0.012842	85.485641	-35.436817	9.438237	0.574836	0.000000	-4.966846	0.000000	0.000000	0.000000	-1.112893	0.379117	-2.187517	0.000000	0.000000	4.000000	18.000000	0.000000
22013.281189	0.070256	0.577069	0.012842	85.580086	-24.735144	21.220980	0.376073	0.000000	-4.985837	0.000000	0.000000	0.000000	-1.112893	0.379117	-2.187517	0.000000	0.000000	4.000000	18.000000	0.000000
22013.284522	0.066035	0.578351	0.005782	85.580086	-24.735144	21.220980	0.376073	0.000000	-4.985837	0.000000	0.000000	0.000000	-1.266064	0.384719	-2.118077	0.000000	0.000000	4.000000	18.000000	0.000000
22013.287856	0.066035	0.578351	0.005782	85.580086	-24.735144	21.220980	0.376073	0.000000	-4.985837	0.000000	0.000000	0.000000	-1.266064	0.384719	-2.118077	0.000000	0.000000	4.000000	18.000000	0.000000
22013.291189	0.066035	0.578351	0.005782	85.425301	-16.398689	30.540833	0.174009	0.000000	-4.996972	0.000000	0.000000	0.000000	-1.266064	0.384719	-2.118077	0.000000	0.000000	4.000000	18.000000	0.000000
22013.294522	0.061274	0.579726	-0.000981	85.425301	-16.398689	30.540833	0.174009	0.000000	-4.996972	0.000000	0.000000	0.000000	-1.428295	0.412501	-2.028941	0.000000	0.000000	4.000000	18.000000	0.000000
22013.297856	0.061274	0.579726	-0.000981	85.425301	-16.398689	30.540833	0.174009	0.000000	-4.996972	0.000000	0.000000	0.000000	-1.428295	0.412501	-2.028941	0.000000	0.000000	4.000000	18.000000	0.000000
22013.301189	0.061274	0.579726	-0.000981	85.075661	-12.106298	35.626095	-0.030423	0.000000	-4.999907	0.000000	0.000000	0.000000	-1.428295	0.412501	-2.028941	0.000000	0.000000	4.000000	18.000000	0.000000
22013.304522	0.055855	0.581157	-0.007389	85.075661	-12.106298	35.626095	-0.030423	0.000000	-4.999907	0.000000	0.000000	0.000000	-1.625865	0.429267	-1.922357	0.000000	0.000000	4.000000	18.000000	0.000000
22013.307856	0.055855	0.581157	-0.007389	85.075661	-12.106298	35.626095	-0.030423	0.000000	-4.999907	0.000000	0.000000	0.000000	-1.625865	0.429267	-1.922357	0.000000	0.000000	4.000000	18.000000	0.000000
22013.311189	0.055855	0.581157	-0.007389	84.675125	-10.030711	38.466019	-0.236786	0.000000	-4.994390	0.000000	0.000000	0.000000	-1.625865	0.429267	-1.922357	0.000000	0.000000	4.000000	18.000000	0.000000
22013.314522	0.049758	0.582589	-0.013487	84.675125	-10.030711	38.466019	-0.236786	0.000000	-4.994390	0.000000	0.000000	0.000000	-1.828928	0.429517	-1.829211	0.000000	0.000000	4.000000	18.000000	0.000000
22013.317856	0.049758	0.582589	-0.013487	84.675125	-10.030711	38.466019	-0.236786	0.000000	-4.994390	0.000000	0.000000	0.000000	-1.828928	0.429517	-1.829211	0.000000	0.000000	4.000000	18.000000	0.000000
22013.321189	0.049758	0.582589	-0.013487	84.307083	-7.876612	41.541489	-0.448461	0.000000	-4.979848	0.000000	0.000000	0.000000	-1.828928	0.429517	-1.829211	0.000000	0.000000	4.000000	18.000000	0.000000
22013.324522	0.043140	0.583974	-0.019275	84.307083	-7.876612	41.541489	-0.448461	0.000000	-4.979848	0.000000	0.000000	0.000000	-1.985547	0.415491	-1.736469	0.000000	0.000000	4.000000	18.000000	0.000000
22013.327856	0.043140	0.583974	-0.019275	84.307083	-7.876612	41.541489	-0.448461	0.000000	-4.979848	0.000000	0.000000	0.000000	-1.985547	0.415491	-1.736469	0.000000	0.000000	4.000000	18.000000	0.000000
22013.331189	0.043140	0.583974	-0.019275	84.002296	-4.040224	45.905796	-0.667261	0.000000	-4.955276	0.000000	0.000000	0.000000	-1.985547	0.415491	-1.736469	0.000000	0.000000	4.000000	18.000000	0.000000
22013.334522	0.036207	0.585329	-0.024727	84.002296	-4.040224	45.905796	-0.667261	0.000000	-4.955276	0.000000	0.000000	0.000000	-2.080019	0.406365	-1.635607	0.000000	0.000000	4.000000	18.000000	0.000000
22013.337856	0.036207	0.585329	-0.024727	84.002296	-4.040224	45.905796	-0.667261	0.000000	-4.955276	0.000000	0.000000	0.000000	-2.080019	0.406365	-1.635607	0.000000	0.000000	4.000000	18.000000	0.000000
22013.341189	0.036207	0.585329	-0.024727	83.699081	1.155434	50.446564	-0.893097	0.000000	-4.919591	0.000000	0.000000	0.000000	-2.080019	0.406365	-1.635607	0.000000	0.000000	4.000000	18.000000	0.000000
22013.344522	0.029221	0.586639	-0.029959	83.699081	1.155434	50.446564	-0.893097	0.000000	-4.919591	0.000000	0.000000	0.000000	-2.095800	0.393064	-1.569700	0.000000	0.000000	4.000000	18.000000	0.000000
22013.347856	0.029221	0.586639	-0.029959	83.699081	1.155434	50.446564	-0.893097	0.000000	-4.919591	0.000000	0.000000	0.000000	-2.095800	0.393064	-1.569700	0.000000	0.000000	4.000000	18.000000	0.000000
22013.351189	0.029221	0.586639	-0.029959	83.347984	6.837400	55.728344	-1.129271	0.000000	-4.870806	0.000000	0.000000	0.000000	-2.095800	0.393064	-1.569700	0.000000	0.000000	4.000000	18.000000	0.000000
22013.354522	0.022059	0.587891	-0.034962	83.347984	6.837400	55.728344	-1.129271	0.000000	-4.870806	0.000000	0.000000	0.000000	-2.148528	0.375637	-1.500927	0.000000	0.000000	4.000000	18.000000	0.000000
22013.357856	0.022059	0.587891	-0.034962	83.347984	6.837400	55.728344	-1.129271	0.000000	-4.870806	0.000000	0.000000	0.000000	-2.148528	0.375637	-1.500927	0.000000	0.000000	4.000000	18.000000	0.000000
22013.361189	0.022059	0.587891	-0.034962	82.929314	11.719769	60.821026	-1.376818	0.000000	-4.806701	0.000000	0.000000	0.000000	-2.148528	0.375637	-1.500927	0.000000	0.000000	4.000000	18.000000	0.000000
22013.364522	0.014329	0.589152	-0.039590	82.929314	11.719769	60.821026	-1.376818	0.000000	-4.806701	0.000000	0.000000	0.000000	-2.318853	0.378408	-1.388349	0.000000	0.000000	4.000000	18.000000	0.000000
22013.367856	0.014329	0.589152	-0.039590	82.929314	11.719769	60.821026	-1.376818	0.000000	-4.806701	0.000000	0.000000	0.000000	-2.318853	0.378408	-1.388349	0.000000	0.000000	4.000000	18.000000	0.000000
22013.371189	0.014329	0.589152	-0.039590	82.500481	14.429300	63.118332	-1.636088	0.000000	-4.724745	0.000000	0.000000	0.000000	-2.318853	0.378408	-1.388349	0.000000	0.000000	4.000000	18.000000	0.000000
22013.374522	0.006015	0.590376	-0.043903	82.500481	14.429300	63.118332	-1.636088	0.000000	-4.724745	0.000000	0.000000	0.000000	-2.494387	0.367165	-1.293859	0.000000	0.000000	4.000000	18.000000	0.000000
22013.377856	0.006015	0.590376	-0.043903	82.500481	14.429300	63.118332	-1.636088	0.000000	-4.724745	0.000000	0.000000	0.000000	-2.494387	0.367165	-1.293859	0.000000	0.000000	4.000000	18.000000	0.000000
22013.381189	0.006015	0.590376	-0.043903	82.091827	15.330044	62.884541	-1.913051	0.000000	-4.619549	0.000000	0.000000	0.000000	-2.494387	0.367165	-1.293859	0.000000	0.000000	4.000000	18.000000	0.000000
22013.384522	-0.002827	0.591531	-0.047808	82.091827	15.330044	62.884541	-1.913051	0.000000	-4.619549	0.000000	0.000000	0.000000	-2.652388	0.346369	-1.171480	0.000000	0.000000	4.000000	18.000000	0.000000
22013.387856	-0.002827	0.591531	-0.047808	82.091827	15.330044	62.884541	-1.913051	0.000000	-4.619549	0.000000	0.000000	0.000000	-2.652388	0.346369	-1.171480	0.000000	0.000000	4.000000	18.000000	0.000000
22013.391189	-0.002827	0.591531	-0.047808	81.657341	16.123270	62.286034	-2.207253	0.000000	-4.486427	0.000000	0.000000	0.000000	-2.652388	0.346369	-1.171480	0.000000	0.000000	4.000000	18.000000	0.000000
22013.394522	-0.012213	0.592642	-0.051160	81.657341	16.123270	62.286034	-2.207253	0.000000	-4.486427	0.000000	0.000000	0.000000	-2.815938	0.333496	-1.005533	0.000000	0.000000	4.000000	18.000000	0.000000
22013.397856	-0.012213	0.592642	-0.051160	81.657341	16.123270	62.286034	-2.207253	0.000000	-4.486427	0.000000	0.000000	0.000000	-2.815938	0.333496	-1.005533	0.000000	0.000000	4.000000	18.000000	0.000000
22013.401189	-0.012213	0.592642	-0.051160	81.105255	18.148338	63.575485	-2.517539	0.000000	-4.319953	0.000000	0.000000	0.000000	-2.815938	0.333496	-1.005533	0.000000	0.000000	4.000000	18.000000	0.000000
22013.404522	-0.022001	0.593713	-0.054032	81.105255	18.148338	63.575485	-2.517539	0.000000	-4.319953	0.000000	0.000000	0.000000	-2.936371	0.321321	-0.861725	0.000000	0.000000	4.000000	18.000000	0.000000
22013.407856	-0.022001	0.593713	-0.054032	81.105255	18.148338	63.575485	-2.517539	0.000000	-4.319953	0.000000	0.000000	0.000000	-2.936371	0.321321	-0.861725	0.000000	0.000000	4.000000	18.000000	0.000000
22013.411189	-0.022001	0.593713	-0.054032	80.376953	21.458471	66.670708	-2.701601	0.000000	-3.899952	0.000000	0.000000	0.000000	-2.936371	0.321321	-0.861725	0.000000	0.000000	4.000000	18.000000	0.000000
22013.414522	-0.031779	0.594760	-0.056307	80.376953	21.458471	66.670708	-2.701601	0.000000	-3.899952	0.000000	0.000000	0.000000	-2.933447	0.313964	-0.682374	0.000000	0.000000	4.000000	18.000000	0.000000
22013.417856	-0.031779	0.594760	-0.056307	80.376953	21.458471	66.670708	-2.701601	0.000000	-3.899952	0.000000	0.000000	0.000000	-2.933447	0.313964	-0.682374	0.000000	0.000000	4.000000	18.000000	0.000000
22013.421189	-0.031779	0.594760	-0.056307	79.411392	25.469702	70.180527	-2.815330	0.000000	-3.411045	0.000000	0.000000	0.000000	-2.933447	0.313964	-0.682374	0.000000	0.000000	4.000000	18.000000	0.000000
22013.424522	-0.041401	0.595805	-0.057899	79.411392	25.469702	70.180527	-2.815330	0.000000	-3.411045	0.000000	0.000000	0.000000	-2.886581	0.313369	-0.477830	0.000000	0.000000	4.000000	18.000000	0.000000
22013.427856	-0.041401	0.595805	-0.057899	79.411392	25.469702	70.180527	-2.815330	0.000000	-3.411045	0.000000	0.000000	0.000000	-2.886581	0.313369	-0.477830	0.000000	0.000000	4.000000	18.000000	0.000000
22013.431189	-0.041401	0.595805	-0.057899	78.226707	29.181454	73.577438	-2.894968	0.000000	-2.929948	0.000000	0.000000	0.000000	-2.886581	0.313369	-0.477830	0.000000	0.000000	4.000000	18.000000	0.000000
22013.434522	-0.051123	0.596808	-0.058788	78.226707	29.181454	73.577438	-2.894968	0.000000	-2.929948	0.000000	0.000000	0.000000	-2.916536	0.301096	-0.266558	0.000000	0.000000	4.000000	18.000000	0.000000
22013.437856	-0.051123	0.596808	-0.058788	78.226707	29.181454	73.577438	-2.894968	0.000000	-2.929948	0.000000	0.000000	0.000000	-2.916536	0.301096	-0.266558	0.000000	0.000000	4.000000	18.000000	0.000000
22013.441189	-0.051123	0.596808	-0.058788	77.022636	31.722254	76.392204	-2.939394	0.000000	-2.443859	0.000000	0.000000	0.000000	-2.916536	0.301096	-0.266558	0.000000	0.000000	4.000000	18.000000	0.000000
22013.444522	-0.061263	0.597742	-0.059082	77.022636	31.722254	76.392204	-2.939394	0.000000	-2.443859	0.000000	0.000000	0.000000	-3.041961	0.280234	-0.088101	0.000000	0.000000	4.000000	18.000000	0.000000
22013.447856	-0.061263	0.597742	-0.059082	77.022636	31.722254	76.392204	-2.939394	0.000000	-2.443859	0.000000	0.000000	0.000000	-3.041961	0.280234	-0.088101	0.000000	0.000000	4.000000	18.000000	0.000000
22013.451189	-0.061263	0.597742	-0.059082	76.073662	32.942123	77.359383	-2.954078	0.000000	-1.936865	0.000000	0.000000	0.000000	-3.041961	0.280234	-0.088101	0.000000	0.000000	4.000000	18.000000	0.000000
22013.454522	-0.071834	0.598617	-0.058739	76.073662	32.942123	77.359383	-2.954078	0.000000	-1.936865	0.000000	0.000000	0.000000	-3.171520	0.262351	0.102708	0.000000	0.000000	4.000000	18.000000	0.000000
22013.457856	-0.071834	0.598617	-0.058739	76.073662	32.942123	77.359383	-2.954078	0.000000	-1.936865	0.000000	0.000000	0.000000	-3.171520	0.262351	0.102708	0.000000	0.000000	4.000000	18.000000	0.000000
22013.461189	-0.071834	0.598617	-0.058739	75.658203	34.409901	77.638344	-2.936960	0.000000	-1.408278	0.000000	0.000000	0.000000	-3.171520	0.262351	0.102708	0.000000	0.000000	4.000000	18.000000	0.000000
22013.464522	-0.082688	0.599319	-0.057881	75.658203	34.409901	77.638344	-2.936960	0.000000	-1.408278	0.000000	0.000000	0.000000	-3.256125	0.210768	0.257370	0.000000	0.000000	4.000000	18.000000	0.000000
22013.467856	-0.082688	0.599319	-0.057881	75.658203	34.409901	77.638344	-2.936960	0.000000	-1.408278	0.000000	0.000000	0.000000	-3.256125	0.210768	0.257370	0.000000	0.000000	4.000000	18.000000	0.000000
22013.471189	-0.082688	0.599319	-0.057881	75.726540	38.447845	80.350616	-2.894065	0.000000	-0.865591	0.000000	0.000000	0.000000	-3.256125	0.210768	0.257370	0.000000	0.000000	4.000000	18.000000	0.000000
22013.474522	-0.093516	0.599832	-0.056539	75.726540	38.447845	80.350616	-2.894065	0.000000	-0.865591	0.000000	0.000000	0.000000	-3.248283	0.153826	0.402734	0.000000	0.000000	4.000000	18.000000	0.000000
22013.477856	-0.093516	0.599832	-0.056539	75.726540	38.447845	80.350616	-2.894065	0.000000	-0.865591	0.000000	0.000000	0.000000	-3.248283	0.153826	0.402734	0.000000	0.000000	4.000000	18.000000	0.000000
22013.481189	-0.093516	0.599832	-0.056539	75.739136	44.589706	85.054634	-2.826943	0.000000	-0.324210	0.000000	0.000000	0.000000	-3.248283	0.153826	0.402734	0.000000	0.000000	4.000000	18.000000	0.000000
22013.484522	-0.104074	0.600322	-0.054316	75.739136	44.589706	85.054634	-2.826943	0.000000	-0.324210	0.000000	0.000000	0.000000	-3.167469	0.147008	0.666923	0.000000	0.000000	4.000000	18.000000	0.000000
22013.487856	-0.104074	0.600322	-0.054316	75.739136	44.589706	85.054634	-2.826943	0.000000	-0.324210	0.000000	0.000000	0.000000	-3.167469	0.147008	0.666923	0.000000	0.000000	4.000000	18.000000	0.000000
22013.491189	-0.104074	0.600322	-0.054316	75.299110	50.958664	90.506485	-2.715789	0.000000	0.203702	0.000000	0.000000	0.000000	-3.167469	0.147008	0.666923	0.000000	0.000000	4.000000	18.000000	0.000000
22013.494522	-0.114240	0.600843	-0.051071	75.299110	50.958664	90.506485	-2.715789	0.000000	0.203702	0.000000	0.000000	0.000000	-3.049818	0.156213	0.973375	0.000000	0.000000	4.000000	18.000000	0.000000
22013.497856	-0.114240	0.600843	-0.051071	75.299110	50.958664	90.506485	-2.715789	0.000000	0.203702	0.000000	0.000000	0.000000	-3.049818	0.156213	0.973375	0.000000	0.000000	4.000000	18.000000	0.000000
22013.501189	-0.114240	0.600843	-0.051071	74.518570	56.712879	95.813622	-2.553560	0.000000	0.712004	0.000000	0.000000	0.000000	-3.049818	0.156213	0.973375	0.000000	0.000000	4.000000	18.000000	0.000000
22013.504522	-0.124201	0.601314	-0.046991	74.518570	56.712879	95.813622	-2.553560	0.000000	0.712004	0.000000	0.000000	0.000000	-2.988170	0.141212	1.224201	0.000000	0.000000	4.000000	18.000000	0.000000
22013.507856	-0.124201	0.601314	-0.046991	74.518570	56.712879	95.813622	-2.553560	0.000000	0.712004	0.000000	0.000000	0.000000	-2.988170	0.141212	1.224201	0.000000	0.000000	4.000000	18.000000	0.000000
22013.511189	-0.124201	0.601314	-0.046991	73.789131	61.684223	100.111282	-2.349526	0.000000	1.210032	0.000000	0.000000	0.000000	-2.988170	0.141212	1.224201	0.000000	0.000000	4.000000	18.000000	0.000000
22013.514522	-0.134076	0.601648	-0.042233	73.789131	61.684223	100.111282	-2.349526	0.000000	1.210032	0.000000	0.000000	0.000000	-2.962606	0.100216	1.427322	0.000000	0.000000	4.000000	18.000000	0.000000
22013.517856	-0.134076	0.601648	-0.042233	73.789131	61.684223	100.111282	-2.349526	0.000000	1.210032	0.000000	0.000000	0.000000	-2.962606	0.100216	1.427322	0.000000	0.000000	4.000000	18.000000	0.000000
22013.521189	-0.134076	0.601648	-0.042233	73.431320	66.361229	103.376228	-2.111639	0.000000	1.703800	0.000000	0.000000	0.000000	-2.962606	0.100216	1.427322	0.000000	0.000000	4.000000	18.000000	0.000000
22013.524522	-0.143882	0.601844	-0.036916	73.431320	66.361229	103.376228	-2.111639	0.000000	1.703800	0.000000	0.000000	0.000000	-2.941815	0.058804	1.594974	0.000000	0.000000	4.000000	18.000000	0.000000
22013.527856	-0.143882	0.601844	-0.036916	73.431320	66.361229	103.376228	-2.111639	0.000000	1.703800	0.000000	0.000000	0.000000	-2.941815	0.058804	1.594974	0.000000	0.000000	4.000000	18.000000	0.000000
22013.531189	-0.143882	0.601844	-0.036916	73.173988	71.138214	106.761597	-1.845810	0.000000	2.194103	0.000000	0.000000	0.000000	-2.941815	0.058804	1.594974	0.000000	0.000000	4.000000	18.000000	0.000000
22013.534522	-0.153376	0.601857	-0.030959	73.173988	71.138214	106.761597	-1.845810	0.000000	2.194103	0.000000	0.000000	0.000000	-2.848260	0.003855	1.787220	0.000000	0.000000	4.000000	18.000000	0.000000
22013.537856	-0.153376	0.601857	-0.030959	73.173988	71.138214	106.761597	-1.845810	0.000000	2.194103	0.000000	0.000000	0.000000	-2.848260	0.003855	1.787220	0.000000	0.000000	4.000000	18.000000	0.000000
22013.541189	-0.153376	0.601857	-0.030959	72.794029	75.821198	110.141998	-1.547940	0.000000	2.668813	0.000000	0.000000	0.000000	-2.848260	0.003855	1.787220	0.000000	0.000000	4.000000	18.000000	0.000000
22013.544522	-0.162320	0.601721	-0.024318	72.794029	75.821198	110.141998	-1.547940	0.000000	2.668813	0.000000	0.000000	0.000000	-2.683003	-0.040693	1.992308	0.000000	0.000000	4.000000	18.000000	0.000000
22013.547856	-0.162320	0.601721	-0.024318	72.794029	75.821198	110.141998	-1.547940	0.000000	2.668813	0.000000	0.000000	0.000000	-2.683003	-0.040693	1.992308	0.000000	0.000000	4.000000	18.000000	0.000000
22013.551189	-0.162320	0.601721	-0.024318	72.217522	80.304939	113.059181	-1.215889	0.000000	3.115980	0.000000	0.000000	0.000000	-2.683003	-0.040693	1.992308	0.000000	0.000000	4.000000	18.000000	0.000000
22013.554522	-0.170721	0.601438	-0.016979	72.217522	80.304939	113.059181	-1.215889	0.000000	3.115980	0.000000	0.000000	0.000000	-2.520322	-0.084993	2.201739	0.000000	0.000000	4.000000	18.000000	0.000000
22013.557856	-0.170721	0.601438	-0.016979	72.217522	80.304939	113.059181	-1.215889	0.000000	3.115980	0.000000	0.000000	0.000000	-2.520322	-0.084993	2.201739	0.000000	0.000000	4.000000	18.000000	0.000000
22013.561189	-0.170721	0.601438	-0.016979	71.481209	84.535660	115.849228	-0.848933	0.000000	3.536033	0.000000	0.000000	0.000000	-2.520322	-0.084993	2.201739	0.000000	0.000000	4.000000	18.000000	0.000000
22013.564522	-0.178620	0.600999	-0.009085	71.481209	84.535660	115.849228	-0.848933	0.000000	3.536033	0.000000	0.000000	0.000000	-2.369872	-0.131545	2.368013	0.000000	0.000000	4.000000	18.000000	0.000000
22013.567856	-0.178620	0.600999	-0.009085	71.481209	84.535660	115.849228	-0.848933	0.000000	3.536033	0.000000	0.000000	0.000000	-2.369872	-0.131545	2.368013	0.000000	0.000000	4.000000	18.000000	0.000000
22013.571189	-0.178620	0.600999	-0.009085	70.706375	88.605713	118.674644	-0.454264	0.000000	3.931012	0.000000	0.000000	0.000000	-2.369872	-0.131545	2.368013	0.000000	0.000000	4.000000	18.000000	0.000000
22013.574522	-0.186045	0.600429	-0.000697	70.706375	88.605713	118.674644	-0.454264	0.000000	3.931012	0.000000	0.000000	0.000000	-2.227360	-0.170976	2.516508	0.000000	0.000000	4.000000	18.000000	0.000000
22013.577856	-0.186045	0.600429	-0.000697	70.706375	88.605713	118.674644	-0.454264	0.000000	3.931012	0.000000	0.000000	0.000000	-2.227360	-0.170976	2.516508	0.000000	0.000000	4.000000	18.000000	0.000000
22013.581189	-0.186045	0.600429	-0.000697	69.995598	92.635033	121.214478	-0.034846	0.000000	4.302238	0.000000	0.000000	0.000000	-2.227360	-0.170976	2.516508	0.000000	0.000000	4.000000	18.000000	0.000000
22013.584522	-0.192987	0.599719	0.008101	69.995598	92.635033	121.214478	-0.034846	0.000000	4.302238	0.000000	0.000000	0.000000	-2.082725	-0.213184	2.639453	0.000000	0.000000	4.000000	18.000000	0.000000
22013.587856	-0.192987	0.599719	0.008101	69.995598	92.635033	121.214478	-0.034846	0.000000	4.302238	0.000000	0.000000	0.000000	-2.082725	-0.213184	2.639453	0.000000	0.000000	4.000000	18.000000	0.000000
22013.591189	-0.192987	0.599719	0.008101	69.407486	96.698746	123.550652	0.405063	0.000000	4.649359	0.000000	0.000000	0.000000	-2.082725	-0.213184	2.639453	0.000000	0.000000	4.000000	18.000000	0.000000
22013.594522	-0.199317	0.598932	0.017367	69.407486	96.698746	123.550652	0.405063	0.000000	4.649359	0.000000	0.000000	0.000000	-1.898843	-0.235823	2.779702	0.000000	0.000000	4.000000	18.000000	0.000000
22013.597856	-0.199317	0.598932	0.017367	69.407486	96.698746	123.550652	0.405063	0.000000	4.649359	0.000000	0.000000	0.000000	-1.898843	-0.235823	2.779702	0.000000	0.000000	4.000000	18.000000	0.000000
22013.601189	-0.199317	0.598932	0.017367	68.937950	100.919197	126.148270	0.861253	0.000000	4.925266	0.000000	0.000000	0.000000	-1.898843	-0.235823	2.779702	0.000000	0.000000	4.000000	18.000000	0.000000
22013.604522	-0.204939	0.598066	0.027207	68.937950	100.919197	126.148270	0.861253	0.000000	4.925266	0.000000	0.000000	0.000000	-1.686671	-0.260013	2.952032	0.000000	0.000000	4.000000	18.000000	0.000000
22013.607856	-0.204939	0.598066	0.027207	68.937950	100.919197	126.148270	0.861253	0.000000	4.925266	0.000000	0.000000	0.000000	-1.686671	-0.260013	2.952032	0.000000	0.000000	4.000000	18.000000	0.000000
22013.611189	-0.204939	0.598066	0.027207	68.541389	105.181671	128.815475	1.254839	0.000000	4.839977	0.000000	0.000000	0.000000	-1.686671	-0.260013	2.952032	0.000000	0.000000	4.000000	18.000000	0.000000
22013.614522	-0.209825	0.597050	0.037577	68.541389	105.181671	128.815475	1.254839	0.000000	4.839977	0.000000	0.000000	0.000000	-1.465764	-0.304577	3.111003	0.000000	0.000000	4.000000	18.000000	0.000000
22013.617856	-0.209825	0.597050	0.037577	68.541389	105.181671	128.815475	1.254839	0.000000	4.839977	0.000000	0.000000	0.000000	-1.465764	-0.304577	3.111003	0.000000	0.000000	4.000000	18.000000	0.000000
22013.621189	-0.209825	0.597050	0.037577	68.132187	109.382866	131.537384	1.618647	0.000000	4.730749	0.000000	0.000000	0.000000	-1.465764	-0.304577	3.111003	0.000000	0.000000	4.000000	18.000000	0.000000
22013.624522	-0.213993	0.595897	0.048408	68.132187	109.382866	131.537384	1.618647	0.000000	4.730749	0.000000	0.000000	0.000000	-1.250559	-0.346018	3.249270	0.000000	0.000000	4.000000	18.000000	0.000000
22013.627856	-0.213993	0.595897	0.048408	68.132187	109.382866	131.537384	1.618647	0.000000	4.730749	0.000000	0.000000	0.000000	-1.250559	-0.346018	3.249270	0.000000	0.000000	4.000000	18.000000	0.000000
22013.631189	-0.213993	0.595897	0.048408	67.684471	113.400833	134.237793	1.954362	0.000000	4.602224	0.000000	0.000000	0.000000	-1.250559	-0.346018	3.249270	0.000000	0.000000	4.000000	18.000000	0.000000
22013.634522	-0.217577	0.594530	0.059539	67.684471	113.400833	134.237793	1.954362	0.000000	4.602224	0.000000	0.000000	0.000000	-1.075170	-0.410133	3.339258	0.000000	0.000000	4.000000	18.000000	0.000000
22013.637856	-0.217577	0.594530	0.059539	67.684471	113.400833	134.237793	1.954362	0.000000	4.602224	0.000000	0.000000	0.000000	-1.075170	-0.410133	3.339258	0.000000	0.000000	4.000000	18.000000	0.000000
22013.641189	-0.217577	0.594530	0.059539	67.202950	117.159355	136.705521	2.258808	0.000000	4.460693	0.000000	0.000000	0.000000	-1.075170	-0.410133	3.339258	0.000000	0.000000	4.000000	18.000000	0.000000
22013.644522	-0.220549	0.593021	0.070797	67.202950	117.159355	136.705521	2.258808	0.000000	4.460693	0.000000	0.000000	0.000000	-0.891597	-0.452660	3.377426	0.000000	0.000000	4.000000	18.000000	0.000000
22013.647856	-0.220549	0.593021	0.070797	67.202950	117.159355	136.705521	2.258808	0.000000	4.460693	0.000000	0.000000	0.000000	-0.891597	-0.452660	3.377426	0.000000	0.000000	4.000000	18.000000	0.000000
22013.651189	-0.220549	0.593021	0.070797	66.664124	120.610924	138.886169	2.532061	0.000000	4.311458	0.000000	0.000000	0.000000	-0.891597	-0.452660	3.377426	0.000000	0.000000	4.000000	18.000000	0.000000
22013.654522	-0.222855	0.591381	0.082066	66.664124	120.610924	138.886169	2.532061	0.000000	4.311458	0.000000	0.000000	0.000000	-0.691781	-0.491888	3.380831	0.000000	0.000000	4.000000	18.000000	0.000000
22013.657856	-0.222855	0.591381	0.082066	66.664124	120.610924	138.886169	2.532061	0.000000	4.311458	0.000000	0.000000	0.000000	-0.691781	-0.491888	3.380831	0.000000	0.000000	4.000000	18.000000	0.000000
22013.661189	-0.222855	0.591381	0.082066	66.050529	123.704468	140.759872	2.777317	0.000000	4.157705	0.000000	0.000000	0.000000	-0.691781	-0.491888	3.380831	0.000000	0.000000	4.000000	18.000000	0.000000
22013.664522	-0.224406	0.589669	0.093281	66.050529	123.704468	140.759872	2.777317	0.000000	4.157705	0.000000	0.000000	0.000000	-0.465229	-0.513690	3.364493	0.000000	0.000000	4.000000	18.000000	0.000000
22013.667856	-0.224406	0.589669	0.093281	66.050529	123.704468	140.759872	2.777317	0.000000	4.157705	0.000000	0.000000	0.000000	-0.465229	-0.513690	3.364493	0.000000	0.000000	4.000000	18.000000	0.000000
22013.671189	-0.224406	0.589669	0.093281	65.390900	126.499283	142.283127	2.999525	0.000000	4.000357	0.000000	0.000000	0.000000	-0.465229	-0.513690	3.364493	0.000000	0.000000	4.000000	18.000000	0.000000
22013.674522	-0.225218	0.587912	0.104405	65.390900	126.499283	142.283127	2.999525	0.000000	4.000357	0.000000	0.000000	0.000000	-0.243759	-0.527173	3.337128	0.000000	0.000000	4.000000	18.000000	0.000000
22013.677856	-0.225218	0.587912	0.104405	65.390900	126.499283	142.283127	2.999525	0.000000	4.000357	0.000000	0.000000	0.000000	-0.243759	-0.527173	3.337128	0.000000	0.000000	4.000000	18.000000	0.000000
22013.681189	-0.225218	0.587912	0.104405	64.735512	129.223984	143.331665	3.201942	0.000000	3.840256	0.000000	0.000000	0.000000	-0.243759	-0.527173	3.337128	0.000000	0.000000	4.000000	18.000000	0.000000
22013.684522	-0.225256	0.586118	0.115407	64.735512	129.223984	143.331665	3.201942	0.000000	3.840256	0.000000	0.000000	0.000000	-0.011352	-0.538140	3.300650	0.000000	0.000000	4.000000	18.000000	0.000000
22013.687856	-0.225256	0.586118	0.115407	64.735512	129.223984	143.331665	3.201942	0.000000	3.840256	0.000000	0.000000	0.000000	-0.011352	-0.538140	3.300650	0.000000	0.000000	4.000000	18.000000	0.000000
22013.691189	-0.225256	0.586118	0.115407	64.109032	132.032135	144.452911	3.388008	0.000000	3.677145	0.000000	0.000000	0.000000	-0.011352	-0.538140	3.300650	0.000000	0.000000	4.000000	18.000000	0.000000
22013.694522	-0.224559	0.584255	0.126198	64.109032	132.032135	144.452911	3.388008	0.000000	3.677145	0.000000	0.000000	0.000000	0.209265	-0.558819	3.237281	0.000000	0.000000	4.000000	18.000000	0.000000
22013.697856	-0.224559	0.584255	0.126198	64.109032	132.032135	144.452911	3.388008	0.000000	3.677145	0.000000	0.000000	0.000000	0.209265	-0.558819	3.237281	0.000000	0.000000	4.000000	18.000000	0.000000
22013.701189	-0.224559	0.584255	0.126198	63.521107	134.924088	146.086426	3.558574	0.000000	3.512343	0.000000	0.000000	0.000000	0.209265	-0.558819	3.237281	0.000000	0.000000	4.000000	18.000000	0.000000
22013.704522	-0.223214	0.582367	0.136793	63.521107	134.924088	146.086426	3.558574	0.000000	3.512343	0.000000	0.000000	0.000000	0.403298	-0.566536	3.178347	0.000000	0.000000	4.000000	18.000000	0.000000
22013.707856	-0.223214	0.582367	0.136793	63.521107	134.924088	146.086426	3.558574	0.000000	3.512343	0.000000	0.000000	0.000000	0.403298	-0.566536	3.178347	0.000000	0.000000	4.000000	18.000000	0.000000
22013.711189	-0.223214	0.582367	0.136793	62.950905	137.860870	147.845093	3.715107	0.000000	3.346339	0.000000	0.000000	0.000000	0.403298	-0.566536	3.178347	0.000000	0.000000	4.000000	18.000000	0.000000
22013.714522	-0.221117	0.580427	0.147101	62.950905	137.860870	147.845093	3.715107	0.000000	3.346339	0.000000	0.000000	0.000000	0.629293	-0.582092	3.092598	0.000000	0.000000	4.000000	18.000000	0.000000
22013.717856	-0.221117	0.580427	0.147101	62.950905	137.860870	147.845093	3.715107	0.000000	3.346339	0.000000	0.000000	0.000000	0.629293	-0.582092	3.092598	0.000000	0.000000	4.000000	18.000000	0.000000
22013.721189	-0.221117	0.580427	0.147101	62.376881	140.694351	149.373611	3.859980	0.000000	3.178137	0.000000	0.000000	0.000000	0.629293	-0.582092	3.092598	0.000000	0.000000	4.000000	18.000000	0.000000
22013.724522	-0.218250	0.578498	0.157192	62.376881	140.694351	149.373611	3.859980	0.000000	3.178137	0.000000	0.000000	0.000000	0.859884	-0.578484	3.027106	0.000000	0.000000	4.000000	18.000000	0.000000
22013.727856	-0.218250	0.578498	0.157192	62.376881	140.694351	149.373611	3.859980	0.000000	3.178137	0.000000	0.000000	0.000000	0.859884	-0.578484	3.027106	0.000000	0.000000	4.000000	18.000000	0.000000
22013.731189	-0.218250	0.578498	0.157192	61.818943	143.292542	150.875870	3.995643	0.000000	3.005800	0.000000	0.000000	0.000000	0.859884	-0.578484	3.027106	0.000000	0.000000	4.000000	18.000000	0.000000
22013.734522	-0.214493	0.576567	0.166922	61.818943	143.292542	150.875870	3.995643	0.000000	3.005800	0.000000	0.000000	0.000000	1.127283	-0.579514	2.919105	0.000000	0.000000	4.000000	18.000000	0.000000
22013.737856	-0.214493	0.576567	0.166922	61.818943	143.292542	150.875870	3.995643	0.000000	3.005800	0.000000	0.000000	0.000000	1.127283	-0.579514	2.919105	0.000000	0.000000	4.000000	18.000000	0.000000
22013.741189	-0.214493	0.576567	0.166922	61.419369	145.689835	152.321808	4.123275	0.000000	2.828180	0.000000	0.000000	0.000000	1.127283	-0.579514	2.919105	0.000000	0.000000	4.000000	18.000000	0.000000
22013.744522	-0.210031	0.574655	0.176260	61.419369	145.689835	152.321808	4.123275	0.000000	2.828180	0.000000	0.000000	0.000000	1.338510	-0.573592	2.801462	0.000000	0.000000	4.000000	18.000000	0.000000
22013.747856	-0.210031	0.574655	0.176260	61.419369	145.689835	152.321808	4.123275	0.000000	2.828180	0.000000	0.000000	0.000000	1.338510	-0.573592	2.801462	0.000000	0.000000	4.000000	18.000000	0.000000
22013.751189	-0.210031	0.574655	0.176260	61.419823	148.004471	153.695007	4.241413	0.000000	2.647719	0.000000	0.000000	0.000000	1.338510	-0.573592	2.801462	0.000000	0.000000	4.000000	18.000000	0.000000
22013.754522	-0.205067	0.572788	0.185086	61.419823	148.004471	153.695007	4.241413	0.000000	2.647719	0.000000	0.000000	0.000000	1.489140	-0.560057	2.647643	0.000000	0.000000	4.000000	18.000000	0.000000
22013.757856	-0.205067	0.572788	0.185086	61.419823	148.004471	153.695007	4.241413	0.000000	2.647719	0.000000	0.000000	0.000000	1.489140	-0.560057	2.647643	0.000000	0.000000	4.000000	18.000000	0.000000
22013.761189	-0.205067	0.572788	0.185086	61.820534	150.375778	155.119324	4.348241	0.000000	2.468360	0.000000	0.000000	0.000000	1.489140	-0.560057	2.647643	0.000000	0.000000	4.000000	18.000000	0.000000
22013.764522	-0.199689	0.571008	0.193305	61.820534	150.375778	155.119324	4.348241	0.000000	2.468360	0.000000	0.000000	0.000000	1.613388	-0.533930	2.465656	0.000000	0.000000	4.000000	18.000000	0.000000
22013.767856	-0.199689	0.571008	0.193305	61.820534	150.375778	155.119324	4.348241	0.000000	2.468360	0.000000	0.000000	0.000000	1.613388	-0.533930	2.465656	0.000000	0.000000	4.000000	18.000000	0.000000
22013.771189	-0.199689	0.571008	0.193305	62.309277	152.887619	156.676392	4.443860	0.000000	2.291749	0.000000	0.000000	0.000000	1.613388	-0.533930	2.465656	0.000000	0.000000	4.000000	18.000000	0.000000
22013.774522	-0.193938	0.569305	0.200870	62.309277	152.887619	156.676392	4.443860	0.000000	2.291749	0.000000	0.000000	0.000000	1.725342	-0.510892	2.269655	0.000000	0.000000	4.000000	18.000000	0.000000
22013.777856	-0.193938	0.569305	0.200870	62.309277	152.887619	156.676392	4.443860	0.000000	2.291749	0.000000	0.000000	0.000000	1.725342	-0.510892	2.269655	0.000000	0.000000	4.000000	18.000000	0.000000
22013.781189	-0.193938	0.569305	0.200870	62.732147	155.361145	158.218613	4.529196	0.000000	2.118109	0.000000	0.000000	0.000000	1.725342	-0.510892	2.269655	0.000000	0.000000	4.000000	18.000000	0.000000
22013.784522	-0.187891	0.567726	0.207735	62.732147	155.361145	158.218613	4.529196	0.000000	2.118109	0.000000	0.000000	0.000000	1.814028	-0.473550	2.059357	0.000000	0.000000	4.000000	18.000000	0.000000
22013.787856	-0.187891	0.567726	0.207735	62.732147	155.361145	158.218613	4.529196	0.000000	2.118109	0.000000	0.000000	0.000000	1.814028	-0.473550	2.059357	0.000000	0.000000	4.000000	18.000000	0.000000
22013.791189	-0.187891	0.567726	0.207735	63.083046	157.622742	159.589920	4.604806	0.000000	1.948271	0.000000	0.000000	0.000000	1.814028	-0.473550	2.059357	0.000000	0.000000	4.000000	18.000000	0.000000
22013.794522	-0.181508	0.566303	0.213905	63.083046	157.622742	159.589920	4.604806	0.000000	1.948271	0.000000	0.000000	0.000000	1.915129	-0.426963	1.851257	0.000000	0.000000	4.000000	18.000000	0.000000
22013.797856	-0.181508	0.566303	0.213905	63.083046	157.622742	159.589920	4.604806	0.000000	1.948271	0.000000	0.000000	0.000000	1.915129	-0.426963	1.851257	0.000000	0.000000	4.000000	18.000000	0.000000
22013.801189	-0.181508	0.566303	0.213905	63.413395	159.493454	160.624298	4.672294	0.000000	1.780357	0.000000	0.000000	0.000000	1.915129	-0.426963	1.851257	0.000000	0.000000	4.000000	18.000000	0.000000
22013.804522	-0.174685	0.565010	0.219427	63.413395	159.493454	160.624298	4.672294	0.000000	1.780357	0.000000	0.000000	0.000000	2.046762	-0.387954	1.656506	0.000000	0.000000	4.000000	18.000000	0.000000
22013.807856	-0.174685	0.565010	0.219427	63.413395	159.493454	160.624298	4.672294	0.000000	1.780357	0.000000	0.000000	0.000000	2.046762	-0.387954	1.656506	0.000000	0.000000	4.000000	18.000000	0.000000
22013.811189	-0.174685	0.565010	0.219427	63.796577	160.951889	161.299210	4.733338	0.000000	1.611060	0.000000	0.000000	0.000000	2.046762	-0.387954	1.656506	0.000000	0.000000	4.000000	18.000000	0.000000
22013.814522	-0.167529	0.563810	0.224221	63.796577	160.951889	161.299210	4.733338	0.000000	1.611060	0.000000	0.000000	0.000000	2.146888	-0.360150	1.438156	0.000000	0.000000	4.000000	18.000000	0.000000
22013.817856	-0.167529	0.563810	0.224221	63.796577	160.951889	161.299210	4.733338	0.000000	1.611060	0.000000	0.000000	0.000000	2.146888	-0.360150	1.438156	0.000000	0.000000	4.000000	18.000000	0.000000
22013.821189	-0.167529	0.563810	0.224221	64.283470	162.175323	161.774323	4.787586	0.000000	1.441882	0.000000	0.000000	0.000000	2.146888	-0.360150	1.438156	0.000000	0.000000	4.000000	18.000000	0.000000
22013.824522	-0.160078	0.562720	0.228349	64.283470	162.175323	161.774323	4.787586	0.000000	1.441882	0.000000	0.000000	0.000000	2.235168	-0.326899	1.238402	0.000000	0.000000	4.000000	18.000000	0.000000
22013.827856	-0.160078	0.562720	0.228349	64.283470	162.175323	161.774323	4.787586	0.000000	1.441882	0.000000	0.000000	0.000000	2.235168	-0.326899	1.238402	0.000000	0.000000	4.000000	18.000000	0.000000
22013.831189	-0.160078	0.562720	0.228349	64.913475	163.408112	162.254883	4.835443	0.000000	1.272199	0.000000	0.000000	0.000000	2.235168	-0.326899	1.238402	0.000000	0.000000	4.000000	18.000000	0.000000
22013.834522	-0.152379	0.561722	0.231761	64.913475	163.408112	162.254883	4.835443	0.000000	1.272199	0.000000	0.000000	0.000000	2.309668	-0.299497	1.023610	0.000000	0.000000	4.000000	18.000000	0.000000
22013.837856	-0.152379	0.561722	0.231761	64.913475	163.408112	162.254883	4.835443	0.000000	1.272199	0.000000	0.000000	0.000000	2.309668	-0.299497	1.023610	0.000000	0.000000	4.000000	18.000000	0.000000
22013.841189	-0.152379	0.561722	0.231761	65.683006	164.875824	162.971802	4.876996	0.000000	1.102231	0.000000	0.000000	0.000000	2.309668	-0.299497	1.023610	0.000000	0.000000	4.000000	18.000000	0.000000
22013.844522	-0.144613	0.560854	0.234386	65.683006	164.875824	162.971802	4.876996	0.000000	1.102231	0.000000	0.000000	0.000000	2.329879	-0.260249	0.787471	0.000000	0.000000	4.000000	18.000000	0.000000
22013.847856	-0.144613	0.560854	0.234386	65.683006	164.875824	162.971802	4.876996	0.000000	1.102231	0.000000	0.000000	0.000000	2.329879	-0.260249	0.787471	0.000000	0.000000	4.000000	18.000000	0.000000
22013.851189	-0.144613	0.560854	0.234386	66.555382	166.563477	164.499969	4.911815	0.000000	0.934918	0.000000	0.000000	0.000000	2.329879	-0.260249	0.787471	0.000000	0.000000	4.000000	18.000000	0.000000
22013.854522	-0.136811	0.560165	0.236251	66.555382	166.563477	164.499969	4.911815	0.000000	0.934918	0.000000	0.000000	0.000000	2.340675	-0.206839	0.559535	0.000000	0.000000	4.000000	18.000000	0.000000
22013.857856	-0.136811	0.560165	0.236251	66.555382	166.563477	164.499969	4.911815	0.000000	0.934918	0.000000	0.000000	0.000000	2.340675	-0.206839	0.559535	0.000000	0.000000	4.000000	18.000000	0.000000
22013.861189	-0.136811	0.560165	0.236251	67.471756	168.287659	166.971130	4.940390	0.000000	0.769775	0.000000	0.000000	0.000000	2.340675	-0.206839	0.559535	0.000000	0.000000	4.000000	18.000000	0.000000
22013.864522	-0.128991	0.559651	0.237327	67.471756	168.287659	166.971130	4.940390	0.000000	0.769775	0.000000	0.000000	0.000000	2.345892	-0.154052	0.322745	0.000000	0.000000	4.000000	18.000000	0.000000
22013.867856	-0.128991	0.559651	0.237327	67.471756	168.287659	166.971130	4.940390	0.000000	0.769775	0.000000	0.000000	0.000000	2.345892	-0.154052	0.322745	0.000000	0.000000	4.000000	18.000000	0.000000
22013.871189	-0.128991	0.559651	0.237327	68.400200	169.811691	168.851593	4.963106	0.000000	0.606281	0.000000	0.000000	0.000000	2.345892	-0.154052	0.322745	0.000000	0.000000	4.000000	18.000000	0.000000
22013.874522	-0.121184	0.559280	0.237648	68.400200	169.811691	168.851593	4.963106	0.000000	0.606281	0.000000	0.000000	0.000000	2.342046	-0.111368	0.096295	0.000000	0.000000	4.000000	18.000000	0.000000
22013.877856	-0.121184	0.559280	0.237648	68.400200	169.811691	168.851593	4.963106	0.000000	0.606281	0.000000	0.000000	0.000000	2.342046	-0.111368	0.096295	0.000000	0.000000	4.000000	18.000000	0.000000
22013.881189	-0.121184	0.559280	0.237648	69.345337	170.870270	170.200317	4.980252	0.000000	0.443951	0.000000	0.000000	0.000000	2.342046	-0.111368	0.096295	0.000000	0.000000	4.000000	18.000000	0.000000
22013.884522	-0.113286	0.559016	0.237268	69.345337	170.870270	170.200317	4.980252	0.000000	0.443951	0.000000	0.000000	0.000000	2.369489	-0.079196	-0.113829	0.000000	0.000000	4.000000	18.000000	0.000000
22013.887856	-0.113286	0.559016	0.237268	69.345337	170.870270	170.200317	4.980252	0.000000	0.443951	0.000000	0.000000	0.000000	2.369489	-0.079196	-0.113829	0.000000	0.000000	4.000000	18.000000	0.000000
22013.891189	-0.113286	0.559016	0.237268	70.301544	171.459763	171.865967	4.992179	0.000000	0.279544	0.000000	0.000000	0.000000	2.369489	-0.079196	-0.113829	0.000000	0.000000	4.000000	18.000000	0.000000
22013.894522	-0.105323	0.558883	0.236223	70.301544	171.459763	171.865967	4.992179	0.000000	0.279544	0.000000	0.000000	0.000000	2.388882	-0.039935	-0.313641	0.000000	0.000000	4.000000	18.000000	0.000000
22013.897856	-0.105323	0.558883	0.236223	70.301544	171.459763	171.865967	4.992179	0.000000	0.279544	0.000000	0.000000	0.000000	2.388882	-0.039935	-0.313641	0.000000	0.000000	4.000000	18.000000	0.000000
22013.901189	-0.105323	0.558883	0.236223	71.278198	172.103439	173.731415	4.998731	0.000000	0.112645	0.000000	0.000000	0.000000	2.388882	-0.039935	-0.313641	0.000000	0.000000	4.000000	18.000000	0.000000
22013.904522	-0.097191	0.558924	0.234577	71.278198	172.103439	173.731415	4.998731	0.000000	0.112645	0.000000	0.000000	0.000000	2.439612	0.012427	-0.493874	0.000000	0.000000	4.000000	18.000000	0.000000
22013.907856	-0.097191	0.558924	0.234577	71.278198	172.103439	173.731415	4.998731	0.000000	0.112645	0.000000	0.000000	0.000000	2.439612	0.012427	-0.493874	0.000000	0.000000	4.000000	18.000000	0.000000
22013.911189	-0.097191	0.558924	0.234577	72.250648	172.774200	175.691757	4.999642	0.000000	-0.059866	0.000000	0.000000	0.000000	2.439612	0.012427	-0.493874	0.000000	0.000000	4.000000	18.000000	0.000000
22013.914522	-0.088817	0.559123	0.232378	72.250648	172.774200	175.691757	4.999642	0.000000	-0.059866	0.000000	0.000000	0.000000	2.512280	0.059655	-0.659737	0.000000	0.000000	4.000000	18.000000	0.000000
22013.917856	-0.088817	0.559123	0.232378	72.250648	172.774200	175.691757	4.999642	0.000000	-0.059866	0.000000	0.000000	0.000000	2.512280	0.059655	-0.659737	0.000000	0.000000	4.000000	18.000000	0.000000
22013.921189	-0.088817	0.559123	0.232378	73.215881	173.478699	177.796005	4.994220	0.000000	-0.240345	0.000000	0.000000	0.000000	2.512280	0.059655	-0.659737	0.000000	0.000000	4.000000	18.000000	0.000000
22013.924522	-0.080194	0.559521	0.229669	73.215881	173.478699	177.796005	4.994220	0.000000	-0.240345	0.000000	0.000000	0.000000	2.586946	0.119260	-0.812584	0.000000	0.000000	4.000000	18.000000	0.000000
22013.927856	-0.080194	0.559521	0.229669	73.215881	173.478699	177.796005	4.994220	0.000000	-0.240345	0.000000	0.000000	0.000000	2.586946	0.119260	-0.812584	0.000000	0.000000	4.000000	18.000000	0.000000
22013.931189	-0.080194	0.559521	0.229669	74.199402	174.314087	-179.771820	4.981510	0.000000	-0.429597	0.000000	0.000000	0.000000	2.586946	0.119260	-0.812584	0.000000	0.000000	4.000000	18.000000	0.000000
22013.934522	-0.071311	0.560152	0.226462	74.199402	174.314087	-179.771820	4.981510	0.000000	-0.429597	0.000000	0.000000	0.000000	2.664776	0.189431	-0.962150	0.000000	0.000000	4.000000	18.000000	0.000000
22013.937856	-0.071311	0.560152	0.226462	74.199402	174.314087	-179.771820	4.981510	0.000000	-0.429597	0.000000	0.000000	0.000000	2.664776	0.189431	-0.962150	0.000000	0.000000	4.000000	18.000000	0.000000
22013.941189	-0.071311	0.560152	0.226462	75.264404	176.046585	-176.807999	4.960355	0.000000	-0.628392	0.000000	0.000000	0.000000	2.664776	0.189431	-0.962150	0.000000	0.000000	4.000000	18.000000	0.000000
22013.944522	-0.062353	0.560955	0.222746	75.264404	176.046585	-176.807999	4.960355	0.000000	-0.628392	0.000000	0.000000	0.000000	2.687403	0.240926	-1.114798	0.000000	0.000000	4.000000	18.000000	0.000000
22013.947856	-0.062353	0.560955	0.222746	75.264404	176.046585	-176.807999	4.960355	0.000000	-0.628392	0.000000	0.000000	0.000000	2.687403	0.240926	-1.114798	0.000000	0.000000	4.000000	18.000000	0.000000
22013.951189	-0.062353	0.560955	0.222746	76.454094	179.335999	-172.656448	4.930081	0.000000	-0.833246	0.000000	0.000000	0.000000	2.687403	0.240926	-1.114798	0.000000	0.000000	4.000000	18.000000	0.000000
22013.954522	-0.053501	0.561889	0.218533	76.454094	179.335999	-172.656448	4.930081	0.000000	-0.833246	0.000000	0.000000	0.000000	2.655559	0.280272	-1.263804	0.000000	0.000000	4.000000	18.000000	0.000000
22013.957856	-0.053501	0.561889	0.218533	76.454094	179.335999	-172.656448	4.930081	0.000000	-0.833246	0.000000	0.000000	0.000000	2.655559	0.280272	-1.263804	0.000000	0.000000	4.000000	18.000000	0.000000
22013.961189	-0.053501	0.561889	0.218533	77.728798	-175.679718	-166.511688	4.890519	0.000000	-1.040587	0.000000	0.000000	0.000000	2.655559	0.280272	-1.263804	0.000000	0.000000	4.000000	18.000000	0.000000
22013.964522	-0.044741	0.562915	0.213858	77.728798	-175.679718	-166.511688	4.890519	0.000000	-1.040587	0.000000	0.000000	0.000000	2.628171	0.307689	-1.402433	0.000000	0.000000	4.000000	18.000000	0.000000
22013.967856	-0.044741	0.562915	0.213858	77.728798	-175.679718	-166.511688	4.890519	0.000000	-1.040587	0.000000	0.000000	0.000000	2.628171	0.307689	-1.402433	0.000000	0.000000	4.000000	18.000000	0.000000
22013.971189	-0.044741	0.562915	0.213858	78.955551	-169.145142	-158.632660	4.841003	0.000000	-1.250876	0.000000	0.000000	0.000000	2.628171	0.307689	-1.402433	0.000000	0.000000	4.000000	18.000000	0.000000
22013.974522	-0.036024	0.563972	0.208744	78.955551	-169.145142	-158.632660	4.841003	0.000000	-1.250876	0.000000	0.000000	0.000000	2.615128	0.317161	-1.534336	0.000000	0.000000	4.000000	18.000000	0.000000
22013.977856	-0.036024	0.563972	0.208744	78.955551	-169.145142	-158.632660	4.841003	0.000000	-1.250876	0.000000	0.000000	0.000000	2.615128	0.317161	-1.534336	0.000000	0.000000	4.000000	18.000000	0.000000
22013.981189	-0.036024	0.563972	0.208744	80.034447	-161.568481	-149.587234	4.780518	0.000000	-1.465145	0.000000	0.000000	0.000000	2.615128	0.317161	-1.534336	0.000000	0.000000	4.000000	18.000000	0.000000
22013.984522	-0.027274	0.565102	0.203247	80.034447	-161.568481	-149.587234	4.780518	0.000000	-1.465145	0.000000	0.000000	0.000000	2.625027	0.338799	-1.649095	0.000000	0.000000	4.000000	18.000000	0.000000
22013.987856	-0.027274	0.565102	0.203247	80.034447	-161.568481	-149.587234	4.780518	0.000000	-1.465145	0.000000	0.000000	0.000000	2.625027	0.338799	-1.649095	0.000000	0.000000	4.000000	18.000000	0.000000
22013.991189	-0.027274	0.565102	0.203247	80.958214	-153.446075	-139.498413	4.707694	0.000000	-1.684522	0.000000	0.000000	0.000000	2.625027	0.338799	-1.649095	0.000000	0.000000	4.000000	18.000000	0.000000
22013.994522	-0.018474	0.566177	0.197309	80.958214	-153.446075	-139.498413	4.707694	0.000000	-1.684522	0.000000	0.000000	0.000000	2.639906	0.322723	-1.781430	0.000000	0.000000	4.000000	18.000000	0.000000
22013.997856	-0.018474	0.566177	0.197309	80.958214	-153.446075	-139.498413	4.707694	0.000000	-1.684522	0.000000	0.000000	0.000000	2.639906	0.322723	-1.781430	0.000000	0.000000	4.000000	18.000000	0.000000
22014.001189	-0.018474	0.566177	0.197309	81.698517	-144.816071	-128.793884	4.621068	0.000000	-1.909381	0.000000	0.000000	0.000000	2.639906	0.322723	-1.781430	0.000000	0.000000	4.000000	18.000000	0.000000
22014.004522	-0.009705	0.567209	0.190897	81.698517	-144.816071	-128.793884	4.621068	0.000000	-1.909381	0.000000	0.000000	0.000000	2.630550	0.309448	-1.923688	0.000000	0.000000	4.000000	18.000000	0.000000
22014.007856	-0.009705	0.567209	0.190897	81.698517	-144.816071	-128.793884	4.621068	0.000000	-1.909381	0.000000	0.000000	0.000000	2.630550	0.309448	-1.923688	0.000000	0.000000	4.000000	18.000000	0.000000
22014.011189	-0.009705	0.567209	0.190897	82.180405	-135.174042	-117.737724	4.519880	0.000000	-2.137917	0.000000	0.000000	0.000000	2.630550	0.309448	-1.923688	0.000000	0.000000	4.000000	18.000000	0.000000
22014.014522	-0.001140	0.568184	0.183965	82.180405	-135.174042	-117.737724	4.519880	0.000000	-2.137917	0.000000	0.000000	0.000000	2.569697	0.292467	-2.079335	0.000000	0.000000	4.000000	18.000000	0.000000
22014.017856	-0.001140	0.568184	0.183965	82.180405	-135.174042	-117.737724	4.519880	0.000000	-2.137917	0.000000	0.000000	0.000000	2.569697	0.292467	-2.079335	0.000000	0.000000	4.000000	18.000000	0.000000
22014.021189	-0.001140	0.568184	0.183965	82.272285	-124.154976	-105.841797	4.404333	0.000000	-2.366823	0.000000	0.000000	0.000000	2.569697	0.292467	-2.079335	0.000000	0.000000	4.000000	18.000000	0.000000
22014.024522	0.006996	0.569081	0.176534	82.272285	-124.154976	-105.841797	4.404333	0.000000	-2.366823	0.000000	0.000000	0.000000	2.440772	0.269018	-2.229462	0.000000	0.000000	4.000000	18.000000	0.000000
22014.027856	0.006996	0.569081	0.176534	82.272285	-124.154976	-105.841797	4.404333	0.000000	-2.366823	0.000000	0.000000	0.000000	2.440772	0.269018	-2.229462	0.000000	0.000000	4.000000	18.000000	0.000000
22014.031189	0.006996	0.569081	0.176534	81.905922	-113.048187	-93.443741	4.275925	0.000000	-2.591614	0.000000	0.000000	0.000000	2.440772	0.269018	-2.229462	0.000000	0.000000	4.000000	18.000000	0.000000
22014.034522	0.014368	0.569865	0.168655	81.905922	-113.048187	-93.443741	4.275925	0.000000	-2.591614	0.000000	0.000000	0.000000	2.211668	0.235191	-2.363600	0.000000	0.000000	4.000000	18.000000	0.000000
22014.037856	0.014368	0.569865	0.168655	81.905922	-113.048187	-93.443741	4.275925	0.000000	-2.591614	0.000000	0.000000	0.000000	2.211668	0.235191	-2.363600	0.000000	0.000000	4.000000	18.000000	0.000000
22014.041189	0.014368	0.569865	0.168655	81.173561	-103.290749	-82.181442	4.138247	0.000000	-2.806227	0.000000	0.000000	0.000000	2.211668	0.235191	-2.363600	0.000000	0.000000	4.000000	18.000000	0.000000
22014.044522	0.021044	0.570537	0.160379	81.173561	-103.290749	-82.181442	4.138247	0.000000	-2.806227	0.000000	0.000000	0.000000	2.002687	0.201779	-2.482861	0.000000	0.000000	4.000000	18.000000	0.000000
22014.047856	0.021044	0.570537	0.160379	81.173561	-103.290749	-82.181442	4.138247	0.000000	-2.806227	0.000000	0.000000	0.000000	2.002687	0.201779	-2.482861	0.000000	0.000000	4.000000	18.000000	0.000000
22014.051189	0.021044	0.570537	0.160379	80.308578	-95.395576	-73.078316	3.990906	0.000000	-3.012087	0.000000	0.000000	0.000000	2.002687	0.201779	-2.482861	0.000000	0.000000	4.000000	18.000000	0.000000
22014.054522	0.027269	0.571174	0.151861	80.308578	-95.395576	-73.078316	3.990906	0.000000	-3.012087	0.000000	0.000000	0.000000	1.867520	0.191095	-2.555446	0.000000	0.000000	4.000000	18.000000	0.000000
22014.057856	0.027269	0.571174	0.151861	80.308578	-95.395576	-73.078316	3.990906	0.000000	-3.012087	0.000000	0.000000	0.000000	1.867520	0.191095	-2.555446	0.000000	0.000000	4.000000	18.000000	0.000000
22014.061189	0.027269	0.571174	0.151861	79.597054	-89.214211	-65.675659	3.832176	0.000000	-3.211609	0.000000	0.000000	0.000000	1.867520	0.191095	-2.555446	0.000000	0.000000	4.000000	18.000000	0.000000
22014.064522	0.032886	0.571753	0.143293	79.597054	-89.214211	-65.675659	3.832176	0.000000	-3.211609	0.000000	0.000000	0.000000	1.685201	0.173690	-2.570373	0.000000	0.000000	4.000000	18.000000	0.000000
22014.067856	0.032886	0.571753	0.143293	79.597054	-89.214211	-65.675659	3.832176	0.000000	-3.211609	0.000000	0.000000	0.000000	1.685201	0.173690	-2.570373	0.000000	0.000000	4.000000	18.000000	0.000000
22014.071189	0.032886	0.571753	0.143293	79.380363	-84.422295	-59.210365	3.666152	0.000000	-3.399902	0.000000	0.000000	0.000000	1.685201	0.173690	-2.570373	0.000000	0.000000	4.000000	18.000000	0.000000
22014.074522	0.037944	0.572282	0.134729	79.380363	-84.422295	-59.210365	3.666152	0.000000	-3.399902	0.000000	0.000000	0.000000	1.517330	0.158651	-2.569335	0.000000	0.000000	4.000000	18.000000	0.000000
22014.077856	0.037944	0.572282	0.134729	79.380363	-84.422295	-59.210365	3.666152	0.000000	-3.399902	0.000000	0.000000	0.000000	1.517330	0.158651	-2.569335	0.000000	0.000000	4.000000	18.000000	0.000000
22014.081189	0.037944	0.572282	0.134729	79.526382	-80.143196	-53.394180	3.493595	0.000000	-3.576981	0.000000	0.000000	0.000000	1.517330	0.158651	-2.569335	0.000000	0.000000	4.000000	18.000000	0.000000
22014.084522	0.042627	0.572813	0.126181	79.526382	-80.143196	-53.394180	3.493595	0.000000	-3.576981	0.000000	0.000000	0.000000	1.404865	0.159418	-2.564126	0.000000	0.000000	4.000000	18.000000	0.000000
22014.087856	0.042627	0.572813	0.126181	79.526382	-80.143196	-53.394180	3.493595	0.000000	-3.576981	0.000000	0.000000	0.000000	1.404865	0.159418	-2.564126	0.000000	0.000000	4.000000	18.000000	0.000000
22014.091189	0.042627	0.572813	0.126181	79.625725	-76.097755	-47.763714	3.313036	0.000000	-3.744836	0.000000	0.000000	0.000000	1.404865	0.159418	-2.564126	0.000000	0.000000	4.000000	18.000000	0.000000
22014.094522	0.046418	0.573242	0.117591	79.625725	-76.097755	-47.763714	3.313036	0.000000	-3.744836	0.000000	0.000000	0.000000	1.137362	0.128491	-2.577112	0.000000	0.000000	4.000000	18.000000	0.000000
22014.097856	0.046418	0.573242	0.117591	79.625725	-76.097755	-47.763714	3.313036	0.000000	-3.744836	0.000000	0.000000	0.000000	1.137362	0.128491	-2.577112	0.000000	0.000000	4.000000	18.000000	0.000000
22014.101189	0.046418	0.573242	0.117591	79.647079	-72.391510	-42.531612	3.130879	0.000000	-3.898410	0.000000	0.000000	0.000000	1.137362	0.128491	-2.577112	0.000000	0.000000	4.000000	18.000000	0.000000
22014.104522	0.049240	0.573579	0.108962	79.647079	-72.391510	-42.531612	3.130879	0.000000	-3.898410	0.000000	0.000000	0.000000	0.846471	0.101271	-2.588573	0.000000	0.000000	4.000000	18.000000	0.000000
22014.107856	0.049240	0.573579	0.108962	79.647079	-72.391510	-42.531612	3.130879	0.000000	-3.898410	0.000000	0.000000	0.000000	0.846471	0.101271	-2.588573	0.000000	0.000000	4.000000	18.000000	0.000000
22014.111189	0.049240	0.573579	0.108962	79.645775	-68.970016	-38.101997	2.948364	0.000000	-4.038211	0.000000	0.000000	0.000000	0.846471	0.101271	-2.588573	0.000000	0.000000	4.000000	18.000000	0.000000
22014.114522	0.051492	0.573890	0.100203	79.645775	-68.970016	-38.101997	2.948364	0.000000	-4.038211	0.000000	0.000000	0.000000	0.675659	0.093411	-2.627744	0.000000	0.000000	4.000000	18.000000	0.000000
22014.117856	0.051492	0.573890	0.100203	79.645775	-68.970016	-38.101997	2.948364	0.000000	-4.038211	0.000000	0.000000	0.000000	0.675659	0.093411	-2.627744	0.000000	0.000000	4.000000	18.000000	0.000000
22014.121189	0.051492	0.573890	0.100203	79.651970	-65.922142	-34.092865	2.758400	0.000000	-4.170279	0.000000	0.000000	0.000000	0.675659	0.093411	-2.627744	0.000000	0.000000	4.000000	18.000000	0.000000
22014.124522	0.052724	0.574092	0.091362	79.651970	-65.922142	-34.092865	2.758400	0.000000	-4.170279	0.000000	0.000000	0.000000	0.369710	0.060332	-2.652543	0.000000	0.000000	4.000000	18.000000	0.000000
22014.127856	0.052724	0.574092	0.091362	79.651970	-65.922142	-34.092865	2.758400	0.000000	-4.170279	0.000000	0.000000	0.000000	0.369710	0.060332	-2.652543	0.000000	0.000000	4.000000	18.000000	0.000000
22014.131189	0.052724	0.574092	0.091362	79.647522	-63.147163	-29.988585	2.566833	0.000000	-4.290847	0.000000	0.000000	0.000000	0.369710	0.060332	-2.652543	0.000000	0.000000	4.000000	18.000000	0.000000
22014.134522	0.053014	0.574295	0.082537	79.647522	-63.147163	-29.988585	2.566833	0.000000	-4.290847	0.000000	0.000000	0.000000	0.086948	0.061065	-2.647287	0.000000	0.000000	4.000000	18.000000	0.000000
22014.137856	0.053014	0.574295	0.082537	79.647522	-63.147163	-29.988585	2.566833	0.000000	-4.290847	0.000000	0.000000	0.000000	0.086948	0.061065	-2.647287	0.000000	0.000000	4.000000	18.000000	0.000000
22014.141189	0.053014	0.574295	0.082537	79.742035	-60.437477	-25.928207	2.373729	0.000000	-4.400615	0.000000	0.000000	0.000000	0.086948	0.061065	-2.647287	0.000000	0.000000	4.000000	18.000000	0.000000
22014.144522	0.052732	0.574468	0.073708	79.742035	-60.437477	-25.928207	2.373729	0.000000	-4.400615	0.000000	0.000000	0.000000	-0.084578	0.051911	-2.648761	0.000000	0.000000	4.000000	18.000000	0.000000
22014.147856	0.052732	0.574468	0.073708	79.742035	-60.437477	-25.928207	2.373729	0.000000	-4.400615	0.000000	0.000000	0.000000	-0.084578	0.051911	-2.648761	0.000000	0.000000	4.000000	18.000000	0.000000
22014.151189	0.052732	0.574468	0.073708	80.020561	-57.336754	-21.820868	2.173151	0.000000	-4.503045	0.000000	0.000000	0.000000	-0.084578	0.051911	-2.648761	0.000000	0.000000	4.000000	18.000000	0.000000
22014.154522	0.051936	0.574683	0.064938	80.020561	-57.336754	-21.820868	2.173151	0.000000	-4.503045	0.000000	0.000000	0.000000	-0.238782	0.064528	-2.630859	0.000000	0.000000	4.000000	18.000000	0.000000
22014.157856	0.051936	0.574683	0.064938	80.020561	-57.336754	-21.820868	2.173151	0.000000	-4.503045	0.000000	0.000000	0.000000	-0.238782	0.064528	-2.630859	0.000000	0.000000	4.000000	18.000000	0.000000
22014.161189	0.051936	0.574683	0.064938	80.290962	-52.817982	-16.835377	1.965068	0.000000	-4.597663	0.000000	0.000000	0.000000	-0.238782	0.064528	-2.630859	0.000000	0.000000	4.000000	18.000000	0.000000
22014.164522	0.050587	0.575001	0.056327	80.290962	-52.817982	-16.835377	1.965068	0.000000	-4.597663	0.000000	0.000000	0.000000	-0.404678	0.095465	-2.583568	0.000000	0.000000	4.000000	18.000000	0.000000
22014.167856	0.050587	0.575001	0.056327	80.290962	-52.817982	-16.835377	1.965068	0.000000	-4.597663	0.000000	0.000000	0.000000	-0.404678	0.095465	-2.583568	0.000000	0.000000	4.000000	18.000000	0.000000
22014.171189	0.050587	0.575001	0.056327	80.268593	-46.203430	-9.789679	1.751698	0.000000	-4.683114	0.000000	0.000000	0.000000	-0.404678	0.095465	-2.583568	0.000000	0.000000	4.000000	18.000000	0.000000
22014.174522	0.048702	0.575447	0.047995	80.268593	-46.203430	-9.789679	1.751698	0.000000	-4.683114	0.000000	0.000000	0.000000	-0.565773	0.133571	-2.499368	0.000000	0.000000	4.000000	18.000000	0.000000
22014.177856	0.048702	0.575447	0.047995	80.268593	-46.203430	-9.789679	1.751698	0.000000	-4.683114	0.000000	0.000000	0.000000	-0.565773	0.133571	-2.499368	0.000000	0.000000	4.000000	18.000000	0.000000
22014.181189	0.048702	0.575447	0.047995	79.755562	-38.760410	-1.996463	1.535800	0.000000	-4.758290	0.000000	0.000000	0.000000	-0.565773	0.133571	-2.499368	0.000000	0.000000	4.000000	18.000000	0.000000
22014.184522	0.046096	0.576009	0.039989	79.755562	-38.760410	-1.996463	1.535800	0.000000	-4.758290	0.000000	0.000000	0.000000	-0.781609	0.168564	-2.401861	0.000000	0.000000	4.000000	18.000000	0.000000
22014.187856	0.046096	0.576009	0.039989	79.755562	-38.760410	-1.996463	1.535800	0.000000	-4.758290	0.000000	0.000000	0.000000	-0.781609	0.168564	-2.401861	0.000000	0.000000	4.000000	18.000000	0.000000
22014.191189	0.046096	0.576009	0.039989	78.858582	-32.308105	4.747163	1.320033	0.000000	-4.822604	0.000000	0.000000	0.000000	-0.781609	0.168564	-2.401861	0.000000	0.000000	4.000000	18.000000	0.000000
22014.194522	0.042621	0.576615	0.032316	78.858582	-32.308105	4.747163	1.320033	0.000000	-4.822604	0.000000	0.000000	0.000000	-1.042664	0.181930	-2.301957	0.000000	0.000000	4.000000	18.000000	0.000000
22014.197856	0.042621	0.576615	0.032316	78.858582	-32.308105	4.747163	1.320033	0.000000	-4.822604	0.000000	0.000000	0.000000	-1.042664	0.181930	-2.301957	0.000000	0.000000	4.000000	18.000000	0.000000
22014.201189	0.042621	0.576615	0.032316	77.838120	-27.091841	10.379475	1.104925	0.000000	-4.876386	0.000000	0.000000	0.000000	-1.042664	0.181930	-2.301957	0.000000	0.000000	4.000000	18.000000	0.000000
22014.204522	0.038359	0.577233	0.024926	77.838120	-27.091841	10.379475	1.104925	0.000000	-4.876386	0.000000	0.000000	0.000000	-1.278465	0.185289	-2.217104	0.000000	0.000000	4.000000	18.000000	0.000000
22014.207856	0.038359	0.577233	0.024926	77.838120	-27.091841	10.379475	1.104925	0.000000	-4.876386	0.000000	0.000000	0.000000	-1.278465	0.185289	-2.217104	0.000000	0.000000	4.000000	18.000000	0.000000
22014.211189	0.038359	0.577233	0.024926	76.850426	-22.149351	16.119835	0.886488	0.000000	-4.920786	0.000000	0.000000	0.000000	-1.278465	0.185289	-2.217104	0.000000	0.000000	4.000000	18.000000	0.000000
22014.214522	0.033534	0.577912	0.017864	76.850426	-22.149351	16.119835	0.886488	0.000000	-4.920786	0.000000	0.000000	0.000000	-1.447608	0.203799	-2.118491	0.000000	0.000000	4.000000	18.000000	0.000000
22014.217856	0.033534	0.577912	0.017864	76.850426	-22.149351	16.119835	0.886488	0.000000	-4.920786	0.000000	0.000000	0.000000	-1.447608	0.203799	-2.118491	0.000000	0.000000	4.000000	18.000000	0.000000
22014.221189	0.033534	0.577912	0.017864	75.910378	-17.183544	22.369226	0.662988	0.000000	-4.955850	0.000000	0.000000	0.000000	-1.447608	0.203799	-2.118491	0.000000	0.000000	4.000000	18.000000	0.000000
22014.224522	0.028368	0.578683	0.011100	75.910378	-17.183544	22.369226	0.662988	0.000000	-4.955850	0.000000	0.000000	0.000000	-1.549767	0.231266	-2.029339	0.000000	0.000000	4.000000	18.000000	0.000000
22014.227856	0.028368	0.578683	0.011100	75.910378	-17.183544	22.369226	0.662988	0.000000	-4.955850	0.000000	0.000000	0.000000	-1.549767	0.231266	-2.029339	0.000000	0.000000	4.000000	18.000000	0.000000
22014.231189	0.028368	0.578683	0.011100	74.947357	-12.613622	28.409616	0.430726	0.000000	-4.981413	0.000000	0.000000	0.000000	-1.549767	0.231266	-2.029339	0.000000	0.000000	4.000000	18.000000	0.000000
22014.234522	0.022790	0.579552	0.004693	74.947357	-12.613622	28.409616	0.430726	0.000000	-4.981413	0.000000	0.000000	0.000000	-1.673471	0.260858	-1.921833	0.000000	0.000000	4.000000	18.000000	0.000000
22014.237856	0.022790	0.579552	0.004693	74.947357	-12.613622	28.409616	0.430726	0.000000	-4.981413	0.000000	0.000000	0.000000	-1.673471	0.260858	-1.921833	0.000000	0.000000	4.000000	18.000000	0.000000
22014.241189	0.022790	0.579552	0.004693	73.972160	-9.045535	32.018169	0.190977	0.000000	-4.996351	0.000000	0.000000	0.000000	-1.673471	0.260858	-1.921833	0.000000	0.000000	4.000000	18.000000	0.000000
22014.244522	0.016573	0.580476	-0.001344	73.972160	-9.045535	32.018169	0.190977	0.000000	-4.996351	0.000000	0.000000	0.000000	-1.864900	0.277135	-1.811304	0.000000	0.000000	4.000000	18.000000	0.000000
22014.247856	0.016573	0.580476	-0.001344	73.972160	-9.045535	32.018169	0.190977	0.000000	-4.996351	0.000000	0.000000	0.000000	-1.864900	0.277135	-1.811304	0.000000	0.000000	4.000000	18.000000	0.000000
22014.251189	0.016573	0.580476	-0.001344	73.217484	-6.631022	33.306149	-0.057654	0.000000	-4.999668	0.000000	0.000000	0.000000	-1.864900	0.277135	-1.811304	0.000000	0.000000	4.000000	18.000000	0.000000
22014.254522	0.009822	0.581345	-0.007030	73.217484	-6.631022	33.306149	-0.057654	0.000000	-4.999668	0.000000	0.000000	0.000000	-2.025410	0.260788	-1.705592	0.000000	0.000000	4.000000	18.000000	0.000000
22014.257856	0.009822	0.581345	-0.007030	73.217484	-6.631022	33.306149	-0.057654	0.000000	-4.999668	0.000000	0.000000	0.000000	-2.025410	0.260788	-1.705592	0.000000	0.000000	4.000000	18.000000	0.000000
22014.261189	0.009822	0.581345	-0.007030	72.780594	-4.913799	33.925358	-0.319390	0.000000	-4.989789	0.000000	0.000000	0.000000	-2.025410	0.260788	-1.705592	0.000000	0.000000	4.000000	18.000000	0.000000
22014.264522	0.002504	0.582146	-0.012288	72.780594	-4.913799	33.925358	-0.319390	0.000000	-4.989789	0.000000	0.000000	0.000000	-2.195422	0.240295	-1.577636	0.000000	0.000000	4.000000	18.000000	0.000000
22014.267856	0.002504	0.582146	-0.012288	72.780594	-4.913799	33.925358	-0.319390	0.000000	-4.989789	0.000000	0.000000	0.000000	-2.195422	0.240295	-1.577636	0.000000	0.000000	4.000000	18.000000	0.000000
22014.271189	0.002504	0.582146	-0.012288	72.509613	-3.141112	35.504169	-0.595148	0.000000	-4.964454	0.000000	0.000000	0.000000	-2.195422	0.240295	-1.577636	0.000000	0.000000	4.000000	18.000000	0.000000
22014.274522	-0.005421	0.582808	-0.017079	72.509613	-3.141112	35.504169	-0.595148	0.000000	-4.964454	0.000000	0.000000	0.000000	-2.377366	0.198601	-1.437227	0.000000	0.000000	4.000000	18.000000	0.000000
22014.277856	-0.005421	0.582808	-0.017079	72.509613	-3.141112	35.504169	-0.595148	0.000000	-4.964454	0.000000	0.000000	0.000000	-2.377366	0.198601	-1.437227	0.000000	0.000000	4.000000	18.000000	0.000000
22014.281189	-0.005421	0.582808	-0.017079	72.282845	-0.972527	38.075397	-0.853956	0.000000	-4.728965	0.000000	0.000000	0.000000	-2.377366	0.198601	-1.437227	0.000000	0.000000	4.000000	18.000000	0.000000
22014.284522	-0.013630	0.583509	-0.021267	72.282845	-0.972527	38.075397	-0.853956	0.000000	-4.728965	0.000000	0.000000	0.000000	-2.462785	0.210143	-1.256510	0.000000	0.000000	4.000000	18.000000	0.000000
22014.287856	-0.013630	0.583509	-0.021267	72.282845	-0.972527	38.075397	-0.853956	0.000000	-4.728965	0.000000	0.000000	0.000000	-2.462785	0.210143	-1.256510	0.000000	0.000000	4.000000	18.000000	0.000000
22014.291189	-0.013630	0.583509	-0.021267	72.061386	1.697789	40.654144	-1.063374	0.000000	-4.318501	0.000000	0.000000	0.000000	-2.462785	0.210143	-1.256510	0.000000	0.000000	4.000000	18.000000	0.000000
22014.294522	-0.021805	0.584250	-0.024804	72.061386	1.697789	40.654144	-1.063374	0.000000	-4.318501	0.000000	0.000000	0.000000	-2.452589	0.222382	-1.060967	0.000000	0.000000	4.000000	18.000000	0.000000
22014.297856	-0.021805	0.584250	-0.024804	72.061386	1.697789	40.654144	-1.063374	0.000000	-4.318501	0.000000	0.000000	0.000000	-2.452589	0.222382	-1.060967	0.000000	0.000000	4.000000	18.000000	0.000000
22014.301189	-0.021805	0.584250	-0.024804	71.846245	4.808208	43.311665	-1.240202	0.000000	-3.909736	0.000000	0.000000	0.000000	-2.452589	0.222382	-1.060967	0.000000	0.000000	4.000000	18.000000	0.000000
22014.304522	-0.029988	0.585004	-0.027699	71.846245	4.808208	43.311665	-1.240202	0.000000	-3.909736	0.000000	0.000000	0.000000	-2.454681	0.226090	-0.868415	0.000000	0.000000	4.000000	18.000000	0.000000
22014.307856	-0.029988	0.585004	-0.027699	71.846245	4.808208	43.311665	-1.240202	0.000000	-3.909736	0.000000	0.000000	0.000000	-2.454681	0.226090	-0.868415	0.000000	0.000000	4.000000	18.000000	0.000000
22014.311189	-0.029988	0.585004	-0.027699	71.618149	8.067752	46.820873	-1.384938	0.000000	-3.500623	0.000000	0.000000	0.000000	-2.454681	0.226090	-0.868415	0.000000	0.000000	4.000000	18.000000	0.000000
22014.314522	-0.038561	0.585722	-0.030012	71.618149	8.067752	46.820873	-1.384938	0.000000	-3.500623	0.000000	0.000000	0.000000	-2.572050	0.215311	-0.694101	0.000000	0.000000	4.000000	18.000000	0.000000
22014.317856	-0.038561	0.585722	-0.030012	71.618149	8.067752	46.820873	-1.384938	0.000000	-3.500623	0.000000	0.000000	0.000000	-2.572050	0.215311	-0.694101	0.000000	0.000000	4.000000	18.000000	0.000000
22014.321189	-0.038561	0.585722	-0.030012	71.499054	11.292202	50.417030	-1.500621	0.000000	-3.071948	0.000000	0.000000	0.000000	-2.572050	0.215311	-0.694101	0.000000	0.000000	4.000000	18.000000	0.000000
22014.324522	-0.047674	0.586257	-0.031873	71.499054	11.292202	50.417030	-1.500621	0.000000	-3.071948	0.000000	0.000000	0.000000	-2.733857	0.160750	-0.558320	0.000000	0.000000	4.000000	18.000000	0.000000
22014.327856	-0.047674	0.586257	-0.031873	71.499054	11.292202	50.417030	-1.500621	0.000000	-3.071948	0.000000	0.000000	0.000000	-2.733857	0.160750	-0.558320	0.000000	0.000000	4.000000	18.000000	0.000000
22014.331189	-0.047674	0.586257	-0.031873	71.451759	14.262127	52.705635	-1.593675	0.000000	-2.616305	0.000000	0.000000	0.000000	-2.733857	0.160750	-0.558320	0.000000	0.000000	4.000000	18.000000	0.000000
22014.334522	-0.057150	0.586684	-0.033196	71.451759	14.262127	52.705635	-1.593675	0.000000	-2.616305	0.000000	0.000000	0.000000	-2.842967	0.127859	-0.396679	0.000000	0.000000	4.000000	18.000000	0.000000
22014.337856	-0.057150	0.586684	-0.033196	71.451759	14.262127	52.705635	-1.593675	0.000000	-2.616305	0.000000	0.000000	0.000000	-2.842967	0.127859	-0.396679	0.000000	0.000000	4.000000	18.000000	0.000000
22014.341189	-0.057150	0.586684	-0.033196	71.410202	17.326927	54.873482	-1.659788	0.000000	-2.142477	0.000000	0.000000	0.000000	-2.842967	0.127859	-0.396679	0.000000	0.000000	4.000000	18.000000	0.000000
22014.344522	-0.066879	0.586974	-0.033950	71.410202	17.326927	54.873482	-1.659788	0.000000	-2.142477	0.000000	0.000000	0.000000	-2.918659	0.087055	-0.226154	0.000000	0.000000	4.000000	18.000000	0.000000
22014.347856	-0.066879	0.586974	-0.033950	71.410202	17.326927	54.873482	-1.659788	0.000000	-2.142477	0.000000	0.000000	0.000000	-2.918659	0.087055	-0.226154	0.000000	0.000000	4.000000	18.000000	0.000000
22014.351189	-0.066879	0.586974	-0.033950	71.357338	20.981178	58.002739	-1.697480	0.000000	-1.656034	0.000000	0.000000	0.000000	-2.918659	0.087055	-0.226154	0.000000	0.000000	4.000000	18.000000	0.000000
22014.354522	-0.076722	0.587175	-0.034044	71.357338	20.981178	58.002739	-1.697480	0.000000	-1.656034	0.000000	0.000000	0.000000	-2.952857	0.060397	-0.028174	0.000000	0.000000	4.000000	18.000000	0.000000
22014.357856	-0.076722	0.587175	-0.034044	71.357338	20.981178	58.002739	-1.697480	0.000000	-1.656034	0.000000	0.000000	0.000000	-2.952857	0.060397	-0.028174	0.000000	0.000000	4.000000	18.000000	0.000000
22014.361189	-0.076722	0.587175	-0.034044	71.201836	25.321077	61.953602	-1.702176	0.000000	-1.163891	0.000000	0.000000	0.000000	-2.952857	0.060397	-0.028174	0.000000	0.000000	4.000000	18.000000	0.000000
22014.364522	-0.086516	0.587322	-0.033525	71.201836	25.321077	61.953602	-1.702176	0.000000	-1.163891	0.000000	0.000000	0.000000	-2.938095	0.044085	0.155425	0.000000	0.000000	4.000000	18.000000	0.000000
22014.367856	-0.086516	0.587322	-0.033525	71.201836	25.321077	61.953602	-1.702176	0.000000	-1.163891	0.000000	0.000000	0.000000	-2.938095	0.044085	0.155425	0.000000	0.000000	4.000000	18.000000	0.000000
22014.371189	-0.086516	0.587322	-0.033525	70.873009	29.852148	66.019524	-1.676272	0.000000	-0.674209	0.000000	0.000000	0.000000	-2.938095	0.044085	0.155425	0.000000	0.000000	4.000000	18.000000	0.000000
22014.374522	-0.096199	0.587504	-0.032214	70.873009	29.852148	66.019524	-1.676272	0.000000	-0.674209	0.000000	0.000000	0.000000	-2.904818	0.054536	0.393542	0.000000	0.000000	4.000000	18.000000	0.000000
22014.377856	-0.096199	0.587504	-0.032214	70.873009	29.852148	66.019524	-1.676272	0.000000	-0.674209	0.000000	0.000000	0.000000	-2.904818	0.054536	0.393542	0.000000	0.000000	4.000000	18.000000	0.000000
22014.381189	-0.096199	0.587504	-0.032214	70.473175	34.313316	69.825623	-1.610681	0.000000	-0.190072	0.000000	0.000000	0.000000	-2.904818	0.054536	0.393542	0.000000	0.000000	4.000000	18.000000	0.000000
22014.384522	-0.105859	0.587708	-0.030205	70.473175	34.313316	69.825623	-1.610681	0.000000	-0.190072	0.000000	0.000000	0.000000	-2.898240	0.061302	0.602564	0.000000	0.000000	4.000000	18.000000	0.000000
22014.387856	-0.105859	0.587708	-0.030205	70.473175	34.313316	69.825623	-1.610681	0.000000	-0.190072	0.000000	0.000000	0.000000	-2.898240	0.061302	0.602564	0.000000	0.000000	4.000000	18.000000	0.000000
22014.391189	-0.105859	0.587708	-0.030205	70.193352	38.586555	73.433990	-1.510254	0.000000	0.292968	0.000000	0.000000	0.000000	-2.898240	0.061302	0.602564	0.000000	0.000000	4.000000	18.000000	0.000000
22014.394522	-0.115405	0.587843	-0.027509	70.193352	38.586555	73.433990	-1.510254	0.000000	0.292968	0.000000	0.000000	0.000000	-2.863691	0.040452	0.808759	0.000000	0.000000	4.000000	18.000000	0.000000
22014.397856	-0.115405	0.587843	-0.027509	70.193352	38.586555	73.433990	-1.510254	0.000000	0.292968	0.000000	0.000000	0.000000	-2.863691	0.040452	0.808759	0.000000	0.000000	4.000000	18.000000	0.000000
22014.401189	-0.115405	0.587843	-0.027509	70.151917	42.906307	76.717957	-1.375461	0.000000	0.770250	0.000000	0.000000	0.000000	-2.863691	0.040452	0.808759	0.000000	0.000000	4.000000	18.000000	0.000000
22014.404522	-0.124680	0.587915	-0.024072	70.151917	42.906307	76.717957	-1.375461	0.000000	0.770250	0.000000	0.000000	0.000000	-2.782360	0.021721	1.031133	0.000000	0.000000	4.000000	18.000000	0.000000
22014.407856	-0.124680	0.587915	-0.024072	70.151917	42.906307	76.717957	-1.375461	0.000000	0.770250	0.000000	0.000000	0.000000	-2.782360	0.021721	1.031133	0.000000	0.000000	4.000000	18.000000	0.000000
22014.411189	-0.124680	0.587915	-0.024072	70.256355	47.548271	80.357391	-1.203605	0.000000	1.233976	0.000000	0.000000	0.000000	-2.782360	0.021721	1.031133	0.000000	0.000000	4.000000	18.000000	0.000000
22014.414522	-0.133586	0.587845	-0.019962	70.256355	47.548271	80.357391	-1.203605	0.000000	1.233976	0.000000	0.000000	0.000000	-2.671959	-0.020971	1.233106	0.000000	0.000000	4.000000	18.000000	0.000000
22014.417856	-0.133586	0.587845	-0.019962	70.256355	47.548271	80.357391	-1.203605	0.000000	1.233976	0.000000	0.000000	0.000000	-2.671959	-0.020971	1.233106	0.000000	0.000000	4.000000	18.000000	0.000000
22014.421189	-0.133586	0.587845	-0.019962	70.309471	52.403511	84.546814	-0.998088	0.000000	1.679303	0.000000	0.000000	0.000000	-2.671959	-0.020971	1.233106	0.000000	0.000000	4.000000	18.000000	0.000000
22014.424522	-0.142011	0.587695	-0.015164	70.309471	52.403511	84.546814	-0.998088	0.000000	1.679303	0.000000	0.000000	0.000000	-2.527545	-0.045076	1.439263	0.000000	0.000000	4.000000	18.000000	0.000000
22014.427856	-0.142011	0.587695	-0.015164	70.309471	52.403511	84.546814	-0.998088	0.000000	1.679303	0.000000	0.000000	0.000000	-2.527545	-0.045076	1.439263	0.000000	0.000000	4.000000	18.000000	0.000000
22014.431189	-0.142011	0.587695	-0.015164	70.183296	57.305088	88.573280	-0.758211	0.000000	2.100560	0.000000	0.000000	0.000000	-2.527545	-0.045076	1.439263	0.000000	0.000000	4.000000	18.000000	0.000000
22014.434522	-0.150142	0.587416	-0.009777	70.183296	57.305088	88.573280	-0.758211	0.000000	2.100560	0.000000	0.000000	0.000000	-2.439259	-0.083786	1.616145	0.000000	0.000000	4.000000	18.000000	0.000000
22014.437856	-0.150142	0.587416	-0.009777	70.183296	57.305088	88.573280	-0.758211	0.000000	2.100560	0.000000	0.000000	0.000000	-2.439259	-0.083786	1.616145	0.000000	0.000000	4.000000	18.000000	0.000000
22014.441189	-0.150142	0.587416	-0.009777	69.954239	62.005524	91.958214	-0.488853	0.000000	2.507104	0.000000	0.000000	0.000000	-2.439259	-0.083786	1.616145	0.000000	0.000000	4.000000	18.000000	0.000000
22014.444522	-0.157962	0.587015	-0.003950	69.954239	62.005524	91.958214	-0.488853	0.000000	2.507104	0.000000	0.000000	0.000000	-2.345865	-0.120331	1.748250	0.000000	0.000000	4.000000	18.000000	0.000000
22014.447856	-0.157962	0.587015	-0.003950	69.954239	62.005524	91.958214	-0.488853	0.000000	2.507104	0.000000	0.000000	0.000000	-2.345865	-0.120331	1.748250	0.000000	0.000000	4.000000	18.000000	0.000000
22014.451189	-0.157962	0.587015	-0.003950	69.689240	66.545921	95.298508	-0.197478	0.000000	2.898081	0.000000	0.000000	0.000000	-2.345865	-0.120331	1.748250	0.000000	0.000000	4.000000	18.000000	0.000000
22014.454522	-0.165483	0.586496	0.002343	69.689240	66.545921	95.298508	-0.197478	0.000000	2.898081	0.000000	0.000000	0.000000	-2.256272	-0.155647	1.887718	0.000000	0.000000	4.000000	18.000000	0.000000
22014.457856	-0.165483	0.586496	0.002343	69.689240	66.545921	95.298508	-0.197478	0.000000	2.898081	0.000000	0.000000	0.000000	-2.256272	-0.155647	1.887718	0.000000	0.000000	4.000000	18.000000	0.000000
22014.461189	-0.165483	0.586496	0.002343	69.409706	70.944016	98.575645	0.117142	0.000000	3.274127	0.000000	0.000000	0.000000	-2.256272	-0.155647	1.887718	0.000000	0.000000	4.000000	18.000000	0.000000
22014.464522	-0.172458	0.585851	0.009106	69.409706	70.944016	98.575645	0.117142	0.000000	3.274127	0.000000	0.000000	0.000000	-2.092729	-0.193586	2.029073	0.000000	0.000000	4.000000	18.000000	0.000000
22014.467856	-0.172458	0.585851	0.009106	69.409706	70.944016	98.575645	0.117142	0.000000	3.274127	0.000000	0.000000	0.000000	-2.092729	-0.193586	2.029073	0.000000	0.000000	4.000000	18.000000	0.000000
22014.471189	-0.172458	0.585851	0.009106	69.128113	75.235733	101.774033	0.455320	0.000000	3.622915	0.000000	0.000000	0.000000	-2.092729	-0.193586	2.029073	0.000000	0.000000	4.000000	18.000000	0.000000
22014.474522	-0.178777	0.585132	0.016423	69.128113	75.235733	101.774033	0.455320	0.000000	3.622915	0.000000	0.000000	0.000000	-1.895592	-0.215591	2.194995	0.000000	0.000000	4.000000	18.000000	0.000000
22014.477856	-0.178777	0.585132	0.016423	69.128113	75.235733	101.774033	0.455320	0.000000	3.622915	0.000000	0.000000	0.000000	-1.895592	-0.215591	2.194995	0.000000	0.000000	4.000000	18.000000	0.000000
22014.481189	-0.178777	0.585132	0.016423	68.847610	79.466660	104.994339	0.821153	0.000000	3.938847	0.000000	0.000000	0.000000	-1.895592	-0.215591	2.194995	0.000000	0.000000	4.000000	18.000000	0.000000
22014.484522	-0.184377	0.584329	0.024191	68.847610	79.466660	104.994339	0.821153	0.000000	3.938847	0.000000	0.000000	0.000000	-1.679973	-0.241053	2.330332	0.000000	0.000000	4.000000	18.000000	0.000000
22014.487856	-0.184377	0.584329	0.024191	68.847610	79.466660	104.994339	0.821153	0.000000	3.938847	0.000000	0.000000	0.000000	-1.679973	-0.241053	2.330332	0.000000	0.000000	4.000000	18.000000	0.000000
22014.491189	-0.184377	0.584329	0.024191	68.615852	83.635559	108.261780	1.209541	0.000000	4.218843	0.000000	0.000000	0.000000	-1.679973	-0.241053	2.330332	0.000000	0.000000	4.000000	18.000000	0.000000
22014.494522	-0.189328	0.583462	0.032381	68.615852	83.635559	108.261780	1.209541	0.000000	4.218843	0.000000	0.000000	0.000000	-1.485396	-0.259821	2.457060	0.000000	0.000000	4.000000	18.000000	0.000000
22014.497856	-0.189328	0.583462	0.032381	68.615852	83.635559	108.261780	1.209541	0.000000	4.218843	0.000000	0.000000	0.000000	-1.485396	-0.259821	2.457060	0.000000	0.000000	4.000000	18.000000	0.000000
22014.501189	-0.189328	0.583462	0.032381	68.445915	87.842361	111.327682	1.619051	0.000000	4.466408	0.000000	0.000000	0.000000	-1.485396	-0.259821	2.457060	0.000000	0.000000	4.000000	18.000000	0.000000
22014.504522	-0.193615	0.582530	0.040934	68.445915	87.842361	111.327682	1.619051	0.000000	4.466408	0.000000	0.000000	0.000000	-1.285993	-0.279734	2.565787	0.000000	0.000000	4.000000	18.000000	0.000000
22014.507856	-0.193615	0.582530	0.040934	68.445915	87.842361	111.327682	1.619051	0.000000	4.466408	0.000000	0.000000	0.000000	-1.285993	-0.279734	2.565787	0.000000	0.000000	4.000000	18.000000	0.000000
22014.511189	-0.193615	0.582530	0.040934	68.312759	92.093269	114.021873	2.003157	0.000000	4.581197	0.000000	0.000000	0.000000	-1.285993	-0.279734	2.565787	0.000000	0.000000	4.000000	18.000000	0.000000
22014.514522	-0.197229	0.581551	0.049734	68.312759	92.093269	114.021873	2.003157	0.000000	4.581197	0.000000	0.000000	0.000000	-1.084372	-0.293571	2.640206	0.000000	0.000000	4.000000	18.000000	0.000000
22014.517856	-0.197229	0.581551	0.049734	68.312759	92.093269	114.021873	2.003157	0.000000	4.581197	0.000000	0.000000	0.000000	-1.084372	-0.293571	2.640206	0.000000	0.000000	4.000000	18.000000	0.000000
22014.521189	-0.197229	0.581551	0.049734	68.196495	96.347397	116.612816	2.276982	0.000000	4.451444	0.000000	0.000000	0.000000	-1.084372	-0.293571	2.640206	0.000000	0.000000	4.000000	18.000000	0.000000
22014.524522	-0.200229	0.580479	0.058748	68.196495	96.347397	116.612816	2.276982	0.000000	4.451444	0.000000	0.000000	0.000000	-0.899812	-0.321619	2.704023	0.000000	0.000000	4.000000	18.000000	0.000000
22014.527856	-0.200229	0.580479	0.058748	68.196495	96.347397	116.612816	2.276982	0.000000	4.451444	0.000000	0.000000	0.000000	-0.899812	-0.321619	2.704023	0.000000	0.000000	4.000000	18.000000	0.000000
22014.531189	-0.200229	0.580479	0.058748	68.044548	100.550499	119.427238	2.528372	0.000000	4.313622	0.000000	0.000000	0.000000	-0.899812	-0.321619	2.704023	0.000000	0.000000	4.000000	18.000000	0.000000
22014.534522	-0.202705	0.579348	0.067861	68.044548	100.550499	119.427238	2.528372	0.000000	4.313622	0.000000	0.000000	0.000000	-0.742853	-0.339408	2.733889	0.000000	0.000000	4.000000	18.000000	0.000000
22014.537856	-0.202705	0.579348	0.067861	68.044548	100.550499	119.427238	2.528372	0.000000	4.313622	0.000000	0.000000	0.000000	-0.742853	-0.339408	2.733889	0.000000	0.000000	4.000000	18.000000	0.000000
22014.541189	-0.202705	0.579348	0.067861	67.849579	104.589409	122.171783	2.756345	0.000000	4.171638	0.000000	0.000000	0.000000	-0.742853	-0.339408	2.733889	0.000000	0.000000	4.000000	18.000000	0.000000
22014.544522	-0.204506	0.578162	0.077126	67.849579	104.589409	122.171783	2.756345	0.000000	4.171638	0.000000	0.000000	0.000000	-0.540368	-0.355940	2.779661	0.000000	0.000000	4.000000	18.000000	0.000000
22014.547856	-0.204506	0.578162	0.077126	67.849579	104.589409	122.171783	2.756345	0.000000	4.171638	0.000000	0.000000	0.000000	-0.540368	-0.355940	2.779661	0.000000	0.000000	4.000000	18.000000	0.000000
22014.551189	-0.204506	0.578162	0.077126	67.565186	108.382309	124.744255	2.969031	0.000000	4.023041	0.000000	0.000000	0.000000	-0.540368	-0.355940	2.779661	0.000000	0.000000	4.000000	18.000000	0.000000
22014.554522	-0.205540	0.576822	0.086386	67.565186	108.382309	124.744255	2.969031	0.000000	4.023041	0.000000	0.000000	0.000000	-0.310013	-0.401782	2.777985	0.000000	0.000000	4.000000	18.000000	0.000000
22014.557856	-0.205540	0.576822	0.086386	67.565186	108.382309	124.744255	2.969031	0.000000	4.023041	0.000000	0.000000	0.000000	-0.310013	-0.401782	2.777985	0.000000	0.000000	4.000000	18.000000	0.000000
22014.561189	-0.205540	0.576822	0.086386	67.166641	111.866714	127.278625	3.166972	0.000000	3.869146	0.000000	0.000000	0.000000	-0.310013	-0.401782	2.777985	0.000000	0.000000	4.000000	18.000000	0.000000
22014.564522	-0.205839	0.575392	0.095569	67.166641	111.866714	127.278625	3.166972	0.000000	3.869146	0.000000	0.000000	0.000000	-0.089753	-0.428947	2.754896	0.000000	0.000000	4.000000	18.000000	0.000000
22014.567856	-0.205839	0.575392	0.095569	67.166641	111.866714	127.278625	3.166972	0.000000	3.869146	0.000000	0.000000	0.000000	-0.089753	-0.428947	2.754896	0.000000	0.000000	4.000000	18.000000	0.000000
22014.571189	-0.205839	0.575392	0.095569	66.691933	115.031563	129.554947	3.350908	0.000000	3.710985	0.000000	0.000000	0.000000	-0.089753	-0.428947	2.754896	0.000000	0.000000	4.000000	18.000000	0.000000
22014.574522	-0.205520	0.573919	0.104559	66.691933	115.031563	129.554947	3.350908	0.000000	3.710985	0.000000	0.000000	0.000000	0.095589	-0.441989	2.696950	0.000000	0.000000	4.000000	18.000000	0.000000
22014.577856	-0.205520	0.573919	0.104559	66.691933	115.031563	129.554947	3.350908	0.000000	3.710985	0.000000	0.000000	0.000000	0.095589	-0.441989	2.696950	0.000000	0.000000	4.000000	18.000000	0.000000
22014.581189	-0.205520	0.573919	0.104559	66.194054	118.057732	131.681122	3.519323	0.000000	3.551671	0.000000	0.000000	0.000000	0.095589	-0.441989	2.696950	0.000000	0.000000	4.000000	18.000000	0.000000
22014.584522	-0.204406	0.572413	0.113318	66.194054	118.057732	131.681122	3.519323	0.000000	3.551671	0.000000	0.000000	0.000000	0.334364	-0.451717	2.627823	0.000000	0.000000	4.000000	18.000000	0.000000
22014.587856	-0.204406	0.572413	0.113318	66.194054	118.057732	131.681122	3.519323	0.000000	3.551671	0.000000	0.000000	0.000000	0.334364	-0.451717	2.627823	0.000000	0.000000	4.000000	18.000000	0.000000
22014.591189	-0.204406	0.572413	0.113318	65.698563	121.082634	133.766922	3.677187	0.000000	3.387964	0.000000	0.000000	0.000000	0.334364	-0.451717	2.627823	0.000000	0.000000	4.000000	18.000000	0.000000
22014.594522	-0.202529	0.570869	0.121718	65.698563	121.082634	133.766922	3.677187	0.000000	3.387964	0.000000	0.000000	0.000000	0.563063	-0.463456	2.519902	0.000000	0.000000	4.000000	18.000000	0.000000
22014.597856	-0.202529	0.570869	0.121718	65.698563	121.082634	133.766922	3.677187	0.000000	3.387964	0.000000	0.000000	0.000000	0.563063	-0.463456	2.519902	0.000000	0.000000	4.000000	18.000000	0.000000
22014.601189	-0.202529	0.570869	0.121718	65.239357	124.148308	135.853149	3.824103	0.000000	3.221216	0.000000	0.000000	0.000000	0.563063	-0.463456	2.519902	0.000000	0.000000	4.000000	18.000000	0.000000
22014.604522	-0.199992	0.569367	0.129710	65.239357	124.148308	135.853149	3.824103	0.000000	3.221216	0.000000	0.000000	0.000000	0.760922	-0.450537	2.397450	0.000000	0.000000	4.000000	18.000000	0.000000
22014.607856	-0.199992	0.569367	0.129710	65.239357	124.148308	135.853149	3.824103	0.000000	3.221216	0.000000	0.000000	0.000000	0.760922	-0.450537	2.397450	0.000000	0.000000	4.000000	18.000000	0.000000
22014.611189	-0.199992	0.569367	0.129710	64.931526	127.185936	137.879684	3.959936	0.000000	3.052688	0.000000	0.000000	0.000000	0.760922	-0.450537	2.397450	0.000000	0.000000	4.000000	18.000000	0.000000
22014.614522	-0.196817	0.567883	0.137256	64.931526	127.185936	137.879684	3.959936	0.000000	3.052688	0.000000	0.000000	0.000000	0.952535	-0.445054	2.264051	0.000000	0.000000	4.000000	18.000000	0.000000
22014.617856	-0.196817	0.567883	0.137256	64.931526	127.185936	137.879684	3.959936	0.000000	3.052688	0.000000	0.000000	0.000000	0.952535	-0.445054	2.264051	0.000000	0.000000	4.000000	18.000000	0.000000
22014.621189	-0.196817	0.567883	0.137256	65.278664	129.578156	139.295929	4.085817	0.000000	2.882030	0.000000	0.000000	0.000000	0.952535	-0.445054	2.264051	0.000000	0.000000	4.000000	18.000000	0.000000
22014.624522	-0.193093	0.566430	0.144426	65.278664	129.578156	139.295929	4.085817	0.000000	2.882030	0.000000	0.000000	0.000000	1.117169	-0.436124	2.150948	0.000000	0.000000	4.000000	18.000000	0.000000
22014.627856	-0.193093	0.566430	0.144426	65.278664	129.578156	139.295929	4.085817	0.000000	2.882030	0.000000	0.000000	0.000000	1.117169	-0.436124	2.150948	0.000000	0.000000	4.000000	18.000000	0.000000
22014.631189	-0.193093	0.566430	0.144426	66.142677	131.417816	140.197067	4.202610	0.000000	2.708888	0.000000	0.000000	0.000000	1.117169	-0.436124	2.150948	0.000000	0.000000	4.000000	18.000000	0.000000
22014.634522	-0.188797	0.565017	0.151226	66.142677	131.417816	140.197067	4.202610	0.000000	2.708888	0.000000	0.000000	0.000000	1.288937	-0.423904	2.039918	0.000000	0.000000	4.000000	18.000000	0.000000
22014.637856	-0.188797	0.565017	0.151226	66.142677	131.417816	140.197067	4.202610	0.000000	2.708888	0.000000	0.000000	0.000000	1.288937	-0.423904	2.039918	0.000000	0.000000	4.000000	18.000000	0.000000
22014.641189	-0.188797	0.565017	0.151226	67.006508	133.146225	141.002731	4.311659	0.000000	2.531717	0.000000	0.000000	0.000000	1.288937	-0.423904	2.039918	0.000000	0.000000	4.000000	18.000000	0.000000
22014.644522	-0.183905	0.563602	0.157558	67.006508	133.146225	141.002731	4.311659	0.000000	2.531717	0.000000	0.000000	0.000000	1.467633	-0.424428	1.899490	0.000000	0.000000	4.000000	18.000000	0.000000
22014.647856	-0.183905	0.563602	0.157558	67.006508	133.146225	141.002731	4.311659	0.000000	2.531717	0.000000	0.000000	0.000000	1.467633	-0.424428	1.899490	0.000000	0.000000	4.000000	18.000000	0.000000
22014.651189	-0.183905	0.563602	0.157558	67.780624	134.738602	141.697739	4.413230	0.000000	2.350192	0.000000	0.000000	0.000000	1.467633	-0.424428	1.899490	0.000000	0.000000	4.000000	18.000000	0.000000
22014.654522	-0.178445	0.562225	0.163369	67.780624	134.738602	141.697739	4.413230	0.000000	2.350192	0.000000	0.000000	0.000000	1.637983	-0.413100	1.743479	0.000000	0.000000	4.000000	18.000000	0.000000
22014.657856	-0.178445	0.562225	0.163369	67.780624	134.738602	141.697739	4.413230	0.000000	2.350192	0.000000	0.000000	0.000000	1.637983	-0.413100	1.743479	0.000000	0.000000	4.000000	18.000000	0.000000
22014.661189	-0.178445	0.562225	0.163369	68.446564	136.188614	142.282166	4.507319	0.000000	2.164272	0.000000	0.000000	0.000000	1.637983	-0.413100	1.743479	0.000000	0.000000	4.000000	18.000000	0.000000
22014.664522	-0.172534	0.560977	0.168686	68.446564	136.188614	142.282166	4.507319	0.000000	2.164272	0.000000	0.000000	0.000000	1.773201	-0.374308	1.595021	0.000000	0.000000	4.000000	18.000000	0.000000
22014.667856	-0.172534	0.560977	0.168686	68.446564	136.188614	142.282166	4.507319	0.000000	2.164272	0.000000	0.000000	0.000000	1.773201	-0.374308	1.595021	0.000000	0.000000	4.000000	18.000000	0.000000
22014.671189	-0.172534	0.560977	0.168686	69.019173	137.626968	142.856598	4.593355	0.000000	1.975118	0.000000	0.000000	0.000000	1.773201	-0.374308	1.595021	0.000000	0.000000	4.000000	18.000000	0.000000
22014.674522	-0.166101	0.559851	0.173420	69.019173	137.626968	142.856598	4.593355	0.000000	1.975118	0.000000	0.000000	0.000000	1.930052	-0.337717	1.420253	0.000000	0.000000	4.000000	18.000000	0.000000
22014.677856	-0.166101	0.559851	0.173420	69.019173	137.626968	142.856598	4.593355	0.000000	1.975118	0.000000	0.000000	0.000000	1.930052	-0.337717	1.420253	0.000000	0.000000	4.000000	18.000000	0.000000
22014.681189	-0.166101	0.559851	0.173420	69.551544	139.281433	143.608353	4.672118	0.000000	1.780818	0.000000	0.000000	0.000000	1.930052	-0.337717	1.420253	0.000000	0.000000	4.000000	18.000000	0.000000
22014.684522	-0.159235	0.558846	0.177601	69.551544	139.281433	143.608353	4.672118	0.000000	1.780818	0.000000	0.000000	0.000000	2.059792	-0.301583	1.254375	0.000000	0.000000	4.000000	18.000000	0.000000
22014.687856	-0.159235	0.558846	0.177601	69.551544	139.281433	143.608353	4.672118	0.000000	1.780818	0.000000	0.000000	0.000000	2.059792	-0.301583	1.254375	0.000000	0.000000	4.000000	18.000000	0.000000
22014.691189	-0.159235	0.558846	0.177601	70.099419	141.258759	144.632492	4.743143	0.000000	1.581959	0.000000	0.000000	0.000000	2.059792	-0.301583	1.254375	0.000000	0.000000	4.000000	18.000000	0.000000
22014.694522	-0.152032	0.557978	0.181149	70.099419	141.258759	144.632492	4.743143	0.000000	1.581959	0.000000	0.000000	0.000000	2.160867	-0.260500	1.064181	0.000000	0.000000	4.000000	18.000000	0.000000
22014.697856	-0.152032	0.557978	0.181149	70.099419	141.258759	144.632492	4.743143	0.000000	1.581959	0.000000	0.000000	0.000000	2.160867	-0.260500	1.064181	0.000000	0.000000	4.000000	18.000000	0.000000
22014.701189	-0.152032	0.557978	0.181149	70.771835	143.541779	146.167007	4.805688	0.000000	1.380347	0.000000	0.000000	0.000000	2.160867	-0.260500	1.064181	0.000000	0.000000	4.000000	18.000000	0.000000
22014.704522	-0.144586	0.557241	0.184095	70.771835	143.541779	146.167007	4.805688	0.000000	1.380347	0.000000	0.000000	0.000000	2.233835	-0.220884	0.883915	0.000000	0.000000	4.000000	18.000000	0.000000
22014.707856	-0.144586	0.557241	0.184095	70.771835	143.541779	146.167007	4.805688	0.000000	1.380347	0.000000	0.000000	0.000000	2.233835	-0.220884	0.883915	0.000000	0.000000	4.000000	18.000000	0.000000
22014.711189	-0.144586	0.557241	0.184095	71.683647	145.942551	148.733063	4.859513	0.000000	1.176915	0.000000	0.000000	0.000000	2.233835	-0.220884	0.883915	0.000000	0.000000	4.000000	18.000000	0.000000
22014.714522	-0.136948	0.556605	0.186435	71.683647	145.942551	148.733063	4.859513	0.000000	1.176915	0.000000	0.000000	0.000000	2.291270	-0.190937	0.702015	0.000000	0.000000	4.000000	18.000000	0.000000
22014.717856	-0.136948	0.556605	0.186435	71.683647	145.942551	148.733063	4.859513	0.000000	1.176915	0.000000	0.000000	0.000000	2.291270	-0.190937	0.702015	0.000000	0.000000	4.000000	18.000000	0.000000
22014.721189	-0.136948	0.556605	0.186435	72.814377	148.132309	151.265610	4.904611	0.000000	0.972004	0.000000	0.000000	0.000000	2.291270	-0.190937	0.702015	0.000000	0.000000	4.000000	18.000000	0.000000
22014.724522	-0.129207	0.556076	0.188186	72.814377	148.132309	151.265610	4.904611	0.000000	0.972004	0.000000	0.000000	0.000000	2.322297	-0.158734	0.525147	0.000000	0.000000	4.000000	18.000000	0.000000
22014.727856	-0.129207	0.556076	0.188186	72.814377	148.132309	151.265610	4.904611	0.000000	0.972004	0.000000	0.000000	0.000000	2.322297	-0.158734	0.525147	0.000000	0.000000	4.000000	18.000000	0.000000
22014.731189	-0.129207	0.556076	0.188186	74.042007	149.829559	153.106033	4.940847	0.000000	0.766836	0.000000	0.000000	0.000000	2.322297	-0.158734	0.525147	0.000000	0.000000	4.000000	18.000000	0.000000
22014.734522	-0.121167	0.555656	0.189384	74.042007	149.829559	153.106033	4.940847	0.000000	0.766836	0.000000	0.000000	0.000000	2.412002	-0.126124	0.359634	0.000000	0.000000	4.000000	18.000000	0.000000
22014.737856	-0.121167	0.555656	0.189384	74.042007	149.829559	153.106033	4.940847	0.000000	0.766836	0.000000	0.000000	0.000000	2.412002	-0.126124	0.359634	0.000000	0.000000	4.000000	18.000000	0.000000
22014.741189	-0.121167	0.555656	0.189384	75.215919	150.627167	154.669983	4.969059	0.000000	0.555379	0.000000	0.000000	0.000000	2.412002	-0.126124	0.359634	0.000000	0.000000	4.000000	18.000000	0.000000
22014.744522	-0.112968	0.555288	0.189990	75.215919	150.627167	154.669983	4.969059	0.000000	0.555379	0.000000	0.000000	0.000000	2.459797	-0.110364	0.181676	0.000000	0.000000	4.000000	18.000000	0.000000
22014.747856	-0.112968	0.555288	0.189990	75.215919	150.627167	154.669983	4.969059	0.000000	0.555379	0.000000	0.000000	0.000000	2.459797	-0.110364	0.181676	0.000000	0.000000	4.000000	18.000000	0.000000
22014.751189	-0.112968	0.555288	0.189990	76.300774	150.659332	155.948425	4.988394	0.000000	0.340481	0.000000	0.000000	0.000000	2.459797	-0.110364	0.181676	0.000000	0.000000	4.000000	18.000000	0.000000
22014.754522	-0.104666	0.555033	0.190032	76.300774	150.659332	155.948425	4.988394	0.000000	0.340481	0.000000	0.000000	0.000000	2.490448	-0.076264	0.012686	0.000000	0.000000	4.000000	18.000000	0.000000
22014.757856	-0.104666	0.555033	0.190032	76.300774	150.659332	155.948425	4.988394	0.000000	0.340481	0.000000	0.000000	0.000000	2.490448	-0.076264	0.012686	0.000000	0.000000	4.000000	18.000000	0.000000
22014.761189	-0.104666	0.555033	0.190032	77.296822	150.497269	157.306549	4.998494	0.000000	0.122737	0.000000	0.000000	0.000000	2.490448	-0.076264	0.012686	0.000000	0.000000	4.000000	18.000000	0.000000
22014.764522	-0.096243	0.554866	0.189461	77.296822	150.497269	157.306549	4.998494	0.000000	0.122737	0.000000	0.000000	0.000000	2.526951	-0.050244	-0.171287	0.000000	0.000000	4.000000	18.000000	0.000000
22014.767856	-0.096243	0.554866	0.189461	77.296822	150.497269	157.306549	4.998494	0.000000	0.122737	0.000000	0.000000	0.000000	2.526951	-0.050244	-0.171287	0.000000	0.000000	4.000000	18.000000	0.000000
22014.771189	-0.096243	0.554866	0.189461	78.254158	150.755356	158.987579	4.999017	0.000000	-0.099130	0.000000	0.000000	0.000000	2.526951	-0.050244	-0.171287	0.000000	0.000000	4.000000	18.000000	0.000000
22014.774522	-0.087932	0.554819	0.188233	78.254158	150.755356	158.987579	4.999017	0.000000	-0.099130	0.000000	0.000000	0.000000	2.493193	-0.014242	-0.368336	0.000000	0.000000	4.000000	18.000000	0.000000
22014.777856	-0.087932	0.554819	0.188233	78.254158	150.755356	158.987579	4.999017	0.000000	-0.099130	0.000000	0.000000	0.000000	2.493193	-0.014242	-0.368336	0.000000	0.000000	4.000000	18.000000	0.000000
22014.781189	-0.087932	0.554819	0.188233	79.200592	152.066238	161.488007	4.989757	0.000000	-0.319893	0.000000	0.000000	0.000000	2.493193	-0.014242	-0.368336	0.000000	0.000000	4.000000	18.000000	0.000000
22014.784522	-0.079875	0.554796	0.186328	79.200592	152.066238	161.488007	4.989757	0.000000	-0.319893	0.000000	0.000000	0.000000	2.417133	-0.006729	-0.571547	0.000000	0.000000	4.000000	18.000000	0.000000
22014.787856	-0.079875	0.554796	0.186328	79.200592	152.066238	161.488007	4.989757	0.000000	-0.319893	0.000000	0.000000	0.000000	2.417133	-0.006729	-0.571547	0.000000	0.000000	4.000000	18.000000	0.000000
22014.791189	-0.079875	0.554796	0.186328	80.142540	154.679703	164.907196	4.971089	0.000000	-0.536912	0.000000	0.000000	0.000000	2.417133	-0.006729	-0.571547	0.000000	0.000000	4.000000	18.000000	0.000000
22014.794522	-0.072092	0.554836	0.183777	80.142540	154.679703	164.907196	4.971089	0.000000	-0.536912	0.000000	0.000000	0.000000	2.334934	0.011896	-0.765458	0.000000	0.000000	4.000000	18.000000	0.000000
22014.797856	-0.072092	0.554836	0.183777	80.142540	154.679703	164.907196	4.971089	0.000000	-0.536912	0.000000	0.000000	0.000000	2.334934	0.011896	-0.765458	0.000000	0.000000	4.000000	18.000000	0.000000
22014.801189	-0.072092	0.554836	0.183777	81.060349	158.315048	169.341507	4.943326	0.000000	-0.750680	0.000000	0.000000	0.000000	2.334934	0.011896	-0.765458	0.000000	0.000000	4.000000	18.000000	0.000000
22014.804522	-0.064569	0.554953	0.180598	81.060349	158.315048	169.341507	4.943326	0.000000	-0.750680	0.000000	0.000000	0.000000	2.256912	0.035162	-0.953595	0.000000	0.000000	4.000000	18.000000	0.000000
22014.807856	-0.064569	0.554953	0.180598	81.060349	158.315048	169.341507	4.943326	0.000000	-0.750680	0.000000	0.000000	0.000000	2.256912	0.035162	-0.953595	0.000000	0.000000	4.000000	18.000000	0.000000
22014.811189	-0.064569	0.554953	0.180598	81.945656	162.034256	174.082306	4.906469	0.000000	-0.962582	0.000000	0.000000	0.000000	2.256912	0.035162	-0.953595	0.000000	0.000000	4.000000	18.000000	0.000000
22014.814522	-0.057325	0.555098	0.176853	81.945656	162.034256	174.082306	4.906469	0.000000	-0.962582	0.000000	0.000000	0.000000	2.173168	0.043439	-1.123671	0.000000	0.000000	4.000000	18.000000	0.000000
22014.817856	-0.057325	0.555098	0.176853	81.945656	162.034256	174.082306	4.906469	0.000000	-0.962582	0.000000	0.000000	0.000000	2.173168	0.043439	-1.123671	0.000000	0.000000	4.000000	18.000000	0.000000
22014.821189	-0.057325	0.555098	0.176853	82.847580	164.204895	177.424438	4.860497	0.000000	-1.172845	0.000000	0.000000	0.000000	2.173168	0.043439	-1.123671	0.000000	0.000000	4.000000	18.000000	0.000000
22014.824522	-0.050260	0.555316	0.172650	82.847580	164.204895	177.424438	4.860497	0.000000	-1.172845	0.000000	0.000000	0.000000	2.119675	0.065466	-1.260750	0.000000	0.000000	4.000000	18.000000	0.000000
22014.827856	-0.050260	0.555316	0.172650	82.847580	164.204895	177.424438	4.860497	0.000000	-1.172845	0.000000	0.000000	0.000000	2.119675	0.065466	-1.260750	0.000000	0.000000	4.000000	18.000000	0.000000
22014.831189	-0.050260	0.555316	0.172650	83.842148	163.557343	178.228653	4.804582	0.000000	-1.384196	0.000000	0.000000	0.000000	2.119675	0.065466	-1.260750	0.000000	0.000000	4.000000	18.000000	0.000000
22014.834522	-0.043321	0.555616	0.167973	83.842148	163.557343	178.228653	4.804582	0.000000	-1.384196	0.000000	0.000000	0.000000	2.081532	0.090108	-1.403251	0.000000	0.000000	4.000000	18.000000	0.000000
22014.837856	-0.043321	0.555616	0.167973	83.842148	163.557343	178.228653	4.804582	0.000000	-1.384196	0.000000	0.000000	0.000000	2.081532	0.090108	-1.403251	0.000000	0.000000	4.000000	18.000000	0.000000
22014.841189	-0.043321	0.555616	0.167973	84.953873	161.560699	178.167130	4.737564	0.000000	-1.598591	0.000000	0.000000	0.000000	2.081532	0.090108	-1.403251	0.000000	0.000000	4.000000	18.000000	0.000000
22014.844522	-0.036670	0.555978	0.162828	84.953873	161.560699	178.167130	4.737564	0.000000	-1.598591	0.000000	0.000000	0.000000	1.995458	0.108402	-1.543519	0.000000	0.000000	4.000000	18.000000	0.000000
22014.847856	-0.036670	0.555978	0.162828	84.953873	161.560699	178.167130	4.737564	0.000000	-1.598591	0.000000	0.000000	0.000000	1.995458	0.108402	-1.543519	0.000000	0.000000	4.000000	18.000000	0.000000
22014.851189	-0.036670	0.555978	0.162828	86.108521	158.131302	176.756119	4.659941	0.000000	-1.812443	0.000000	0.000000	0.000000	1.995458	0.108402	-1.543519	0.000000	0.000000	4.000000	18.000000	0.000000
22014.854522	-0.030229	0.556425	0.157307	86.108521	158.131302	176.756119	4.659941	0.000000	-1.812443	0.000000	0.000000	0.000000	1.932308	0.134093	-1.656122	0.000000	0.000000	4.000000	18.000000	0.000000
22014.857856	-0.030229	0.556425	0.157307	86.108521	158.131302	176.756119	4.659941	0.000000	-1.812443	0.000000	0.000000	0.000000	1.932308	0.134093	-1.656122	0.000000	0.000000	4.000000	18.000000	0.000000
22014.861189	-0.030229	0.556425	0.157307	87.269707	152.689545	173.017670	4.570598	0.000000	-2.027225	0.000000	0.000000	0.000000	1.932308	0.134093	-1.656122	0.000000	0.000000	4.000000	18.000000	0.000000
22014.864522	-0.024005	0.556903	0.151437	87.269707	152.689545	173.017670	4.570598	0.000000	-2.027225	0.000000	0.000000	0.000000	1.866964	0.143555	-1.760904	0.000000	0.000000	4.000000	18.000000	0.000000
22014.867856	-0.024005	0.556903	0.151437	87.269707	152.689545	173.017670	4.570598	0.000000	-2.027225	0.000000	0.000000	0.000000	1.866964	0.143555	-1.760904	0.000000	0.000000	4.000000	18.000000	0.000000
22014.871189	-0.024005	0.556903	0.151437	88.438148	143.451508	164.670807	4.468875	0.000000	-2.242578	0.000000	0.000000	0.000000	1.866964	0.143555	-1.760904	0.000000	0.000000	4.000000	18.000000	0.000000
22014.874522	-0.018233	0.557401	0.145175	88.438148	143.451508	164.670807	4.468875	0.000000	-2.242578	0.000000	0.000000	0.000000	1.731738	0.149509	-1.878692	0.000000	0.000000	4.000000	18.000000	0.000000
22014.877856	-0.018233	0.557401	0.145175	88.438148	143.451508	164.670807	4.468875	0.000000	-2.242578	0.000000	0.000000	0.000000	1.731738	0.149509	-1.878692	0.000000	0.000000	4.000000	18.000000	0.000000
22014.881189	-0.018233	0.557401	0.145175	89.608330	89.793999	111.703773	4.356517	0.000000	-2.453723	0.000000	0.000000	0.000000	1.731738	0.149509	-1.878692	0.000000	0.000000	4.000000	18.000000	0.000000
22014.884522	-0.012884	0.557951	0.138653	89.608330	89.793999	111.703773	4.356517	0.000000	-2.453723	0.000000	0.000000	0.000000	1.604626	0.164963	-1.956675	0.000000	0.000000	4.000000	18.000000	0.000000
22014.887856	-0.012884	0.557951	0.138653	89.608330	89.793999	111.703773	4.356517	0.000000	-2.453723	0.000000	0.000000	0.000000	1.604626	0.164963	-1.956675	0.000000	0.000000	4.000000	18.000000	0.000000
22014.891189	-0.012884	0.557951	0.138653	88.989349	-9.006942	14.061617	4.233698	0.000000	-2.660038	0.000000	0.000000	0.000000	1.604626	0.164963	-1.956675	0.000000	0.000000	4.000000	18.000000	0.000000
22014.894522	-0.007982	0.558425	0.131841	88.989349	-9.006942	14.061617	4.233698	0.000000	-2.660038	0.000000	0.000000	0.000000	1.470672	0.142023	-2.043585	0.000000	0.000000	4.000000	18.000000	0.000000
22014.897856	-0.007982	0.558425	0.131841	88.989349	-9.006942	14.061617	4.233698	0.000000	-2.660038	0.000000	0.000000	0.000000	1.470672	0.142023	-2.043585	0.000000	0.000000	4.000000	18.000000	0.000000
22014.901189	-0.007982	0.558425	0.131841	87.802513	-20.584551	3.719563	4.100110	0.000000	-2.861661	0.000000	0.000000	0.000000	1.470672	0.142023	-2.043585	0.000000	0.000000	4.000000	18.000000	0.000000
22014.904522	-0.003549	0.558902	0.124847	87.802513	-20.584551	3.719563	4.100110	0.000000	-2.861661	0.000000	0.000000	0.000000	1.329912	0.143253	-2.098279	0.000000	0.000000	4.000000	18.000000	0.000000
22014.907856	-0.003549	0.558902	0.124847	87.802513	-20.584551	3.719563	4.100110	0.000000	-2.861661	0.000000	0.000000	0.000000	1.329912	0.143253	-2.098279	0.000000	0.000000	4.000000	18.000000	0.000000
22014.911189	-0.003549	0.558902	0.124847	86.637390	-23.496859	2.015219	3.956752	0.000000	-3.056814	0.000000	0.000000	0.000000	1.329912	0.143253	-2.098279	0.000000	0.000000	4.000000	18.000000	0.000000
22014.914522	0.000397	0.559432	0.117786	86.637390	-23.496859	2.015219	3.956752	0.000000	-3.056814	0.000000	0.000000	0.000000	1.183853	0.158923	-2.118083	0.000000	0.000000	4.000000	18.000000	0.000000
22014.917856	0.000397	0.559432	0.117786	86.637390	-23.496859	2.015219	3.956752	0.000000	-3.056814	0.000000	0.000000	0.000000	1.183853	0.158923	-2.118083	0.000000	0.000000	4.000000	18.000000	0.000000
22014.921189	0.000397	0.559432	0.117786	85.547722	-23.841833	2.789134	3.805248	0.000000	-3.243468	0.000000	0.000000	0.000000	1.183853	0.158923	-2.118083	0.000000	0.000000	4.000000	18.000000	0.000000
22014.924522	0.003735	0.559929	0.110666	85.547722	-23.841833	2.789134	3.805248	0.000000	-3.243468	0.000000	0.000000	0.000000	1.001315	0.149224	-2.136015	0.000000	0.000000	4.000000	18.000000	0.000000
22014.927856	0.003735	0.559929	0.110666	85.547722	-23.841833	2.789134	3.805248	0.000000	-3.243468	0.000000	0.000000	0.000000	1.001315	0.149224	-2.136015	0.000000	0.000000	4.000000	18.000000	0.000000
22014.931189	0.003735	0.559929	0.110666	84.574471	-22.417673	5.278766	3.647928	0.000000	-3.419447	0.000000	0.000000	0.000000	1.001315	0.149224	-2.136015	0.000000	0.000000	4.000000	18.000000	0.000000
22014.934522	0.006431	0.560458	0.103586	84.574471	-22.417673	5.278766	3.647928	0.000000	-3.419447	0.000000	0.000000	0.000000	0.808662	0.158445	-2.124165	0.000000	0.000000	4.000000	18.000000	0.000000
22014.937856	0.006431	0.560458	0.103586	84.574471	-22.417673	5.278766	3.647928	0.000000	-3.419447	0.000000	0.000000	0.000000	0.808662	0.158445	-2.124165	0.000000	0.000000	4.000000	18.000000	0.000000
22014.941189	0.006431	0.560458	0.103586	83.723396	-19.624996	9.097646	3.487325	0.000000	-3.583095	0.000000	0.000000	0.000000	0.808662	0.158445	-2.124165	0.000000	0.000000	4.000000	18.000000	0.000000
22014.944522	0.008531	0.561031	0.096473	83.723396	-19.624996	9.097646	3.487325	0.000000	-3.583095	0.000000	0.000000	0.000000	0.630087	0.172043	-2.133804	0.000000	0.000000	4.000000	18.000000	0.000000
22014.947856	0.008531	0.561031	0.096473	83.723396	-19.624996	9.097646	3.487325	0.000000	-3.583095	0.000000	0.000000	0.000000	0.630087	0.172043	-2.133804	0.000000	0.000000	4.000000	18.000000	0.000000
22014.951189	0.008531	0.561031	0.096473	82.934120	-16.477779	12.997905	3.321844	0.000000	-3.737024	0.000000	0.000000	0.000000	0.630087	0.172043	-2.133804	0.000000	0.000000	4.000000	18.000000	0.000000
22014.954522	0.009979	0.561632	0.089421	82.934120	-16.477779	12.997905	3.321844	0.000000	-3.737024	0.000000	0.000000	0.000000	0.434597	0.180182	-2.115616	0.000000	0.000000	4.000000	18.000000	0.000000
22014.957856	0.009979	0.561632	0.089421	82.934120	-16.477779	12.997905	3.321844	0.000000	-3.737024	0.000000	0.000000	0.000000	0.434597	0.180182	-2.115616	0.000000	0.000000	4.000000	18.000000	0.000000
22014.961189	0.009979	0.561632	0.089421	82.154350	-14.221102	15.665169	3.154296	0.000000	-3.879487	0.000000	0.000000	0.000000	0.434597	0.180182	-2.115616	0.000000	0.000000	4.000000	18.000000	0.000000
22014.964522	0.010671	0.562232	0.082384	82.154350	-14.221102	15.665169	3.154296	0.000000	-3.879487	0.000000	0.000000	0.000000	0.207440	0.180131	-2.111043	0.000000	0.000000	4.000000	18.000000	0.000000
22014.967856	0.010671	0.562232	0.082384	82.154350	-14.221102	15.665169	3.154296	0.000000	-3.879487	0.000000	0.000000	0.000000	0.207440	0.180131	-2.111043	0.000000	0.000000	4.000000	18.000000	0.000000
22014.971189	0.010671	0.562232	0.082384	81.402092	-12.500947	17.851675	2.985625	0.000000	-4.010740	0.000000	0.000000	0.000000	0.207440	0.180131	-2.111043	0.000000	0.000000	4.000000	18.000000	0.000000
22014.974522	0.010585	0.562884	0.075481	81.402092	-12.500947	17.851675	2.985625	0.000000	-4.010740	0.000000	0.000000	0.000000	-0.025779	0.195495	-2.071011	0.000000	0.000000	4.000000	18.000000	0.000000
22014.977856	0.010585	0.562884	0.075481	81.402092	-12.500947	17.851675	2.985625	0.000000	-4.010740	0.000000	0.000000	0.000000	-0.025779	0.195495	-2.071011	0.000000	0.000000	4.000000	18.000000	0.000000
22014.981189	0.010585	0.562884	0.075481	80.682404	-10.881815	20.117489	2.818775	0.000000	-4.129711	0.000000	0.000000	0.000000	-0.025779	0.195495	-2.071011	0.000000	0.000000	4.000000	18.000000	0.000000
22014.984522	0.009753	0.563555	0.068783	80.682404	-10.881815	20.117489	2.818775	0.000000	-4.129711	0.000000	0.000000	0.000000	-0.249740	0.201359	-2.009483	0.000000	0.000000	4.000000	18.000000	0.000000
22014.987856	0.009753	0.563555	0.068783	80.682404	-10.881815	20.117489	2.818775	0.000000	-4.129711	0.000000	0.000000	0.000000	-0.249740	0.201359	-2.009483	0.000000	0.000000	4.000000	18.000000	0.000000
22014.991189	0.009753	0.563555	0.068783	80.013588	-8.703007	22.846115	2.655191	0.000000	-4.236739	0.000000	0.000000	0.000000	-0.249740	0.201359	-2.009483	0.000000	0.000000	4.000000	18.000000	0.000000
22014.994522	0.008277	0.564301	0.062403	80.013588	-8.703007	22.846115	2.655191	0.000000	-4.236739	0.000000	0.000000	0.000000	-0.442583	0.223770	-1.913820	0.000000	0.000000	4.000000	18.000000	0.000000
22014.997856	0.008277	0.564301	0.062403	80.013588	-8.703007	22.846115	2.655191	0.000000	-4.236739	0.000000	0.000000	0.000000	-0.442583	0.223770	-1.913820	0.000000	0.000000	4.000000	18.000000	0.000000
22015.001189	0.008277	0.564301	0.062403	79.382957	-6.017188	26.213776	2.496678	0.000000	-4.332044	0.000000	0.000000	0.000000	-0.442583	0.223770	-1.913820	0.000000	0.000000	4.000000	18.000000	0.000000
22015.004522	0.006255	0.565197	0.056411	79.382957	-6.017188	26.213776	2.496678	0.000000	-4.332044	0.000000	0.000000	0.000000	-0.606579	0.268947	-1.797778	0.000000	0.000000	4.000000	18.000000	0.000000
22015.007856	0.006255	0.565197	0.056411	79.382957	-6.017188	26.213776	2.496678	0.000000	-4.332044	0.000000	0.000000	0.000000	-0.606579	0.268947	-1.797778	0.000000	0.000000	4.000000	18.000000	0.000000
22015.011189	0.006255	0.565197	0.056411	78.781265	-3.288974	29.835449	2.344559	0.000000	-4.416225	0.000000	0.000000	0.000000	-0.606579	0.268947	-1.797778	0.000000	0.000000	4.000000	18.000000	0.000000
22015.014522	0.003703	0.566256	0.050845	78.781265	-3.288974	29.835449	2.344559	0.000000	-4.416225	0.000000	0.000000	0.000000	-0.765612	0.317462	-1.669819	0.000000	0.000000	4.000000	18.000000	0.000000
22015.017856	0.003703	0.566256	0.050845	78.781265	-3.288974	29.835449	2.344559	0.000000	-4.416225	0.000000	0.000000	0.000000	-0.765612	0.317462	-1.669819	0.000000	0.000000	4.000000	18.000000	0.000000
22015.021189	0.003703	0.566256	0.050845	78.238113	-0.899804	33.242813	2.201121	0.000000	-4.489439	0.000000	0.000000	0.000000	-0.765612	0.317462	-1.669819	0.000000	0.000000	4.000000	18.000000	0.000000
22015.024522	0.000586	0.567515	0.045737	78.238113	-0.899804	33.242813	2.201121	0.000000	-4.489439	0.000000	0.000000	0.000000	-0.935118	0.377980	-1.532336	0.000000	0.000000	4.000000	18.000000	0.000000
22015.027856	0.000586	0.567515	0.045737	78.238113	-0.899804	33.242813	2.201121	0.000000	-4.489439	0.000000	0.000000	0.000000	-0.935118	0.377980	-1.532336	0.000000	0.000000	4.000000	18.000000	0.000000
22015.031189	0.000586	0.567515	0.045737	77.853325	1.008781	36.219002	2.069605	0.000000	-4.551564	0.000000	0.000000	0.000000	-0.935118	0.377980	-1.532336	0.000000	0.000000	4.000000	18.000000	0.000000
22015.034522	-0.003156	0.568909	0.041076	77.853325	1.008781	36.219002	2.069605	0.000000	-4.551564	0.000000	0.000000	0.000000	-1.122789	0.417941	-1.398332	0.000000	0.000000	4.000000	18.000000	0.000000
22015.037856	-0.003156	0.568909	0.041076	77.853325	1.008781	36.219002	2.069605	0.000000	-4.551564	0.000000	0.000000	0.000000	-1.122789	0.417941	-1.398332	0.000000	0.000000	4.000000	18.000000	0.000000
22015.041189	-0.003156	0.568909	0.041076	77.680206	2.444580	38.720707	1.952366	0.000000	-4.603072	0.000000	0.000000	0.000000	-1.122789	0.417941	-1.398332	0.000000	0.000000	4.000000	18.000000	0.000000
22015.044522	-0.007469	0.570369	0.036847	77.680206	2.444580	38.720707	1.952366	0.000000	-4.603072	0.000000	0.000000	0.000000	-1.293714	0.438116	-1.268741	0.000000	0.000000	4.000000	18.000000	0.000000
22015.047856	-0.007469	0.570369	0.036847	77.680206	2.444580	38.720707	1.952366	0.000000	-4.603072	0.000000	0.000000	0.000000	-1.293714	0.438116	-1.268741	0.000000	0.000000	4.000000	18.000000	0.000000
22015.051189	-0.007469	0.570369	0.036847	77.616615	3.641340	40.544998	1.842325	0.000000	-4.626560	0.000000	0.000000	0.000000	-1.293714	0.438116	-1.268741	0.000000	0.000000	4.000000	18.000000	0.000000
22015.054522	-0.012417	0.571842	0.033071	77.616615	3.641340	40.544998	1.842325	0.000000	-4.626560	0.000000	0.000000	0.000000	-1.484609	0.441947	-1.132514	0.000000	0.000000	4.000000	18.000000	0.000000
22015.057856	-0.012417	0.571842	0.033071	77.616615	3.641340	40.544998	1.842325	0.000000	-4.626560	0.000000	0.000000	0.000000	-1.484609	0.441947	-1.132514	0.000000	0.000000	4.000000	18.000000	0.000000
22015.061189	-0.012417	0.571842	0.033071	77.532593	5.057222	41.201668	1.653573	0.000000	-4.379125	0.000000	0.000000	0.000000	-1.484609	0.441947	-1.132514	0.000000	0.000000	4.000000	18.000000	0.000000
22015.064522	-0.017819	0.573338	0.029805	77.532593	5.057222	41.201668	1.653573	0.000000	-4.379125	0.000000	0.000000	0.000000	-1.620450	0.448873	-0.980024	0.000000	0.000000	4.000000	18.000000	0.000000
22015.067856	-0.017819	0.573338	0.029805	77.532593	5.057222	41.201668	1.653573	0.000000	-4.379125	0.000000	0.000000	0.000000	-1.620450	0.448873	-0.980024	0.000000	0.000000	4.000000	18.000000	0.000000
22015.071189	-0.017819	0.573338	0.029805	77.459686	7.433618	43.247444	1.490236	0.000000	-4.109050	0.000000	0.000000	0.000000	-1.620450	0.448873	-0.980024	0.000000	0.000000	4.000000	18.000000	0.000000
22015.074522	-0.023539	0.574758	0.026937	77.459686	7.433618	43.247444	1.490236	0.000000	-4.109050	0.000000	0.000000	0.000000	-1.716023	0.426010	-0.860281	0.000000	0.000000	4.000000	18.000000	0.000000
22015.077856	-0.023539	0.574758	0.026937	77.459686	7.433618	43.247444	1.490236	0.000000	-4.109050	0.000000	0.000000	0.000000	-1.716023	0.426010	-0.860281	0.000000	0.000000	4.000000	18.000000	0.000000
22015.081189	-0.023539	0.574758	0.026937	77.429947	10.946820	47.484184	1.346856	0.000000	-3.823046	0.000000	0.000000	0.000000	-1.716023	0.426010	-0.860281	0.000000	0.000000	4.000000	18.000000	0.000000
22015.084522	-0.029631	0.576127	0.024409	77.429947	10.946820	47.484184	1.346856	0.000000	-3.823046	0.000000	0.000000	0.000000	-1.827444	0.410618	-0.758463	0.000000	0.000000	4.000000	18.000000	0.000000
22015.087856	-0.029631	0.576127	0.024409	77.429947	10.946820	47.484184	1.346856	0.000000	-3.823046	0.000000	0.000000	0.000000	-1.827444	0.410618	-0.758463	0.000000	0.000000	4.000000	18.000000	0.000000
22015.091189	-0.029631	0.576127	0.024409	77.445854	15.220038	52.223606	1.220445	0.000000	-3.518472	0.000000	0.000000	0.000000	-1.827444	0.410618	-0.758463	0.000000	0.000000	4.000000	18.000000	0.000000
22015.094522	-0.036010	0.577388	0.022186	77.445854	15.220038	52.223606	1.220445	0.000000	-3.518472	0.000000	0.000000	0.000000	-1.913736	0.378395	-0.666876	0.000000	0.000000	4.000000	18.000000	0.000000
22015.097856	-0.036010	0.577388	0.022186	77.445854	15.220038	52.223606	1.220445	0.000000	-3.518472	0.000000	0.000000	0.000000	-1.913736	0.378395	-0.666876	0.000000	0.000000	4.000000	18.000000	0.000000
22015.101189	-0.036010	0.577388	0.022186	77.413757	19.647360	56.112179	1.109299	0.000000	-3.199516	0.000000	0.000000	0.000000	-1.913736	0.378395	-0.666876	0.000000	0.000000	4.000000	18.000000	0.000000
22015.104522	-0.042717	0.578595	0.020330	77.413757	19.647360	56.112179	1.109299	0.000000	-3.199516	0.000000	0.000000	0.000000	-2.012152	0.362061	-0.556800	0.000000	0.000000	4.000000	18.000000	0.000000
22015.107856	-0.042717	0.578595	0.020330	77.413757	19.647360	56.112179	1.109299	0.000000	-3.199516	0.000000	0.000000	0.000000	-2.012152	0.362061	-0.556800	0.000000	0.000000	4.000000	18.000000	0.000000
22015.111189	-0.042717	0.578595	0.020330	77.325096	23.756945	59.794003	1.016499	0.000000	-2.864157	0.000000	0.000000	0.000000	-2.012152	0.362061	-0.556800	0.000000	0.000000	4.000000	18.000000	0.000000
22015.114522	-0.049797	0.579659	0.018892	77.325096	23.756945	59.794003	1.016499	0.000000	-2.864157	0.000000	0.000000	0.000000	-2.124076	0.319115	-0.431448	0.000000	0.000000	4.000000	18.000000	0.000000
22015.117856	-0.049797	0.579659	0.018892	77.325096	23.756945	59.794003	1.016499	0.000000	-2.864157	0.000000	0.000000	0.000000	-2.124076	0.319115	-0.431448	0.000000	0.000000	4.000000	18.000000	0.000000
22015.121189	-0.049797	0.579659	0.018892	77.216911	27.412300	63.169361	0.944591	0.000000	-2.510145	0.000000	0.000000	0.000000	-2.124076	0.319115	-0.431448	0.000000	0.000000	4.000000	18.000000	0.000000
22015.124522	-0.057179	0.580540	0.017856	77.216911	27.412300	63.169361	0.944591	0.000000	-2.510145	0.000000	0.000000	0.000000	-2.214589	0.264334	-0.310836	0.000000	0.000000	4.000000	18.000000	0.000000
22015.127856	-0.057179	0.580540	0.017856	77.216911	27.412300	63.169361	0.944591	0.000000	-2.510145	0.000000	0.000000	0.000000	-2.214589	0.264334	-0.310836	0.000000	0.000000	4.000000	18.000000	0.000000
22015.131189	-0.057179	0.580540	0.017856	77.073715	30.693090	66.082291	0.892785	0.000000	-2.141047	0.000000	0.000000	0.000000	-2.214589	0.264334	-0.310836	0.000000	0.000000	4.000000	18.000000	0.000000
22015.134522	-0.064738	0.581263	0.017310	77.073715	30.693090	66.082291	0.892785	0.000000	-2.141047	0.000000	0.000000	0.000000	-2.267641	0.216754	-0.163828	0.000000	0.000000	4.000000	18.000000	0.000000
22015.137856	-0.064738	0.581263	0.017310	77.073715	30.693090	66.082291	0.892785	0.000000	-2.141047	0.000000	0.000000	0.000000	-2.267641	0.216754	-0.163828	0.000000	0.000000	4.000000	18.000000	0.000000
22015.141189	-0.064738	0.581263	0.017310	76.848022	33.768852	68.336632	0.865480	0.000000	-1.763106	0.000000	0.000000	0.000000	-2.267641	0.216754	-0.163828	0.000000	0.000000	4.000000	18.000000	0.000000
22015.144522	-0.072398	0.581901	0.017328	76.848022	33.768852	68.336632	0.865480	0.000000	-1.763106	0.000000	0.000000	0.000000	-2.298110	0.191542	0.005635	0.000000	0.000000	4.000000	18.000000	0.000000
22015.147856	-0.072398	0.581901	0.017328	76.848022	33.768852	68.336632	0.865480	0.000000	-1.763106	0.000000	0.000000	0.000000	-2.298110	0.191542	0.005635	0.000000	0.000000	4.000000	18.000000	0.000000
22015.151189	-0.072398	0.581901	0.017328	76.549896	36.956726	70.738770	0.866420	0.000000	-1.380088	0.000000	0.000000	0.000000	-2.298110	0.191542	0.005635	0.000000	0.000000	4.000000	18.000000	0.000000
22015.154522	-0.080006	0.582462	0.017913	76.549896	36.956726	70.738770	0.866420	0.000000	-1.380088	0.000000	0.000000	0.000000	-2.282362	0.168399	0.175247	0.000000	0.000000	4.000000	18.000000	0.000000
22015.157856	-0.080006	0.582462	0.017913	76.549896	36.956726	70.738770	0.866420	0.000000	-1.380088	0.000000	0.000000	0.000000	-2.282362	0.168399	0.175247	0.000000	0.000000	4.000000	18.000000	0.000000
22015.161189	-0.080006	0.582462	0.017913	76.226631	40.382011	73.733284	0.895627	0.000000	-0.999695	0.000000	0.000000	0.000000	-2.282362	0.168399	0.175247	0.000000	0.000000	4.000000	18.000000	0.000000
22015.164522	-0.087490	0.582960	0.019033	76.226631	40.382011	73.733284	0.895627	0.000000	-0.999695	0.000000	0.000000	0.000000	-2.245176	0.149132	0.336084	0.000000	0.000000	4.000000	18.000000	0.000000
22015.167856	-0.087490	0.582960	0.019033	76.226631	40.382011	73.733284	0.895627	0.000000	-0.999695	0.000000	0.000000	0.000000	-2.245176	0.149132	0.336084	0.000000	0.000000	4.000000	18.000000	0.000000
22015.171189	-0.087490	0.582960	0.019033	75.986160	43.882172	76.506477	0.951641	0.000000	-0.625499	0.000000	0.000000	0.000000	-2.245176	0.149132	0.336084	0.000000	0.000000	4.000000	18.000000	0.000000
22015.174522	-0.094802	0.583369	0.020690	75.986160	43.882172	76.506477	0.951641	0.000000	-0.625499	0.000000	0.000000	0.000000	-2.193457	0.122974	0.497239	0.000000	0.000000	4.000000	18.000000	0.000000
22015.177856	-0.094802	0.583369	0.020690	75.986160	43.882172	76.506477	0.951641	0.000000	-0.625499	0.000000	0.000000	0.000000	-2.193457	0.122974	0.497239	0.000000	0.000000	4.000000	18.000000	0.000000
22015.181189	-0.094802	0.583369	0.020690	75.901711	47.380856	79.089523	1.034515	0.000000	-0.259922	0.000000	0.000000	0.000000	-2.193457	0.122974	0.497239	0.000000	0.000000	4.000000	18.000000	0.000000
22015.184522	-0.101937	0.583686	0.022896	75.901711	47.380856	79.089523	1.034515	0.000000	-0.259922	0.000000	0.000000	0.000000	-2.140608	0.094871	0.661649	0.000000	0.000000	4.000000	18.000000	0.000000
22015.187856	-0.101937	0.583686	0.022896	75.901711	47.380856	79.089523	1.034515	0.000000	-0.259922	0.000000	0.000000	0.000000	-2.140608	0.094871	0.661649	0.000000	0.000000	4.000000	18.000000	0.000000
22015.191189	-0.101937	0.583686	0.022896	75.918022	50.753799	81.569504	1.144789	0.000000	0.096846	0.000000	0.000000	0.000000	-2.140608	0.094871	0.661649	0.000000	0.000000	4.000000	18.000000	0.000000
22015.194522	-0.108868	0.583946	0.025675	75.918022	50.753799	81.569504	1.144789	0.000000	0.096846	0.000000	0.000000	0.000000	-2.079428	0.077995	0.833700	0.000000	0.000000	4.000000	18.000000	0.000000
22015.197856	-0.108868	0.583946	0.025675	75.918022	50.753799	81.569504	1.144789	0.000000	0.096846	0.000000	0.000000	0.000000	-2.079428	0.077995	0.833700	0.000000	0.000000	4.000000	18.000000	0.000000
22015.201189	-0.108868	0.583946	0.025675	75.992256	54.103771	83.978951	1.283739	0.000000	0.443417	0.000000	0.000000	0.000000	-2.079428	0.077995	0.833700	0.000000	0.000000	4.000000	18.000000	0.000000
22015.204522	-0.115460	0.584130	0.029027	75.992256	54.103771	83.978951	1.283739	0.000000	0.443417	0.000000	0.000000	0.000000	-1.977633	0.055423	1.005760	0.000000	0.000000	4.000000	18.000000	0.000000
22015.207856	-0.115460	0.584130	0.029027	75.992256	54.103771	83.978951	1.283739	0.000000	0.443417	0.000000	0.000000	0.000000	-1.977633	0.055423	1.005760	0.000000	0.000000	4.000000	18.000000	0.000000
22015.211189	-0.115460	0.584130	0.029027	76.055916	57.535603	86.507706	1.451366	0.000000	0.773022	0.000000	0.000000	0.000000	-1.977633	0.055423	1.005760	0.000000	0.000000	4.000000	18.000000	0.000000
22015.214522	-0.121716	0.584257	0.032958	76.055916	57.535603	86.507706	1.451366	0.000000	0.773022	0.000000	0.000000	0.000000	-1.876690	0.038057	1.179101	0.000000	0.000000	4.000000	18.000000	0.000000
22015.217856	-0.121716	0.584257	0.032958	76.055916	57.535603	86.507706	1.451366	0.000000	0.773022	0.000000	0.000000	0.000000	-1.876690	0.038057	1.179101	0.000000	0.000000	4.000000	18.000000	0.000000
22015.221189	-0.121716	0.584257	0.032958	76.060104	61.167618	89.225929	1.647883	0.000000	1.085804	0.000000	0.000000	0.000000	-1.876690	0.038057	1.179101	0.000000	0.000000	4.000000	18.000000	0.000000
22015.224522	-0.127620	0.584315	0.037414	76.060104	61.167618	89.225929	1.647883	0.000000	1.085804	0.000000	0.000000	0.000000	-1.771089	0.017328	1.337006	0.000000	0.000000	4.000000	18.000000	0.000000
22015.227856	-0.127620	0.584315	0.037414	76.060104	61.167618	89.225929	1.647883	0.000000	1.085804	0.000000	0.000000	0.000000	-1.771089	0.017328	1.337006	0.000000	0.000000	4.000000	18.000000	0.000000
22015.231189	-0.127620	0.584315	0.037414	75.992218	65.161797	92.206078	1.870717	0.000000	1.380986	0.000000	0.000000	0.000000	-1.771089	0.017328	1.337006	0.000000	0.000000	4.000000	18.000000	0.000000
22015.234522	-0.133101	0.584321	0.042352	75.992218	65.161797	92.206078	1.870717	0.000000	1.380986	0.000000	0.000000	0.000000	-1.644344	0.001777	1.481303	0.000000	0.000000	4.000000	18.000000	0.000000
22015.237856	-0.133101	0.584321	0.042352	75.992218	65.161797	92.206078	1.870717	0.000000	1.380986	0.000000	0.000000	0.000000	-1.644344	0.001777	1.481303	0.000000	0.000000	4.000000	18.000000	0.000000
22015.241189	-0.133101	0.584321	0.042352	75.834068	69.617477	95.615303	2.117601	0.000000	1.655043	0.000000	0.000000	0.000000	-1.644344	0.001777	1.481303	0.000000	0.000000	4.000000	18.000000	0.000000
22015.244522	-0.137992	0.584285	0.047776	75.834068	69.617477	95.615303	2.117601	0.000000	1.655043	0.000000	0.000000	0.000000	-1.467359	-0.010650	1.627205	0.000000	0.000000	4.000000	18.000000	0.000000
22015.247856	-0.137992	0.584285	0.047776	75.834068	69.617477	95.615303	2.117601	0.000000	1.655043	0.000000	0.000000	0.000000	-1.467359	-0.010650	1.627205	0.000000	0.000000	4.000000	18.000000	0.000000
22015.251189	-0.137992	0.584285	0.047776	75.573662	74.295578	99.551422	2.388802	0.000000	1.899603	0.000000	0.000000	0.000000	-1.467359	-0.010650	1.627205	0.000000	0.000000	4.000000	18.000000	0.000000
22015.254522	-0.142307	0.584172	0.053633	75.573662	74.295578	99.551422	2.388802	0.000000	1.899603	0.000000	0.000000	0.000000	-1.294358	-0.033977	1.757232	0.000000	0.000000	4.000000	18.000000	0.000000
22015.257856	-0.142307	0.584172	0.053633	75.573662	74.295578	99.551422	2.388802	0.000000	1.899603	0.000000	0.000000	0.000000	-1.294358	-0.033977	1.757232	0.000000	0.000000	4.000000	18.000000	0.000000
22015.261189	-0.142307	0.584172	0.053633	75.273575	78.913002	103.565582	2.681674	0.000000	2.115330	0.000000	0.000000	0.000000	-1.294358	-0.033977	1.757232	0.000000	0.000000	4.000000	18.000000	0.000000
22015.264522	-0.146009	0.583994	0.059891	75.273575	78.913002	103.565582	2.681674	0.000000	2.115330	0.000000	0.000000	0.000000	-1.110786	-0.053579	1.877393	0.000000	0.000000	4.000000	18.000000	0.000000
22015.267856	-0.146009	0.583994	0.059891	75.273575	78.913002	103.565582	2.681674	0.000000	2.115330	0.000000	0.000000	0.000000	-1.110786	-0.053579	1.877393	0.000000	0.000000	4.000000	18.000000	0.000000
22015.271189	-0.146009	0.583994	0.059891	75.040825	83.536057	107.266678	2.994573	0.000000	2.300461	0.000000	0.000000	0.000000	-1.110786	-0.053579	1.877393	0.000000	0.000000	4.000000	18.000000	0.000000
22015.274522	-0.149146	0.583736	0.066435	75.040825	83.536057	107.266678	2.994573	0.000000	2.300461	0.000000	0.000000	0.000000	-0.941041	-0.077332	1.963123	0.000000	0.000000	4.000000	18.000000	0.000000
22015.277856	-0.149146	0.583736	0.066435	75.040825	83.536057	107.266678	2.994573	0.000000	2.300461	0.000000	0.000000	0.000000	-0.941041	-0.077332	1.963123	0.000000	0.000000	4.000000	18.000000	0.000000
22015.281189	-0.149146	0.583736	0.066435	74.904526	88.264763	110.992958	3.321760	0.000000	2.457301	0.000000	0.000000	0.000000	-0.941041	-0.077332	1.963123	0.000000	0.000000	4.000000	18.000000	0.000000
22015.284522	-0.151791	0.583308	0.073139	74.904526	88.264763	110.992958	3.321760	0.000000	2.457301	0.000000	0.000000	0.000000	-0.793375	-0.128352	2.011137	0.000000	0.000000	4.000000	18.000000	0.000000
22015.287856	-0.151791	0.583308	0.073139	74.904526	88.264763	110.992958	3.321760	0.000000	2.457301	0.000000	0.000000	0.000000	-0.793375	-0.128352	2.011137	0.000000	0.000000	4.000000	18.000000	0.000000
22015.291189	-0.151791	0.583308	0.073139	74.837570	93.039375	114.822929	3.656950	0.000000	2.589530	0.000000	0.000000	0.000000	-0.793375	-0.128352	2.011137	0.000000	0.000000	4.000000	18.000000	0.000000
22015.294522	-0.153898	0.582749	0.079922	74.837570	93.039375	114.822929	3.656950	0.000000	2.589530	0.000000	0.000000	0.000000	-0.632112	-0.167651	2.035042	0.000000	0.000000	4.000000	18.000000	0.000000
22015.297856	-0.153898	0.582749	0.079922	74.837570	93.039375	114.822929	3.656950	0.000000	2.589530	0.000000	0.000000	0.000000	-0.632112	-0.167651	2.035042	0.000000	0.000000	4.000000	18.000000	0.000000
22015.301189	-0.153898	0.582749	0.079922	74.826065	97.930298	118.652534	3.996123	0.000000	2.694882	0.000000	0.000000	0.000000	-0.632112	-0.167651	2.035042	0.000000	0.000000	4.000000	18.000000	0.000000
22015.304522	-0.155516	0.582100	0.086741	74.826065	97.930298	118.652534	3.996123	0.000000	2.694882	0.000000	0.000000	0.000000	-0.485564	-0.194709	2.045678	0.000000	0.000000	4.000000	18.000000	0.000000
22015.307856	-0.155516	0.582100	0.086741	74.826065	97.930298	118.652534	3.996123	0.000000	2.694882	0.000000	0.000000	0.000000	-0.485564	-0.194709	2.045678	0.000000	0.000000	4.000000	18.000000	0.000000
22015.311189	-0.155516	0.582100	0.086741	74.800873	102.762459	122.338501	4.211320	0.000000	2.695327	0.000000	0.000000	0.000000	-0.485564	-0.194709	2.045678	0.000000	0.000000	4.000000	18.000000	0.000000
22015.314522	-0.156635	0.581432	0.093623	74.800873	102.762459	122.338501	4.211320	0.000000	2.695327	0.000000	0.000000	0.000000	-0.335787	-0.200316	2.064472	0.000000	0.000000	4.000000	18.000000	0.000000
22015.317856	-0.156635	0.581432	0.093623	74.800873	102.762459	122.338501	4.211320	0.000000	2.695327	0.000000	0.000000	0.000000	-0.335787	-0.200316	2.064472	0.000000	0.000000	4.000000	18.000000	0.000000
22015.321189	-0.156635	0.581432	0.093623	74.666153	107.268509	125.765678	4.278129	0.000000	2.587975	0.000000	0.000000	0.000000	-0.335787	-0.200316	2.064472	0.000000	0.000000	4.000000	18.000000	0.000000
22015.324522	-0.157138	0.580732	0.100520	74.666153	107.268509	125.765678	4.278129	0.000000	2.587975	0.000000	0.000000	0.000000	-0.150894	-0.209976	2.069200	0.000000	0.000000	4.000000	18.000000	0.000000
22015.327856	-0.157138	0.580732	0.100520	74.666153	107.268509	125.765678	4.278129	0.000000	2.587975	0.000000	0.000000	0.000000	-0.150894	-0.209976	2.069200	0.000000	0.000000	4.000000	18.000000	0.000000
22015.331189	-0.157138	0.580732	0.100520	74.393814	111.257980	128.844894	4.346825	0.000000	2.470853	0.000000	0.000000	0.000000	-0.150894	-0.209976	2.069200	0.000000	0.000000	4.000000	18.000000	0.000000
22015.334522	-0.156950	0.580036	0.107444	74.393814	111.257980	128.844894	4.346825	0.000000	2.470853	0.000000	0.000000	0.000000	0.056399	-0.208936	2.077136	0.000000	0.000000	4.000000	18.000000	0.000000
22015.337856	-0.156950	0.580036	0.107444	74.393814	111.257980	128.844894	4.346825	0.000000	2.470853	0.000000	0.000000	0.000000	0.056399	-0.208936	2.077136	0.000000	0.000000	4.000000	18.000000	0.000000
22015.341189	-0.156950	0.580036	0.107444	74.027130	114.816536	131.519104	4.417778	0.000000	2.341632	0.000000	0.000000	0.000000	0.056399	-0.208936	2.077136	0.000000	0.000000	4.000000	18.000000	0.000000
22015.344522	-0.156103	0.579325	0.114266	74.027130	114.816536	131.519104	4.417778	0.000000	2.341632	0.000000	0.000000	0.000000	0.254207	-0.213402	2.046567	0.000000	0.000000	4.000000	18.000000	0.000000
22015.347856	-0.156103	0.579325	0.114266	74.027130	114.816536	131.519104	4.417778	0.000000	2.341632	0.000000	0.000000	0.000000	0.254207	-0.213402	2.046567	0.000000	0.000000	4.000000	18.000000	0.000000
22015.351189	-0.156103	0.579325	0.114266	73.682358	118.236259	134.099045	4.488200	0.000000	2.203648	0.000000	0.000000	0.000000	0.254207	-0.213402	2.046567	0.000000	0.000000	4.000000	18.000000	0.000000
22015.354522	-0.154713	0.578617	0.120928	73.682358	118.236259	134.099045	4.488200	0.000000	2.203648	0.000000	0.000000	0.000000	0.417032	-0.212279	1.998724	0.000000	0.000000	4.000000	18.000000	0.000000
22015.357856	-0.154713	0.578617	0.120928	73.682358	118.236259	134.099045	4.488200	0.000000	2.203648	0.000000	0.000000	0.000000	0.417032	-0.212279	1.998724	0.000000	0.000000	4.000000	18.000000	0.000000
22015.361189	-0.154713	0.578617	0.120928	73.425629	121.757904	136.835007	4.555436	0.000000	2.061068	0.000000	0.000000	0.000000	0.417032	-0.212279	1.998724	0.000000	0.000000	4.000000	18.000000	0.000000
22015.364522	-0.152838	0.577872	0.127345	73.425629	121.757904	136.835007	4.555436	0.000000	2.061068	0.000000	0.000000	0.000000	0.562571	-0.223453	1.925099	0.000000	0.000000	4.000000	18.000000	0.000000
22015.367856	-0.152838	0.577872	0.127345	73.425629	121.757904	136.835007	4.555436	0.000000	2.061068	0.000000	0.000000	0.000000	0.562571	-0.223453	1.925099	0.000000	0.000000	4.000000	18.000000	0.000000
22015.371189	-0.152838	0.577872	0.127345	73.259514	125.321922	139.574036	4.618248	0.000000	1.916190	0.000000	0.000000	0.000000	0.562571	-0.223453	1.925099	0.000000	0.000000	4.000000	18.000000	0.000000
22015.374522	-0.150538	0.577115	0.133420	73.259514	125.321922	139.574036	4.618248	0.000000	1.916190	0.000000	0.000000	0.000000	0.689854	-0.227113	1.822238	0.000000	0.000000	4.000000	18.000000	0.000000
22015.377856	-0.150538	0.577115	0.133420	73.259514	125.321922	139.574036	4.618248	0.000000	1.916190	0.000000	0.000000	0.000000	0.689854	-0.227113	1.822238	0.000000	0.000000	4.000000	18.000000	0.000000
22015.381189	-0.150538	0.577115	0.133420	73.176987	128.571411	142.007324	4.675791	0.000000	1.771152	0.000000	0.000000	0.000000	0.689854	-0.227113	1.822238	0.000000	0.000000	4.000000	18.000000	0.000000
22015.384522	-0.147807	0.576347	0.139117	73.176987	128.571411	142.007324	4.675791	0.000000	1.771152	0.000000	0.000000	0.000000	0.819323	-0.230586	1.709279	0.000000	0.000000	4.000000	18.000000	0.000000
22015.387856	-0.147807	0.576347	0.139117	73.176987	128.571411	142.007324	4.675791	0.000000	1.771152	0.000000	0.000000	0.000000	0.819323	-0.230586	1.709279	0.000000	0.000000	4.000000	18.000000	0.000000
22015.391189	-0.147807	0.576347	0.139117	73.220490	131.219742	143.878067	4.728582	0.000000	1.624963	0.000000	0.000000	0.000000	0.819323	-0.230586	1.709279	0.000000	0.000000	4.000000	18.000000	0.000000
22015.394522	-0.144559	0.575641	0.144447	73.220490	131.219742	143.878067	4.728582	0.000000	1.624963	0.000000	0.000000	0.000000	0.974526	-0.211639	1.598883	0.000000	0.000000	4.000000	18.000000	0.000000
22015.397856	-0.144559	0.575641	0.144447	73.220490	131.219742	143.878067	4.728582	0.000000	1.624963	0.000000	0.000000	0.000000	0.974526	-0.211639	1.598883	0.000000	0.000000	4.000000	18.000000	0.000000
22015.401189	-0.144559	0.575641	0.144447	73.419800	133.160629	145.093369	4.777837	0.000000	1.473862	0.000000	0.000000	0.000000	0.974526	-0.211639	1.598883	0.000000	0.000000	4.000000	18.000000	0.000000
22015.404522	-0.140819	0.574932	0.149378	73.419800	133.160629	145.093369	4.777837	0.000000	1.473862	0.000000	0.000000	0.000000	1.122037	-0.212653	1.479295	0.000000	0.000000	4.000000	18.000000	0.000000
22015.407856	-0.140819	0.574932	0.149378	73.419800	133.160629	145.093369	4.777837	0.000000	1.473862	0.000000	0.000000	0.000000	1.122037	-0.212653	1.479295	0.000000	0.000000	4.000000	18.000000	0.000000
22015.411189	-0.140819	0.574932	0.149378	73.728371	134.612823	145.859756	4.823169	0.000000	1.317969	0.000000	0.000000	0.000000	1.122037	-0.212653	1.479295	0.000000	0.000000	4.000000	18.000000	0.000000
22015.414522	-0.136631	0.574281	0.153813	73.728371	134.612823	145.859756	4.823169	0.000000	1.317969	0.000000	0.000000	0.000000	1.256298	-0.195290	1.330627	0.000000	0.000000	4.000000	18.000000	0.000000
22015.417856	-0.136631	0.574281	0.153813	73.728371	134.612823	145.859756	4.823169	0.000000	1.317969	0.000000	0.000000	0.000000	1.256298	-0.195290	1.330627	0.000000	0.000000	4.000000	18.000000	0.000000
22015.421189	-0.136631	0.574281	0.153813	74.028412	136.034302	146.590057	4.863968	0.000000	1.158366	0.000000	0.000000	0.000000	1.256298	-0.195290	1.330627	0.000000	0.000000	4.000000	18.000000	0.000000
22015.424522	-0.132006	0.573661	0.157757	74.028412	136.034302	146.590057	4.863968	0.000000	1.158366	0.000000	0.000000	0.000000	1.387496	-0.186042	1.183127	0.000000	0.000000	4.000000	18.000000	0.000000
22015.427856	-0.132006	0.573661	0.157757	74.028412	136.034302	146.590057	4.863968	0.000000	1.158366	0.000000	0.000000	0.000000	1.387496	-0.186042	1.183127	0.000000	0.000000	4.000000	18.000000	0.000000
22015.431189	-0.132006	0.573661	0.157757	74.308426	137.702362	147.536957	4.900169	0.000000	0.994155	0.000000	0.000000	0.000000	1.387496	-0.186042	1.183127	0.000000	0.000000	4.000000	18.000000	0.000000
22015.434522	-0.127060	0.573085	0.161126	74.308426	137.702362	147.536957	4.900169	0.000000	0.994155	0.000000	0.000000	0.000000	1.483921	-0.172856	1.010862	0.000000	0.000000	4.000000	18.000000	0.000000
22015.437856	-0.127060	0.573085	0.161126	74.308426	137.702362	147.536957	4.900169	0.000000	0.994155	0.000000	0.000000	0.000000	1.483921	-0.172856	1.010862	0.000000	0.000000	4.000000	18.000000	0.000000
22015.441189	-0.127060	0.573085	0.161126	74.592773	139.698608	148.770050	4.930947	0.000000	0.828104	0.000000	0.000000	0.000000	1.483921	-0.172856	1.010862	0.000000	0.000000	4.000000	18.000000	0.000000
22015.444522	-0.121862	0.572538	0.163894	74.592773	139.698608	148.770050	4.930947	0.000000	0.828104	0.000000	0.000000	0.000000	1.559317	-0.164205	0.830255	0.000000	0.000000	4.000000	18.000000	0.000000
22015.447856	-0.121862	0.572538	0.163894	74.592773	139.698608	148.770050	4.930947	0.000000	0.828104	0.000000	0.000000	0.000000	1.559317	-0.164205	0.830255	0.000000	0.000000	4.000000	18.000000	0.000000
22015.451189	-0.121862	0.572538	0.163894	74.880966	141.884338	150.171555	4.956103	0.000000	0.661096	0.000000	0.000000	0.000000	1.559317	-0.164205	0.830255	0.000000	0.000000	4.000000	18.000000	0.000000
22015.454522	-0.116421	0.572051	0.166017	74.880966	141.884338	150.171555	4.956103	0.000000	0.661096	0.000000	0.000000	0.000000	1.632362	-0.145899	0.636927	0.000000	0.000000	4.000000	18.000000	0.000000
22015.457856	-0.116421	0.572051	0.166017	74.880966	141.884338	150.171555	4.956103	0.000000	0.661096	0.000000	0.000000	0.000000	1.632362	-0.145899	0.636927	0.000000	0.000000	4.000000	18.000000	0.000000
22015.461189	-0.116421	0.572051	0.166017	75.176727	143.818634	151.561630	4.975720	0.000000	0.492146	0.000000	0.000000	0.000000	1.632362	-0.145899	0.636927	0.000000	0.000000	4.000000	18.000000	0.000000
22015.464522	-0.110740	0.571683	0.167594	75.176727	143.818634	151.561630	4.975720	0.000000	0.492146	0.000000	0.000000	0.000000	1.704127	-0.110564	0.473242	0.000000	0.000000	4.000000	18.000000	0.000000
22015.467856	-0.110740	0.571683	0.167594	75.176727	143.818634	151.561630	4.975720	0.000000	0.492146	0.000000	0.000000	0.000000	1.704127	-0.110564	0.473242	0.000000	0.000000	4.000000	18.000000	0.000000
22015.471189	-0.110740	0.571683	0.167594	75.527809	145.081314	153.156754	4.989765	0.000000	0.319767	0.000000	0.000000	0.000000	1.704127	-0.110564	0.473242	0.000000	0.000000	4.000000	18.000000	0.000000
22015.474522	-0.104856	0.571407	0.168568	75.527809	145.081314	153.156754	4.989765	0.000000	0.319767	0.000000	0.000000	0.000000	1.765165	-0.082712	0.292046	0.000000	0.000000	4.000000	18.000000	0.000000
22015.477856	-0.104856	0.571407	0.168568	75.527809	145.081314	153.156754	4.989765	0.000000	0.319767	0.000000	0.000000	0.000000	1.765165	-0.082712	0.292046	0.000000	0.000000	4.000000	18.000000	0.000000
22015.481189	-0.104856	0.571407	0.168568	75.986229	145.536438	154.503616	4.997926	0.000000	0.143987	0.000000	0.000000	0.000000	1.765165	-0.082712	0.292046	0.000000	0.000000	4.000000	18.000000	0.000000
22015.484522	-0.098851	0.571286	0.168965	75.986229	145.536438	154.503616	4.997926	0.000000	0.143987	0.000000	0.000000	0.000000	1.801537	-0.036266	0.119145	0.000000	0.000000	4.000000	18.000000	0.000000
22015.487856	-0.098851	0.571286	0.168965	75.986229	145.536438	154.503616	4.997926	0.000000	0.143987	0.000000	0.000000	0.000000	1.801537	-0.036266	0.119145	0.000000	0.000000	4.000000	18.000000	0.000000
22015.491189	-0.098851	0.571286	0.168965	76.599380	145.427704	155.265030	4.999885	0.000000	-0.033994	0.000000	0.000000	0.000000	1.801537	-0.036266	0.119145	0.000000	0.000000	4.000000	18.000000	0.000000
22015.494522	-0.092716	0.571291	0.168827	76.599380	145.427704	155.265030	4.999885	0.000000	-0.033994	0.000000	0.000000	0.000000	1.840452	0.001426	-0.041523	0.000000	0.000000	4.000000	18.000000	0.000000
22015.497856	-0.092716	0.571291	0.168827	76.599380	145.427704	155.265030	4.999885	0.000000	-0.033994	0.000000	0.000000	0.000000	1.840452	0.001426	-0.041523	0.000000	0.000000	4.000000	18.000000	0.000000
22015.501189	-0.092716	0.571291	0.168827	77.334541	145.183990	155.602463	4.995353	0.000000	-0.215512	0.000000	0.000000	0.000000	1.840452	0.001426	-0.041523	0.000000	0.000000	4.000000	18.000000	0.000000
22015.504522	-0.086468	0.571440	0.168161	77.334541	145.183990	155.602463	4.995353	0.000000	-0.215512	0.000000	0.000000	0.000000	1.874498	0.044673	-0.199642	0.000000	0.000000	4.000000	18.000000	0.000000
22015.507856	-0.086468	0.571440	0.168161	77.334541	145.183990	155.602463	4.995353	0.000000	-0.215512	0.000000	0.000000	0.000000	1.874498	0.044673	-0.199642	0.000000	0.000000	4.000000	18.000000	0.000000
22015.511189	-0.086468	0.571440	0.168161	78.178215	145.077713	155.950836	4.983890	0.000000	-0.401054	0.000000	0.000000	0.000000	1.874498	0.044673	-0.199642	0.000000	0.000000	4.000000	18.000000	0.000000
22015.514522	-0.080184	0.571736	0.166990	78.178215	145.077713	155.950836	4.983890	0.000000	-0.401054	0.000000	0.000000	0.000000	1.885172	0.088958	-0.351490	0.000000	0.000000	4.000000	18.000000	0.000000
22015.517856	-0.080184	0.571736	0.166990	78.178215	145.077713	155.950836	4.983890	0.000000	-0.401054	0.000000	0.000000	0.000000	1.885172	0.088958	-0.351490	0.000000	0.000000	4.000000	18.000000	0.000000
22015.521189	-0.080184	0.571736	0.166990	79.107216	145.351669	156.806839	4.965164	0.000000	-0.589192	0.000000	0.000000	0.000000	1.885172	0.088958	-0.351490	0.000000	0.000000	4.000000	18.000000	0.000000
22015.524522	-0.073823	0.572149	0.165355	79.107216	145.351669	156.806839	4.965164	0.000000	-0.589192	0.000000	0.000000	0.000000	1.908200	0.123686	-0.490297	0.000000	0.000000	4.000000	18.000000	0.000000
22015.527856	-0.073823	0.572149	0.165355	79.107216	145.351669	156.806839	4.965164	0.000000	-0.589192	0.000000	0.000000	0.000000	1.908200	0.123686	-0.490297	0.000000	0.000000	4.000000	18.000000	0.000000
22015.531189	-0.073823	0.572149	0.165355	80.065285	145.866150	158.143890	4.938503	0.000000	-0.781788	0.000000	0.000000	0.000000	1.908200	0.123686	-0.490297	0.000000	0.000000	4.000000	18.000000	0.000000
22015.534522	-0.067430	0.572693	0.163263	80.065285	145.866150	158.143890	4.938503	0.000000	-0.781788	0.000000	0.000000	0.000000	1.918145	0.163220	-0.627670	0.000000	0.000000	4.000000	18.000000	0.000000
22015.537856	-0.067430	0.572693	0.163263	80.065285	145.866150	158.143890	4.938503	0.000000	-0.781788	0.000000	0.000000	0.000000	1.918145	0.163220	-0.627670	0.000000	0.000000	4.000000	18.000000	0.000000
22015.541189	-0.067430	0.572693	0.163263	81.006950	146.595673	159.726059	4.903378	0.000000	-0.978204	0.000000	0.000000	0.000000	1.918145	0.163220	-0.627670	0.000000	0.000000	4.000000	18.000000	0.000000
22015.544522	-0.061078	0.573390	0.160751	81.006950	146.595673	159.726059	4.903378	0.000000	-0.978204	0.000000	0.000000	0.000000	1.905360	0.209252	-0.753572	0.000000	0.000000	4.000000	18.000000	0.000000
22015.547856	-0.061078	0.573390	0.160751	81.006950	146.595673	159.726059	4.903378	0.000000	-0.978204	0.000000	0.000000	0.000000	1.905360	0.209252	-0.753572	0.000000	0.000000	4.000000	18.000000	0.000000
22015.551189	-0.061078	0.573390	0.160751	81.937836	147.542816	161.432755	4.859585	0.000000	-1.176617	0.000000	0.000000	0.000000	1.905360	0.209252	-0.753572	0.000000	0.000000	4.000000	18.000000	0.000000
22015.554522	-0.054838	0.574181	0.157803	81.937836	147.542816	161.432755	4.859585	0.000000	-1.176617	0.000000	0.000000	0.000000	1.872222	0.237272	-0.884543	0.000000	0.000000	4.000000	18.000000	0.000000
22015.557856	-0.054838	0.574181	0.157803	81.937836	147.542816	161.432755	4.859585	0.000000	-1.176617	0.000000	0.000000	0.000000	1.872222	0.237272	-0.884543	0.000000	0.000000	4.000000	18.000000	0.000000
22015.561189	-0.054838	0.574181	0.157803	82.857681	148.944061	163.594955	4.807009	0.000000	-1.375740	0.000000	0.000000	0.000000	1.872222	0.237272	-0.884543	0.000000	0.000000	4.000000	18.000000	0.000000
22015.564522	-0.048807	0.575066	0.154444	82.857681	148.944061	163.594955	4.807009	0.000000	-1.375740	0.000000	0.000000	0.000000	1.809257	0.265598	-1.007496	0.000000	0.000000	4.000000	18.000000	0.000000
22015.567856	-0.048807	0.575066	0.154444	82.857681	148.944061	163.594955	4.807009	0.000000	-1.375740	0.000000	0.000000	0.000000	1.809257	0.265598	-1.007496	0.000000	0.000000	4.000000	18.000000	0.000000
22015.571189	-0.048807	0.575066	0.154444	83.766083	150.849182	166.312302	4.746068	0.000000	-1.573162	0.000000	0.000000	0.000000	1.809257	0.265598	-1.007496	0.000000	0.000000	4.000000	18.000000	0.000000
22015.574522	-0.043081	0.575993	0.150699	83.766083	150.849182	166.312302	4.746068	0.000000	-1.573162	0.000000	0.000000	0.000000	1.717723	0.278070	-1.123737	0.000000	0.000000	4.000000	18.000000	0.000000
22015.577856	-0.043081	0.575993	0.150699	83.766083	150.849182	166.312302	4.746068	0.000000	-1.573162	0.000000	0.000000	0.000000	1.717723	0.278070	-1.123737	0.000000	0.000000	4.000000	18.000000	0.000000
22015.581189	-0.043081	0.575993	0.150699	84.662628	153.113571	169.686447	4.677481	0.000000	-1.766685	0.000000	0.000000	0.000000	1.717723	0.278070	-1.123737	0.000000	0.000000	4.000000	18.000000	0.000000
22015.584522	-0.037779	0.576923	0.146568	84.662628	153.113571	169.686447	4.677481	0.000000	-1.766685	0.000000	0.000000	0.000000	1.590565	0.278958	-1.239142	0.000000	0.000000	4.000000	18.000000	0.000000
22015.587856	-0.037779	0.576923	0.146568	84.662628	153.113571	169.686447	4.677481	0.000000	-1.766685	0.000000	0.000000	0.000000	1.590565	0.278958	-1.239142	0.000000	0.000000	4.000000	18.000000	0.000000
22015.591189	-0.037779	0.576923	0.146568	85.531517	155.187515	172.971558	4.602453	0.000000	-1.953823	0.000000	0.000000	0.000000	1.590565	0.278958	-1.239142	0.000000	0.000000	4.000000	18.000000	0.000000
22015.594522	-0.032931	0.577838	0.142079	85.531517	155.187515	172.971558	4.602453	0.000000	-1.953823	0.000000	0.000000	0.000000	1.454471	0.274465	-1.346806	0.000000	0.000000	4.000000	18.000000	0.000000
22015.597856	-0.032931	0.577838	0.142079	85.531517	155.187515	172.971558	4.602453	0.000000	-1.953823	0.000000	0.000000	0.000000	1.454471	0.274465	-1.346806	0.000000	0.000000	4.000000	18.000000	0.000000
22015.601189	-0.032931	0.577838	0.142079	86.349983	156.100876	174.998062	4.521535	0.000000	-2.134413	0.000000	0.000000	0.000000	1.454471	0.274465	-1.346806	0.000000	0.000000	4.000000	18.000000	0.000000
22015.604522	-0.028538	0.578748	0.137310	86.349983	156.100876	174.998062	4.521535	0.000000	-2.134413	0.000000	0.000000	0.000000	1.317983	0.272958	-1.430738	0.000000	0.000000	4.000000	18.000000	0.000000
22015.607856	-0.028538	0.578748	0.137310	86.349983	156.100876	174.998062	4.521535	0.000000	-2.134413	0.000000	0.000000	0.000000	1.317983	0.272958	-1.430738	0.000000	0.000000	4.000000	18.000000	0.000000
22015.611189	-0.028538	0.578748	0.137310	87.094849	154.241150	174.229584	4.435274	0.000000	-2.308321	0.000000	0.000000	0.000000	1.317983	0.272958	-1.430738	0.000000	0.000000	4.000000	18.000000	0.000000
22015.614522	-0.024680	0.579656	0.132300	87.094849	154.241150	174.229584	4.435274	0.000000	-2.308321	0.000000	0.000000	0.000000	1.157280	0.272478	-1.502805	0.000000	0.000000	4.000000	18.000000	0.000000
22015.617856	-0.024680	0.579656	0.132300	87.094849	154.241150	174.229584	4.435274	0.000000	-2.308321	0.000000	0.000000	0.000000	1.157280	0.272478	-1.502805	0.000000	0.000000	4.000000	18.000000	0.000000
22015.621189	-0.024680	0.579656	0.132300	87.752663	147.534348	168.499573	4.345176	0.000000	-2.473752	0.000000	0.000000	0.000000	1.157280	0.272478	-1.502805	0.000000	0.000000	4.000000	18.000000	0.000000
22015.624522	-0.021434	0.580567	0.127092	87.752663	147.534348	168.499573	4.345176	0.000000	-2.473752	0.000000	0.000000	0.000000	0.973784	0.273177	-1.562458	0.000000	0.000000	4.000000	18.000000	0.000000
22015.627856	-0.021434	0.580567	0.127092	87.752663	147.534348	168.499573	4.345176	0.000000	-2.473752	0.000000	0.000000	0.000000	0.973784	0.273177	-1.562458	0.000000	0.000000	4.000000	18.000000	0.000000
22015.631189	-0.021434	0.580567	0.127092	88.340111	135.612167	157.375885	4.252975	0.000000	-2.629106	0.000000	0.000000	0.000000	0.973784	0.273177	-1.562458	0.000000	0.000000	4.000000	18.000000	0.000000
22015.634522	-0.018871	0.581433	0.121719	88.340111	135.612167	157.375885	4.252975	0.000000	-2.629106	0.000000	0.000000	0.000000	0.768993	0.259774	-1.611921	0.000000	0.000000	4.000000	18.000000	0.000000
22015.637856	-0.018871	0.581433	0.121719	88.340111	135.612167	157.375885	4.252975	0.000000	-2.629106	0.000000	0.000000	0.000000	0.768993	0.259774	-1.611921	0.000000	0.000000	4.000000	18.000000	0.000000
22015.641189	-0.018871	0.581433	0.121719	88.759666	113.844894	136.257248	4.160518	0.000000	-2.773102	0.000000	0.000000	0.000000	0.768993	0.259774	-1.611921	0.000000	0.000000	4.000000	18.000000	0.000000
22015.644522	-0.016976	0.582280	0.116241	88.759666	113.844894	136.257248	4.160518	0.000000	-2.773102	0.000000	0.000000	0.000000	0.568541	0.254126	-1.643326	0.000000	0.000000	4.000000	18.000000	0.000000
22015.647856	-0.016976	0.582280	0.116241	88.759666	113.844894	136.257248	4.160518	0.000000	-2.773102	0.000000	0.000000	0.000000	0.568541	0.254126	-1.643326	0.000000	0.000000	4.000000	18.000000	0.000000
22015.651189	-0.016976	0.582280	0.116241	88.827469	82.132820	104.965080	4.068753	0.000000	-2.906070	0.000000	0.000000	0.000000	0.568541	0.254126	-1.643326	0.000000	0.000000	4.000000	18.000000	0.000000
22015.654522	-0.015706	0.583002	0.110709	88.827469	82.132820	104.965080	4.068753	0.000000	-2.906070	0.000000	0.000000	0.000000	0.380995	0.216664	-1.659814	0.000000	0.000000	4.000000	18.000000	0.000000
22015.657856	-0.015706	0.583002	0.110709	88.827469	82.132820	104.965080	4.068753	0.000000	-2.906070	0.000000	0.000000	0.000000	0.380995	0.216664	-1.659814	0.000000	0.000000	4.000000	18.000000	0.000000
22015.661189	-0.015706	0.583002	0.110709	88.471069	58.906017	82.160164	3.978113	0.000000	-3.028963	0.000000	0.000000	0.000000	0.380995	0.216664	-1.659814	0.000000	0.000000	4.000000	18.000000	0.000000
22015.664522	-0.015097	0.583632	0.105117	88.471069	58.906017	82.160164	3.978113	0.000000	-3.028963	0.000000	0.000000	0.000000	0.182625	0.188923	-1.677434	0.000000	0.000000	4.000000	18.000000	0.000000
22015.667856	-0.015097	0.583632	0.105117	88.471069	58.906017	82.160164	3.978113	0.000000	-3.028963	0.000000	0.000000	0.000000	0.182625	0.188923	-1.677434	0.000000	0.000000	4.000000	18.000000	0.000000
22015.671189	-0.015097	0.583632	0.105117	87.862556	49.453400	73.377930	3.889693	0.000000	-3.141702	0.000000	0.000000	0.000000	0.182625	0.188923	-1.677434	0.000000	0.000000	4.000000	18.000000	0.000000
22015.674522	-0.015159	0.584187	0.099545	87.862556	49.453400	73.377930	3.889693	0.000000	-3.141702	0.000000	0.000000	0.000000	-0.018592	0.166706	-1.671721	0.000000	0.000000	4.000000	18.000000	0.000000
22015.677856	-0.015159	0.584187	0.099545	87.862556	49.453400	73.377930	3.889693	0.000000	-3.141702	0.000000	0.000000	0.000000	-0.018592	0.166706	-1.671721	0.000000	0.000000	4.000000	18.000000	0.000000
22015.681189	-0.015159	0.584187	0.099545	87.140152	46.491463	71.118851	3.805392	0.000000	-3.243300	0.000000	0.000000	0.000000	-0.018592	0.166706	-1.671721	0.000000	0.000000	4.000000	18.000000	0.000000
22015.684522	-0.015744	0.584708	0.094088	87.140152	46.491463	71.118851	3.805392	0.000000	-3.243300	0.000000	0.000000	0.000000	-0.175425	0.156150	-1.636861	0.000000	0.000000	4.000000	18.000000	0.000000
22015.687856	-0.015744	0.584708	0.094088	87.140152	46.491463	71.118851	3.805392	0.000000	-3.243300	0.000000	0.000000	0.000000	-0.175425	0.156150	-1.636861	0.000000	0.000000	4.000000	18.000000	0.000000
22015.691189	-0.015744	0.584708	0.094088	86.375450	45.785717	71.050652	3.724793	0.000000	-3.335554	0.000000	0.000000	0.000000	-0.175425	0.156150	-1.636861	0.000000	0.000000	4.000000	18.000000	0.000000
22015.694522	-0.016890	0.585225	0.088802	86.375450	45.785717	71.050652	3.724793	0.000000	-3.335554	0.000000	0.000000	0.000000	-0.343830	0.154954	-1.585895	0.000000	0.000000	4.000000	18.000000	0.000000
22015.697856	-0.016890	0.585225	0.088802	86.375450	45.785717	71.050652	3.724793	0.000000	-3.335554	0.000000	0.000000	0.000000	-0.343830	0.154954	-1.585895	0.000000	0.000000	4.000000	18.000000	0.000000
22015.701189	-0.016890	0.585225	0.088802	85.613579	45.684914	71.683762	3.650595	0.000000	-3.416601	0.000000	0.000000	0.000000	-0.343830	0.154954	-1.585895	0.000000	0.000000	4.000000	18.000000	0.000000
22015.704522	-0.018582	0.585740	0.083686	85.613579	45.684914	71.683762	3.650595	0.000000	-3.416601	0.000000	0.000000	0.000000	-0.507702	0.154663	-1.534947	0.000000	0.000000	4.000000	18.000000	0.000000
22015.707856	-0.018582	0.585740	0.083686	85.613579	45.684914	71.683762	3.650595	0.000000	-3.416601	0.000000	0.000000	0.000000	-0.507702	0.154663	-1.534947	0.000000	0.000000	4.000000	18.000000	0.000000
22015.711189	-0.018582	0.585740	0.083686	84.896851	45.483185	72.259277	3.583759	0.000000	-3.486641	0.000000	0.000000	0.000000	-0.507702	0.154663	-1.534947	0.000000	0.000000	4.000000	18.000000	0.000000
22015.714522	-0.020809	0.586257	0.078799	84.896851	45.483185	72.259277	3.583759	0.000000	-3.486641	0.000000	0.000000	0.000000	-0.668102	0.155042	-1.466113	0.000000	0.000000	4.000000	18.000000	0.000000
22015.717856	-0.020809	0.586257	0.078799	84.896851	45.483185	72.259277	3.583759	0.000000	-3.486641	0.000000	0.000000	0.000000	-0.668102	0.155042	-1.466113	0.000000	0.000000	4.000000	18.000000	0.000000
22015.721189	-0.020809	0.586257	0.078799	84.251717	45.137421	72.717918	3.526746	0.000000	-3.544300	0.000000	0.000000	0.000000	-0.668102	0.155042	-1.466113	0.000000	0.000000	4.000000	18.000000	0.000000
22015.724522	-0.023557	0.586692	0.074097	84.251717	45.137421	72.717918	3.526746	0.000000	-3.544300	0.000000	0.000000	0.000000	-0.824434	0.130546	-1.410384	0.000000	0.000000	4.000000	18.000000	0.000000
22015.727856	-0.023557	0.586692	0.074097	84.251717	45.137421	72.717918	3.526746	0.000000	-3.544300	0.000000	0.000000	0.000000	-0.824434	0.130546	-1.410384	0.000000	0.000000	4.000000	18.000000	0.000000
22015.731189	-0.023557	0.586692	0.074097	83.648750	44.896942	73.328445	3.480029	0.000000	-3.590181	0.000000	0.000000	0.000000	-0.824434	0.130546	-1.410384	0.000000	0.000000	4.000000	18.000000	0.000000
22015.734522	-0.026813	0.587041	0.069537	83.648750	44.896942	73.328445	3.480029	0.000000	-3.590181	0.000000	0.000000	0.000000	-0.976861	0.104639	-1.367953	0.000000	0.000000	4.000000	18.000000	0.000000
22015.737856	-0.026813	0.587041	0.069537	83.648750	44.896942	73.328445	3.480029	0.000000	-3.590181	0.000000	0.000000	0.000000	-0.976861	0.104639	-1.367953	0.000000	0.000000	4.000000	18.000000	0.000000
22015.741189	-0.026813	0.587041	0.069537	83.045174	45.004288	74.379639	3.444016	0.000000	-3.624742	0.000000	0.000000	0.000000	-0.976861	0.104639	-1.367953	0.000000	0.000000	4.000000	18.000000	0.000000
22015.744522	-0.030469	0.587375	0.065142	83.045174	45.004288	74.379639	3.444016	0.000000	-3.624742	0.000000	0.000000	0.000000	-1.096767	0.100138	-1.318552	0.000000	0.000000	4.000000	18.000000	0.000000
22015.747856	-0.030469	0.587375	0.065142	83.045174	45.004288	74.379639	3.444016	0.000000	-3.624742	0.000000	0.000000	0.000000	-1.096767	0.100138	-1.318552	0.000000	0.000000	4.000000	18.000000	0.000000
22015.751189	-0.030469	0.587375	0.065142	82.384285	45.461639	75.908653	3.257116	0.000000	-3.476531	0.000000	0.000000	0.000000	-1.096767	0.100138	-1.318552	0.000000	0.000000	4.000000	18.000000	0.000000
22015.754522	-0.034430	0.587764	0.061062	82.384285	45.461639	75.908653	3.257116	0.000000	-3.476531	0.000000	0.000000	0.000000	-1.188158	0.116933	-1.224236	0.000000	0.000000	4.000000	18.000000	0.000000
22015.757856	-0.034430	0.587764	0.061062	82.384285	45.461639	75.908653	3.257116	0.000000	-3.476531	0.000000	0.000000	0.000000	-1.188158	0.116933	-1.224236	0.000000	0.000000	4.000000	18.000000	0.000000
22015.761189	-0.034430	0.587764	0.061062	81.704124	45.937546	77.073372	3.053077	0.000000	-3.278504	0.000000	0.000000	0.000000	-1.188158	0.116933	-1.224236	0.000000	0.000000	4.000000	18.000000	0.000000
22015.764522	-0.038599	0.588233	0.057314	81.704124	45.937546	77.073372	3.053077	0.000000	-3.278504	0.000000	0.000000	0.000000	-1.250805	0.140632	-1.124165	0.000000	0.000000	4.000000	18.000000	0.000000
22015.767856	-0.038599	0.588233	0.057314	81.704124	45.937546	77.073372	3.053077	0.000000	-3.278504	0.000000	0.000000	0.000000	-1.250805	0.140632	-1.124165	0.000000	0.000000	4.000000	18.000000	0.000000
22015.771189	-0.038599	0.588233	0.057314	81.056885	46.027752	76.752106	2.865716	0.000000	-3.070037	0.000000	0.000000	0.000000	-1.250805	0.140632	-1.124165	0.000000	0.000000	4.000000	18.000000	0.000000
22015.774522	-0.043072	0.588882	0.054097	81.056885	46.027752	76.752106	2.865716	0.000000	-3.070037	0.000000	0.000000	0.000000	-1.341807	0.194764	-0.965131	0.000000	0.000000	4.000000	18.000000	0.000000
22015.777856	-0.043072	0.588882	0.054097	81.056885	46.027752	76.752106	2.865716	0.000000	-3.070037	0.000000	0.000000	0.000000	-1.341807	0.194764	-0.965131	0.000000	0.000000	4.000000	18.000000	0.000000
22015.781189	-0.043072	0.588882	0.054097	80.513077	45.674999	75.874954	2.704860	0.000000	-2.846402	0.000000	0.000000	0.000000	-1.341807	0.194764	-0.965131	0.000000	0.000000	4.000000	18.000000	0.000000
22015.784522	-0.047861	0.589531	0.051432	80.513077	45.674999	75.874954	2.704860	0.000000	-2.846402	0.000000	0.000000	0.000000	-1.436646	0.194458	-0.799605	0.000000	0.000000	4.000000	18.000000	0.000000
22015.787856	-0.047861	0.589531	0.051432	80.513077	45.674999	75.874954	2.704860	0.000000	-2.846402	0.000000	0.000000	0.000000	-1.436646	0.194458	-0.799605	0.000000	0.000000	4.000000	18.000000	0.000000
22015.791189	-0.047861	0.589531	0.051432	80.050758	45.008919	74.932579	2.571593	0.000000	-2.606961	0.000000	0.000000	0.000000	-1.436646	0.194458	-0.799605	0.000000	0.000000	4.000000	18.000000	0.000000
22015.794522	-0.053058	0.590186	0.049366	80.050758	45.008919	74.932579	2.571593	0.000000	-2.606961	0.000000	0.000000	0.000000	-1.559029	0.196616	-0.619642	0.000000	0.000000	4.000000	18.000000	0.000000
22015.797856	-0.053058	0.590186	0.049366	80.050758	45.008919	74.932579	2.571593	0.000000	-2.606961	0.000000	0.000000	0.000000	-1.559029	0.196616	-0.619642	0.000000	0.000000	4.000000	18.000000	0.000000
22015.801189	-0.053058	0.590186	0.049366	79.624306	44.402691	74.106583	2.468319	0.000000	-2.347123	0.000000	0.000000	0.000000	-1.559029	0.196616	-0.619642	0.000000	0.000000	4.000000	18.000000	0.000000
22015.804522	-0.058536	0.590827	0.047913	79.624306	44.402691	74.106583	2.468319	0.000000	-2.347123	0.000000	0.000000	0.000000	-1.643500	0.192198	-0.435908	0.000000	0.000000	4.000000	18.000000	0.000000
22015.807856	-0.058536	0.590827	0.047913	79.624306	44.402691	74.106583	2.468319	0.000000	-2.347123	0.000000	0.000000	0.000000	-1.643500	0.192198	-0.435908	0.000000	0.000000	4.000000	18.000000	0.000000
22015.811189	-0.058536	0.590827	0.047913	79.192757	44.443642	73.953377	2.395668	0.000000	-2.073206	0.000000	0.000000	0.000000	-1.643500	0.192198	-0.435908	0.000000	0.000000	4.000000	18.000000	0.000000
22015.814522	-0.064235	0.591334	0.047000	79.192757	44.443642	73.953377	2.395668	0.000000	-2.073206	0.000000	0.000000	0.000000	-1.709751	0.152060	-0.273860	0.000000	0.000000	4.000000	18.000000	0.000000
22015.817856	-0.064235	0.591334	0.047000	79.192757	44.443642	73.953377	2.395668	0.000000	-2.073206	0.000000	0.000000	0.000000	-1.709751	0.152060	-0.273860	0.000000	0.000000	4.000000	18.000000	0.000000
22015.821189	-0.064235	0.591334	0.047000	78.812714	46.173843	75.606209	2.350024	0.000000	-1.788248	0.000000	0.000000	0.000000	-1.709751	0.152060	-0.273860	0.000000	0.000000	4.000000	18.000000	0.000000
22015.824522	-0.070088	0.591724	0.046521	78.812714	46.173843	75.606209	2.350024	0.000000	-1.788248	0.000000	0.000000	0.000000	-1.755810	0.117257	-0.143707	0.000000	0.000000	4.000000	18.000000	0.000000
22015.827856	-0.070088	0.591724	0.046521	78.812714	46.173843	75.606209	2.350024	0.000000	-1.788248	0.000000	0.000000	0.000000	-1.755810	0.117257	-0.143707	0.000000	0.000000	4.000000	18.000000	0.000000
22015.831189	-0.070088	0.591724	0.046521	78.544273	50.461868	79.481903	2.326073	0.000000	-1.495613	0.000000	0.000000	0.000000	-1.755810	0.117257	-0.143707	0.000000	0.000000	4.000000	18.000000	0.000000
22015.834522	-0.075938	0.591947	0.046297	78.544273	50.461868	79.481903	2.326073	0.000000	-1.495613	0.000000	0.000000	0.000000	-1.754990	0.066824	-0.067366	0.000000	0.000000	4.000000	18.000000	0.000000
22015.837856	-0.075938	0.591947	0.046297	78.544273	50.461868	79.481903	2.326073	0.000000	-1.495613	0.000000	0.000000	0.000000	-1.754990	0.066824	-0.067366	0.000000	0.000000	4.000000	18.000000	0.000000
22015.841189	-0.075938	0.591947	0.046297	78.228500	55.646420	84.001945	2.314846	0.000000	-1.203115	0.000000	0.000000	0.000000	-1.754990	0.066824	-0.067366	0.000000	0.000000	4.000000	18.000000	0.000000
22015.844522	-0.081797	0.592117	0.046488	78.228500	55.646420	84.001945	2.314846	0.000000	-1.203115	0.000000	0.000000	0.000000	-1.757669	0.051124	0.057180	0.000000	0.000000	4.000000	18.000000	0.000000
22015.847856	-0.081797	0.592117	0.046488	78.228500	55.646420	84.001945	2.314846	0.000000	-1.203115	0.000000	0.000000	0.000000	-1.757669	0.051124	0.057180	0.000000	0.000000	4.000000	18.000000	0.000000
22015.851189	-0.081797	0.592117	0.046488	77.852898	60.322777	88.266632	2.324376	0.000000	-0.910170	0.000000	0.000000	0.000000	-1.757669	0.051124	0.057180	0.000000	0.000000	4.000000	18.000000	0.000000
22015.854522	-0.087667	0.592207	0.047165	77.852898	60.322777	88.266632	2.324376	0.000000	-0.910170	0.000000	0.000000	0.000000	-1.761250	0.026991	0.203285	0.000000	0.000000	4.000000	18.000000	0.000000
22015.857856	-0.087667	0.592207	0.047165	77.852898	60.322777	88.266632	2.324376	0.000000	-0.910170	0.000000	0.000000	0.000000	-1.761250	0.026991	0.203285	0.000000	0.000000	4.000000	18.000000	0.000000
22015.861189	-0.087667	0.592207	0.047165	77.586861	64.280807	91.834396	2.358257	0.000000	-0.616628	0.000000	0.000000	0.000000	-1.761250	0.026991	0.203285	0.000000	0.000000	4.000000	18.000000	0.000000
22015.864522	-0.093600	0.592168	0.048376	77.586861	64.280807	91.834396	2.358257	0.000000	-0.616628	0.000000	0.000000	0.000000	-1.779915	-0.011949	0.363394	0.000000	0.000000	4.000000	18.000000	0.000000
22015.867856	-0.093600	0.592168	0.048376	77.586861	64.280807	91.834396	2.358257	0.000000	-0.616628	0.000000	0.000000	0.000000	-1.779915	-0.011949	0.363394	0.000000	0.000000	4.000000	18.000000	0.000000
22015.871189	-0.093600	0.592168	0.048376	77.435616	67.712730	94.505104	2.418822	0.000000	-0.319976	0.000000	0.000000	0.000000	-1.779915	-0.011949	0.363394	0.000000	0.000000	4.000000	18.000000	0.000000
22015.874522	-0.099445	0.591992	0.050150	77.435616	67.712730	94.505104	2.418822	0.000000	-0.319976	0.000000	0.000000	0.000000	-1.753255	-0.052775	0.532084	0.000000	0.000000	4.000000	18.000000	0.000000
22015.877856	-0.099445	0.591992	0.050150	77.435616	67.712730	94.505104	2.418822	0.000000	-0.319976	0.000000	0.000000	0.000000	-1.753255	-0.052775	0.532084	0.000000	0.000000	4.000000	18.000000	0.000000
22015.881189	-0.099445	0.591992	0.050150	77.258827	70.817528	96.876915	2.507503	0.000000	-0.027766	0.000000	0.000000	0.000000	-1.753255	-0.052775	0.532084	0.000000	0.000000	4.000000	18.000000	0.000000
22015.884522	-0.105111	0.591709	0.052476	77.258827	70.817528	96.876915	2.507503	0.000000	-0.027766	0.000000	0.000000	0.000000	-1.700022	-0.084748	0.697866	0.000000	0.000000	4.000000	18.000000	0.000000
22015.887856	-0.105111	0.591709	0.052476	77.258827	70.817528	96.876915	2.507503	0.000000	-0.027766	0.000000	0.000000	0.000000	-1.700022	-0.084748	0.697866	0.000000	0.000000	4.000000	18.000000	0.000000
22015.891189	-0.105111	0.591709	0.052476	76.988983	73.504379	99.019188	2.623814	0.000000	0.255571	0.000000	0.000000	0.000000	-1.700022	-0.084748	0.697866	0.000000	0.000000	4.000000	18.000000	0.000000
22015.894522	-0.110557	0.591321	0.055346	76.988983	73.504379	99.019188	2.623814	0.000000	0.255571	0.000000	0.000000	0.000000	-1.633717	-0.116573	0.860850	0.000000	0.000000	4.000000	18.000000	0.000000
22015.897856	-0.110557	0.591321	0.055346	76.988983	73.504379	99.019188	2.623814	0.000000	0.255571	0.000000	0.000000	0.000000	-1.633717	-0.116573	0.860850	0.000000	0.000000	4.000000	18.000000	0.000000
22015.901189	-0.110557	0.591321	0.055346	76.620850	75.762253	100.723083	2.767289	0.000000	0.527857	0.000000	0.000000	0.000000	-1.633717	-0.116573	0.860850	0.000000	0.000000	4.000000	18.000000	0.000000
22015.904522	-0.115675	0.590922	0.058718	76.620850	75.762253	100.723083	2.767289	0.000000	0.527857	0.000000	0.000000	0.000000	-1.535339	-0.119609	1.011566	0.000000	0.000000	4.000000	18.000000	0.000000
22015.907856	-0.115675	0.590922	0.058718	76.620850	75.762253	100.723083	2.767289	0.000000	0.527857	0.000000	0.000000	0.000000	-1.535339	-0.119609	1.011566	0.000000	0.000000	4.000000	18.000000	0.000000
22015.911189	-0.115675	0.590922	0.058718	76.241173	77.803680	102.074371	2.935883	0.000000	0.783747	0.000000	0.000000	0.000000	-1.535339	-0.119609	1.011566	0.000000	0.000000	4.000000	18.000000	0.000000
22015.914522	-0.120399	0.590457	0.062541	76.241173	77.803680	102.074371	2.935883	0.000000	0.783747	0.000000	0.000000	0.000000	-1.417328	-0.139472	1.147112	0.000000	0.000000	4.000000	18.000000	0.000000
22015.917856	-0.120399	0.590457	0.062541	76.241173	77.803680	102.074371	2.935883	0.000000	0.783747	0.000000	0.000000	0.000000	-1.417328	-0.139472	1.147112	0.000000	0.000000	4.000000	18.000000	0.000000
22015.921189	-0.120399	0.590457	0.062541	75.946304	79.976768	103.282974	3.127069	0.000000	1.019968	0.000000	0.000000	0.000000	-1.417328	-0.139472	1.147112	0.000000	0.000000	4.000000	18.000000	0.000000
22015.924522	-0.124727	0.589987	0.066722	75.946304	79.976768	103.282974	3.127069	0.000000	1.019968	0.000000	0.000000	0.000000	-1.298256	-0.140933	1.254275	0.000000	0.000000	4.000000	18.000000	0.000000
22015.927856	-0.124727	0.589987	0.066722	75.946304	79.976768	103.282974	3.127069	0.000000	1.019968	0.000000	0.000000	0.000000	-1.298256	-0.140933	1.254275	0.000000	0.000000	4.000000	18.000000	0.000000
22015.931189	-0.124727	0.589987	0.066722	75.728798	82.643494	104.955765	3.336114	0.000000	1.236344	0.000000	0.000000	0.000000	-1.298256	-0.140933	1.254275	0.000000	0.000000	4.000000	18.000000	0.000000
22015.934522	-0.128668	0.589439	0.071238	75.728798	82.643494	104.955765	3.336114	0.000000	1.236344	0.000000	0.000000	0.000000	-1.182385	-0.164439	1.354784	0.000000	0.000000	4.000000	18.000000	0.000000
22015.937856	-0.128668	0.589439	0.071238	75.728798	82.643494	104.955765	3.336114	0.000000	1.236344	0.000000	0.000000	0.000000	-1.182385	-0.164439	1.354784	0.000000	0.000000	4.000000	18.000000	0.000000
22015.941189	-0.128668	0.589439	0.071238	75.462784	85.398872	106.808060	3.561912	0.000000	1.433409	0.000000	0.000000	0.000000	-1.182385	-0.164439	1.354784	0.000000	0.000000	4.000000	18.000000	0.000000
22015.944522	-0.132193	0.588875	0.076124	75.462784	85.398872	106.808060	3.561912	0.000000	1.433409	0.000000	0.000000	0.000000	-1.057569	-0.169118	1.465872	0.000000	0.000000	4.000000	18.000000	0.000000
22015.947856	-0.132193	0.588875	0.076124	75.462784	85.398872	106.808060	3.561912	0.000000	1.433409	0.000000	0.000000	0.000000	-1.057569	-0.169118	1.465872	0.000000	0.000000	4.000000	18.000000	0.000000
22015.951189	-0.132193	0.588875	0.076124	75.209335	88.192474	108.601730	3.806224	0.000000	1.609670	0.000000	0.000000	0.000000	-1.057569	-0.169118	1.465872	0.000000	0.000000	4.000000	18.000000	0.000000
22015.954522	-0.135248	0.588243	0.081325	75.209335	88.192474	108.601730	3.806224	0.000000	1.609670	0.000000	0.000000	0.000000	-0.916261	-0.189785	1.560267	0.000000	0.000000	4.000000	18.000000	0.000000
22015.957856	-0.135248	0.588243	0.081325	75.209335	88.192474	108.601730	3.806224	0.000000	1.609670	0.000000	0.000000	0.000000	-0.916261	-0.189785	1.560267	0.000000	0.000000	4.000000	18.000000	0.000000
22015.961189	-0.135248	0.588243	0.081325	75.002052	91.005913	110.501907	4.066268	0.000000	1.762380	0.000000	0.000000	0.000000	-0.916261	-0.189785	1.560267	0.000000	0.000000	4.000000	18.000000	0.000000
22015.964522	-0.137736	0.587567	0.086859	75.002052	91.005913	110.501907	4.066268	0.000000	1.762380	0.000000	0.000000	0.000000	-0.746508	-0.202854	1.659962	0.000000	0.000000	4.000000	18.000000	0.000000
22015.967856	-0.137736	0.587567	0.086859	75.002052	91.005913	110.501907	4.066268	0.000000	1.762380	0.000000	0.000000	0.000000	-0.746508	-0.202854	1.659962	0.000000	0.000000	4.000000	18.000000	0.000000
22015.971189	-0.137736	0.587567	0.086859	74.835709	93.990295	112.805176	4.342928	0.000000	1.886798	0.000000	0.000000	0.000000	-0.746508	-0.202854	1.659962	0.000000	0.000000	4.000000	18.000000	0.000000
22015.974522	-0.139656	0.586834	0.092685	74.835709	93.990295	112.805176	4.342928	0.000000	1.886798	0.000000	0.000000	0.000000	-0.575894	-0.219807	1.748054	0.000000	0.000000	4.000000	18.000000	0.000000
22015.977856	-0.139656	0.586834	0.092685	74.835709	93.990295	112.805176	4.342928	0.000000	1.886798	0.000000	0.000000	0.000000	-0.575894	-0.219807	1.748054	0.000000	0.000000	4.000000	18.000000	0.000000
22015.981189	-0.139656	0.586834	0.092685	74.738358	97.347038	115.528816	4.596922	0.000000	1.966801	0.000000	0.000000	0.000000	-0.575894	-0.219807	1.748054	0.000000	0.000000	4.000000	18.000000	0.000000
22015.984522	-0.140927	0.586027	0.098685	74.738358	97.347038	115.528816	4.596922	0.000000	1.966801	0.000000	0.000000	0.000000	-0.381300	-0.241965	1.799941	0.000000	0.000000	4.000000	18.000000	0.000000
22015.987856	-0.140927	0.586027	0.098685	74.738358	97.347038	115.528816	4.596922	0.000000	1.966801	0.000000	0.000000	0.000000	-0.381300	-0.241965	1.799941	0.000000	0.000000	4.000000	18.000000	0.000000
22015.991189	-0.140927	0.586027	0.098685	74.674126	101.377098	118.755493	4.618572	0.000000	1.915408	0.000000	0.000000	0.000000	-0.381300	-0.241965	1.799941	0.000000	0.000000	4.000000	18.000000	0.000000
22015.994522	-0.141580	0.585204	0.104734	74.674126	101.377098	118.755493	4.618572	0.000000	1.915408	0.000000	0.000000	0.000000	-0.196121	-0.246948	1.814618	0.000000	0.000000	4.000000	18.000000	0.000000
22015.997856	-0.141580	0.585204	0.104734	74.674126	101.377098	118.755493	4.618572	0.000000	1.915408	0.000000	0.000000	0.000000	-0.196121	-0.246948	1.814618	0.000000	0.000000	4.000000	18.000000	0.000000
22016.001189	-0.141580	0.585204	0.104734	74.623413	105.952461	122.406059	4.647161	0.000000	1.844966	0.000000	0.000000	0.000000	-0.196121	-0.246948	1.814618	0.000000	0.000000	4.000000	18.000000	0.000000
22016.004522	-0.141719	0.584371	0.110743	74.623413	105.952461	122.406059	4.647161	0.000000	1.844966	0.000000	0.000000	0.000000	-0.041591	-0.249945	1.802819	0.000000	0.000000	4.000000	18.000000	0.000000
22016.007856	-0.141719	0.584371	0.110743	74.623413	105.952461	122.406059	4.647161	0.000000	1.844966	0.000000	0.000000	0.000000	-0.041591	-0.249945	1.802819	0.000000	0.000000	4.000000	18.000000	0.000000
22016.011189	-0.141719	0.584371	0.110743	74.563377	110.839462	126.395424	4.678998	0.000000	1.762662	0.000000	0.000000	0.000000	-0.041591	-0.249945	1.802819	0.000000	0.000000	4.000000	18.000000	0.000000
22016.014522	-0.141201	0.583548	0.116664	74.563377	110.839462	126.395424	4.678998	0.000000	1.762662	0.000000	0.000000	0.000000	0.155307	-0.246789	1.776179	0.000000	0.000000	4.000000	18.000000	0.000000
22016.017856	-0.141201	0.583548	0.116664	74.563377	110.839462	126.395424	4.678998	0.000000	1.762662	0.000000	0.000000	0.000000	0.155307	-0.246789	1.776179	0.000000	0.000000	4.000000	18.000000	0.000000
22016.021189	-0.141201	0.583548	0.116664	74.427307	115.669449	130.379959	4.714625	0.000000	1.665027	0.000000	0.000000	0.000000	0.155307	-0.246789	1.776179	0.000000	0.000000	4.000000	18.000000	0.000000
22016.024522	-0.140097	0.582719	0.122364	74.427307	115.669449	130.379959	4.714625	0.000000	1.665027	0.000000	0.000000	0.000000	0.331291	-0.248830	1.709910	0.000000	0.000000	4.000000	18.000000	0.000000
22016.027856	-0.140097	0.582719	0.122364	74.427307	115.669449	130.379959	4.714625	0.000000	1.665027	0.000000	0.000000	0.000000	0.331291	-0.248830	1.709910	0.000000	0.000000	4.000000	18.000000	0.000000
22016.031189	-0.140097	0.582719	0.122364	74.175423	120.089996	134.004700	4.751403	0.000000	1.556974	0.000000	0.000000	0.000000	0.331291	-0.248830	1.709910	0.000000	0.000000	4.000000	18.000000	0.000000
22016.034522	-0.138419	0.581935	0.127809	74.175423	120.089996	134.004700	4.751403	0.000000	1.556974	0.000000	0.000000	0.000000	0.503469	-0.235173	1.633678	0.000000	0.000000	4.000000	18.000000	0.000000
22016.037856	-0.138419	0.581935	0.127809	74.175423	120.089996	134.004700	4.751403	0.000000	1.556974	0.000000	0.000000	0.000000	0.503469	-0.235173	1.633678	0.000000	0.000000	4.000000	18.000000	0.000000
22016.041189	-0.138419	0.581935	0.127809	73.805733	123.938622	137.120300	4.788347	0.000000	1.439351	0.000000	0.000000	0.000000	0.503469	-0.235173	1.633678	0.000000	0.000000	4.000000	18.000000	0.000000
22016.044522	-0.136224	0.581202	0.132890	73.805733	123.938622	137.120300	4.788347	0.000000	1.439351	0.000000	0.000000	0.000000	0.658539	-0.219797	1.524214	0.000000	0.000000	4.000000	18.000000	0.000000
22016.047856	-0.136224	0.581202	0.132890	73.805733	123.938622	137.120300	4.788347	0.000000	1.439351	0.000000	0.000000	0.000000	0.658539	-0.219797	1.524214	0.000000	0.000000	4.000000	18.000000	0.000000
22016.051189	-0.136224	0.581202	0.132890	73.334686	127.260239	139.765457	4.823995	0.000000	1.314942	0.000000	0.000000	0.000000	0.658539	-0.219797	1.524214	0.000000	0.000000	4.000000	18.000000	0.000000
22016.054522	-0.133558	0.580555	0.137552	73.334686	127.260239	139.765457	4.823995	0.000000	1.314942	0.000000	0.000000	0.000000	0.799675	-0.194145	1.398508	0.000000	0.000000	4.000000	18.000000	0.000000
22016.057856	-0.133558	0.580555	0.137552	73.334686	127.260239	139.765457	4.823995	0.000000	1.314942	0.000000	0.000000	0.000000	0.799675	-0.194145	1.398508	0.000000	0.000000	4.000000	18.000000	0.000000
22016.061189	-0.133558	0.580555	0.137552	72.829750	130.233704	142.080185	4.857529	0.000000	1.185076	0.000000	0.000000	0.000000	0.799675	-0.194145	1.398508	0.000000	0.000000	4.000000	18.000000	0.000000
22016.064522	-0.130442	0.579975	0.141739	72.829750	130.233704	142.080185	4.857529	0.000000	1.185076	0.000000	0.000000	0.000000	0.934673	-0.174195	1.256127	0.000000	0.000000	4.000000	18.000000	0.000000
22016.067856	-0.130442	0.579975	0.141739	72.829750	130.233704	142.080185	4.857529	0.000000	1.185076	0.000000	0.000000	0.000000	0.934673	-0.174195	1.256127	0.000000	0.000000	4.000000	18.000000	0.000000
22016.071189	-0.130442	0.579975	0.141739	72.428139	132.988388	144.155258	4.888517	0.000000	1.049950	0.000000	0.000000	0.000000	0.934673	-0.174195	1.256127	0.000000	0.000000	4.000000	18.000000	0.000000
22016.074522	-0.126901	0.579440	0.145395	72.428139	132.988388	144.155258	4.888517	0.000000	1.049950	0.000000	0.000000	0.000000	1.062493	-0.160304	1.096961	0.000000	0.000000	4.000000	18.000000	0.000000
22016.077856	-0.126901	0.579440	0.145395	72.428139	132.988388	144.155258	4.888517	0.000000	1.049950	0.000000	0.000000	0.000000	1.062493	-0.160304	1.096961	0.000000	0.000000	4.000000	18.000000	0.000000
22016.081189	-0.126901	0.579440	0.145395	72.527168	135.023087	145.505356	4.916557	0.000000	0.909654	0.000000	0.000000	0.000000	1.062493	-0.160304	1.096961	0.000000	0.000000	4.000000	18.000000	0.000000
22016.084522	-0.123052	0.579000	0.148621	72.527168	135.023087	145.505356	4.916557	0.000000	0.909654	0.000000	0.000000	0.000000	1.154717	-0.132071	0.967593	0.000000	0.000000	4.000000	18.000000	0.000000
22016.087856	-0.123052	0.579000	0.148621	72.527168	135.023087	145.505356	4.916557	0.000000	0.909654	0.000000	0.000000	0.000000	1.154717	-0.132071	0.967593	0.000000	0.000000	4.000000	18.000000	0.000000
22016.091189	-0.123052	0.579000	0.148621	73.095428	136.505890	146.295364	4.940920	0.000000	0.766360	0.000000	0.000000	0.000000	1.154717	-0.132071	0.967593	0.000000	0.000000	4.000000	18.000000	0.000000
22016.094522	-0.118889	0.578645	0.151343	73.095428	136.505890	146.295364	4.940920	0.000000	0.766360	0.000000	0.000000	0.000000	1.248696	-0.106603	0.816815	0.000000	0.000000	4.000000	18.000000	0.000000
22016.097856	-0.118889	0.578645	0.151343	73.095428	136.505890	146.295364	4.940920	0.000000	0.766360	0.000000	0.000000	0.000000	1.248696	-0.106603	0.816815	0.000000	0.000000	4.000000	18.000000	0.000000
22016.101189	-0.118889	0.578645	0.151343	73.764290	137.894363	146.992035	4.961504	0.000000	0.619255	0.000000	0.000000	0.000000	1.248696	-0.106603	0.816815	0.000000	0.000000	4.000000	18.000000	0.000000
22016.104522	-0.114502	0.578351	0.153496	73.764290	137.894363	146.992035	4.961504	0.000000	0.619255	0.000000	0.000000	0.000000	1.316343	-0.088123	0.645691	0.000000	0.000000	4.000000	18.000000	0.000000
22016.107856	-0.114502	0.578351	0.153496	73.764290	137.894363	146.992035	4.961504	0.000000	0.619255	0.000000	0.000000	0.000000	1.316343	-0.088123	0.645691	0.000000	0.000000	4.000000	18.000000	0.000000
22016.111189	-0.114502	0.578351	0.153496	74.416298	138.994217	147.648376	4.977834	0.000000	0.470285	0.000000	0.000000	0.000000	1.316343	-0.088123	0.645691	0.000000	0.000000	4.000000	18.000000	0.000000
22016.114522	-0.109901	0.578210	0.155077	74.416298	138.994217	147.648376	4.977834	0.000000	0.470285	0.000000	0.000000	0.000000	1.380176	-0.042264	0.474338	0.000000	0.000000	4.000000	18.000000	0.000000
22016.117856	-0.109901	0.578210	0.155077	74.416298	138.994217	147.648376	4.977834	0.000000	0.470285	0.000000	0.000000	0.000000	1.380176	-0.042264	0.474338	0.000000	0.000000	4.000000	18.000000	0.000000
22016.121189	-0.109901	0.578210	0.155077	75.017349	139.683060	148.635132	4.989841	0.000000	0.318582	0.000000	0.000000	0.000000	1.380176	-0.042264	0.474338	0.000000	0.000000	4.000000	18.000000	0.000000
22016.124522	-0.105044	0.578156	0.156107	75.017349	139.683060	148.635132	4.989841	0.000000	0.318582	0.000000	0.000000	0.000000	1.456989	-0.016197	0.309007	0.000000	0.000000	4.000000	18.000000	0.000000
22016.127856	-0.105044	0.578156	0.156107	75.017349	139.683060	148.635132	4.989841	0.000000	0.318582	0.000000	0.000000	0.000000	1.456989	-0.016197	0.309007	0.000000	0.000000	4.000000	18.000000	0.000000
22016.131189	-0.105044	0.578156	0.156107	75.579689	139.929993	149.739975	4.997391	0.000000	0.161485	0.000000	0.000000	0.000000	1.456989	-0.016197	0.309007	0.000000	0.000000	4.000000	18.000000	0.000000
22016.134522	-0.100094	0.578264	0.156578	75.579689	139.929993	149.739975	4.997391	0.000000	0.161485	0.000000	0.000000	0.000000	1.485257	0.032413	0.141470	0.000000	0.000000	4.000000	18.000000	0.000000
22016.137856	-0.100094	0.578264	0.156578	75.579689	139.929993	149.739975	4.997391	0.000000	0.161485	0.000000	0.000000	0.000000	1.485257	0.032413	0.141470	0.000000	0.000000	4.000000	18.000000	0.000000
22016.141189	-0.100094	0.578264	0.156578	76.163132	140.045197	150.792679	4.999999	0.000000	0.002988	0.000000	0.000000	0.000000	1.485257	0.032413	0.141470	0.000000	0.000000	4.000000	18.000000	0.000000
22016.144522	-0.095075	0.578445	0.156578	76.163132	140.045197	150.792679	4.999999	0.000000	0.002988	0.000000	0.000000	0.000000	1.505568	0.054358	-0.000012	0.000000	0.000000	4.000000	18.000000	0.000000
22016.147856	-0.095075	0.578445	0.156578	76.163132	140.045197	150.792679	4.999999	0.000000	0.002988	0.000000	0.000000	0.000000	1.505568	0.054358	-0.000012	0.000000	0.000000	4.000000	18.000000	0.000000
22016.151189	-0.095075	0.578445	0.156578	76.789589	140.256622	151.697647	4.997528	0.000000	-0.157192	0.000000	0.000000	0.000000	1.505568	0.054358	-0.000012	0.000000	0.000000	4.000000	18.000000	0.000000
22016.154522	-0.090056	0.578732	0.156089	76.789589	140.256622	151.697647	4.997528	0.000000	-0.157192	0.000000	0.000000	0.000000	1.505564	0.086003	-0.146899	0.000000	0.000000	4.000000	18.000000	0.000000
22016.157856	-0.090056	0.578732	0.156089	76.789589	140.256622	151.697647	4.997528	0.000000	-0.157192	0.000000	0.000000	0.000000	1.505564	0.086003	-0.146899	0.000000	0.000000	4.000000	18.000000	0.000000
22016.161189	-0.090056	0.578732	0.156089	77.441978	140.576569	152.512253	4.989885	0.000000	-0.317878	0.000000	0.000000	0.000000	1.505564	0.086003	-0.146899	0.000000	0.000000	4.000000	18.000000	0.000000
22016.164522	-0.085175	0.579102	0.155168	77.441978	140.576569	152.512253	4.989885	0.000000	-0.317878	0.000000	0.000000	0.000000	1.464379	0.111011	-0.276150	0.000000	0.000000	4.000000	18.000000	0.000000
22016.167856	-0.085175	0.579102	0.155168	77.441978	140.576569	152.512253	4.989885	0.000000	-0.317878	0.000000	0.000000	0.000000	1.464379	0.111011	-0.276150	0.000000	0.000000	4.000000	18.000000	0.000000
22016.171189	-0.085175	0.579102	0.155168	78.059479	140.653854	153.165009	4.977335	0.000000	-0.475536	0.000000	0.000000	0.000000	1.464379	0.111011	-0.276150	0.000000	0.000000	4.000000	18.000000	0.000000
22016.174522	-0.080495	0.579532	0.153796	78.059479	140.653854	153.165009	4.977335	0.000000	-0.475536	0.000000	0.000000	0.000000	1.404087	0.129056	-0.411697	0.000000	0.000000	4.000000	18.000000	0.000000
22016.177856	-0.080495	0.579532	0.153796	78.059479	140.653854	153.165009	4.977335	0.000000	-0.475536	0.000000	0.000000	0.000000	1.404087	0.129056	-0.411697	0.000000	0.000000	4.000000	18.000000	0.000000
22016.181189	-0.080495	0.579532	0.153796	78.577950	140.198944	153.541733	4.960267	0.000000	-0.629084	0.000000	0.000000	0.000000	1.404087	0.129056	-0.411697	0.000000	0.000000	4.000000	18.000000	0.000000
22016.184522	-0.076048	0.580033	0.151949	78.577950	140.198944	153.541733	4.960267	0.000000	-0.629084	0.000000	0.000000	0.000000	1.333921	0.150116	-0.554137	0.000000	0.000000	4.000000	18.000000	0.000000
22016.187856	-0.076048	0.580033	0.151949	78.577950	140.198944	153.541733	4.960267	0.000000	-0.629084	0.000000	0.000000	0.000000	1.333921	0.150116	-0.554137	0.000000	0.000000	4.000000	18.000000	0.000000
22016.191189	-0.076048	0.580033	0.151949	79.005943	139.252350	153.416321	4.939017	0.000000	-0.778532	0.000000	0.000000	0.000000	1.333921	0.150116	-0.554137	0.000000	0.000000	4.000000	18.000000	0.000000
22016.194522	-0.071905	0.580626	0.149671	79.005943	139.252350	153.416321	4.939017	0.000000	-0.778532	0.000000	0.000000	0.000000	1.242975	0.178145	-0.683196	0.000000	0.000000	4.000000	18.000000	0.000000
22016.197856	-0.071905	0.580626	0.149671	79.005943	139.252350	153.416321	4.939017	0.000000	-0.778532	0.000000	0.000000	0.000000	1.242975	0.178145	-0.683196	0.000000	0.000000	4.000000	18.000000	0.000000
22016.201189	-0.071905	0.580626	0.149671	79.406975	138.334152	153.153732	4.914174	0.000000	-0.922438	0.000000	0.000000	0.000000	1.242975	0.178145	-0.683196	0.000000	0.000000	4.000000	18.000000	0.000000
22016.204522	-0.068074	0.581336	0.147016	79.406975	138.334152	153.153732	4.914174	0.000000	-0.922438	0.000000	0.000000	0.000000	1.149430	0.213017	-0.796469	0.000000	0.000000	4.000000	18.000000	0.000000
22016.207856	-0.068074	0.581336	0.147016	79.406975	138.334152	153.153732	4.914174	0.000000	-0.922438	0.000000	0.000000	0.000000	1.149430	0.213017	-0.796469	0.000000	0.000000	4.000000	18.000000	0.000000
22016.211189	-0.068074	0.581336	0.147016	79.780518	137.310913	152.935944	4.886116	0.000000	-1.061072	0.000000	0.000000	0.000000	1.149430	0.213017	-0.796469	0.000000	0.000000	4.000000	18.000000	0.000000
22016.214522	-0.064556	0.582125	0.143993	79.780518	137.310913	152.935944	4.886116	0.000000	-1.061072	0.000000	0.000000	0.000000	1.055354	0.236477	-0.907018	0.000000	0.000000	4.000000	18.000000	0.000000
22016.217856	-0.064556	0.582125	0.143993	79.780518	137.310913	152.935944	4.886116	0.000000	-1.061072	0.000000	0.000000	0.000000	1.055354	0.236477	-0.907018	0.000000	0.000000	4.000000	18.000000	0.000000
22016.221189	-0.064556	0.582125	0.143993	80.148903	136.052139	152.522476	4.855078	0.000000	-1.195082	0.000000	0.000000	0.000000	1.055354	0.236477	-0.907018	0.000000	0.000000	4.000000	18.000000	0.000000
22016.224522	-0.061422	0.582996	0.140727	80.148903	136.052139	152.522476	4.855078	0.000000	-1.195082	0.000000	0.000000	0.000000	0.940294	0.261378	-0.979928	0.000000	0.000000	4.000000	18.000000	0.000000
22016.227856	-0.061422	0.582996	0.140727	80.148903	136.052139	152.522476	4.855078	0.000000	-1.195082	0.000000	0.000000	0.000000	0.940294	0.261378	-0.979928	0.000000	0.000000	4.000000	18.000000	0.000000
22016.231189	-0.061422	0.582996	0.140727	80.538071	134.425430	151.552612	4.822090	0.000000	-1.321912	0.000000	0.000000	0.000000	0.940294	0.261378	-0.979928	0.000000	0.000000	4.000000	18.000000	0.000000
22016.234522	-0.058723	0.583893	0.137207	80.538071	134.425430	151.552612	4.822090	0.000000	-1.321912	0.000000	0.000000	0.000000	0.809618	0.269263	-1.055755	0.000000	0.000000	4.000000	18.000000	0.000000
22016.237856	-0.058723	0.583893	0.137207	80.538071	134.425430	151.552612	4.822090	0.000000	-1.321912	0.000000	0.000000	0.000000	0.809618	0.269263	-1.055755	0.000000	0.000000	4.000000	18.000000	0.000000
22016.241189	-0.058723	0.583893	0.137207	80.935989	132.204880	149.929642	4.788027	0.000000	-1.440416	0.000000	0.000000	0.000000	0.809618	0.269263	-1.055755	0.000000	0.000000	4.000000	18.000000	0.000000
22016.244522	-0.056487	0.584757	0.133487	80.935989	132.204880	149.929642	4.788027	0.000000	-1.440416	0.000000	0.000000	0.000000	0.670708	0.259026	-1.116245	0.000000	0.000000	4.000000	18.000000	0.000000
22016.247856	-0.056487	0.584757	0.133487	80.935989	132.204880	149.929642	4.788027	0.000000	-1.440416	0.000000	0.000000	0.000000	0.670708	0.259026	-1.116245	0.000000	0.000000	4.000000	18.000000	0.000000
22016.251189	-0.056487	0.584757	0.133487	81.333557	129.358490	148.001816	4.753812	0.000000	-1.549605	0.000000	0.000000	0.000000	0.670708	0.259026	-1.116245	0.000000	0.000000	4.000000	18.000000	0.000000
22016.254522	-0.054769	0.585580	0.129621	81.333557	129.358490	148.001816	4.753812	0.000000	-1.549605	0.000000	0.000000	0.000000	0.515612	0.246969	-1.159724	0.000000	0.000000	4.000000	18.000000	0.000000
22016.257856	-0.054769	0.585580	0.129621	81.333557	129.358490	148.001816	4.753812	0.000000	-1.549605	0.000000	0.000000	0.000000	0.515612	0.246969	-1.159724	0.000000	0.000000	4.000000	18.000000	0.000000
22016.261189	-0.054769	0.585580	0.129621	81.702820	125.881195	145.098709	4.720832	0.000000	-1.647345	0.000000	0.000000	0.000000	0.515612	0.246969	-1.159724	0.000000	0.000000	4.000000	18.000000	0.000000
22016.264522	-0.053584	0.586342	0.125597	81.702820	125.881195	145.098709	4.720832	0.000000	-1.647345	0.000000	0.000000	0.000000	0.355430	0.228634	-1.207299	0.000000	0.000000	4.000000	18.000000	0.000000
22016.267856	-0.053584	0.586342	0.125597	81.702820	125.881195	145.098709	4.720832	0.000000	-1.647345	0.000000	0.000000	0.000000	0.355430	0.228634	-1.207299	0.000000	0.000000	4.000000	18.000000	0.000000
22016.271189	-0.053584	0.586342	0.125597	81.977135	121.586617	141.208633	4.689971	0.000000	-1.733255	0.000000	0.000000	0.000000	0.355430	0.228634	-1.207299	0.000000	0.000000	4.000000	18.000000	0.000000
22016.274522	-0.052874	0.587091	0.121488	81.977135	121.586617	141.208633	4.689971	0.000000	-1.733255	0.000000	0.000000	0.000000	0.213059	0.224526	-1.232692	0.000000	0.000000	4.000000	18.000000	0.000000
22016.277856	-0.052874	0.587091	0.121488	81.977135	121.586617	141.208633	4.689971	0.000000	-1.733255	0.000000	0.000000	0.000000	0.213059	0.224526	-1.232692	0.000000	0.000000	4.000000	18.000000	0.000000
22016.281189	-0.052874	0.587091	0.121488	82.118874	116.523590	136.570572	4.661561	0.000000	-1.808273	0.000000	0.000000	0.000000	0.213059	0.224526	-1.232692	0.000000	0.000000	4.000000	18.000000	0.000000
22016.284522	-0.052668	0.587807	0.117433	82.118874	116.523590	136.570572	4.661561	0.000000	-1.808273	0.000000	0.000000	0.000000	0.061620	0.214864	-1.216285	0.000000	0.000000	4.000000	18.000000	0.000000
22016.287856	-0.052668	0.587807	0.117433	82.118874	116.523590	136.570572	4.661561	0.000000	-1.808273	0.000000	0.000000	0.000000	0.061620	0.214864	-1.216285	0.000000	0.000000	4.000000	18.000000	0.000000
22016.291189	-0.052668	0.587807	0.117433	82.143921	111.081543	131.515900	4.637485	0.000000	-1.869153	0.000000	0.000000	0.000000	0.061620	0.214864	-1.216285	0.000000	0.000000	4.000000	18.000000	0.000000
22016.294522	-0.052850	0.588513	0.113461	82.143921	111.081543	131.515900	4.637485	0.000000	-1.869153	0.000000	0.000000	0.000000	-0.054688	0.211726	-1.191703	0.000000	0.000000	4.000000	18.000000	0.000000
22016.297856	-0.052850	0.588513	0.113461	82.143921	111.081543	131.515900	4.637485	0.000000	-1.869153	0.000000	0.000000	0.000000	-0.054688	0.211726	-1.191703	0.000000	0.000000	4.000000	18.000000	0.000000
22016.301189	-0.052850	0.588513	0.113461	82.098778	105.576370	126.441940	4.617201	0.000000	-1.918712	0.000000	0.000000	0.000000	-0.054688	0.211726	-1.191703	0.000000	0.000000	4.000000	18.000000	0.000000
22016.304522	-0.053453	0.589224	0.109703	82.098778	105.576370	126.441940	4.617201	0.000000	-1.918712	0.000000	0.000000	0.000000	-0.180630	0.213530	-1.127265	0.000000	0.000000	4.000000	18.000000	0.000000
22016.307856	-0.053453	0.589224	0.109703	82.098778	105.576370	126.441940	4.617201	0.000000	-1.918712	0.000000	0.000000	0.000000	-0.180630	0.213530	-1.127265	0.000000	0.000000	4.000000	18.000000	0.000000
22016.311189	-0.053453	0.589224	0.109703	82.022850	100.356812	121.668541	4.602809	0.000000	-1.952985	0.000000	0.000000	0.000000	-0.180630	0.213530	-1.127265	0.000000	0.000000	4.000000	18.000000	0.000000
22016.314522	-0.054469	0.589884	0.106177	82.022850	100.356812	121.668541	4.602809	0.000000	-1.952985	0.000000	0.000000	0.000000	-0.305048	0.197780	-1.058006	0.000000	0.000000	4.000000	18.000000	0.000000
22016.317856	-0.054469	0.589884	0.106177	82.022850	100.356812	121.668541	4.602809	0.000000	-1.952985	0.000000	0.000000	0.000000	-0.305048	0.197780	-1.058006	0.000000	0.000000	4.000000	18.000000	0.000000
22016.321189	-0.054469	0.589884	0.106177	81.950722	95.615936	117.355072	4.595313	0.000000	-1.970558	0.000000	0.000000	0.000000	-0.305048	0.197780	-1.058006	0.000000	0.000000	4.000000	18.000000	0.000000
22016.324522	-0.055846	0.590503	0.102924	81.950722	95.615936	117.355072	4.595313	0.000000	-1.970558	0.000000	0.000000	0.000000	-0.413036	0.185938	-0.975728	0.000000	0.000000	4.000000	18.000000	0.000000
22016.327856	-0.055846	0.590503	0.102924	81.950722	95.615936	117.355072	4.595313	0.000000	-1.970558	0.000000	0.000000	0.000000	-0.413036	0.185938	-0.975728	0.000000	0.000000	4.000000	18.000000	0.000000
22016.331189	-0.055846	0.590503	0.102924	81.893806	91.403786	113.556625	4.595023	0.000000	-1.971234	0.000000	0.000000	0.000000	-0.413036	0.185938	-0.975728	0.000000	0.000000	4.000000	18.000000	0.000000
22016.334522	-0.057599	0.590989	0.099868	81.893806	91.403786	113.556625	4.595023	0.000000	-1.971234	0.000000	0.000000	0.000000	-0.525731	0.145686	-0.916910	0.000000	0.000000	4.000000	18.000000	0.000000
22016.337856	-0.057599	0.590989	0.099868	81.893806	91.403786	113.556625	4.595023	0.000000	-1.971234	0.000000	0.000000	0.000000	-0.525731	0.145686	-0.916910	0.000000	0.000000	4.000000	18.000000	0.000000
22016.341189	-0.057599	0.590989	0.099868	81.834946	87.635475	110.205788	4.602359	0.000000	-1.954045	0.000000	0.000000	0.000000	-0.525731	0.145686	-0.916910	0.000000	0.000000	4.000000	18.000000	0.000000
22016.344522	-0.059753	0.591384	0.097034	81.834946	87.635475	110.205788	4.602359	0.000000	-1.954045	0.000000	0.000000	0.000000	-0.646314	0.118548	-0.850300	0.000000	0.000000	4.000000	18.000000	0.000000
22016.347856	-0.059753	0.591384	0.097034	81.834946	87.635475	110.205788	4.602359	0.000000	-1.954045	0.000000	0.000000	0.000000	-0.646314	0.118548	-0.850300	0.000000	0.000000	4.000000	18.000000	0.000000
22016.351189	-0.059753	0.591384	0.097034	81.691727	84.280739	107.336372	4.618482	0.000000	-1.915627	0.000000	0.000000	0.000000	-0.646314	0.118548	-0.850300	0.000000	0.000000	4.000000	18.000000	0.000000
22016.354522	-0.062201	0.591673	0.094415	81.691727	84.280739	107.336372	4.618482	0.000000	-1.915627	0.000000	0.000000	0.000000	-0.734266	0.086585	-0.785529	0.000000	0.000000	4.000000	18.000000	0.000000
22016.357856	-0.062201	0.591673	0.094415	81.691727	84.280739	107.336372	4.618482	0.000000	-1.915627	0.000000	0.000000	0.000000	-0.734266	0.086585	-0.785529	0.000000	0.000000	4.000000	18.000000	0.000000
22016.361189	-0.062201	0.591673	0.094415	81.409592	81.338928	104.983345	4.641817	0.000000	-1.858369	0.000000	0.000000	0.000000	-0.734266	0.086585	-0.785529	0.000000	0.000000	4.000000	18.000000	0.000000
22016.364522	-0.064816	0.591917	0.092071	81.409592	81.338928	104.983345	4.641817	0.000000	-1.858369	0.000000	0.000000	0.000000	-0.784671	0.073356	-0.703158	0.000000	0.000000	4.000000	18.000000	0.000000
22016.367856	-0.064816	0.591917	0.092071	81.409592	81.338928	104.983345	4.641817	0.000000	-1.858369	0.000000	0.000000	0.000000	-0.784671	0.073356	-0.703158	0.000000	0.000000	4.000000	18.000000	0.000000
22016.371189	-0.064816	0.591917	0.092071	81.017181	79.096443	103.400368	4.603564	0.000000	-1.759194	0.000000	0.000000	0.000000	-0.784671	0.073356	-0.703158	0.000000	0.000000	4.000000	18.000000	0.000000
22016.374522	-0.067500	0.592170	0.090022	81.017181	79.096443	103.400368	4.603564	0.000000	-1.759194	0.000000	0.000000	0.000000	-0.805057	0.075904	-0.614838	0.000000	0.000000	4.000000	18.000000	0.000000
22016.377856	-0.067500	0.592170	0.090022	81.017181	79.096443	103.400368	4.603564	0.000000	-1.759194	0.000000	0.000000	0.000000	-0.805057	0.075904	-0.614838	0.000000	0.000000	4.000000	18.000000	0.000000
22016.381189	-0.067500	0.592170	0.090022	80.573395	77.828369	102.820969	4.501091	0.000000	-1.625018	0.000000	0.000000	0.000000	-0.805057	0.075904	-0.614838	0.000000	0.000000	4.000000	18.000000	0.000000
22016.384522	-0.070338	0.592443	0.088295	80.573395	77.828369	102.820969	4.501091	0.000000	-1.625018	0.000000	0.000000	0.000000	-0.851556	0.081845	-0.518117	0.000000	0.000000	4.000000	18.000000	0.000000
22016.387856	-0.070338	0.592443	0.088295	80.573395	77.828369	102.820969	4.501091	0.000000	-1.625018	0.000000	0.000000	0.000000	-0.851556	0.081845	-0.518117	0.000000	0.000000	4.000000	18.000000	0.000000
22016.391189	-0.070338	0.592443	0.088295	80.168503	77.481285	103.088242	4.414738	0.000000	-1.483092	0.000000	0.000000	0.000000	-0.851556	0.081845	-0.518117	0.000000	0.000000	4.000000	18.000000	0.000000
22016.394522	-0.073338	0.592678	0.086903	80.168503	77.481285	103.088242	4.414738	0.000000	-1.483092	0.000000	0.000000	0.000000	-0.900052	0.070333	-0.417404	0.000000	0.000000	4.000000	18.000000	0.000000
22016.397856	-0.073338	0.592678	0.086903	80.168503	77.481285	103.088242	4.414738	0.000000	-1.483092	0.000000	0.000000	0.000000	-0.900052	0.070333	-0.417404	0.000000	0.000000	4.000000	18.000000	0.000000
22016.401189	-0.073338	0.592678	0.086903	79.891113	77.183098	102.796730	4.345171	0.000000	-1.333084	0.000000	0.000000	0.000000	-0.900052	0.070333	-0.417404	0.000000	0.000000	4.000000	18.000000	0.000000
22016.404522	-0.076494	0.592884	0.085948	79.891113	77.183098	102.796730	4.345171	0.000000	-1.333084	0.000000	0.000000	0.000000	-0.946574	0.061950	-0.286756	0.000000	0.000000	4.000000	18.000000	0.000000
22016.407856	-0.076494	0.592884	0.085948	79.891113	77.183098	102.796730	4.345171	0.000000	-1.333084	0.000000	0.000000	0.000000	-0.946574	0.061950	-0.286756	0.000000	0.000000	4.000000	18.000000	0.000000
22016.411189	-0.076494	0.592884	0.085948	79.775269	77.064598	102.384727	4.297379	0.000000	-1.175322	0.000000	0.000000	0.000000	-0.946574	0.061950	-0.286756	0.000000	0.000000	4.000000	18.000000	0.000000
22016.414522	-0.079725	0.592985	0.085376	79.775269	77.064598	102.384727	4.297379	0.000000	-1.175322	0.000000	0.000000	0.000000	-0.969559	0.030313	-0.171609	0.000000	0.000000	4.000000	18.000000	0.000000
22016.417856	-0.079725	0.592985	0.085376	79.775269	77.064598	102.384727	4.297379	0.000000	-1.175322	0.000000	0.000000	0.000000	-0.969559	0.030313	-0.171609	0.000000	0.000000	4.000000	18.000000	0.000000
22016.421189	-0.079725	0.592985	0.085376	79.733391	77.239014	102.420731	4.268777	0.000000	-1.013728	0.000000	0.000000	0.000000	-0.969559	0.030313	-0.171609	0.000000	0.000000	4.000000	18.000000	0.000000
22016.424522	-0.082987	0.593041	0.085179	79.733391	77.239014	102.420731	4.268777	0.000000	-1.013728	0.000000	0.000000	0.000000	-0.978553	0.016740	-0.058895	0.000000	0.000000	4.000000	18.000000	0.000000
22016.427856	-0.082987	0.593041	0.085179	79.733391	77.239014	102.420731	4.268777	0.000000	-1.013728	0.000000	0.000000	0.000000	-0.978553	0.016740	-0.058895	0.000000	0.000000	4.000000	18.000000	0.000000
22016.431189	-0.082987	0.593041	0.085179	79.684959	77.963341	102.902626	4.258961	0.000000	-0.850636	0.000000	0.000000	0.000000	-0.978553	0.016740	-0.058895	0.000000	0.000000	4.000000	18.000000	0.000000
22016.434522	-0.086206	0.593031	0.085355	79.684959	77.963341	102.902626	4.258961	0.000000	-0.850636	0.000000	0.000000	0.000000	-0.965701	-0.002817	0.052690	0.000000	0.000000	4.000000	18.000000	0.000000
22016.437856	-0.086206	0.593031	0.085355	79.684959	77.963341	102.902626	4.258961	0.000000	-0.850636	0.000000	0.000000	0.000000	-0.965701	-0.002817	0.052690	0.000000	0.000000	4.000000	18.000000	0.000000
22016.441189	-0.086206	0.593031	0.085355	79.548615	79.137245	103.744682	4.267743	0.000000	-0.689686	0.000000	0.000000	0.000000	-0.965701	-0.002817	0.052690	0.000000	0.000000	4.000000	18.000000	0.000000
22016.444522	-0.089268	0.592977	0.085815	79.548615	79.137245	103.744682	4.267743	0.000000	-0.689686	0.000000	0.000000	0.000000	-0.918577	-0.016215	0.137941	0.000000	0.000000	4.000000	18.000000	0.000000
22016.447856	-0.089268	0.592977	0.085815	79.548615	79.137245	103.744682	4.267743	0.000000	-0.689686	0.000000	0.000000	0.000000	-0.918577	-0.016215	0.137941	0.000000	0.000000	4.000000	18.000000	0.000000
22016.451189	-0.089268	0.592977	0.085815	79.350540	80.497597	104.603722	4.290733	0.000000	-0.536589	0.000000	0.000000	0.000000	-0.918577	-0.016215	0.137941	0.000000	0.000000	4.000000	18.000000	0.000000
22016.454522	-0.092135	0.592877	0.086629	79.350540	80.497597	104.603722	4.290733	0.000000	-0.536589	0.000000	0.000000	0.000000	-0.860091	-0.030227	0.244397	0.000000	0.000000	4.000000	18.000000	0.000000
22016.457856	-0.092135	0.592877	0.086629	79.350540	80.497597	104.603722	4.290733	0.000000	-0.536589	0.000000	0.000000	0.000000	-0.860091	-0.030227	0.244397	0.000000	0.000000	4.000000	18.000000	0.000000
22016.461189	-0.092135	0.592877	0.086629	79.156448	81.882690	105.462463	4.331466	0.000000	-0.393241	0.000000	0.000000	0.000000	-0.860091	-0.030227	0.244397	0.000000	0.000000	4.000000	18.000000	0.000000
22016.464522	-0.094883	0.592768	0.087758	79.156448	81.882690	105.462463	4.331466	0.000000	-0.393241	0.000000	0.000000	0.000000	-0.824360	-0.032601	0.338535	0.000000	0.000000	4.000000	18.000000	0.000000
22016.467856	-0.094883	0.592768	0.087758	79.156448	81.882690	105.462463	4.331466	0.000000	-0.393241	0.000000	0.000000	0.000000	-0.824360	-0.032601	0.338535	0.000000	0.000000	4.000000	18.000000	0.000000
22016.471189	-0.094883	0.592768	0.087758	79.025177	83.248085	106.515633	4.387888	0.000000	-0.255848	0.000000	0.000000	0.000000	-0.824360	-0.032601	0.338535	0.000000	0.000000	4.000000	18.000000	0.000000
22016.474522	-0.097441	0.592559	0.089236	79.025177	83.248085	106.515633	4.387888	0.000000	-0.255848	0.000000	0.000000	0.000000	-0.767245	-0.062771	0.443587	0.000000	0.000000	4.000000	18.000000	0.000000
22016.477856	-0.097441	0.592559	0.089236	79.025177	83.248085	106.515633	4.387888	0.000000	-0.255848	0.000000	0.000000	0.000000	-0.767245	-0.062771	0.443587	0.000000	0.000000	4.000000	18.000000	0.000000
22016.481189	-0.097441	0.592559	0.089236	78.952797	84.589943	107.408508	4.461819	0.000000	-0.127974	0.000000	0.000000	0.000000	-0.767245	-0.062771	0.443587	0.000000	0.000000	4.000000	18.000000	0.000000
22016.484522	-0.099831	0.592257	0.091039	78.952797	84.589943	107.408508	4.461819	0.000000	-0.127974	0.000000	0.000000	0.000000	-0.717149	-0.090663	0.540917	0.000000	0.000000	4.000000	18.000000	0.000000
22016.487856	-0.099831	0.592257	0.091039	78.952797	84.589943	107.408508	4.461819	0.000000	-0.127974	0.000000	0.000000	0.000000	-0.717149	-0.090663	0.540917	0.000000	0.000000	4.000000	18.000000	0.000000
22016.491189	-0.099831	0.592257	0.091039	78.875336	85.778511	107.951889	4.551972	0.000000	-0.008449	0.000000	0.000000	0.000000	-0.717149	-0.090663	0.540917	0.000000	0.000000	4.000000	18.000000	0.000000
22016.494522	-0.102059	0.591847	0.093190	78.875336	85.778511	107.951889	4.551972	0.000000	-0.008449	0.000000	0.000000	0.000000	-0.668445	-0.122795	0.645068	0.000000	0.000000	4.000000	18.000000	0.000000
22016.497856	-0.102059	0.591847	0.093190	78.875336	85.778511	107.951889	4.551972	0.000000	-0.008449	0.000000	0.000000	0.000000	-0.668445	-0.122795	0.645068	0.000000	0.000000	4.000000	18.000000	0.000000
22016.501189	-0.102059	0.591847	0.093190	78.791115	86.985054	108.634087	4.659483	0.000000	0.102959	0.000000	0.000000	0.000000	-0.668445	-0.122795	0.645068	0.000000	0.000000	4.000000	18.000000	0.000000
22016.504522	-0.104079	0.591350	0.095589	78.791115	86.985054	108.634087	4.659483	0.000000	0.102959	0.000000	0.000000	0.000000	-0.605982	-0.149125	0.719697	0.000000	0.000000	4.000000	18.000000	0.000000
22016.507856	-0.104079	0.591350	0.095589	78.791115	86.985054	108.634087	4.659483	0.000000	0.102959	0.000000	0.000000	0.000000	-0.605982	-0.149125	0.719697	0.000000	0.000000	4.000000	18.000000	0.000000
22016.511189	-0.104079	0.591350	0.095589	78.686958	88.372162	109.524185	4.779433	0.000000	0.203956	0.000000	0.000000	0.000000	-0.605982	-0.149125	0.719697	0.000000	0.000000	4.000000	18.000000	0.000000
22016.514522	-0.105860	0.590824	0.098228	78.686958	88.372162	109.524185	4.779433	0.000000	0.203956	0.000000	0.000000	0.000000	-0.534170	-0.157849	0.791752	0.000000	0.000000	4.000000	18.000000	0.000000
22016.517856	-0.105860	0.590824	0.098228	78.686958	88.372162	109.524185	4.779433	0.000000	0.203956	0.000000	0.000000	0.000000	-0.534170	-0.157849	0.791752	0.000000	0.000000	4.000000	18.000000	0.000000
22016.521189	-0.105860	0.590824	0.098228	78.550240	90.166504	110.685753	4.911391	0.000000	0.292984	0.000000	0.000000	0.000000	-0.534170	-0.157849	0.791752	0.000000	0.000000	4.000000	18.000000	0.000000
22016.524522	-0.107308	0.590237	0.101072	78.550240	90.166504	110.685753	4.911391	0.000000	0.292984	0.000000	0.000000	0.000000	-0.434575	-0.175975	0.853157	0.000000	0.000000	4.000000	18.000000	0.000000
22016.527856	-0.107308	0.590237	0.101072	78.550240	90.166504	110.685753	4.911391	0.000000	0.292984	0.000000	0.000000	0.000000	-0.434575	-0.175975	0.853157	0.000000	0.000000	4.000000	18.000000	0.000000
22016.531189	-0.107308	0.590237	0.101072	78.382545	92.194046	112.181801	4.986979	0.000000	0.360597	0.000000	0.000000	0.000000	-0.434575	-0.175975	0.853157	0.000000	0.000000	4.000000	18.000000	0.000000
22016.534522	-0.108386	0.589662	0.104091	78.382545	92.194046	112.181801	4.986979	0.000000	0.360597	0.000000	0.000000	0.000000	-0.323302	-0.172654	0.905676	0.000000	0.000000	4.000000	18.000000	0.000000
22016.537856	-0.108386	0.589662	0.104091	78.382545	92.194046	112.181801	4.986979	0.000000	0.360597	0.000000	0.000000	0.000000	-0.323302	-0.172654	0.905676	0.000000	0.000000	4.000000	18.000000	0.000000
22016.541189	-0.108386	0.589662	0.104091	78.193382	94.302254	113.665062	4.983852	0.000000	0.401518	0.000000	0.000000	0.000000	-0.323302	-0.172654	0.905676	0.000000	0.000000	4.000000	18.000000	0.000000
22016.544522	-0.109091	0.589085	0.107308	78.193382	94.302254	113.665062	4.983852	0.000000	0.401518	0.000000	0.000000	0.000000	-0.211376	-0.173063	0.965080	0.000000	0.000000	4.000000	18.000000	0.000000
22016.547856	-0.109091	0.589085	0.107308	78.193382	94.302254	113.665062	4.983852	0.000000	0.401518	0.000000	0.000000	0.000000	-0.211376	-0.173063	0.965080	0.000000	0.000000	4.000000	18.000000	0.000000
22016.551189	-0.109091	0.589085	0.107308	77.992882	96.490196	115.279167	4.982155	0.000000	0.422062	0.000000	0.000000	0.000000	-0.211376	-0.173063	0.965080	0.000000	0.000000	4.000000	18.000000	0.000000
22016.554522	-0.109452	0.588468	0.110625	77.992882	96.490196	115.279167	4.982155	0.000000	0.422062	0.000000	0.000000	0.000000	-0.108435	-0.184961	0.995145	0.000000	0.000000	4.000000	18.000000	0.000000
22016.557856	-0.109452	0.588468	0.110625	77.992882	96.490196	115.279167	4.982155	0.000000	0.422062	0.000000	0.000000	0.000000	-0.108435	-0.184961	0.995145	0.000000	0.000000	4.000000	18.000000	0.000000
22016.561189	-0.109452	0.588468	0.110625	77.815025	98.822357	117.288696	4.981849	0.000000	0.425658	0.000000	0.000000	0.000000	-0.108435	-0.184961	0.995145	0.000000	0.000000	4.000000	18.000000	0.000000
22016.564522	-0.109538	0.587803	0.113990	77.815025	98.822357	117.288696	4.981849	0.000000	0.425658	0.000000	0.000000	0.000000	-0.025921	-0.199581	1.009669	0.000000	0.000000	4.000000	18.000000	0.000000
22016.567856	-0.109538	0.587803	0.113990	77.815025	98.822357	117.288696	4.981849	0.000000	0.425658	0.000000	0.000000	0.000000	-0.025921	-0.199581	1.009669	0.000000	0.000000	4.000000	18.000000	0.000000
22016.571189	-0.109538	0.587803	0.113990	77.669746	101.384171	119.564911	4.982586	0.000000	0.416929	0.000000	0.000000	0.000000	-0.025921	-0.199581	1.009669	0.000000	0.000000	4.000000	18.000000	0.000000
22016.574522	-0.109382	0.587084	0.117300	77.669746	101.384171	119.564911	4.982586	0.000000	0.416929	0.000000	0.000000	0.000000	0.047040	-0.215705	0.992854	0.000000	0.000000	4.000000	18.000000	0.000000
22016.577856	-0.109382	0.587084	0.117300	77.669746	101.384171	119.564911	4.982586	0.000000	0.416929	0.000000	0.000000	0.000000	0.047040	-0.215705	0.992854	0.000000	0.000000	4.000000	18.000000	0.000000
22016.581189	-0.109382	0.587084	0.117300	77.526352	104.272369	122.058678	4.984084	0.000000	0.398625	0.000000	0.000000	0.000000	0.047040	-0.215705	0.992854	0.000000	0.000000	4.000000	18.000000	0.000000
22016.584522	-0.108887	0.586368	0.120519	77.526352	104.272369	122.058678	4.984084	0.000000	0.398625	0.000000	0.000000	0.000000	0.148488	-0.214766	0.965829	0.000000	0.000000	4.000000	18.000000	0.000000
22016.587856	-0.108887	0.586368	0.120519	77.526352	104.272369	122.058678	4.984084	0.000000	0.398625	0.000000	0.000000	0.000000	0.148488	-0.214766	0.965829	0.000000	0.000000	4.000000	18.000000	0.000000
22016.591189	-0.108887	0.586368	0.120519	77.315857	107.237335	124.610313	4.986463	0.000000	0.367683	0.000000	0.000000	0.000000	0.148488	-0.214766	0.965829	0.000000	0.000000	4.000000	18.000000	0.000000
22016.594522	-0.107978	0.585706	0.123573	77.315857	107.237335	124.610313	4.986463	0.000000	0.367683	0.000000	0.000000	0.000000	0.272462	-0.198626	0.916222	0.000000	0.000000	4.000000	18.000000	0.000000
22016.597856	-0.107978	0.585706	0.123573	77.315857	107.237335	124.610313	4.986463	0.000000	0.367683	0.000000	0.000000	0.000000	0.272462	-0.198626	0.916222	0.000000	0.000000	4.000000	18.000000	0.000000
22016.601189	-0.107978	0.585706	0.123573	77.019310	109.942589	127.001534	4.989611	0.000000	0.322151	0.000000	0.000000	0.000000	0.272462	-0.198626	0.916222	0.000000	0.000000	4.000000	18.000000	0.000000
22016.604522	-0.106729	0.585126	0.126404	77.019310	109.942589	127.001534	4.989611	0.000000	0.322151	0.000000	0.000000	0.000000	0.374920	-0.174133	0.849209	0.000000	0.000000	4.000000	18.000000	0.000000
22016.607856	-0.106729	0.585126	0.126404	77.019310	109.942589	127.001534	4.989611	0.000000	0.322151	0.000000	0.000000	0.000000	0.374920	-0.174133	0.849209	0.000000	0.000000	4.000000	18.000000	0.000000
22016.611189	-0.106729	0.585126	0.126404	76.694168	112.382927	129.134048	4.992931	0.000000	0.265782	0.000000	0.000000	0.000000	0.374920	-0.174133	0.849209	0.000000	0.000000	4.000000	18.000000	0.000000
22016.614522	-0.105153	0.584668	0.128942	76.694168	112.382927	129.134048	4.992931	0.000000	0.265782	0.000000	0.000000	0.000000	0.472839	-0.137406	0.761454	0.000000	0.000000	4.000000	18.000000	0.000000
22016.617856	-0.105153	0.584668	0.128942	76.694168	112.382927	129.134048	4.992931	0.000000	0.265782	0.000000	0.000000	0.000000	0.472839	-0.137406	0.761454	0.000000	0.000000	4.000000	18.000000	0.000000
22016.621189	-0.105153	0.584668	0.128942	76.410118	114.809456	131.213760	4.996013	0.000000	0.199642	0.000000	0.000000	0.000000	0.472839	-0.137406	0.761454	0.000000	0.000000	4.000000	18.000000	0.000000
22016.624522	-0.103357	0.584296	0.131139	76.410118	114.809456	131.213760	4.996013	0.000000	0.199642	0.000000	0.000000	0.000000	0.538599	-0.111571	0.659044	0.000000	0.000000	4.000000	18.000000	0.000000
22016.627856	-0.103357	0.584296	0.131139	76.410118	114.809456	131.213760	4.996013	0.000000	0.199642	0.000000	0.000000	0.000000	0.538599	-0.111571	0.659044	0.000000	0.000000	4.000000	18.000000	0.000000
22016.631189	-0.103357	0.584296	0.131139	76.191116	117.294075	133.300049	4.998363	0.000000	0.127961	0.000000	0.000000	0.000000	0.538599	-0.111571	0.659044	0.000000	0.000000	4.000000	18.000000	0.000000
22016.634522	-0.101389	0.583998	0.132913	76.191116	117.294075	133.300049	4.998363	0.000000	0.127961	0.000000	0.000000	0.000000	0.590420	-0.089384	0.532328	0.000000	0.000000	4.000000	18.000000	0.000000
22016.637856	-0.101389	0.583998	0.132913	76.191116	117.294075	133.300049	4.998363	0.000000	0.127961	0.000000	0.000000	0.000000	0.590420	-0.089384	0.532328	0.000000	0.000000	4.000000	18.000000	0.000000
22016.641189	-0.101389	0.583998	0.132913	76.018013	119.836861	135.406082	4.999727	0.000000	0.052255	0.000000	0.000000	0.000000	0.590420	-0.089384	0.532328	0.000000	0.000000	4.000000	18.000000	0.000000
22016.644522	-0.099187	0.583781	0.134218	76.018013	119.836861	135.406082	4.999727	0.000000	0.052255	0.000000	0.000000	0.000000	0.660611	-0.064905	0.391414	0.000000	0.000000	4.000000	18.000000	0.000000
22016.647856	-0.099187	0.583781	0.134218	76.018013	119.836861	135.406082	4.999727	0.000000	0.052255	0.000000	0.000000	0.000000	0.660611	-0.064905	0.391414	0.000000	0.000000	4.000000	18.000000	0.000000
22016.651189	-0.099187	0.583781	0.134218	75.882172	122.376663	137.484375	4.999908	0.000000	-0.030281	0.000000	0.000000	0.000000	0.660611	-0.064905	0.391414	0.000000	0.000000	4.000000	18.000000	0.000000
22016.654522	-0.096869	0.583649	0.135034	75.882172	122.376663	137.484375	4.999908	0.000000	-0.030281	0.000000	0.000000	0.000000	0.695520	-0.039803	0.244656	0.000000	0.000000	4.000000	18.000000	0.000000
22016.657856	-0.096869	0.583649	0.135034	75.882172	122.376663	137.484375	4.999908	0.000000	-0.030281	0.000000	0.000000	0.000000	0.695520	-0.039803	0.244656	0.000000	0.000000	4.000000	18.000000	0.000000
22016.661189	-0.096869	0.583649	0.135034	75.762070	124.799767	139.451843	4.998656	0.000000	-0.115913	0.000000	0.000000	0.000000	0.695520	-0.039803	0.244656	0.000000	0.000000	4.000000	18.000000	0.000000
22016.664522	-0.094411	0.583634	0.135357	75.762070	124.799767	139.451843	4.998656	0.000000	-0.115913	0.000000	0.000000	0.000000	0.737419	-0.004577	0.097012	0.000000	0.000000	4.000000	18.000000	0.000000
22016.667856	-0.094411	0.583634	0.135357	75.762070	124.799767	139.451843	4.998656	0.000000	-0.115913	0.000000	0.000000	0.000000	0.737419	-0.004577	0.097012	0.000000	0.000000	4.000000	18.000000	0.000000
22016.671189	-0.094411	0.583634	0.135357	75.654015	127.043640	141.250778	4.995742	0.000000	-0.206291	0.000000	0.000000	0.000000	0.737419	-0.004577	0.097012	0.000000	0.000000	4.000000	18.000000	0.000000
22016.674522	-0.091883	0.583678	0.135227	75.654015	127.043640	141.250778	4.995742	0.000000	-0.206291	0.000000	0.000000	0.000000	0.758335	0.013258	-0.038928	0.000000	0.000000	4.000000	18.000000	0.000000
22016.677856	-0.091883	0.583678	0.135227	75.654015	127.043640	141.250778	4.995742	0.000000	-0.206291	0.000000	0.000000	0.000000	0.758335	0.013258	-0.038928	0.000000	0.000000	4.000000	18.000000	0.000000
22016.681189	-0.091883	0.583678	0.135227	75.634277	128.964813	142.874847	4.991017	0.000000	-0.299590	0.000000	0.000000	0.000000	0.758335	0.013258	-0.038928	0.000000	0.000000	4.000000	18.000000	0.000000
22016.684522	-0.089248	0.583816	0.134738	75.634277	128.964813	142.874847	4.991017	0.000000	-0.299590	0.000000	0.000000	0.000000	0.790575	0.041518	-0.146910	0.000000	0.000000	4.000000	18.000000	0.000000
22016.687856	-0.089248	0.583816	0.134738	75.634277	128.964813	142.874847	4.991017	0.000000	-0.299590	0.000000	0.000000	0.000000	0.790575	0.041518	-0.146910	0.000000	0.000000	4.000000	18.000000	0.000000
22016.691189	-0.089248	0.583816	0.134738	75.859589	130.116089	144.432098	4.984155	0.000000	-0.397747	0.000000	0.000000	0.000000	0.790575	0.041518	-0.146910	0.000000	0.000000	4.000000	18.000000	0.000000
22016.694522	-0.086581	0.584070	0.133985	75.859589	130.116089	144.432098	4.984155	0.000000	-0.397747	0.000000	0.000000	0.000000	0.799872	0.076279	-0.225715	0.000000	0.000000	4.000000	18.000000	0.000000
22016.697856	-0.086581	0.584070	0.133985	75.859589	130.116089	144.432098	4.984155	0.000000	-0.397747	0.000000	0.000000	0.000000	0.799872	0.076279	-0.225715	0.000000	0.000000	4.000000	18.000000	0.000000
22016.701189	-0.086581	0.584070	0.133985	76.256096	130.791733	145.845749	4.975112	0.000000	-0.498257	0.000000	0.000000	0.000000	0.799872	0.076279	-0.225715	0.000000	0.000000	4.000000	18.000000	0.000000
22016.704522	-0.083922	0.584381	0.133015	76.256096	130.791733	145.845749	4.975112	0.000000	-0.498257	0.000000	0.000000	0.000000	0.797707	0.093326	-0.291195	0.000000	0.000000	4.000000	18.000000	0.000000
22016.707856	-0.083922	0.584381	0.133015	76.256096	130.791733	145.845749	4.975112	0.000000	-0.498257	0.000000	0.000000	0.000000	0.797707	0.093326	-0.291195	0.000000	0.000000	4.000000	18.000000	0.000000
22016.711189	-0.083922	0.584381	0.133015	76.759239	131.248093	146.863724	4.963871	0.000000	-0.599989	0.000000	0.000000	0.000000	0.797707	0.093326	-0.291195	0.000000	0.000000	4.000000	18.000000	0.000000
22016.714522	-0.081217	0.584748	0.131832	76.759239	131.248093	146.863724	4.963871	0.000000	-0.599989	0.000000	0.000000	0.000000	0.811624	0.109994	-0.354617	0.000000	0.000000	4.000000	18.000000	0.000000
22016.717856	-0.081217	0.584748	0.131832	76.759239	131.248093	146.863724	4.963871	0.000000	-0.599989	0.000000	0.000000	0.000000	0.811624	0.109994	-0.354617	0.000000	0.000000	4.000000	18.000000	0.000000
22016.721189	-0.081217	0.584748	0.131832	77.272354	131.719711	147.840881	4.950011	0.000000	-0.705261	0.000000	0.000000	0.000000	0.811624	0.109994	-0.354617	0.000000	0.000000	4.000000	18.000000	0.000000
22016.724522	-0.078597	0.585185	0.130339	77.272354	131.719711	147.840881	4.950011	0.000000	-0.705261	0.000000	0.000000	0.000000	0.786087	0.131146	-0.447961	0.000000	0.000000	4.000000	18.000000	0.000000
22016.727856	-0.078597	0.585185	0.130339	77.272354	131.719711	147.840881	4.950011	0.000000	-0.705261	0.000000	0.000000	0.000000	0.786087	0.131146	-0.447961	0.000000	0.000000	4.000000	18.000000	0.000000
22016.731189	-0.078597	0.585185	0.130339	77.777206	132.188782	148.902145	4.933919	0.000000	-0.810211	0.000000	0.000000	0.000000	0.786087	0.131146	-0.447961	0.000000	0.000000	4.000000	18.000000	0.000000
22016.734522	-0.076208	0.585698	0.128553	77.777206	132.188782	148.902145	4.933919	0.000000	-0.810211	0.000000	0.000000	0.000000	0.716703	0.153904	-0.536010	0.000000	0.000000	4.000000	18.000000	0.000000
22016.737856	-0.076208	0.585698	0.128553	77.777206	132.188782	148.902145	4.933919	0.000000	-0.810211	0.000000	0.000000	0.000000	0.716703	0.153904	-0.536010	0.000000	0.000000	4.000000	18.000000	0.000000
22016.741189	-0.076208	0.585698	0.128553	78.240608	132.642227	149.765350	4.916504	0.000000	-0.909940	0.000000	0.000000	0.000000	0.716703	0.153904	-0.536010	0.000000	0.000000	4.000000	18.000000	0.000000
22016.744522	-0.073999	0.586292	0.126517	78.240608	132.642227	149.765350	4.916504	0.000000	-0.909940	0.000000	0.000000	0.000000	0.662486	0.178233	-0.610702	0.000000	0.000000	4.000000	18.000000	0.000000
22016.747856	-0.073999	0.586292	0.126517	78.240608	132.642227	149.765350	4.916504	0.000000	-0.909940	0.000000	0.000000	0.000000	0.662486	0.178233	-0.610702	0.000000	0.000000	4.000000	18.000000	0.000000
22016.751189	-0.073999	0.586292	0.126517	78.676826	132.921066	150.333328	4.897644	0.000000	-1.006520	0.000000	0.000000	0.000000	0.662486	0.178233	-0.610702	0.000000	0.000000	4.000000	18.000000	0.000000
22016.754522	-0.072087	0.586889	0.124255	78.676826	132.921066	150.333328	4.897644	0.000000	-1.006520	0.000000	0.000000	0.000000	0.573846	0.178941	-0.678622	0.000000	0.000000	4.000000	18.000000	0.000000
22016.757856	-0.072087	0.586889	0.124255	78.676826	132.921066	150.333328	4.897644	0.000000	-1.006520	0.000000	0.000000	0.000000	0.573846	0.178941	-0.678622	0.000000	0.000000	4.000000	18.000000	0.000000
22016.761189	-0.072087	0.586889	0.124255	79.103821	132.718079	150.452667	4.878417	0.000000	-1.095920	0.000000	0.000000	0.000000	0.573846	0.178941	-0.678622	0.000000	0.000000	4.000000	18.000000	0.000000
22016.764522	-0.070503	0.587502	0.121838	79.103821	132.718079	150.452667	4.878417	0.000000	-1.095920	0.000000	0.000000	0.000000	0.474937	0.184041	-0.725112	0.000000	0.000000	4.000000	18.000000	0.000000
22016.767856	-0.070503	0.587502	0.121838	79.103821	132.718079	150.452667	4.878417	0.000000	-1.095920	0.000000	0.000000	0.000000	0.474937	0.184041	-0.725112	0.000000	0.000000	4.000000	18.000000	0.000000
22016.771189	-0.070503	0.587502	0.121838	79.553360	131.775040	150.050049	4.859615	0.000000	-1.176498	0.000000	0.000000	0.000000	0.474937	0.184041	-0.725112	0.000000	0.000000	4.000000	18.000000	0.000000
22016.774522	-0.069281	0.588128	0.119323	79.553360	131.775040	150.050049	4.859615	0.000000	-1.176498	0.000000	0.000000	0.000000	0.366761	0.187725	-0.754432	0.000000	0.000000	4.000000	18.000000	0.000000
22016.777856	-0.069281	0.588128	0.119323	79.553360	131.775040	150.050049	4.859615	0.000000	-1.176498	0.000000	0.000000	0.000000	0.366761	0.187725	-0.754432	0.000000	0.000000	4.000000	18.000000	0.000000
22016.781189	-0.069281	0.588128	0.119323	79.997536	129.906662	148.448898	4.842112	0.000000	-1.246577	0.000000	0.000000	0.000000	0.366761	0.187725	-0.754432	0.000000	0.000000	4.000000	18.000000	0.000000
22016.784522	-0.068399	0.588687	0.116811	79.997536	129.906662	148.448898	4.842112	0.000000	-1.246577	0.000000	0.000000	0.000000	0.264691	0.167823	-0.753681	0.000000	0.000000	4.000000	18.000000	0.000000
22016.787856	-0.068399	0.588687	0.116811	79.997536	129.906662	148.448898	4.842112	0.000000	-1.246577	0.000000	0.000000	0.000000	0.264691	0.167823	-0.753681	0.000000	0.000000	4.000000	18.000000	0.000000
22016.791189	-0.068399	0.588687	0.116811	80.475357	127.560028	146.264938	4.826495	0.000000	-1.305736	0.000000	0.000000	0.000000	0.264691	0.167823	-0.753681	0.000000	0.000000	4.000000	18.000000	0.000000
22016.794522	-0.067799	0.589150	0.114317	80.475357	127.560028	146.264938	4.826495	0.000000	-1.305736	0.000000	0.000000	0.000000	0.179951	0.138781	-0.748234	0.000000	0.000000	4.000000	18.000000	0.000000
22016.797856	-0.067799	0.589150	0.114317	80.475357	127.560028	146.264938	4.826495	0.000000	-1.305736	0.000000	0.000000	0.000000	0.179951	0.138781	-0.748234	0.000000	0.000000	4.000000	18.000000	0.000000
22016.801189	-0.067799	0.589150	0.114317	80.926170	124.846230	144.311646	4.812709	0.000000	-1.355666	0.000000	0.000000	0.000000	0.179951	0.138781	-0.748234	0.000000	0.000000	4.000000	18.000000	0.000000
22016.804522	-0.067507	0.589537	0.111854	80.926170	124.846230	144.311646	4.812709	0.000000	-1.355666	0.000000	0.000000	0.000000	0.087649	0.116203	-0.738842	0.000000	0.000000	4.000000	18.000000	0.000000
22016.807856	-0.067507	0.589537	0.111854	80.926170	124.846230	144.311646	4.812709	0.000000	-1.355666	0.000000	0.000000	0.000000	0.087649	0.116203	-0.738842	0.000000	0.000000	4.000000	18.000000	0.000000
22016.811189	-0.067507	0.589537	0.111854	81.293579	121.918785	142.421082	4.801504	0.000000	-1.394832	0.000000	0.000000	0.000000	0.087649	0.116203	-0.738842	0.000000	0.000000	4.000000	18.000000	0.000000
22016.814522	-0.067446	0.589817	0.109499	81.293579	121.918785	142.421082	4.801504	0.000000	-1.394832	0.000000	0.000000	0.000000	0.018314	0.083909	-0.706319	0.000000	0.000000	4.000000	18.000000	0.000000
22016.817856	-0.067446	0.589817	0.109499	81.293579	121.918785	142.421082	4.801504	0.000000	-1.394832	0.000000	0.000000	0.000000	0.018314	0.083909	-0.706319	0.000000	0.000000	4.000000	18.000000	0.000000
22016.821189	-0.067446	0.589817	0.109499	81.616127	119.028656	139.802460	4.792675	0.000000	-1.424875	0.000000	0.000000	0.000000	0.018314	0.083909	-0.706319	0.000000	0.000000	4.000000	18.000000	0.000000
22016.824522	-0.067582	0.590065	0.107221	81.616127	119.028656	139.802460	4.792675	0.000000	-1.424875	0.000000	0.000000	0.000000	-0.040941	0.074241	-0.683493	0.000000	0.000000	4.000000	18.000000	0.000000
22016.827856	-0.067582	0.590065	0.107221	81.616127	119.028656	139.802460	4.792675	0.000000	-1.424875	0.000000	0.000000	0.000000	-0.040941	0.074241	-0.683493	0.000000	0.000000	4.000000	18.000000	0.000000
22016.831189	-0.067582	0.590065	0.107221	81.897079	116.121727	137.032364	4.786029	0.000000	-1.447042	0.000000	0.000000	0.000000	-0.040941	0.074241	-0.683493	0.000000	0.000000	4.000000	18.000000	0.000000
22016.834522	-0.068031	0.590268	0.105088	81.897079	116.121727	137.032364	4.786029	0.000000	-1.447042	0.000000	0.000000	0.000000	-0.134593	0.060916	-0.639861	0.000000	0.000000	4.000000	18.000000	0.000000
22016.837856	-0.068031	0.590268	0.105088	81.897079	116.121727	137.032364	4.786029	0.000000	-1.447042	0.000000	0.000000	0.000000	-0.134593	0.060916	-0.639861	0.000000	0.000000	4.000000	18.000000	0.000000
22016.841189	-0.068031	0.590268	0.105088	82.138130	113.174232	134.245514	4.783547	0.000000	-1.455223	0.000000	0.000000	0.000000	-0.134593	0.060916	-0.639861	0.000000	0.000000	4.000000	18.000000	0.000000
22016.844522	-0.068735	0.590459	0.103100	82.138130	113.174232	134.245514	4.783547	0.000000	-1.455223	0.000000	0.000000	0.000000	-0.211267	0.057343	-0.596329	0.000000	0.000000	4.000000	18.000000	0.000000
22016.847856	-0.068735	0.590459	0.103100	82.138130	113.174232	134.245514	4.783547	0.000000	-1.455223	0.000000	0.000000	0.000000	-0.211267	0.057343	-0.596329	0.000000	0.000000	4.000000	18.000000	0.000000
22016.851189	-0.068735	0.590459	0.103100	82.299255	110.142487	131.431152	4.784831	0.000000	-1.450995	0.000000	0.000000	0.000000	-0.211267	0.057343	-0.596329	0.000000	0.000000	4.000000	18.000000	0.000000
22016.854522	-0.069748	0.590578	0.101266	82.299255	110.142487	131.431152	4.784831	0.000000	-1.450995	0.000000	0.000000	0.000000	-0.303919	0.035703	-0.550447	0.000000	0.000000	4.000000	18.000000	0.000000
22016.857856	-0.069748	0.590578	0.101266	82.299255	110.142487	131.431152	4.784831	0.000000	-1.450995	0.000000	0.000000	0.000000	-0.303919	0.035703	-0.550447	0.000000	0.000000	4.000000	18.000000	0.000000
22016.861189	-0.069748	0.590578	0.101266	82.351784	106.982620	128.567780	4.790790	0.000000	-1.431199	0.000000	0.000000	0.000000	-0.303919	0.035703	-0.550447	0.000000	0.000000	4.000000	18.000000	0.000000
22016.864522	-0.071045	0.590615	0.099609	82.351784	106.982620	128.567780	4.790790	0.000000	-1.431199	0.000000	0.000000	0.000000	-0.389042	0.011273	-0.497090	0.000000	0.000000	4.000000	18.000000	0.000000
22016.867856	-0.071045	0.590615	0.099609	82.351784	106.982620	128.567780	4.790790	0.000000	-1.431199	0.000000	0.000000	0.000000	-0.389042	0.011273	-0.497090	0.000000	0.000000	4.000000	18.000000	0.000000
22016.871189	-0.071045	0.590615	0.099609	82.262161	103.857758	125.833900	4.801259	0.000000	-1.395678	0.000000	0.000000	0.000000	-0.389042	0.011273	-0.497090	0.000000	0.000000	4.000000	18.000000	0.000000
22016.874522	-0.072546	0.590573	0.098139	82.262161	103.857758	125.833900	4.801259	0.000000	-1.395678	0.000000	0.000000	0.000000	-0.450276	-0.012645	-0.440987	0.000000	0.000000	4.000000	18.000000	0.000000
22016.877856	-0.072546	0.590573	0.098139	82.262161	103.857758	125.833900	4.801259	0.000000	-1.395678	0.000000	0.000000	0.000000	-0.450276	-0.012645	-0.440987	0.000000	0.000000	4.000000	18.000000	0.000000
22016.881189	-0.072546	0.590573	0.098139	82.049339	101.128731	123.567917	4.815132	0.000000	-1.347034	0.000000	0.000000	0.000000	-0.450276	-0.012645	-0.440987	0.000000	0.000000	4.000000	18.000000	0.000000
22016.884522	-0.074278	0.590452	0.096851	82.049339	101.128731	123.567917	4.815132	0.000000	-1.347034	0.000000	0.000000	0.000000	-0.519559	-0.036221	-0.386234	0.000000	0.000000	4.000000	18.000000	0.000000
22016.887856	-0.074278	0.590452	0.096851	82.049339	101.128731	123.567917	4.815132	0.000000	-1.347034	0.000000	0.000000	0.000000	-0.519559	-0.036221	-0.386234	0.000000	0.000000	4.000000	18.000000	0.000000
22016.891189	-0.074278	0.590452	0.096851	81.767532	99.304359	122.228699	4.832471	0.000000	-1.283443	0.000000	0.000000	0.000000	-0.519559	-0.036221	-0.386234	0.000000	0.000000	4.000000	18.000000	0.000000
22016.894522	-0.076236	0.590245	0.095707	81.767532	99.304359	122.228699	4.832471	0.000000	-1.283443	0.000000	0.000000	0.000000	-0.587521	-0.062194	-0.343227	0.000000	0.000000	4.000000	18.000000	0.000000
22016.897856	-0.076236	0.590245	0.095707	81.767532	99.304359	122.228699	4.832471	0.000000	-1.283443	0.000000	0.000000	0.000000	-0.587521	-0.062194	-0.343227	0.000000	0.000000	4.000000	18.000000	0.000000
22016.901189	-0.076236	0.590245	0.095707	81.468269	98.423271	121.805977	4.785359	0.000000	-1.188203	0.000000	0.000000	0.000000	-0.587521	-0.062194	-0.343227	0.000000	0.000000	4.000000	18.000000	0.000000
22016.904522	-0.078302	0.590020	0.094806	81.468269	98.423271	121.805977	4.785359	0.000000	-1.188203	0.000000	0.000000	0.000000	-0.619932	-0.067514	-0.270392	0.000000	0.000000	4.000000	18.000000	0.000000
22016.907856	-0.078302	0.590020	0.094806	81.468269	98.423271	121.805977	4.785359	0.000000	-1.188203	0.000000	0.000000	0.000000	-0.619932	-0.067514	-0.270392	0.000000	0.000000	4.000000	18.000000	0.000000
22016.911189	-0.078302	0.590020	0.094806	81.224991	97.892639	121.694969	4.740294	0.000000	-1.084881	0.000000	0.000000	0.000000	-0.619932	-0.067514	-0.270392	0.000000	0.000000	4.000000	18.000000	0.000000
22016.914522	-0.080565	0.589756	0.094180	81.224991	97.892639	121.694969	4.740294	0.000000	-1.084881	0.000000	0.000000	0.000000	-0.678664	-0.079150	-0.187847	0.000000	0.000000	4.000000	18.000000	0.000000
22016.917856	-0.080565	0.589756	0.094180	81.224991	97.892639	121.694969	4.740294	0.000000	-1.084881	0.000000	0.000000	0.000000	-0.678664	-0.079150	-0.187847	0.000000	0.000000	4.000000	18.000000	0.000000
22016.921189	-0.080565	0.589756	0.094180	81.037941	97.386345	121.578339	4.708986	0.000000	-0.971770	0.000000	0.000000	0.000000	-0.678664	-0.079150	-0.187847	0.000000	0.000000	4.000000	18.000000	0.000000
22016.924522	-0.082946	0.589484	0.093831	81.037941	97.386345	121.578339	4.708986	0.000000	-0.971770	0.000000	0.000000	0.000000	-0.714524	-0.081690	-0.104565	0.000000	0.000000	4.000000	18.000000	0.000000
22016.927856	-0.082946	0.589484	0.093831	81.037941	97.386345	121.578339	4.708986	0.000000	-0.971770	0.000000	0.000000	0.000000	-0.714524	-0.081690	-0.104565	0.000000	0.000000	4.000000	18.000000	0.000000
22016.931189	-0.082946	0.589484	0.093831	80.886841	96.932655	121.490326	4.691559	0.000000	-0.852683	0.000000	0.000000	0.000000	-0.714524	-0.081690	-0.104565	0.000000	0.000000	4.000000	18.000000	0.000000
22016.934522	-0.085430	0.589162	0.093792	80.886841	96.932655	121.490326	4.691559	0.000000	-0.852683	0.000000	0.000000	0.000000	-0.745005	-0.096688	-0.011709	0.000000	0.000000	4.000000	18.000000	0.000000
22016.937856	-0.085430	0.589162	0.093792	80.886841	96.932655	121.490326	4.691559	0.000000	-0.852683	0.000000	0.000000	0.000000	-0.745005	-0.096688	-0.011709	0.000000	0.000000	4.000000	18.000000	0.000000
22016.941189	-0.085430	0.589162	0.093792	80.726952	96.627060	121.551178	4.689608	0.000000	-0.728515	0.000000	0.000000	0.000000	-0.745005	-0.096688	-0.011709	0.000000	0.000000	4.000000	18.000000	0.000000
22016.944522	-0.088009	0.588790	0.094001	80.726952	96.627060	121.551178	4.689608	0.000000	-0.728515	0.000000	0.000000	0.000000	-0.773903	-0.111405	0.062742	0.000000	0.000000	4.000000	18.000000	0.000000
22016.947856	-0.088009	0.588790	0.094001	80.726952	96.627060	121.551178	4.689608	0.000000	-0.728515	0.000000	0.000000	0.000000	-0.773903	-0.111405	0.062742	0.000000	0.000000	4.000000	18.000000	0.000000
22016.951189	-0.088009	0.588790	0.094001	80.519333	96.616425	121.772331	4.700064	0.000000	-0.599531	0.000000	0.000000	0.000000	-0.773903	-0.111405	0.062742	0.000000	0.000000	4.000000	18.000000	0.000000
22016.954522	-0.090562	0.588358	0.094501	80.519333	96.616425	121.772331	4.700064	0.000000	-0.599531	0.000000	0.000000	0.000000	-0.765675	-0.129697	0.149770	0.000000	0.000000	4.000000	18.000000	0.000000
22016.957856	-0.090562	0.588358	0.094501	80.519333	96.616425	121.772331	4.700064	0.000000	-0.599531	0.000000	0.000000	0.000000	-0.765675	-0.129697	0.149770	0.000000	0.000000	4.000000	18.000000	0.000000
22016.961189	-0.090562	0.588358	0.094501	80.229919	97.051598	122.016373	4.725026	0.000000	-0.471919	0.000000	0.000000	0.000000	-0.765675	-0.129697	0.149770	0.000000	0.000000	4.000000	18.000000	0.000000
22016.964522	-0.093080	0.587946	0.095231	80.229919	97.051598	122.016373	4.725026	0.000000	-0.471919	0.000000	0.000000	0.000000	-0.755517	-0.123581	0.219166	0.000000	0.000000	4.000000	18.000000	0.000000
22016.967856	-0.093080	0.587946	0.095231	80.229919	97.051598	122.016373	4.725026	0.000000	-0.471919	0.000000	0.000000	0.000000	-0.755517	-0.123581	0.219166	0.000000	0.000000	4.000000	18.000000	0.000000
22016.971189	-0.093080	0.587946	0.095231	79.883896	97.963959	122.505608	4.761554	0.000000	-0.345999	0.000000	0.000000	0.000000	-0.755517	-0.123581	0.219166	0.000000	0.000000	4.000000	18.000000	0.000000
22016.974522	-0.095513	0.587503	0.096194	79.883896	97.963959	122.505608	4.761554	0.000000	-0.345999	0.000000	0.000000	0.000000	-0.729907	-0.132919	0.288822	0.000000	0.000000	4.000000	18.000000	0.000000
22016.977856	-0.095513	0.587503	0.096194	79.883896	97.963959	122.505608	4.761554	0.000000	-0.345999	0.000000	0.000000	0.000000	-0.729907	-0.132919	0.288822	0.000000	0.000000	4.000000	18.000000	0.000000
22016.981189	-0.095513	0.587503	0.096194	79.544731	99.093224	123.435211	4.809690	0.000000	-0.224348	0.000000	0.000000	0.000000	-0.729907	-0.132919	0.288822	0.000000	0.000000	4.000000	18.000000	0.000000
22016.984522	-0.097831	0.587069	0.097365	79.544731	99.093224	123.435211	4.809690	0.000000	-0.224348	0.000000	0.000000	0.000000	-0.695387	-0.130195	0.351262	0.000000	0.000000	4.000000	18.000000	0.000000
22016.987856	-0.097831	0.587069	0.097365	79.544731	99.093224	123.435211	4.809690	0.000000	-0.224348	0.000000	0.000000	0.000000	-0.695387	-0.130195	0.351262	0.000000	0.000000	4.000000	18.000000	0.000000
22016.991189	-0.097831	0.587069	0.097365	79.293098	100.356636	124.402443	4.868234	0.000000	-0.108450	0.000000	0.000000	0.000000	-0.695387	-0.130195	0.351262	0.000000	0.000000	4.000000	18.000000	0.000000
22016.994522	-0.099970	0.586629	0.098840	79.293098	100.356636	124.402443	4.868234	0.000000	-0.108450	0.000000	0.000000	0.000000	-0.641773	-0.131909	0.442529	0.000000	0.000000	4.000000	18.000000	0.000000
22016.997856	-0.099970	0.586629	0.098840	79.293098	100.356636	124.402443	4.868234	0.000000	-0.108450	0.000000	0.000000	0.000000	-0.641773	-0.131909	0.442529	0.000000	0.000000	4.000000	18.000000	0.000000
22017.001189	-0.099970	0.586629	0.098840	79.126434	101.731049	125.205414	4.941989	0.000000	-0.001488	0.000000	0.000000	0.000000	-0.641773	-0.131909	0.442529	0.000000	0.000000	4.000000	18.000000	0.000000
22017.004522	-0.101923	0.586204	0.100576	79.126434	101.731049	125.205414	4.941989	0.000000	-0.001488	0.000000	0.000000	0.000000	-0.585894	-0.127531	0.520855	0.000000	0.000000	4.000000	18.000000	0.000000
22017.007856	-0.101923	0.586204	0.100576	79.126434	101.731049	125.205414	4.941989	0.000000	-0.001488	0.000000	0.000000	0.000000	-0.585894	-0.127531	0.520855	0.000000	0.000000	4.000000	18.000000	0.000000
22017.011189	-0.101923	0.586204	0.100576	78.946823	103.123634	126.113365	4.999086	0.000000	0.095593	0.000000	0.000000	0.000000	-0.585894	-0.127531	0.520855	0.000000	0.000000	4.000000	18.000000	0.000000
22017.014522	-0.103685	0.585804	0.102552	78.946823	103.123634	126.113365	4.999086	0.000000	0.095593	0.000000	0.000000	0.000000	-0.528632	-0.120247	0.592844	0.000000	0.000000	4.000000	18.000000	0.000000
22017.017856	-0.103685	0.585804	0.102552	78.946823	103.123634	126.113365	4.999086	0.000000	0.095593	0.000000	0.000000	0.000000	-0.528632	-0.120247	0.592844	0.000000	0.000000	4.000000	18.000000	0.000000
22017.021189	-0.103685	0.585804	0.102552	78.743607	104.629936	127.372398	4.996775	0.000000	0.179565	0.000000	0.000000	0.000000	-0.528632	-0.120247	0.592844	0.000000	0.000000	4.000000	18.000000	0.000000
22017.024522	-0.105195	0.585417	0.104742	78.743607	104.629936	127.372398	4.996775	0.000000	0.179565	0.000000	0.000000	0.000000	-0.452893	-0.115937	0.656967	0.000000	0.000000	4.000000	18.000000	0.000000
22017.027856	-0.105195	0.585417	0.104742	78.743607	104.629936	127.372398	4.996775	0.000000	0.179565	0.000000	0.000000	0.000000	-0.452893	-0.115937	0.656967	0.000000	0.000000	4.000000	18.000000	0.000000
22017.031189	-0.105195	0.585417	0.104742	78.492790	106.395248	128.857773	4.993862	0.000000	0.247684	0.000000	0.000000	0.000000	-0.452893	-0.115937	0.656967	0.000000	0.000000	4.000000	18.000000	0.000000
22017.034522	-0.106395	0.585075	0.107150	78.492790	106.395248	128.857773	4.993862	0.000000	0.247684	0.000000	0.000000	0.000000	-0.359873	-0.102588	0.722337	0.000000	0.000000	4.000000	18.000000	0.000000
22017.037856	-0.106395	0.585075	0.107150	78.492790	106.395248	128.857773	4.993862	0.000000	0.247684	0.000000	0.000000	0.000000	-0.359873	-0.102588	0.722337	0.000000	0.000000	4.000000	18.000000	0.000000
22017.041189	-0.106395	0.585075	0.107150	78.178116	108.502060	130.561920	4.991120	0.000000	0.297863	0.000000	0.000000	0.000000	-0.359873	-0.102588	0.722337	0.000000	0.000000	4.000000	18.000000	0.000000
22017.044522	-0.107223	0.584807	0.109621	78.178116	108.502060	130.561920	4.991120	0.000000	0.297863	0.000000	0.000000	0.000000	-0.248466	-0.080459	0.741470	0.000000	0.000000	4.000000	18.000000	0.000000
22017.047856	-0.107223	0.584807	0.109621	78.178116	108.502060	130.561920	4.991120	0.000000	0.297863	0.000000	0.000000	0.000000	-0.248466	-0.080459	0.741470	0.000000	0.000000	4.000000	18.000000	0.000000
22017.051189	-0.107223	0.584807	0.109621	77.815453	110.795876	132.540939	4.989182	0.000000	0.328729	0.000000	0.000000	0.000000	-0.248466	-0.080459	0.741470	0.000000	0.000000	4.000000	18.000000	0.000000
22017.054522	-0.107655	0.584621	0.112200	77.815453	110.795876	132.540939	4.989182	0.000000	0.328729	0.000000	0.000000	0.000000	-0.129530	-0.055620	0.773547	0.000000	0.000000	4.000000	18.000000	0.000000
22017.057856	-0.107655	0.584621	0.112200	77.815453	110.795876	132.540939	4.989182	0.000000	0.328729	0.000000	0.000000	0.000000	-0.129530	-0.055620	0.773547	0.000000	0.000000	4.000000	18.000000	0.000000
22017.061189	-0.107655	0.584621	0.112200	77.497459	113.107452	134.655579	4.988405	0.000000	0.340321	0.000000	0.000000	0.000000	-0.129530	-0.055620	0.773547	0.000000	0.000000	4.000000	18.000000	0.000000
22017.064522	-0.107749	0.584484	0.114783	77.497459	113.107452	134.655579	4.988405	0.000000	0.340321	0.000000	0.000000	0.000000	-0.028411	-0.041372	0.774914	0.000000	0.000000	4.000000	18.000000	0.000000
22017.067856	-0.107749	0.584484	0.114783	77.497459	113.107452	134.655579	4.988405	0.000000	0.340321	0.000000	0.000000	0.000000	-0.028411	-0.041372	0.774914	0.000000	0.000000	4.000000	18.000000	0.000000
22017.071189	-0.107749	0.584484	0.114783	77.298698	115.611061	136.880325	4.988644	0.000000	0.336794	0.000000	0.000000	0.000000	-0.028411	-0.041372	0.774914	0.000000	0.000000	4.000000	18.000000	0.000000
22017.074522	-0.107606	0.584438	0.117322	77.298698	115.611061	136.880325	4.988644	0.000000	0.336794	0.000000	0.000000	0.000000	0.042847	-0.013618	0.761764	0.000000	0.000000	4.000000	18.000000	0.000000
22017.077856	-0.107606	0.584438	0.117322	77.298698	115.611061	136.880325	4.988644	0.000000	0.336794	0.000000	0.000000	0.000000	0.042847	-0.013618	0.761764	0.000000	0.000000	4.000000	18.000000	0.000000
22017.081189	-0.107606	0.584438	0.117322	77.229561	118.418884	139.299408	4.989524	0.000000	0.323489	0.000000	0.000000	0.000000	0.042847	-0.013618	0.761764	0.000000	0.000000	4.000000	18.000000	0.000000
22017.084522	-0.107178	0.584399	0.119728	77.229561	118.418884	139.299408	4.989524	0.000000	0.323489	0.000000	0.000000	0.000000	0.128381	-0.011821	0.721732	0.000000	0.000000	4.000000	18.000000	0.000000
22017.087856	-0.107178	0.584399	0.119728	77.229561	118.418884	139.299408	4.989524	0.000000	0.323489	0.000000	0.000000	0.000000	0.128381	-0.011821	0.721732	0.000000	0.000000	4.000000	18.000000	0.000000
22017.091189	-0.107178	0.584399	0.119728	77.240150	121.538010	141.942093	4.991037	0.000000	0.299246	0.000000	0.000000	0.000000	0.128381	-0.011821	0.721732	0.000000	0.000000	4.000000	18.000000	0.000000
22017.094522	-0.106436	0.584367	0.122006	77.240150	121.538010	141.942093	4.991037	0.000000	0.299246	0.000000	0.000000	0.000000	0.222774	-0.009614	0.683378	0.000000	0.000000	4.000000	18.000000	0.000000
22017.097856	-0.106436	0.584367	0.122006	77.240150	121.538010	141.942093	4.991037	0.000000	0.299246	0.000000	0.000000	0.000000	0.222774	-0.009614	0.683378	0.000000	0.000000	4.000000	18.000000	0.000000
22017.101189	-0.106436	0.584367	0.122006	77.277657	124.686401	144.591751	4.993058	0.000000	0.263387	0.000000	0.000000	0.000000	0.222774	-0.009614	0.683378	0.000000	0.000000	4.000000	18.000000	0.000000
22017.104522	-0.105448	0.584380	0.124076	77.277657	124.686401	144.591751	4.993058	0.000000	0.263387	0.000000	0.000000	0.000000	0.296431	0.003943	0.621183	0.000000	0.000000	4.000000	18.000000	0.000000
22017.107856	-0.105448	0.584380	0.124076	77.277657	124.686401	144.591751	4.993058	0.000000	0.263387	0.000000	0.000000	0.000000	0.296431	0.003943	0.621183	0.000000	0.000000	4.000000	18.000000	0.000000
22017.111189	-0.105448	0.584380	0.124076	77.282257	127.605820	147.028595	4.995187	0.000000	0.219322	0.000000	0.000000	0.000000	0.296431	0.003943	0.621183	0.000000	0.000000	4.000000	18.000000	0.000000
22017.114522	-0.104159	0.584440	0.125950	77.282257	127.605820	147.028595	4.995187	0.000000	0.219322	0.000000	0.000000	0.000000	0.386751	0.017990	0.561984	0.000000	0.000000	4.000000	18.000000	0.000000
22017.117856	-0.104159	0.584440	0.125950	77.282257	127.605820	147.028595	4.995187	0.000000	0.219322	0.000000	0.000000	0.000000	0.386751	0.017990	0.561984	0.000000	0.000000	4.000000	18.000000	0.000000
22017.121189	-0.104159	0.584440	0.125950	77.231415	129.995682	148.994217	4.997277	0.000000	0.165001	0.000000	0.000000	0.000000	0.386751	0.017990	0.561984	0.000000	0.000000	4.000000	18.000000	0.000000
22017.124522	-0.102611	0.584532	0.127543	77.231415	129.995682	148.994217	4.997277	0.000000	0.165001	0.000000	0.000000	0.000000	0.464267	0.027742	0.478037	0.000000	0.000000	4.000000	18.000000	0.000000
22017.127856	-0.102611	0.584532	0.127543	77.231415	129.995682	148.994217	4.997277	0.000000	0.165001	0.000000	0.000000	0.000000	0.464267	0.027742	0.478037	0.000000	0.000000	4.000000	18.000000	0.000000
22017.131189	-0.102611	0.584532	0.127543	77.135399	131.884628	150.516968	4.998953	0.000000	0.102339	0.000000	0.000000	0.000000	0.464267	0.027742	0.478037	0.000000	0.000000	4.000000	18.000000	0.000000
22017.134522	-0.100893	0.584679	0.128856	77.135399	131.884628	150.516968	4.998953	0.000000	0.102339	0.000000	0.000000	0.000000	0.515546	0.043935	0.393915	0.000000	0.000000	4.000000	18.000000	0.000000
22017.137856	-0.100893	0.584679	0.128856	77.135399	131.884628	150.516968	4.998953	0.000000	0.102339	0.000000	0.000000	0.000000	0.515546	0.043935	0.393915	0.000000	0.000000	4.000000	18.000000	0.000000
22017.141189	-0.100893	0.584679	0.128856	77.034508	133.469162	151.771423	4.999880	0.000000	0.034634	0.000000	0.000000	0.000000	0.515546	0.043935	0.393915	0.000000	0.000000	4.000000	18.000000	0.000000
22017.144522	-0.099107	0.584884	0.129812	77.034508	133.469162	151.771423	4.999880	0.000000	0.034634	0.000000	0.000000	0.000000	0.535603	0.061707	0.286790	0.000000	0.000000	4.000000	18.000000	0.000000
22017.147856	-0.099107	0.584884	0.129812	77.034508	133.469162	151.771423	4.999880	0.000000	0.034634	0.000000	0.000000	0.000000	0.535603	0.061707	0.286790	0.000000	0.000000	4.000000	18.000000	0.000000
22017.151189	-0.099107	0.584884	0.129812	76.962601	135.020599	152.993042	4.999882	0.000000	-0.034386	0.000000	0.000000	0.000000	0.535603	0.061707	0.286790	0.000000	0.000000	4.000000	18.000000	0.000000
22017.154522	-0.097279	0.585089	0.130363	76.962601	135.020599	152.993042	4.999882	0.000000	-0.034386	0.000000	0.000000	0.000000	0.548386	0.061503	0.165252	0.000000	0.000000	4.000000	18.000000	0.000000
22017.157856	-0.097279	0.585089	0.130363	76.962601	135.020599	152.993042	4.999882	0.000000	-0.034386	0.000000	0.000000	0.000000	0.548386	0.061503	0.165252	0.000000	0.000000	4.000000	18.000000	0.000000
22017.161189	-0.097279	0.585089	0.130363	76.945168	136.420013	154.078430	4.998912	0.000000	-0.104329	0.000000	0.000000	0.000000	0.548386	0.061503	0.165252	0.000000	0.000000	4.000000	18.000000	0.000000
22017.164522	-0.095536	0.585309	0.130562	76.945168	136.420013	154.078430	4.998912	0.000000	-0.104329	0.000000	0.000000	0.000000	0.523013	0.065982	0.059845	0.000000	0.000000	4.000000	18.000000	0.000000
22017.167856	-0.095536	0.585309	0.130562	76.945168	136.420013	154.078430	4.998912	0.000000	-0.104329	0.000000	0.000000	0.000000	0.523013	0.065982	0.059845	0.000000	0.000000	4.000000	18.000000	0.000000
22017.171189	-0.095536	0.585309	0.130562	76.967461	137.371094	154.771317	4.997080	0.000000	-0.170856	0.000000	0.000000	0.000000	0.523013	0.065982	0.059845	0.000000	0.000000	4.000000	18.000000	0.000000
22017.174522	-0.093831	0.585519	0.130463	76.967461	137.371094	154.771317	4.997080	0.000000	-0.170856	0.000000	0.000000	0.000000	0.511418	0.062933	-0.029796	0.000000	0.000000	4.000000	18.000000	0.000000
22017.177856	-0.093831	0.585519	0.130463	76.967461	137.371094	154.771317	4.997080	0.000000	-0.170856	0.000000	0.000000	0.000000	0.511418	0.062933	-0.029796	0.000000	0.000000	4.000000	18.000000	0.000000
22017.181189	-0.093831	0.585519	0.130463	77.018639	137.636093	154.858124	4.994420	0.000000	-0.236156	0.000000	0.000000	0.000000	0.511418	0.062933	-0.029796	0.000000	0.000000	4.000000	18.000000	0.000000
22017.184522	-0.092141	0.585771	0.130077	77.018639	137.636093	154.858124	4.994420	0.000000	-0.236156	0.000000	0.000000	0.000000	0.507146	0.075503	-0.115833	0.000000	0.000000	4.000000	18.000000	0.000000
22017.187856	-0.092141	0.585771	0.130077	77.018639	137.636093	154.858124	4.994420	0.000000	-0.236156	0.000000	0.000000	0.000000	0.507146	0.075503	-0.115833	0.000000	0.000000	4.000000	18.000000	0.000000
22017.191189	-0.092141	0.585771	0.130077	77.085983	137.587097	154.680878	4.990898	0.000000	-0.301552	0.000000	0.000000	0.000000	0.507146	0.075503	-0.115833	0.000000	0.000000	4.000000	18.000000	0.000000
22017.194522	-0.090524	0.586084	0.129410	77.085983	137.587097	154.680878	4.990898	0.000000	-0.301552	0.000000	0.000000	0.000000	0.484887	0.093867	-0.200214	0.000000	0.000000	4.000000	18.000000	0.000000
22017.197856	-0.090524	0.586084	0.129410	77.085983	137.587097	154.680878	4.990898	0.000000	-0.301552	0.000000	0.000000	0.000000	0.484887	0.093867	-0.200214	0.000000	0.000000	4.000000	18.000000	0.000000
22017.201189	-0.090524	0.586084	0.129410	77.217842	137.404358	154.500656	4.986650	0.000000	-0.365131	0.000000	0.000000	0.000000	0.484887	0.093867	-0.200214	0.000000	0.000000	4.000000	18.000000	0.000000
22017.204522	-0.088994	0.586420	0.128526	77.217842	137.404358	154.500656	4.986650	0.000000	-0.365131	0.000000	0.000000	0.000000	0.459235	0.100881	-0.265252	0.000000	0.000000	4.000000	18.000000	0.000000
22017.207856	-0.088994	0.586420	0.128526	77.217842	137.404358	154.500656	4.986650	0.000000	-0.365131	0.000000	0.000000	0.000000	0.459235	0.100881	-0.265252	0.000000	0.000000	4.000000	18.000000	0.000000
22017.211189	-0.088994	0.586420	0.128526	77.441666	136.938309	154.366898	4.981767	0.000000	-0.426617	0.000000	0.000000	0.000000	0.459235	0.100881	-0.265252	0.000000	0.000000	4.000000	18.000000	0.000000
22017.214522	-0.087606	0.586831	0.127424	77.441666	136.938309	154.366898	4.981767	0.000000	-0.426617	0.000000	0.000000	0.000000	0.416369	0.123279	-0.330509	0.000000	0.000000	4.000000	18.000000	0.000000
22017.217856	-0.087606	0.586831	0.127424	77.441666	136.938309	154.366898	4.981767	0.000000	-0.426617	0.000000	0.000000	0.000000	0.416369	0.123279	-0.330509	0.000000	0.000000	4.000000	18.000000	0.000000
22017.221189	-0.087606	0.586831	0.127424	77.728432	136.252380	154.276520	4.976514	0.000000	-0.484056	0.000000	0.000000	0.000000	0.416369	0.123279	-0.330509	0.000000	0.000000	4.000000	18.000000	0.000000
22017.224522	-0.086424	0.587259	0.126147	77.728432	136.252380	154.276520	4.976514	0.000000	-0.484056	0.000000	0.000000	0.000000	0.354619	0.128361	-0.383092	0.000000	0.000000	4.000000	18.000000	0.000000
22017.227856	-0.086424	0.587259	0.126147	77.728432	136.252380	154.276520	4.976514	0.000000	-0.484056	0.000000	0.000000	0.000000	0.354619	0.128361	-0.383092	0.000000	0.000000	4.000000	18.000000	0.000000
22017.231189	-0.086424	0.587259	0.126147	78.067276	135.333252	153.593521	4.971292	0.000000	-0.535027	0.000000	0.000000	0.000000	0.354619	0.128361	-0.383092	0.000000	0.000000	4.000000	18.000000	0.000000
22017.234522	-0.085429	0.587751	0.124765	78.067276	135.333252	153.593521	4.971292	0.000000	-0.535027	0.000000	0.000000	0.000000	0.298525	0.147701	-0.414607	0.000000	0.000000	4.000000	18.000000	0.000000
22017.237856	-0.085429	0.587751	0.124765	78.067276	135.333252	153.593521	4.971292	0.000000	-0.535027	0.000000	0.000000	0.000000	0.298525	0.147701	-0.414607	0.000000	0.000000	4.000000	18.000000	0.000000
22017.241189	-0.085429	0.587751	0.124765	78.428452	134.238312	152.512177	4.966244	0.000000	-0.580013	0.000000	0.000000	0.000000	0.298525	0.147701	-0.414607	0.000000	0.000000	4.000000	18.000000	0.000000
22017.244522	-0.084620	0.588275	0.123285	78.428452	134.238312	152.512177	4.966244	0.000000	-0.580013	0.000000	0.000000	0.000000	0.242466	0.157106	-0.443836	0.000000	0.000000	4.000000	18.000000	0.000000
22017.247856	-0.084620	0.588275	0.123285	78.428452	134.238312	152.512177	4.966244	0.000000	-0.580013	0.000000	0.000000	0.000000	0.242466	0.157106	-0.443836	0.000000	0.000000	4.000000	18.000000	0.000000
22017.251189	-0.084620	0.588275	0.123285	78.778122	132.869156	151.331375	4.961543	0.000000	-0.618944	0.000000	0.000000	0.000000	0.242466	0.157106	-0.443836	0.000000	0.000000	4.000000	18.000000	0.000000
22017.254522	-0.084034	0.588826	0.121763	78.778122	132.869156	151.331375	4.961543	0.000000	-0.618944	0.000000	0.000000	0.000000	0.176025	0.165271	-0.456681	0.000000	0.000000	4.000000	18.000000	0.000000
22017.257856	-0.084034	0.588826	0.121763	78.778122	132.869156	151.331375	4.961543	0.000000	-0.618944	0.000000	0.000000	0.000000	0.176025	0.165271	-0.456681	0.000000	0.000000	4.000000	18.000000	0.000000
22017.261189	-0.084034	0.588826	0.121763	79.108231	131.200409	149.929291	4.957561	0.000000	-0.650068	0.000000	0.000000	0.000000	0.176025	0.165271	-0.456681	0.000000	0.000000	4.000000	18.000000	0.000000
22017.264522	-0.083592	0.589432	0.120262	79.108231	131.200409	149.929291	4.957561	0.000000	-0.650068	0.000000	0.000000	0.000000	0.132550	0.181853	-0.450438	0.000000	0.000000	4.000000	18.000000	0.000000
22017.267856	-0.083592	0.589432	0.120262	79.108231	131.200409	149.929291	4.957561	0.000000	-0.650068	0.000000	0.000000	0.000000	0.132550	0.181853	-0.450438	0.000000	0.000000	4.000000	18.000000	0.000000
22017.271189	-0.083592	0.589432	0.120262	79.423164	129.386551	148.198334	4.954102	0.000000	-0.675926	0.000000	0.000000	0.000000	0.132550	0.181853	-0.450438	0.000000	0.000000	4.000000	18.000000	0.000000
22017.274522	-0.083298	0.590050	0.118810	79.423164	129.386551	148.198334	4.954102	0.000000	-0.675926	0.000000	0.000000	0.000000	0.088145	0.185412	-0.435355	0.000000	0.000000	4.000000	18.000000	0.000000
22017.277856	-0.083298	0.590050	0.118810	79.423164	129.386551	148.198334	4.954102	0.000000	-0.675926	0.000000	0.000000	0.000000	0.088145	0.185412	-0.435355	0.000000	0.000000	4.000000	18.000000	0.000000
22017.281189	-0.083298	0.590050	0.118810	79.715942	127.514908	146.415222	4.951315	0.000000	-0.696042	0.000000	0.000000	0.000000	0.088145	0.185412	-0.435355	0.000000	0.000000	4.000000	18.000000	0.000000
22017.284522	-0.083162	0.590697	0.117483	79.715942	127.514908	146.415222	4.951315	0.000000	-0.696042	0.000000	0.000000	0.000000	0.040874	0.194165	-0.398192	0.000000	0.000000	4.000000	18.000000	0.000000
22017.287856	-0.083162	0.590697	0.117483	79.715942	127.514908	146.415222	4.951315	0.000000	-0.696042	0.000000	0.000000	0.000000	0.040874	0.194165	-0.398192	0.000000	0.000000	4.000000	18.000000	0.000000
22017.291189	-0.083162	0.590697	0.117483	79.991211	125.745766	144.720078	4.949422	0.000000	-0.709376	0.000000	0.000000	0.000000	0.040874	0.194165	-0.398192	0.000000	0.000000	4.000000	18.000000	0.000000
22017.294522	-0.083181	0.591322	0.116273	79.991211	125.745766	144.720078	4.949422	0.000000	-0.709376	0.000000	0.000000	0.000000	-0.005828	0.187674	-0.363080	0.000000	0.000000	4.000000	18.000000	0.000000
22017.297856	-0.083181	0.591322	0.116273	79.991211	125.745766	144.720078	4.949422	0.000000	-0.709376	0.000000	0.000000	0.000000	-0.005828	0.187674	-0.363080	0.000000	0.000000	4.000000	18.000000	0.000000
22017.301189	-0.083181	0.591322	0.116273	80.238533	124.100876	143.155136	4.948498	0.000000	-0.715800	0.000000	0.000000	0.000000	-0.005828	0.187674	-0.363080	0.000000	0.000000	4.000000	18.000000	0.000000
22017.304522	-0.083340	0.591913	0.115265	80.238533	124.100876	143.155136	4.948498	0.000000	-0.715800	0.000000	0.000000	0.000000	-0.047695	0.177126	-0.302486	0.000000	0.000000	4.000000	18.000000	0.000000
22017.307856	-0.083340	0.591913	0.115265	80.238533	124.100876	143.155136	4.948498	0.000000	-0.715800	0.000000	0.000000	0.000000	-0.047695	0.177126	-0.302486	0.000000	0.000000	4.000000	18.000000	0.000000
22017.311189	-0.083340	0.591913	0.115265	80.446068	122.566437	141.698639	4.948578	0.000000	-0.715247	0.000000	0.000000	0.000000	-0.047695	0.177126	-0.302486	0.000000	0.000000	4.000000	18.000000	0.000000
22017.314522	-0.083576	0.592472	0.114408	80.446068	122.566437	141.698639	4.948578	0.000000	-0.715247	0.000000	0.000000	0.000000	-0.070673	0.167809	-0.256929	0.000000	0.000000	4.000000	18.000000	0.000000
22017.317856	-0.083576	0.592472	0.114408	80.446068	122.566437	141.698639	4.948578	0.000000	-0.715247	0.000000	0.000000	0.000000	-0.070673	0.167809	-0.256929	0.000000	0.000000	4.000000	18.000000	0.000000
22017.321189	-0.083576	0.592472	0.114408	80.600182	121.152260	140.372086	4.949260	0.000000	-0.710510	0.000000	0.000000	0.000000	-0.070673	0.167809	-0.256929	0.000000	0.000000	4.000000	18.000000	0.000000
22017.324522	-0.083576	0.592472	0.114408	80.600182	121.152260	140.372086	4.949260	0.000000	-0.710510	0.000000	0.000000	0.000000	-0.070673	0.167809	-0.256929	0.000000	0.000000	4.000000	18.000000	0.000000
22017.327856	-0.083946	0.592959	0.113725	80.600182	121.152260	140.372086	4.949260	0.000000	-0.710510	0.000000	0.000000	0.000000	-0.111235	0.145891	-0.204870	0.000000	0.000000	4.000000	18.000000	0.000000
22017.331189	-0.083946	0.592959	0.113725	80.714767	119.911140	139.226257	4.949260	0.000000	-0.710510	0.000000	0.000000	0.000000	-0.111235	0.145891	-0.204870	0.000000	0.000000	4.000000	18.000000	0.000000
22017.334522	-0.084417	0.593376	0.113161	80.714767	119.911140	139.226257	4.949260	0.000000	-0.710510	0.000000	0.000000	0.000000	-0.141112	0.125076	-0.169147	0.000000	0.000000	4.000000	18.000000	0.000000
22017.337856	-0.084417	0.593376	0.113161	80.714767	119.911140	139.226257	4.949260	0.000000	-0.710510	0.000000	0.000000	0.000000	-0.141112	0.125076	-0.169147	0.000000	0.000000	4.000000	18.000000	0.000000
22017.341189	-0.084417	0.593376	0.113161	80.798225	118.974724	138.380096	4.953256	0.000000	-0.682099	0.000000	0.000000	0.000000	-0.141112	0.125076	-0.169147	0.000000	0.000000	4.000000	18.000000	0.000000
22017.344522	-0.084417	0.593376	0.113161	80.798225	118.974724	138.380096	4.953256	0.000000	-0.682099	0.000000	0.000000	0.000000	-0.141112	0.125076	-0.169147	0.000000	0.000000	4.000000	18.000000	0.000000
22017.347856	-0.084989	0.593744	0.112731	80.798225	118.974724	138.380096	4.953256	0.000000	-0.682099	0.000000	0.000000	0.000000	-0.171701	0.110445	-0.129023	0.000000	0.000000	4.000000	18.000000	0.000000
22017.351189	-0.084989	0.593744	0.112731	80.855225	118.322838	137.811462	4.953256	0.000000	-0.682099	0.000000	0.000000	0.000000	-0.171701	0.110445	-0.129023	0.000000	0.000000	4.000000	18.000000	0.000000
22017.354522	-0.085641	0.594021	0.112468	80.855225	118.322838	137.811462	4.953256	0.000000	-0.682099	0.000000	0.000000	0.000000	-0.195595	0.083103	-0.078893	0.000000	0.000000	4.000000	18.000000	0.000000
22017.357856	-0.085641	0.594021	0.112468	80.855225	118.322838	137.811462	4.953256	0.000000	-0.682099	0.000000	0.000000	0.000000	-0.195595	0.083103	-0.078893	0.000000	0.000000	4.000000	18.000000	0.000000
22017.361189	-0.085641	0.594021	0.112468	80.870277	117.898232	137.476059	4.959743	0.000000	-0.633210	0.000000	0.000000	0.000000	-0.195595	0.083103	-0.078893	0.000000	0.000000	4.000000	18.000000	0.000000
22017.364522	-0.085641	0.594021	0.112468	80.870277	117.898232	137.476059	4.959743	0.000000	-0.633210	0.000000	0.000000	0.000000	-0.195595	0.083103	-0.078893	0.000000	0.000000	4.000000	18.000000	0.000000
22017.367856	-0.086402	0.594176	0.112376	80.870277	117.898232	137.476059	4.959743	0.000000	-0.633210	0.000000	0.000000	0.000000	-0.228115	0.046462	-0.027805	0.000000	0.000000	4.000000	18.000000	0.000000
22017.371189	-0.086402	0.594176	0.112376	80.844940	117.573112	137.254135	4.959743	0.000000	-0.633210	0.000000	0.000000	0.000000	-0.228115	0.046462	-0.027805	0.000000	0.000000	4.000000	18.000000	0.000000
22017.374522	-0.087176	0.594254	0.112377	80.844940	117.573112	137.254135	4.959743	0.000000	-0.633210	0.000000	0.000000	0.000000	-0.232463	0.023425	0.000502	0.000000	0.000000	4.000000	18.000000	0.000000
22017.377856	-0.087176	0.594254	0.112377	80.844940	117.573112	137.254135	4.959743	0.000000	-0.633210	0.000000	0.000000	0.000000	-0.232463	0.023425	0.000502	0.000000	0.000000	4.000000	18.000000	0.000000
22017.381189	-0.087176	0.594254	0.112377	80.791946	117.104698	136.915024	4.967761	0.000000	-0.566879	0.000000	0.000000	0.000000	-0.232463	0.023425	0.000502	0.000000	0.000000	4.000000	18.000000	0.000000
22017.384522	-0.087176	0.594254	0.112377	80.791946	117.104698	136.915024	4.967761	0.000000	-0.566879	0.000000	0.000000	0.000000	-0.232463	0.023425	0.000502	0.000000	0.000000	4.000000	18.000000	0.000000
22017.387856	-0.087970	0.594243	0.112495	80.791946	117.104698	136.915024	4.967761	0.000000	-0.566879	0.000000	0.000000	0.000000	-0.237949	-0.003057	0.035387	0.000000	0.000000	4.000000	18.000000	0.000000
22017.391189	-0.087970	0.594243	0.112495	80.712128	116.573227	136.528320	4.967761	0.000000	-0.566879	0.000000	0.000000	0.000000	-0.237949	-0.003057	0.035387	0.000000	0.000000	4.000000	18.000000	0.000000
22017.394522	-0.088799	0.594148	0.112667	80.712128	116.573227	136.528320	4.967761	0.000000	-0.566879	0.000000	0.000000	0.000000	-0.248947	-0.028783	0.051397	0.000000	0.000000	4.000000	18.000000	0.000000
22017.397856	-0.088799	0.594148	0.112667	80.712128	116.573227	136.528320	4.967761	0.000000	-0.566879	0.000000	0.000000	0.000000	-0.248947	-0.028783	0.051397	0.000000	0.000000	4.000000	18.000000	0.000000
22017.401189	-0.088799	0.594148	0.112667	80.619316	116.030914	136.135803	4.975474	0.000000	-0.494629	0.000000	0.000000	0.000000	-0.248947	-0.028783	0.051397	0.000000	0.000000	4.000000	18.000000	0.000000
22017.404522	-0.088799	0.594148	0.112667	80.619316	116.030914	136.135803	4.975474	0.000000	-0.494629	0.000000	0.000000	0.000000	-0.248947	-0.028783	0.051397	0.000000	0.000000	4.000000	18.000000	0.000000
22017.407856	-0.089584	0.593997	0.112897	80.619316	116.030914	136.135803	4.975474	0.000000	-0.494629	0.000000	0.000000	0.000000	-0.235315	-0.045112	0.068957	0.000000	0.000000	4.000000	18.000000	0.000000
22017.411189	-0.089584	0.593997	0.112897	80.541191	115.716370	135.946259	4.975474	0.000000	-0.494629	0.000000	0.000000	0.000000	-0.235315	-0.045112	0.068957	0.000000	0.000000	4.000000	18.000000	0.000000
22017.414522	-0.090344	0.593783	0.113144	80.541191	115.716370	135.946259	4.975474	0.000000	-0.494629	0.000000	0.000000	0.000000	-0.228109	-0.064120	0.074304	0.000000	0.000000	4.000000	18.000000	0.000000
22017.417856	-0.090344	0.593783	0.113144	80.541191	115.716370	135.946259	4.975474	0.000000	-0.494629	0.000000	0.000000	0.000000	-0.228109	-0.064120	0.074304	0.000000	0.000000	4.000000	18.000000	0.000000
22017.421189	-0.090344	0.593783	0.113144	80.492149	115.653816	135.972122	4.981891	0.000000	-0.425160	0.000000	0.000000	0.000000	-0.228109	-0.064120	0.074304	0.000000	0.000000	4.000000	18.000000	0.000000
22017.424522	-0.091029	0.593526	0.113433	80.492149	115.653816	135.972122	4.981891	0.000000	-0.425160	0.000000	0.000000	0.000000	-0.205351	-0.077122	0.086622	0.000000	0.000000	4.000000	18.000000	0.000000
22017.427856	-0.091029	0.593526	0.113433	80.492149	115.653816	135.972122	4.981891	0.000000	-0.425160	0.000000	0.000000	0.000000	-0.205351	-0.077122	0.086622	0.000000	0.000000	4.000000	18.000000	0.000000
22017.431189	-0.091029	0.593526	0.113433	80.460052	115.820473	136.192566	4.984436	0.000000	-0.394216	0.000000	0.000000	0.000000	-0.205351	-0.077122	0.086622	0.000000	0.000000	4.000000	18.000000	0.000000
22017.434522	-0.091638	0.593194	0.113770	80.460052	115.820473	136.192566	4.984436	0.000000	-0.394216	0.000000	0.000000	0.000000	-0.182930	-0.099664	0.101207	0.000000	0.000000	4.000000	18.000000	0.000000
22017.437856	-0.091638	0.593194	0.113770	80.460052	115.820473	136.192566	4.984436	0.000000	-0.394216	0.000000	0.000000	0.000000	-0.182930	-0.099664	0.101207	0.000000	0.000000	4.000000	18.000000	0.000000
22017.441189	-0.091638	0.593194	0.113770	80.403267	116.172707	136.588806	4.986551	0.000000	-0.366487	0.000000	0.000000	0.000000	-0.182930	-0.099664	0.101207	0.000000	0.000000	4.000000	18.000000	0.000000
22017.444522	-0.091638	0.593194	0.113770	80.403267	116.172707	136.588806	4.986551	0.000000	-0.366487	0.000000	0.000000	0.000000	-0.182930	-0.099664	0.101207	0.000000	0.000000	4.000000	18.000000	0.000000
22017.447856	-0.092172	0.592818	0.114149	80.403267	116.172707	136.588806	4.986551	0.000000	-0.366487	0.000000	0.000000	0.000000	-0.160136	-0.112731	0.113625	0.000000	0.000000	4.000000	18.000000	0.000000
22017.451189	-0.092172	0.592818	0.114149	80.307808	116.702621	137.158340	4.986551	0.000000	-0.366487	0.000000	0.000000	0.000000	-0.160136	-0.112731	0.113625	0.000000	0.000000	4.000000	18.000000	0.000000
22017.454522	-0.092599	0.592410	0.114552	80.307808	116.702621	137.158340	4.986551	0.000000	-0.366487	0.000000	0.000000	0.000000	-0.128107	-0.122449	0.120826	0.000000	0.000000	4.000000	18.000000	0.000000
22017.457856	-0.092599	0.592410	0.114552	80.307808	116.702621	137.158340	4.986551	0.000000	-0.366487	0.000000	0.000000	0.000000	-0.128107	-0.122449	0.120826	0.000000	0.000000	4.000000	18.000000	0.000000
22017.461189	-0.092599	0.592410	0.114552	80.180618	117.332489	137.822861	4.989597	0.000000	-0.322359	0.000000	0.000000	0.000000	-0.128107	-0.122449	0.120826	0.000000	0.000000	4.000000	18.000000	0.000000
22017.464522	-0.092599	0.592410	0.114552	80.180618	117.332489	137.822861	4.989597	0.000000	-0.322359	0.000000	0.000000	0.000000	-0.128107	-0.122449	0.120826	0.000000	0.000000	4.000000	18.000000	0.000000
22017.467856	-0.092943	0.591981	0.114952	80.180618	117.332489	137.822861	4.989597	0.000000	-0.322359	0.000000	0.000000	0.000000	-0.103091	-0.128702	0.120197	0.000000	0.000000	4.000000	18.000000	0.000000
22017.471189	-0.092943	0.591981	0.114952	80.051811	117.960335	138.474823	4.989597	0.000000	-0.322359	0.000000	0.000000	0.000000	-0.103091	-0.128702	0.120197	0.000000	0.000000	4.000000	18.000000	0.000000
22017.474522	-0.093165	0.591566	0.115290	80.051811	117.960335	138.474823	4.989597	0.000000	-0.322359	0.000000	0.000000	0.000000	-0.066660	-0.124540	0.101274	0.000000	0.000000	4.000000	18.000000	0.000000
22017.477856	-0.093165	0.591566	0.115290	80.051811	117.960335	138.474823	4.989597	0.000000	-0.322359	0.000000	0.000000	0.000000	-0.066660	-0.124540	0.101274	0.000000	0.000000	4.000000	18.000000	0.000000
22017.481189	-0.093165	0.591566	0.115290	79.947563	118.572266	139.092392	4.991236	0.000000	-0.295903	0.000000	0.000000	0.000000	-0.066660	-0.124540	0.101274	0.000000	0.000000	4.000000	18.000000	0.000000
22017.484522	-0.093165	0.591566	0.115290	79.947563	118.572266	139.092392	4.991236	0.000000	-0.295903	0.000000	0.000000	0.000000	-0.066660	-0.124540	0.101274	0.000000	0.000000	4.000000	18.000000	0.000000
22017.487856	-0.093274	0.591194	0.115616	79.947563	118.572266	139.092392	4.991236	0.000000	-0.295903	0.000000	0.000000	0.000000	-0.032652	-0.111709	0.097733	0.000000	0.000000	4.000000	18.000000	0.000000
22017.491189	-0.093274	0.591194	0.115616	79.866028	119.084251	139.599472	4.991236	0.000000	-0.295903	0.000000	0.000000	0.000000	-0.032652	-0.111709	0.097733	0.000000	0.000000	4.000000	18.000000	0.000000
22017.494522	-0.093274	0.591194	0.115616	79.866028	119.084251	139.599472	4.991236	0.000000	-0.295903	0.000000	0.000000	0.000000	-0.032652	-0.111709	0.097733	0.000000	0.000000	4.000000	18.000000	0.000000
22017.497856	-0.093274	0.591194	0.115616	79.866028	119.084251	139.599472	4.991236	0.000000	-0.295903	0.000000	0.000000	0.000000	-0.032652	-0.111709	0.097733	0.000000	0.000000	4.000000	18.000000	0.000000
22017.501189	-0.093275	0.590561	0.116138	79.819626	119.380005	139.884735	4.991560	0.000000	-0.290390	0.000000	0.000000	0.000000	-0.000344	-0.189884	0.156521	0.000000	0.000000	4.000000	18.000000	0.000000
22017.504522	-0.093275	0.590561	0.116138	79.819626	119.380005	139.884735	4.991560	0.000000	-0.290390	0.000000	0.000000	0.000000	0.000000	-0.000002	0.000000	0.000000	0.000000	4.000000	18.000000	0.000000
22017.507856	-0.093275	0.590561	0.116138	79.819626	119.380005	139.884735	4.991560	0.000000	-0.290390	0.000000	0.000000	0.000000	0.000000	-0.000002	0.000000	0.000000	0.000000	4.000000	18.000000	0.000000
22017.511189	-0.093275	0.590561	0.116138	79.808617	119.464256	139.958679	4.991639	0.000000	-0.289041	0.000000	0.000000	0.000000	0.000000	-0.000002	0.000000	0.000000	0.000000	4.000000	18.000000	0.000000
22017.514522	-0.093275	0.590561	0.116138	79.808617	119.464256	139.958679	4.991639	0.000000	-0.289041	0.000000	0.000000	0.000000	0.000000	-0.000002	0.000000	0.000000	0.000000	4.000000	18.000000	0.000000
22017.517856	-0.093209	0.590337	0.116417	79.808617	119.464256	139.958679	4.991639	0.000000	-0.289041	0.000000	0.000000	0.000000	0.019910	-0.066982	0.083766	0.000000	0.000000	4.000000	18.000000	0.000000
22017.521189	-0.093209	0.590337	0.116417	79.804726	119.505051	139.986298	4.991639	0.000000	-0.289041	0.000000	0.000000	0.000000	0.019910	-0.066982	0.083766	0.000000	0.000000	4.000000	18.000000	0.000000
22017.524522	-0.093209	0.590337	0.116417	79.804726	119.505051	139.986298	4.991639	0.000000	-0.289041	0.000000	0.000000	0.000000	0.019910	-0.066982	0.083766	0.000000	0.000000	4.000000	18.000000	0.000000
22017.527856	-0.093209	0.590337	0.116417	79.804726	119.505051	139.986298	4.991639	0.000000	-0.289041	0.000000	0.000000	0.000000	0.019910	-0.066982	0.083766	0.000000	0.000000	4.000000	18.000000	0.000000
22017.531189	-0.093002	0.589919	0.117039	79.802269	119.553650	140.020462	4.991514	0.000000	-0.291186	0.000000	0.000000	0.000000	0.061983	-0.125572	0.186707	0.000000	0.000000	4.000000	18.000000	0.000000
22017.534522	-0.093002	0.589919	0.117039	79.802269	119.553650	140.020462	4.991514	0.000000	-0.291186	0.000000	0.000000	0.000000	-0.000001	-0.000009	0.000001	0.000000	0.000000	4.000000	18.000000	0.000000
22017.537856	-0.093002	0.589919	0.117039	79.802269	119.553650	140.020462	4.991514	0.000000	-0.291186	0.000000	0.000000	0.000000	-0.000001	-0.000009	0.000001	0.000000	0.000000	4.000000	18.000000	0.000000
22017.541189	-0.093002	0.589919	0.117039	79.798340	119.599800	140.048019	4.991086	0.000000	-0.298423	0.000000	0.000000	0.000000	-0.000001	-0.000009	0.000001	0.000000	0.000000	4.000000	18.000000	0.000000
22017.544522	-0.093002	0.589919	0.117039	79.798340	119.599800	140.048019	4.991086	0.000000	-0.298423	0.000000	0.000000	0.000000	-0.000001	-0.000009	0.000001	0.000000	0.000000	4.000000	18.000000	0.000000
22017.547856	-0.092887	0.589703	0.117363	79.798340	119.599800	140.048019	4.991086	0.000000	-0.298423	0.000000	0.000000	0.000000	0.034634	-0.064681	0.097216	0.000000	0.000000	4.000000	18.000000	0.000000
22017.551189	-0.092887	0.589703	0.117363	79.792412	119.656776	140.089340	4.991086	0.000000	-0.298423	0.000000	0.000000	0.000000	0.034634	-0.064681	0.097216	0.000000	0.000000	4.000000	18.000000	0.000000
22017.554522	-0.092887	0.589703	0.117363	79.792412	119.656776	140.089340	4.991086	0.000000	-0.298423	0.000000	0.000000	0.000000	0.034634	-0.064681	0.097216	0.000000	0.000000	4.000000	18.000000	0.000000
22017.557856	-0.092887	0.589703	0.117363	79.792412	119.656776	140.089340	4.991086	0.000000	-0.298423	0.000000	0.000000	0.000000	0.034634	-0.064681	0.097216	0.000000	0.000000	4.000000	18.000000	0.000000
22017.561189	-0.092616	0.589171	0.117942	79.779243	119.776825	140.192429	4.990841	0.000000	-0.302494	0.000000	0.000000	0.000000	0.081180	-0.159709	0.173624	0.000000	0.000000	4.000000	18.000000	0.000000
22017.564522	-0.092616	0.589171	0.117942	79.779243	119.776825	140.192429	4.990841	0.000000	-0.302494	0.000000	0.000000	0.000000	0.000000	0.000008	0.000000	0.000000	0.000000	4.000000	18.000000	0.000000
22017.567856	-0.092616	0.589171	0.117942	79.779243	119.776825	140.192429	4.990841	0.000000	-0.302494	0.000000	0.000000	0.000000	0.000000	0.000008	0.000000	0.000000	0.000000	4.000000	18.000000	0.000000
22017.571189	-0.092616	0.589171	0.117942	79.755791	119.940994	140.343628	4.990230	0.000000	-0.312422	0.000000	0.000000	0.000000	0.000000	0.000008	0.000000	0.000000	0.000000	4.000000	18.000000	0.000000
22017.574522	-0.092616	0.589171	0.117942	79.755791	119.940994	140.343628	4.990230	0.000000	-0.312422	0.000000	0.000000	0.000000	0.000000	0.000008	0.000000	0.000000	0.000000	4.000000	18.000000	0.000000
22017.577856	-0.092505	0.588889	0.118122	79.755791	119.940994	140.343628	4.990230	0.000000	-0.312422	0.000000	0.000000	0.000000	0.033303	-0.084441	0.054172	0.000000	0.000000	4.000000	18.000000	0.000000
22017.581189	-0.092505	0.588889	0.118122	79.720078	120.200401	140.582886	4.990230	0.000000	-0.312422	0.000000	0.000000	0.000000	0.033303	-0.084441	0.054172	0.000000	0.000000	4.000000	18.000000	0.000000
22017.584522	-0.092505	0.588889	0.118122	79.720078	120.200401	140.582886	4.990230	0.000000	-0.312422	0.000000	0.000000	0.000000	0.033303	-0.084441	0.054172	0.000000	0.000000	4.000000	18.000000	0.000000
22017.587856	-0.092505	0.588889	0.118122	79.720078	120.200401	140.582886	4.990230	0.000000	-0.312422	0.000000	0.000000	0.000000	0.033303	-0.084441	0.054172	0.000000	0.000000	4.000000	18.000000	0.000000
22017.591189	-0.092195	0.588296	0.118288	79.675629	120.505409	140.870117	4.989965	0.000000	-0.316617	0.000000	0.000000	0.000000	0.092895	-0.177947	0.049654	0.000000	0.000000	4.000000	18.000000	0.000000
22017.594522	-0.092195	0.588296	0.118288	79.675629	120.505409	140.870117	4.989965	0.000000	-0.316617	0.000000	0.000000	0.000000	0.000001	-0.000009	-0.000000	0.000000	0.000000	4.000000	18.000000	0.000000
22017.597856	-0.092195	0.588296	0.118288	79.675629	120.505409	140.870117	4.989965	0.000000	-0.316617	0.000000	0.000000	0.000000	0.000001	-0.000009	-0.000000	0.000000	0.000000	4.000000	18.000000	0.000000
22017.601189	-0.092195	0.588296	0.118288	79.622253	120.839119	141.192886	4.989152	0.000000	-0.329183	0.000000	0.000000	0.000000	0.000001	-0.000009	-0.000000	0.000000	0.000000	4.000000	18.000000	0.000000
22017.604522	-0.092195	0.588296	0.118288	79.622253	120.839119	141.192886	4.989152	0.000000	-0.329183	0.000000	0.000000	0.000000	0.000001	-0.000009	-0.000000	0.000000	0.000000	4.000000	18.000000	0.000000
22017.607856	-0.092058	0.587961	0.118308	79.622253	120.839119	141.192886	4.989152	0.000000	-0.329183	0.000000	0.000000	0.000000	0.041087	-0.100515	0.005884	0.000000	0.000000	4.000000	18.000000	0.000000
22017.611189	-0.092058	0.587961	0.118308	79.560295	121.217186	141.556534	4.989152	0.000000	-0.329183	0.000000	0.000000	0.000000	0.041087	-0.100515	0.005884	0.000000	0.000000	4.000000	18.000000	0.000000
22017.614522	-0.092058	0.587961	0.118308	79.560295	121.217186	141.556534	4.989152	0.000000	-0.329183	0.000000	0.000000	0.000000	0.041087	-0.100515	0.005884	0.000000	0.000000	4.000000	18.000000	0.000000
22017.617856	-0.092058	0.587961	0.118308	79.560295	121.217186	141.556534	4.989152	0.000000	-0.329183	0.000000	0.000000	0.000000	0.041087	-0.100515	0.005884	0.000000	0.000000	4.000000	18.000000	0.000000
22017.621189	-0.091785	0.587176	0.118352	79.485184	121.667595	141.989868	4.988773	0.000000	-0.334879	0.000000	0.000000	0.000000	0.081901	-0.235624	0.013462	0.000000	0.000000	4.000000	18.000000	0.000000
22017.624522	-0.091785	0.587176	0.118352	79.485184	121.667595	141.989868	4.988773	0.000000	-0.334879	0.000000	0.000000	0.000000	0.000000	-0.000001	-0.000001	0.000000	0.000000	4.000000	18.000000	0.000000
22017.627856	-0.091785	0.587176	0.118352	79.485184	121.667595	141.989868	4.988773	0.000000	-0.334879	0.000000	0.000000	0.000000	0.000000	-0.000001	-0.000001	0.000000	0.000000	4.000000	18.000000	0.000000
22017.631189	-0.091785	0.587176	0.118352	79.406769	122.147552	142.449219	4.987999	0.000000	-0.346206	0.000000	0.000000	0.000000	0.000000	-0.000001	-0.000001	0.000000	0.000000	4.000000	18.000000	0.000000
22017.634522	-0.091785	0.587176	0.118352	79.406769	122.147552	142.449219	4.987999	0.000000	-0.346206	0.000000	0.000000	0.000000	0.000000	-0.000001	-0.000001	0.000000	0.000000	4.000000	18.000000	0.000000
22017.637856	-0.091589	0.586717	0.118350	79.406769	122.147552	142.449219	4.987999	0.000000	-0.346206	0.000000	0.000000	0.000000	0.058958	-0.137587	-0.000806	0.000000	0.000000	4.000000	18.000000	0.000000
22017.641189	-0.091589	0.586717	0.118350	79.332108	122.679405	142.951981	4.987999	0.000000	-0.346206	0.000000	0.000000	0.000000	0.058958	-0.137587	-0.000806	0.000000	0.000000	4.000000	18.000000	0.000000
22017.644522	-0.091336	0.586207	0.118348	79.332108	122.679405	142.951981	4.987999	0.000000	-0.346206	0.000000	0.000000	0.000000	0.075738	-0.153102	-0.000677	0.000000	0.000000	4.000000	18.000000	0.000000
22017.647856	-0.091336	0.586207	0.118348	79.332108	122.679405	142.951981	4.987999	0.000000	-0.346206	0.000000	0.000000	0.000000	0.075738	-0.153102	-0.000677	0.000000	0.000000	4.000000	18.000000	0.000000
22017.651189	-0.091336	0.586207	0.118348	79.280479	123.366028	143.576492	4.986657	0.000000	-0.365045	0.000000	0.000000	0.000000	0.075738	-0.153102	-0.000677	0.000000	0.000000	4.000000	18.000000	0.000000
22017.654522	-0.091336	0.586207	0.118348	79.280479	123.366028	143.576492	4.986657	0.000000	-0.365045	0.000000	0.000000	0.000000	0.075738	-0.153102	-0.000677	0.000000	0.000000	4.000000	18.000000	0.000000
22017.657856	-0.090994	0.585669	0.118306	79.280479	123.366028	143.576492	4.986657	0.000000	-0.365045	0.000000	0.000000	0.000000	0.102778	-0.161518	-0.012350	0.000000	0.000000	4.000000	18.000000	0.000000
22017.661189	-0.090994	0.585669	0.118306	79.289337	124.204025	144.315384	4.986657	0.000000	-0.365045	0.000000	0.000000	0.000000	0.102778	-0.161518	-0.012350	0.000000	0.000000	4.000000	18.000000	0.000000
22017.664522	-0.090643	0.585102	0.118213	79.289337	124.204025	144.315384	4.986657	0.000000	-0.365045	0.000000	0.000000	0.000000	0.105206	-0.169844	-0.027979	0.000000	0.000000	4.000000	18.000000	0.000000
22017.667856	-0.090643	0.585102	0.118213	79.289337	124.204025	144.315384	4.986657	0.000000	-0.365045	0.000000	0.000000	0.000000	0.105206	-0.169844	-0.027979	0.000000	0.000000	4.000000	18.000000	0.000000
22017.671189	-0.090643	0.585102	0.118213	79.347343	125.194458	145.173920	4.984410	0.000000	-0.394527	0.000000	0.000000	0.000000	0.105206	-0.169844	-0.027979	0.000000	0.000000	4.000000	18.000000	0.000000
22017.674522	-0.090643	0.585102	0.118213	79.347343	125.194458	145.173920	4.984410	0.000000	-0.394527	0.000000	0.000000	0.000000	0.105206	-0.169844	-0.027979	0.000000	0.000000	4.000000	18.000000	0.000000
22017.677856	-0.090284	0.584508	0.118068	79.347343	125.194458	145.173920	4.984410	0.000000	-0.394527	0.000000	0.000000	0.000000	0.107614	-0.178169	-0.043649	0.000000	0.000000	4.000000	18.000000	0.000000
22017.681189	-0.090284	0.584508	0.118068	79.399467	126.220802	146.072739	4.984410	0.000000	-0.394527	0.000000	0.000000	0.000000	0.107614	-0.178169	-0.043649	0.000000	0.000000	4.000000	18.000000	0.000000
22017.684522	-0.089971	0.583919	0.117854	79.399467	126.220802	146.072739	4.984410	0.000000	-0.394527	0.000000	0.000000	0.000000	0.093944	-0.176897	-0.063985	0.000000	0.000000	4.000000	18.000000	0.000000
22017.687856	-0.089971	0.583919	0.117854	79.399467	126.220802	146.072739	4.984410	0.000000	-0.394527	0.000000	0.000000	0.000000	0.093944	-0.176897	-0.063985	0.000000	0.000000	4.000000	18.000000	0.000000
22017.691189	-0.089971	0.583919	0.117854	79.418442	127.111336	146.858719	4.981996	0.000000	-0.423938	0.000000	0.000000	0.000000	0.093944	-0.176897	-0.063985	0.000000	0.000000	4.000000	18.000000	0.000000
22017.694522	-0.089971	0.583919	0.117854	79.418442	127.111336	146.858719	4.981996	0.000000	-0.423938	0.000000	0.000000	0.000000	0.093944	-0.176897	-0.063985	0.000000	0.000000	4.000000	18.000000	0.000000
22017.697856	-0.089623	0.583302	0.117593	79.418442	127.111336	146.858719	4.981996	0.000000	-0.423938	0.000000	0.000000	0.000000	0.104509	-0.185134	-0.078438	0.000000	0.000000	4.000000	18.000000	0.000000
22017.701189	-0.089623	0.583302	0.117593	79.388557	127.712738	147.402985	4.981996	0.000000	-0.423938	0.000000	0.000000	0.000000	0.104509	-0.185134	-0.078438	0.000000	0.000000	4.000000	18.000000	0.000000
22017.704522	-0.089266	0.582689	0.117272	79.388557	127.712738	147.402985	4.981996	0.000000	-0.423938	0.000000	0.000000	0.000000	0.107182	-0.183773	-0.096267	0.000000	0.000000	4.000000	18.000000	0.000000
22017.707856	-0.089266	0.582689	0.117272	79.388557	127.712738	147.402985	4.981996	0.000000	-0.423938	0.000000	0.000000	0.000000	0.107182	-0.183773	-0.096267	0.000000	0.000000	4.000000	18.000000	0.000000
22017.711189	-0.089266	0.582689	0.117272	79.322464	128.079193	147.739899	4.979185	0.000000	-0.455763	0.000000	0.000000	0.000000	0.107182	-0.183773	-0.096267	0.000000	0.000000	4.000000	18.000000	0.000000
22017.714522	-0.089266	0.582689	0.117272	79.322464	128.079193	147.739899	4.979185	0.000000	-0.455763	0.000000	0.000000	0.000000	0.107182	-0.183773	-0.096267	0.000000	0.000000	4.000000	18.000000	0.000000
22017.717856	-0.088875	0.582101	0.116911	79.322464	128.079193	147.739899	4.979185	0.000000	-0.455763	0.000000	0.000000	0.000000	0.117305	-0.176464	-0.108365	0.000000	0.000000	4.000000	18.000000	0.000000
22017.721189	-0.088875	0.582101	0.116911	79.255013	128.464050	148.091400	4.979185	0.000000	-0.455763	0.000000	0.000000	0.000000	0.117305	-0.176464	-0.108365	0.000000	0.000000	4.000000	18.000000	0.000000
22017.724522	-0.088420	0.581517	0.116498	79.255013	128.464050	148.091400	4.979185	0.000000	-0.455763	0.000000	0.000000	0.000000	0.136262	-0.175042	-0.123726	0.000000	0.000000	4.000000	18.000000	0.000000
22017.727856	-0.088420	0.581517	0.116498	79.255013	128.464050	148.091400	4.979185	0.000000	-0.455763	0.000000	0.000000	0.000000	0.136262	-0.175042	-0.123726	0.000000	0.000000	4.000000	18.000000	0.000000
22017.731189	-0.088420	0.581517	0.116498	79.190994	128.900894	148.485931	4.975482	0.000000	-0.494547	0.000000	0.000000	0.000000	0.136262	-0.175042	-0.123726	0.000000	0.000000	4.000000	18.000000	0.000000
22017.734522	-0.088420	0.581517	0.116498	79.190994	128.900894	148.485931	4.975482	0.000000	-0.494547	0.000000	0.000000	0.000000	0.136262	-0.175042	-0.123726	0.000000	0.000000	4.000000	18.000000	0.000000
22017.737856	-0.087934	0.580927	0.116052	79.190994	128.900894	148.485931	4.975482	0.000000	-0.494547	0.000000	0.000000	0.000000	0.145986	-0.177228	-0.133893	0.000000	0.000000	4.000000	18.000000	0.000000
22017.741189	-0.087934	0.580927	0.116052	79.142174	129.387863	148.918655	4.975482	0.000000	-0.494547	0.000000	0.000000	0.000000	0.145986	-0.177228	-0.133893	0.000000	0.000000	4.000000	18.000000	0.000000
22017.744522	-0.087449	0.580388	0.115613	79.142174	129.387863	148.918655	4.975482	0.000000	-0.494547	0.000000	0.000000	0.000000	0.145443	-0.161542	-0.131797	0.000000	0.000000	4.000000	18.000000	0.000000
22017.747856	-0.087449	0.580388	0.115613	79.142174	129.387863	148.918655	4.975482	0.000000	-0.494547	0.000000	0.000000	0.000000	0.145443	-0.161542	-0.131797	0.000000	0.000000	4.000000	18.000000	0.000000
22017.751189	-0.087449	0.580388	0.115613	79.116348	130.012085	149.471008	4.970794	0.000000	-0.539633	0.000000	0.000000	0.000000	0.145443	-0.161542	-0.131797	0.000000	0.000000	4.000000	18.000000	0.000000
22017.754522	-0.087449	0.580388	0.115613	79.116348	130.012085	149.471008	4.970794	0.000000	-0.539633	0.000000	0.000000	0.000000	0.145443	-0.161542	-0.131797	0.000000	0.000000	4.000000	18.000000	0.000000
22017.757856	-0.086995	0.579839	0.115190	79.116348	130.012085	149.471008	4.970794	0.000000	-0.539633	0.000000	0.000000	0.000000	0.136139	-0.164906	-0.126910	0.000000	0.000000	4.000000	18.000000	0.000000
22017.761189	-0.086995	0.579839	0.115190	79.126083	130.777649	150.146973	4.970794	0.000000	-0.539633	0.000000	0.000000	0.000000	0.136139	-0.164906	-0.126910	0.000000	0.000000	4.000000	18.000000	0.000000
22017.764522	-0.086627	0.579361	0.114777	79.126083	130.777649	150.146973	4.970794	0.000000	-0.539633	0.000000	0.000000	0.000000	0.110492	-0.143375	-0.123879	0.000000	0.000000	4.000000	18.000000	0.000000
22017.767856	-0.086627	0.579361	0.114777	79.126083	130.777649	150.146973	4.970794	0.000000	-0.539633	0.000000	0.000000	0.000000	0.110492	-0.143375	-0.123879	0.000000	0.000000	4.000000	18.000000	0.000000
22017.771189	-0.086627	0.579361	0.114777	79.176819	131.514908	150.781418	4.966403	0.000000	-0.578655	0.000000	0.000000	0.000000	0.110492	-0.143375	-0.123879	0.000000	0.000000	4.000000	18.000000	0.000000
22017.774522	-0.086627	0.579361	0.114777	79.176819	131.514908	150.781418	4.966403	0.000000	-0.578655	0.000000	0.000000	0.000000	0.110492	-0.143375	-0.123879	0.000000	0.000000	4.000000	18.000000	0.000000
22017.777856	-0.086319	0.578891	0.114392	79.176819	131.514908	150.781418	4.966403	0.000000	-0.578655	0.000000	0.000000	0.000000	0.092437	-0.140847	-0.115557	0.000000	0.000000	4.000000	18.000000	0.000000
22017.781189	-0.086319	0.578891	0.114392	79.249313	132.072800	151.249390	4.966403	0.000000	-0.578655	0.000000	0.000000	0.000000	0.092437	-0.140847	-0.115557	0.000000	0.000000	4.000000	18.000000	0.000000
22017.784522	-0.086050	0.578489	0.114084	79.249313	132.072800	151.249390	4.966403	0.000000	-0.578655	0.000000	0.000000	0.000000	0.080499	-0.120607	-0.092288	0.000000	0.000000	4.000000	18.000000	0.000000
22017.787856	-0.086050	0.578489	0.114084	79.249313	132.072800	151.249390	4.966403	0.000000	-0.578655	0.000000	0.000000	0.000000	0.080499	-0.120607	-0.092288	0.000000	0.000000	4.000000	18.000000	0.000000
22017.791189	-0.086050	0.578489	0.114084	79.326927	132.171478	151.302032	4.963036	0.000000	-0.606853	0.000000	0.000000	0.000000	0.080499	-0.120607	-0.092288	0.000000	0.000000	4.000000	18.000000	0.000000
22017.794522	-0.086050	0.578489	0.114084	79.326927	132.171478	151.302032	4.963036	0.000000	-0.606853	0.000000	0.000000	0.000000	0.080499	-0.120607	-0.092288	0.000000	0.000000	4.000000	18.000000	0.000000
22017.797856	-0.085789	0.578147	0.113821	79.326927	132.171478	151.302032	4.963036	0.000000	-0.606853	0.000000	0.000000	0.000000	0.078394	-0.102774	-0.078779	0.000000	0.000000	4.000000	18.000000	0.000000
22017.801189	-0.085789	0.578147	0.113821	79.415154	131.876022	150.998810	4.963036	0.000000	-0.606853	0.000000	0.000000	0.000000	0.078394	-0.102774	-0.078779	0.000000	0.000000	4.000000	18.000000	0.000000
22017.804522	-0.085789	0.578147	0.113821	79.415154	131.876022	150.998810	4.963036	0.000000	-0.606853	0.000000	0.000000	0.000000	0.078394	-0.102774	-0.078779	0.000000	0.000000	4.000000	18.000000	0.000000
22017.807856	-0.085789	0.578147	0.113821	79.415154	131.876022	150.998810	4.963036	0.000000	-0.606853	0.000000	0.000000	0.000000	0.078394	-0.102774	-0.078779	0.000000	0.000000	4.000000	18.000000	0.000000
22017.811189	-0.085397	0.577608	0.113422	79.537827	131.442474	150.562790	4.961479	0.000000	-0.619453	0.000000	0.000000	0.000000	0.117693	-0.161692	-0.119735	0.000000	0.000000	4.000000	18.000000	0.000000
22017.814522	-0.085397	0.577608	0.113422	79.537827	131.442474	150.562790	4.961479	0.000000	-0.619453	0.000000	0.000000	0.000000	-0.000000	-0.000008	0.000001	0.000000	0.000000	4.000000	18.000000	0.000000
22017.817856	-0.085397	0.577608	0.113422	79.537827	131.442474	150.562790	4.961479	0.000000	-0.619453	0.000000	0.000000	0.000000	-0.000000	-0.000008	0.000001	0.000000	0.000000	4.000000	18.000000	0.000000
22017.821189	-0.085397	0.577608	0.113422	79.677055	130.902100	150.029602	4.959066	0.000000	-0.638483	0.000000	0.000000	0.000000	-0.000000	-0.000008	0.000001	0.000000	0.000000	4.000000	18.000000	0.000000
22017.824522	-0.085397	0.577608	0.113422	79.677055	130.902100	150.029602	4.959066	0.000000	-0.638483	0.000000	0.000000	0.000000	-0.000000	-0.000008	0.000001	0.000000	0.000000	4.000000	18.000000	0.000000
22017.827856	-0.085350	0.577399	0.113296	79.677055	130.902100	150.029602	4.959066	0.000000	-0.638483	0.000000	0.000000	0.000000	0.013991	-0.062539	-0.037982	0.000000	0.000000	4.000000	18.000000	0.000000
22017.831189	-0.085350	0.577399	0.113296	79.824287	130.296768	149.439148	4.959066	0.000000	-0.638483	0.000000	0.000000	0.000000	0.013991	-0.062539	-0.037982	0.000000	0.000000	4.000000	18.000000	0.000000
22017.834522	-0.085350	0.577399	0.113296	79.824287	130.296768	149.439148	4.959066	0.000000	-0.638483	0.000000	0.000000	0.000000	0.013991	-0.062539	-0.037982	0.000000	0.000000	4.000000	18.000000	0.000000
22017.837856	-0.085350	0.577399	0.113296	79.824287	130.296768	149.439148	4.959066	0.000000	-0.638483	0.000000	0.000000	0.000000	0.013991	-0.062539	-0.037982	0.000000	0.000000	4.000000	18.000000	0.000000
22017.841189	-0.085418	0.577167	0.113196	79.957115	129.724731	148.882813	4.958717	0.000000	-0.641193	0.000000	0.000000	0.000000	-0.020452	-0.069624	-0.029834	0.000000	0.000000	4.000000	18.000000	0.000000
22017.844522	-0.085418	0.577167	0.113196	79.957115	129.724731	148.882813	4.958717	0.000000	-0.641193	0.000000	0.000000	0.000000	-0.020452	-0.069624	-0.029834	0.000000	0.000000	4.000000	18.000000	0.000000
22017.847856	-0.085418	0.577167	0.113196	79.957115	129.724731	148.882813	4.958717	0.000000	-0.641193	0.000000	0.000000	0.000000	-0.020452	-0.069624	-0.029834	0.000000	0.000000	4.000000	18.000000	0.000000
22017.851189	-0.085418	0.577167	0.113196	80.064865	129.244797	148.421173	4.959025	0.000000	-0.638809	0.000000	0.000000	0.000000	-0.020452	-0.069624	-0.029834	0.000000	0.000000	4.000000	18.000000	0.000000
22017.854522	-0.085480	0.577112	0.113238	80.064865	129.244797	148.421173	4.959025	0.000000	-0.638809	0.000000	0.000000	0.000000	-0.018491	-0.016565	0.012553	0.000000	0.000000	4.000000	18.000000	0.000000
22017.857856	-0.085480	0.577112	0.113238	80.064865	129.244797	148.421173	4.959025	0.000000	-0.638809	0.000000	0.000000	0.000000	-0.018491	-0.016565	0.012553	0.000000	0.000000	4.000000	18.000000	0.000000
22017.861189	-0.085480	0.577112	0.113238	80.143776	128.881195	148.065277	4.959395	0.000000	-0.635921	0.000000	0.000000	0.000000	-0.018491	-0.016565	0.012553	0.000000	0.000000	4.000000	18.000000	0.000000
22017.864522	-0.085480	0.577112	0.113238	80.143776	128.881195	148.065277	4.959395	0.000000	-0.635921	0.000000	0.000000	0.000000	-0.018491	-0.016565	0.012553	0.000000	0.000000	4.000000	18.000000	0.000000
22017.867856	-0.085492	0.577096	0.113318	80.143776	128.881195	148.065277	4.959395	0.000000	-0.635921	0.000000	0.000000	0.000000	-0.003618	-0.004805	0.024138	0.000000	0.000000	4.000000	18.000000	0.000000
22017.871189	-0.085492	0.577096	0.113318	80.197456	128.626740	147.816513	4.959395	0.000000	-0.635921	0.000000	0.000000	0.000000	-0.003618	-0.004805	0.024138	0.000000	0.000000	4.000000	18.000000	0.000000
22017.874522	-0.085492	0.577096	0.113318	80.197456	128.626740	147.816513	4.959395	0.000000	-0.635921	0.000000	0.000000	0.000000	-0.003618	-0.004805	0.024138	0.000000	0.000000	4.000000	18.000000	0.000000
22017.877856	-0.085492	0.577096	0.113318	80.197456	128.626740	147.816513	4.959395	0.000000	-0.635921	0.000000	0.000000	0.000000	-0.003618	-0.004805	0.024138	0.000000	0.000000	4.000000	18.000000	0.000000
22017.881189	-0.085601	0.577135	0.113491	80.220650	128.507919	147.703705	4.959519	0.000000	-0.634958	0.000000	0.000000	0.000000	-0.032693	0.011669	0.051821	0.000000	0.000000	4.000000	18.000000	0.000000
22017.884522	-0.085601	0.577135	0.113491	80.220650	128.507919	147.703705	4.959519	0.000000	-0.634958	0.000000	0.000000	0.000000	0.000001	-0.000007	0.000001	0.000000	0.000000	4.000000	18.000000	0.000000
22017.887856	-0.085601	0.577135	0.113491	80.220650	128.507919	147.703705	4.959519	0.000000	-0.634958	0.000000	0.000000	0.000000	0.000001	-0.000007	0.000001	0.000000	0.000000	4.000000	18.000000	0.000000
22017.891189	-0.085601	0.577135	0.113491	80.225693	128.473846	147.674408	4.960238	0.000000	-0.629320	0.000000	0.000000	0.000000	0.000001	-0.000007	0.000001	0.000000	0.000000	4.000000	18.000000	0.000000
22017.894522	-0.085601	0.577135	0.113491	80.225693	128.473846	147.674408	4.960238	0.000000	-0.629320	0.000000	0.000000	0.000000	0.000001	-0.000007	0.000001	0.000000	0.000000	4.000000	18.000000	0.000000
22017.897856	-0.085668	0.577201	0.113566	80.225693	128.473846	147.674408	4.960238	0.000000	-0.629320	0.000000	0.000000	0.000000	-0.019978	0.020006	0.022379	0.000000	0.000000	4.000000	18.000000	0.000000
22017.901189	-0.085668	0.577201	0.113566	80.233826	128.440353	147.644485	4.960238	0.000000	-0.629320	0.000000	0.000000	0.000000	-0.019978	0.020006	0.022379	0.000000	0.000000	4.000000	18.000000	0.000000
22017.904522	-0.085668	0.577201	0.113566	80.233826	128.440353	147.644485	4.960238	0.000000	-0.629320	0.000000	0.000000	0.000000	-0.019978	0.020006	0.022379	0.000000	0.000000	4.000000	18.000000	0.000000
22017.907856	-0.085668	0.577201	0.113566	80.233826	128.440353	147.644485	4.960238	0.000000	-0.629320	0.000000	0.000000	0.000000	-0.019978	0.020006	0.022379	0.000000	0.000000	4.000000	18.000000	0.000000
22017.911189	-0.085843	0.577268	0.113624	80.240891	128.425705	147.635010	4.960651	0.000000	-0.626051	0.000000	0.000000	0.000000	-0.052499	0.020010	0.017482	0.000000	0.000000	4.000000	18.000000	0.000000
22017.914522	-0.085843	0.577268	0.113624	80.240891	128.425705	147.635010	4.960651	0.000000	-0.626051	0.000000	0.000000	0.000000	-0.052499	0.020010	0.017482	0.000000	0.000000	4.000000	18.000000	0.000000
22017.917856	-0.085843	0.577268	0.113624	80.240891	128.425705	147.635010	4.960651	0.000000	-0.626051	0.000000	0.000000	0.000000	-0.052499	0.020010	0.017482	0.000000	0.000000	4.000000	18.000000	0.000000
22017.921189	-0.085843	0.577268	0.113624	80.245644	128.423492	147.638123	4.961634	0.000000	-0.618212	0.000000	0.000000	0.000000	-0.052499	0.020010	0.017482	0.000000	0.000000	4.000000	18.000000	0.000000
22017.924522	-0.085926	0.577288	0.113627	80.245644	128.423492	147.638123	4.961634	0.000000	-0.618212	0.000000	0.000000	0.000000	-0.025075	0.005897	0.000903	0.000000	0.000000	4.000000	18.000000	0.000000
22017.927856	-0.085926	0.577288	0.113627	80.245644	128.423492	147.638123	4.961634	0.000000	-0.618212	0.000000	0.000000	0.000000	-0.025075	0.005897	0.000903	0.000000	0.000000	4.000000	18.000000	0.000000
22017.931189	-0.085926	0.577288	0.113627	80.245850	128.443436	147.666489	4.962083	0.000000	-0.614601	0.000000	0.000000	0.000000	-0.025075	0.005897	0.000903	0.000000	0.000000	4.000000	18.000000	0.000000
22017.934522	-0.085926	0.577288	0.113627	80.245850	128.443436	147.666489	4.962083	0.000000	-0.614601	0.000000	0.000000	0.000000	-0.025075	0.005897	0.000903	0.000000	0.000000	4.000000	18.000000	0.000000
22017.937856	-0.086002	0.577280	0.113578	80.245850	128.443436	147.666489	4.962083	0.000000	-0.614601	0.000000	0.000000	0.000000	-0.022715	-0.002329	-0.014761	0.000000	0.000000	4.000000	18.000000	0.000000
22017.941189	-0.086002	0.577280	0.113578	80.238983	128.469772	147.704269	4.962083	0.000000	-0.614601	0.000000	0.000000	0.000000	-0.022715	-0.002329	-0.014761	0.000000	0.000000	4.000000	18.000000	0.000000
22017.944522	-0.086002	0.577280	0.113578	80.238983	128.469772	147.704269	4.962083	0.000000	-0.614601	0.000000	0.000000	0.000000	-0.022715	-0.002329	-0.014761	0.000000	0.000000	4.000000	18.000000	0.000000
22017.947856	-0.086002	0.577280	0.113578	80.238983	128.469772	147.704269	4.962083	0.000000	-0.614601	0.000000	0.000000	0.000000	-0.022715	-0.002329	-0.014761	0.000000	0.000000	4.000000	18.000000	0.000000
22017.951189	-0.086187	0.577170	0.113336	80.229820	128.508392	147.754501	4.962453	0.000000	-0.611605	0.000000	0.000000	0.000000	-0.055560	-0.032927	-0.072468	0.000000	0.000000	4.000000	18.000000	0.000000
22017.954522	-0.086187	0.577170	0.113336	80.229820	128.508392	147.754501	4.962453	0.000000	-0.611605	0.000000	0.000000	0.000000	-0.055560	-0.032927	-0.072468	0.000000	0.000000	4.000000	18.000000	0.000000
22017.957856	-0.086187	0.577170	0.113336	80.229820	128.508392	147.754501	4.962453	0.000000	-0.611605	0.000000	0.000000	0.000000	-0.055560	-0.032927	-0.072468	0.000000	0.000000	4.000000	18.000000	0.000000
22017.961189	-0.086187	0.577170	0.113336	80.217308	128.580887	147.837631	4.963275	0.000000	-0.604900	0.000000	0.000000	0.000000	-0.055560	-0.032927	-0.072468	0.000000	0.000000	4.000000	18.000000	0.000000
22017.964522	-0.086277	0.577096	0.113200	80.217308	128.580887	147.837631	4.963275	0.000000	-0.604900	0.000000	0.000000	0.000000	-0.027068	-0.022346	-0.040823	0.000000	0.000000	4.000000	18.000000	0.000000
22017.967856	-0.086277	0.577096	0.113200	80.217308	128.580887	147.837631	4.963275	0.000000	-0.604900	0.000000	0.000000	0.000000	-0.027068	-0.022346	-0.040823	0.000000	0.000000	4.000000	18.000000	0.000000
22017.971189	-0.086277	0.577096	0.113200	80.203529	128.641220	147.912659	4.963662	0.000000	-0.601718	0.000000	0.000000	0.000000	-0.027068	-0.022346	-0.040823	0.000000	0.000000	4.000000	18.000000	0.000000
22017.974522	-0.086277	0.577096	0.113200	80.203529	128.641220	147.912659	4.963662	0.000000	-0.601718	0.000000	0.000000	0.000000	-0.027068	-0.022346	-0.040823	0.000000	0.000000	4.000000	18.000000	0.000000
22017.977856	-0.086389	0.577014	0.113023	80.203529	128.641220	147.912659	4.963662	0.000000	-0.601718	0.000000	0.000000	0.000000	-0.033490	-0.024659	-0.053162	0.000000	0.000000	4.000000	18.000000	0.000000
22017.981189	-0.086389	0.577014	0.113023	80.192017	128.689041	147.974991	4.963662	0.000000	-0.601718	0.000000	0.000000	0.000000	-0.033490	-0.024659	-0.053162	0.000000	0.000000	4.000000	18.000000	0.000000
22017.984522	-0.086389	0.577014	0.113023	80.192017	128.689041	147.974991	4.963662	0.000000	-0.601718	0.000000	0.000000	0.000000	-0.033490	-0.024659	-0.053162	0.000000	0.000000	4.000000	18.000000	0.000000
22017.987856	-0.086389	0.577014	0.113023	80.192017	128.689041	147.974991	4.963662	0.000000	-0.601718	0.000000	0.000000	0.000000	-0.033490	-0.024659	-0.053162	0.000000	0.000000	4.000000	18.000000	0.000000
22017.991189	-0.086627	0.576853	0.112764	80.180511	128.736740	148.037201	4.964133	0.000000	-0.597815	0.000000	0.000000	0.000000	-0.071272	-0.048230	-0.077667	0.000000	0.000000	4.000000	18.000000	0.000000
22017.994522	-0.086627	0.576853	0.112764	80.180511	128.736740	148.037201	4.964133	0.000000	-0.597815	0.000000	0.000000	0.000000	-0.071272	-0.048230	-0.077667	0.000000	0.000000	4.000000	18.000000	0.000000
22017.997856	-0.086627	0.576853	0.112764	80.180511	128.736740	148.037201	4.964133	0.000000	-0.597815	0.000000	0.000000	0.000000	-0.071272	-0.048230	-0.077667	0.000000	0.000000	4.000000	18.000000	0.000000
22018.001189	-0.086627	0.576853	0.112764	80.175888	128.747635	148.062057	4.965204	0.000000	-0.588856	0.000000	0.000000	0.000000	-0.071272	-0.048230	-0.077667	0.000000	0.000000	4.000000	18.000000	0.000000
22018.004522	-0.086755	0.576794	0.112698	80.175888	128.747635	148.062057	4.965204	0.000000	-0.588856	0.000000	0.000000	0.000000	-0.038490	-0.017674	-0.019914	0.000000	0.000000	4.000000	18.000000	0.000000
22018.007856	-0.086755	0.576794	0.112698	80.175888	128.747635	148.062057	4.965204	0.000000	-0.588856	0.000000	0.000000	0.000000	-0.038490	-0.017674	-0.019914	0.000000	0.000000	4.000000	18.000000	0.000000
22018.011189	-0.086755	0.576794	0.112698	80.175392	128.743286	148.066193	4.965822	0.000000	-0.583623	0.000000	0.000000	0.000000	-0.038490	-0.017674	-0.019914	0.000000	0.000000	4.000000	18.000000	0.000000
22018.014522	-0.086755	0.576794	0.112698	80.175392	128.743286	148.066193	4.965822	0.000000	-0.583623	0.000000	0.000000	0.000000	-0.038490	-0.017674	-0.019914	0.000000	0.000000	4.000000	18.000000	0.000000
22018.017856	-0.086836	0.576794	0.112685	80.175392	128.743286	148.066193	4.965822	0.000000	-0.583623	0.000000	0.000000	0.000000	-0.024347	-0.000007	-0.003707	0.000000	0.000000	4.000000	18.000000	0.000000
22018.021189	-0.086836	0.576794	0.112685	80.175415	128.737885	148.066208	4.965822	0.000000	-0.583623	0.000000	0.000000	0.000000	-0.024347	-0.000007	-0.003707	0.000000	0.000000	4.000000	18.000000	0.000000
22018.024522	-0.086836	0.576794	0.112685	80.175415	128.737885	148.066208	4.965822	0.000000	-0.583623	0.000000	0.000000	0.000000	-0.024347	-0.000007	-0.003707	0.000000	0.000000	4.000000	18.000000	0.000000
22018.027856	-0.086836	0.576794	0.112685	80.175415	128.737885	148.066208	4.965822	0.000000	-0.583623	0.000000	0.000000	0.000000	-0.024347	-0.000007	-0.003707	0.000000	0.000000	4.000000	18.000000	0.000000
22018.031189	-0.086984	0.576778	0.112745	80.177734	128.717514	148.053818	4.966228	0.000000	-0.580158	0.000000	0.000000	0.000000	-0.044262	-0.004804	0.017946	0.000000	0.000000	4.000000	18.000000	0.000000
22018.034522	-0.086984	0.576778	0.112745	80.177734	128.717514	148.053818	4.966228	0.000000	-0.580158	0.000000	0.000000	0.000000	-0.044262	-0.004804	0.017946	0.000000	0.000000	4.000000	18.000000	0.000000
22018.037856	-0.086984	0.576778	0.112745	80.177734	128.717514	148.053818	4.966228	0.000000	-0.580158	0.000000	0.000000	0.000000	-0.044262	-0.004804	0.017946	0.000000	0.000000	4.000000	18.000000	0.000000
22018.041189	-0.086984	0.576778	0.112745	80.179993	128.694336	148.041351	4.967008	0.000000	-0.573442	0.000000	0.000000	0.000000	-0.044262	-0.004804	0.017946	0.000000	0.000000	4.000000	18.000000	0.000000
22018.044522	-0.087131	0.576762	0.112805	80.179993	128.694336	148.041351	4.967008	0.000000	-0.573442	0.000000	0.000000	0.000000	-0.044269	-0.004792	0.017935	0.000000	0.000000	4.000000	18.000000	0.000000
22018.047856	-0.087131	0.576762	0.112805	80.179993	128.694336	148.041351	4.967008	0.000000	-0.573442	0.000000	0.000000	0.000000	-0.044269	-0.004792	0.017935	0.000000	0.000000	4.000000	18.000000	0.000000
22018.051189	-0.087131	0.576762	0.112805	80.184616	128.653534	148.016495	4.967778	0.000000	-0.566728	0.000000	0.000000	0.000000	-0.044269	-0.004792	0.017935	0.000000	0.000000	4.000000	18.000000	0.000000
22018.054522	-0.087280	0.576797	0.112874	80.184616	128.653534	148.016495	4.967778	0.000000	-0.566728	0.000000	0.000000	0.000000	-0.044684	0.010547	0.020562	0.000000	0.000000	4.000000	18.000000	0.000000
22018.057856	-0.087280	0.576797	0.112874	80.184616	128.653534	148.016495	4.967778	0.000000	-0.566728	0.000000	0.000000	0.000000	-0.044684	0.010547	0.020562	0.000000	0.000000	4.000000	18.000000	0.000000
22018.061189	-0.087280	0.576797	0.112874	80.191521	128.600418	147.979156	4.968551	0.000000	-0.559915	0.000000	0.000000	0.000000	-0.044684	0.010547	0.020562	0.000000	0.000000	4.000000	18.000000	0.000000
22018.064522	-0.087280	0.576797	0.112874	80.191521	128.600418	147.979156	4.968551	0.000000	-0.559915	0.000000	0.000000	0.000000	-0.044684	0.010547	0.020562	0.000000	0.000000	4.000000	18.000000	0.000000
22018.067856	-0.087480	0.576844	0.112912	80.191521	128.600418	147.979156	4.968551	0.000000	-0.559915	0.000000	0.000000	0.000000	-0.059936	0.014115	0.011541	0.000000	0.000000	4.000000	18.000000	0.000000
22018.071189	-0.087480	0.576844	0.112912	80.203003	128.519928	147.916794	4.968551	0.000000	-0.559915	0.000000	0.000000	0.000000	-0.059936	0.014115	0.011541	0.000000	0.000000	4.000000	18.000000	0.000000
22018.074522	-0.087480	0.576844	0.112912	80.203003	128.519928	147.916794	4.968551	0.000000	-0.559915	0.000000	0.000000	0.000000	-0.059936	0.014115	0.011541	0.000000	0.000000	4.000000	18.000000	0.000000
22018.077856	-0.087480	0.576844	0.112912	80.203003	128.519928	147.916794	4.968551	0.000000	-0.559915	0.000000	0.000000	0.000000	-0.059936	0.014115	0.011541	0.000000	0.000000	4.000000	18.000000	0.000000
22018.081189	-0.087839	0.576973	0.113086	80.212227	128.454391	147.866837	4.969543	0.000000	-0.551043	0.000000	0.000000	0.000000	-0.107780	0.038770	0.052266	0.000000	0.000000	4.000000	18.000000	0.000000
22018.084522	-0.087839	0.576973	0.113086	80.212227	128.454391	147.866837	4.969543	0.000000	-0.551043	0.000000	0.000000	0.000000	-0.107780	0.038770	0.052266	0.000000	0.000000	4.000000	18.000000	0.000000
22018.087856	-0.087839	0.576973	0.113086	80.212227	128.454391	147.866837	4.969543	0.000000	-0.551043	0.000000	0.000000	0.000000	-0.107780	0.038770	0.052266	0.000000	0.000000	4.000000	18.000000	0.000000
22018.091189	-0.087839	0.576973	0.113086	80.223701	128.381775	147.804199	4.971338	0.000000	-0.534600	0.000000	0.000000	0.000000	-0.107780	0.038770	0.052266	0.000000	0.000000	4.000000	18.000000	0.000000
22018.094522	-0.087963	0.577060	0.113167	80.223701	128.381775	147.804199	4.971338	0.000000	-0.534600	0.000000	0.000000	0.000000	-0.037015	0.025912	0.024377	0.000000	0.000000	4.000000	18.000000	0.000000
22018.097856	-0.087963	0.577060	0.113167	80.223701	128.381775	147.804199	4.971338	0.000000	-0.534600	0.000000	0.000000	0.000000	-0.037015	0.025912	0.024377	0.000000	0.000000	4.000000	18.000000	0.000000
22018.101189	-0.087963	0.577060	0.113167	80.235176	128.314499	147.741440	4.971952	0.000000	-0.528861	0.000000	0.000000	0.000000	-0.037015	0.025912	0.024377	0.000000	0.000000	4.000000	18.000000	0.000000
22018.104522	-0.087963	0.577060	0.113167	80.235176	128.314499	147.741440	4.971952	0.000000	-0.528861	0.000000	0.000000	0.000000	-0.037015	0.025912	0.024377	0.000000	0.000000	4.000000	18.000000	0.000000
22018.107856	-0.088033	0.577115	0.113264	80.235176	128.314499	147.741440	4.971952	0.000000	-0.528861	0.000000	0.000000	0.000000	-0.021078	0.016445	0.028810	0.000000	0.000000	4.000000	18.000000	0.000000
22018.111189	-0.088033	0.577115	0.113264	80.244331	128.259460	147.691132	4.971952	0.000000	-0.528861	0.000000	0.000000	0.000000	-0.021078	0.016445	0.028810	0.000000	0.000000	4.000000	18.000000	0.000000
22018.114522	-0.088103	0.577169	0.113360	80.244331	128.259460	147.691132	4.971952	0.000000	-0.528861	0.000000	0.000000	0.000000	-0.021083	0.016455	0.028803	0.000000	0.000000	4.000000	18.000000	0.000000
[truncated: 4,608 more rows]
