# Supplementary material for: Haptic Guidance Needs to Be Intuitive Not Just Informative to Improve Human Motor Accuracy
Source: PLoS One. 2016 Mar 16;11(3):e0150912. doi: 10.1371/journal.pone.0150912 (PMC4794196; doi:10.1371/journal.pone.0150912)
Supplement: S2 Data — (ZIP) [file pone.0150912.s002.zip › Subject2/exp2_0043.txt]

Time	PosX	PosY	PosZ	RotX	RotY	RotZ	ForceX	ForceY	ForceZ	MomentX	MomentY	MomentZ	VelocityX	VelocityY	VelocityZ	CalibratedWeight	ButtonDown	Condition	Trial	Visual
22035.589048	-0.005850	0.558064	0.245258	80.816803	-168.386185	-134.278931	0.000000	0.000000	0.000000	0.000000	0.000000	0.000000	0.019928	0.001334	0.009521	0.000000	1.000000	4.000000	19.000000	0.000000
22035.592381	-0.004885	0.558206	0.245435	80.832130	-168.306030	-134.258362	4.590149	0.000000	1.982557	0.000000	0.000000	0.000000	0.289750	0.042602	0.053365	0.000000	1.000000	4.000000	19.000000	0.000000
22035.595714	-0.004885	0.558206	0.245435	80.832130	-168.306030	-134.258362	4.590149	0.000000	1.982557	0.000000	0.000000	0.000000	0.289750	0.042602	0.053365	0.000000	1.000000	4.000000	19.000000	0.000000
22035.599048	-0.004885	0.558206	0.245435	80.832130	-168.306030	-134.258362	4.590149	0.000000	1.982557	0.000000	0.000000	0.000000	0.289750	0.042602	0.053365	0.000000	1.000000	4.000000	19.000000	0.000000
22035.602381	-0.003384	0.558130	0.245598	80.865005	-168.134537	-134.214233	4.597771	0.000000	1.964815	0.000000	0.000000	0.000000	0.450056	-0.022734	0.048855	0.000000	1.000000	4.000000	19.000000	0.000000
22035.605714	-0.003384	0.558130	0.245598	80.865005	-168.134537	-134.214233	4.597771	0.000000	1.964815	0.000000	0.000000	0.000000	0.450056	-0.022734	0.048855	0.000000	1.000000	4.000000	19.000000	0.000000
22035.609048	-0.003384	0.558130	0.245598	80.865005	-168.134537	-134.214233	4.597771	0.000000	1.964815	0.000000	0.000000	0.000000	0.450056	-0.022734	0.048855	0.000000	1.000000	4.000000	19.000000	0.000000
22035.612381	-0.001884	0.558311	0.245912	80.873573	-167.676468	-133.907425	4.608347	0.000000	1.939880	0.000000	0.000000	0.000000	0.450134	0.054413	0.094005	0.000000	1.000000	4.000000	19.000000	0.000000
22035.615714	-0.001884	0.558311	0.245912	80.873573	-167.676468	-133.907425	4.608347	0.000000	1.939880	0.000000	0.000000	0.000000	0.450134	0.054413	0.094005	0.000000	1.000000	4.000000	19.000000	0.000000
22035.619048	-0.001884	0.558311	0.245912	80.873573	-167.676468	-133.907425	4.608347	0.000000	1.939880	0.000000	0.000000	0.000000	0.450134	0.054413	0.094005	0.000000	1.000000	4.000000	19.000000	0.000000
22035.622381	-0.000315	0.558348	0.246306	80.842186	-165.165207	-131.701080	4.619238	0.000000	1.913802	0.000000	0.000000	0.000000	0.470555	0.011023	0.118275	0.000000	1.000000	4.000000	19.000000	0.000000
22035.625714	-0.000315	0.558348	0.246306	80.842186	-165.165207	-131.701080	4.619238	0.000000	1.913802	0.000000	0.000000	0.000000	0.470555	0.011023	0.118275	0.000000	1.000000	4.000000	19.000000	0.000000
22035.629048	-0.000315	0.558348	0.246306	80.842186	-165.165207	-131.701080	4.619238	0.000000	1.913802	0.000000	0.000000	0.000000	0.470555	0.011023	0.118275	0.000000	1.000000	4.000000	19.000000	0.000000
22035.632381	0.001823	0.558628	0.246612	80.673691	-160.201508	-127.277054	4.630669	0.000000	1.885978	0.000000	0.000000	0.000000	0.641424	0.083961	0.091973	0.000000	1.000000	4.000000	19.000000	0.000000
22035.635714	0.001823	0.558628	0.246612	80.673691	-160.201508	-127.277054	4.630669	0.000000	1.885978	0.000000	0.000000	0.000000	0.641424	0.083961	0.091973	0.000000	1.000000	4.000000	19.000000	0.000000
22035.639048	0.001823	0.558628	0.246612	80.673691	-160.201508	-127.277054	4.630669	0.000000	1.885978	0.000000	0.000000	0.000000	0.641424	0.083961	0.091973	0.000000	1.000000	4.000000	19.000000	0.000000
22035.642381	0.003226	0.558778	0.246697	80.345100	-154.402634	-122.075371	4.645415	0.000000	1.849357	0.000000	0.000000	0.000000	0.421082	0.045089	0.025300	0.000000	1.000000	4.000000	19.000000	0.000000
22035.645714	0.003226	0.558778	0.246697	80.345100	-154.402634	-122.075371	4.645415	0.000000	1.849357	0.000000	0.000000	0.000000	0.421082	0.045089	0.025300	0.000000	1.000000	4.000000	19.000000	0.000000
22035.649048	0.003226	0.558778	0.246697	80.345100	-154.402634	-122.075371	4.645415	0.000000	1.849357	0.000000	0.000000	0.000000	0.421082	0.045089	0.025300	0.000000	1.000000	4.000000	19.000000	0.000000
22035.652381	0.004997	0.559086	0.246642	79.898750	-148.649429	-116.974014	4.654674	0.000000	1.825927	0.000000	0.000000	0.000000	0.531178	0.092295	-0.016440	0.000000	1.000000	4.000000	19.000000	0.000000
22035.655714	0.004997	0.559086	0.246642	79.898750	-148.649429	-116.974014	4.654674	0.000000	1.825927	0.000000	0.000000	0.000000	0.531178	0.092295	-0.016440	0.000000	1.000000	4.000000	19.000000	0.000000
22035.659048	0.004997	0.559086	0.246642	79.898750	-148.649429	-116.974014	4.654674	0.000000	1.825927	0.000000	0.000000	0.000000	0.531178	0.092295	-0.016440	0.000000	1.000000	4.000000	19.000000	0.000000
22035.662381	0.007167	0.559392	0.246436	79.424080	-143.829285	-112.787506	4.665834	0.000000	1.797216	0.000000	0.000000	0.000000	0.650934	0.091947	-0.061801	0.000000	1.000000	4.000000	19.000000	0.000000
22035.665714	0.007167	0.559392	0.246436	79.424080	-143.829285	-112.787506	4.665834	0.000000	1.797216	0.000000	0.000000	0.000000	0.650934	0.091947	-0.061801	0.000000	1.000000	4.000000	19.000000	0.000000
22035.669048	0.007167	0.559392	0.246436	79.424080	-143.829285	-112.787506	4.665834	0.000000	1.797216	0.000000	0.000000	0.000000	0.650934	0.091947	-0.061801	0.000000	1.000000	4.000000	19.000000	0.000000
22035.672381	0.009268	0.559694	0.246193	79.027878	-140.441833	-109.914101	4.679020	0.000000	1.762604	0.000000	0.000000	0.000000	0.630409	0.090547	-0.072916	0.000000	1.000000	4.000000	19.000000	0.000000
22035.675714	0.009268	0.559694	0.246193	79.027878	-140.441833	-109.914101	4.679020	0.000000	1.762604	0.000000	0.000000	0.000000	0.630409	0.090547	-0.072916	0.000000	1.000000	4.000000	19.000000	0.000000
22035.679048	0.009268	0.559694	0.246193	79.027878	-140.441833	-109.914101	4.679020	0.000000	1.762604	0.000000	0.000000	0.000000	0.630409	0.090547	-0.072916	0.000000	1.000000	4.000000	19.000000	0.000000
22035.682381	0.011601	0.560068	0.245897	78.734581	-138.090286	-107.994293	4.691534	0.000000	1.729019	0.000000	0.000000	0.000000	0.699875	0.112184	-0.088705	0.000000	1.000000	4.000000	19.000000	0.000000
22035.685714	0.011601	0.560068	0.245897	78.734581	-138.090286	-107.994293	4.691534	0.000000	1.729019	0.000000	0.000000	0.000000	0.699875	0.112184	-0.088705	0.000000	1.000000	4.000000	19.000000	0.000000
22035.689048	0.011601	0.560068	0.245897	78.734581	-138.090286	-107.994293	4.691534	0.000000	1.729019	0.000000	0.000000	0.000000	0.699875	0.112184	-0.088705	0.000000	1.000000	4.000000	19.000000	0.000000
22035.692381	0.014065	0.560377	0.245553	78.486382	-136.188156	-106.497025	4.705192	0.000000	1.691498	0.000000	0.000000	0.000000	0.739118	0.092758	-0.103368	0.000000	0.000000	4.000000	19.000000	0.000000
22035.695714	0.014065	0.560377	0.245553	78.486382	-136.188156	-106.497025	4.705192	0.000000	1.691498	0.000000	0.000000	0.000000	0.739118	0.092758	-0.103368	0.000000	0.000000	4.000000	19.000000	0.000000
22035.699048	0.014065	0.560377	0.245553	78.486382	-136.188156	-106.497025	4.705192	0.000000	1.691498	0.000000	0.000000	0.000000	0.739118	0.092758	-0.103368	0.000000	0.000000	4.000000	19.000000	0.000000
22035.702381	0.016326	0.560669	0.245222	78.281021	-134.283371	-104.876518	4.719340	0.000000	1.651614	0.000000	0.000000	0.000000	0.678545	0.087604	-0.099119	0.000000	0.000000	4.000000	19.000000	0.000000
22035.705714	0.016326	0.560669	0.245222	78.281021	-134.283371	-104.876518	4.719340	0.000000	1.651614	0.000000	0.000000	0.000000	0.678545	0.087604	-0.099119	0.000000	0.000000	4.000000	19.000000	0.000000
22035.709048	0.016326	0.560669	0.245222	78.281021	-134.283371	-104.876518	4.719340	0.000000	1.651614	0.000000	0.000000	0.000000	0.678545	0.087604	-0.099119	0.000000	0.000000	4.000000	19.000000	0.000000
22035.712381	0.018655	0.560953	0.244963	78.124359	-131.980255	-102.581871	4.732109	0.000000	1.614667	0.000000	0.000000	0.000000	0.698586	0.085221	-0.077704	0.000000	0.000000	4.000000	19.000000	0.000000
22035.715714	0.018655	0.560953	0.244963	78.124359	-131.980255	-102.581871	4.732109	0.000000	1.614667	0.000000	0.000000	0.000000	0.698586	0.085221	-0.077704	0.000000	0.000000	4.000000	19.000000	0.000000
22035.719048	0.018655	0.560953	0.244963	78.124359	-131.980255	-102.581871	4.732109	0.000000	1.614667	0.000000	0.000000	0.000000	0.698586	0.085221	-0.077704	0.000000	0.000000	4.000000	19.000000	0.000000
22035.722381	0.020951	0.561208	0.244765	77.998566	-129.466644	-100.019829	4.745212	0.000000	1.575742	0.000000	0.000000	0.000000	0.688735	0.076445	-0.059390	0.000000	0.000000	4.000000	19.000000	0.000000
22035.725714	0.020951	0.561208	0.244765	77.998566	-129.466644	-100.019829	4.745212	0.000000	1.575742	0.000000	0.000000	0.000000	0.688735	0.076445	-0.059390	0.000000	0.000000	4.000000	19.000000	0.000000
22035.729048	0.020951	0.561208	0.244765	77.998566	-129.466644	-100.019829	4.745212	0.000000	1.575742	0.000000	0.000000	0.000000	0.688735	0.076445	-0.059390	0.000000	0.000000	4.000000	19.000000	0.000000
22035.732381	0.023215	0.561417	0.244647	77.926460	-127.169174	-97.653481	4.758017	0.000000	1.536644	0.000000	0.000000	0.000000	0.679268	0.062605	-0.035437	0.000000	0.000000	4.000000	19.000000	0.000000
22035.735714	0.023215	0.561417	0.244647	77.926460	-127.169174	-97.653481	4.758017	0.000000	1.536644	0.000000	0.000000	0.000000	0.679268	0.062605	-0.035437	0.000000	0.000000	4.000000	19.000000	0.000000
22035.739048	0.023215	0.561417	0.244647	77.926460	-127.169174	-97.653481	4.758017	0.000000	1.536644	0.000000	0.000000	0.000000	0.679268	0.062605	-0.035437	0.000000	0.000000	4.000000	19.000000	0.000000
22035.742381	0.025614	0.561635	0.244579	77.928436	-125.333466	-95.581886	4.770549	0.000000	1.497284	0.000000	0.000000	0.000000	0.719759	0.065390	-0.020426	0.000000	0.000000	4.000000	19.000000	0.000000
22035.745714	0.025614	0.561635	0.244579	77.928436	-125.333466	-95.581886	4.770549	0.000000	1.497284	0.000000	0.000000	0.000000	0.719759	0.065390	-0.020426	0.000000	0.000000	4.000000	19.000000	0.000000
22035.749048	0.025614	0.561635	0.244579	77.928436	-125.333466	-95.581886	4.770549	0.000000	1.497284	0.000000	0.000000	0.000000	0.719759	0.065390	-0.020426	0.000000	0.000000	4.000000	19.000000	0.000000
22035.752381	0.028050	0.561807	0.244588	78.030174	-124.185806	-94.128983	4.783649	0.000000	1.454888	0.000000	0.000000	0.000000	0.730727	0.051596	0.002590	0.000000	0.000000	4.000000	19.000000	0.000000
22035.755714	0.028050	0.561807	0.244588	78.030174	-124.185806	-94.128983	4.783649	0.000000	1.454888	0.000000	0.000000	0.000000	0.730727	0.051596	0.002590	0.000000	0.000000	4.000000	19.000000	0.000000
22035.759048	0.028050	0.561807	0.244588	78.030174	-124.185806	-94.128983	4.783649	0.000000	1.454888	0.000000	0.000000	0.000000	0.730727	0.051596	0.002590	0.000000	0.000000	4.000000	19.000000	0.000000
22035.762381	0.030623	0.562010	0.244657	78.154137	-123.408310	-93.232643	4.796762	0.000000	1.411055	0.000000	0.000000	0.000000	0.771793	0.060855	0.020756	0.000000	0.000000	4.000000	19.000000	0.000000
22035.765714	0.030623	0.562010	0.244657	78.154137	-123.408310	-93.232643	4.796762	0.000000	1.411055	0.000000	0.000000	0.000000	0.771793	0.060855	0.020756	0.000000	0.000000	4.000000	19.000000	0.000000
22035.769048	0.030623	0.562010	0.244657	78.154137	-123.408310	-93.232643	4.796762	0.000000	1.411055	0.000000	0.000000	0.000000	0.771793	0.060855	0.020756	0.000000	0.000000	4.000000	19.000000	0.000000
22035.772381	0.033433	0.562145	0.244779	78.224174	-122.810669	-92.828262	4.810335	0.000000	1.364066	0.000000	0.000000	0.000000	0.843077	0.040635	0.036631	0.000000	0.000000	4.000000	19.000000	0.000000
22035.775714	0.033433	0.562145	0.244779	78.224174	-122.810669	-92.828262	4.810335	0.000000	1.364066	0.000000	0.000000	0.000000	0.843077	0.040635	0.036631	0.000000	0.000000	4.000000	19.000000	0.000000
22035.779048	0.033433	0.562145	0.244779	78.224174	-122.810669	-92.828262	4.810335	0.000000	1.364066	0.000000	0.000000	0.000000	0.843077	0.040635	0.036631	0.000000	0.000000	4.000000	19.000000	0.000000
22035.782381	0.036449	0.562235	0.244966	78.266106	-122.435570	-92.573288	4.824773	0.000000	1.312085	0.000000	0.000000	0.000000	0.904843	0.026852	0.055953	0.000000	0.000000	4.000000	19.000000	0.000000
22035.785714	0.036449	0.562235	0.244966	78.266106	-122.435570	-92.573288	4.824773	0.000000	1.312085	0.000000	0.000000	0.000000	0.904843	0.026852	0.055953	0.000000	0.000000	4.000000	19.000000	0.000000
22035.789048	0.036449	0.562235	0.244966	78.266106	-122.435570	-92.573288	4.824773	0.000000	1.312085	0.000000	0.000000	0.000000	0.904843	0.026852	0.055953	0.000000	0.000000	4.000000	19.000000	0.000000
22035.792381	0.039804	0.562274	0.245175	78.301048	-122.053436	-92.138466	4.839786	0.000000	1.255576	0.000000	0.000000	0.000000	1.006455	0.011640	0.062867	0.000000	0.000000	4.000000	19.000000	0.000000
22035.795714	0.039804	0.562274	0.245175	78.301048	-122.053436	-92.138466	4.839786	0.000000	1.255576	0.000000	0.000000	0.000000	1.006455	0.011640	0.062867	0.000000	0.000000	4.000000	19.000000	0.000000
22035.799048	0.039804	0.562274	0.245175	78.301048	-122.053436	-92.138466	4.839786	0.000000	1.255576	0.000000	0.000000	0.000000	1.006455	0.011640	0.062867	0.000000	0.000000	4.000000	19.000000	0.000000
22035.802381	0.043500	0.562245	0.245421	78.322685	-121.608582	-91.093422	4.855785	0.000000	1.192206	0.000000	0.000000	0.000000	1.108704	-0.008699	0.073806	0.000000	0.000000	4.000000	19.000000	0.000000
22035.805714	0.043500	0.562245	0.245421	78.322685	-121.608582	-91.093422	4.855785	0.000000	1.192206	0.000000	0.000000	0.000000	1.108704	-0.008699	0.073806	0.000000	0.000000	4.000000	19.000000	0.000000
22035.809048	0.043500	0.562245	0.245421	78.322685	-121.608582	-91.093422	4.855785	0.000000	1.192206	0.000000	0.000000	0.000000	1.108704	-0.008699	0.073806	0.000000	0.000000	4.000000	19.000000	0.000000
22035.812381	0.047436	0.562165	0.245687	78.342628	-121.134705	-89.372017	4.872543	0.000000	1.121748	0.000000	0.000000	0.000000	1.180967	-0.023977	0.079610	0.000000	0.000000	4.000000	19.000000	0.000000
22035.815714	0.047436	0.562165	0.245687	78.342628	-121.134705	-89.372017	4.872543	0.000000	1.121748	0.000000	0.000000	0.000000	1.180967	-0.023977	0.079610	0.000000	0.000000	4.000000	19.000000	0.000000
22035.819048	0.047436	0.562165	0.245687	78.342628	-121.134705	-89.372017	4.872543	0.000000	1.121748	0.000000	0.000000	0.000000	1.180967	-0.023977	0.079610	0.000000	0.000000	4.000000	19.000000	0.000000
22035.822381	0.051748	0.562034	0.245957	78.362450	-120.635803	-87.043747	4.889351	0.000000	1.046061	0.000000	0.000000	0.000000	1.293596	-0.039329	0.081209	0.000000	0.000000	4.000000	19.000000	0.000000
22035.825714	0.051748	0.562034	0.245957	78.362450	-120.635803	-87.043747	4.889351	0.000000	1.046061	0.000000	0.000000	0.000000	1.293596	-0.039329	0.081209	0.000000	0.000000	4.000000	19.000000	0.000000
22035.829048	0.051748	0.562034	0.245957	78.362450	-120.635803	-87.043747	4.889351	0.000000	1.046061	0.000000	0.000000	0.000000	1.293596	-0.039329	0.081209	0.000000	0.000000	4.000000	19.000000	0.000000
22035.832381	0.056301	0.561846	0.246206	78.380424	-120.124420	-84.998993	4.906475	0.000000	0.962552	0.000000	0.000000	0.000000	1.365787	-0.056130	0.074658	0.000000	0.000000	4.000000	19.000000	0.000000
22035.835714	0.056301	0.561846	0.246206	78.380424	-120.124420	-84.998993	4.906475	0.000000	0.962552	0.000000	0.000000	0.000000	1.365787	-0.056130	0.074658	0.000000	0.000000	4.000000	19.000000	0.000000
22035.839048	0.056301	0.561846	0.246206	78.380424	-120.124420	-84.998993	4.906475	0.000000	0.962552	0.000000	0.000000	0.000000	1.365787	-0.056130	0.074658	0.000000	0.000000	4.000000	19.000000	0.000000
22035.842381	0.061161	0.561603	0.246423	78.398209	-119.610085	-83.522713	4.923056	0.000000	0.873795	0.000000	0.000000	0.000000	1.458165	-0.072967	0.064946	0.000000	0.000000	4.000000	19.000000	0.000000
22035.845714	0.061161	0.561603	0.246423	78.398209	-119.610085	-83.522713	4.923056	0.000000	0.873795	0.000000	0.000000	0.000000	1.458165	-0.072967	0.064946	0.000000	0.000000	4.000000	19.000000	0.000000
22035.849048	0.061161	0.561603	0.246423	78.398209	-119.610085	-83.522713	4.923056	0.000000	0.873795	0.000000	0.000000	0.000000	1.458165	-0.072967	0.064946	0.000000	0.000000	4.000000	19.000000	0.000000
22035.852381	0.066293	0.561376	0.246561	78.415932	-119.073639	-82.285416	4.939032	0.000000	0.778441	0.000000	0.000000	0.000000	1.539484	-0.068035	0.041630	0.000000	0.000000	4.000000	19.000000	0.000000
22035.855714	0.066293	0.561376	0.246561	78.415932	-119.073639	-82.285416	4.939032	0.000000	0.778441	0.000000	0.000000	0.000000	1.539484	-0.068035	0.041630	0.000000	0.000000	4.000000	19.000000	0.000000
22035.859048	0.066293	0.561376	0.246561	78.415932	-119.073639	-82.285416	4.939032	0.000000	0.778441	0.000000	0.000000	0.000000	1.539484	-0.068035	0.041630	0.000000	0.000000	4.000000	19.000000	0.000000
22035.862381	0.071691	0.561101	0.246579	78.429955	-118.559586	-80.980316	4.953922	0.000000	0.677244	0.000000	0.000000	0.000000	1.619505	-0.082541	0.005330	0.000000	0.000000	4.000000	19.000000	0.000000
22035.865714	0.071691	0.561101	0.246579	78.429955	-118.559586	-80.980316	4.953922	0.000000	0.677244	0.000000	0.000000	0.000000	1.619505	-0.082541	0.005330	0.000000	0.000000	4.000000	19.000000	0.000000
22035.869048	0.071691	0.561101	0.246579	78.429955	-118.559586	-80.980316	4.953922	0.000000	0.677244	0.000000	0.000000	0.000000	1.619505	-0.082541	0.005330	0.000000	0.000000	4.000000	19.000000	0.000000
22035.872381	0.077386	0.560834	0.246442	78.442169	-118.030754	-79.560257	4.967371	0.000000	0.570283	0.000000	0.000000	0.000000	1.708292	-0.080292	-0.040987	0.000000	0.000000	4.000000	19.000000	0.000000
22035.875714	0.077386	0.560834	0.246442	78.442169	-118.030754	-79.560257	4.967371	0.000000	0.570283	0.000000	0.000000	0.000000	1.708292	-0.080292	-0.040987	0.000000	0.000000	4.000000	19.000000	0.000000
22035.879048	0.077386	0.560834	0.246442	78.442169	-118.030754	-79.560257	4.967371	0.000000	0.570283	0.000000	0.000000	0.000000	1.708292	-0.080292	-0.040987	0.000000	0.000000	4.000000	19.000000	0.000000
22035.882381	0.083469	0.560608	0.246096	78.450798	-117.519333	-78.240387	4.979081	0.000000	0.456897	0.000000	0.000000	0.000000	1.825104	-0.067735	-0.103787	0.000000	0.000000	4.000000	19.000000	0.000000
22035.885714	0.083469	0.560608	0.246096	78.450798	-117.519333	-78.240387	4.979081	0.000000	0.456897	0.000000	0.000000	0.000000	1.825104	-0.067735	-0.103787	0.000000	0.000000	4.000000	19.000000	0.000000
22035.889048	0.083469	0.560608	0.246096	78.450798	-117.519333	-78.240387	4.979081	0.000000	0.456897	0.000000	0.000000	0.000000	1.825104	-0.067735	-0.103787	0.000000	0.000000	4.000000	19.000000	0.000000
22035.892381	0.089866	0.560398	0.245497	78.463905	-117.075371	-77.219002	4.988758	0.000000	0.335103	0.000000	0.000000	0.000000	1.919052	-0.062934	-0.179863	0.000000	0.000000	4.000000	19.000000	0.000000
22035.895714	0.089866	0.560398	0.245497	78.463905	-117.075371	-77.219002	4.988758	0.000000	0.335103	0.000000	0.000000	0.000000	1.919052	-0.062934	-0.179863	0.000000	0.000000	4.000000	19.000000	0.000000
22035.899048	0.089866	0.560398	0.245497	78.463905	-117.075371	-77.219002	4.988758	0.000000	0.335103	0.000000	0.000000	0.000000	1.919052	-0.062934	-0.179863	0.000000	0.000000	4.000000	19.000000	0.000000
22035.902381	0.096599	0.560239	0.244595	78.488197	-116.706894	-76.245438	4.995746	0.000000	0.206220	0.000000	0.000000	0.000000	2.019805	-0.047782	-0.270642	0.000000	0.000000	4.000000	19.000000	0.000000
22035.905714	0.096599	0.560239	0.244595	78.488197	-116.706894	-76.245438	4.995746	0.000000	0.206220	0.000000	0.000000	0.000000	2.019805	-0.047782	-0.270642	0.000000	0.000000	4.000000	19.000000	0.000000
22035.909048	0.096599	0.560239	0.244595	78.488197	-116.706894	-76.245438	4.995746	0.000000	0.206220	0.000000	0.000000	0.000000	2.019805	-0.047782	-0.270642	0.000000	0.000000	4.000000	19.000000	0.000000
22035.912381	0.103662	0.560152	0.243393	78.510239	-116.380165	-74.870720	4.999516	0.000000	0.069520	0.000000	0.000000	0.000000	2.118824	-0.026132	-0.360611	0.000000	0.000000	4.000000	19.000000	0.000000
22035.915714	0.103662	0.560152	0.243393	78.510239	-116.380165	-74.870720	4.999516	0.000000	0.069520	0.000000	0.000000	0.000000	2.118824	-0.026132	-0.360611	0.000000	0.000000	4.000000	19.000000	0.000000
22035.919048	0.103662	0.560152	0.243393	78.510239	-116.380165	-74.870720	4.999516	0.000000	0.069520	0.000000	0.000000	0.000000	2.118824	-0.026132	-0.360611	0.000000	0.000000	4.000000	19.000000	0.000000
22035.922381	0.110838	0.560089	0.241857	78.491951	-115.971863	-73.204674	4.999434	0.000000	-0.075210	0.000000	0.000000	0.000000	2.153041	-0.018812	-0.460773	0.000000	0.000000	4.000000	19.000000	0.000000
22035.925714	0.110838	0.560089	0.241857	78.491951	-115.971863	-73.204674	4.999434	0.000000	-0.075210	0.000000	0.000000	0.000000	2.153041	-0.018812	-0.460773	0.000000	0.000000	4.000000	19.000000	0.000000
22035.929048	0.110838	0.560089	0.241857	78.491951	-115.971863	-73.204674	4.999434	0.000000	-0.075210	0.000000	0.000000	0.000000	2.153041	-0.018812	-0.460773	0.000000	0.000000	4.000000	19.000000	0.000000
22035.932381	0.118124	0.560094	0.240008	78.459610	-115.594299	-71.441109	4.994987	0.000000	-0.223841	0.000000	0.000000	0.000000	2.185728	0.001427	-0.554782	0.000000	0.000000	4.000000	19.000000	0.000000
22035.935714	0.118124	0.560094	0.240008	78.459610	-115.594299	-71.441109	4.994987	0.000000	-0.223841	0.000000	0.000000	0.000000	2.185728	0.001427	-0.554782	0.000000	0.000000	4.000000	19.000000	0.000000
22035.939048	0.118124	0.560094	0.240008	78.459610	-115.594299	-71.441109	4.994987	0.000000	-0.223841	0.000000	0.000000	0.000000	2.185728	0.001427	-0.554782	0.000000	0.000000	4.000000	19.000000	0.000000
22035.942381	0.125469	0.560139	0.237803	78.416359	-115.257309	-69.518661	4.985805	0.000000	-0.376502	0.000000	0.000000	0.000000	2.203496	0.013675	-0.661225	0.000000	0.000000	4.000000	19.000000	0.000000
22035.945714	0.125469	0.560139	0.237803	78.416359	-115.257309	-69.518661	4.985805	0.000000	-0.376502	0.000000	0.000000	0.000000	2.203496	0.013675	-0.661225	0.000000	0.000000	4.000000	19.000000	0.000000
22035.949048	0.125469	0.560139	0.237803	78.416359	-115.257309	-69.518661	4.985805	0.000000	-0.376502	0.000000	0.000000	0.000000	2.203496	0.013675	-0.661225	0.000000	0.000000	4.000000	19.000000	0.000000
22035.952381	0.132835	0.560268	0.235272	78.363716	-114.974541	-67.194450	4.971568	0.000000	-0.532462	0.000000	0.000000	0.000000	2.209661	0.038649	-0.759414	0.000000	0.000000	4.000000	19.000000	0.000000
22035.955714	0.132835	0.560268	0.235272	78.363716	-114.974541	-67.194450	4.971568	0.000000	-0.532462	0.000000	0.000000	0.000000	2.209661	0.038649	-0.759414	0.000000	0.000000	4.000000	19.000000	0.000000
22035.959048	0.132835	0.560268	0.235272	78.363716	-114.974541	-67.194450	4.971568	0.000000	-0.532462	0.000000	0.000000	0.000000	2.209661	0.038649	-0.759414	0.000000	0.000000	4.000000	19.000000	0.000000
22035.962381	0.140211	0.560479	0.232411	78.304909	-114.733505	-64.978676	4.952007	0.000000	-0.691104	0.000000	0.000000	0.000000	2.212879	0.063289	-0.858417	0.000000	0.000000	4.000000	19.000000	0.000000
22035.965714	0.140211	0.560479	0.232411	78.304909	-114.733505	-64.978676	4.952007	0.000000	-0.691104	0.000000	0.000000	0.000000	2.212879	0.063289	-0.858417	0.000000	0.000000	4.000000	19.000000	0.000000
22035.969048	0.140211	0.560479	0.232411	78.304909	-114.733505	-64.978676	4.952007	0.000000	-0.691104	0.000000	0.000000	0.000000	2.212879	0.063289	-0.858417	0.000000	0.000000	4.000000	19.000000	0.000000
22035.972381	0.147588	0.560771	0.229216	78.239906	-114.516510	-63.473999	4.926802	0.000000	-0.852419	0.000000	0.000000	0.000000	2.213053	0.087549	-0.958267	0.000000	0.000000	4.000000	19.000000	0.000000
22035.975714	0.147588	0.560771	0.229216	78.239906	-114.516510	-63.473999	4.926802	0.000000	-0.852419	0.000000	0.000000	0.000000	2.213053	0.087549	-0.958267	0.000000	0.000000	4.000000	19.000000	0.000000
22035.979048	0.147588	0.560771	0.229216	78.239906	-114.516510	-63.473999	4.926802	0.000000	-0.852419	0.000000	0.000000	0.000000	2.213053	0.087549	-0.958267	0.000000	0.000000	4.000000	19.000000	0.000000
22035.982381	0.154881	0.561177	0.225813	78.173981	-114.313698	-62.445423	4.895607	0.000000	-1.016379	0.000000	0.000000	0.000000	2.187952	0.121932	-1.021168	0.000000	0.000000	4.000000	19.000000	0.000000
22035.985714	0.154881	0.561177	0.225813	78.173981	-114.313698	-62.445423	4.895607	0.000000	-1.016379	0.000000	0.000000	0.000000	2.187952	0.121932	-1.021168	0.000000	0.000000	4.000000	19.000000	0.000000
22035.989048	0.154881	0.561177	0.225813	78.173981	-114.313698	-62.445423	4.895607	0.000000	-1.016379	0.000000	0.000000	0.000000	2.187952	0.121932	-1.021168	0.000000	0.000000	4.000000	19.000000	0.000000
22035.992381	0.162095	0.561625	0.222241	78.103920	-114.110832	-61.194725	4.858567	0.000000	-1.180814	0.000000	0.000000	0.000000	2.164168	0.134380	-1.071430	0.000000	0.000000	4.000000	19.000000	0.000000
22035.995714	0.162095	0.561625	0.222241	78.103920	-114.110832	-61.194725	4.858567	0.000000	-1.180814	0.000000	0.000000	0.000000	2.164168	0.134380	-1.071430	0.000000	0.000000	4.000000	19.000000	0.000000
22035.999048	0.162095	0.561625	0.222241	78.103920	-114.110832	-61.194725	4.858567	0.000000	-1.180814	0.000000	0.000000	0.000000	2.164168	0.134380	-1.071430	0.000000	0.000000	4.000000	19.000000	0.000000
22036.002381	0.169171	0.562178	0.218556	78.047928	-113.842392	-59.409798	4.815566	0.000000	-1.345483	0.000000	0.000000	0.000000	2.122733	0.165821	-1.105407	0.000000	0.000000	4.000000	19.000000	0.000000
22036.005714	0.169171	0.562178	0.218556	78.047928	-113.842392	-59.409798	4.815566	0.000000	-1.345483	0.000000	0.000000	0.000000	2.122733	0.165821	-1.105407	0.000000	0.000000	4.000000	19.000000	0.000000
22036.009048	0.169171	0.562178	0.218556	78.047928	-113.842392	-59.409798	4.815566	0.000000	-1.345483	0.000000	0.000000	0.000000	2.122733	0.165821	-1.105407	0.000000	0.000000	4.000000	19.000000	0.000000
22036.012381	0.176173	0.562759	0.214756	78.032379	-113.342606	-57.088253	4.766956	0.000000	-1.508686	0.000000	0.000000	0.000000	2.100821	0.174177	-1.140213	0.000000	0.000000	4.000000	19.000000	0.000000
22036.015714	0.176173	0.562759	0.214756	78.032379	-113.342606	-57.088253	4.766956	0.000000	-1.508686	0.000000	0.000000	0.000000	2.100821	0.174177	-1.140213	0.000000	0.000000	4.000000	19.000000	0.000000
22036.019048	0.176173	0.562759	0.214756	78.032379	-113.342606	-57.088253	4.766956	0.000000	-1.508686	0.000000	0.000000	0.000000	2.100821	0.174177	-1.140213	0.000000	0.000000	4.000000	19.000000	0.000000
22036.022381	0.183029	0.563362	0.210827	78.087036	-112.496346	-54.541676	4.712349	0.000000	-1.671458	0.000000	0.000000	0.000000	2.056676	0.180903	-1.178716	0.000000	0.000000	4.000000	19.000000	0.000000
22036.025714	0.183029	0.563362	0.210827	78.087036	-112.496346	-54.541676	4.712349	0.000000	-1.671458	0.000000	0.000000	0.000000	2.056676	0.180903	-1.178716	0.000000	0.000000	4.000000	19.000000	0.000000
22036.029048	0.183029	0.563362	0.210827	78.087036	-112.496346	-54.541676	4.712349	0.000000	-1.671458	0.000000	0.000000	0.000000	2.056676	0.180903	-1.178716	0.000000	0.000000	4.000000	19.000000	0.000000
22036.032381	0.189812	0.563977	0.206684	78.212097	-111.301201	-51.943058	4.652223	0.000000	-1.832164	0.000000	0.000000	0.000000	2.034982	0.184457	-1.242843	0.000000	0.000000	4.000000	19.000000	0.000000
22036.035714	0.189812	0.563977	0.206684	78.212097	-111.301201	-51.943058	4.652223	0.000000	-1.832164	0.000000	0.000000	0.000000	2.034982	0.184457	-1.242843	0.000000	0.000000	4.000000	19.000000	0.000000
22036.039048	0.189812	0.563977	0.206684	78.212097	-111.301201	-51.943058	4.652223	0.000000	-1.832164	0.000000	0.000000	0.000000	2.034982	0.184457	-1.242843	0.000000	0.000000	4.000000	19.000000	0.000000
22036.042381	0.196528	0.564533	0.202250	78.384766	-109.888336	-49.271065	4.585758	0.000000	-1.992691	0.000000	0.000000	0.000000	2.014709	0.167040	-1.330286	0.000000	0.000000	4.000000	19.000000	0.000000
22036.045714	0.196528	0.564533	0.202250	78.384766	-109.888336	-49.271065	4.585758	0.000000	-1.992691	0.000000	0.000000	0.000000	2.014709	0.167040	-1.330286	0.000000	0.000000	4.000000	19.000000	0.000000
22036.049048	0.196528	0.564533	0.202250	78.384766	-109.888336	-49.271065	4.585758	0.000000	-1.992691	0.000000	0.000000	0.000000	2.014709	0.167040	-1.330286	0.000000	0.000000	4.000000	19.000000	0.000000
22036.052381	0.203029	0.565101	0.197519	78.627228	-108.354286	-46.541931	4.512408	0.000000	-2.153642	0.000000	0.000000	0.000000	1.950374	0.170207	-1.419117	0.000000	0.000000	4.000000	19.000000	0.000000
22036.055714	0.203029	0.565101	0.197519	78.627228	-108.354286	-46.541931	4.512408	0.000000	-2.153642	0.000000	0.000000	0.000000	1.950374	0.170207	-1.419117	0.000000	0.000000	4.000000	19.000000	0.000000
22036.059048	0.203029	0.565101	0.197519	78.627228	-108.354286	-46.541931	4.512408	0.000000	-2.153642	0.000000	0.000000	0.000000	1.950374	0.170207	-1.419117	0.000000	0.000000	4.000000	19.000000	0.000000
22036.062381	0.209290	0.565703	0.192548	78.937492	-106.489426	-43.594658	4.433148	0.000000	-2.312400	0.000000	0.000000	0.000000	1.878393	0.180645	-1.491312	0.000000	0.000000	4.000000	19.000000	0.000000
22036.065714	0.209290	0.565703	0.192548	78.937492	-106.489426	-43.594658	4.433148	0.000000	-2.312400	0.000000	0.000000	0.000000	1.878393	0.180645	-1.491312	0.000000	0.000000	4.000000	19.000000	0.000000
22036.069048	0.209290	0.565703	0.192548	78.937492	-106.489426	-43.594658	4.433148	0.000000	-2.312400	0.000000	0.000000	0.000000	1.878393	0.180645	-1.491312	0.000000	0.000000	4.000000	19.000000	0.000000
22036.072381	0.215172	0.566401	0.187549	79.295235	-103.942039	-40.084351	4.348368	0.000000	-2.468136	0.000000	0.000000	0.000000	1.764333	0.209334	-1.499665	0.000000	0.000000	4.000000	19.000000	0.000000
22036.075714	0.215172	0.566401	0.187549	79.295235	-103.942039	-40.084351	4.348368	0.000000	-2.468136	0.000000	0.000000	0.000000	1.764333	0.209334	-1.499665	0.000000	0.000000	4.000000	19.000000	0.000000
22036.079048	0.215172	0.566401	0.187549	79.295235	-103.942039	-40.084351	4.348368	0.000000	-2.468136	0.000000	0.000000	0.000000	1.764333	0.209334	-1.499665	0.000000	0.000000	4.000000	19.000000	0.000000
22036.082381	0.220698	0.567150	0.182496	79.704933	-100.811218	-36.082180	4.260757	0.000000	-2.616475	0.000000	0.000000	0.000000	1.657899	0.224795	-1.516115	0.000000	0.000000	4.000000	19.000000	0.000000
22036.085714	0.220698	0.567150	0.182496	79.704933	-100.811218	-36.082180	4.260757	0.000000	-2.616475	0.000000	0.000000	0.000000	1.657899	0.224795	-1.516115	0.000000	0.000000	4.000000	19.000000	0.000000
22036.089048	0.220698	0.567150	0.182496	79.704933	-100.811218	-36.082180	4.260757	0.000000	-2.616475	0.000000	0.000000	0.000000	1.657899	0.224795	-1.516115	0.000000	0.000000	4.000000	19.000000	0.000000
22036.092381	0.225980	0.567939	0.177411	80.202545	-97.440964	-31.913240	4.170410	0.000000	-2.758202	0.000000	0.000000	0.000000	1.584553	0.236708	-1.525293	0.000000	0.000000	4.000000	19.000000	0.000000
22036.095714	0.225980	0.567939	0.177411	80.202545	-97.440964	-31.913240	4.170410	0.000000	-2.758202	0.000000	0.000000	0.000000	1.584553	0.236708	-1.525293	0.000000	0.000000	4.000000	19.000000	0.000000
22036.099048	0.225980	0.567939	0.177411	80.202545	-97.440964	-31.913240	4.170410	0.000000	-2.758202	0.000000	0.000000	0.000000	1.584553	0.236708	-1.525293	0.000000	0.000000	4.000000	19.000000	0.000000
22036.102381	0.231014	0.568746	0.172289	80.821121	-94.142235	-27.417461	4.076723	0.000000	-2.894880	0.000000	0.000000	0.000000	1.510420	0.241987	-1.536782	0.000000	0.000000	4.000000	19.000000	0.000000
22036.105714	0.231014	0.568746	0.172289	80.821121	-94.142235	-27.417461	4.076723	0.000000	-2.894880	0.000000	0.000000	0.000000	1.510420	0.241987	-1.536782	0.000000	0.000000	4.000000	19.000000	0.000000
22036.109048	0.231014	0.568746	0.172289	80.821121	-94.142235	-27.417461	4.076723	0.000000	-2.894880	0.000000	0.000000	0.000000	1.510420	0.241987	-1.536782	0.000000	0.000000	4.000000	19.000000	0.000000
22036.112381	0.235947	0.569548	0.167064	81.539444	-91.158897	-22.994415	3.979975	0.000000	-3.026515	0.000000	0.000000	0.000000	1.479828	0.240745	-1.567462	0.000000	0.000000	4.000000	19.000000	0.000000
22036.115714	0.235947	0.569548	0.167064	81.539444	-91.158897	-22.994415	3.979975	0.000000	-3.026515	0.000000	0.000000	0.000000	1.479828	0.240745	-1.567462	0.000000	0.000000	4.000000	19.000000	0.000000
22036.119048	0.235947	0.569548	0.167064	81.539444	-91.158897	-22.994415	3.979975	0.000000	-3.026515	0.000000	0.000000	0.000000	1.479828	0.240745	-1.567462	0.000000	0.000000	4.000000	19.000000	0.000000
22036.122381	0.240624	0.570292	0.161696	82.289658	-88.427185	-18.786295	3.878207	0.000000	-3.155869	0.000000	0.000000	0.000000	1.403073	0.223250	-1.610300	0.000000	0.000000	4.000000	19.000000	0.000000
22036.125714	0.240624	0.570292	0.161696	82.289658	-88.427185	-18.786295	3.878207	0.000000	-3.155869	0.000000	0.000000	0.000000	1.403073	0.223250	-1.610300	0.000000	0.000000	4.000000	19.000000	0.000000
22036.129048	0.240624	0.570292	0.161696	82.289658	-88.427185	-18.786295	3.878207	0.000000	-3.155869	0.000000	0.000000	0.000000	1.403073	0.223250	-1.610300	0.000000	0.000000	4.000000	19.000000	0.000000
22036.132381	0.245011	0.570981	0.156108	82.997276	-85.843506	-14.827972	3.772811	0.000000	-3.281143	0.000000	0.000000	0.000000	1.315970	0.206544	-1.676340	0.000000	0.000000	4.000000	19.000000	0.000000
22036.135714	0.245011	0.570981	0.156108	82.997276	-85.843506	-14.827972	3.772811	0.000000	-3.281143	0.000000	0.000000	0.000000	1.315970	0.206544	-1.676340	0.000000	0.000000	4.000000	19.000000	0.000000
22036.139048	0.245011	0.570981	0.156108	82.997276	-85.843506	-14.827972	3.772811	0.000000	-3.281143	0.000000	0.000000	0.000000	1.315970	0.206544	-1.676340	0.000000	0.000000	4.000000	19.000000	0.000000
22036.142381	0.249139	0.571689	0.150311	83.605423	-83.153542	-10.908218	3.663348	0.000000	-3.402923	0.000000	0.000000	0.000000	1.238450	0.212435	-1.739258	0.000000	0.000000	4.000000	19.000000	0.000000
22036.145714	0.249139	0.571689	0.150311	83.605423	-83.153542	-10.908218	3.663348	0.000000	-3.402923	0.000000	0.000000	0.000000	1.238450	0.212435	-1.739258	0.000000	0.000000	4.000000	19.000000	0.000000
22036.149048	0.249139	0.571689	0.150311	83.605423	-83.153542	-10.908218	3.663348	0.000000	-3.402923	0.000000	0.000000	0.000000	1.238450	0.212435	-1.739258	0.000000	0.000000	4.000000	19.000000	0.000000
22036.152381	0.252941	0.572393	0.144317	84.081291	-80.325905	-7.189021	3.549343	0.000000	-3.521670	0.000000	0.000000	0.000000	1.140699	0.211142	-1.798222	0.000000	0.000000	4.000000	19.000000	0.000000
22036.155714	0.252941	0.572393	0.144317	84.081291	-80.325905	-7.189021	3.549343	0.000000	-3.521670	0.000000	0.000000	0.000000	1.140699	0.211142	-1.798222	0.000000	0.000000	4.000000	19.000000	0.000000
22036.159048	0.252941	0.572393	0.144317	84.081291	-80.325905	-7.189021	3.549343	0.000000	-3.521670	0.000000	0.000000	0.000000	1.140699	0.211142	-1.798222	0.000000	0.000000	4.000000	19.000000	0.000000
22036.162381	0.256475	0.573122	0.138192	84.396187	-76.980522	-3.244296	3.431512	0.000000	-3.636581	0.000000	0.000000	0.000000	1.060099	0.218737	-1.837410	0.000000	0.000000	4.000000	19.000000	0.000000
22036.165714	0.256475	0.573122	0.138192	84.396187	-76.980522	-3.244296	3.431512	0.000000	-3.636581	0.000000	0.000000	0.000000	1.060099	0.218737	-1.837410	0.000000	0.000000	4.000000	19.000000	0.000000
22036.169048	0.256475	0.573122	0.138192	84.396187	-76.980522	-3.244296	3.431512	0.000000	-3.636581	0.000000	0.000000	0.000000	1.060099	0.218737	-1.837410	0.000000	0.000000	4.000000	19.000000	0.000000
22036.172381	0.259687	0.573919	0.132127	84.530693	-72.320251	1.739818	3.309804	0.000000	-3.747692	0.000000	0.000000	0.000000	0.963721	0.239111	-1.819518	0.000000	0.000000	4.000000	19.000000	0.000000
22036.175714	0.259687	0.573919	0.132127	84.530693	-72.320251	1.739818	3.309804	0.000000	-3.747692	0.000000	0.000000	0.000000	0.963721	0.239111	-1.819518	0.000000	0.000000	4.000000	19.000000	0.000000
22036.179048	0.259687	0.573919	0.132127	84.530693	-72.320251	1.739818	3.309804	0.000000	-3.747692	0.000000	0.000000	0.000000	0.963721	0.239111	-1.819518	0.000000	0.000000	4.000000	19.000000	0.000000
22036.182381	0.262609	0.574727	0.126107	84.597061	-66.021217	8.341735	3.187438	0.000000	-3.852303	0.000000	0.000000	0.000000	0.876658	0.242341	-1.805929	0.000000	0.000000	4.000000	19.000000	0.000000
22036.185714	0.262609	0.574727	0.126107	84.597061	-66.021217	8.341735	3.187438	0.000000	-3.852303	0.000000	0.000000	0.000000	0.876658	0.242341	-1.805929	0.000000	0.000000	4.000000	19.000000	0.000000
22036.189048	0.262609	0.574727	0.126107	84.597061	-66.021217	8.341735	3.187438	0.000000	-3.852303	0.000000	0.000000	0.000000	0.876658	0.242341	-1.805929	0.000000	0.000000	4.000000	19.000000	0.000000
22036.192381	0.265287	0.575538	0.120080	84.618683	-58.608322	16.305223	3.064147	0.000000	-3.951076	0.000000	0.000000	0.000000	0.803270	0.243324	-1.808086	0.000000	0.000000	4.000000	19.000000	0.000000
22036.195714	0.265287	0.575538	0.120080	84.618683	-58.608322	16.305223	3.064147	0.000000	-3.951076	0.000000	0.000000	0.000000	0.803270	0.243324	-1.808086	0.000000	0.000000	4.000000	19.000000	0.000000
22036.199048	0.265287	0.575538	0.120080	84.618683	-58.608322	16.305223	3.064147	0.000000	-3.951076	0.000000	0.000000	0.000000	0.803270	0.243324	-1.808086	0.000000	0.000000	4.000000	19.000000	0.000000
22036.202381	0.267615	0.576256	0.113960	84.557922	-50.994453	24.463015	2.938802	0.000000	-4.045176	0.000000	0.000000	0.000000	0.698311	0.215344	-1.836180	0.000000	0.000000	4.000000	19.000000	0.000000
22036.205714	0.267615	0.576256	0.113960	84.557922	-50.994453	24.463015	2.938802	0.000000	-4.045176	0.000000	0.000000	0.000000	0.698311	0.215344	-1.836180	0.000000	0.000000	4.000000	19.000000	0.000000
22036.209048	0.267615	0.576256	0.113960	84.557922	-50.994453	24.463015	2.938802	0.000000	-4.045176	0.000000	0.000000	0.000000	0.698311	0.215344	-1.836180	0.000000	0.000000	4.000000	19.000000	0.000000
22036.212381	0.269593	0.576920	0.107679	84.428665	-44.055344	31.863789	2.811241	0.000000	-4.134843	0.000000	0.000000	0.000000	0.593598	0.199345	-1.884347	0.000000	0.000000	4.000000	19.000000	0.000000
22036.215714	0.269593	0.576920	0.107679	84.428665	-44.055344	31.863789	2.811241	0.000000	-4.134843	0.000000	0.000000	0.000000	0.593598	0.199345	-1.884347	0.000000	0.000000	4.000000	19.000000	0.000000
22036.219048	0.269593	0.576920	0.107679	84.428665	-44.055344	31.863789	2.811241	0.000000	-4.134843	0.000000	0.000000	0.000000	0.593598	0.199345	-1.884347	0.000000	0.000000	4.000000	19.000000	0.000000
22036.222381	0.271194	0.577569	0.101181	84.251236	-37.940495	38.476471	2.680044	0.000000	-4.221062	0.000000	0.000000	0.000000	0.480239	0.194553	-1.949175	0.000000	0.000000	4.000000	19.000000	0.000000
22036.225714	0.271194	0.577569	0.101181	84.251236	-37.940495	38.476471	2.680044	0.000000	-4.221062	0.000000	0.000000	0.000000	0.480239	0.194553	-1.949175	0.000000	0.000000	4.000000	19.000000	0.000000
22036.229048	0.271194	0.577569	0.101181	84.251236	-37.940495	38.476471	2.680044	0.000000	-4.221062	0.000000	0.000000	0.000000	0.480239	0.194553	-1.949175	0.000000	0.000000	4.000000	19.000000	0.000000
22036.232381	0.272391	0.578244	0.094552	84.046753	-32.646633	44.510471	2.544039	0.000000	-4.304400	0.000000	0.000000	0.000000	0.358921	0.202518	-1.988814	0.000000	0.000000	4.000000	19.000000	0.000000
22036.235714	0.272391	0.578244	0.094552	84.046753	-32.646633	44.510471	2.544039	0.000000	-4.304400	0.000000	0.000000	0.000000	0.358921	0.202518	-1.988814	0.000000	0.000000	4.000000	19.000000	0.000000
22036.239048	0.272391	0.578244	0.094552	84.046753	-32.646633	44.510471	2.544039	0.000000	-4.304400	0.000000	0.000000	0.000000	0.358921	0.202518	-1.988814	0.000000	0.000000	4.000000	19.000000	0.000000
22036.242381	0.273261	0.578934	0.087816	83.814072	-27.938009	49.709858	2.404459	0.000000	-4.383901	0.000000	0.000000	0.000000	0.261151	0.206994	-2.020737	0.000000	0.000000	4.000000	19.000000	0.000000
22036.245714	0.273261	0.578934	0.087816	83.814072	-27.938009	49.709858	2.404459	0.000000	-4.383901	0.000000	0.000000	0.000000	0.261151	0.206994	-2.020737	0.000000	0.000000	4.000000	19.000000	0.000000
22036.249048	0.273261	0.578934	0.087816	83.814072	-27.938009	49.709858	2.404459	0.000000	-4.383901	0.000000	0.000000	0.000000	0.261151	0.206994	-2.020737	0.000000	0.000000	4.000000	19.000000	0.000000
22036.252381	0.273689	0.579616	0.081123	83.560387	-23.560312	54.398651	2.260448	0.000000	-4.459862	0.000000	0.000000	0.000000	0.128433	0.204601	-2.008018	0.000000	0.000000	4.000000	19.000000	0.000000
22036.255714	0.273689	0.579616	0.081123	83.560387	-23.560312	54.398651	2.260448	0.000000	-4.459862	0.000000	0.000000	0.000000	0.128433	0.204601	-2.008018	0.000000	0.000000	4.000000	19.000000	0.000000
22036.259048	0.273689	0.579616	0.081123	83.560387	-23.560312	54.398651	2.260448	0.000000	-4.459862	0.000000	0.000000	0.000000	0.128433	0.204601	-2.008018	0.000000	0.000000	4.000000	19.000000	0.000000
22036.262381	0.273747	0.580242	0.074472	83.277222	-19.197414	58.972607	2.115878	0.000000	-4.530238	0.000000	0.000000	0.000000	0.017376	0.187777	-1.995241	0.000000	0.000000	4.000000	19.000000	0.000000
22036.265714	0.273747	0.580242	0.074472	83.277222	-19.197414	58.972607	2.115878	0.000000	-4.530238	0.000000	0.000000	0.000000	0.017376	0.187777	-1.995241	0.000000	0.000000	4.000000	19.000000	0.000000
22036.269048	0.273747	0.580242	0.074472	83.277222	-19.197414	58.972607	2.115878	0.000000	-4.530238	0.000000	0.000000	0.000000	0.017376	0.187777	-1.995241	0.000000	0.000000	4.000000	19.000000	0.000000
22036.272381	0.273446	0.580778	0.067870	82.983452	-14.652655	63.632862	1.969794	0.000000	-4.595640	0.000000	0.000000	0.000000	-0.090449	0.160863	-1.980516	0.000000	0.000000	4.000000	19.000000	0.000000
22036.275714	0.273446	0.580778	0.067870	82.983452	-14.652655	63.632862	1.969794	0.000000	-4.595640	0.000000	0.000000	0.000000	-0.090449	0.160863	-1.980516	0.000000	0.000000	4.000000	19.000000	0.000000
22036.279048	0.273446	0.580778	0.067870	82.983452	-14.652655	63.632862	1.969794	0.000000	-4.595640	0.000000	0.000000	0.000000	-0.090449	0.160863	-1.980516	0.000000	0.000000	4.000000	19.000000	0.000000
22036.282381	0.272800	0.581188	0.061213	82.686058	-10.099438	68.339088	1.822000	0.000000	-4.656213	0.000000	0.000000	0.000000	-0.193566	0.123195	-1.997197	0.000000	0.000000	4.000000	19.000000	0.000000
22036.285714	0.272800	0.581188	0.061213	82.686058	-10.099438	68.339088	1.822000	0.000000	-4.656213	0.000000	0.000000	0.000000	-0.193566	0.123195	-1.997197	0.000000	0.000000	4.000000	19.000000	0.000000
22036.289048	0.272800	0.581188	0.061213	82.686058	-10.099438	68.339088	1.822000	0.000000	-4.656213	0.000000	0.000000	0.000000	-0.193566	0.123195	-1.997197	0.000000	0.000000	4.000000	19.000000	0.000000
22036.292381	0.271872	0.581576	0.054487	82.375763	-5.791371	72.923325	1.669544	0.000000	-4.713027	0.000000	0.000000	0.000000	-0.278504	0.116136	-2.017663	0.000000	0.000000	4.000000	19.000000	0.000000
22036.295714	0.271872	0.581576	0.054487	82.375763	-5.791371	72.923325	1.669544	0.000000	-4.713027	0.000000	0.000000	0.000000	-0.278504	0.116136	-2.017663	0.000000	0.000000	4.000000	19.000000	0.000000
22036.299048	0.271872	0.581576	0.054487	82.375763	-5.791371	72.923325	1.669544	0.000000	-4.713027	0.000000	0.000000	0.000000	-0.278504	0.116136	-2.017663	0.000000	0.000000	4.000000	19.000000	0.000000
22036.302381	0.270702	0.581975	0.047706	82.048683	-1.747692	77.308678	1.511000	0.000000	-4.766222	0.000000	0.000000	0.000000	-0.351014	0.119857	-2.034287	0.000000	0.000000	4.000000	19.000000	0.000000
22036.305714	0.270702	0.581975	0.047706	82.048683	-1.747692	77.308678	1.511000	0.000000	-4.766222	0.000000	0.000000	0.000000	-0.351014	0.119857	-2.034287	0.000000	0.000000	4.000000	19.000000	0.000000
22036.309048	0.270702	0.581975	0.047706	82.048683	-1.747692	77.308678	1.511000	0.000000	-4.766222	0.000000	0.000000	0.000000	-0.351014	0.119857	-2.034287	0.000000	0.000000	4.000000	19.000000	0.000000
22036.312381	0.269216	0.582391	0.040953	81.687569	1.957207	81.115768	1.345790	0.000000	-4.815480	0.000000	0.000000	0.000000	-0.445699	0.124803	-2.025901	0.000000	0.000000	4.000000	19.000000	0.000000
22036.315714	0.269216	0.582391	0.040953	81.687569	1.957207	81.115768	1.345790	0.000000	-4.815480	0.000000	0.000000	0.000000	-0.445699	0.124803	-2.025901	0.000000	0.000000	4.000000	19.000000	0.000000
22036.319048	0.269216	0.582391	0.040953	81.687569	1.957207	81.115768	1.345790	0.000000	-4.815480	0.000000	0.000000	0.000000	-0.445699	0.124803	-2.025901	0.000000	0.000000	4.000000	19.000000	0.000000
22036.322381	0.267319	0.582831	0.034258	81.283997	5.092894	84.224854	1.176134	0.000000	-4.859703	0.000000	0.000000	0.000000	-0.569345	0.131881	-2.008676	0.000000	0.000000	4.000000	19.000000	0.000000
22036.325714	0.267319	0.582831	0.034258	81.283997	5.092894	84.224854	1.176134	0.000000	-4.859703	0.000000	0.000000	0.000000	-0.569345	0.131881	-2.008676	0.000000	0.000000	4.000000	19.000000	0.000000
22036.329048	0.267319	0.582831	0.034258	81.283997	5.092894	84.224854	1.176134	0.000000	-4.859703	0.000000	0.000000	0.000000	-0.569345	0.131881	-2.008676	0.000000	0.000000	4.000000	19.000000	0.000000
22036.332381	0.265037	0.583276	0.027702	80.841057	7.697550	86.802834	1.002923	0.000000	-4.898382	0.000000	0.000000	0.000000	-0.684605	0.133691	-1.966824	0.000000	0.000000	4.000000	19.000000	0.000000
22036.335714	0.265037	0.583276	0.027702	80.841057	7.697550	86.802834	1.002923	0.000000	-4.898382	0.000000	0.000000	0.000000	-0.684605	0.133691	-1.966824	0.000000	0.000000	4.000000	19.000000	0.000000
22036.339048	0.265037	0.583276	0.027702	80.841057	7.697550	86.802834	1.002923	0.000000	-4.898382	0.000000	0.000000	0.000000	-0.684605	0.133691	-1.966824	0.000000	0.000000	4.000000	19.000000	0.000000
22036.342381	0.262327	0.583736	0.021286	80.374832	9.777305	88.867546	0.827681	0.000000	-4.931019	0.000000	0.000000	0.000000	-0.812812	0.137870	-1.924563	0.000000	0.000000	4.000000	19.000000	0.000000
22036.345714	0.262327	0.583736	0.021286	80.374832	9.777305	88.867546	0.827681	0.000000	-4.931019	0.000000	0.000000	0.000000	-0.812812	0.137870	-1.924563	0.000000	0.000000	4.000000	19.000000	0.000000
22036.349048	0.262327	0.583736	0.021286	80.374832	9.777305	88.867546	0.827681	0.000000	-4.931019	0.000000	0.000000	0.000000	-0.812812	0.137870	-1.924563	0.000000	0.000000	4.000000	19.000000	0.000000
22036.352381	0.259216	0.584216	0.014974	79.901314	11.455494	90.549034	0.650100	0.000000	-4.957557	0.000000	0.000000	0.000000	-0.933230	0.144072	-1.893697	0.000000	0.000000	4.000000	19.000000	0.000000
22036.355714	0.259216	0.584216	0.014974	79.901314	11.455494	90.549034	0.650100	0.000000	-4.957557	0.000000	0.000000	0.000000	-0.933230	0.144072	-1.893697	0.000000	0.000000	4.000000	19.000000	0.000000
22036.359048	0.259216	0.584216	0.014974	79.901314	11.455494	90.549034	0.650100	0.000000	-4.957557	0.000000	0.000000	0.000000	-0.933230	0.144072	-1.893697	0.000000	0.000000	4.000000	19.000000	0.000000
22036.362381	0.255832	0.584741	0.008758	79.420280	12.855285	91.968384	0.468179	0.000000	-4.978033	0.000000	0.000000	0.000000	-1.015173	0.157491	-1.864920	0.000000	0.000000	4.000000	19.000000	0.000000
22036.365714	0.255832	0.584741	0.008758	79.420280	12.855285	91.968384	0.468179	0.000000	-4.978033	0.000000	0.000000	0.000000	-1.015173	0.157491	-1.864920	0.000000	0.000000	4.000000	19.000000	0.000000
22036.369048	0.255832	0.584741	0.008758	79.420280	12.855285	91.968384	0.468179	0.000000	-4.978033	0.000000	0.000000	0.000000	-1.015173	0.157491	-1.864920	0.000000	0.000000	4.000000	19.000000	0.000000
22036.372381	0.252227	0.585412	0.002605	78.928543	13.969367	93.098358	0.280556	0.000000	-4.992123	0.000000	0.000000	0.000000	-1.081665	0.201170	-1.845932	0.000000	0.000000	4.000000	19.000000	0.000000
22036.375714	0.252227	0.585412	0.002605	78.928543	13.969367	93.098358	0.280556	0.000000	-4.992123	0.000000	0.000000	0.000000	-1.081665	0.201170	-1.845932	0.000000	0.000000	4.000000	19.000000	0.000000
22036.379048	0.252227	0.585412	0.002605	78.928543	13.969367	93.098358	0.280556	0.000000	-4.992123	0.000000	0.000000	0.000000	-1.081665	0.201170	-1.845932	0.000000	0.000000	4.000000	19.000000	0.000000
22036.382381	0.248337	0.586164	-0.003363	78.434097	14.784883	93.939476	0.085539	0.000000	-4.999269	0.000000	0.000000	0.000000	-1.166892	0.225755	-1.790214	0.000000	0.000000	4.000000	19.000000	0.000000
22036.385714	0.248337	0.586164	-0.003363	78.434097	14.784883	93.939476	0.085539	0.000000	-4.999269	0.000000	0.000000	0.000000	-1.166892	0.225755	-1.790214	0.000000	0.000000	4.000000	19.000000	0.000000
22036.389048	0.248337	0.586164	-0.003363	78.434097	14.784883	93.939476	0.085539	0.000000	-4.999269	0.000000	0.000000	0.000000	-1.166892	0.225755	-1.790214	0.000000	0.000000	4.000000	19.000000	0.000000
22036.392381	0.244115	0.587052	-0.009061	77.931297	15.483886	94.711929	-0.113318	0.000000	-4.998716	0.000000	0.000000	0.000000	-1.266793	0.266237	-1.709494	0.000000	0.000000	4.000000	19.000000	0.000000
22036.395714	0.244115	0.587052	-0.009061	77.931297	15.483886	94.711929	-0.113318	0.000000	-4.998716	0.000000	0.000000	0.000000	-1.266793	0.266237	-1.709494	0.000000	0.000000	4.000000	19.000000	0.000000
22036.399048	0.244115	0.587052	-0.009061	77.931297	15.483886	94.711929	-0.113318	0.000000	-4.998716	0.000000	0.000000	0.000000	-1.266793	0.266237	-1.709494	0.000000	0.000000	4.000000	19.000000	0.000000
22036.402381	0.239503	0.587977	-0.014481	77.453117	16.033199	95.392738	-0.313750	0.000000	-4.990147	0.000000	0.000000	0.000000	-1.383563	0.277608	-1.625839	0.000000	0.000000	4.000000	19.000000	0.000000
22036.405714	0.239503	0.587977	-0.014481	77.453117	16.033199	95.392738	-0.313750	0.000000	-4.990147	0.000000	0.000000	0.000000	-1.383563	0.277608	-1.625839	0.000000	0.000000	4.000000	19.000000	0.000000
22036.409048	0.239503	0.587977	-0.014481	77.453117	16.033199	95.392738	-0.313750	0.000000	-4.990147	0.000000	0.000000	0.000000	-1.383563	0.277608	-1.625839	0.000000	0.000000	4.000000	19.000000	0.000000
22036.412381	0.234471	0.588903	-0.019572	76.995491	16.438589	96.001122	-0.516231	0.000000	-4.973279	0.000000	0.000000	0.000000	-1.509584	0.277916	-1.527418	0.000000	0.000000	4.000000	19.000000	0.000000
22036.415714	0.234471	0.588903	-0.019572	76.995491	16.438589	96.001122	-0.516231	0.000000	-4.973279	0.000000	0.000000	0.000000	-1.509584	0.277916	-1.527418	0.000000	0.000000	4.000000	19.000000	0.000000
22036.419048	0.234471	0.588903	-0.019572	76.995491	16.438589	96.001122	-0.516231	0.000000	-4.973279	0.000000	0.000000	0.000000	-1.509584	0.277916	-1.527418	0.000000	0.000000	4.000000	19.000000	0.000000
22036.422381	0.229008	0.589813	-0.024353	76.577278	16.751762	96.606194	-0.720150	0.000000	-4.947867	0.000000	0.000000	0.000000	-1.638718	0.272794	-1.434277	0.000000	0.000000	4.000000	19.000000	0.000000
22036.425714	0.229008	0.589813	-0.024353	76.577278	16.751762	96.606194	-0.720150	0.000000	-4.947867	0.000000	0.000000	0.000000	-1.638718	0.272794	-1.434277	0.000000	0.000000	4.000000	19.000000	0.000000
22036.429048	0.229008	0.589813	-0.024353	76.577278	16.751762	96.606194	-0.720150	0.000000	-4.947867	0.000000	0.000000	0.000000	-1.638718	0.272794	-1.434277	0.000000	0.000000	4.000000	19.000000	0.000000
22036.432381	0.223201	0.590653	-0.028858	76.209343	17.132298	97.039162	-0.927466	0.000000	-4.913228	0.000000	0.000000	0.000000	-1.742317	0.252132	-1.351654	0.000000	0.000000	4.000000	19.000000	0.000000
22036.435714	0.223201	0.590653	-0.028858	76.209343	17.132298	97.039162	-0.927466	0.000000	-4.913228	0.000000	0.000000	0.000000	-1.742317	0.252132	-1.351654	0.000000	0.000000	4.000000	19.000000	0.000000
22036.439048	0.223201	0.590653	-0.028858	76.209343	17.132298	97.039162	-0.927466	0.000000	-4.913228	0.000000	0.000000	0.000000	-1.742317	0.252132	-1.351654	0.000000	0.000000	4.000000	19.000000	0.000000
22036.442381	0.217210	0.591450	-0.033259	75.897232	17.849688	96.914825	-1.140326	0.000000	-4.868229	0.000000	0.000000	0.000000	-1.797119	0.238994	-1.320301	0.000000	0.000000	4.000000	19.000000	0.000000
22036.445714	0.217210	0.591450	-0.033259	75.897232	17.849688	96.914825	-1.140326	0.000000	-4.868229	0.000000	0.000000	0.000000	-1.797119	0.238994	-1.320301	0.000000	0.000000	4.000000	19.000000	0.000000
22036.449048	0.217210	0.591450	-0.033259	75.897232	17.849688	96.914825	-1.140326	0.000000	-4.868229	0.000000	0.000000	0.000000	-1.797119	0.238994	-1.320301	0.000000	0.000000	4.000000	19.000000	0.000000
22036.452381	0.211113	0.592152	-0.037581	75.643295	18.949823	96.950737	-1.364903	0.000000	-4.810098	0.000000	0.000000	0.000000	-1.829332	0.210562	-1.296585	0.000000	0.000000	4.000000	19.000000	0.000000
22036.455714	0.211113	0.592152	-0.037581	75.643295	18.949823	96.950737	-1.364903	0.000000	-4.810098	0.000000	0.000000	0.000000	-1.829332	0.210562	-1.296585	0.000000	0.000000	4.000000	19.000000	0.000000
22036.459048	0.211113	0.592152	-0.037581	75.643295	18.949823	96.950737	-1.364903	0.000000	-4.810098	0.000000	0.000000	0.000000	-1.829332	0.210562	-1.296585	0.000000	0.000000	4.000000	19.000000	0.000000
22036.462381	0.204683	0.592792	-0.041652	75.418602	20.200443	97.713188	-1.601986	0.000000	-4.736417	0.000000	0.000000	0.000000	-1.928836	0.192068	-1.221233	0.000000	0.000000	4.000000	19.000000	0.000000
22036.465714	0.204683	0.592792	-0.041652	75.418602	20.200443	97.713188	-1.601986	0.000000	-4.736417	0.000000	0.000000	0.000000	-1.928836	0.192068	-1.221233	0.000000	0.000000	4.000000	19.000000	0.000000
22036.469048	0.204683	0.592792	-0.041652	75.418602	20.200443	97.713188	-1.601986	0.000000	-4.736417	0.000000	0.000000	0.000000	-1.928836	0.192068	-1.221233	0.000000	0.000000	4.000000	19.000000	0.000000
22036.472381	0.197892	0.593398	-0.045377	75.203545	21.281879	98.462776	-1.848489	0.000000	-4.645761	0.000000	0.000000	0.000000	-2.037320	0.181772	-1.117512	0.000000	0.000000	4.000000	19.000000	0.000000
22036.475714	0.197892	0.593398	-0.045377	75.203545	21.281879	98.462776	-1.848489	0.000000	-4.645761	0.000000	0.000000	0.000000	-2.037320	0.181772	-1.117512	0.000000	0.000000	4.000000	19.000000	0.000000
22036.479048	0.197892	0.593398	-0.045377	75.203545	21.281879	98.462776	-1.848489	0.000000	-4.645761	0.000000	0.000000	0.000000	-2.037320	0.181772	-1.117512	0.000000	0.000000	4.000000	19.000000	0.000000
22036.482381	0.190829	0.593974	-0.048812	75.006470	22.030306	98.493103	-2.102783	0.000000	-4.536331	0.000000	0.000000	0.000000	-2.119001	0.172951	-1.030545	0.000000	0.000000	4.000000	19.000000	0.000000
22036.485714	0.190829	0.593974	-0.048812	75.006470	22.030306	98.493103	-2.102783	0.000000	-4.536331	0.000000	0.000000	0.000000	-2.119001	0.172951	-1.030545	0.000000	0.000000	4.000000	19.000000	0.000000
22036.489048	0.190829	0.593974	-0.048812	75.006470	22.030306	98.493103	-2.102783	0.000000	-4.536331	0.000000	0.000000	0.000000	-2.119001	0.172951	-1.030545	0.000000	0.000000	4.000000	19.000000	0.000000
22036.492381	0.183486	0.594490	-0.051905	74.826721	22.582144	98.028107	-2.366909	0.000000	-4.404287	0.000000	0.000000	0.000000	-2.202834	0.154671	-0.927913	0.000000	0.000000	4.000000	19.000000	0.000000
22036.495714	0.183486	0.594490	-0.051905	74.826721	22.582144	98.028107	-2.366909	0.000000	-4.404287	0.000000	0.000000	0.000000	-2.202834	0.154671	-0.927913	0.000000	0.000000	4.000000	19.000000	0.000000
22036.499048	0.183486	0.594490	-0.051905	74.826721	22.582144	98.028107	-2.366909	0.000000	-4.404287	0.000000	0.000000	0.000000	-2.202834	0.154671	-0.927913	0.000000	0.000000	4.000000	19.000000	0.000000
22036.502381	0.175793	0.594952	-0.054641	74.680923	23.219095	97.708992	-2.595265	0.000000	-4.174294	0.000000	0.000000	0.000000	-2.307855	0.138572	-0.820565	0.000000	0.000000	4.000000	19.000000	0.000000
22036.505714	0.175793	0.594952	-0.054641	74.680923	23.219095	97.708992	-2.595265	0.000000	-4.174294	0.000000	0.000000	0.000000	-2.307855	0.138572	-0.820565	0.000000	0.000000	4.000000	19.000000	0.000000
22036.509048	0.175793	0.594952	-0.054641	74.680923	23.219095	97.708992	-2.595265	0.000000	-4.174294	0.000000	0.000000	0.000000	-2.307855	0.138572	-0.820565	0.000000	0.000000	4.000000	19.000000	0.000000
22036.512381	0.167964	0.595356	-0.057075	74.549278	24.177320	97.660805	-2.732026	0.000000	-3.789652	0.000000	0.000000	0.000000	-2.348659	0.121371	-0.730461	0.000000	0.000000	4.000000	19.000000	0.000000
22036.515714	0.167964	0.595356	-0.057075	74.549278	24.177320	97.660805	-2.732026	0.000000	-3.789652	0.000000	0.000000	0.000000	-2.348659	0.121371	-0.730461	0.000000	0.000000	4.000000	19.000000	0.000000
22036.519048	0.167964	0.595356	-0.057075	74.549278	24.177320	97.660805	-2.732026	0.000000	-3.789652	0.000000	0.000000	0.000000	-2.348659	0.121371	-0.730461	0.000000	0.000000	4.000000	19.000000	0.000000
22036.522381	0.160179	0.595738	-0.059205	74.417259	25.577435	98.092415	-2.853770	0.000000	-3.398209	0.000000	0.000000	0.000000	-2.335443	0.114598	-0.638874	0.000000	0.000000	4.000000	19.000000	0.000000
22036.525714	0.160179	0.595738	-0.059205	74.417259	25.577435	98.092415	-2.853770	0.000000	-3.398209	0.000000	0.000000	0.000000	-2.335443	0.114598	-0.638874	0.000000	0.000000	4.000000	19.000000	0.000000
22036.529048	0.160179	0.595738	-0.059205	74.417259	25.577435	98.092415	-2.853770	0.000000	-3.398209	0.000000	0.000000	0.000000	-2.335443	0.114598	-0.638874	0.000000	0.000000	4.000000	19.000000	0.000000
22036.532381	0.152244	0.596083	-0.060950	74.266876	27.336773	98.897606	-2.960248	0.000000	-3.008968	0.000000	0.000000	0.000000	-2.380575	0.103579	-0.523600	0.000000	0.000000	4.000000	19.000000	0.000000
22036.535714	0.152244	0.596083	-0.060950	74.266876	27.336773	98.897606	-2.960248	0.000000	-3.008968	0.000000	0.000000	0.000000	-2.380575	0.103579	-0.523600	0.000000	0.000000	4.000000	19.000000	0.000000
22036.539048	0.152244	0.596083	-0.060950	74.266876	27.336773	98.897606	-2.960248	0.000000	-3.008968	0.000000	0.000000	0.000000	-2.380575	0.103579	-0.523600	0.000000	0.000000	4.000000	19.000000	0.000000
22036.542381	0.144166	0.596424	-0.062337	74.086929	29.250343	100.044357	-3.047515	0.000000	-2.612205	0.000000	0.000000	0.000000	-2.423505	0.102128	-0.416079	0.000000	0.000000	4.000000	19.000000	0.000000
22036.545714	0.144166	0.596424	-0.062337	74.086929	29.250343	100.044357	-3.047515	0.000000	-2.612205	0.000000	0.000000	0.000000	-2.423505	0.102128	-0.416079	0.000000	0.000000	4.000000	19.000000	0.000000
22036.549048	0.144166	0.596424	-0.062337	74.086929	29.250343	100.044357	-3.047515	0.000000	-2.612205	0.000000	0.000000	0.000000	-2.423505	0.102128	-0.416079	0.000000	0.000000	4.000000	19.000000	0.000000
22036.552381	0.135883	0.596754	-0.063282	73.888168	31.102757	101.104774	-3.116861	0.000000	-2.208288	0.000000	0.000000	0.000000	-2.484919	0.099031	-0.283340	0.000000	0.000000	4.000000	19.000000	0.000000
22036.555714	0.135883	0.596754	-0.063282	73.888168	31.102757	101.104774	-3.116861	0.000000	-2.208288	0.000000	0.000000	0.000000	-2.484919	0.099031	-0.283340	0.000000	0.000000	4.000000	19.000000	0.000000
22036.559048	0.135883	0.596754	-0.063282	73.888168	31.102757	101.104774	-3.116861	0.000000	-2.208288	0.000000	0.000000	0.000000	-2.484919	0.099031	-0.283340	0.000000	0.000000	4.000000	19.000000	0.000000
22036.562381	0.127476	0.597133	-0.063751	73.648918	32.840408	101.910248	-3.164085	0.000000	-1.794134	0.000000	0.000000	0.000000	-2.521919	0.113712	-0.140920	0.000000	0.000000	4.000000	19.000000	0.000000
22036.565714	0.127476	0.597133	-0.063751	73.648918	32.840408	101.910248	-3.164085	0.000000	-1.794134	0.000000	0.000000	0.000000	-2.521919	0.113712	-0.140920	0.000000	0.000000	4.000000	19.000000	0.000000
22036.569048	0.127476	0.597133	-0.063751	73.648918	32.840408	101.910248	-3.164085	0.000000	-1.794134	0.000000	0.000000	0.000000	-2.521919	0.113712	-0.140920	0.000000	0.000000	4.000000	19.000000	0.000000
22036.572381	0.119128	0.597516	-0.063751	73.320152	34.517872	102.658722	-3.187572	0.000000	-1.373814	0.000000	0.000000	0.000000	-2.504439	0.114903	0.000058	0.000000	0.000000	4.000000	19.000000	0.000000
22036.575714	0.119128	0.597516	-0.063751	73.320152	34.517872	102.658722	-3.187572	0.000000	-1.373814	0.000000	0.000000	0.000000	-2.504439	0.114903	0.000058	0.000000	0.000000	4.000000	19.000000	0.000000
22036.579048	0.119128	0.597516	-0.063751	73.320152	34.517872	102.658722	-3.187572	0.000000	-1.373814	0.000000	0.000000	0.000000	-2.504439	0.114903	0.000058	0.000000	0.000000	4.000000	19.000000	0.000000
22036.582381	0.110788	0.597934	-0.063281	72.887581	36.198795	103.639778	-3.187562	0.000000	-0.956408	0.000000	0.000000	0.000000	-2.502187	0.125315	0.141007	0.000000	0.000000	4.000000	19.000000	0.000000
22036.585714	0.110788	0.597934	-0.063281	72.887581	36.198795	103.639778	-3.187562	0.000000	-0.956408	0.000000	0.000000	0.000000	-2.502187	0.125315	0.141007	0.000000	0.000000	4.000000	19.000000	0.000000
22036.589048	0.110788	0.597934	-0.063281	72.887581	36.198795	103.639778	-3.187562	0.000000	-0.956408	0.000000	0.000000	0.000000	-2.502187	0.125315	0.141007	0.000000	0.000000	4.000000	19.000000	0.000000
22036.592381	0.102512	0.598363	-0.062306	72.366043	37.742462	104.727036	-3.164060	0.000000	-0.539377	0.000000	0.000000	0.000000	-2.482623	0.128633	0.292472	0.000000	0.000000	4.000000	19.000000	0.000000
22036.595714	0.102512	0.598363	-0.062306	72.366043	37.742462	104.727036	-3.164060	0.000000	-0.539377	0.000000	0.000000	0.000000	-2.482623	0.128633	0.292472	0.000000	0.000000	4.000000	19.000000	0.000000
22036.599048	0.102512	0.598363	-0.062306	72.366043	37.742462	104.727036	-3.164060	0.000000	-0.539377	0.000000	0.000000	0.000000	-2.482623	0.128633	0.292472	0.000000	0.000000	4.000000	19.000000	0.000000
22036.602381	0.094286	0.598757	-0.060905	71.827072	38.992603	105.480980	-3.115315	0.000000	-0.125606	0.000000	0.000000	0.000000	-2.467870	0.118226	0.420275	0.000000	0.000000	4.000000	19.000000	0.000000
22036.605714	0.094286	0.598757	-0.060905	71.827072	38.992603	105.480980	-3.115315	0.000000	-0.125606	0.000000	0.000000	0.000000	-2.467870	0.118226	0.420275	0.000000	0.000000	4.000000	19.000000	0.000000
22036.609048	0.094286	0.598757	-0.060905	71.827072	38.992603	105.480980	-3.115315	0.000000	-0.125606	0.000000	0.000000	0.000000	-2.467870	0.118226	0.420275	0.000000	0.000000	4.000000	19.000000	0.000000
22036.612381	0.085959	0.599031	-0.059162	71.560204	40.116161	105.601273	-3.045269	0.000000	0.285705	0.000000	0.000000	0.000000	-2.498168	0.082428	0.523109	0.000000	0.000000	4.000000	19.000000	0.000000
22036.615714	0.085959	0.599031	-0.059162	71.560204	40.116161	105.601273	-3.045269	0.000000	0.285705	0.000000	0.000000	0.000000	-2.498168	0.082428	0.523109	0.000000	0.000000	4.000000	19.000000	0.000000
22036.619048	0.085959	0.599031	-0.059162	71.560204	40.116161	105.601273	-3.045269	0.000000	0.285705	0.000000	0.000000	0.000000	-2.498168	0.082428	0.523109	0.000000	0.000000	4.000000	19.000000	0.000000
22036.622381	0.077481	0.599100	-0.057188	71.750381	41.518871	105.427376	-2.958084	0.000000	0.702067	0.000000	0.000000	0.000000	-2.543196	0.020576	0.592095	0.000000	0.000000	4.000000	19.000000	0.000000
22036.625714	0.077481	0.599100	-0.057188	71.750381	41.518871	105.427376	-2.958084	0.000000	0.702067	0.000000	0.000000	0.000000	-2.543196	0.020576	0.592095	0.000000	0.000000	4.000000	19.000000	0.000000
22036.629048	0.077481	0.599100	-0.057188	71.750381	41.518871	105.427376	-2.958084	0.000000	0.702067	0.000000	0.000000	0.000000	-2.543196	0.020576	0.592095	0.000000	0.000000	4.000000	19.000000	0.000000
22036.632381	0.068865	0.599144	-0.054685	72.115471	43.103519	105.397743	-2.859402	0.000000	1.125933	0.000000	0.000000	0.000000	-2.585053	0.013270	0.751060	0.000000	0.000000	4.000000	19.000000	0.000000
22036.635714	0.068865	0.599144	-0.054685	72.115471	43.103519	105.397743	-2.859402	0.000000	1.125933	0.000000	0.000000	0.000000	-2.585053	0.013270	0.751060	0.000000	0.000000	4.000000	19.000000	0.000000
22036.639048	0.068865	0.599144	-0.054685	72.115471	43.103519	105.397743	-2.859402	0.000000	1.125933	0.000000	0.000000	0.000000	-2.585053	0.013270	0.751060	0.000000	0.000000	4.000000	19.000000	0.000000
22036.642381	0.060352	0.599204	-0.051576	72.373276	44.919853	106.097420	-2.734225	0.000000	1.556775	0.000000	0.000000	0.000000	-2.553827	0.018019	0.932573	0.000000	0.000000	4.000000	19.000000	0.000000
22036.645714	0.060352	0.599204	-0.051576	72.373276	44.919853	106.097420	-2.734225	0.000000	1.556775	0.000000	0.000000	0.000000	-2.553827	0.018019	0.932573	0.000000	0.000000	4.000000	19.000000	0.000000
22036.649048	0.060352	0.599204	-0.051576	72.373276	44.919853	106.097420	-2.734225	0.000000	1.556775	0.000000	0.000000	0.000000	-2.553827	0.018019	0.932573	0.000000	0.000000	4.000000	19.000000	0.000000
22036.652381	0.052163	0.599339	-0.047771	72.369232	47.143147	107.577759	-2.578796	0.000000	1.982413	0.000000	0.000000	0.000000	-2.456536	0.040498	1.141442	0.000000	0.000000	4.000000	19.000000	0.000000
22036.655714	0.052163	0.599339	-0.047771	72.369232	47.143147	107.577759	-2.578796	0.000000	1.982413	0.000000	0.000000	0.000000	-2.456536	0.040498	1.141442	0.000000	0.000000	4.000000	19.000000	0.000000
22036.659048	0.052163	0.599339	-0.047771	72.369232	47.143147	107.577759	-2.578796	0.000000	1.982413	0.000000	0.000000	0.000000	-2.456536	0.040498	1.141442	0.000000	0.000000	4.000000	19.000000	0.000000
22036.662381	0.044557	0.599556	-0.043382	72.160912	50.059013	109.843079	-2.388556	0.000000	2.391835	0.000000	0.000000	0.000000	-2.281865	0.065109	1.316812	0.000000	0.000000	4.000000	19.000000	0.000000
22036.665714	0.044557	0.599556	-0.043382	72.160912	50.059013	109.843079	-2.388556	0.000000	2.391835	0.000000	0.000000	0.000000	-2.281865	0.065109	1.316812	0.000000	0.000000	4.000000	19.000000	0.000000
22036.669048	0.044557	0.599556	-0.043382	72.160912	50.059013	109.843079	-2.388556	0.000000	2.391835	0.000000	0.000000	0.000000	-2.281865	0.065109	1.316812	0.000000	0.000000	4.000000	19.000000	0.000000
22036.672381	0.037313	0.599683	-0.038534	71.919716	54.147106	113.241966	-2.169087	0.000000	2.772146	0.000000	0.000000	0.000000	-2.173170	0.037869	1.454278	0.000000	0.000000	4.000000	19.000000	0.000000
22036.675714	0.037313	0.599683	-0.038534	71.919716	54.147106	113.241966	-2.169087	0.000000	2.772146	0.000000	0.000000	0.000000	-2.173170	0.037869	1.454278	0.000000	0.000000	4.000000	19.000000	0.000000
22036.679048	0.037313	0.599683	-0.038534	71.919716	54.147106	113.241966	-2.169087	0.000000	2.772146	0.000000	0.000000	0.000000	-2.173170	0.037869	1.454278	0.000000	0.000000	4.000000	19.000000	0.000000
22036.682381	0.030373	0.599816	-0.033220	71.777695	58.885712	116.885765	-1.926708	0.000000	3.134341	0.000000	0.000000	0.000000	-2.082093	0.039895	1.594259	0.000000	0.000000	4.000000	19.000000	0.000000
22036.685714	0.030373	0.599816	-0.033220	71.777695	58.885712	116.885765	-1.926708	0.000000	3.134341	0.000000	0.000000	0.000000	-2.082093	0.039895	1.594259	0.000000	0.000000	4.000000	19.000000	0.000000
22036.689048	0.030373	0.599816	-0.033220	71.777695	58.885712	116.885765	-1.926708	0.000000	3.134341	0.000000	0.000000	0.000000	-2.082093	0.039895	1.594259	0.000000	0.000000	4.000000	19.000000	0.000000
22036.692381	0.023600	0.599872	-0.027394	71.853004	63.495754	119.989571	-1.660998	0.000000	3.481357	0.000000	0.000000	0.000000	-2.031843	0.016957	1.747792	0.000000	0.000000	4.000000	19.000000	0.000000
22036.695714	0.023600	0.599872	-0.027394	71.853004	63.495754	119.989571	-1.660998	0.000000	3.481357	0.000000	0.000000	0.000000	-2.031843	0.016957	1.747792	0.000000	0.000000	4.000000	19.000000	0.000000
22036.699048	0.023600	0.599872	-0.027394	71.853004	63.495754	119.989571	-1.660998	0.000000	3.481357	0.000000	0.000000	0.000000	-2.031843	0.016957	1.747792	0.000000	0.000000	4.000000	19.000000	0.000000
22036.702381	0.017100	0.599883	-0.021069	72.110817	67.833694	123.103180	-1.369699	0.000000	3.819997	0.000000	0.000000	0.000000	-1.949983	0.003191	1.897394	0.000000	0.000000	4.000000	19.000000	0.000000
22036.705714	0.017100	0.599883	-0.021069	72.110817	67.833694	123.103180	-1.369699	0.000000	3.819997	0.000000	0.000000	0.000000	-1.949983	0.003191	1.897394	0.000000	0.000000	4.000000	19.000000	0.000000
22036.709048	0.017100	0.599883	-0.021069	72.110817	67.833694	123.103180	-1.369699	0.000000	3.819997	0.000000	0.000000	0.000000	-1.949983	0.003191	1.897394	0.000000	0.000000	4.000000	19.000000	0.000000
22036.712381	0.011095	0.599854	-0.014249	72.278412	72.122902	126.542435	-1.053467	0.000000	4.144994	0.000000	0.000000	0.000000	-1.801527	-0.008488	2.046192	0.000000	0.000000	4.000000	19.000000	0.000000
22036.715714	0.011095	0.599854	-0.014249	72.278412	72.122902	126.542435	-1.053467	0.000000	4.144994	0.000000	0.000000	0.000000	-1.801527	-0.008488	2.046192	0.000000	0.000000	4.000000	19.000000	0.000000
22036.719048	0.011095	0.599854	-0.014249	72.278412	72.122902	126.542435	-1.053467	0.000000	4.144994	0.000000	0.000000	0.000000	-1.801527	-0.008488	2.046192	0.000000	0.000000	4.000000	19.000000	0.000000
22036.722381	0.005740	0.599775	-0.006940	72.264908	76.289619	129.691071	-0.712435	0.000000	4.445249	0.000000	0.000000	0.000000	-1.606424	-0.023724	2.192461	0.000000	0.000000	4.000000	19.000000	0.000000
22036.725714	0.005740	0.599775	-0.006940	72.264908	76.289619	129.691071	-0.712435	0.000000	4.445249	0.000000	0.000000	0.000000	-1.606424	-0.023724	2.192461	0.000000	0.000000	4.000000	19.000000	0.000000
22036.729048	0.005740	0.599775	-0.006940	72.264908	76.289619	129.691071	-0.712435	0.000000	4.445249	0.000000	0.000000	0.000000	-1.606424	-0.023724	2.192461	0.000000	0.000000	4.000000	19.000000	0.000000
22036.732381	0.000904	0.599658	0.000843	72.103638	80.177834	132.422867	-0.347025	0.000000	4.712986	0.000000	0.000000	0.000000	-1.451027	-0.035079	2.335109	0.000000	0.000000	4.000000	19.000000	0.000000
22036.735714	0.000904	0.599658	0.000843	72.103638	80.177834	132.422867	-0.347025	0.000000	4.712986	0.000000	0.000000	0.000000	-1.451027	-0.035079	2.335109	0.000000	0.000000	4.000000	19.000000	0.000000
22036.739048	0.000904	0.599658	0.000843	72.103638	80.177834	132.422867	-0.347025	0.000000	4.712986	0.000000	0.000000	0.000000	-1.451027	-0.035079	2.335109	0.000000	0.000000	4.000000	19.000000	0.000000
22036.742381	-0.003418	0.599532	0.009034	71.866524	83.852585	135.169022	0.042160	0.000000	4.954824	0.000000	0.000000	0.000000	-1.296525	-0.037953	2.457108	0.000000	0.000000	4.000000	19.000000	0.000000
22036.745714	-0.003418	0.599532	0.009034	71.866524	83.852585	135.169022	0.042160	0.000000	4.954824	0.000000	0.000000	0.000000	-1.296525	-0.037953	2.457108	0.000000	0.000000	4.000000	19.000000	0.000000
22036.749048	-0.003418	0.599532	0.009034	71.866524	83.852585	135.169022	0.042160	0.000000	4.954824	0.000000	0.000000	0.000000	-1.296525	-0.037953	2.457108	0.000000	0.000000	4.000000	19.000000	0.000000
22036.752381	-0.007177	0.599340	0.017543	71.644653	87.383759	137.869659	0.435092	0.000000	4.981033	0.000000	0.000000	0.000000	-1.127623	-0.057669	2.552839	0.000000	0.000000	4.000000	19.000000	0.000000
22036.755714	-0.007177	0.599340	0.017543	71.644653	87.383759	137.869659	0.435092	0.000000	4.981033	0.000000	0.000000	0.000000	-1.127623	-0.057669	2.552839	0.000000	0.000000	4.000000	19.000000	0.000000
22036.759048	-0.007177	0.599340	0.017543	71.644653	87.383759	137.869659	0.435092	0.000000	4.981033	0.000000	0.000000	0.000000	-1.127623	-0.057669	2.552839	0.000000	0.000000	4.000000	19.000000	0.000000
22036.762381	-0.010294	0.599092	0.026309	71.494415	90.866104	140.415131	0.807666	0.000000	4.934336	0.000000	0.000000	0.000000	-0.935180	-0.074324	2.629784	0.000000	0.000000	4.000000	19.000000	0.000000
22036.765714	-0.010294	0.599092	0.026309	71.494415	90.866104	140.415131	0.807666	0.000000	4.934336	0.000000	0.000000	0.000000	-0.935180	-0.074324	2.629784	0.000000	0.000000	4.000000	19.000000	0.000000
22036.769048	-0.010294	0.599092	0.026309	71.494415	90.866104	140.415131	0.807666	0.000000	4.934336	0.000000	0.000000	0.000000	-0.935180	-0.074324	2.629784	0.000000	0.000000	4.000000	19.000000	0.000000
22036.772381	-0.012755	0.598769	0.035298	71.432022	94.350555	142.743393	1.160124	0.000000	4.863549	0.000000	0.000000	0.000000	-0.738113	-0.096946	2.696702	0.000000	0.000000	4.000000	19.000000	0.000000
22036.775714	-0.012755	0.598769	0.035298	71.432022	94.350555	142.743393	1.160124	0.000000	4.863549	0.000000	0.000000	0.000000	-0.738113	-0.096946	2.696702	0.000000	0.000000	4.000000	19.000000	0.000000
22036.779048	-0.012755	0.598769	0.035298	71.432022	94.350555	142.743393	1.160124	0.000000	4.863549	0.000000	0.000000	0.000000	-0.738113	-0.096946	2.696702	0.000000	0.000000	4.000000	19.000000	0.000000
22036.782381	-0.014708	0.598332	0.044453	71.479973	97.907303	145.219040	1.493771	0.000000	4.771650	0.000000	0.000000	0.000000	-0.585887	-0.130986	2.746551	0.000000	0.000000	4.000000	19.000000	0.000000
22036.785714	-0.014708	0.598332	0.044453	71.479973	97.907303	145.219040	1.493771	0.000000	4.771650	0.000000	0.000000	0.000000	-0.585887	-0.130986	2.746551	0.000000	0.000000	4.000000	19.000000	0.000000
22036.789048	-0.014708	0.598332	0.044453	71.479973	97.907303	145.219040	1.493771	0.000000	4.771650	0.000000	0.000000	0.000000	-0.585887	-0.130986	2.746551	0.000000	0.000000	4.000000	19.000000	0.000000
22036.792381	-0.016049	0.597822	0.053785	71.619896	101.505966	147.836929	1.806746	0.000000	4.662153	0.000000	0.000000	0.000000	-0.402557	-0.152972	2.799630	0.000000	0.000000	4.000000	19.000000	0.000000
22036.795714	-0.016049	0.597822	0.053785	71.619896	101.505966	147.836929	1.806746	0.000000	4.662153	0.000000	0.000000	0.000000	-0.402557	-0.152972	2.799630	0.000000	0.000000	4.000000	19.000000	0.000000
22036.799048	-0.016049	0.597822	0.053785	71.619896	101.505966	147.836929	1.806746	0.000000	4.662153	0.000000	0.000000	0.000000	-0.402557	-0.152972	2.799630	0.000000	0.000000	4.000000	19.000000	0.000000
22036.802381	-0.016716	0.597222	0.063192	71.739922	105.078461	150.384079	2.102506	0.000000	4.536460	0.000000	0.000000	0.000000	-0.199913	-0.180099	2.822092	0.000000	0.000000	4.000000	19.000000	0.000000
22036.805714	-0.016716	0.597222	0.063192	71.739922	105.078461	150.384079	2.102506	0.000000	4.536460	0.000000	0.000000	0.000000	-0.199913	-0.180099	2.822092	0.000000	0.000000	4.000000	19.000000	0.000000
22036.809048	-0.016716	0.597222	0.063192	71.739922	105.078461	150.384079	2.102506	0.000000	4.536460	0.000000	0.000000	0.000000	-0.199913	-0.180099	2.822092	0.000000	0.000000	4.000000	19.000000	0.000000
22036.812381	-0.016668	0.596626	0.072688	71.745560	108.417755	152.887878	2.380576	0.000000	4.396914	0.000000	0.000000	0.000000	0.014250	-0.178745	2.848619	0.000000	0.000000	4.000000	19.000000	0.000000
22036.815714	-0.016668	0.596626	0.072688	71.745560	108.417755	152.887878	2.380576	0.000000	4.396914	0.000000	0.000000	0.000000	0.014250	-0.178745	2.848619	0.000000	0.000000	4.000000	19.000000	0.000000
22036.819048	-0.016668	0.596626	0.072688	71.745560	108.417755	152.887878	2.380576	0.000000	4.396914	0.000000	0.000000	0.000000	0.014250	-0.178745	2.848619	0.000000	0.000000	4.000000	19.000000	0.000000
22036.822381	-0.015969	0.596046	0.082240	71.621353	111.345230	155.201828	2.643974	0.000000	4.243749	0.000000	0.000000	0.000000	0.209740	-0.173880	2.865565	0.000000	0.000000	4.000000	19.000000	0.000000
22036.825714	-0.015969	0.596046	0.082240	71.621353	111.345230	155.201828	2.643974	0.000000	4.243749	0.000000	0.000000	0.000000	0.209740	-0.173880	2.865565	0.000000	0.000000	4.000000	19.000000	0.000000
22036.829048	-0.015969	0.596046	0.082240	71.621353	111.345230	155.201828	2.643974	0.000000	4.243749	0.000000	0.000000	0.000000	0.209740	-0.173880	2.865565	0.000000	0.000000	4.000000	19.000000	0.000000
22036.832381	-0.014634	0.595467	0.091762	71.483963	114.053619	157.268906	2.892303	0.000000	4.078551	0.000000	0.000000	0.000000	0.400508	-0.173823	2.856874	0.000000	0.000000	4.000000	19.000000	0.000000
22036.835714	-0.014634	0.595467	0.091762	71.483963	114.053619	157.268906	2.892303	0.000000	4.078551	0.000000	0.000000	0.000000	0.400508	-0.173823	2.856874	0.000000	0.000000	4.000000	19.000000	0.000000
22036.839048	-0.014634	0.595467	0.091762	71.483963	114.053619	157.268906	2.892303	0.000000	4.078551	0.000000	0.000000	0.000000	0.400508	-0.173823	2.856874	0.000000	0.000000	4.000000	19.000000	0.000000
22036.842381	-0.012683	0.594804	0.101149	71.439407	116.870354	159.337921	3.124619	0.000000	3.903429	0.000000	0.000000	0.000000	0.585298	-0.198924	2.815951	0.000000	0.000000	4.000000	19.000000	0.000000
22036.845714	-0.012683	0.594804	0.101149	71.439407	116.870354	159.337921	3.124619	0.000000	3.903429	0.000000	0.000000	0.000000	0.585298	-0.198924	2.815951	0.000000	0.000000	4.000000	19.000000	0.000000
22036.849048	-0.012683	0.594804	0.101149	71.439407	116.870354	159.337921	3.124619	0.000000	3.903429	0.000000	0.000000	0.000000	0.585298	-0.198924	2.815951	0.000000	0.000000	4.000000	19.000000	0.000000
22036.852381	-0.010279	0.594050	0.110411	71.527061	119.934708	161.535873	3.339970	0.000000	3.720834	0.000000	0.000000	0.000000	0.721286	-0.226000	2.778630	0.000000	0.000000	4.000000	19.000000	0.000000
22036.855714	-0.010279	0.594050	0.110411	71.527061	119.934708	161.535873	3.339970	0.000000	3.720834	0.000000	0.000000	0.000000	0.721286	-0.226000	2.778630	0.000000	0.000000	4.000000	19.000000	0.000000
22036.859048	-0.010279	0.594050	0.110411	71.527061	119.934708	161.535873	3.339970	0.000000	3.720834	0.000000	0.000000	0.000000	0.721286	-0.226000	2.778630	0.000000	0.000000	4.000000	19.000000	0.000000
22036.862381	-0.007486	0.593221	0.119519	71.720970	123.216789	163.868378	3.537650	0.000000	3.533416	0.000000	0.000000	0.000000	0.837736	-0.248691	2.732348	0.000000	0.000000	4.000000	19.000000	0.000000
22036.865714	-0.007486	0.593221	0.119519	71.720970	123.216789	163.868378	3.537650	0.000000	3.533416	0.000000	0.000000	0.000000	0.837736	-0.248691	2.732348	0.000000	0.000000	4.000000	19.000000	0.000000
22036.869048	-0.007486	0.593221	0.119519	71.720970	123.216789	163.868378	3.537650	0.000000	3.533416	0.000000	0.000000	0.000000	0.837736	-0.248691	2.732348	0.000000	0.000000	4.000000	19.000000	0.000000
22036.872381	-0.004237	0.592276	0.128342	71.955544	126.640152	166.306396	3.717716	0.000000	3.343439	0.000000	0.000000	0.000000	0.974716	-0.283737	2.647091	0.000000	0.000000	4.000000	19.000000	0.000000
22036.875714	-0.004237	0.592276	0.128342	71.955544	126.640152	166.306396	3.717716	0.000000	3.343439	0.000000	0.000000	0.000000	0.974716	-0.283737	2.647091	0.000000	0.000000	4.000000	19.000000	0.000000
22036.879048	-0.004237	0.592276	0.128342	71.955544	126.640152	166.306396	3.717716	0.000000	3.343439	0.000000	0.000000	0.000000	0.974716	-0.283737	2.647091	0.000000	0.000000	4.000000	19.000000	0.000000
22036.882381	-0.000577	0.591289	0.136958	72.129623	129.828201	168.557220	3.881175	0.000000	3.152218	0.000000	0.000000	0.000000	1.098211	-0.296131	2.584663	0.000000	0.000000	4.000000	19.000000	0.000000
22036.885714	-0.000577	0.591289	0.136958	72.129623	129.828201	168.557220	3.881175	0.000000	3.152218	0.000000	0.000000	0.000000	1.098211	-0.296131	2.584663	0.000000	0.000000	4.000000	19.000000	0.000000
22036.889048	-0.000577	0.591289	0.136958	72.129623	129.828201	168.557220	3.881175	0.000000	3.152218	0.000000	0.000000	0.000000	1.098211	-0.296131	2.584663	0.000000	0.000000	4.000000	19.000000	0.000000
22036.892381	0.003534	0.590304	0.145295	72.116585	132.324554	170.253021	4.030048	0.000000	2.959511	0.000000	0.000000	0.000000	1.233109	-0.295365	2.500998	0.000000	0.000000	4.000000	19.000000	0.000000
22036.895714	0.003534	0.590304	0.145295	72.116585	132.324554	170.253021	4.030048	0.000000	2.959511	0.000000	0.000000	0.000000	1.233109	-0.295365	2.500998	0.000000	0.000000	4.000000	19.000000	0.000000
22036.899048	0.003534	0.590304	0.145295	72.116585	132.324554	170.253021	4.030048	0.000000	2.959511	0.000000	0.000000	0.000000	1.233109	-0.295365	2.500998	0.000000	0.000000	4.000000	19.000000	0.000000
22036.902381	0.008160	0.589357	0.153304	71.903603	133.887543	171.173676	4.165495	0.000000	2.765620	0.000000	0.000000	0.000000	1.387891	-0.284125	2.402677	0.000000	0.000000	4.000000	19.000000	0.000000
22036.905714	0.008160	0.589357	0.153304	71.903603	133.887543	171.173676	4.165495	0.000000	2.765620	0.000000	0.000000	0.000000	1.387891	-0.284125	2.402677	0.000000	0.000000	4.000000	19.000000	0.000000
22036.909048	0.008160	0.589357	0.153304	71.903603	133.887543	171.173676	4.165495	0.000000	2.765620	0.000000	0.000000	0.000000	1.387891	-0.284125	2.402677	0.000000	0.000000	4.000000	19.000000	0.000000
22036.912381	0.013341	0.588424	0.160985	71.627930	135.002243	171.692444	4.289218	0.000000	2.569554	0.000000	0.000000	0.000000	1.554277	-0.279774	2.304463	0.000000	0.000000	4.000000	19.000000	0.000000
22036.915714	0.013341	0.588424	0.160985	71.627930	135.002243	171.692444	4.289218	0.000000	2.569554	0.000000	0.000000	0.000000	1.554277	-0.279774	2.304463	0.000000	0.000000	4.000000	19.000000	0.000000
22036.919048	0.013341	0.588424	0.160985	71.627930	135.002243	171.692444	4.289218	0.000000	2.569554	0.000000	0.000000	0.000000	1.554277	-0.279774	2.304463	0.000000	0.000000	4.000000	19.000000	0.000000
22036.922381	0.018843	0.587555	0.168184	71.475662	136.226913	172.255844	4.402644	0.000000	2.369964	0.000000	0.000000	0.000000	1.650770	-0.260891	2.159728	0.000000	0.000000	4.000000	19.000000	0.000000
22036.925714	0.018843	0.587555	0.168184	71.475662	136.226913	172.255844	4.402644	0.000000	2.369964	0.000000	0.000000	0.000000	1.650770	-0.260891	2.159728	0.000000	0.000000	4.000000	19.000000	0.000000
22036.929048	0.018843	0.587555	0.168184	71.475662	136.226913	172.255844	4.402644	0.000000	2.369964	0.000000	0.000000	0.000000	1.650770	-0.260891	2.159728	0.000000	0.000000	4.000000	19.000000	0.000000
22036.932381	0.024726	0.586686	0.174970	71.634827	138.041824	173.242065	4.503134	0.000000	2.172966	0.000000	0.000000	0.000000	1.764887	-0.260707	2.035730	0.000000	0.000000	4.000000	19.000000	0.000000
22036.935714	0.024726	0.586686	0.174970	71.634827	138.041824	173.242065	4.503134	0.000000	2.172966	0.000000	0.000000	0.000000	1.764887	-0.260707	2.035730	0.000000	0.000000	4.000000	19.000000	0.000000
22036.939048	0.024726	0.586686	0.174970	71.634827	138.041824	173.242065	4.503134	0.000000	2.172966	0.000000	0.000000	0.000000	1.764887	-0.260707	2.035730	0.000000	0.000000	4.000000	19.000000	0.000000
22036.942381	0.030833	0.585792	0.181265	72.166702	140.606705	174.865250	4.592999	0.000000	1.975946	0.000000	0.000000	0.000000	1.832046	-0.268264	1.888623	0.000000	0.000000	4.000000	19.000000	0.000000
22036.945714	0.030833	0.585792	0.181265	72.166702	140.606705	174.865250	4.592999	0.000000	1.975946	0.000000	0.000000	0.000000	1.832046	-0.268264	1.888623	0.000000	0.000000	4.000000	19.000000	0.000000
22036.949048	0.030833	0.585792	0.181265	72.166702	140.606705	174.865250	4.592999	0.000000	1.975946	0.000000	0.000000	0.000000	1.832046	-0.268264	1.888623	0.000000	0.000000	4.000000	19.000000	0.000000
22036.952381	0.037279	0.584958	0.187088	72.953857	143.560913	177.352737	4.671467	0.000000	1.782525	0.000000	0.000000	0.000000	1.933778	-0.249910	1.746711	0.000000	0.000000	4.000000	19.000000	0.000000
22036.955714	0.037279	0.584958	0.187088	72.953857	143.560913	177.352737	4.671467	0.000000	1.782525	0.000000	0.000000	0.000000	1.933778	-0.249910	1.746711	0.000000	0.000000	4.000000	19.000000	0.000000
22036.959048	0.037279	0.584958	0.187088	72.953857	143.560913	177.352737	4.671467	0.000000	1.782525	0.000000	0.000000	0.000000	1.933778	-0.249910	1.746711	0.000000	0.000000	4.000000	19.000000	0.000000
22036.962381	0.044024	0.584184	0.192372	73.807854	146.533264	-179.771927	4.740686	0.000000	1.589306	0.000000	0.000000	0.000000	2.023419	-0.232452	1.585129	0.000000	0.000000	4.000000	19.000000	0.000000
22036.965714	0.044024	0.584184	0.192372	73.807854	146.533264	-179.771927	4.740686	0.000000	1.589306	0.000000	0.000000	0.000000	2.023419	-0.232452	1.585129	0.000000	0.000000	4.000000	19.000000	0.000000
22036.969048	0.044024	0.584184	0.192372	73.807854	146.533264	-179.771927	4.740686	0.000000	1.589306	0.000000	0.000000	0.000000	2.023419	-0.232452	1.585129	0.000000	0.000000	4.000000	19.000000	0.000000
22036.972381	0.051028	0.583420	0.197115	74.537064	149.259079	-176.803864	4.800887	0.000000	1.396957	0.000000	0.000000	0.000000	2.101096	-0.229077	1.422946	0.000000	0.000000	4.000000	19.000000	0.000000
22036.975714	0.051028	0.583420	0.197115	74.537064	149.259079	-176.803864	4.800887	0.000000	1.396957	0.000000	0.000000	0.000000	2.101096	-0.229077	1.422946	0.000000	0.000000	4.000000	19.000000	0.000000
22036.979048	0.051028	0.583420	0.197115	74.537064	149.259079	-176.803864	4.800887	0.000000	1.396957	0.000000	0.000000	0.000000	2.101096	-0.229077	1.422946	0.000000	0.000000	4.000000	19.000000	0.000000
22036.982381	0.058310	0.582748	0.201303	75.057411	151.059616	-174.554642	4.852481	0.000000	1.205581	0.000000	0.000000	0.000000	2.184845	-0.201597	1.256610	0.000000	0.000000	4.000000	19.000000	0.000000
22036.985714	0.058310	0.582748	0.201303	75.057411	151.059616	-174.554642	4.852481	0.000000	1.205581	0.000000	0.000000	0.000000	2.184845	-0.201597	1.256610	0.000000	0.000000	4.000000	19.000000	0.000000
22036.989048	0.058310	0.582748	0.201303	75.057411	151.059616	-174.554642	4.852481	0.000000	1.205581	0.000000	0.000000	0.000000	2.184845	-0.201597	1.256610	0.000000	0.000000	4.000000	19.000000	0.000000
22036.992381	0.065892	0.582155	0.204923	75.385178	151.815720	-173.297195	4.896106	0.000000	1.013976	0.000000	0.000000	0.000000	2.274547	-0.177798	1.085815	0.000000	0.000000	4.000000	19.000000	0.000000
22036.995714	0.065892	0.582155	0.204923	75.385178	151.815720	-173.297195	4.896106	0.000000	1.013976	0.000000	0.000000	0.000000	2.274547	-0.177798	1.085815	0.000000	0.000000	4.000000	19.000000	0.000000
22036.999048	0.065892	0.582155	0.204923	75.385178	151.815720	-173.297195	4.896106	0.000000	1.013976	0.000000	0.000000	0.000000	2.274547	-0.177798	1.085815	0.000000	0.000000	4.000000	19.000000	0.000000
22037.002381	0.073757	0.581622	0.207927	75.632614	152.262238	-172.076859	4.932149	0.000000	0.820917	0.000000	0.000000	0.000000	2.359419	-0.159891	0.901290	0.000000	0.000000	4.000000	19.000000	0.000000
22037.005714	0.073757	0.581622	0.207927	75.632614	152.262238	-172.076859	4.932149	0.000000	0.820917	0.000000	0.000000	0.000000	2.359419	-0.159891	0.901290	0.000000	0.000000	4.000000	19.000000	0.000000
22037.009048	0.073757	0.581622	0.207927	75.632614	152.262238	-172.076859	4.932149	0.000000	0.820917	0.000000	0.000000	0.000000	2.359419	-0.159891	0.901290	0.000000	0.000000	4.000000	19.000000	0.000000
22037.012381	0.081828	0.581156	0.210324	75.937027	153.328476	-170.068634	4.960646	0.000000	0.626097	0.000000	0.000000	0.000000	2.421229	-0.139906	0.719092	0.000000	0.000000	4.000000	19.000000	0.000000
22037.015714	0.081828	0.581156	0.210324	75.937027	153.328476	-170.068634	4.960646	0.000000	0.626097	0.000000	0.000000	0.000000	2.421229	-0.139906	0.719092	0.000000	0.000000	4.000000	19.000000	0.000000
22037.019048	0.081828	0.581156	0.210324	75.937027	153.328476	-170.068634	4.960646	0.000000	0.626097	0.000000	0.000000	0.000000	2.421229	-0.139906	0.719092	0.000000	0.000000	4.000000	19.000000	0.000000
22037.022381	0.089989	0.580698	0.212090	76.387344	155.786774	-166.106354	4.981441	0.000000	0.430403	0.000000	0.000000	0.000000	2.448371	-0.137386	0.529688	0.000000	0.000000	4.000000	19.000000	0.000000
22037.025714	0.089989	0.580698	0.212090	76.387344	155.786774	-166.106354	4.981441	0.000000	0.430403	0.000000	0.000000	0.000000	2.448371	-0.137386	0.529688	0.000000	0.000000	4.000000	19.000000	0.000000
22037.029048	0.089989	0.580698	0.212090	76.387344	155.786774	-166.106354	4.981441	0.000000	0.430403	0.000000	0.000000	0.000000	2.448371	-0.137386	0.529688	0.000000	0.000000	4.000000	19.000000	0.000000
22037.032381	0.098158	0.580290	0.213232	77.013092	159.974030	-160.748581	4.994439	0.000000	0.235747	0.000000	0.000000	0.000000	2.450823	-0.122336	0.342550	0.000000	0.000000	4.000000	19.000000	0.000000
22037.035714	0.098158	0.580290	0.213232	77.013092	159.974030	-160.748581	4.994439	0.000000	0.235747	0.000000	0.000000	0.000000	2.450823	-0.122336	0.342550	0.000000	0.000000	4.000000	19.000000	0.000000
22037.039048	0.098158	0.580290	0.213232	77.013092	159.974030	-160.748581	4.994439	0.000000	0.235747	0.000000	0.000000	0.000000	2.450823	-0.122336	0.342550	0.000000	0.000000	4.000000	19.000000	0.000000
22037.042381	0.106413	0.579937	0.213741	77.692238	165.434875	-154.541519	4.999814	0.000000	0.043183	0.000000	0.000000	0.000000	2.476423	-0.105955	0.152789	0.000000	0.000000	4.000000	19.000000	0.000000
22037.045714	0.106413	0.579937	0.213741	77.692238	165.434875	-154.541519	4.999814	0.000000	0.043183	0.000000	0.000000	0.000000	2.476423	-0.105955	0.152789	0.000000	0.000000	4.000000	19.000000	0.000000
22037.049048	0.106413	0.579937	0.213741	77.692238	165.434875	-154.541519	4.999814	0.000000	0.043183	0.000000	0.000000	0.000000	2.476423	-0.105955	0.152789	0.000000	0.000000	4.000000	19.000000	0.000000
22037.052381	0.114637	0.579620	0.213623	78.322662	171.272141	-147.934891	4.997751	0.000000	-0.149953	0.000000	0.000000	0.000000	2.467155	-0.095076	-0.035238	0.000000	0.000000	4.000000	19.000000	0.000000
22037.055714	0.114637	0.579620	0.213623	78.322662	171.272141	-147.934891	4.997751	0.000000	-0.149953	0.000000	0.000000	0.000000	2.467155	-0.095076	-0.035238	0.000000	0.000000	4.000000	19.000000	0.000000
22037.059048	0.114637	0.579620	0.213623	78.322662	171.272141	-147.934891	4.997751	0.000000	-0.149953	0.000000	0.000000	0.000000	2.467155	-0.095076	-0.035238	0.000000	0.000000	4.000000	19.000000	0.000000
22037.062381	0.122811	0.579342	0.212884	78.930565	176.335815	-142.052353	4.988305	0.000000	-0.341786	0.000000	0.000000	0.000000	2.452095	-0.083387	-0.221821	0.000000	0.000000	4.000000	19.000000	0.000000
22037.065714	0.122811	0.579342	0.212884	78.930565	176.335815	-142.052353	4.988305	0.000000	-0.341786	0.000000	0.000000	0.000000	2.452095	-0.083387	-0.221821	0.000000	0.000000	4.000000	19.000000	0.000000
22037.069048	0.122811	0.579342	0.212884	78.930565	176.335815	-142.052353	4.988305	0.000000	-0.341786	0.000000	0.000000	0.000000	2.452095	-0.083387	-0.221821	0.000000	0.000000	4.000000	19.000000	0.000000
22037.072381	0.131111	0.579111	0.211521	79.600380	179.676285	-137.901047	4.971541	0.000000	-0.532703	0.000000	0.000000	0.000000	2.490163	-0.069550	-0.408986	0.000000	0.000000	4.000000	19.000000	0.000000
22037.075714	0.131111	0.579111	0.211521	79.600380	179.676285	-137.901047	4.971541	0.000000	-0.532703	0.000000	0.000000	0.000000	2.490163	-0.069550	-0.408986	0.000000	0.000000	4.000000	19.000000	0.000000
22037.079048	0.131111	0.579111	0.211521	79.600380	179.676285	-137.901047	4.971541	0.000000	-0.532703	0.000000	0.000000	0.000000	2.490163	-0.069550	-0.408986	0.000000	0.000000	4.000000	19.000000	0.000000
22037.082381	0.139363	0.578947	0.209575	80.382027	-178.390198	-134.787888	4.946778	0.000000	-0.727588	0.000000	0.000000	0.000000	2.475430	-0.049026	-0.583762	0.000000	0.000000	4.000000	19.000000	0.000000
22037.085714	0.139363	0.578947	0.209575	80.382027	-178.390198	-134.787888	4.946778	0.000000	-0.727588	0.000000	0.000000	0.000000	2.475430	-0.049026	-0.583762	0.000000	0.000000	4.000000	19.000000	0.000000
22037.089048	0.139363	0.578947	0.209575	80.382027	-178.390198	-134.787888	4.946778	0.000000	-0.727588	0.000000	0.000000	0.000000	2.475430	-0.049026	-0.583762	0.000000	0.000000	4.000000	19.000000	0.000000
22037.092381	0.147560	0.578768	0.207111	81.254211	-176.497269	-131.396606	4.914075	0.000000	-0.922967	0.000000	0.000000	0.000000	2.459104	-0.053792	-0.739271	0.000000	0.000000	4.000000	19.000000	0.000000
22037.095714	0.147560	0.578768	0.207111	81.254211	-176.497269	-131.396606	4.914075	0.000000	-0.922967	0.000000	0.000000	0.000000	2.459104	-0.053792	-0.739271	0.000000	0.000000	4.000000	19.000000	0.000000
22037.099048	0.147560	0.578768	0.207111	81.254211	-176.497269	-131.396606	4.914075	0.000000	-0.922967	0.000000	0.000000	0.000000	2.459104	-0.053792	-0.739271	0.000000	0.000000	4.000000	19.000000	0.000000
22037.102381	0.155635	0.578621	0.204199	82.171326	-173.125137	-126.667305	4.873166	0.000000	-1.119043	0.000000	0.000000	0.000000	2.422678	-0.044133	-0.873446	0.000000	0.000000	4.000000	19.000000	0.000000
22037.105714	0.155635	0.578621	0.204199	82.171326	-173.125137	-126.667305	4.873166	0.000000	-1.119043	0.000000	0.000000	0.000000	2.422678	-0.044133	-0.873446	0.000000	0.000000	4.000000	19.000000	0.000000
22037.109048	0.155635	0.578621	0.204199	82.171326	-173.125137	-126.667305	4.873166	0.000000	-1.119043	0.000000	0.000000	0.000000	2.422678	-0.044133	-0.873446	0.000000	0.000000	4.000000	19.000000	0.000000
22037.112381	0.163340	0.578421	0.200967	83.046532	-167.678497	-119.861938	4.824152	0.000000	-1.314367	0.000000	0.000000	0.000000	2.311564	-0.059877	-0.969510	0.000000	0.000000	4.000000	19.000000	0.000000
22037.115714	0.163340	0.578421	0.200967	83.046532	-167.678497	-119.861938	4.824152	0.000000	-1.314367	0.000000	0.000000	0.000000	2.311564	-0.059877	-0.969510	0.000000	0.000000	4.000000	19.000000	0.000000
22037.119048	0.163340	0.578421	0.200967	83.046532	-167.678497	-119.861938	4.824152	0.000000	-1.314367	0.000000	0.000000	0.000000	2.311564	-0.059877	-0.969510	0.000000	0.000000	4.000000	19.000000	0.000000
22037.122381	0.170745	0.578180	0.197472	83.791138	-160.246643	-110.882370	4.768751	0.000000	-1.503003	0.000000	0.000000	0.000000	2.221514	-0.072264	-1.048598	0.000000	0.000000	4.000000	19.000000	0.000000
22037.125714	0.170745	0.578180	0.197472	83.791138	-160.246643	-110.882370	4.768751	0.000000	-1.503003	0.000000	0.000000	0.000000	2.221514	-0.072264	-1.048598	0.000000	0.000000	4.000000	19.000000	0.000000
22037.129048	0.170745	0.578180	0.197472	83.791138	-160.246643	-110.882370	4.768751	0.000000	-1.503003	0.000000	0.000000	0.000000	2.221514	-0.072264	-1.048598	0.000000	0.000000	4.000000	19.000000	0.000000
22037.132381	0.178062	0.578051	0.193667	84.381302	-151.822708	-101.227165	4.707048	0.000000	-1.686326	0.000000	0.000000	0.000000	2.194905	-0.038824	-1.141458	0.000000	0.000000	4.000000	19.000000	0.000000
22037.135714	0.178062	0.578051	0.193667	84.381302	-151.822708	-101.227165	4.707048	0.000000	-1.686326	0.000000	0.000000	0.000000	2.194905	-0.038824	-1.141458	0.000000	0.000000	4.000000	19.000000	0.000000
22037.139048	0.178062	0.578051	0.193667	84.381302	-151.822708	-101.227165	4.707048	0.000000	-1.686326	0.000000	0.000000	0.000000	2.194905	-0.038824	-1.141458	0.000000	0.000000	4.000000	19.000000	0.000000
22037.142381	0.185227	0.577942	0.189602	84.867867	-144.526428	-93.391205	4.637455	0.000000	-1.869227	0.000000	0.000000	0.000000	2.149658	-0.032559	-1.219477	0.000000	0.000000	4.000000	19.000000	0.000000
22037.145714	0.185227	0.577942	0.189602	84.867867	-144.526428	-93.391205	4.637455	0.000000	-1.869227	0.000000	0.000000	0.000000	2.149658	-0.032559	-1.219477	0.000000	0.000000	4.000000	19.000000	0.000000
22037.149048	0.185227	0.577942	0.189602	84.867867	-144.526428	-93.391205	4.637455	0.000000	-1.869227	0.000000	0.000000	0.000000	2.149658	-0.032559	-1.219477	0.000000	0.000000	4.000000	19.000000	0.000000
22037.152381	0.192475	0.577927	0.185194	85.330124	-139.132813	-87.181038	4.560451	0.000000	-2.049948	0.000000	0.000000	0.000000	2.174214	-0.004593	-1.322541	0.000000	0.000000	4.000000	19.000000	0.000000
22037.155714	0.192475	0.577927	0.185194	85.330124	-139.132813	-87.181038	4.560451	0.000000	-2.049948	0.000000	0.000000	0.000000	2.174214	-0.004593	-1.322541	0.000000	0.000000	4.000000	19.000000	0.000000
22037.159048	0.192475	0.577927	0.185194	85.330124	-139.132813	-87.181038	4.560451	0.000000	-2.049948	0.000000	0.000000	0.000000	2.174214	-0.004593	-1.322541	0.000000	0.000000	4.000000	19.000000	0.000000
22037.162381	0.199688	0.577939	0.180427	85.748169	-134.493622	-81.113869	4.473316	0.000000	-2.233706	0.000000	0.000000	0.000000	2.163993	0.003646	-1.430101	0.000000	0.000000	4.000000	19.000000	0.000000
22037.165714	0.199688	0.577939	0.180427	85.748169	-134.493622	-81.113869	4.473316	0.000000	-2.233706	0.000000	0.000000	0.000000	2.163993	0.003646	-1.430101	0.000000	0.000000	4.000000	19.000000	0.000000
22037.169048	0.199688	0.577939	0.180427	85.748169	-134.493622	-81.113869	4.473316	0.000000	-2.233706	0.000000	0.000000	0.000000	2.163993	0.003646	-1.430101	0.000000	0.000000	4.000000	19.000000	0.000000
22037.172381	0.206503	0.577965	0.175344	86.078239	-129.823959	-74.779427	4.376429	0.000000	-2.418030	0.000000	0.000000	0.000000	2.044497	0.007744	-1.524949	0.000000	0.000000	4.000000	19.000000	0.000000
22037.175714	0.206503	0.577965	0.175344	86.078239	-129.823959	-74.779427	4.376429	0.000000	-2.418030	0.000000	0.000000	0.000000	2.044497	0.007744	-1.524949	0.000000	0.000000	4.000000	19.000000	0.000000
22037.179048	0.206503	0.577965	0.175344	86.078239	-129.823959	-74.779427	4.376429	0.000000	-2.418030	0.000000	0.000000	0.000000	2.044497	0.007744	-1.524949	0.000000	0.000000	4.000000	19.000000	0.000000
22037.182381	0.212835	0.577918	0.169922	86.226746	-123.863983	-67.181450	4.273458	0.000000	-2.595680	0.000000	0.000000	0.000000	1.899569	-0.014208	-1.626518	0.000000	0.000000	4.000000	19.000000	0.000000
22037.185714	0.212835	0.577918	0.169922	86.226746	-123.863983	-67.181450	4.273458	0.000000	-2.595680	0.000000	0.000000	0.000000	1.899569	-0.014208	-1.626518	0.000000	0.000000	4.000000	19.000000	0.000000
22037.189048	0.212835	0.577918	0.169922	86.226746	-123.863983	-67.181450	4.273458	0.000000	-2.595680	0.000000	0.000000	0.000000	1.899569	-0.014208	-1.626518	0.000000	0.000000	4.000000	19.000000	0.000000
22037.192381	0.218508	0.577840	0.164165	86.179657	-117.071236	-58.890915	4.165295	0.000000	-2.765921	0.000000	0.000000	0.000000	1.701990	-0.023302	-1.727014	0.000000	0.000000	4.000000	19.000000	0.000000
22037.195714	0.218508	0.577840	0.164165	86.179657	-117.071236	-58.890915	4.165295	0.000000	-2.765921	0.000000	0.000000	0.000000	1.701990	-0.023302	-1.727014	0.000000	0.000000	4.000000	19.000000	0.000000
22037.199048	0.218508	0.577840	0.164165	86.179657	-117.071236	-58.890915	4.165295	0.000000	-2.765921	0.000000	0.000000	0.000000	1.701990	-0.023302	-1.727014	0.000000	0.000000	4.000000	19.000000	0.000000
22037.202381	0.223601	0.577797	0.158133	86.019165	-111.010559	-51.523891	4.054048	0.000000	-2.926550	0.000000	0.000000	0.000000	1.527972	-0.012710	-1.809720	0.000000	0.000000	4.000000	19.000000	0.000000
22037.205714	0.223601	0.577797	0.158133	86.019165	-111.010559	-51.523891	4.054048	0.000000	-2.926550	0.000000	0.000000	0.000000	1.527972	-0.012710	-1.809720	0.000000	0.000000	4.000000	19.000000	0.000000
22037.209048	0.223601	0.577797	0.158133	86.019165	-111.010559	-51.523891	4.054048	0.000000	-2.926550	0.000000	0.000000	0.000000	1.527972	-0.012710	-1.809720	0.000000	0.000000	4.000000	19.000000	0.000000
22037.212381	0.228412	0.577826	0.151843	85.878967	-107.015106	-46.690224	3.939395	0.000000	-3.079151	0.000000	0.000000	0.000000	1.443181	0.008573	-1.886813	0.000000	0.000000	4.000000	19.000000	0.000000
22037.215714	0.228412	0.577826	0.151843	85.878967	-107.015106	-46.690224	3.939395	0.000000	-3.079151	0.000000	0.000000	0.000000	1.443181	0.008573	-1.886813	0.000000	0.000000	4.000000	19.000000	0.000000
22037.219048	0.228412	0.577826	0.151843	85.878967	-107.015106	-46.690224	3.939395	0.000000	-3.079151	0.000000	0.000000	0.000000	1.443181	0.008573	-1.886813	0.000000	0.000000	4.000000	19.000000	0.000000
22037.222381	0.232932	0.577899	0.145380	85.895058	-105.962296	-45.088310	3.817810	0.000000	-3.228673	0.000000	0.000000	0.000000	1.355878	0.021852	-1.938903	0.000000	0.000000	4.000000	19.000000	0.000000
22037.225714	0.232932	0.577899	0.145380	85.895058	-105.962296	-45.088310	3.817810	0.000000	-3.228673	0.000000	0.000000	0.000000	1.355878	0.021852	-1.938903	0.000000	0.000000	4.000000	19.000000	0.000000
22037.229048	0.232932	0.577899	0.145380	85.895058	-105.962296	-45.088310	3.817810	0.000000	-3.228673	0.000000	0.000000	0.000000	1.355878	0.021852	-1.938903	0.000000	0.000000	4.000000	19.000000	0.000000
22037.232381	0.237290	0.577983	0.138834	85.943146	-106.164055	-44.518520	3.689988	0.000000	-3.374017	0.000000	0.000000	0.000000	1.307541	0.025215	-1.963799	0.000000	0.000000	4.000000	19.000000	0.000000
22037.235714	0.237290	0.577983	0.138834	85.943146	-106.164055	-44.518520	3.689988	0.000000	-3.374017	0.000000	0.000000	0.000000	1.307541	0.025215	-1.963799	0.000000	0.000000	4.000000	19.000000	0.000000
22037.239048	0.237290	0.577983	0.138834	85.943146	-106.164055	-44.518520	3.689988	0.000000	-3.374017	0.000000	0.000000	0.000000	1.307541	0.025215	-1.963799	0.000000	0.000000	4.000000	19.000000	0.000000
22037.242381	0.241462	0.578029	0.132150	85.920334	-106.211266	-43.576435	3.555252	0.000000	-3.515705	0.000000	0.000000	0.000000	1.251700	0.013882	-2.005327	0.000000	0.000000	4.000000	19.000000	0.000000
22037.245714	0.241462	0.578029	0.132150	85.920334	-106.211266	-43.576435	3.555252	0.000000	-3.515705	0.000000	0.000000	0.000000	1.251700	0.013882	-2.005327	0.000000	0.000000	4.000000	19.000000	0.000000
22037.249048	0.241462	0.578029	0.132150	85.920334	-106.211266	-43.576435	3.555252	0.000000	-3.515705	0.000000	0.000000	0.000000	1.251700	0.013882	-2.005327	0.000000	0.000000	4.000000	19.000000	0.000000
22037.252381	0.245252	0.578023	0.125335	85.876877	-106.356117	-42.784657	3.413225	0.000000	-3.653750	0.000000	0.000000	0.000000	1.136886	-0.001752	-2.044611	0.000000	0.000000	4.000000	19.000000	0.000000
22037.255714	0.245252	0.578023	0.125335	85.876877	-106.356117	-42.784657	3.413225	0.000000	-3.653750	0.000000	0.000000	0.000000	1.136886	-0.001752	-2.044611	0.000000	0.000000	4.000000	19.000000	0.000000
22037.259048	0.245252	0.578023	0.125335	85.876877	-106.356117	-42.784657	3.413225	0.000000	-3.653750	0.000000	0.000000	0.000000	1.136886	-0.001752	-2.044611	0.000000	0.000000	4.000000	19.000000	0.000000
22037.262381	0.248558	0.578026	0.118384	85.794022	-106.072128	-41.882069	3.266452	0.000000	-3.785537	0.000000	0.000000	0.000000	0.991746	0.000678	-2.085245	0.000000	0.000000	4.000000	19.000000	0.000000
22037.265714	0.248558	0.578026	0.118384	85.794022	-106.072128	-41.882069	3.266452	0.000000	-3.785537	0.000000	0.000000	0.000000	0.991746	0.000678	-2.085245	0.000000	0.000000	4.000000	19.000000	0.000000
22037.269048	0.248558	0.578026	0.118384	85.794022	-106.072128	-41.882069	3.266452	0.000000	-3.785537	0.000000	0.000000	0.000000	0.991746	0.000678	-2.085245	0.000000	0.000000	4.000000	19.000000	0.000000
22037.272381	0.251288	0.578066	0.111236	85.663155	-104.184891	-39.224693	3.116047	0.000000	-3.910275	0.000000	0.000000	0.000000	0.818998	0.012138	-2.144215	0.000000	0.000000	4.000000	19.000000	0.000000
22037.275714	0.251288	0.578066	0.111236	85.663155	-104.184891	-39.224693	3.116047	0.000000	-3.910275	0.000000	0.000000	0.000000	0.818998	0.012138	-2.144215	0.000000	0.000000	4.000000	19.000000	0.000000
22037.279048	0.251288	0.578066	0.111236	85.663155	-104.184891	-39.224693	3.116047	0.000000	-3.910275	0.000000	0.000000	0.000000	0.818998	0.012138	-2.144215	0.000000	0.000000	4.000000	19.000000	0.000000
22037.282381	0.253423	0.578206	0.103993	85.536301	-100.072830	-34.152905	2.961872	0.000000	-4.028314	0.000000	0.000000	0.000000	0.640419	0.042129	-2.173156	0.000000	0.000000	4.000000	19.000000	0.000000
22037.285714	0.253423	0.578206	0.103993	85.536301	-100.072830	-34.152905	2.961872	0.000000	-4.028314	0.000000	0.000000	0.000000	0.640419	0.042129	-2.173156	0.000000	0.000000	4.000000	19.000000	0.000000
22037.289048	0.253423	0.578206	0.103993	85.536301	-100.072830	-34.152905	2.961872	0.000000	-4.028314	0.000000	0.000000	0.000000	0.640419	0.042129	-2.173156	0.000000	0.000000	4.000000	19.000000	0.000000
22037.292381	0.255139	0.578441	0.096680	85.477097	-93.264496	-26.570398	2.805371	0.000000	-4.138827	0.000000	0.000000	0.000000	0.514917	0.070368	-2.193660	0.000000	0.000000	4.000000	19.000000	0.000000
22037.295714	0.255139	0.578441	0.096680	85.477097	-93.264496	-26.570398	2.805371	0.000000	-4.138827	0.000000	0.000000	0.000000	0.514917	0.070368	-2.193660	0.000000	0.000000	4.000000	19.000000	0.000000
22037.299048	0.255139	0.578441	0.096680	85.477097	-93.264496	-26.570398	2.805371	0.000000	-4.138827	0.000000	0.000000	0.000000	0.514917	0.070368	-2.193660	0.000000	0.000000	4.000000	19.000000	0.000000
22037.302381	0.256550	0.578736	0.089196	85.496109	-84.319427	-17.147625	2.644456	0.000000	-4.243448	0.000000	0.000000	0.000000	0.423161	0.088573	-2.245431	0.000000	0.000000	4.000000	19.000000	0.000000
22037.305714	0.256550	0.578736	0.089196	85.496109	-84.319427	-17.147625	2.644456	0.000000	-4.243448	0.000000	0.000000	0.000000	0.423161	0.088573	-2.245431	0.000000	0.000000	4.000000	19.000000	0.000000
22037.309048	0.256550	0.578736	0.089196	85.496109	-84.319427	-17.147625	2.644456	0.000000	-4.243448	0.000000	0.000000	0.000000	0.423161	0.088573	-2.245431	0.000000	0.000000	4.000000	19.000000	0.000000
22037.312381	0.257561	0.579035	0.081678	85.520660	-74.326271	-6.762664	2.475227	0.000000	-4.344336	0.000000	0.000000	0.000000	0.303559	0.089691	-2.255271	0.000000	0.000000	4.000000	19.000000	0.000000
22037.315714	0.257561	0.579035	0.081678	85.520660	-74.326271	-6.762664	2.475227	0.000000	-4.344336	0.000000	0.000000	0.000000	0.303559	0.089691	-2.255271	0.000000	0.000000	4.000000	19.000000	0.000000
22037.319048	0.257561	0.579035	0.081678	85.520660	-74.326271	-6.762664	2.475227	0.000000	-4.344336	0.000000	0.000000	0.000000	0.303559	0.089691	-2.255271	0.000000	0.000000	4.000000	19.000000	0.000000
22037.322381	0.257960	0.579359	0.074189	85.479004	-64.348831	3.689430	2.301131	0.000000	-4.439008	0.000000	0.000000	0.000000	0.119481	0.097081	-2.246846	0.000000	0.000000	4.000000	19.000000	0.000000
22037.325714	0.257960	0.579359	0.074189	85.479004	-64.348831	3.689430	2.301131	0.000000	-4.439008	0.000000	0.000000	0.000000	0.119481	0.097081	-2.246846	0.000000	0.000000	4.000000	19.000000	0.000000
22037.329048	0.257960	0.579359	0.074189	85.479004	-64.348831	3.689430	2.301131	0.000000	-4.439008	0.000000	0.000000	0.000000	0.119481	0.097081	-2.246846	0.000000	0.000000	4.000000	19.000000	0.000000
22037.332381	0.257766	0.579805	0.066743	85.327438	-55.297501	13.158677	2.125574	0.000000	-4.525697	0.000000	0.000000	0.000000	-0.058257	0.133908	-2.233584	0.000000	0.000000	4.000000	19.000000	0.000000
22037.335714	0.257766	0.579805	0.066743	85.327438	-55.297501	13.158677	2.125574	0.000000	-4.525697	0.000000	0.000000	0.000000	-0.058257	0.133908	-2.233584	0.000000	0.000000	4.000000	19.000000	0.000000
22037.339048	0.257766	0.579805	0.066743	85.327438	-55.297501	13.158677	2.125574	0.000000	-4.525697	0.000000	0.000000	0.000000	-0.058257	0.133908	-2.233584	0.000000	0.000000	4.000000	19.000000	0.000000
22037.342381	0.256981	0.580433	0.059441	85.057236	-47.378422	21.148428	1.948109	0.000000	-4.604875	0.000000	0.000000	0.000000	-0.235281	0.188300	-2.190783	0.000000	0.000000	4.000000	19.000000	0.000000
22037.345714	0.256981	0.580433	0.059441	85.057236	-47.378422	21.148428	1.948109	0.000000	-4.604875	0.000000	0.000000	0.000000	-0.235281	0.188300	-2.190783	0.000000	0.000000	4.000000	19.000000	0.000000
22037.349048	0.256981	0.580433	0.059441	85.057236	-47.378422	21.148428	1.948109	0.000000	-4.604875	0.000000	0.000000	0.000000	-0.235281	0.188300	-2.190783	0.000000	0.000000	4.000000	19.000000	0.000000
22037.352381	0.255542	0.581272	0.052356	84.686844	-40.702950	27.633224	1.770564	0.000000	-4.676013	0.000000	0.000000	0.000000	-0.431655	0.251760	-2.125538	0.000000	0.000000	4.000000	19.000000	0.000000
22037.355714	0.255542	0.581272	0.052356	84.686844	-40.702950	27.633224	1.770564	0.000000	-4.676013	0.000000	0.000000	0.000000	-0.431655	0.251760	-2.125538	0.000000	0.000000	4.000000	19.000000	0.000000
22037.359048	0.255542	0.581272	0.052356	84.686844	-40.702950	27.633224	1.770564	0.000000	-4.676013	0.000000	0.000000	0.000000	-0.431655	0.251760	-2.125538	0.000000	0.000000	4.000000	19.000000	0.000000
22037.362381	0.253526	0.582307	0.045591	84.233742	-35.280865	32.893536	1.595064	0.000000	-4.738752	0.000000	0.000000	0.000000	-0.604997	0.310610	-2.029220	0.000000	0.000000	4.000000	19.000000	0.000000
22037.365714	0.253526	0.582307	0.045591	84.233742	-35.280865	32.893536	1.595064	0.000000	-4.738752	0.000000	0.000000	0.000000	-0.604997	0.310610	-2.029220	0.000000	0.000000	4.000000	19.000000	0.000000
22037.369048	0.253526	0.582307	0.045591	84.233742	-35.280865	32.893536	1.595064	0.000000	-4.738752	0.000000	0.000000	0.000000	-0.604997	0.310610	-2.029220	0.000000	0.000000	4.000000	19.000000	0.000000
22037.372381	0.250879	0.583454	0.039112	83.754707	-30.922016	37.073177	1.423380	0.000000	-4.793119	0.000000	0.000000	0.000000	-0.793861	0.344011	-1.943776	0.000000	0.000000	4.000000	19.000000	0.000000
22037.375714	0.250879	0.583454	0.039112	83.754707	-30.922016	37.073177	1.423380	0.000000	-4.793119	0.000000	0.000000	0.000000	-0.793861	0.344011	-1.943776	0.000000	0.000000	4.000000	19.000000	0.000000
22037.379048	0.250879	0.583454	0.039112	83.754707	-30.922016	37.073177	1.423380	0.000000	-4.793119	0.000000	0.000000	0.000000	-0.793861	0.344011	-1.943776	0.000000	0.000000	4.000000	19.000000	0.000000
22037.382381	0.247646	0.584629	0.032830	83.348282	-27.152193	40.652885	1.254670	0.000000	-4.840021	0.000000	0.000000	0.000000	-0.970197	0.352395	-1.884668	0.000000	0.000000	4.000000	19.000000	0.000000
22037.385714	0.247646	0.584629	0.032830	83.348282	-27.152193	40.652885	1.254670	0.000000	-4.840021	0.000000	0.000000	0.000000	-0.970197	0.352395	-1.884668	0.000000	0.000000	4.000000	19.000000	0.000000
22037.389048	0.247646	0.584629	0.032830	83.348282	-27.152193	40.652885	1.254670	0.000000	-4.840021	0.000000	0.000000	0.000000	-0.970197	0.352395	-1.884668	0.000000	0.000000	4.000000	19.000000	0.000000
22037.392381	0.243862	0.585749	0.026655	83.090385	-23.493162	44.321045	1.085279	0.000000	-4.880796	0.000000	0.000000	0.000000	-1.135063	0.336042	-1.852538	0.000000	0.000000	4.000000	19.000000	0.000000
22037.395714	0.243862	0.585749	0.026655	83.090385	-23.493162	44.321045	1.085279	0.000000	-4.880796	0.000000	0.000000	0.000000	-1.135063	0.336042	-1.852538	0.000000	0.000000	4.000000	19.000000	0.000000
22037.399048	0.243862	0.585749	0.026655	83.090385	-23.493162	44.321045	1.085279	0.000000	-4.880796	0.000000	0.000000	0.000000	-1.135063	0.336042	-1.852538	0.000000	0.000000	4.000000	19.000000	0.000000
22037.402381	0.239546	0.586782	0.020514	82.935448	-20.143442	47.831230	0.910901	0.000000	-4.916326	0.000000	0.000000	0.000000	-1.294896	0.309793	-1.842140	0.000000	0.000000	4.000000	19.000000	0.000000
22037.405714	0.239546	0.586782	0.020514	82.935448	-20.143442	47.831230	0.910901	0.000000	-4.916326	0.000000	0.000000	0.000000	-1.294896	0.309793	-1.842140	0.000000	0.000000	4.000000	19.000000	0.000000
22037.409048	0.239546	0.586782	0.020514	82.935448	-20.143442	47.831230	0.910901	0.000000	-4.916326	0.000000	0.000000	0.000000	-1.294896	0.309793	-1.842140	0.000000	0.000000	4.000000	19.000000	0.000000
22037.412381	0.234838	0.587731	0.014307	82.822388	-17.271940	50.935581	0.727227	0.000000	-4.946831	0.000000	0.000000	0.000000	-1.412152	0.284983	-1.862286	0.000000	0.000000	4.000000	19.000000	0.000000
22037.415714	0.234838	0.587731	0.014307	82.822388	-17.271940	50.935581	0.727227	0.000000	-4.946831	0.000000	0.000000	0.000000	-1.412152	0.284983	-1.862286	0.000000	0.000000	4.000000	19.000000	0.000000
22037.419048	0.234838	0.587731	0.014307	82.822388	-17.271940	50.935581	0.727227	0.000000	-4.946831	0.000000	0.000000	0.000000	-1.412152	0.284983	-1.862286	0.000000	0.000000	4.000000	19.000000	0.000000
22037.422381	0.229751	0.588689	0.008181	82.718399	-14.801799	53.686752	0.527555	0.000000	-4.972091	0.000000	0.000000	0.000000	-1.526358	0.287318	-1.837803	0.000000	0.000000	4.000000	19.000000	0.000000
22037.425714	0.229751	0.588689	0.008181	82.718399	-14.801799	53.686752	0.527555	0.000000	-4.972091	0.000000	0.000000	0.000000	-1.526358	0.287318	-1.837803	0.000000	0.000000	4.000000	19.000000	0.000000
22037.429048	0.229751	0.588689	0.008181	82.718399	-14.801799	53.686752	0.527555	0.000000	-4.972091	0.000000	0.000000	0.000000	-1.526358	0.287318	-1.837803	0.000000	0.000000	4.000000	19.000000	0.000000
22037.432381	0.224280	0.589690	0.002309	82.591354	-12.850730	55.942371	0.314626	0.000000	-4.990091	0.000000	0.000000	0.000000	-1.641113	0.300293	-1.761563	0.000000	0.000000	4.000000	19.000000	0.000000
22037.435714	0.224280	0.589690	0.002309	82.591354	-12.850730	55.942371	0.314626	0.000000	-4.990091	0.000000	0.000000	0.000000	-1.641113	0.300293	-1.761563	0.000000	0.000000	4.000000	19.000000	0.000000
22037.439048	0.224280	0.589690	0.002309	82.591354	-12.850730	55.942371	0.314626	0.000000	-4.990091	0.000000	0.000000	0.000000	-1.641113	0.300293	-1.761563	0.000000	0.000000	4.000000	19.000000	0.000000
22037.442381	0.218390	0.590707	-0.003217	82.422829	-11.681784	57.411400	0.092875	0.000000	-4.999137	0.000000	0.000000	0.000000	-1.767049	0.305010	-1.657635	0.000000	0.000000	4.000000	19.000000	0.000000
22037.445714	0.218390	0.590707	-0.003217	82.422829	-11.681784	57.411400	0.092875	0.000000	-4.999137	0.000000	0.000000	0.000000	-1.767049	0.305010	-1.657635	0.000000	0.000000	4.000000	19.000000	0.000000
22037.449048	0.218390	0.590707	-0.003217	82.422829	-11.681784	57.411400	0.092875	0.000000	-4.999137	0.000000	0.000000	0.000000	-1.767049	0.305010	-1.657635	0.000000	0.000000	4.000000	19.000000	0.000000
22037.452381	0.212069	0.591689	-0.008310	82.259651	-10.843040	58.575695	-0.135795	0.000000	-4.998156	0.000000	0.000000	0.000000	-1.896232	0.294660	-1.528104	0.000000	0.000000	4.000000	19.000000	0.000000
22037.455714	0.212069	0.591689	-0.008310	82.259651	-10.843040	58.575695	-0.135795	0.000000	-4.998156	0.000000	0.000000	0.000000	-1.896232	0.294660	-1.528104	0.000000	0.000000	4.000000	19.000000	0.000000
22037.459048	0.212069	0.591689	-0.008310	82.259651	-10.843040	58.575695	-0.135795	0.000000	-4.998156	0.000000	0.000000	0.000000	-1.896232	0.294660	-1.528104	0.000000	0.000000	4.000000	19.000000	0.000000
22037.462381	0.205260	0.592605	-0.012990	82.125252	-10.279767	58.967457	-0.369748	0.000000	-4.986310	0.000000	0.000000	0.000000	-2.042847	0.274651	-1.403985	0.000000	0.000000	4.000000	19.000000	0.000000
22037.465714	0.205260	0.592605	-0.012990	82.125252	-10.279767	58.967457	-0.369748	0.000000	-4.986310	0.000000	0.000000	0.000000	-2.042847	0.274651	-1.403985	0.000000	0.000000	4.000000	19.000000	0.000000
22037.469048	0.205260	0.592605	-0.012990	82.125252	-10.279767	58.967457	-0.369748	0.000000	-4.986310	0.000000	0.000000	0.000000	-2.042847	0.274651	-1.403985	0.000000	0.000000	4.000000	19.000000	0.000000
22037.472381	0.198053	0.593452	-0.017286	82.016136	-9.826076	57.967476	-0.612407	0.000000	-4.962354	0.000000	0.000000	0.000000	-2.162074	0.254216	-1.288615	0.000000	0.000000	4.000000	19.000000	0.000000
22037.475714	0.198053	0.593452	-0.017286	82.016136	-9.826076	57.967476	-0.612407	0.000000	-4.962354	0.000000	0.000000	0.000000	-2.162074	0.254216	-1.288615	0.000000	0.000000	4.000000	19.000000	0.000000
22037.479048	0.198053	0.593452	-0.017286	82.016136	-9.826076	57.967476	-0.612407	0.000000	-4.962354	0.000000	0.000000	0.000000	-2.162074	0.254216	-1.288615	0.000000	0.000000	4.000000	19.000000	0.000000
22037.482381	0.190483	0.594167	-0.021227	81.994232	-8.510931	58.055748	-0.864278	0.000000	-4.902645	0.000000	0.000000	0.000000	-2.271015	0.214596	-1.182471	0.000000	0.000000	4.000000	19.000000	0.000000
22037.485714	0.190483	0.594167	-0.021227	81.994232	-8.510931	58.055748	-0.864278	0.000000	-4.902645	0.000000	0.000000	0.000000	-2.271015	0.214596	-1.182471	0.000000	0.000000	4.000000	19.000000	0.000000
22037.489048	0.190483	0.594167	-0.021227	81.994232	-8.510931	58.055748	-0.864278	0.000000	-4.902645	0.000000	0.000000	0.000000	-2.271015	0.214596	-1.182471	0.000000	0.000000	4.000000	19.000000	0.000000
22037.492381	0.182582	0.594846	-0.024728	81.968552	-5.652674	60.399963	-1.061356	0.000000	-4.524143	0.000000	0.000000	0.000000	-2.370265	0.203743	-1.050390	0.000000	0.000000	4.000000	19.000000	0.000000
22037.495714	0.182582	0.594846	-0.024728	81.968552	-5.652674	60.399963	-1.061356	0.000000	-4.524143	0.000000	0.000000	0.000000	-2.370265	0.203743	-1.050390	0.000000	0.000000	4.000000	19.000000	0.000000
22037.499048	0.182582	0.594846	-0.024728	81.968552	-5.652674	60.399963	-1.061356	0.000000	-4.524143	0.000000	0.000000	0.000000	-2.370265	0.203743	-1.050390	0.000000	0.000000	4.000000	19.000000	0.000000
22037.502381	0.174467	0.595492	-0.027828	81.795082	-1.317256	64.033928	-1.236421	0.000000	-4.129099	0.000000	0.000000	0.000000	-2.434361	0.193563	-0.929979	0.000000	0.000000	4.000000	19.000000	0.000000
22037.505714	0.174467	0.595492	-0.027828	81.795082	-1.317256	64.033928	-1.236421	0.000000	-4.129099	0.000000	0.000000	0.000000	-2.434361	0.193563	-0.929979	0.000000	0.000000	4.000000	19.000000	0.000000
22037.509048	0.174467	0.595492	-0.027828	81.795082	-1.317256	64.033928	-1.236421	0.000000	-4.129099	0.000000	0.000000	0.000000	-2.434361	0.193563	-0.929979	0.000000	0.000000	4.000000	19.000000	0.000000
22037.512381	0.166184	0.596149	-0.030427	81.419128	3.951682	68.325371	-1.391418	0.000000	-3.723372	0.000000	0.000000	0.000000	-2.485036	0.197312	-0.779657	0.000000	0.000000	4.000000	19.000000	0.000000
22037.515714	0.166184	0.596149	-0.030427	81.419128	3.951682	68.325371	-1.391418	0.000000	-3.723372	0.000000	0.000000	0.000000	-2.485036	0.197312	-0.779657	0.000000	0.000000	4.000000	19.000000	0.000000
22037.519048	0.166184	0.596149	-0.030427	81.419128	3.951682	68.325371	-1.391418	0.000000	-3.723372	0.000000	0.000000	0.000000	-2.485036	0.197312	-0.779657	0.000000	0.000000	4.000000	19.000000	0.000000
22037.522381	0.157646	0.596800	-0.032378	80.876266	9.293197	72.806351	-1.521361	0.000000	-3.309200	0.000000	0.000000	0.000000	-2.561537	0.195290	-0.585375	0.000000	0.000000	4.000000	19.000000	0.000000
22037.525714	0.157646	0.596800	-0.032378	80.876266	9.293197	72.806351	-1.521361	0.000000	-3.309200	0.000000	0.000000	0.000000	-2.561537	0.195290	-0.585375	0.000000	0.000000	4.000000	19.000000	0.000000
22037.529048	0.157646	0.596800	-0.032378	80.876266	9.293197	72.806351	-1.521361	0.000000	-3.309200	0.000000	0.000000	0.000000	-2.561537	0.195290	-0.585375	0.000000	0.000000	4.000000	19.000000	0.000000
22037.532381	0.148840	0.597501	-0.033691	80.235611	14.395485	76.998161	-1.618923	0.000000	-2.882277	0.000000	0.000000	0.000000	-2.641640	0.210304	-0.393750	0.000000	0.000000	4.000000	19.000000	0.000000
22037.535714	0.148840	0.597501	-0.033691	80.235611	14.395485	76.998161	-1.618923	0.000000	-2.882277	0.000000	0.000000	0.000000	-2.641640	0.210304	-0.393750	0.000000	0.000000	4.000000	19.000000	0.000000
22037.539048	0.148840	0.597501	-0.033691	80.235611	14.395485	76.998161	-1.618923	0.000000	-2.882277	0.000000	0.000000	0.000000	-2.641640	0.210304	-0.393750	0.000000	0.000000	4.000000	19.000000	0.000000
22037.542381	0.140016	0.598206	-0.034311	79.513657	19.180490	80.878036	-1.684548	0.000000	-2.442003	0.000000	0.000000	0.000000	-2.647269	0.211341	-0.185895	0.000000	0.000000	4.000000	19.000000	0.000000
22037.545714	0.140016	0.598206	-0.034311	79.513657	19.180490	80.878036	-1.684548	0.000000	-2.442003	0.000000	0.000000	0.000000	-2.647269	0.211341	-0.185895	0.000000	0.000000	4.000000	19.000000	0.000000
22037.549048	0.140016	0.598206	-0.034311	79.513657	19.180490	80.878036	-1.684548	0.000000	-2.442003	0.000000	0.000000	0.000000	-2.647269	0.211341	-0.185895	0.000000	0.000000	4.000000	19.000000	0.000000
22037.552381	0.131236	0.598952	-0.034279	78.689720	23.747194	84.516685	-1.715531	0.000000	-2.000792	0.000000	0.000000	0.000000	-2.633835	0.223884	0.009577	0.000000	0.000000	4.000000	19.000000	0.000000
22037.555714	0.131236	0.598952	-0.034279	78.689720	23.747194	84.516685	-1.715531	0.000000	-2.000792	0.000000	0.000000	0.000000	-2.633835	0.223884	0.009577	0.000000	0.000000	4.000000	19.000000	0.000000
22037.559048	0.131236	0.598952	-0.034279	78.689720	23.747194	84.516685	-1.715531	0.000000	-2.000792	0.000000	0.000000	0.000000	-2.633835	0.223884	0.009577	0.000000	0.000000	4.000000	19.000000	0.000000
22037.562381	0.122584	0.599685	-0.033630	77.769890	27.933748	87.998009	-1.713935	0.000000	-1.561819	0.000000	0.000000	0.000000	-2.595678	0.219773	0.194726	0.000000	0.000000	4.000000	19.000000	0.000000
22037.565714	0.122584	0.599685	-0.033630	77.769890	27.933748	87.998009	-1.713935	0.000000	-1.561819	0.000000	0.000000	0.000000	-2.595678	0.219773	0.194726	0.000000	0.000000	4.000000	19.000000	0.000000
22037.569048	0.122584	0.599685	-0.033630	77.769890	27.933748	87.998009	-1.713935	0.000000	-1.561819	0.000000	0.000000	0.000000	-2.595678	0.219773	0.194726	0.000000	0.000000	4.000000	19.000000	0.000000
22037.572381	0.113972	0.600352	-0.032370	76.971977	31.649757	91.180016	-1.681480	0.000000	-1.129206	0.000000	0.000000	0.000000	-2.583588	0.200145	0.377936	0.000000	0.000000	4.000000	19.000000	0.000000
22037.575714	0.113972	0.600352	-0.032370	76.971977	31.649757	91.180016	-1.681480	0.000000	-1.129206	0.000000	0.000000	0.000000	-2.583588	0.200145	0.377936	0.000000	0.000000	4.000000	19.000000	0.000000
22037.579048	0.113972	0.600352	-0.032370	76.971977	31.649757	91.180016	-1.681480	0.000000	-1.129206	0.000000	0.000000	0.000000	-2.583588	0.200145	0.377936	0.000000	0.000000	4.000000	19.000000	0.000000
22037.582381	0.105274	0.600845	-0.030670	76.739738	35.387760	94.068321	-1.618491	0.000000	-0.698608	0.000000	0.000000	0.000000	-2.609568	0.148040	0.509802	0.000000	0.000000	4.000000	19.000000	0.000000
22037.585714	0.105274	0.600845	-0.030670	76.739738	35.387760	94.068321	-1.618491	0.000000	-0.698608	0.000000	0.000000	0.000000	-2.609568	0.148040	0.509802	0.000000	0.000000	4.000000	19.000000	0.000000
22037.589048	0.105274	0.600845	-0.030670	76.739738	35.387760	94.068321	-1.618491	0.000000	-0.698608	0.000000	0.000000	0.000000	-2.609568	0.148040	0.509802	0.000000	0.000000	4.000000	19.000000	0.000000
22037.592381	0.096530	0.601200	-0.028494	76.865852	38.896828	95.888153	-1.533524	0.000000	-0.263680	0.000000	0.000000	0.000000	-2.623201	0.106530	0.653044	0.000000	0.000000	4.000000	19.000000	0.000000
22037.595714	0.096530	0.601200	-0.028494	76.865852	38.896828	95.888153	-1.533524	0.000000	-0.263680	0.000000	0.000000	0.000000	-2.623201	0.106530	0.653044	0.000000	0.000000	4.000000	19.000000	0.000000
22037.599048	0.096530	0.601200	-0.028494	76.865852	38.896828	95.888153	-1.533524	0.000000	-0.263680	0.000000	0.000000	0.000000	-2.623201	0.106530	0.653044	0.000000	0.000000	4.000000	19.000000	0.000000
22037.602381	0.087956	0.601522	-0.025650	77.059250	42.211102	97.475334	-1.424683	0.000000	0.173520	0.000000	0.000000	0.000000	-2.572195	0.096581	0.853085	0.000000	0.000000	4.000000	19.000000	0.000000
22037.605714	0.087956	0.601522	-0.025650	77.059250	42.211102	97.475334	-1.424683	0.000000	0.173520	0.000000	0.000000	0.000000	-2.572195	0.096581	0.853085	0.000000	0.000000	4.000000	19.000000	0.000000
22037.609048	0.087956	0.601522	-0.025650	77.059250	42.211102	97.475334	-1.424683	0.000000	0.173520	0.000000	0.000000	0.000000	-2.572195	0.096581	0.853085	0.000000	0.000000	4.000000	19.000000	0.000000
22037.612381	0.079705	0.601811	-0.022075	77.177956	45.509655	99.638062	-1.282502	0.000000	0.602219	0.000000	0.000000	0.000000	-2.475043	0.086668	1.072533	0.000000	0.000000	4.000000	19.000000	0.000000
22037.615714	0.079705	0.601811	-0.022075	77.177956	45.509655	99.638062	-1.282502	0.000000	0.602219	0.000000	0.000000	0.000000	-2.475043	0.086668	1.072533	0.000000	0.000000	4.000000	19.000000	0.000000
22037.619048	0.079705	0.601811	-0.022075	77.177956	45.509655	99.638062	-1.282502	0.000000	0.602219	0.000000	0.000000	0.000000	-2.475043	0.086668	1.072533	0.000000	0.000000	4.000000	19.000000	0.000000
22037.622381	0.071878	0.602020	-0.017898	77.198135	48.844433	102.247841	-1.103747	0.000000	1.014726	0.000000	0.000000	0.000000	-2.348189	0.062618	1.253074	0.000000	0.000000	4.000000	19.000000	0.000000
22037.625714	0.071878	0.602020	-0.017898	77.198135	48.844433	102.247841	-1.103747	0.000000	1.014726	0.000000	0.000000	0.000000	-2.348189	0.062618	1.253074	0.000000	0.000000	4.000000	19.000000	0.000000
22037.629048	0.071878	0.602020	-0.017898	77.198135	48.844433	102.247841	-1.103747	0.000000	1.014726	0.000000	0.000000	0.000000	-2.348189	0.062618	1.253074	0.000000	0.000000	4.000000	19.000000	0.000000
22037.632381	0.064587	0.602163	-0.013126	77.157227	52.208851	104.725800	-0.894901	0.000000	1.406091	0.000000	0.000000	0.000000	-2.187460	0.042790	1.431673	0.000000	0.000000	4.000000	19.000000	0.000000
22037.635714	0.064587	0.602163	-0.013126	77.157227	52.208851	104.725800	-0.894901	0.000000	1.406091	0.000000	0.000000	0.000000	-2.187460	0.042790	1.431673	0.000000	0.000000	4.000000	19.000000	0.000000
22037.639048	0.064587	0.602163	-0.013126	77.157227	52.208851	104.725800	-0.894901	0.000000	1.406091	0.000000	0.000000	0.000000	-2.187460	0.042790	1.431673	0.000000	0.000000	4.000000	19.000000	0.000000
22037.642381	0.057789	0.602168	-0.007870	77.206841	55.746307	107.110329	-0.656289	0.000000	1.770668	0.000000	0.000000	0.000000	-2.039314	0.001538	1.576880	0.000000	0.000000	4.000000	19.000000	0.000000
22037.645714	0.057789	0.602168	-0.007870	77.206841	55.746307	107.110329	-0.656289	0.000000	1.770668	0.000000	0.000000	0.000000	-2.039314	0.001538	1.576880	0.000000	0.000000	4.000000	19.000000	0.000000
22037.649048	0.057789	0.602168	-0.007870	77.206841	55.746307	107.110329	-0.656289	0.000000	1.770668	0.000000	0.000000	0.000000	-2.039314	0.001538	1.576880	0.000000	0.000000	4.000000	19.000000	0.000000
22037.652381	0.051377	0.602063	-0.002178	77.439194	59.581470	109.437431	-0.393476	0.000000	2.110553	0.000000	0.000000	0.000000	-1.923686	-0.031330	1.707538	0.000000	0.000000	4.000000	19.000000	0.000000
22037.655714	0.051377	0.602063	-0.002178	77.439194	59.581470	109.437431	-0.393476	0.000000	2.110553	0.000000	0.000000	0.000000	-1.923686	-0.031330	1.707538	0.000000	0.000000	4.000000	19.000000	0.000000
22037.659048	0.051377	0.602063	-0.002178	77.439194	59.581470	109.437431	-0.393476	0.000000	2.110553	0.000000	0.000000	0.000000	-1.923686	-0.031330	1.707538	0.000000	0.000000	4.000000	19.000000	0.000000
22037.662381	0.045403	0.601866	0.003926	77.819565	63.593761	111.769577	-0.108886	0.000000	2.431168	0.000000	0.000000	0.000000	-1.791961	-0.059218	1.831231	0.000000	0.000000	4.000000	19.000000	0.000000
22037.665714	0.045403	0.601866	0.003926	77.819565	63.593761	111.769577	-0.108886	0.000000	2.431168	0.000000	0.000000	0.000000	-1.791961	-0.059218	1.831231	0.000000	0.000000	4.000000	19.000000	0.000000
22037.669048	0.045403	0.601866	0.003926	77.819565	63.593761	111.769577	-0.108886	0.000000	2.431168	0.000000	0.000000	0.000000	-1.791961	-0.059218	1.831231	0.000000	0.000000	4.000000	19.000000	0.000000
22037.672381	0.039934	0.601586	0.010444	78.153389	67.914726	114.705231	0.196319	0.000000	2.729828	0.000000	0.000000	0.000000	-1.640941	-0.083930	1.955403	0.000000	0.000000	4.000000	19.000000	0.000000
22037.675714	0.039934	0.601586	0.010444	78.153389	67.914726	114.705231	0.196319	0.000000	2.729828	0.000000	0.000000	0.000000	-1.640941	-0.083930	1.955403	0.000000	0.000000	4.000000	19.000000	0.000000
22037.679048	0.039934	0.601586	0.010444	78.153389	67.914726	114.705231	0.196319	0.000000	2.729828	0.000000	0.000000	0.000000	-1.640941	-0.083930	1.955403	0.000000	0.000000	4.000000	19.000000	0.000000
22037.682381	0.035109	0.601272	0.017405	78.382118	72.396378	118.146744	0.522220	0.000000	3.003318	0.000000	0.000000	0.000000	-1.447298	-0.094111	2.088273	0.000000	0.000000	4.000000	19.000000	0.000000
22037.685714	0.035109	0.601272	0.017405	78.382118	72.396378	118.146744	0.522220	0.000000	3.003318	0.000000	0.000000	0.000000	-1.447298	-0.094111	2.088273	0.000000	0.000000	4.000000	19.000000	0.000000
22037.689048	0.035109	0.601272	0.017405	78.382118	72.396378	118.146744	0.522220	0.000000	3.003318	0.000000	0.000000	0.000000	-1.447298	-0.094111	2.088273	0.000000	0.000000	4.000000	19.000000	0.000000
22037.692381	0.030922	0.600909	0.024826	78.504005	76.859123	121.660751	0.870265	0.000000	3.244534	0.000000	0.000000	0.000000	-1.256156	-0.108967	2.226080	0.000000	0.000000	4.000000	19.000000	0.000000
22037.695714	0.030922	0.600909	0.024826	78.504005	76.859123	121.660751	0.870265	0.000000	3.244534	0.000000	0.000000	0.000000	-1.256156	-0.108967	2.226080	0.000000	0.000000	4.000000	19.000000	0.000000
22037.699048	0.030922	0.600909	0.024826	78.504005	76.859123	121.660751	0.870265	0.000000	3.244534	0.000000	0.000000	0.000000	-1.256156	-0.108967	2.226080	0.000000	0.000000	4.000000	19.000000	0.000000
22037.702381	0.027432	0.600510	0.032618	78.537773	81.339912	125.211273	1.241278	0.000000	3.453893	0.000000	0.000000	0.000000	-1.047144	-0.119676	2.337695	0.000000	0.000000	4.000000	19.000000	0.000000
22037.705714	0.027432	0.600510	0.032618	78.537773	81.339912	125.211273	1.241278	0.000000	3.453893	0.000000	0.000000	0.000000	-1.047144	-0.119676	2.337695	0.000000	0.000000	4.000000	19.000000	0.000000
22037.709048	0.027432	0.600510	0.032618	78.537773	81.339912	125.211273	1.241278	0.000000	3.453893	0.000000	0.000000	0.000000	-1.047144	-0.119676	2.337695	0.000000	0.000000	4.000000	19.000000	0.000000
22037.712381	0.024707	0.600028	0.040670	78.487411	86.198074	129.190094	1.630894	0.000000	3.628417	0.000000	0.000000	0.000000	-0.817443	-0.144612	2.415572	0.000000	0.000000	4.000000	19.000000	0.000000
22037.715714	0.024707	0.600028	0.040670	78.487411	86.198074	129.190094	1.630894	0.000000	3.628417	0.000000	0.000000	0.000000	-0.817443	-0.144612	2.415572	0.000000	0.000000	4.000000	19.000000	0.000000
22037.719048	0.024707	0.600028	0.040670	78.487411	86.198074	129.190094	1.630894	0.000000	3.628417	0.000000	0.000000	0.000000	-0.817443	-0.144612	2.415572	0.000000	0.000000	4.000000	19.000000	0.000000
22037.722381	0.022779	0.599485	0.048894	78.342789	91.512787	133.736969	2.033489	0.000000	3.764658	0.000000	0.000000	0.000000	-0.578230	-0.162951	2.467205	0.000000	0.000000	4.000000	19.000000	0.000000
22037.725714	0.022779	0.599485	0.048894	78.342789	91.512787	133.736969	2.033489	0.000000	3.764658	0.000000	0.000000	0.000000	-0.578230	-0.162951	2.467205	0.000000	0.000000	4.000000	19.000000	0.000000
22037.729048	0.022779	0.599485	0.048894	78.342789	91.512787	133.736969	2.033489	0.000000	3.764658	0.000000	0.000000	0.000000	-0.578230	-0.162951	2.467205	0.000000	0.000000	4.000000	19.000000	0.000000
22037.732381	0.021639	0.598911	0.057265	78.175133	96.948532	138.439026	2.444690	0.000000	3.861030	0.000000	0.000000	0.000000	-0.342068	-0.172337	2.511215	0.000000	0.000000	4.000000	19.000000	0.000000
22037.735714	0.021639	0.598911	0.057265	78.175133	96.948532	138.439026	2.444690	0.000000	3.861030	0.000000	0.000000	0.000000	-0.342068	-0.172337	2.511215	0.000000	0.000000	4.000000	19.000000	0.000000
22037.739048	0.021639	0.598911	0.057265	78.175133	96.948532	138.439026	2.444690	0.000000	3.861030	0.000000	0.000000	0.000000	-0.342068	-0.172337	2.511215	0.000000	0.000000	4.000000	19.000000	0.000000
22037.742381	0.021245	0.598258	0.065629	78.074295	102.479774	143.270905	2.863226	0.000000	3.918041	0.000000	0.000000	0.000000	-0.118198	-0.195699	2.509409	0.000000	0.000000	4.000000	19.000000	0.000000
22037.745714	0.021245	0.598258	0.065629	78.074295	102.479774	143.270905	2.863226	0.000000	3.918041	0.000000	0.000000	0.000000	-0.118198	-0.195699	2.509409	0.000000	0.000000	4.000000	19.000000	0.000000
22037.749048	0.021245	0.598258	0.065629	78.074295	102.479774	143.270905	2.863226	0.000000	3.918041	0.000000	0.000000	0.000000	-0.118198	-0.195699	2.509409	0.000000	0.000000	4.000000	19.000000	0.000000
22037.752381	0.021609	0.597585	0.073972	78.088341	108.181763	148.353149	3.200928	0.000000	3.841101	0.000000	0.000000	0.000000	0.109280	-0.201989	2.502861	0.000000	0.000000	4.000000	19.000000	0.000000
22037.755714	0.021609	0.597585	0.073972	78.088341	108.181763	148.353149	3.200928	0.000000	3.841101	0.000000	0.000000	0.000000	0.109280	-0.201989	2.502861	0.000000	0.000000	4.000000	19.000000	0.000000
22037.759048	0.021609	0.597585	0.073972	78.088341	108.181763	148.353149	3.200928	0.000000	3.841101	0.000000	0.000000	0.000000	0.109280	-0.201989	2.502861	0.000000	0.000000	4.000000	19.000000	0.000000
22037.762381	0.022608	0.596882	0.082134	78.205307	114.132286	153.585373	3.431562	0.000000	3.636534	0.000000	0.000000	0.000000	0.299651	-0.210773	2.448599	0.000000	0.000000	4.000000	19.000000	0.000000
22037.765714	0.022608	0.596882	0.082134	78.205307	114.132286	153.585373	3.431562	0.000000	3.636534	0.000000	0.000000	0.000000	0.299651	-0.210773	2.448599	0.000000	0.000000	4.000000	19.000000	0.000000
22037.769048	0.022608	0.596882	0.082134	78.205307	114.132286	153.585373	3.431562	0.000000	3.636534	0.000000	0.000000	0.000000	0.299651	-0.210773	2.448599	0.000000	0.000000	4.000000	19.000000	0.000000
22037.772381	0.024087	0.596246	0.090097	78.390862	120.420662	159.027481	3.639030	0.000000	3.428915	0.000000	0.000000	0.000000	0.443709	-0.190801	2.388916	0.000000	0.000000	4.000000	19.000000	0.000000
22037.775714	0.024087	0.596246	0.090097	78.390862	120.420662	159.027481	3.639030	0.000000	3.428915	0.000000	0.000000	0.000000	0.443709	-0.190801	2.388916	0.000000	0.000000	4.000000	19.000000	0.000000
22037.779048	0.024087	0.596246	0.090097	78.390862	120.420662	159.027481	3.639030	0.000000	3.428915	0.000000	0.000000	0.000000	0.443709	-0.190801	2.388916	0.000000	0.000000	4.000000	19.000000	0.000000
22037.782381	0.026194	0.595588	0.097776	78.549568	126.967369	164.651657	3.823690	0.000000	3.221707	0.000000	0.000000	0.000000	0.632017	-0.197632	2.303785	0.000000	0.000000	4.000000	19.000000	0.000000
22037.785714	0.026194	0.595588	0.097776	78.549568	126.967369	164.651657	3.823690	0.000000	3.221707	0.000000	0.000000	0.000000	0.632017	-0.197632	2.303785	0.000000	0.000000	4.000000	19.000000	0.000000
22037.789048	0.026194	0.595588	0.097776	78.549568	126.967369	164.651657	3.823690	0.000000	3.221707	0.000000	0.000000	0.000000	0.632017	-0.197632	2.303785	0.000000	0.000000	4.000000	19.000000	0.000000
22037.792381	0.028897	0.594925	0.105148	78.611771	133.278015	170.043365	3.990702	0.000000	3.012358	0.000000	0.000000	0.000000	0.810819	-0.198713	2.211392	0.000000	0.000000	4.000000	19.000000	0.000000
22037.795714	0.028897	0.594925	0.105148	78.611771	133.278015	170.043365	3.990702	0.000000	3.012358	0.000000	0.000000	0.000000	0.810819	-0.198713	2.211392	0.000000	0.000000	4.000000	19.000000	0.000000
22037.799048	0.028897	0.594925	0.105148	78.611771	133.278015	170.043365	3.990702	0.000000	3.012358	0.000000	0.000000	0.000000	0.810819	-0.198713	2.211392	0.000000	0.000000	4.000000	19.000000	0.000000
22037.802381	0.032001	0.594266	0.112278	78.573540	138.659256	174.593170	4.141894	0.000000	2.800841	0.000000	0.000000	0.000000	0.931378	-0.197770	2.138983	0.000000	0.000000	4.000000	19.000000	0.000000
22037.805714	0.032001	0.594266	0.112278	78.573540	138.659256	174.593170	4.141894	0.000000	2.800841	0.000000	0.000000	0.000000	0.931378	-0.197770	2.138983	0.000000	0.000000	4.000000	19.000000	0.000000
22037.809048	0.032001	0.594266	0.112278	78.573540	138.659256	174.593170	4.141894	0.000000	2.800841	0.000000	0.000000	0.000000	0.931378	-0.197770	2.138983	0.000000	0.000000	4.000000	19.000000	0.000000
22037.812381	0.035631	0.593646	0.119207	78.578453	141.890320	177.153183	4.276807	0.000000	2.590159	0.000000	0.000000	0.000000	1.088799	-0.186073	2.078826	0.000000	0.000000	4.000000	19.000000	0.000000
22037.815714	0.035631	0.593646	0.119207	78.578453	141.890320	177.153183	4.276807	0.000000	2.590159	0.000000	0.000000	0.000000	1.088799	-0.186073	2.078826	0.000000	0.000000	4.000000	19.000000	0.000000
22037.819048	0.035631	0.593646	0.119207	78.578453	141.890320	177.153183	4.276807	0.000000	2.590159	0.000000	0.000000	0.000000	1.088799	-0.186073	2.078826	0.000000	0.000000	4.000000	19.000000	0.000000
22037.822381	0.039878	0.593074	0.125863	78.872871	142.344147	177.080063	4.399566	0.000000	2.375672	0.000000	0.000000	0.000000	1.274155	-0.171496	1.996875	0.000000	0.000000	4.000000	19.000000	0.000000
22037.825714	0.039878	0.593074	0.125863	78.872871	142.344147	177.080063	4.399566	0.000000	2.375672	0.000000	0.000000	0.000000	1.274155	-0.171496	1.996875	0.000000	0.000000	4.000000	19.000000	0.000000
22037.829048	0.039878	0.593074	0.125863	78.872871	142.344147	177.080063	4.399566	0.000000	2.375672	0.000000	0.000000	0.000000	1.274155	-0.171496	1.996875	0.000000	0.000000	4.000000	19.000000	0.000000
22037.832381	0.044584	0.592542	0.132176	79.185402	141.706024	175.978592	4.511694	0.000000	2.155136	0.000000	0.000000	0.000000	1.411915	-0.159645	1.893809	0.000000	0.000000	4.000000	19.000000	0.000000
22037.835714	0.044584	0.592542	0.132176	79.185402	141.706024	175.978592	4.511694	0.000000	2.155136	0.000000	0.000000	0.000000	1.411915	-0.159645	1.893809	0.000000	0.000000	4.000000	19.000000	0.000000
22037.839048	0.044584	0.592542	0.132176	79.185402	141.706024	175.978592	4.511694	0.000000	2.155136	0.000000	0.000000	0.000000	1.411915	-0.159645	1.893809	0.000000	0.000000	4.000000	19.000000	0.000000
22037.842381	0.049698	0.592070	0.138122	79.463219	141.103012	175.031265	4.611133	0.000000	1.933250	0.000000	0.000000	0.000000	1.534124	-0.141596	1.783841	0.000000	0.000000	4.000000	19.000000	0.000000
22037.845714	0.049698	0.592070	0.138122	79.463219	141.103012	175.031265	4.611133	0.000000	1.933250	0.000000	0.000000	0.000000	1.534124	-0.141596	1.783841	0.000000	0.000000	4.000000	19.000000	0.000000
22037.849048	0.049698	0.592070	0.138122	79.463219	141.103012	175.031265	4.611133	0.000000	1.933250	0.000000	0.000000	0.000000	1.534124	-0.141596	1.783841	0.000000	0.000000	4.000000	19.000000	0.000000
22037.852381	0.055181	0.591602	0.143564	79.811302	141.132629	175.248169	4.698139	0.000000	1.710991	0.000000	0.000000	0.000000	1.644984	-0.140435	1.632451	0.000000	0.000000	4.000000	19.000000	0.000000
22037.855714	0.055181	0.591602	0.143564	79.811302	141.132629	175.248169	4.698139	0.000000	1.710991	0.000000	0.000000	0.000000	1.644984	-0.140435	1.632451	0.000000	0.000000	4.000000	19.000000	0.000000
22037.859048	0.055181	0.591602	0.143564	79.811302	141.132629	175.248169	4.698139	0.000000	1.710991	0.000000	0.000000	0.000000	1.644984	-0.140435	1.632451	0.000000	0.000000	4.000000	19.000000	0.000000
22037.862381	0.060920	0.591101	0.148539	80.294777	142.353287	176.955765	4.772825	0.000000	1.490014	0.000000	0.000000	0.000000	1.721618	-0.150360	1.492640	0.000000	0.000000	4.000000	19.000000	0.000000
22037.865714	0.060920	0.591101	0.148539	80.294777	142.353287	176.955765	4.772825	0.000000	1.490014	0.000000	0.000000	0.000000	1.721618	-0.150360	1.492640	0.000000	0.000000	4.000000	19.000000	0.000000
22037.869048	0.060920	0.591101	0.148539	80.294777	142.353287	176.955765	4.772825	0.000000	1.490014	0.000000	0.000000	0.000000	1.721618	-0.150360	1.492640	0.000000	0.000000	4.000000	19.000000	0.000000
22037.872381	0.066933	0.590545	0.152997	80.891090	144.808044	179.716507	4.835447	0.000000	1.272184	0.000000	0.000000	0.000000	1.803795	-0.166713	1.337255	0.000000	0.000000	4.000000	19.000000	0.000000
22037.875714	0.066933	0.590545	0.152997	80.891090	144.808044	179.716507	4.835447	0.000000	1.272184	0.000000	0.000000	0.000000	1.803795	-0.166713	1.337255	0.000000	0.000000	4.000000	19.000000	0.000000
22037.879048	0.066933	0.590545	0.152997	80.891090	144.808044	179.716507	4.835447	0.000000	1.272184	0.000000	0.000000	0.000000	1.803795	-0.166713	1.337255	0.000000	0.000000	4.000000	19.000000	0.000000
22037.882381	0.073263	0.589981	0.156866	81.507843	148.130936	-177.054306	4.887157	0.000000	1.056266	0.000000	0.000000	0.000000	1.899241	-0.169323	1.160861	0.000000	0.000000	4.000000	19.000000	0.000000
22037.885714	0.073263	0.589981	0.156866	81.507843	148.130936	-177.054306	4.887157	0.000000	1.056266	0.000000	0.000000	0.000000	1.899241	-0.169323	1.160861	0.000000	0.000000	4.000000	19.000000	0.000000
22037.889048	0.073263	0.589981	0.156866	81.507843	148.130936	-177.054306	4.887157	0.000000	1.056266	0.000000	0.000000	0.000000	1.899241	-0.169323	1.160861	0.000000	0.000000	4.000000	19.000000	0.000000
22037.892381	0.079794	0.589410	0.160218	82.057594	151.704361	-173.194977	4.928919	0.000000	0.840093	0.000000	0.000000	0.000000	1.959210	-0.171299	1.005447	0.000000	0.000000	4.000000	19.000000	0.000000
22037.895714	0.079794	0.589410	0.160218	82.057594	151.704361	-173.194977	4.928919	0.000000	0.840093	0.000000	0.000000	0.000000	1.959210	-0.171299	1.005447	0.000000	0.000000	4.000000	19.000000	0.000000
22037.899048	0.079794	0.589410	0.160218	82.057594	151.704361	-173.194977	4.928919	0.000000	0.840093	0.000000	0.000000	0.000000	1.959210	-0.171299	1.005447	0.000000	0.000000	4.000000	19.000000	0.000000
22037.902381	0.086506	0.588878	0.162990	82.500534	154.908096	-168.649551	4.960706	0.000000	0.625619	0.000000	0.000000	0.000000	2.013674	-0.159352	0.831554	0.000000	0.000000	4.000000	19.000000	0.000000
22037.905714	0.086506	0.588878	0.162990	82.500534	154.908096	-168.649551	4.960706	0.000000	0.625619	0.000000	0.000000	0.000000	2.013674	-0.159352	0.831554	0.000000	0.000000	4.000000	19.000000	0.000000
22037.909048	0.086506	0.588878	0.162990	82.500534	154.908096	-168.649551	4.960706	0.000000	0.625619	0.000000	0.000000	0.000000	2.013674	-0.159352	0.831554	0.000000	0.000000	4.000000	19.000000	0.000000
22037.912381	0.093480	0.588380	0.165191	82.845932	157.587952	-164.639923	4.982953	0.000000	0.412529	0.000000	0.000000	0.000000	2.092023	-0.149444	0.660367	0.000000	0.000000	4.000000	19.000000	0.000000
22037.915714	0.093480	0.588380	0.165191	82.845932	157.587952	-164.639923	4.982953	0.000000	0.412529	0.000000	0.000000	0.000000	2.092023	-0.149444	0.660367	0.000000	0.000000	4.000000	19.000000	0.000000
22037.919048	0.093480	0.588380	0.165191	82.845932	157.587952	-164.639923	4.982953	0.000000	0.412529	0.000000	0.000000	0.000000	2.092023	-0.149444	0.660367	0.000000	0.000000	4.000000	19.000000	0.000000
22037.922381	0.100702	0.587955	0.166812	83.121521	160.000397	-161.323639	4.996109	0.000000	0.197199	0.000000	0.000000	0.000000	2.166554	-0.127505	0.486345	0.000000	0.000000	4.000000	19.000000	0.000000
22037.925714	0.100702	0.587955	0.166812	83.121521	160.000397	-161.323639	4.996109	0.000000	0.197199	0.000000	0.000000	0.000000	2.166554	-0.127505	0.486345	0.000000	0.000000	4.000000	19.000000	0.000000
22037.929048	0.100702	0.587955	0.166812	83.121521	160.000397	-161.323639	4.996109	0.000000	0.197199	0.000000	0.000000	0.000000	2.166554	-0.127505	0.486345	0.000000	0.000000	4.000000	19.000000	0.000000
22037.932381	0.107944	0.587546	0.167845	83.362244	162.612686	-157.612625	4.999956	0.000000	-0.021032	0.000000	0.000000	0.000000	2.172741	-0.122784	0.310032	0.000000	0.000000	4.000000	19.000000	0.000000
22037.935714	0.107944	0.587546	0.167845	83.362244	162.612686	-157.612625	4.999956	0.000000	-0.021032	0.000000	0.000000	0.000000	2.172741	-0.122784	0.310032	0.000000	0.000000	4.000000	19.000000	0.000000
22037.939048	0.107944	0.587546	0.167845	83.362244	162.612686	-157.612625	4.999956	0.000000	-0.021032	0.000000	0.000000	0.000000	2.172741	-0.122784	0.310032	0.000000	0.000000	4.000000	19.000000	0.000000
22037.942381	0.115191	0.587156	0.168295	83.587204	165.912537	-153.159607	4.994409	0.000000	-0.236386	0.000000	0.000000	0.000000	2.174068	-0.116868	0.134999	0.000000	0.000000	4.000000	19.000000	0.000000
22037.945714	0.115191	0.587156	0.168295	83.587204	165.912537	-153.159607	4.994409	0.000000	-0.236386	0.000000	0.000000	0.000000	2.174068	-0.116868	0.134999	0.000000	0.000000	4.000000	19.000000	0.000000
22037.949048	0.115191	0.587156	0.168295	83.587204	165.912537	-153.159607	4.994409	0.000000	-0.236386	0.000000	0.000000	0.000000	2.174068	-0.116868	0.134999	0.000000	0.000000	4.000000	19.000000	0.000000
22037.952381	0.122383	0.586776	0.168104	83.793953	170.209808	-148.218994	4.979754	0.000000	-0.449494	0.000000	0.000000	0.000000	2.157575	-0.114180	-0.057451	0.000000	0.000000	4.000000	19.000000	0.000000
22037.955714	0.122383	0.586776	0.168104	83.793953	170.209808	-148.218994	4.979754	0.000000	-0.449494	0.000000	0.000000	0.000000	2.157575	-0.114180	-0.057451	0.000000	0.000000	4.000000	19.000000	0.000000
22037.959048	0.122383	0.586776	0.168104	83.793953	170.209808	-148.218994	4.979754	0.000000	-0.449494	0.000000	0.000000	0.000000	2.157575	-0.114180	-0.057451	0.000000	0.000000	4.000000	19.000000	0.000000
22037.962381	0.129449	0.586414	0.167322	83.966812	175.130020	-142.839951	4.956259	0.000000	-0.659924	0.000000	0.000000	0.000000	2.119710	-0.108571	-0.234689	0.000000	0.000000	4.000000	19.000000	0.000000
22037.965714	0.129449	0.586414	0.167322	83.966812	175.130020	-142.839951	4.956259	0.000000	-0.659924	0.000000	0.000000	0.000000	2.119710	-0.108571	-0.234689	0.000000	0.000000	4.000000	19.000000	0.000000
22037.969048	0.129449	0.586414	0.167322	83.966812	175.130020	-142.839951	4.956259	0.000000	-0.659924	0.000000	0.000000	0.000000	2.119710	-0.108571	-0.234689	0.000000	0.000000	4.000000	19.000000	0.000000
22037.972381	0.136433	0.586093	0.165954	84.145859	179.539413	-137.297775	4.924314	0.000000	-0.866681	0.000000	0.000000	0.000000	2.095171	-0.096180	-0.410115	0.000000	0.000000	4.000000	19.000000	0.000000
22037.975714	0.136433	0.586093	0.165954	84.145859	179.539413	-137.297775	4.924314	0.000000	-0.866681	0.000000	0.000000	0.000000	2.095171	-0.096180	-0.410115	0.000000	0.000000	4.000000	19.000000	0.000000
22037.979048	0.136433	0.586093	0.165954	84.145859	179.539413	-137.297775	4.924314	0.000000	-0.866681	0.000000	0.000000	0.000000	2.095171	-0.096180	-0.410115	0.000000	0.000000	4.000000	19.000000	0.000000
22037.982381	0.143328	0.585843	0.164052	84.403145	-177.396545	-132.841949	4.883700	0.000000	-1.072136	0.000000	0.000000	0.000000	2.068556	-0.075179	-0.570603	0.000000	0.000000	4.000000	19.000000	0.000000
22037.985714	0.143328	0.585843	0.164052	84.403145	-177.396545	-132.841949	4.883700	0.000000	-1.072136	0.000000	0.000000	0.000000	2.068556	-0.075179	-0.570603	0.000000	0.000000	4.000000	19.000000	0.000000
22037.989048	0.143328	0.585843	0.164052	84.403145	-177.396545	-132.841949	4.883700	0.000000	-1.072136	0.000000	0.000000	0.000000	2.068556	-0.075179	-0.570603	0.000000	0.000000	4.000000	19.000000	0.000000
22037.992381	0.150165	0.585641	0.161684	84.803970	-176.404572	-130.515472	4.834239	0.000000	-1.276767	0.000000	0.000000	0.000000	2.051198	-0.060485	-0.710467	0.000000	0.000000	4.000000	19.000000	0.000000
22037.995714	0.150165	0.585641	0.161684	84.803970	-176.404572	-130.515472	4.834239	0.000000	-1.276767	0.000000	0.000000	0.000000	2.051198	-0.060485	-0.710467	0.000000	0.000000	4.000000	19.000000	0.000000
22037.999048	0.150165	0.585641	0.161684	84.803970	-176.404572	-130.515472	4.834239	0.000000	-1.276767	0.000000	0.000000	0.000000	2.051198	-0.060485	-0.710467	0.000000	0.000000	4.000000	19.000000	0.000000
22038.002381	0.156777	0.585446	0.158861	85.289642	-176.789154	-129.276703	4.775428	0.000000	-1.481652	0.000000	0.000000	0.000000	1.983583	-0.058440	-0.847040	0.000000	0.000000	4.000000	19.000000	0.000000
22038.005714	0.156777	0.585446	0.158861	85.289642	-176.789154	-129.276703	4.775428	0.000000	-1.481652	0.000000	0.000000	0.000000	1.983583	-0.058440	-0.847040	0.000000	0.000000	4.000000	19.000000	0.000000
22038.009048	0.156777	0.585446	0.158861	85.289642	-176.789154	-129.276703	4.775428	0.000000	-1.481652	0.000000	0.000000	0.000000	1.983583	-0.058440	-0.847040	0.000000	0.000000	4.000000	19.000000	0.000000
22038.012381	0.163083	0.585250	0.155569	85.803482	-177.392487	-128.204529	4.708324	0.000000	-1.682761	0.000000	0.000000	0.000000	1.891763	-0.058817	-0.987559	0.000000	0.000000	4.000000	19.000000	0.000000
22038.015714	0.163083	0.585250	0.155569	85.803482	-177.392487	-128.204529	4.708324	0.000000	-1.682761	0.000000	0.000000	0.000000	1.891763	-0.058817	-0.987559	0.000000	0.000000	4.000000	19.000000	0.000000
22038.019048	0.163083	0.585250	0.155569	85.803482	-177.392487	-128.204529	4.708324	0.000000	-1.682761	0.000000	0.000000	0.000000	1.891763	-0.058817	-0.987559	0.000000	0.000000	4.000000	19.000000	0.000000
22038.022381	0.169051	0.585037	0.151748	86.295456	-178.335953	-127.873604	4.633547	0.000000	-1.878894	0.000000	0.000000	0.000000	1.790333	-0.063872	-1.146347	0.000000	0.000000	4.000000	19.000000	0.000000
22038.025714	0.169051	0.585037	0.151748	86.295456	-178.335953	-127.873604	4.633547	0.000000	-1.878894	0.000000	0.000000	0.000000	1.790333	-0.063872	-1.146347	0.000000	0.000000	4.000000	19.000000	0.000000
22038.029048	0.169051	0.585037	0.151748	86.295456	-178.335953	-127.873604	4.633547	0.000000	-1.878894	0.000000	0.000000	0.000000	1.790333	-0.063872	-1.146347	0.000000	0.000000	4.000000	19.000000	0.000000
22038.032381	0.174711	0.584854	0.147454	86.754601	-179.620300	-128.428299	4.550992	0.000000	-2.070864	0.000000	0.000000	0.000000	1.698133	-0.055042	-1.288034	0.000000	0.000000	4.000000	19.000000	0.000000
22038.035714	0.174711	0.584854	0.147454	86.754601	-179.620300	-128.428299	4.550992	0.000000	-2.070864	0.000000	0.000000	0.000000	1.698133	-0.055042	-1.288034	0.000000	0.000000	4.000000	19.000000	0.000000
22038.039048	0.174711	0.584854	0.147454	86.754601	-179.620300	-128.428299	4.550992	0.000000	-2.070864	0.000000	0.000000	0.000000	1.698133	-0.055042	-1.288034	0.000000	0.000000	4.000000	19.000000	0.000000
22038.042381	0.180085	0.584772	0.142704	87.189377	178.687759	-129.225204	4.460167	0.000000	-2.259846	0.000000	0.000000	0.000000	1.612229	-0.024539	-1.425148	0.000000	0.000000	4.000000	19.000000	0.000000
22038.045714	0.180085	0.584772	0.142704	87.189377	178.687759	-129.225204	4.460167	0.000000	-2.259846	0.000000	0.000000	0.000000	1.612229	-0.024539	-1.425148	0.000000	0.000000	4.000000	19.000000	0.000000
22038.049048	0.180085	0.584772	0.142704	87.189377	178.687759	-129.225204	4.460167	0.000000	-2.259846	0.000000	0.000000	0.000000	1.612229	-0.024539	-1.425148	0.000000	0.000000	4.000000	19.000000	0.000000
22038.052381	0.185050	0.584809	0.137644	87.629089	176.556412	-130.056107	4.360300	0.000000	-2.446995	0.000000	0.000000	0.000000	1.489396	0.010999	-1.518097	0.000000	0.000000	4.000000	19.000000	0.000000
22038.055714	0.185050	0.584809	0.137644	87.629089	176.556412	-130.056107	4.360300	0.000000	-2.446995	0.000000	0.000000	0.000000	1.489396	0.010999	-1.518097	0.000000	0.000000	4.000000	19.000000	0.000000
22038.059048	0.185050	0.584809	0.137644	87.629089	176.556412	-130.056107	4.360300	0.000000	-2.446995	0.000000	0.000000	0.000000	1.489396	0.010999	-1.518097	0.000000	0.000000	4.000000	19.000000	0.000000
22038.062381	0.189492	0.584981	0.132425	88.099777	173.544617	-131.910065	4.253510	0.000000	-2.628242	0.000000	0.000000	0.000000	1.332588	0.051620	-1.565490	0.000000	0.000000	4.000000	19.000000	0.000000
22038.065714	0.189492	0.584981	0.132425	88.099777	173.544617	-131.910065	4.253510	0.000000	-2.628242	0.000000	0.000000	0.000000	1.332588	0.051620	-1.565490	0.000000	0.000000	4.000000	19.000000	0.000000
22038.069048	0.189492	0.584981	0.132425	88.099777	173.544617	-131.910065	4.253510	0.000000	-2.628242	0.000000	0.000000	0.000000	1.332588	0.051620	-1.565490	0.000000	0.000000	4.000000	19.000000	0.000000
22038.072381	0.193310	0.585235	0.127024	88.592216	168.372482	-136.100159	4.142722	0.000000	-2.799616	0.000000	0.000000	0.000000	1.145352	0.076259	-1.620253	0.000000	0.000000	4.000000	19.000000	0.000000
22038.075714	0.193310	0.585235	0.127024	88.592216	168.372482	-136.100159	4.142722	0.000000	-2.799616	0.000000	0.000000	0.000000	1.145352	0.076259	-1.620253	0.000000	0.000000	4.000000	19.000000	0.000000
22038.079048	0.193310	0.585235	0.127024	88.592216	168.372482	-136.100159	4.142722	0.000000	-2.799616	0.000000	0.000000	0.000000	1.145352	0.076259	-1.620253	0.000000	0.000000	4.000000	19.000000	0.000000
22038.082381	0.196465	0.585505	0.121418	89.041618	154.513901	-149.103775	4.029626	0.000000	-2.960086	0.000000	0.000000	0.000000	0.946682	0.080946	-1.681972	0.000000	0.000000	4.000000	19.000000	0.000000
22038.085714	0.196465	0.585505	0.121418	89.041618	154.513901	-149.103775	4.029626	0.000000	-2.960086	0.000000	0.000000	0.000000	0.946682	0.080946	-1.681972	0.000000	0.000000	4.000000	19.000000	0.000000
22038.089048	0.196465	0.585505	0.121418	89.041618	154.513901	-149.103775	4.029626	0.000000	-2.960086	0.000000	0.000000	0.000000	0.946682	0.080946	-1.681972	0.000000	0.000000	4.000000	19.000000	0.000000
22038.092381	0.198977	0.585760	0.115652	89.293343	122.981300	-179.925140	3.914844	0.000000	-3.110306	0.000000	0.000000	0.000000	0.753379	0.076444	-1.729636	0.000000	0.000000	4.000000	19.000000	0.000000
22038.095714	0.198977	0.585760	0.115652	89.293343	122.981300	-179.925140	3.914844	0.000000	-3.110306	0.000000	0.000000	0.000000	0.753379	0.076444	-1.729636	0.000000	0.000000	4.000000	19.000000	0.000000
22038.099048	0.198977	0.585760	0.115652	89.293343	122.981300	-179.925140	3.914844	0.000000	-3.110306	0.000000	0.000000	0.000000	0.753379	0.076444	-1.729636	0.000000	0.000000	4.000000	19.000000	0.000000
22038.102381	0.200948	0.586040	0.109667	89.140656	85.129295	142.718750	3.798782	0.000000	-3.251040	0.000000	0.000000	0.000000	0.591294	0.084229	-1.795501	0.000000	0.000000	4.000000	19.000000	0.000000
22038.105714	0.200948	0.586040	0.109667	89.140656	85.129295	142.718750	3.798782	0.000000	-3.251040	0.000000	0.000000	0.000000	0.591294	0.084229	-1.795501	0.000000	0.000000	4.000000	19.000000	0.000000
22038.109048	0.200948	0.586040	0.109667	89.140656	85.129295	142.718750	3.798782	0.000000	-3.251040	0.000000	0.000000	0.000000	0.591294	0.084229	-1.795501	0.000000	0.000000	4.000000	19.000000	0.000000
22038.112381	0.202650	0.586377	0.103460	88.664703	69.244095	127.230896	3.678760	0.000000	-3.386256	0.000000	0.000000	0.000000	0.510824	0.100936	-1.862225	0.000000	0.000000	4.000000	19.000000	0.000000
22038.115714	0.202650	0.586377	0.103460	88.664703	69.244095	127.230896	3.678760	0.000000	-3.386256	0.000000	0.000000	0.000000	0.510824	0.100936	-1.862225	0.000000	0.000000	4.000000	19.000000	0.000000
22038.119048	0.202650	0.586377	0.103460	88.664703	69.244095	127.230896	3.678760	0.000000	-3.386256	0.000000	0.000000	0.000000	0.510824	0.100936	-1.862225	0.000000	0.000000	4.000000	19.000000	0.000000
22038.122381	0.204026	0.586811	0.097121	88.112389	63.354603	122.059021	3.549396	0.000000	-3.521618	0.000000	0.000000	0.000000	0.412776	0.130293	-1.901720	0.000000	0.000000	4.000000	19.000000	0.000000
22038.125714	0.204026	0.586811	0.097121	88.112389	63.354603	122.059021	3.549396	0.000000	-3.521618	0.000000	0.000000	0.000000	0.412776	0.130293	-1.901720	0.000000	0.000000	4.000000	19.000000	0.000000
22038.129048	0.204026	0.586811	0.097121	88.112389	63.354603	122.059021	3.549396	0.000000	-3.521618	0.000000	0.000000	0.000000	0.412776	0.130293	-1.901720	0.000000	0.000000	4.000000	19.000000	0.000000
22038.132381	0.204812	0.587317	0.090734	87.606895	59.166946	118.755928	3.412150	0.000000	-3.654754	0.000000	0.000000	0.000000	0.235723	0.151712	-1.915975	0.000000	0.000000	4.000000	19.000000	0.000000
22038.135714	0.204812	0.587317	0.090734	87.606895	59.166946	118.755928	3.412150	0.000000	-3.654754	0.000000	0.000000	0.000000	0.235723	0.151712	-1.915975	0.000000	0.000000	4.000000	19.000000	0.000000
22038.139048	0.204812	0.587317	0.090734	87.606895	59.166946	118.755928	3.412150	0.000000	-3.654754	0.000000	0.000000	0.000000	0.235723	0.151712	-1.915975	0.000000	0.000000	4.000000	19.000000	0.000000
22038.142381	0.204963	0.587884	0.084386	87.214981	53.879219	114.204941	3.272537	0.000000	-3.780278	0.000000	0.000000	0.000000	0.045187	0.170148	-1.904635	0.000000	0.000000	4.000000	19.000000	0.000000
22038.145714	0.204963	0.587884	0.084386	87.214981	53.879219	114.204941	3.272537	0.000000	-3.780278	0.000000	0.000000	0.000000	0.045187	0.170148	-1.904635	0.000000	0.000000	4.000000	19.000000	0.000000
22038.149048	0.204963	0.587884	0.084386	87.214981	53.879219	114.204941	3.272537	0.000000	-3.780278	0.000000	0.000000	0.000000	0.045187	0.170148	-1.904635	0.000000	0.000000	4.000000	19.000000	0.000000
22038.152381	0.204401	0.588447	0.078061	86.853905	49.385010	110.201401	3.132872	0.000000	-3.896808	0.000000	0.000000	0.000000	-0.168406	0.168940	-1.897307	0.000000	0.000000	4.000000	19.000000	0.000000
22038.155714	0.204401	0.588447	0.078061	86.853905	49.385010	110.201401	3.132872	0.000000	-3.896808	0.000000	0.000000	0.000000	-0.168406	0.168940	-1.897307	0.000000	0.000000	4.000000	19.000000	0.000000
22038.159048	0.204401	0.588447	0.078061	86.853905	49.385010	110.201401	3.132872	0.000000	-3.896808	0.000000	0.000000	0.000000	-0.168406	0.168940	-1.897307	0.000000	0.000000	4.000000	19.000000	0.000000
22038.162381	0.203129	0.588990	0.071788	86.480080	46.277637	107.218185	2.994112	0.000000	-4.004410	0.000000	0.000000	0.000000	-0.381760	0.162851	-1.881878	0.000000	0.000000	4.000000	19.000000	0.000000
22038.165714	0.203129	0.588990	0.071788	86.480080	46.277637	107.218185	2.994112	0.000000	-4.004410	0.000000	0.000000	0.000000	-0.381760	0.162851	-1.881878	0.000000	0.000000	4.000000	19.000000	0.000000
22038.169048	0.203129	0.588990	0.071788	86.480080	46.277637	107.218185	2.994112	0.000000	-4.004410	0.000000	0.000000	0.000000	-0.381760	0.162851	-1.881878	0.000000	0.000000	4.000000	19.000000	0.000000
22038.172381	0.201313	0.589475	0.065576	86.052849	45.364990	106.375916	2.856570	0.000000	-4.103657	0.000000	0.000000	0.000000	-0.544731	0.145628	-1.863684	0.000000	0.000000	4.000000	19.000000	0.000000
22038.175714	0.201313	0.589475	0.065576	86.052849	45.364990	106.375916	2.856570	0.000000	-4.103657	0.000000	0.000000	0.000000	-0.544731	0.145628	-1.863684	0.000000	0.000000	4.000000	19.000000	0.000000
22038.179048	0.201313	0.589475	0.065576	86.052849	45.364990	106.375916	2.856570	0.000000	-4.103657	0.000000	0.000000	0.000000	-0.544731	0.145628	-1.863684	0.000000	0.000000	4.000000	19.000000	0.000000
22038.182381	0.199210	0.590010	0.059384	85.528358	46.991394	108.286560	2.716856	0.000000	-4.197463	0.000000	0.000000	0.000000	-0.630822	0.160421	-1.857541	0.000000	0.000000	4.000000	19.000000	0.000000
22038.185714	0.199210	0.590010	0.059384	85.528358	46.991394	108.286560	2.716856	0.000000	-4.197463	0.000000	0.000000	0.000000	-0.630822	0.160421	-1.857541	0.000000	0.000000	4.000000	19.000000	0.000000
22038.189048	0.199210	0.590010	0.059384	85.528358	46.991394	108.286560	2.716856	0.000000	-4.197463	0.000000	0.000000	0.000000	-0.630822	0.160421	-1.857541	0.000000	0.000000	4.000000	19.000000	0.000000
22038.192381	0.196808	0.590608	0.053300	84.942665	48.823532	110.512596	2.567964	0.000000	-4.290170	0.000000	0.000000	0.000000	-0.720559	0.179487	-1.825225	0.000000	0.000000	4.000000	19.000000	0.000000
22038.195714	0.196808	0.590608	0.053300	84.942665	48.823532	110.512596	2.567964	0.000000	-4.290170	0.000000	0.000000	0.000000	-0.720559	0.179487	-1.825225	0.000000	0.000000	4.000000	19.000000	0.000000
22038.199048	0.196808	0.590608	0.053300	84.942665	48.823532	110.512596	2.567964	0.000000	-4.290170	0.000000	0.000000	0.000000	-0.720559	0.179487	-1.825225	0.000000	0.000000	4.000000	19.000000	0.000000
22038.202381	0.193970	0.591296	0.047436	84.377678	49.269154	111.332314	2.411521	0.000000	-4.380019	0.000000	0.000000	0.000000	-0.851511	0.206317	-1.759251	0.000000	0.000000	4.000000	19.000000	0.000000
22038.205714	0.193970	0.591296	0.047436	84.377678	49.269154	111.332314	2.411521	0.000000	-4.380019	0.000000	0.000000	0.000000	-0.851511	0.206317	-1.759251	0.000000	0.000000	4.000000	19.000000	0.000000
22038.209048	0.193970	0.591296	0.047436	84.377678	49.269154	111.332314	2.411521	0.000000	-4.380019	0.000000	0.000000	0.000000	-0.851511	0.206317	-1.759251	0.000000	0.000000	4.000000	19.000000	0.000000
22038.212381	0.190596	0.592041	0.041838	83.917007	47.480118	109.765648	2.253187	0.000000	-4.463535	0.000000	0.000000	0.000000	-1.012219	0.223628	-1.679270	0.000000	0.000000	4.000000	19.000000	0.000000
22038.215714	0.190596	0.592041	0.041838	83.917007	47.480118	109.765648	2.253187	0.000000	-4.463535	0.000000	0.000000	0.000000	-1.012219	0.223628	-1.679270	0.000000	0.000000	4.000000	19.000000	0.000000
22038.219048	0.190596	0.592041	0.041838	83.917007	47.480118	109.765648	2.253187	0.000000	-4.463535	0.000000	0.000000	0.000000	-1.012219	0.223628	-1.679270	0.000000	0.000000	4.000000	19.000000	0.000000
22038.222381	0.186571	0.592757	0.036639	83.528069	44.750778	107.208870	2.091916	0.000000	-4.529792	0.000000	0.000000	0.000000	-1.207332	0.214695	-1.559797	0.000000	0.000000	4.000000	19.000000	0.000000
22038.225714	0.186571	0.592757	0.036639	83.528069	44.750778	107.208870	2.091916	0.000000	-4.529792	0.000000	0.000000	0.000000	-1.207332	0.214695	-1.559797	0.000000	0.000000	4.000000	19.000000	0.000000
22038.229048	0.186571	0.592757	0.036639	83.528069	44.750778	107.208870	2.091916	0.000000	-4.529792	0.000000	0.000000	0.000000	-1.207332	0.214695	-1.559797	0.000000	0.000000	4.000000	19.000000	0.000000
22038.232381	0.181921	0.593445	0.031757	83.124023	42.747871	105.515404	1.831950	0.000000	-4.328569	0.000000	0.000000	0.000000	-1.395152	0.206389	-1.464544	0.000000	0.000000	4.000000	19.000000	0.000000
22038.235714	0.181921	0.593445	0.031757	83.124023	42.747871	105.515404	1.831950	0.000000	-4.328569	0.000000	0.000000	0.000000	-1.395152	0.206389	-1.464544	0.000000	0.000000	4.000000	19.000000	0.000000
22038.239048	0.181921	0.593445	0.031757	83.124023	42.747871	105.515404	1.831950	0.000000	-4.328569	0.000000	0.000000	0.000000	-1.395152	0.206389	-1.464544	0.000000	0.000000	4.000000	19.000000	0.000000
22038.242381	0.176789	0.594021	0.027088	82.705017	41.959785	105.095619	1.587859	0.000000	-4.096045	0.000000	0.000000	0.000000	-1.539501	0.172780	-1.400711	0.000000	0.000000	4.000000	19.000000	0.000000
22038.245714	0.176789	0.594021	0.027088	82.705017	41.959785	105.095619	1.587859	0.000000	-4.096045	0.000000	0.000000	0.000000	-1.539501	0.172780	-1.400711	0.000000	0.000000	4.000000	19.000000	0.000000
22038.249048	0.176789	0.594021	0.027088	82.705017	41.959785	105.095619	1.587859	0.000000	-4.096045	0.000000	0.000000	0.000000	-1.539501	0.172780	-1.400711	0.000000	0.000000	4.000000	19.000000	0.000000
22038.252381	0.171408	0.594578	0.022716	82.211823	42.930931	105.909554	1.354408	0.000000	-3.839460	0.000000	0.000000	0.000000	-1.614439	0.167021	-1.311534	0.000000	0.000000	4.000000	19.000000	0.000000
22038.255714	0.171408	0.594578	0.022716	82.211823	42.930931	105.909554	1.354408	0.000000	-3.839460	0.000000	0.000000	0.000000	-1.614439	0.167021	-1.311534	0.000000	0.000000	4.000000	19.000000	0.000000
22038.259048	0.171408	0.594578	0.022716	82.211823	42.930931	105.909554	1.354408	0.000000	-3.839460	0.000000	0.000000	0.000000	-1.614439	0.167021	-1.311534	0.000000	0.000000	4.000000	19.000000	0.000000
22038.262381	0.165953	0.595158	0.018610	81.648865	44.817249	107.190086	1.135819	0.000000	-3.570387	0.000000	0.000000	0.000000	-1.636377	0.174088	-1.231971	0.000000	0.000000	4.000000	19.000000	0.000000
22038.265714	0.165953	0.595158	0.018610	81.648865	44.817249	107.190086	1.135819	0.000000	-3.570387	0.000000	0.000000	0.000000	-1.636377	0.174088	-1.231971	0.000000	0.000000	4.000000	19.000000	0.000000
22038.269048	0.165953	0.595158	0.018610	81.648865	44.817249	107.190086	1.135819	0.000000	-3.570387	0.000000	0.000000	0.000000	-1.636377	0.174088	-1.231971	0.000000	0.000000	4.000000	19.000000	0.000000
22038.272381	0.160284	0.595827	0.014933	81.047485	46.703838	108.707909	0.930490	0.000000	-3.297658	0.000000	0.000000	0.000000	-1.700648	0.200532	-1.102901	0.000000	0.000000	4.000000	19.000000	0.000000
22038.275714	0.160284	0.595827	0.014933	81.047485	46.703838	108.707909	0.930490	0.000000	-3.297658	0.000000	0.000000	0.000000	-1.700648	0.200532	-1.102901	0.000000	0.000000	4.000000	19.000000	0.000000
22038.279048	0.160284	0.595827	0.014933	81.047485	46.703838	108.707909	0.930490	0.000000	-3.297658	0.000000	0.000000	0.000000	-1.700648	0.200532	-1.102901	0.000000	0.000000	4.000000	19.000000	0.000000
22038.282381	0.154201	0.596568	0.011889	80.485886	47.839272	109.755074	0.746673	0.000000	-3.014216	0.000000	0.000000	0.000000	-1.824914	0.222447	-0.913193	0.000000	0.000000	4.000000	19.000000	0.000000
22038.285714	0.154201	0.596568	0.011889	80.485886	47.839272	109.755074	0.746673	0.000000	-3.014216	0.000000	0.000000	0.000000	-1.824914	0.222447	-0.913193	0.000000	0.000000	4.000000	19.000000	0.000000
22038.289048	0.154201	0.596568	0.011889	80.485886	47.839272	109.755074	0.746673	0.000000	-3.014216	0.000000	0.000000	0.000000	-1.824914	0.222447	-0.913193	0.000000	0.000000	4.000000	19.000000	0.000000
22038.292381	0.147764	0.597326	0.009419	80.090950	47.521038	108.877998	0.594474	0.000000	-2.710064	0.000000	0.000000	0.000000	-1.931169	0.227438	-0.741181	0.000000	0.000000	4.000000	19.000000	0.000000
22038.295714	0.147764	0.597326	0.009419	80.090950	47.521038	108.877998	0.594474	0.000000	-2.710064	0.000000	0.000000	0.000000	-1.931169	0.227438	-0.741181	0.000000	0.000000	4.000000	19.000000	0.000000
22038.299048	0.147764	0.597326	0.009419	80.090950	47.521038	108.877998	0.594474	0.000000	-2.710064	0.000000	0.000000	0.000000	-1.931169	0.227438	-0.741181	0.000000	0.000000	4.000000	19.000000	0.000000
22038.302381	0.140906	0.598106	0.007619	79.848015	46.085014	106.370972	0.470944	0.000000	-2.388203	0.000000	0.000000	0.000000	-2.057383	0.234050	-0.540075	0.000000	0.000000	4.000000	19.000000	0.000000
22038.305714	0.140906	0.598106	0.007619	79.848015	46.085014	106.370972	0.470944	0.000000	-2.388203	0.000000	0.000000	0.000000	-2.057383	0.234050	-0.540075	0.000000	0.000000	4.000000	19.000000	0.000000
22038.309048	0.140906	0.598106	0.007619	79.848015	46.085014	106.370972	0.470944	0.000000	-2.388203	0.000000	0.000000	0.000000	-2.057383	0.234050	-0.540075	0.000000	0.000000	4.000000	19.000000	0.000000
22038.312381	0.133703	0.598968	0.006521	79.623619	44.773758	103.970100	0.380932	0.000000	-2.045305	0.000000	0.000000	0.000000	-2.160850	0.258563	-0.329160	0.000000	0.000000	4.000000	19.000000	0.000000
22038.315714	0.133703	0.598968	0.006521	79.623619	44.773758	103.970100	0.380932	0.000000	-2.045305	0.000000	0.000000	0.000000	-2.160850	0.258563	-0.329160	0.000000	0.000000	4.000000	19.000000	0.000000
22038.319048	0.133703	0.598968	0.006521	79.623619	44.773758	103.970100	0.380932	0.000000	-2.045305	0.000000	0.000000	0.000000	-2.160850	0.258563	-0.329160	0.000000	0.000000	4.000000	19.000000	0.000000
22038.322381	0.126405	0.599869	0.006055	79.332161	44.738804	103.246490	0.326072	0.000000	-1.685164	0.000000	0.000000	0.000000	-2.189598	0.270097	-0.140024	0.000000	0.000000	4.000000	19.000000	0.000000
22038.325714	0.126405	0.599869	0.006055	79.332161	44.738804	103.246490	0.326072	0.000000	-1.685164	0.000000	0.000000	0.000000	-2.189598	0.270097	-0.140024	0.000000	0.000000	4.000000	19.000000	0.000000
22038.329048	0.126405	0.599869	0.006055	79.332161	44.738804	103.246490	0.326072	0.000000	-1.685164	0.000000	0.000000	0.000000	-2.189598	0.270097	-0.140024	0.000000	0.000000	4.000000	19.000000	0.000000
22038.332381	0.119226	0.600842	0.006144	79.031616	46.412796	104.003937	0.302734	0.000000	-1.320231	0.000000	0.000000	0.000000	-2.153697	0.292162	0.026879	0.000000	0.000000	4.000000	19.000000	0.000000
22038.335714	0.119226	0.600842	0.006144	79.031616	46.412796	104.003937	0.302734	0.000000	-1.320231	0.000000	0.000000	0.000000	-2.153697	0.292162	0.026879	0.000000	0.000000	4.000000	19.000000	0.000000
22038.339048	0.119226	0.600842	0.006144	79.031616	46.412796	104.003937	0.302734	0.000000	-1.320231	0.000000	0.000000	0.000000	-2.153697	0.292162	0.026879	0.000000	0.000000	4.000000	19.000000	0.000000
22038.342381	0.112063	0.601769	0.006764	78.829002	49.788387	106.244171	0.307214	0.000000	-0.961281	0.000000	0.000000	0.000000	-2.148890	0.277824	0.186028	0.000000	0.000000	4.000000	19.000000	0.000000
22038.345714	0.112063	0.601769	0.006764	78.829002	49.788387	106.244171	0.307214	0.000000	-0.961281	0.000000	0.000000	0.000000	-2.148890	0.277824	0.186028	0.000000	0.000000	4.000000	19.000000	0.000000
22038.349048	0.112063	0.601769	0.006764	78.829002	49.788387	106.244171	0.307214	0.000000	-0.961281	0.000000	0.000000	0.000000	-2.148890	0.277824	0.186028	0.000000	0.000000	4.000000	19.000000	0.000000
22038.352381	0.104766	0.602709	0.008084	78.685791	54.248718	109.894493	0.338219	0.000000	-0.603133	0.000000	0.000000	0.000000	-2.189132	0.282019	0.395804	0.000000	0.000000	4.000000	19.000000	0.000000
22038.355714	0.104766	0.602709	0.008084	78.685791	54.248718	109.894493	0.338219	0.000000	-0.603133	0.000000	0.000000	0.000000	-2.189132	0.282019	0.395804	0.000000	0.000000	4.000000	19.000000	0.000000
22038.359048	0.104766	0.602709	0.008084	78.685791	54.248718	109.894493	0.338219	0.000000	-0.603133	0.000000	0.000000	0.000000	-2.189132	0.282019	0.395804	0.000000	0.000000	4.000000	19.000000	0.000000
22038.362381	0.097488	0.603628	0.010113	78.509178	58.676105	113.730339	0.404186	0.000000	-0.238277	0.000000	0.000000	0.000000	-2.183272	0.275678	0.608932	0.000000	0.000000	4.000000	19.000000	0.000000
22038.365714	0.097488	0.603628	0.010113	78.509178	58.676105	113.730339	0.404186	0.000000	-0.238277	0.000000	0.000000	0.000000	-2.183272	0.275678	0.608932	0.000000	0.000000	4.000000	19.000000	0.000000
22038.369048	0.097488	0.603628	0.010113	78.509178	58.676105	113.730339	0.404186	0.000000	-0.238277	0.000000	0.000000	0.000000	-2.183272	0.275678	0.608932	0.000000	0.000000	4.000000	19.000000	0.000000
22038.372381	0.090460	0.604456	0.012803	78.356781	62.826145	117.231308	0.505675	0.000000	0.125601	0.000000	0.000000	0.000000	-2.108447	0.248548	0.806772	0.000000	0.000000	4.000000	19.000000	0.000000
22038.375714	0.090460	0.604456	0.012803	78.356781	62.826145	117.231308	0.505675	0.000000	0.125601	0.000000	0.000000	0.000000	-2.108447	0.248548	0.806772	0.000000	0.000000	4.000000	19.000000	0.000000
22038.379048	0.090460	0.604456	0.012803	78.356781	62.826145	117.231308	0.505675	0.000000	0.125601	0.000000	0.000000	0.000000	-2.108447	0.248548	0.806772	0.000000	0.000000	4.000000	19.000000	0.000000
22038.382381	0.083676	0.605221	0.016060	78.294167	66.802017	120.286720	0.640137	0.000000	0.477009	0.000000	0.000000	0.000000	-2.035213	0.229354	0.977088	0.000000	0.000000	4.000000	19.000000	0.000000
22038.385714	0.083676	0.605221	0.016060	78.294167	66.802017	120.286720	0.640137	0.000000	0.477009	0.000000	0.000000	0.000000	-2.035213	0.229354	0.977088	0.000000	0.000000	4.000000	19.000000	0.000000
22038.389048	0.083676	0.605221	0.016060	78.294167	66.802017	120.286720	0.640137	0.000000	0.477009	0.000000	0.000000	0.000000	-2.035213	0.229354	0.977088	0.000000	0.000000	4.000000	19.000000	0.000000
22038.392381	0.077310	0.605898	0.019845	78.313286	70.924629	123.496872	0.802985	0.000000	0.816211	0.000000	0.000000	0.000000	-1.909773	0.203291	1.135710	0.000000	0.000000	4.000000	19.000000	0.000000
22038.395714	0.077310	0.605898	0.019845	78.313286	70.924629	123.496872	0.802985	0.000000	0.816211	0.000000	0.000000	0.000000	-1.909773	0.203291	1.135710	0.000000	0.000000	4.000000	19.000000	0.000000
22038.399048	0.077310	0.605898	0.019845	78.313286	70.924629	123.496872	0.802985	0.000000	0.816211	0.000000	0.000000	0.000000	-1.909773	0.203291	1.135710	0.000000	0.000000	4.000000	19.000000	0.000000
22038.402381	0.071506	0.606472	0.024022	78.373055	75.215729	127.028625	0.992270	0.000000	1.134507	0.000000	0.000000	0.000000	-1.741031	0.172245	1.253097	0.000000	0.000000	4.000000	19.000000	0.000000
22038.405714	0.071506	0.606472	0.024022	78.373055	75.215729	127.028625	0.992270	0.000000	1.134507	0.000000	0.000000	0.000000	-1.741031	0.172245	1.253097	0.000000	0.000000	4.000000	19.000000	0.000000
22038.409048	0.071506	0.606472	0.024022	78.373055	75.215729	127.028625	0.992270	0.000000	1.134507	0.000000	0.000000	0.000000	-1.741031	0.172245	1.253097	0.000000	0.000000	4.000000	19.000000	0.000000
22038.412381	0.066351	0.607009	0.028597	78.504707	79.409752	130.106125	1.201119	0.000000	1.424678	0.000000	0.000000	0.000000	-1.546692	0.160870	1.372278	0.000000	0.000000	4.000000	19.000000	0.000000
22038.415714	0.066351	0.607009	0.028597	78.504707	79.409752	130.106125	1.201119	0.000000	1.424678	0.000000	0.000000	0.000000	-1.546692	0.160870	1.372278	0.000000	0.000000	4.000000	19.000000	0.000000
22038.419048	0.066351	0.607009	0.028597	78.504707	79.409752	130.106125	1.201119	0.000000	1.424678	0.000000	0.000000	0.000000	-1.546692	0.160870	1.372278	0.000000	0.000000	4.000000	19.000000	0.000000
22038.422381	0.061794	0.607480	0.033577	78.652283	83.533257	132.867859	1.429832	0.000000	1.682460	0.000000	0.000000	0.000000	-1.367144	0.141348	1.494070	0.000000	0.000000	4.000000	19.000000	0.000000
22038.425714	0.061794	0.607480	0.033577	78.652283	83.533257	132.867859	1.429832	0.000000	1.682460	0.000000	0.000000	0.000000	-1.367144	0.141348	1.494070	0.000000	0.000000	4.000000	19.000000	0.000000
22038.429048	0.061794	0.607480	0.033577	78.652283	83.533257	132.867859	1.429832	0.000000	1.682460	0.000000	0.000000	0.000000	-1.367144	0.141348	1.494070	0.000000	0.000000	4.000000	19.000000	0.000000
22038.432381	0.057847	0.607841	0.038857	78.855263	87.670578	135.826126	1.678844	0.000000	1.910318	0.000000	0.000000	0.000000	-1.184017	0.108302	1.584024	0.000000	0.000000	4.000000	19.000000	0.000000
22038.435714	0.057847	0.607841	0.038857	78.855263	87.670578	135.826126	1.678844	0.000000	1.910318	0.000000	0.000000	0.000000	-1.184017	0.108302	1.584024	0.000000	0.000000	4.000000	19.000000	0.000000
22038.439048	0.057847	0.607841	0.038857	78.855263	87.670578	135.826126	1.678844	0.000000	1.910318	0.000000	0.000000	0.000000	-1.184017	0.108302	1.584024	0.000000	0.000000	4.000000	19.000000	0.000000
22038.442381	0.054477	0.608066	0.044501	79.165352	91.844933	138.734024	1.942848	0.000000	2.107654	0.000000	0.000000	0.000000	-1.010833	0.067671	1.693248	0.000000	0.000000	4.000000	19.000000	0.000000
22038.445714	0.054477	0.608066	0.044501	79.165352	91.844933	138.734024	1.942848	0.000000	2.107654	0.000000	0.000000	0.000000	-1.010833	0.067671	1.693248	0.000000	0.000000	4.000000	19.000000	0.000000
22038.449048	0.054477	0.608066	0.044501	79.165352	91.844933	138.734024	1.942848	0.000000	2.107654	0.000000	0.000000	0.000000	-1.010833	0.067671	1.693248	0.000000	0.000000	4.000000	19.000000	0.000000
22038.452381	0.051737	0.608141	0.050450	79.560478	96.145744	141.816391	2.225056	0.000000	2.276126	0.000000	0.000000	0.000000	-0.822230	0.022420	1.784651	0.000000	0.000000	4.000000	19.000000	0.000000
22038.455714	0.051737	0.608141	0.050450	79.560478	96.145744	141.816391	2.225056	0.000000	2.276126	0.000000	0.000000	0.000000	-0.822230	0.022420	1.784651	0.000000	0.000000	4.000000	19.000000	0.000000
22038.459048	0.051737	0.608141	0.050450	79.560478	96.145744	141.816391	2.225056	0.000000	2.276126	0.000000	0.000000	0.000000	-0.822230	0.022420	1.784651	0.000000	0.000000	4.000000	19.000000	0.000000
22038.462381	0.049579	0.608047	0.056590	79.991714	100.645973	145.447876	2.522498	0.000000	2.413164	0.000000	0.000000	0.000000	-0.647201	-0.028147	1.842099	0.000000	0.000000	4.000000	19.000000	0.000000
22038.465714	0.049579	0.608047	0.056590	79.991714	100.645973	145.447876	2.522498	0.000000	2.413164	0.000000	0.000000	0.000000	-0.647201	-0.028147	1.842099	0.000000	0.000000	4.000000	19.000000	0.000000
22038.469048	0.049579	0.608047	0.056590	79.991714	100.645973	145.447876	2.522498	0.000000	2.413164	0.000000	0.000000	0.000000	-0.647201	-0.028147	1.842099	0.000000	0.000000	4.000000	19.000000	0.000000
22038.472381	0.048174	0.607766	0.062936	80.378983	105.253212	149.422592	2.829515	0.000000	2.521031	0.000000	0.000000	0.000000	-0.421649	-0.084303	1.903648	0.000000	0.000000	4.000000	19.000000	0.000000
22038.475714	0.048174	0.607766	0.062936	80.378983	105.253212	149.422592	2.829515	0.000000	2.521031	0.000000	0.000000	0.000000	-0.421649	-0.084303	1.903648	0.000000	0.000000	4.000000	19.000000	0.000000
22038.479048	0.048174	0.607766	0.062936	80.378983	105.253212	149.422592	2.829515	0.000000	2.521031	0.000000	0.000000	0.000000	-0.421649	-0.084303	1.903648	0.000000	0.000000	4.000000	19.000000	0.000000
22038.482381	0.047491	0.607382	0.069445	80.669167	109.744614	153.269577	3.146789	0.000000	2.591306	0.000000	0.000000	0.000000	-0.204827	-0.115221	1.952778	0.000000	0.000000	4.000000	19.000000	0.000000
22038.485714	0.047491	0.607382	0.069445	80.669167	109.744614	153.269577	3.146789	0.000000	2.591306	0.000000	0.000000	0.000000	-0.204827	-0.115221	1.952778	0.000000	0.000000	4.000000	19.000000	0.000000
22038.489048	0.047491	0.607382	0.069445	80.669167	109.744614	153.269577	3.146789	0.000000	2.591306	0.000000	0.000000	0.000000	-0.204827	-0.115221	1.952778	0.000000	0.000000	4.000000	19.000000	0.000000
22038.492381	0.047549	0.606895	0.076032	80.860039	114.060791	156.870316	3.472252	0.000000	2.625444	0.000000	0.000000	0.000000	0.017454	-0.146130	1.976157	0.000000	0.000000	4.000000	19.000000	0.000000
22038.495714	0.047549	0.606895	0.076032	80.860039	114.060791	156.870316	3.472252	0.000000	2.625444	0.000000	0.000000	0.000000	0.017454	-0.146130	1.976157	0.000000	0.000000	4.000000	19.000000	0.000000
22038.499048	0.047549	0.606895	0.076032	80.860039	114.060791	156.870316	3.472252	0.000000	2.625444	0.000000	0.000000	0.000000	0.017454	-0.146130	1.976157	0.000000	0.000000	4.000000	19.000000	0.000000
22038.502381	0.048223	0.606349	0.082714	80.978813	118.183189	160.327179	3.801612	0.000000	2.622535	0.000000	0.000000	0.000000	0.202001	-0.163827	2.004556	0.000000	0.000000	4.000000	19.000000	0.000000
22038.505714	0.048223	0.606349	0.082714	80.978813	118.183189	160.327179	3.801612	0.000000	2.622535	0.000000	0.000000	0.000000	0.202001	-0.163827	2.004556	0.000000	0.000000	4.000000	19.000000	0.000000
22038.509048	0.048223	0.606349	0.082714	80.978813	118.183189	160.327179	3.801612	0.000000	2.622535	0.000000	0.000000	0.000000	0.202001	-0.163827	2.004556	0.000000	0.000000	4.000000	19.000000	0.000000
22038.512381	0.049502	0.605769	0.089418	81.081230	122.331406	163.877747	4.135705	0.000000	2.588868	0.000000	0.000000	0.000000	0.383662	-0.173948	2.011221	0.000000	0.000000	4.000000	19.000000	0.000000
22038.515714	0.049502	0.605769	0.089418	81.081230	122.331406	163.877747	4.135705	0.000000	2.588868	0.000000	0.000000	0.000000	0.383662	-0.173948	2.011221	0.000000	0.000000	4.000000	19.000000	0.000000
22038.519048	0.049502	0.605769	0.089418	81.081230	122.331406	163.877747	4.135705	0.000000	2.588868	0.000000	0.000000	0.000000	0.383662	-0.173948	2.011221	0.000000	0.000000	4.000000	19.000000	0.000000
22038.522381	0.051298	0.605124	0.096095	81.176842	126.786751	167.816818	4.353694	0.000000	2.458729	0.000000	0.000000	0.000000	0.538943	-0.193650	2.003037	0.000000	0.000000	4.000000	19.000000	0.000000
22038.525714	0.051298	0.605124	0.096095	81.176842	126.786751	167.816818	4.353694	0.000000	2.458729	0.000000	0.000000	0.000000	0.538943	-0.193650	2.003037	0.000000	0.000000	4.000000	19.000000	0.000000
22038.529048	0.051298	0.605124	0.096095	81.176842	126.786751	167.816818	4.353694	0.000000	2.458729	0.000000	0.000000	0.000000	0.538943	-0.193650	2.003037	0.000000	0.000000	4.000000	19.000000	0.000000
22038.532381	0.053622	0.604422	0.102655	81.254883	131.536011	172.000168	4.459919	0.000000	2.260337	0.000000	0.000000	0.000000	0.697259	-0.210347	1.968062	0.000000	0.000000	4.000000	19.000000	0.000000
22038.535714	0.053622	0.604422	0.102655	81.254883	131.536011	172.000168	4.459919	0.000000	2.260337	0.000000	0.000000	0.000000	0.697259	-0.210347	1.968062	0.000000	0.000000	4.000000	19.000000	0.000000
22038.539048	0.053622	0.604422	0.102655	81.254883	131.536011	172.000168	4.459919	0.000000	2.260337	0.000000	0.000000	0.000000	0.697259	-0.210347	1.968062	0.000000	0.000000	4.000000	19.000000	0.000000
22038.542381	0.056517	0.603647	0.109075	81.262772	136.253342	176.127899	4.556563	0.000000	2.058576	0.000000	0.000000	0.000000	0.868329	-0.232771	1.925851	0.000000	0.000000	4.000000	19.000000	0.000000
22038.545714	0.056517	0.603647	0.109075	81.262772	136.253342	176.127899	4.556563	0.000000	2.058576	0.000000	0.000000	0.000000	0.868329	-0.232771	1.925851	0.000000	0.000000	4.000000	19.000000	0.000000
22038.549048	0.056517	0.603647	0.109075	81.262772	136.253342	176.127899	4.556563	0.000000	2.058576	0.000000	0.000000	0.000000	0.868329	-0.232771	1.925851	0.000000	0.000000	4.000000	19.000000	0.000000
22038.552381	0.059943	0.602829	0.115343	81.180908	140.419693	179.723099	4.644531	0.000000	1.851575	0.000000	0.000000	0.000000	1.028019	-0.245389	1.880356	0.000000	0.000000	4.000000	19.000000	0.000000
22038.555714	0.059943	0.602829	0.115343	81.180908	140.419693	179.723099	4.644531	0.000000	1.851575	0.000000	0.000000	0.000000	1.028019	-0.245389	1.880356	0.000000	0.000000	4.000000	19.000000	0.000000
22038.559048	0.059943	0.602829	0.115343	81.180908	140.419693	179.723099	4.644531	0.000000	1.851575	0.000000	0.000000	0.000000	1.028019	-0.245389	1.880356	0.000000	0.000000	4.000000	19.000000	0.000000
22038.562381	0.063853	0.601984	0.121375	81.001228	143.872025	-177.354172	4.723277	0.000000	1.640320	0.000000	0.000000	0.000000	1.172968	-0.253348	1.809751	0.000000	0.000000	4.000000	19.000000	0.000000
22038.565714	0.063853	0.601984	0.121375	81.001228	143.872025	-177.354172	4.723277	0.000000	1.640320	0.000000	0.000000	0.000000	1.172968	-0.253348	1.809751	0.000000	0.000000	4.000000	19.000000	0.000000
22038.569048	0.063853	0.601984	0.121375	81.001228	143.872025	-177.354172	4.723277	0.000000	1.640320	0.000000	0.000000	0.000000	1.172968	-0.253348	1.809751	0.000000	0.000000	4.000000	19.000000	0.000000
22038.572381	0.068226	0.601161	0.127138	80.762138	146.739670	-175.000046	4.792009	0.000000	1.427111	0.000000	0.000000	0.000000	1.311836	-0.246812	1.728886	0.000000	0.000000	4.000000	19.000000	0.000000
22038.575714	0.068226	0.601161	0.127138	80.762138	146.739670	-175.000046	4.792009	0.000000	1.427111	0.000000	0.000000	0.000000	1.311836	-0.246812	1.728886	0.000000	0.000000	4.000000	19.000000	0.000000
22038.579048	0.068226	0.601161	0.127138	80.762138	146.739670	-175.000046	4.792009	0.000000	1.427111	0.000000	0.000000	0.000000	1.311836	-0.246812	1.728886	0.000000	0.000000	4.000000	19.000000	0.000000
22038.582381	0.072917	0.600340	0.132534	80.535561	149.490555	-172.796402	4.850807	0.000000	1.212300	0.000000	0.000000	0.000000	1.407311	-0.246290	1.618715	0.000000	0.000000	4.000000	19.000000	0.000000
22038.585714	0.072917	0.600340	0.132534	80.535561	149.490555	-172.796402	4.850807	0.000000	1.212300	0.000000	0.000000	0.000000	1.407311	-0.246290	1.618715	0.000000	0.000000	4.000000	19.000000	0.000000
22038.589048	0.072917	0.600340	0.132534	80.535561	149.490555	-172.796402	4.850807	0.000000	1.212300	0.000000	0.000000	0.000000	1.407311	-0.246290	1.618715	0.000000	0.000000	4.000000	19.000000	0.000000
22038.592381	0.077869	0.599541	0.137545	80.395180	152.641144	-170.266525	4.898765	0.000000	1.001051	0.000000	0.000000	0.000000	1.485549	-0.239878	1.503527	0.000000	0.000000	4.000000	19.000000	0.000000
22038.595714	0.077869	0.599541	0.137545	80.395180	152.641144	-170.266525	4.898765	0.000000	1.001051	0.000000	0.000000	0.000000	1.485549	-0.239878	1.503527	0.000000	0.000000	4.000000	19.000000	0.000000
22038.599048	0.077869	0.599541	0.137545	80.395180	152.641144	-170.266525	4.898765	0.000000	1.001051	0.000000	0.000000	0.000000	1.485549	-0.239878	1.503527	0.000000	0.000000	4.000000	19.000000	0.000000
22038.602381	0.083009	0.598745	0.142074	80.339767	156.300140	-167.105209	4.936508	0.000000	0.794286	0.000000	0.000000	0.000000	1.542067	-0.238659	1.358593	0.000000	0.000000	4.000000	19.000000	0.000000
22038.605714	0.083009	0.598745	0.142074	80.339767	156.300140	-167.105209	4.936508	0.000000	0.794286	0.000000	0.000000	0.000000	1.542067	-0.238659	1.358593	0.000000	0.000000	4.000000	19.000000	0.000000
22038.609048	0.083009	0.598745	0.142074	80.339767	156.300140	-167.105209	4.936508	0.000000	0.794286	0.000000	0.000000	0.000000	1.542067	-0.238659	1.358593	0.000000	0.000000	4.000000	19.000000	0.000000
22038.612381	0.088293	0.597979	0.146048	80.310387	160.091721	-163.409302	4.964624	0.000000	0.593728	0.000000	0.000000	0.000000	1.585094	-0.229739	1.192274	0.000000	0.000000	4.000000	19.000000	0.000000
22038.615714	0.088293	0.597979	0.146048	80.310387	160.091721	-163.409302	4.964624	0.000000	0.593728	0.000000	0.000000	0.000000	1.585094	-0.229739	1.192274	0.000000	0.000000	4.000000	19.000000	0.000000
22038.619048	0.088293	0.597979	0.146048	80.310387	160.091721	-163.409302	4.964624	0.000000	0.593728	0.000000	0.000000	0.000000	1.585094	-0.229739	1.192274	0.000000	0.000000	4.000000	19.000000	0.000000
22038.622381	0.093720	0.597282	0.149521	80.244415	163.176788	-159.722870	4.984013	0.000000	0.399519	0.000000	0.000000	0.000000	1.628048	-0.209325	1.041784	0.000000	0.000000	4.000000	19.000000	0.000000
22038.625714	0.093720	0.597282	0.149521	80.244415	163.176788	-159.722870	4.984013	0.000000	0.399519	0.000000	0.000000	0.000000	1.628048	-0.209325	1.041784	0.000000	0.000000	4.000000	19.000000	0.000000
22038.629048	0.093720	0.597282	0.149521	80.244415	163.176788	-159.722870	4.984013	0.000000	0.399519	0.000000	0.000000	0.000000	1.628048	-0.209325	1.041784	0.000000	0.000000	4.000000	19.000000	0.000000
22038.632381	0.099264	0.596670	0.152383	80.093666	164.818466	-157.025299	4.995595	0.000000	0.209833	0.000000	0.000000	0.000000	1.663361	-0.183422	0.858678	0.000000	0.000000	4.000000	19.000000	0.000000
22038.635714	0.099264	0.596670	0.152383	80.093666	164.818466	-157.025299	4.995595	0.000000	0.209833	0.000000	0.000000	0.000000	1.663361	-0.183422	0.858678	0.000000	0.000000	4.000000	19.000000	0.000000
22038.639048	0.099264	0.596670	0.152383	80.093666	164.818466	-157.025299	4.995595	0.000000	0.209833	0.000000	0.000000	0.000000	1.663361	-0.183422	0.858678	0.000000	0.000000	4.000000	19.000000	0.000000
22038.642381	0.105007	0.596141	0.154645	79.884079	165.244934	-155.584595	4.999942	0.000000	0.024145	0.000000	0.000000	0.000000	1.722757	-0.158765	0.678667	0.000000	0.000000	4.000000	19.000000	0.000000
22038.645714	0.105007	0.596141	0.154645	79.884079	165.244934	-155.584595	4.999942	0.000000	0.024145	0.000000	0.000000	0.000000	1.722757	-0.158765	0.678667	0.000000	0.000000	4.000000	19.000000	0.000000
22038.649048	0.105007	0.596141	0.154645	79.884079	165.244934	-155.584595	4.999942	0.000000	0.024145	0.000000	0.000000	0.000000	1.722757	-0.158765	0.678667	0.000000	0.000000	4.000000	19.000000	0.000000
22038.652381	0.110898	0.595706	0.156258	79.678482	165.466095	-154.456650	4.997382	0.000000	-0.161790	0.000000	0.000000	0.000000	1.767438	-0.130368	0.483880	0.000000	0.000000	4.000000	19.000000	0.000000
22038.655714	0.110898	0.595706	0.156258	79.678482	165.466095	-154.456650	4.997382	0.000000	-0.161790	0.000000	0.000000	0.000000	1.767438	-0.130368	0.483880	0.000000	0.000000	4.000000	19.000000	0.000000
22038.659048	0.110898	0.595706	0.156258	79.678482	165.466095	-154.456650	4.997382	0.000000	-0.161790	0.000000	0.000000	0.000000	1.767438	-0.130368	0.483880	0.000000	0.000000	4.000000	19.000000	0.000000
22038.662381	0.116957	0.595394	0.157231	79.533730	165.987061	-153.131470	4.987884	0.000000	-0.347876	0.000000	0.000000	0.000000	1.817787	-0.093763	0.291907	0.000000	0.000000	4.000000	19.000000	0.000000
22038.665714	0.116957	0.595394	0.157231	79.533730	165.987061	-153.131470	4.987884	0.000000	-0.347876	0.000000	0.000000	0.000000	1.817787	-0.093763	0.291907	0.000000	0.000000	4.000000	19.000000	0.000000
22038.669048	0.116957	0.595394	0.157231	79.533730	165.987061	-153.131470	4.987884	0.000000	-0.347876	0.000000	0.000000	0.000000	1.817787	-0.093763	0.291907	0.000000	0.000000	4.000000	19.000000	0.000000
22038.672381	0.123123	0.595151	0.157475	79.543732	166.537445	-151.822388	4.971172	0.000000	-0.536140	0.000000	0.000000	0.000000	1.849599	-0.072795	0.073117	0.000000	0.000000	4.000000	19.000000	0.000000
22038.675714	0.123123	0.595151	0.157475	79.543732	166.537445	-151.822388	4.971172	0.000000	-0.536140	0.000000	0.000000	0.000000	1.849599	-0.072795	0.073117	0.000000	0.000000	4.000000	19.000000	0.000000
22038.679048	0.123123	0.595151	0.157475	79.543732	166.537445	-151.822388	4.971172	0.000000	-0.536140	0.000000	0.000000	0.000000	1.849599	-0.072795	0.073117	0.000000	0.000000	4.000000	19.000000	0.000000
22038.682381	0.129370	0.595060	0.157104	79.763008	166.589035	-151.106918	4.946956	0.000000	-0.726382	0.000000	0.000000	0.000000	1.874145	-0.027283	-0.111329	0.000000	0.000000	4.000000	19.000000	0.000000
22038.685714	0.129370	0.595060	0.157104	79.763008	166.589035	-151.106918	4.946956	0.000000	-0.726382	0.000000	0.000000	0.000000	1.874145	-0.027283	-0.111329	0.000000	0.000000	4.000000	19.000000	0.000000
22038.689048	0.129370	0.595060	0.157104	79.763008	166.589035	-151.106918	4.946956	0.000000	-0.726382	0.000000	0.000000	0.000000	1.874145	-0.027283	-0.111329	0.000000	0.000000	4.000000	19.000000	0.000000
22038.692381	0.135562	0.595047	0.156124	80.213707	166.204407	-150.645096	4.914854	0.000000	-0.918809	0.000000	0.000000	0.000000	1.857725	-0.004024	-0.293970	0.000000	0.000000	4.000000	19.000000	0.000000
22038.695714	0.135562	0.595047	0.156124	80.213707	166.204407	-150.645096	4.914854	0.000000	-0.918809	0.000000	0.000000	0.000000	1.857725	-0.004024	-0.293970	0.000000	0.000000	4.000000	19.000000	0.000000
22038.699048	0.135562	0.595047	0.156124	80.213707	166.204407	-150.645096	4.914854	0.000000	-0.918809	0.000000	0.000000	0.000000	1.857725	-0.004024	-0.293970	0.000000	0.000000	4.000000	19.000000	0.000000
22038.702381	0.141631	0.595154	0.154578	80.873222	165.678421	-150.070084	4.875126	0.000000	-1.110467	0.000000	0.000000	0.000000	1.820714	0.032043	-0.463907	0.000000	0.000000	4.000000	19.000000	0.000000
22038.705714	0.141631	0.595154	0.154578	80.873222	165.678421	-150.070084	4.875126	0.000000	-1.110467	0.000000	0.000000	0.000000	1.820714	0.032043	-0.463907	0.000000	0.000000	4.000000	19.000000	0.000000
22038.709048	0.141631	0.595154	0.154578	80.873222	165.678421	-150.070084	4.875126	0.000000	-1.110467	0.000000	0.000000	0.000000	1.820714	0.032043	-0.463907	0.000000	0.000000	4.000000	19.000000	0.000000
22038.712381	0.147502	0.595325	0.152476	81.649628	165.366760	-149.376419	4.827967	0.000000	-1.300282	0.000000	0.000000	0.000000	1.761181	0.051342	-0.630433	0.000000	0.000000	4.000000	19.000000	0.000000
22038.715714	0.147502	0.595325	0.152476	81.649628	165.366760	-149.376419	4.827967	0.000000	-1.300282	0.000000	0.000000	0.000000	1.761181	0.051342	-0.630433	0.000000	0.000000	4.000000	19.000000	0.000000
22038.719048	0.147502	0.595325	0.152476	81.649628	165.366760	-149.376419	4.827967	0.000000	-1.300282	0.000000	0.000000	0.000000	1.761181	0.051342	-0.630433	0.000000	0.000000	4.000000	19.000000	0.000000
22038.722381	0.153256	0.595532	0.149843	82.470245	165.393585	-148.361679	4.773708	0.000000	-1.487184	0.000000	0.000000	0.000000	1.726078	0.062242	-0.789910	0.000000	0.000000	4.000000	19.000000	0.000000
22038.725714	0.153256	0.595532	0.149843	82.470245	165.393585	-148.361679	4.773708	0.000000	-1.487184	0.000000	0.000000	0.000000	1.726078	0.062242	-0.789910	0.000000	0.000000	4.000000	19.000000	0.000000
22038.729048	0.153256	0.595532	0.149843	82.470245	165.393585	-148.361679	4.773708	0.000000	-1.487184	0.000000	0.000000	0.000000	1.726078	0.062242	-0.789910	0.000000	0.000000	4.000000	19.000000	0.000000
22038.732381	0.158843	0.595787	0.146667	83.265366	165.504593	-146.875809	4.711292	0.000000	-1.674432	0.000000	0.000000	0.000000	1.676134	0.076407	-0.952986	0.000000	0.000000	4.000000	19.000000	0.000000
22038.735714	0.158843	0.595787	0.146667	83.265366	165.504593	-146.875809	4.711292	0.000000	-1.674432	0.000000	0.000000	0.000000	1.676134	0.076407	-0.952986	0.000000	0.000000	4.000000	19.000000	0.000000
22038.739048	0.158843	0.595787	0.146667	83.265366	165.504593	-146.875809	4.711292	0.000000	-1.674432	0.000000	0.000000	0.000000	1.676134	0.076407	-0.952986	0.000000	0.000000	4.000000	19.000000	0.000000
22038.742381	0.164185	0.596010	0.142944	83.971069	165.439941	-145.268768	4.640461	0.000000	-1.861752	0.000000	0.000000	0.000000	1.602763	0.066851	-1.116730	0.000000	0.000000	4.000000	19.000000	0.000000
22038.745714	0.164185	0.596010	0.142944	83.971069	165.439941	-145.268768	4.640461	0.000000	-1.861752	0.000000	0.000000	0.000000	1.602763	0.066851	-1.116730	0.000000	0.000000	4.000000	19.000000	0.000000
22038.749048	0.164185	0.596010	0.142944	83.971069	165.439941	-145.268768	4.640461	0.000000	-1.861752	0.000000	0.000000	0.000000	1.602763	0.066851	-1.116730	0.000000	0.000000	4.000000	19.000000	0.000000
22038.752381	0.169357	0.596242	0.138776	84.578995	164.853241	-144.453522	4.561275	0.000000	-2.048115	0.000000	0.000000	0.000000	1.551430	0.069500	-1.250341	0.000000	0.000000	4.000000	19.000000	0.000000
22038.755714	0.169357	0.596242	0.138776	84.578995	164.853241	-144.453522	4.561275	0.000000	-2.048115	0.000000	0.000000	0.000000	1.551430	0.069500	-1.250341	0.000000	0.000000	4.000000	19.000000	0.000000
22038.759048	0.169357	0.596242	0.138776	84.578995	164.853241	-144.453522	4.561275	0.000000	-2.048115	0.000000	0.000000	0.000000	1.551430	0.069500	-1.250341	0.000000	0.000000	4.000000	19.000000	0.000000
22038.762381	0.174312	0.596458	0.134159	85.091042	164.058395	-144.410645	4.472543	0.000000	-2.235253	0.000000	0.000000	0.000000	1.486519	0.064851	-1.385342	0.000000	0.000000	4.000000	19.000000	0.000000
22038.765714	0.174312	0.596458	0.134159	85.091042	164.058395	-144.410645	4.472543	0.000000	-2.235253	0.000000	0.000000	0.000000	1.486519	0.064851	-1.385342	0.000000	0.000000	4.000000	19.000000	0.000000
22038.769048	0.174312	0.596458	0.134159	85.091042	164.058395	-144.410645	4.472543	0.000000	-2.235253	0.000000	0.000000	0.000000	1.486519	0.064851	-1.385342	0.000000	0.000000	4.000000	19.000000	0.000000
22038.772381	0.178933	0.596699	0.129249	85.571098	163.454025	-144.542709	4.373840	0.000000	-2.422710	0.000000	0.000000	0.000000	1.386395	0.072376	-1.472991	0.000000	0.000000	4.000000	19.000000	0.000000
22038.775714	0.178933	0.596699	0.129249	85.571098	163.454025	-144.542709	4.373840	0.000000	-2.422710	0.000000	0.000000	0.000000	1.386395	0.072376	-1.472991	0.000000	0.000000	4.000000	19.000000	0.000000
22038.779048	0.178933	0.596699	0.129249	85.571098	163.454025	-144.542709	4.373840	0.000000	-2.422710	0.000000	0.000000	0.000000	1.386395	0.072376	-1.472991	0.000000	0.000000	4.000000	19.000000	0.000000
22038.782381	0.183213	0.596911	0.124142	86.099915	163.638062	-143.566818	4.267177	0.000000	-2.605993	0.000000	0.000000	0.000000	1.284033	0.063658	-1.532103	0.000000	0.000000	4.000000	19.000000	0.000000
22038.785714	0.183213	0.596911	0.124142	86.099915	163.638062	-143.566818	4.267177	0.000000	-2.605993	0.000000	0.000000	0.000000	1.284033	0.063658	-1.532103	0.000000	0.000000	4.000000	19.000000	0.000000
22038.789048	0.183213	0.596911	0.124142	86.099915	163.638062	-143.566818	4.267177	0.000000	-2.605993	0.000000	0.000000	0.000000	1.284033	0.063658	-1.532103	0.000000	0.000000	4.000000	19.000000	0.000000
22038.792381	0.187031	0.597137	0.118850	86.731094	164.759460	-141.584778	4.153259	0.000000	-2.783962	0.000000	0.000000	0.000000	1.145514	0.067878	-1.587557	0.000000	0.000000	4.000000	19.000000	0.000000
22038.795714	0.187031	0.597137	0.118850	86.731094	164.759460	-141.584778	4.153259	0.000000	-2.783962	0.000000	0.000000	0.000000	1.145514	0.067878	-1.587557	0.000000	0.000000	4.000000	19.000000	0.000000
22038.799048	0.187031	0.597137	0.118850	86.731094	164.759460	-141.584778	4.153259	0.000000	-2.783962	0.000000	0.000000	0.000000	1.145514	0.067878	-1.587557	0.000000	0.000000	4.000000	19.000000	0.000000
22038.802381	0.190375	0.597350	0.113429	87.443039	167.306641	-138.464554	4.034048	0.000000	-2.954058	0.000000	0.000000	0.000000	1.003162	0.063647	-1.626132	0.000000	0.000000	4.000000	19.000000	0.000000
22038.805714	0.190375	0.597350	0.113429	87.443039	167.306641	-138.464554	4.034048	0.000000	-2.954058	0.000000	0.000000	0.000000	1.003162	0.063647	-1.626132	0.000000	0.000000	4.000000	19.000000	0.000000
22038.809048	0.190375	0.597350	0.113429	87.443039	167.306641	-138.464554	4.034048	0.000000	-2.954058	0.000000	0.000000	0.000000	1.003162	0.063647	-1.626132	0.000000	0.000000	4.000000	19.000000	0.000000
22038.812381	0.193207	0.597569	0.107854	88.167732	170.927948	-134.190704	3.910527	0.000000	-3.115731	0.000000	0.000000	0.000000	0.849452	0.065761	-1.672676	0.000000	0.000000	4.000000	19.000000	0.000000
22038.815714	0.193207	0.597569	0.107854	88.167732	170.927948	-134.190704	3.910527	0.000000	-3.115731	0.000000	0.000000	0.000000	0.849452	0.065761	-1.672676	0.000000	0.000000	4.000000	19.000000	0.000000
22038.819048	0.193207	0.597569	0.107854	88.167732	170.927948	-134.190704	3.910527	0.000000	-3.115731	0.000000	0.000000	0.000000	0.849452	0.065761	-1.672676	0.000000	0.000000	4.000000	19.000000	0.000000
22038.822381	0.195522	0.597718	0.102108	88.834503	172.606552	-131.812057	3.783066	0.000000	-3.269314	0.000000	0.000000	0.000000	0.694689	0.044616	-1.723740	0.000000	0.000000	4.000000	19.000000	0.000000
22038.825714	0.195522	0.597718	0.102108	88.834503	172.606552	-131.812057	3.783066	0.000000	-3.269314	0.000000	0.000000	0.000000	0.694689	0.044616	-1.723740	0.000000	0.000000	4.000000	19.000000	0.000000
22038.829048	0.195522	0.597718	0.102108	88.834503	172.606552	-131.812057	3.783066	0.000000	-3.269314	0.000000	0.000000	0.000000	0.694689	0.044616	-1.723740	0.000000	0.000000	4.000000	19.000000	0.000000
22038.832381	0.197271	0.597825	0.096206	89.391228	159.141449	-144.556412	3.651319	0.000000	-3.415827	0.000000	0.000000	0.000000	0.524434	0.032155	-1.770454	0.000000	0.000000	4.000000	19.000000	0.000000
22038.835714	0.197271	0.597825	0.096206	89.391228	159.141449	-144.556412	3.651319	0.000000	-3.415827	0.000000	0.000000	0.000000	0.524434	0.032155	-1.770454	0.000000	0.000000	4.000000	19.000000	0.000000
22038.839048	0.197271	0.597825	0.096206	89.391228	159.141449	-144.556412	3.651319	0.000000	-3.415827	0.000000	0.000000	0.000000	0.524434	0.032155	-1.770454	0.000000	0.000000	4.000000	19.000000	0.000000
22038.842381	0.198604	0.597915	0.090152	89.673737	77.649101	134.537338	3.516035	0.000000	-3.554926	0.000000	0.000000	0.000000	0.400130	0.027141	-1.816245	0.000000	0.000000	4.000000	19.000000	0.000000
22038.845714	0.198604	0.597915	0.090152	89.673737	77.649101	134.537338	3.516035	0.000000	-3.554926	0.000000	0.000000	0.000000	0.400130	0.027141	-1.816245	0.000000	0.000000	4.000000	19.000000	0.000000
22038.849048	0.198604	0.597915	0.090152	89.673737	77.649101	134.537338	3.516035	0.000000	-3.554926	0.000000	0.000000	0.000000	0.400130	0.027141	-1.816245	0.000000	0.000000	4.000000	19.000000	0.000000
22038.852381	0.199552	0.598021	0.084094	89.096481	46.674259	103.874176	3.373840	0.000000	-3.690149	0.000000	0.000000	0.000000	0.284425	0.031656	-1.817462	0.000000	0.000000	4.000000	19.000000	0.000000
22038.855714	0.199552	0.598021	0.084094	89.096481	46.674259	103.874176	3.373840	0.000000	-3.690149	0.000000	0.000000	0.000000	0.284425	0.031656	-1.817462	0.000000	0.000000	4.000000	19.000000	0.000000
22038.859048	0.199552	0.598021	0.084094	89.096481	46.674259	103.874176	3.373840	0.000000	-3.690149	0.000000	0.000000	0.000000	0.284425	0.031656	-1.817462	0.000000	0.000000	4.000000	19.000000	0.000000
22038.862381	0.200014	0.598168	0.078130	88.397453	34.745781	92.453949	3.226521	0.000000	-3.819629	0.000000	0.000000	0.000000	0.138313	0.044152	-1.789368	0.000000	0.000000	4.000000	19.000000	0.000000
22038.865714	0.200014	0.598168	0.078130	88.397453	34.745781	92.453949	3.226521	0.000000	-3.819629	0.000000	0.000000	0.000000	0.138313	0.044152	-1.789368	0.000000	0.000000	4.000000	19.000000	0.000000
22038.869048	0.200014	0.598168	0.078130	88.397453	34.745781	92.453949	3.226521	0.000000	-3.819629	0.000000	0.000000	0.000000	0.138313	0.044152	-1.789368	0.000000	0.000000	4.000000	19.000000	0.000000
22038.872381	0.199896	0.598353	0.072364	87.636772	29.622732	87.891235	3.078072	0.000000	-3.940237	0.000000	0.000000	0.000000	-0.035307	0.055429	-1.729719	0.000000	0.000000	4.000000	19.000000	0.000000
22038.875714	0.199896	0.598353	0.072364	87.636772	29.622732	87.891235	3.078072	0.000000	-3.940237	0.000000	0.000000	0.000000	-0.035307	0.055429	-1.729719	0.000000	0.000000	4.000000	19.000000	0.000000
22038.879048	0.199896	0.598353	0.072364	87.636772	29.622732	87.891235	3.078072	0.000000	-3.940237	0.000000	0.000000	0.000000	-0.035307	0.055429	-1.729719	0.000000	0.000000	4.000000	19.000000	0.000000
22038.882381	0.199156	0.598502	0.066862	86.879333	26.548702	85.110893	2.933226	0.000000	-4.049221	0.000000	0.000000	0.000000	-0.221993	0.044674	-1.650648	0.000000	0.000000	4.000000	19.000000	0.000000
22038.885714	0.199156	0.598502	0.066862	86.879333	26.548702	85.110893	2.933226	0.000000	-4.049221	0.000000	0.000000	0.000000	-0.221993	0.044674	-1.650648	0.000000	0.000000	4.000000	19.000000	0.000000
22038.889048	0.199156	0.598502	0.066862	86.879333	26.548702	85.110893	2.933226	0.000000	-4.049221	0.000000	0.000000	0.000000	-0.221993	0.044674	-1.650648	0.000000	0.000000	4.000000	19.000000	0.000000
22038.892381	0.197657	0.598626	0.061657	86.135986	24.693897	83.324280	2.795395	0.000000	-4.145573	0.000000	0.000000	0.000000	-0.449583	0.037379	-1.561423	0.000000	0.000000	4.000000	19.000000	0.000000
22038.895714	0.197657	0.598626	0.061657	86.135986	24.693897	83.324280	2.795395	0.000000	-4.145573	0.000000	0.000000	0.000000	-0.449583	0.037379	-1.561423	0.000000	0.000000	4.000000	19.000000	0.000000
22038.899048	0.197657	0.598626	0.061657	86.135986	24.693897	83.324280	2.795395	0.000000	-4.145573	0.000000	0.000000	0.000000	-0.449583	0.037379	-1.561423	0.000000	0.000000	4.000000	19.000000	0.000000
22038.902381	0.195585	0.598737	0.056658	85.434944	24.156546	82.805397	2.669304	0.000000	-4.227862	0.000000	0.000000	0.000000	-0.621584	0.033167	-1.499719	0.000000	0.000000	4.000000	19.000000	0.000000
22038.905714	0.195585	0.598737	0.056658	85.434944	24.156546	82.805397	2.669304	0.000000	-4.227862	0.000000	0.000000	0.000000	-0.621584	0.033167	-1.499719	0.000000	0.000000	4.000000	19.000000	0.000000
22038.909048	0.195585	0.598737	0.056658	85.434944	24.156546	82.805397	2.669304	0.000000	-4.227862	0.000000	0.000000	0.000000	-0.621584	0.033167	-1.499719	0.000000	0.000000	4.000000	19.000000	0.000000
22038.912381	0.193134	0.598793	0.051889	84.773369	24.216261	82.974068	2.549501	0.000000	-4.301168	0.000000	0.000000	0.000000	-0.735351	0.016952	-1.430619	0.000000	0.000000	4.000000	19.000000	0.000000
22038.915714	0.193134	0.598793	0.051889	84.773369	24.216261	82.974068	2.549501	0.000000	-4.301168	0.000000	0.000000	0.000000	-0.735351	0.016952	-1.430619	0.000000	0.000000	4.000000	19.000000	0.000000
22038.919048	0.193134	0.598793	0.051889	84.773369	24.216261	82.974068	2.549501	0.000000	-4.301168	0.000000	0.000000	0.000000	-0.735351	0.016952	-1.430619	0.000000	0.000000	4.000000	19.000000	0.000000
22038.922381	0.190297	0.598896	0.047370	84.136559	25.243174	84.252220	2.433514	0.000000	-4.367838	0.000000	0.000000	0.000000	-0.851112	0.030982	-1.355807	0.000000	0.000000	4.000000	19.000000	0.000000
22038.925714	0.190297	0.598896	0.047370	84.136559	25.243174	84.252220	2.433514	0.000000	-4.367838	0.000000	0.000000	0.000000	-0.851112	0.030982	-1.355807	0.000000	0.000000	4.000000	19.000000	0.000000
22038.929048	0.190297	0.598896	0.047370	84.136559	25.243174	84.252220	2.433514	0.000000	-4.367838	0.000000	0.000000	0.000000	-0.851112	0.030982	-1.355807	0.000000	0.000000	4.000000	19.000000	0.000000
22038.932381	0.187277	0.599068	0.043171	83.519501	26.407167	85.748489	2.322777	0.000000	-4.427721	0.000000	0.000000	0.000000	-0.906004	0.051410	-1.259543	0.000000	0.000000	4.000000	19.000000	0.000000
22038.935714	0.187277	0.599068	0.043171	83.519501	26.407167	85.748489	2.322777	0.000000	-4.427721	0.000000	0.000000	0.000000	-0.906004	0.051410	-1.259543	0.000000	0.000000	4.000000	19.000000	0.000000
22038.939048	0.187277	0.599068	0.043171	83.519501	26.407167	85.748489	2.322777	0.000000	-4.427721	0.000000	0.000000	0.000000	-0.906004	0.051410	-1.259543	0.000000	0.000000	4.000000	19.000000	0.000000
22038.942381	0.183880	0.599271	0.039400	82.936974	26.900604	86.584572	2.158563	0.000000	-4.363853	0.000000	0.000000	0.000000	-1.019255	0.061048	-1.131248	0.000000	0.000000	4.000000	19.000000	0.000000
22038.945714	0.183880	0.599271	0.039400	82.936974	26.900604	86.584572	2.158563	0.000000	-4.363853	0.000000	0.000000	0.000000	-1.019255	0.061048	-1.131248	0.000000	0.000000	4.000000	19.000000	0.000000
22038.949048	0.183880	0.599271	0.039400	82.936974	26.900604	86.584572	2.158563	0.000000	-4.363853	0.000000	0.000000	0.000000	-1.019255	0.061048	-1.131248	0.000000	0.000000	4.000000	19.000000	0.000000
22038.952381	0.179896	0.599443	0.036107	82.401672	26.343397	86.341827	1.970021	0.000000	-4.193976	0.000000	0.000000	0.000000	-1.195127	0.051381	-0.988067	0.000000	0.000000	4.000000	19.000000	0.000000
22038.955714	0.179896	0.599443	0.036107	82.401672	26.343397	86.341827	1.970021	0.000000	-4.193976	0.000000	0.000000	0.000000	-1.195127	0.051381	-0.988067	0.000000	0.000000	4.000000	19.000000	0.000000
22038.959048	0.179896	0.599443	0.036107	82.401672	26.343397	86.341827	1.970021	0.000000	-4.193976	0.000000	0.000000	0.000000	-1.195127	0.051381	-0.988067	0.000000	0.000000	4.000000	19.000000	0.000000
22038.962381	0.175390	0.599579	0.033350	81.903763	25.531752	85.834801	1.805344	0.000000	-3.994789	0.000000	0.000000	0.000000	-1.351851	0.040913	-0.826970	0.000000	0.000000	4.000000	19.000000	0.000000
22038.965714	0.175390	0.599579	0.033350	81.903763	25.531752	85.834801	1.805344	0.000000	-3.994789	0.000000	0.000000	0.000000	-1.351851	0.040913	-0.826970	0.000000	0.000000	4.000000	19.000000	0.000000
22038.969048	0.175390	0.599579	0.033350	81.903763	25.531752	85.834801	1.805344	0.000000	-3.994789	0.000000	0.000000	0.000000	-1.351851	0.040913	-0.826970	0.000000	0.000000	4.000000	19.000000	0.000000
22038.972381	0.170391	0.599636	0.031036	81.442558	24.844389	84.784508	1.667515	0.000000	-3.769480	0.000000	0.000000	0.000000	-1.499570	0.017176	-0.694401	0.000000	0.000000	4.000000	19.000000	0.000000
22038.975714	0.170391	0.599636	0.031036	81.442558	24.844389	84.784508	1.667515	0.000000	-3.769480	0.000000	0.000000	0.000000	-1.499570	0.017176	-0.694401	0.000000	0.000000	4.000000	19.000000	0.000000
22038.979048	0.170391	0.599636	0.031036	81.442558	24.844389	84.784508	1.667515	0.000000	-3.769480	0.000000	0.000000	0.000000	-1.499570	0.017176	-0.694401	0.000000	0.000000	4.000000	19.000000	0.000000
22038.982381	0.165060	0.599650	0.029154	81.003761	24.996920	83.919807	1.551782	0.000000	-3.519552	0.000000	0.000000	0.000000	-1.599184	0.004057	-0.564615	0.000000	0.000000	4.000000	19.000000	0.000000
22038.985714	0.165060	0.599650	0.029154	81.003761	24.996920	83.919807	1.551782	0.000000	-3.519552	0.000000	0.000000	0.000000	-1.599184	0.004057	-0.564615	0.000000	0.000000	4.000000	19.000000	0.000000
22038.989048	0.165060	0.599650	0.029154	81.003761	24.996920	83.919807	1.551782	0.000000	-3.519552	0.000000	0.000000	0.000000	-1.599184	0.004057	-0.564615	0.000000	0.000000	4.000000	19.000000	0.000000
22038.992381	0.159605	0.599721	0.027708	80.572495	26.729836	85.051460	1.457680	0.000000	-3.253021	0.000000	0.000000	0.000000	-1.636511	0.021494	-0.433583	0.000000	0.000000	4.000000	19.000000	0.000000
22038.995714	0.159605	0.599721	0.027708	80.572495	26.729836	85.051460	1.457680	0.000000	-3.253021	0.000000	0.000000	0.000000	-1.636511	0.021494	-0.433583	0.000000	0.000000	4.000000	19.000000	0.000000
22038.999048	0.159605	0.599721	0.027708	80.572495	26.729836	85.051460	1.457680	0.000000	-3.253021	0.000000	0.000000	0.000000	-1.636511	0.021494	-0.433583	0.000000	0.000000	4.000000	19.000000	0.000000
22039.002381	0.154117	0.599822	0.026765	80.156296	29.680519	87.661575	1.385416	0.000000	-2.980270	0.000000	0.000000	0.000000	-1.646582	0.030067	-0.283108	0.000000	0.000000	4.000000	19.000000	0.000000
22039.005714	0.154117	0.599822	0.026765	80.156296	29.680519	87.661575	1.385416	0.000000	-2.980270	0.000000	0.000000	0.000000	-1.646582	0.030067	-0.283108	0.000000	0.000000	4.000000	19.000000	0.000000
22039.009048	0.154117	0.599822	0.026765	80.156296	29.680519	87.661575	1.385416	0.000000	-2.980270	0.000000	0.000000	0.000000	-1.646582	0.030067	-0.283108	0.000000	0.000000	4.000000	19.000000	0.000000
22039.012381	0.148404	0.599974	0.026394	79.848320	32.989014	90.391716	1.338231	0.000000	-2.705840	0.000000	0.000000	0.000000	-1.713736	0.045839	-0.111159	0.000000	0.000000	4.000000	19.000000	0.000000
22039.015714	0.148404	0.599974	0.026394	79.848320	32.989014	90.391716	1.338231	0.000000	-2.705840	0.000000	0.000000	0.000000	-1.713736	0.045839	-0.111159	0.000000	0.000000	4.000000	19.000000	0.000000
22039.019048	0.148404	0.599974	0.026394	79.848320	32.989014	90.391716	1.338231	0.000000	-2.705840	0.000000	0.000000	0.000000	-1.713736	0.045839	-0.111159	0.000000	0.000000	4.000000	19.000000	0.000000
22039.022381	0.142395	0.600125	0.026558	79.718399	36.189346	92.845299	1.319704	0.000000	-2.420217	0.000000	0.000000	0.000000	-1.802766	0.045310	0.049137	0.000000	0.000000	4.000000	19.000000	0.000000
22039.025714	0.142395	0.600125	0.026558	79.718399	36.189346	92.845299	1.319704	0.000000	-2.420217	0.000000	0.000000	0.000000	-1.802766	0.045310	0.049137	0.000000	0.000000	4.000000	19.000000	0.000000
22039.029048	0.142395	0.600125	0.026558	79.718399	36.189346	92.845299	1.319704	0.000000	-2.420217	0.000000	0.000000	0.000000	-1.802766	0.045310	0.049137	0.000000	0.000000	4.000000	19.000000	0.000000
22039.032381	0.136171	0.600218	0.027325	79.669258	38.902378	94.704613	1.327894	0.000000	-2.119756	0.000000	0.000000	0.000000	-1.867336	0.027757	0.230025	0.000000	0.000000	4.000000	19.000000	0.000000
22039.035714	0.136171	0.600218	0.027325	79.669258	38.902378	94.704613	1.327894	0.000000	-2.119756	0.000000	0.000000	0.000000	-1.867336	0.027757	0.230025	0.000000	0.000000	4.000000	19.000000	0.000000
22039.039048	0.136171	0.600218	0.027325	79.669258	38.902378	94.704613	1.327894	0.000000	-2.119756	0.000000	0.000000	0.000000	-1.867336	0.027757	0.230025	0.000000	0.000000	4.000000	19.000000	0.000000
22039.042381	0.129848	0.600329	0.028650	79.622749	41.342442	95.931900	1.366231	0.000000	-1.808534	0.000000	0.000000	0.000000	-1.896803	0.033257	0.397542	0.000000	0.000000	4.000000	19.000000	0.000000
22039.045714	0.129848	0.600329	0.028650	79.622749	41.342442	95.931900	1.366231	0.000000	-1.808534	0.000000	0.000000	0.000000	-1.896803	0.033257	0.397542	0.000000	0.000000	4.000000	19.000000	0.000000
22039.049048	0.129848	0.600329	0.028650	79.622749	41.342442	95.931900	1.366231	0.000000	-1.808534	0.000000	0.000000	0.000000	-1.896803	0.033257	0.397542	0.000000	0.000000	4.000000	19.000000	0.000000
22039.052381	0.123551	0.600382	0.030427	79.535400	44.070736	97.602470	1.432488	0.000000	-1.492399	0.000000	0.000000	0.000000	-1.889146	0.015892	0.533303	0.000000	0.000000	4.000000	19.000000	0.000000
22039.055714	0.123551	0.600382	0.030427	79.535400	44.070736	97.602470	1.432488	0.000000	-1.492399	0.000000	0.000000	0.000000	-1.889146	0.015892	0.533303	0.000000	0.000000	4.000000	19.000000	0.000000
22039.059048	0.123551	0.600382	0.030427	79.535400	44.070736	97.602470	1.432488	0.000000	-1.492399	0.000000	0.000000	0.000000	-1.889146	0.015892	0.533303	0.000000	0.000000	4.000000	19.000000	0.000000
22039.062381	0.117470	0.600424	0.032616	79.371361	47.514072	100.305046	1.521372	0.000000	-1.177542	0.000000	0.000000	0.000000	-1.824123	0.012556	0.656678	0.000000	0.000000	4.000000	19.000000	0.000000
22039.065714	0.117470	0.600424	0.032616	79.371361	47.514072	100.305046	1.521372	0.000000	-1.177542	0.000000	0.000000	0.000000	-1.824123	0.012556	0.656678	0.000000	0.000000	4.000000	19.000000	0.000000
22039.069048	0.117470	0.600424	0.032616	79.371361	47.514072	100.305046	1.521372	0.000000	-1.177542	0.000000	0.000000	0.000000	-1.824123	0.012556	0.656678	0.000000	0.000000	4.000000	19.000000	0.000000
22039.072381	0.111665	0.600431	0.035127	79.197113	51.835506	103.877960	1.630818	0.000000	-0.873521	0.000000	0.000000	0.000000	-1.741550	0.002127	0.753049	0.000000	0.000000	4.000000	19.000000	0.000000
22039.075714	0.111665	0.600431	0.035127	79.197113	51.835506	103.877960	1.630818	0.000000	-0.873521	0.000000	0.000000	0.000000	-1.741550	0.002127	0.753049	0.000000	0.000000	4.000000	19.000000	0.000000
22039.079048	0.111665	0.600431	0.035127	79.197113	51.835506	103.877960	1.630818	0.000000	-0.873521	0.000000	0.000000	0.000000	-1.741550	0.002127	0.753049	0.000000	0.000000	4.000000	19.000000	0.000000
22039.082381	0.106124	0.600373	0.037975	79.012764	56.467670	107.868233	1.756326	0.000000	-0.583263	0.000000	0.000000	0.000000	-1.662278	-0.017212	0.854577	0.000000	0.000000	4.000000	19.000000	0.000000
22039.085714	0.106124	0.600373	0.037975	79.012764	56.467670	107.868233	1.756326	0.000000	-0.583263	0.000000	0.000000	0.000000	-1.662278	-0.017212	0.854577	0.000000	0.000000	4.000000	19.000000	0.000000
22039.089048	0.106124	0.600373	0.037975	79.012764	56.467670	107.868233	1.756326	0.000000	-0.583263	0.000000	0.000000	0.000000	-1.662278	-0.017212	0.854577	0.000000	0.000000	4.000000	19.000000	0.000000
22039.092381	0.100802	0.600298	0.041249	78.851768	60.639786	111.293365	1.898756	0.000000	-0.306216	0.000000	0.000000	0.000000	-1.596626	-0.022606	0.982264	0.000000	0.000000	4.000000	19.000000	0.000000
22039.095714	0.100802	0.600298	0.041249	78.851768	60.639786	111.293365	1.898756	0.000000	-0.306216	0.000000	0.000000	0.000000	-1.596626	-0.022606	0.982264	0.000000	0.000000	4.000000	19.000000	0.000000
22039.099048	0.100802	0.600298	0.041249	78.851768	60.639786	111.293365	1.898756	0.000000	-0.306216	0.000000	0.000000	0.000000	-1.596626	-0.022606	0.982264	0.000000	0.000000	4.000000	19.000000	0.000000
22039.102381	0.095796	0.600189	0.044894	78.798477	64.211288	113.897202	2.062467	0.000000	-0.040112	0.000000	0.000000	0.000000	-1.501828	-0.032652	1.093311	0.000000	0.000000	4.000000	19.000000	0.000000
22039.105714	0.095796	0.600189	0.044894	78.798477	64.211288	113.897202	2.062467	0.000000	-0.040112	0.000000	0.000000	0.000000	-1.501828	-0.032652	1.093311	0.000000	0.000000	4.000000	19.000000	0.000000
22039.109048	0.095796	0.600189	0.044894	78.798477	64.211288	113.897202	2.062467	0.000000	-0.040112	0.000000	0.000000	0.000000	-1.501828	-0.032652	1.093311	0.000000	0.000000	4.000000	19.000000	0.000000
22039.112381	0.091259	0.600003	0.048855	78.861702	67.360916	116.123528	2.244685	0.000000	0.210193	0.000000	0.000000	0.000000	-1.361147	-0.055957	1.188398	0.000000	0.000000	4.000000	19.000000	0.000000
22039.115714	0.091259	0.600003	0.048855	78.861702	67.360916	116.123528	2.244685	0.000000	0.210193	0.000000	0.000000	0.000000	-1.361147	-0.055957	1.188398	0.000000	0.000000	4.000000	19.000000	0.000000
22039.119048	0.091259	0.600003	0.048855	78.861702	67.360916	116.123528	2.244685	0.000000	0.210193	0.000000	0.000000	0.000000	-1.361147	-0.055957	1.188398	0.000000	0.000000	4.000000	19.000000	0.000000
22039.122381	0.087267	0.599819	0.053170	78.994576	70.135353	117.951698	2.442751	0.000000	0.437051	0.000000	0.000000	0.000000	-1.197606	-0.055176	1.294516	0.000000	0.000000	4.000000	19.000000	0.000000
22039.125714	0.087267	0.599819	0.053170	78.994576	70.135353	117.951698	2.442751	0.000000	0.437051	0.000000	0.000000	0.000000	-1.197606	-0.055176	1.294516	0.000000	0.000000	4.000000	19.000000	0.000000
22039.129048	0.087267	0.599819	0.053170	78.994576	70.135353	117.951698	2.442751	0.000000	0.437051	0.000000	0.000000	0.000000	-1.197606	-0.055176	1.294516	0.000000	0.000000	4.000000	19.000000	0.000000
22039.132381	0.083880	0.599638	0.057752	79.157959	72.727737	119.578201	2.658504	0.000000	0.636652	0.000000	0.000000	0.000000	-1.016210	-0.054139	1.374701	0.000000	0.000000	4.000000	19.000000	0.000000
22039.135714	0.083880	0.599638	0.057752	79.157959	72.727737	119.578201	2.658504	0.000000	0.636652	0.000000	0.000000	0.000000	-1.016210	-0.054139	1.374701	0.000000	0.000000	4.000000	19.000000	0.000000
22039.139048	0.083880	0.599638	0.057752	79.157959	72.727737	119.578201	2.658504	0.000000	0.636652	0.000000	0.000000	0.000000	-1.016210	-0.054139	1.374701	0.000000	0.000000	4.000000	19.000000	0.000000
22039.142381	0.081116	0.599434	0.062531	79.304764	75.449013	121.481308	2.887621	0.000000	0.806020	0.000000	0.000000	0.000000	-0.829057	-0.061151	1.433478	0.000000	0.000000	4.000000	19.000000	0.000000
22039.145714	0.081116	0.599434	0.062531	79.304764	75.449013	121.481308	2.887621	0.000000	0.806020	0.000000	0.000000	0.000000	-0.829057	-0.061151	1.433478	0.000000	0.000000	4.000000	19.000000	0.000000
22039.149048	0.081116	0.599434	0.062531	79.304764	75.449013	121.481308	2.887621	0.000000	0.806020	0.000000	0.000000	0.000000	-0.829057	-0.061151	1.433478	0.000000	0.000000	4.000000	19.000000	0.000000
22039.152381	0.078925	0.599210	0.067436	79.439957	78.579887	123.834953	3.126534	0.000000	0.944196	0.000000	0.000000	0.000000	-0.657367	-0.067215	1.471462	0.000000	0.000000	4.000000	19.000000	0.000000
22039.155714	0.078925	0.599210	0.067436	79.439957	78.579887	123.834953	3.126534	0.000000	0.944196	0.000000	0.000000	0.000000	-0.657367	-0.067215	1.471462	0.000000	0.000000	4.000000	19.000000	0.000000
22039.159048	0.078925	0.599210	0.067436	79.439957	78.579887	123.834953	3.126534	0.000000	0.944196	0.000000	0.000000	0.000000	-0.657367	-0.067215	1.471462	0.000000	0.000000	4.000000	19.000000	0.000000
22039.162381	0.077283	0.598912	0.072407	79.609848	82.274033	126.665520	3.371778	0.000000	1.053758	0.000000	0.000000	0.000000	-0.492441	-0.089409	1.491458	0.000000	0.000000	4.000000	19.000000	0.000000
22039.165714	0.077283	0.598912	0.072407	79.609848	82.274033	126.665520	3.371778	0.000000	1.053758	0.000000	0.000000	0.000000	-0.492441	-0.089409	1.491458	0.000000	0.000000	4.000000	19.000000	0.000000
22039.169048	0.077283	0.598912	0.072407	79.609848	82.274033	126.665520	3.371778	0.000000	1.053758	0.000000	0.000000	0.000000	-0.492441	-0.089409	1.491458	0.000000	0.000000	4.000000	19.000000	0.000000
22039.172381	0.076227	0.598576	0.077414	79.823433	86.330223	130.086288	3.620354	0.000000	1.135831	0.000000	0.000000	0.000000	-0.317044	-0.100985	1.502204	0.000000	0.000000	4.000000	19.000000	0.000000
22039.175714	0.076227	0.598576	0.077414	79.823433	86.330223	130.086288	3.620354	0.000000	1.135831	0.000000	0.000000	0.000000	-0.317044	-0.100985	1.502204	0.000000	0.000000	4.000000	19.000000	0.000000
22039.179048	0.076227	0.598576	0.077414	79.823433	86.330223	130.086288	3.620354	0.000000	1.135831	0.000000	0.000000	0.000000	-0.317044	-0.100985	1.502204	0.000000	0.000000	4.000000	19.000000	0.000000
22039.182381	0.075767	0.598208	0.082436	80.064629	90.497650	133.934509	3.870722	0.000000	1.188672	0.000000	0.000000	0.000000	-0.137924	-0.110403	1.506616	0.000000	0.000000	4.000000	19.000000	0.000000
22039.185714	0.075767	0.598208	0.082436	80.064629	90.497650	133.934509	3.870722	0.000000	1.188672	0.000000	0.000000	0.000000	-0.137924	-0.110403	1.506616	0.000000	0.000000	4.000000	19.000000	0.000000
22039.189048	0.075767	0.598208	0.082436	80.064629	90.497650	133.934509	3.870722	0.000000	1.188672	0.000000	0.000000	0.000000	-0.137924	-0.110403	1.506616	0.000000	0.000000	4.000000	19.000000	0.000000
22039.192381	0.075966	0.597827	0.087421	80.324310	94.736206	137.800095	4.121824	0.000000	1.211659	0.000000	0.000000	0.000000	0.059687	-0.114352	1.495234	0.000000	0.000000	4.000000	19.000000	0.000000
22039.195714	0.075966	0.597827	0.087421	80.324310	94.736206	137.800095	4.121824	0.000000	1.211659	0.000000	0.000000	0.000000	0.059687	-0.114352	1.495234	0.000000	0.000000	4.000000	19.000000	0.000000
22039.199048	0.075966	0.597827	0.087421	80.324310	94.736206	137.800095	4.121824	0.000000	1.211659	0.000000	0.000000	0.000000	0.059687	-0.114352	1.495234	0.000000	0.000000	4.000000	19.000000	0.000000
22039.202381	0.076841	0.597462	0.092357	80.574127	98.982651	141.526443	4.371030	0.000000	1.201711	0.000000	0.000000	0.000000	0.262419	-0.109443	1.480944	0.000000	0.000000	4.000000	19.000000	0.000000
22039.205714	0.076841	0.597462	0.092357	80.574127	98.982651	141.526443	4.371030	0.000000	1.201711	0.000000	0.000000	0.000000	0.262419	-0.109443	1.480944	0.000000	0.000000	4.000000	19.000000	0.000000
22039.209048	0.076841	0.597462	0.092357	80.574127	98.982651	141.526443	4.371030	0.000000	1.201711	0.000000	0.000000	0.000000	0.262419	-0.109443	1.480944	0.000000	0.000000	4.000000	19.000000	0.000000
22039.212381	0.078213	0.597125	0.097185	80.806168	103.161247	145.241699	4.617854	0.000000	1.157975	0.000000	0.000000	0.000000	0.411846	-0.100991	1.448475	0.000000	0.000000	4.000000	19.000000	0.000000
22039.215714	0.078213	0.597125	0.097185	80.806168	103.161247	145.241699	4.617854	0.000000	1.157975	0.000000	0.000000	0.000000	0.411846	-0.100991	1.448475	0.000000	0.000000	4.000000	19.000000	0.000000
22039.219048	0.078213	0.597125	0.097185	80.806168	103.161247	145.241699	4.617854	0.000000	1.157975	0.000000	0.000000	0.000000	0.411846	-0.100991	1.448475	0.000000	0.000000	4.000000	19.000000	0.000000
22039.222381	0.080011	0.596840	0.101868	81.052528	107.159676	148.755051	4.859266	0.000000	1.089334	0.000000	0.000000	0.000000	0.539339	-0.085508	1.404862	0.000000	0.000000	4.000000	19.000000	0.000000
22039.225714	0.080011	0.596840	0.101868	81.052528	107.159676	148.755051	4.859266	0.000000	1.089334	0.000000	0.000000	0.000000	0.539339	-0.085508	1.404862	0.000000	0.000000	4.000000	19.000000	0.000000
22039.229048	0.080011	0.596840	0.101868	81.052528	107.159676	148.755051	4.859266	0.000000	1.089334	0.000000	0.000000	0.000000	0.539339	-0.085508	1.404862	0.000000	0.000000	4.000000	19.000000	0.000000
22039.232381	0.082294	0.596621	0.106372	81.315544	111.099304	152.151794	4.906435	0.000000	0.962755	0.000000	0.000000	0.000000	0.684975	-0.065880	1.351123	0.000000	0.000000	4.000000	19.000000	0.000000
22039.235714	0.082294	0.596621	0.106372	81.315544	111.099304	152.151794	4.906435	0.000000	0.962755	0.000000	0.000000	0.000000	0.684975	-0.065880	1.351123	0.000000	0.000000	4.000000	19.000000	0.000000
22039.239048	0.082294	0.596621	0.106372	81.315544	111.099304	152.151794	4.906435	0.000000	0.962755	0.000000	0.000000	0.000000	0.684975	-0.065880	1.351123	0.000000	0.000000	4.000000	19.000000	0.000000
22039.242381	0.084962	0.596430	0.110678	81.553383	114.841393	155.336853	4.932143	0.000000	0.820956	0.000000	0.000000	0.000000	0.800170	-0.057280	1.291933	0.000000	0.000000	4.000000	19.000000	0.000000
22039.245714	0.084962	0.596430	0.110678	81.553383	114.841393	155.336853	4.932143	0.000000	0.820956	0.000000	0.000000	0.000000	0.800170	-0.057280	1.291933	0.000000	0.000000	4.000000	19.000000	0.000000
22039.249048	0.084962	0.596430	0.110678	81.553383	114.841393	155.336853	4.932143	0.000000	0.820956	0.000000	0.000000	0.000000	0.800170	-0.057280	1.291933	0.000000	0.000000	4.000000	19.000000	0.000000
22039.252381	0.088043	0.596313	0.114750	81.730057	118.355927	158.301331	4.954474	0.000000	0.673188	0.000000	0.000000	0.000000	0.924344	-0.034906	1.221394	0.000000	0.000000	4.000000	19.000000	0.000000
22039.255714	0.088043	0.596313	0.114750	81.730057	118.355927	158.301331	4.954474	0.000000	0.673188	0.000000	0.000000	0.000000	0.924344	-0.034906	1.221394	0.000000	0.000000	4.000000	19.000000	0.000000
22039.259048	0.088043	0.596313	0.114750	81.730057	118.355927	158.301331	4.954474	0.000000	0.673188	0.000000	0.000000	0.000000	0.924344	-0.034906	1.221394	0.000000	0.000000	4.000000	19.000000	0.000000
22039.262381	0.091594	0.596267	0.118536	81.825218	121.512154	160.927078	4.973073	0.000000	0.518208	0.000000	0.000000	0.000000	1.065227	-0.013918	1.135850	0.000000	0.000000	4.000000	19.000000	0.000000
22039.265714	0.091594	0.596267	0.118536	81.825218	121.512154	160.927078	4.973073	0.000000	0.518208	0.000000	0.000000	0.000000	1.065227	-0.013918	1.135850	0.000000	0.000000	4.000000	19.000000	0.000000
22039.269048	0.091594	0.596267	0.118536	81.825218	121.512154	160.927078	4.973073	0.000000	0.518208	0.000000	0.000000	0.000000	1.065227	-0.013918	1.135850	0.000000	0.000000	4.000000	19.000000	0.000000
22039.272381	0.095555	0.596245	0.121975	81.854706	124.270004	163.175034	4.987473	0.000000	0.353708	0.000000	0.000000	0.000000	1.188339	-0.006488	1.031686	0.000000	0.000000	4.000000	19.000000	0.000000
22039.275714	0.095555	0.596245	0.121975	81.854706	124.270004	163.175034	4.987473	0.000000	0.353708	0.000000	0.000000	0.000000	1.188339	-0.006488	1.031686	0.000000	0.000000	4.000000	19.000000	0.000000
22039.279048	0.095555	0.596245	0.121975	81.854706	124.270004	163.175034	4.987473	0.000000	0.353708	0.000000	0.000000	0.000000	1.188339	-0.006488	1.031686	0.000000	0.000000	4.000000	19.000000	0.000000
22039.282381	0.099841	0.596296	0.125046	81.860863	126.711456	165.204422	4.996683	0.000000	0.182103	0.000000	0.000000	0.000000	1.286032	0.015329	0.921455	0.000000	0.000000	4.000000	19.000000	0.000000
22039.285714	0.099841	0.596296	0.125046	81.860863	126.711456	165.204422	4.996683	0.000000	0.182103	0.000000	0.000000	0.000000	1.286032	0.015329	0.921455	0.000000	0.000000	4.000000	19.000000	0.000000
22039.289048	0.099841	0.596296	0.125046	81.860863	126.711456	165.204422	4.996683	0.000000	0.182103	0.000000	0.000000	0.000000	1.286032	0.015329	0.921455	0.000000	0.000000	4.000000	19.000000	0.000000
22039.292381	0.104382	0.596420	0.127664	81.879745	129.024368	167.655609	4.999996	0.000000	0.006341	0.000000	0.000000	0.000000	1.362142	0.037047	0.785149	0.000000	0.000000	4.000000	19.000000	0.000000
22039.295714	0.104382	0.596420	0.127664	81.879745	129.024368	167.655609	4.999996	0.000000	0.006341	0.000000	0.000000	0.000000	1.362142	0.037047	0.785149	0.000000	0.000000	4.000000	19.000000	0.000000
22039.299048	0.104382	0.596420	0.127664	81.879745	129.024368	167.655609	4.999996	0.000000	0.006341	0.000000	0.000000	0.000000	1.362142	0.037047	0.785149	0.000000	0.000000	4.000000	19.000000	0.000000
22039.302381	0.109121	0.596608	0.129856	81.916840	131.196518	170.743301	4.997057	0.000000	-0.171518	0.000000	0.000000	0.000000	1.421695	0.056540	0.657845	0.000000	0.000000	4.000000	19.000000	0.000000
22039.305714	0.109121	0.596608	0.129856	81.916840	131.196518	170.743301	4.997057	0.000000	-0.171518	0.000000	0.000000	0.000000	1.421695	0.056540	0.657845	0.000000	0.000000	4.000000	19.000000	0.000000
22039.309048	0.109121	0.596608	0.129856	81.916840	131.196518	170.743301	4.997057	0.000000	-0.171518	0.000000	0.000000	0.000000	1.421695	0.056540	0.657845	0.000000	0.000000	4.000000	19.000000	0.000000
22039.312381	0.114043	0.596869	0.131567	81.988304	133.400314	174.072220	4.987712	0.000000	-0.350328	0.000000	0.000000	0.000000	1.476548	0.078349	0.513145	0.000000	0.000000	4.000000	19.000000	0.000000
22039.315714	0.114043	0.596869	0.131567	81.988304	133.400314	174.072220	4.987712	0.000000	-0.350328	0.000000	0.000000	0.000000	1.476548	0.078349	0.513145	0.000000	0.000000	4.000000	19.000000	0.000000
22039.319048	0.114043	0.596869	0.131567	81.988304	133.400314	174.072220	4.987712	0.000000	-0.350328	0.000000	0.000000	0.000000	1.476548	0.078349	0.513145	0.000000	0.000000	4.000000	19.000000	0.000000
22039.322381	0.119192	0.597219	0.132761	82.100449	135.570496	177.022705	4.971760	0.000000	-0.530658	0.000000	0.000000	0.000000	1.544871	0.104913	0.358363	0.000000	0.000000	4.000000	19.000000	0.000000
22039.325714	0.119192	0.597219	0.132761	82.100449	135.570496	177.022705	4.971760	0.000000	-0.530658	0.000000	0.000000	0.000000	1.544871	0.104913	0.358363	0.000000	0.000000	4.000000	19.000000	0.000000
22039.329048	0.119192	0.597219	0.132761	82.100449	135.570496	177.022705	4.971760	0.000000	-0.530658	0.000000	0.000000	0.000000	1.544871	0.104913	0.358363	0.000000	0.000000	4.000000	19.000000	0.000000
22039.332381	0.124474	0.597640	0.133441	82.242729	137.746078	179.428787	4.948559	0.000000	-0.715374	0.000000	0.000000	0.000000	1.584646	0.126180	0.203932	0.000000	0.000000	4.000000	19.000000	0.000000
22039.335714	0.124474	0.597640	0.133441	82.242729	137.746078	179.428787	4.948559	0.000000	-0.715374	0.000000	0.000000	0.000000	1.584646	0.126180	0.203932	0.000000	0.000000	4.000000	19.000000	0.000000
22039.339048	0.124474	0.597640	0.133441	82.242729	137.746078	179.428787	4.948559	0.000000	-0.715374	0.000000	0.000000	0.000000	1.584646	0.126180	0.203932	0.000000	0.000000	4.000000	19.000000	0.000000
22039.342381	0.129904	0.598113	0.133585	82.395241	139.837814	-178.052750	4.917966	0.000000	-0.902004	0.000000	0.000000	0.000000	1.628944	0.141880	0.043299	0.000000	0.000000	4.000000	19.000000	0.000000
22039.345714	0.129904	0.598113	0.133585	82.395241	139.837814	-178.052750	4.917966	0.000000	-0.902004	0.000000	0.000000	0.000000	1.628944	0.141880	0.043299	0.000000	0.000000	4.000000	19.000000	0.000000
22039.349048	0.129904	0.598113	0.133585	82.395241	139.837814	-178.052750	4.917966	0.000000	-0.902004	0.000000	0.000000	0.000000	1.628944	0.141880	0.043299	0.000000	0.000000	4.000000	19.000000	0.000000
22039.352381	0.135383	0.598618	0.133198	82.538651	141.809113	-175.243011	4.879239	0.000000	-1.092259	0.000000	0.000000	0.000000	1.643677	0.151712	-0.116218	0.000000	0.000000	4.000000	19.000000	0.000000
22039.355714	0.135383	0.598618	0.133198	82.538651	141.809113	-175.243011	4.879239	0.000000	-1.092259	0.000000	0.000000	0.000000	1.643677	0.151712	-0.116218	0.000000	0.000000	4.000000	19.000000	0.000000
22039.359048	0.135383	0.598618	0.133198	82.538651	141.809113	-175.243011	4.879239	0.000000	-1.092259	0.000000	0.000000	0.000000	1.643677	0.151712	-0.116218	0.000000	0.000000	4.000000	19.000000	0.000000
22039.362381	0.140766	0.599112	0.132341	82.696098	143.593719	-172.566437	4.832404	0.000000	-1.283695	0.000000	0.000000	0.000000	1.614740	0.147955	-0.257069	0.000000	0.000000	4.000000	19.000000	0.000000
22039.365714	0.140766	0.599112	0.132341	82.696098	143.593719	-172.566437	4.832404	0.000000	-1.283695	0.000000	0.000000	0.000000	1.614740	0.147955	-0.257069	0.000000	0.000000	4.000000	19.000000	0.000000
22039.369048	0.140766	0.599112	0.132341	82.696098	143.593719	-172.566437	4.832404	0.000000	-1.283695	0.000000	0.000000	0.000000	1.614740	0.147955	-0.257069	0.000000	0.000000	4.000000	19.000000	0.000000
22039.372381	0.146043	0.599613	0.131032	82.899994	145.133667	-170.274582	4.778436	0.000000	-1.471922	0.000000	0.000000	0.000000	1.583337	0.150298	-0.392850	0.000000	0.000000	4.000000	19.000000	0.000000
22039.375714	0.146043	0.599613	0.131032	82.899994	145.133667	-170.274582	4.778436	0.000000	-1.471922	0.000000	0.000000	0.000000	1.583337	0.150298	-0.392850	0.000000	0.000000	4.000000	19.000000	0.000000
22039.379048	0.146043	0.599613	0.131032	82.899994	145.133667	-170.274582	4.778436	0.000000	-1.471922	0.000000	0.000000	0.000000	1.583337	0.150298	-0.392850	0.000000	0.000000	4.000000	19.000000	0.000000
22039.382381	0.151160	0.600096	0.129329	83.111427	146.615417	-167.949890	4.717241	0.000000	-1.657598	0.000000	0.000000	0.000000	1.535108	0.144987	-0.510832	0.000000	0.000000	4.000000	19.000000	0.000000
22039.385714	0.151160	0.600096	0.129329	83.111427	146.615417	-167.949890	4.717241	0.000000	-1.657598	0.000000	0.000000	0.000000	1.535108	0.144987	-0.510832	0.000000	0.000000	4.000000	19.000000	0.000000
22039.389048	0.151160	0.600096	0.129329	83.111427	146.615417	-167.949890	4.717241	0.000000	-1.657598	0.000000	0.000000	0.000000	1.535108	0.144987	-0.510832	0.000000	0.000000	4.000000	19.000000	0.000000
22039.392381	0.156081	0.600527	0.127252	83.329292	147.582047	-166.046631	4.649430	0.000000	-1.839240	0.000000	0.000000	0.000000	1.476282	0.129387	-0.623200	0.000000	0.000000	4.000000	19.000000	0.000000
22039.395714	0.156081	0.600527	0.127252	83.329292	147.582047	-166.046631	4.649430	0.000000	-1.839240	0.000000	0.000000	0.000000	1.476282	0.129387	-0.623200	0.000000	0.000000	4.000000	19.000000	0.000000
22039.399048	0.156081	0.600527	0.127252	83.329292	147.582047	-166.046631	4.649430	0.000000	-1.839240	0.000000	0.000000	0.000000	1.476282	0.129387	-0.623200	0.000000	0.000000	4.000000	19.000000	0.000000
22039.402381	0.160773	0.600926	0.124825	83.556274	147.792709	-164.725113	4.575372	0.000000	-2.016425	0.000000	0.000000	0.000000	1.407604	0.119602	-0.728035	0.000000	0.000000	4.000000	19.000000	0.000000
22039.405714	0.160773	0.600926	0.124825	83.556274	147.792709	-164.725113	4.575372	0.000000	-2.016425	0.000000	0.000000	0.000000	1.407604	0.119602	-0.728035	0.000000	0.000000	4.000000	19.000000	0.000000
22039.409048	0.160773	0.600926	0.124825	83.556274	147.792709	-164.725113	4.575372	0.000000	-2.016425	0.000000	0.000000	0.000000	1.407604	0.119602	-0.728035	0.000000	0.000000	4.000000	19.000000	0.000000
22039.412381	0.165219	0.601282	0.122018	83.792557	147.337402	-163.718079	4.495498	0.000000	-2.188721	0.000000	0.000000	0.000000	1.333601	0.106744	-0.841931	0.000000	0.000000	4.000000	19.000000	0.000000
22039.415714	0.165219	0.601282	0.122018	83.792557	147.337402	-163.718079	4.495498	0.000000	-2.188721	0.000000	0.000000	0.000000	1.333601	0.106744	-0.841931	0.000000	0.000000	4.000000	19.000000	0.000000
22039.419048	0.165219	0.601282	0.122018	83.792557	147.337402	-163.718079	4.495498	0.000000	-2.188721	0.000000	0.000000	0.000000	1.333601	0.106744	-0.841931	0.000000	0.000000	4.000000	19.000000	0.000000
22039.422381	0.169430	0.601605	0.118807	84.059143	146.478088	-163.236374	4.409628	0.000000	-2.356944	0.000000	0.000000	0.000000	1.263380	0.096873	-0.963408	0.000000	0.000000	4.000000	19.000000	0.000000
22039.425714	0.169430	0.601605	0.118807	84.059143	146.478088	-163.236374	4.409628	0.000000	-2.356944	0.000000	0.000000	0.000000	1.263380	0.096873	-0.963408	0.000000	0.000000	4.000000	19.000000	0.000000
22039.429048	0.169430	0.601605	0.118807	84.059143	146.478088	-163.236374	4.409628	0.000000	-2.356944	0.000000	0.000000	0.000000	1.263380	0.096873	-0.963408	0.000000	0.000000	4.000000	19.000000	0.000000
22039.432381	0.173274	0.601954	0.115275	84.378723	145.041107	-163.757523	4.316902	0.000000	-2.522768	0.000000	0.000000	0.000000	1.153250	0.104783	-1.059697	0.000000	0.000000	4.000000	19.000000	0.000000
22039.435714	0.173274	0.601954	0.115275	84.378723	145.041107	-163.757523	4.316902	0.000000	-2.522768	0.000000	0.000000	0.000000	1.153250	0.104783	-1.059697	0.000000	0.000000	4.000000	19.000000	0.000000
22039.439048	0.173274	0.601954	0.115275	84.378723	145.041107	-163.757523	4.316902	0.000000	-2.522768	0.000000	0.000000	0.000000	1.153250	0.104783	-1.059697	0.000000	0.000000	4.000000	19.000000	0.000000
22039.442381	0.176717	0.602364	0.111525	84.775581	142.609604	-165.767838	4.219674	0.000000	-2.682230	0.000000	0.000000	0.000000	1.032984	0.123118	-1.124879	0.000000	0.000000	4.000000	19.000000	0.000000
22039.445714	0.176717	0.602364	0.111525	84.775581	142.609604	-165.767838	4.219674	0.000000	-2.682230	0.000000	0.000000	0.000000	1.032984	0.123118	-1.124879	0.000000	0.000000	4.000000	19.000000	0.000000
22039.449048	0.176717	0.602364	0.111525	84.775581	142.609604	-165.767838	4.219674	0.000000	-2.682230	0.000000	0.000000	0.000000	1.032984	0.123118	-1.124879	0.000000	0.000000	4.000000	19.000000	0.000000
22039.452381	0.179718	0.602809	0.107622	85.261162	138.550491	-169.382813	4.119451	0.000000	-2.833747	0.000000	0.000000	0.000000	0.900154	0.133360	-1.170835	0.000000	0.000000	4.000000	19.000000	0.000000
22039.455714	0.179718	0.602809	0.107622	85.261162	138.550491	-169.382813	4.119451	0.000000	-2.833747	0.000000	0.000000	0.000000	0.900154	0.133360	-1.170835	0.000000	0.000000	4.000000	19.000000	0.000000
22039.459048	0.179718	0.602809	0.107622	85.261162	138.550491	-169.382813	4.119451	0.000000	-2.833747	0.000000	0.000000	0.000000	0.900154	0.133360	-1.170835	0.000000	0.000000	4.000000	19.000000	0.000000
22039.462381	0.182164	0.603334	0.103676	85.782578	132.951523	-174.325409	4.017826	0.000000	-2.976084	0.000000	0.000000	0.000000	0.733726	0.157655	-1.183897	0.000000	0.000000	4.000000	19.000000	0.000000
22039.465714	0.182164	0.603334	0.103676	85.782578	132.951523	-174.325409	4.017826	0.000000	-2.976084	0.000000	0.000000	0.000000	0.733726	0.157655	-1.183897	0.000000	0.000000	4.000000	19.000000	0.000000
22039.469048	0.182164	0.603334	0.103676	85.782578	132.951523	-174.325409	4.017826	0.000000	-2.976084	0.000000	0.000000	0.000000	0.733726	0.157655	-1.183897	0.000000	0.000000	4.000000	19.000000	0.000000
22039.472381	0.184142	0.603906	0.099673	86.295456	125.795776	178.868469	3.918629	0.000000	-3.105534	0.000000	0.000000	0.000000	0.593586	0.171381	-1.200819	0.000000	0.000000	4.000000	19.000000	0.000000
22039.475714	0.184142	0.603906	0.099673	86.295456	125.795776	178.868469	3.918629	0.000000	-3.105534	0.000000	0.000000	0.000000	0.593586	0.171381	-1.200819	0.000000	0.000000	4.000000	19.000000	0.000000
22039.479048	0.184142	0.603906	0.099673	86.295456	125.795776	178.868469	3.918629	0.000000	-3.105534	0.000000	0.000000	0.000000	0.593586	0.171381	-1.200819	0.000000	0.000000	4.000000	19.000000	0.000000
22039.482381	0.185668	0.604477	0.095646	86.737869	116.819962	169.925110	3.820644	0.000000	-3.225319	0.000000	0.000000	0.000000	0.457781	0.171283	-1.208036	0.000000	0.000000	4.000000	19.000000	0.000000
22039.485714	0.185668	0.604477	0.095646	86.737869	116.819962	169.925110	3.820644	0.000000	-3.225319	0.000000	0.000000	0.000000	0.457781	0.171283	-1.208036	0.000000	0.000000	4.000000	19.000000	0.000000
22039.489048	0.185668	0.604477	0.095646	86.737869	116.819962	169.925110	3.820644	0.000000	-3.225319	0.000000	0.000000	0.000000	0.457781	0.171283	-1.208036	0.000000	0.000000	4.000000	19.000000	0.000000
22039.492381	0.186643	0.605045	0.091634	87.038788	106.200279	159.401535	3.724467	0.000000	-3.335918	0.000000	0.000000	0.000000	0.292396	0.170486	-1.203812	0.000000	0.000000	4.000000	19.000000	0.000000
22039.495714	0.186643	0.605045	0.091634	87.038788	106.200279	159.401535	3.724467	0.000000	-3.335918	0.000000	0.000000	0.000000	0.292396	0.170486	-1.203812	0.000000	0.000000	4.000000	19.000000	0.000000
22039.499048	0.186643	0.605045	0.091634	87.038788	106.200279	159.401535	3.724467	0.000000	-3.335918	0.000000	0.000000	0.000000	0.292396	0.170486	-1.203812	0.000000	0.000000	4.000000	19.000000	0.000000
22039.502381	0.187009	0.605618	0.087698	87.153801	94.921379	148.255234	3.633087	0.000000	-3.435212	0.000000	0.000000	0.000000	0.109781	0.171905	-1.180587	0.000000	0.000000	4.000000	19.000000	0.000000
22039.505714	0.187009	0.605618	0.087698	87.153801	94.921379	148.255234	3.633087	0.000000	-3.435212	0.000000	0.000000	0.000000	0.109781	0.171905	-1.180587	0.000000	0.000000	4.000000	19.000000	0.000000
22039.509048	0.187009	0.605618	0.087698	87.153801	94.921379	148.255234	3.633087	0.000000	-3.435212	0.000000	0.000000	0.000000	0.109781	0.171905	-1.180587	0.000000	0.000000	4.000000	19.000000	0.000000
22039.512381	0.186698	0.606213	0.083946	87.056297	85.013184	138.683762	3.549461	0.000000	-3.521552	0.000000	0.000000	0.000000	-0.093281	0.178484	-1.125631	0.000000	0.000000	4.000000	19.000000	0.000000
22039.515714	0.186698	0.606213	0.083946	87.056297	85.013184	138.683762	3.549461	0.000000	-3.521552	0.000000	0.000000	0.000000	-0.093281	0.178484	-1.125631	0.000000	0.000000	4.000000	19.000000	0.000000
22039.519048	0.186698	0.606213	0.083946	87.056297	85.013184	138.683762	3.549461	0.000000	-3.521552	0.000000	0.000000	0.000000	-0.093281	0.178484	-1.125631	0.000000	0.000000	4.000000	19.000000	0.000000
22039.522381	0.185725	0.606880	0.080382	86.839249	77.146477	130.942795	3.478072	0.000000	-3.592077	0.000000	0.000000	0.000000	-0.291786	0.200163	-1.069262	0.000000	0.000000	4.000000	19.000000	0.000000
22039.525714	0.185725	0.606880	0.080382	86.839249	77.146477	130.942795	3.478072	0.000000	-3.592077	0.000000	0.000000	0.000000	-0.291786	0.200163	-1.069262	0.000000	0.000000	4.000000	19.000000	0.000000
22039.529048	0.185725	0.606880	0.080382	86.839249	77.146477	130.942795	3.478072	0.000000	-3.592077	0.000000	0.000000	0.000000	-0.291786	0.200163	-1.069262	0.000000	0.000000	4.000000	19.000000	0.000000
22039.532381	0.184202	0.607586	0.077040	86.588028	70.797600	124.652199	3.420037	0.000000	-3.647375	0.000000	0.000000	0.000000	-0.457051	0.211833	-1.002547	0.000000	0.000000	4.000000	19.000000	0.000000
22039.535714	0.184202	0.607586	0.077040	86.588028	70.797600	124.652199	3.420037	0.000000	-3.647375	0.000000	0.000000	0.000000	-0.457051	0.211833	-1.002547	0.000000	0.000000	4.000000	19.000000	0.000000
22039.539048	0.184202	0.607586	0.077040	86.588028	70.797600	124.652199	3.420037	0.000000	-3.647375	0.000000	0.000000	0.000000	-0.457051	0.211833	-1.002547	0.000000	0.000000	4.000000	19.000000	0.000000
22039.542381	0.182266	0.608320	0.073960	86.278580	66.381828	120.389557	3.375177	0.000000	-3.688927	0.000000	0.000000	0.000000	-0.580822	0.220195	-0.924010	0.000000	0.000000	4.000000	19.000000	0.000000
22039.545714	0.182266	0.608320	0.073960	86.278580	66.381828	120.389557	3.375177	0.000000	-3.688927	0.000000	0.000000	0.000000	-0.580822	0.220195	-0.924010	0.000000	0.000000	4.000000	19.000000	0.000000
22039.549048	0.182266	0.608320	0.073960	86.278580	66.381828	120.389557	3.375177	0.000000	-3.688927	0.000000	0.000000	0.000000	-0.580822	0.220195	-0.924010	0.000000	0.000000	4.000000	19.000000	0.000000
22039.552381	0.179970	0.609063	0.071108	85.922493	63.646355	117.908531	3.342854	0.000000	-3.718243	0.000000	0.000000	0.000000	-0.688599	0.222806	-0.855780	0.000000	0.000000	4.000000	19.000000	0.000000
22039.555714	0.179970	0.609063	0.071108	85.922493	63.646355	117.908531	3.342854	0.000000	-3.718243	0.000000	0.000000	0.000000	-0.688599	0.222806	-0.855780	0.000000	0.000000	4.000000	19.000000	0.000000
22039.559048	0.179970	0.609063	0.071108	85.922493	63.646355	117.908531	3.342854	0.000000	-3.718243	0.000000	0.000000	0.000000	-0.688599	0.222806	-0.855780	0.000000	0.000000	4.000000	19.000000	0.000000
22039.562381	0.177390	0.609744	0.068434	85.570480	62.076481	116.653893	3.322416	0.000000	-3.736516	0.000000	0.000000	0.000000	-0.774033	0.204515	-0.802202	0.000000	0.000000	4.000000	19.000000	0.000000
22039.565714	0.177390	0.609744	0.068434	85.570480	62.076481	116.653893	3.322416	0.000000	-3.736516	0.000000	0.000000	0.000000	-0.774033	0.204515	-0.802202	0.000000	0.000000	4.000000	19.000000	0.000000
22039.569048	0.177390	0.609744	0.068434	85.570480	62.076481	116.653893	3.322416	0.000000	-3.736516	0.000000	0.000000	0.000000	-0.774033	0.204515	-0.802202	0.000000	0.000000	4.000000	19.000000	0.000000
22039.572381	0.174354	0.610317	0.065987	85.267616	61.084267	116.024490	3.312137	0.000000	-3.745631	0.000000	0.000000	0.000000	-0.910822	0.171648	-0.734068	0.000000	0.000000	4.000000	19.000000	0.000000
22039.575714	0.174354	0.610317	0.065987	85.267616	61.084267	116.024490	3.312137	0.000000	-3.745631	0.000000	0.000000	0.000000	-0.910822	0.171648	-0.734068	0.000000	0.000000	4.000000	19.000000	0.000000
22039.579048	0.174354	0.610317	0.065987	85.267616	61.084267	116.024490	3.312137	0.000000	-3.745631	0.000000	0.000000	0.000000	-0.910822	0.171648	-0.734068	0.000000	0.000000	4.000000	19.000000	0.000000
22039.582381	0.170867	0.610731	0.063754	85.036713	60.341404	115.670525	3.299339	0.000000	-3.717711	0.000000	0.000000	0.000000	-1.046230	0.124425	-0.669921	0.000000	0.000000	4.000000	19.000000	0.000000
22039.585714	0.170867	0.610731	0.063754	85.036713	60.341404	115.670525	3.299339	0.000000	-3.717711	0.000000	0.000000	0.000000	-1.046230	0.124425	-0.669921	0.000000	0.000000	4.000000	19.000000	0.000000
22039.589048	0.170867	0.610731	0.063754	85.036713	60.341404	115.670525	3.299339	0.000000	-3.717711	0.000000	0.000000	0.000000	-1.046230	0.124425	-0.669921	0.000000	0.000000	4.000000	19.000000	0.000000
22039.592381	0.167091	0.611032	0.061706	84.880516	59.924133	115.650024	3.187685	0.000000	-3.543339	0.000000	0.000000	0.000000	-1.132877	0.090241	-0.614279	0.000000	0.000000	4.000000	19.000000	0.000000
22039.595714	0.167091	0.611032	0.061706	84.880516	59.924133	115.650024	3.187685	0.000000	-3.543339	0.000000	0.000000	0.000000	-1.132877	0.090241	-0.614279	0.000000	0.000000	4.000000	19.000000	0.000000
22039.599048	0.167091	0.611032	0.061706	84.880516	59.924133	115.650024	3.187685	0.000000	-3.543339	0.000000	0.000000	0.000000	-1.132877	0.090241	-0.614279	0.000000	0.000000	4.000000	19.000000	0.000000
22039.602381	0.162951	0.611193	0.059935	84.741936	60.081207	116.264328	3.085305	0.000000	-3.354527	0.000000	0.000000	0.000000	-1.241832	0.048333	-0.531281	0.000000	0.000000	4.000000	19.000000	0.000000
22039.605714	0.162951	0.611193	0.059935	84.741936	60.081207	116.264328	3.085305	0.000000	-3.354527	0.000000	0.000000	0.000000	-1.241832	0.048333	-0.531281	0.000000	0.000000	4.000000	19.000000	0.000000
22039.609048	0.162951	0.611193	0.059935	84.741936	60.081207	116.264328	3.085305	0.000000	-3.354527	0.000000	0.000000	0.000000	-1.241832	0.048333	-0.531281	0.000000	0.000000	4.000000	19.000000	0.000000
22039.612381	0.158655	0.611259	0.058401	84.608566	61.048531	117.085182	2.996758	0.000000	-3.147555	0.000000	0.000000	0.000000	-1.288816	0.019647	-0.460332	0.000000	0.000000	4.000000	19.000000	0.000000
22039.615714	0.158655	0.611259	0.058401	84.608566	61.048531	117.085182	2.996758	0.000000	-3.147555	0.000000	0.000000	0.000000	-1.288816	0.019647	-0.460332	0.000000	0.000000	4.000000	19.000000	0.000000
22039.619048	0.158655	0.611259	0.058401	84.608566	61.048531	117.085182	2.996758	0.000000	-3.147555	0.000000	0.000000	0.000000	-1.288816	0.019647	-0.460332	0.000000	0.000000	4.000000	19.000000	0.000000
22039.622381	0.154343	0.611204	0.057130	84.441414	62.793644	117.927055	2.920036	0.000000	-2.932752	0.000000	0.000000	0.000000	-1.293485	-0.016411	-0.381350	0.000000	0.000000	4.000000	19.000000	0.000000
22039.625714	0.154343	0.611204	0.057130	84.441414	62.793644	117.927055	2.920036	0.000000	-2.932752	0.000000	0.000000	0.000000	-1.293485	-0.016411	-0.381350	0.000000	0.000000	4.000000	19.000000	0.000000
22039.629048	0.154343	0.611204	0.057130	84.441414	62.793644	117.927055	2.920036	0.000000	-2.932752	0.000000	0.000000	0.000000	-1.293485	-0.016411	-0.381350	0.000000	0.000000	4.000000	19.000000	0.000000
22039.632381	0.149962	0.611104	0.056223	84.211517	65.312935	119.581970	2.856478	0.000000	-2.717171	0.000000	0.000000	0.000000	-1.314289	-0.029989	-0.272063	0.000000	0.000000	4.000000	19.000000	0.000000
22039.635714	0.149962	0.611104	0.056223	84.211517	65.312935	119.581970	2.856478	0.000000	-2.717171	0.000000	0.000000	0.000000	-1.314289	-0.029989	-0.272063	0.000000	0.000000	4.000000	19.000000	0.000000
22039.639048	0.149962	0.611104	0.056223	84.211517	65.312935	119.581970	2.856478	0.000000	-2.717171	0.000000	0.000000	0.000000	-1.314289	-0.029989	-0.272063	0.000000	0.000000	4.000000	19.000000	0.000000
22039.642381	0.145416	0.610875	0.055731	83.913597	68.222084	122.122475	2.811134	0.000000	-2.498123	0.000000	0.000000	0.000000	-1.363968	-0.068886	-0.147442	0.000000	0.000000	4.000000	19.000000	0.000000
22039.645714	0.145416	0.610875	0.055731	83.913597	68.222084	122.122475	2.811134	0.000000	-2.498123	0.000000	0.000000	0.000000	-1.363968	-0.068886	-0.147442	0.000000	0.000000	4.000000	19.000000	0.000000
22039.649048	0.145416	0.610875	0.055731	83.913597	68.222084	122.122475	2.811134	0.000000	-2.498123	0.000000	0.000000	0.000000	-1.363968	-0.068886	-0.147442	0.000000	0.000000	4.000000	19.000000	0.000000
22039.652381	0.140793	0.610596	0.055623	83.566971	70.809563	124.310944	2.786561	0.000000	-2.270795	0.000000	0.000000	0.000000	-1.386743	-0.083411	-0.032474	0.000000	0.000000	4.000000	19.000000	0.000000
22039.655714	0.140793	0.610596	0.055623	83.566971	70.809563	124.310944	2.786561	0.000000	-2.270795	0.000000	0.000000	0.000000	-1.386743	-0.083411	-0.032474	0.000000	0.000000	4.000000	19.000000	0.000000
22039.659048	0.140793	0.610596	0.055623	83.566971	70.809563	124.310944	2.786561	0.000000	-2.270795	0.000000	0.000000	0.000000	-1.386743	-0.083411	-0.032474	0.000000	0.000000	4.000000	19.000000	0.000000
22039.662381	0.136031	0.610245	0.055984	83.189285	72.936653	125.780815	2.781148	0.000000	-2.039671	0.000000	0.000000	0.000000	-1.428585	-0.105481	0.108170	0.000000	0.000000	4.000000	19.000000	0.000000
22039.665714	0.136031	0.610245	0.055984	83.189285	72.936653	125.780815	2.781148	0.000000	-2.039671	0.000000	0.000000	0.000000	-1.428585	-0.105481	0.108170	0.000000	0.000000	4.000000	19.000000	0.000000
22039.669048	0.136031	0.610245	0.055984	83.189285	72.936653	125.780815	2.781148	0.000000	-2.039671	0.000000	0.000000	0.000000	-1.428585	-0.105481	0.108170	0.000000	0.000000	4.000000	19.000000	0.000000
22039.672381	0.131334	0.609879	0.056737	82.768776	74.713921	126.781731	2.799176	0.000000	-1.801574	0.000000	0.000000	0.000000	-1.409253	-0.109862	0.226136	0.000000	0.000000	4.000000	19.000000	0.000000
22039.675714	0.131334	0.609879	0.056737	82.768776	74.713921	126.781731	2.799176	0.000000	-1.801574	0.000000	0.000000	0.000000	-1.409253	-0.109862	0.226136	0.000000	0.000000	4.000000	19.000000	0.000000
22039.679048	0.131334	0.609879	0.056737	82.768776	74.713921	126.781731	2.799176	0.000000	-1.801574	0.000000	0.000000	0.000000	-1.409253	-0.109862	0.226136	0.000000	0.000000	4.000000	19.000000	0.000000
22039.682381	0.126744	0.609489	0.057897	82.308281	76.124527	127.476563	2.836866	0.000000	-1.566698	0.000000	0.000000	0.000000	-1.376896	-0.116930	0.347931	0.000000	0.000000	4.000000	19.000000	0.000000
22039.685714	0.126744	0.609489	0.057897	82.308281	76.124527	127.476563	2.836866	0.000000	-1.566698	0.000000	0.000000	0.000000	-1.376896	-0.116930	0.347931	0.000000	0.000000	4.000000	19.000000	0.000000
22039.689048	0.126744	0.609489	0.057897	82.308281	76.124527	127.476563	2.836866	0.000000	-1.566698	0.000000	0.000000	0.000000	-1.376896	-0.116930	0.347931	0.000000	0.000000	4.000000	19.000000	0.000000
22039.692381	0.122345	0.609133	0.059426	81.812492	77.204185	128.061462	2.894854	0.000000	-1.337216	0.000000	0.000000	0.000000	-1.319751	-0.106828	0.458805	0.000000	0.000000	4.000000	19.000000	0.000000
22039.695714	0.122345	0.609133	0.059426	81.812492	77.204185	128.061462	2.894854	0.000000	-1.337216	0.000000	0.000000	0.000000	-1.319751	-0.106828	0.458805	0.000000	0.000000	4.000000	19.000000	0.000000
22039.699048	0.122345	0.609133	0.059426	81.812492	77.204185	128.061462	2.894854	0.000000	-1.337216	0.000000	0.000000	0.000000	-1.319751	-0.106828	0.458805	0.000000	0.000000	4.000000	19.000000	0.000000
22039.702381	0.118200	0.608809	0.061313	81.326172	77.886581	128.436996	2.971322	0.000000	-1.117257	0.000000	0.000000	0.000000	-1.243518	-0.097178	0.566058	0.000000	0.000000	4.000000	19.000000	0.000000
22039.705714	0.118200	0.608809	0.061313	81.326172	77.886581	128.436996	2.971322	0.000000	-1.117257	0.000000	0.000000	0.000000	-1.243518	-0.097178	0.566058	0.000000	0.000000	4.000000	19.000000	0.000000
22039.709048	0.118200	0.608809	0.061313	81.326172	77.886581	128.436996	2.971322	0.000000	-1.117257	0.000000	0.000000	0.000000	-1.243518	-0.097178	0.566058	0.000000	0.000000	4.000000	19.000000	0.000000
22039.712381	0.114398	0.608466	0.063535	80.916801	78.165199	128.220718	3.065665	0.000000	-0.910004	0.000000	0.000000	0.000000	-1.140742	-0.102825	0.666516	0.000000	0.000000	4.000000	19.000000	0.000000
22039.715714	0.114398	0.608466	0.063535	80.916801	78.165199	128.220718	3.065665	0.000000	-0.910004	0.000000	0.000000	0.000000	-1.140742	-0.102825	0.666516	0.000000	0.000000	4.000000	19.000000	0.000000
22039.719048	0.114398	0.608466	0.063535	80.916801	78.165199	128.220718	3.065665	0.000000	-0.910004	0.000000	0.000000	0.000000	-1.140742	-0.102825	0.666516	0.000000	0.000000	4.000000	19.000000	0.000000
22039.722381	0.110920	0.608149	0.066045	80.648079	78.150307	127.554710	3.176751	0.000000	-0.719881	0.000000	0.000000	0.000000	-1.043379	-0.095094	0.752916	0.000000	0.000000	4.000000	19.000000	0.000000
22039.725714	0.110920	0.608149	0.066045	80.648079	78.150307	127.554710	3.176751	0.000000	-0.719881	0.000000	0.000000	0.000000	-1.043379	-0.095094	0.752916	0.000000	0.000000	4.000000	19.000000	0.000000
22039.729048	0.110920	0.608149	0.066045	80.648079	78.150307	127.554710	3.176751	0.000000	-0.719881	0.000000	0.000000	0.000000	-1.043379	-0.095094	0.752916	0.000000	0.000000	4.000000	19.000000	0.000000
22039.732381	0.107823	0.607805	0.068766	80.570267	78.643837	127.406799	3.302237	0.000000	-0.545984	0.000000	0.000000	0.000000	-0.928976	-0.103363	0.816350	0.000000	0.000000	4.000000	19.000000	0.000000
22039.735714	0.107823	0.607805	0.068766	80.570267	78.643837	127.406799	3.302237	0.000000	-0.545984	0.000000	0.000000	0.000000	-0.928976	-0.103363	0.816350	0.000000	0.000000	4.000000	19.000000	0.000000
22039.739048	0.107823	0.607805	0.068766	80.570267	78.643837	127.406799	3.302237	0.000000	-0.545984	0.000000	0.000000	0.000000	-0.928976	-0.103363	0.816350	0.000000	0.000000	4.000000	19.000000	0.000000
22039.742381	0.105170	0.607428	0.071629	80.667145	80.763000	128.860458	3.438295	0.000000	-0.391155	0.000000	0.000000	0.000000	-0.795831	-0.112893	0.858986	0.000000	0.000000	4.000000	19.000000	0.000000
22039.745714	0.105170	0.607428	0.071629	80.667145	80.763000	128.860458	3.438295	0.000000	-0.391155	0.000000	0.000000	0.000000	-0.795831	-0.112893	0.858986	0.000000	0.000000	4.000000	19.000000	0.000000
22039.749048	0.105170	0.607428	0.071629	80.667145	80.763000	128.860458	3.438295	0.000000	-0.391155	0.000000	0.000000	0.000000	-0.795831	-0.112893	0.858986	0.000000	0.000000	4.000000	19.000000	0.000000
22039.752381	0.103073	0.607078	0.074665	80.780067	84.171036	131.647736	3.581460	0.000000	-0.258516	0.000000	0.000000	0.000000	-0.629120	-0.105202	0.910606	0.000000	0.000000	4.000000	19.000000	0.000000
22039.755714	0.103073	0.607078	0.074665	80.780067	84.171036	131.647736	3.581460	0.000000	-0.258516	0.000000	0.000000	0.000000	-0.629120	-0.105202	0.910606	0.000000	0.000000	4.000000	19.000000	0.000000
22039.759048	0.103073	0.607078	0.074665	80.780067	84.171036	131.647736	3.581460	0.000000	-0.258516	0.000000	0.000000	0.000000	-0.629120	-0.105202	0.910606	0.000000	0.000000	4.000000	19.000000	0.000000
22039.762381	0.101541	0.606740	0.077900	80.855331	87.770073	134.699310	3.733227	0.000000	-0.153663	0.000000	0.000000	0.000000	-0.459759	-0.101227	0.970524	0.000000	0.000000	4.000000	19.000000	0.000000
22039.765714	0.101541	0.606740	0.077900	80.855331	87.770073	134.699310	3.733227	0.000000	-0.153663	0.000000	0.000000	0.000000	-0.459759	-0.101227	0.970524	0.000000	0.000000	4.000000	19.000000	0.000000
22039.769048	0.101541	0.606740	0.077900	80.855331	87.770073	134.699310	3.733227	0.000000	-0.153663	0.000000	0.000000	0.000000	-0.459759	-0.101227	0.970524	0.000000	0.000000	4.000000	19.000000	0.000000
22039.772381	0.100469	0.606402	0.081319	80.888245	91.216255	137.667419	3.894981	0.000000	-0.077036	0.000000	0.000000	0.000000	-0.321466	-0.101386	1.025869	0.000000	0.000000	4.000000	19.000000	0.000000
22039.775714	0.100469	0.606402	0.081319	80.888245	91.216255	137.667419	3.894981	0.000000	-0.077036	0.000000	0.000000	0.000000	-0.321466	-0.101386	1.025869	0.000000	0.000000	4.000000	19.000000	0.000000
22039.779048	0.100469	0.606402	0.081319	80.888245	91.216255	137.667419	3.894981	0.000000	-0.077036	0.000000	0.000000	0.000000	-0.321466	-0.101386	1.025869	0.000000	0.000000	4.000000	19.000000	0.000000
22039.782381	0.099844	0.606030	0.084813	80.898453	94.475311	140.532806	4.065959	0.000000	-0.023459	0.000000	0.000000	0.000000	-0.187700	-0.111692	1.048066	0.000000	0.000000	4.000000	19.000000	0.000000
22039.785714	0.099844	0.606030	0.084813	80.898453	94.475311	140.532806	4.065959	0.000000	-0.023459	0.000000	0.000000	0.000000	-0.187700	-0.111692	1.048066	0.000000	0.000000	4.000000	19.000000	0.000000
22039.789048	0.099844	0.606030	0.084813	80.898453	94.475311	140.532806	4.065959	0.000000	-0.023459	0.000000	0.000000	0.000000	-0.187700	-0.111692	1.048066	0.000000	0.000000	4.000000	19.000000	0.000000
22039.792381	0.099667	0.605631	0.088358	80.901711	97.601837	143.260162	4.240637	0.000000	0.007824	0.000000	0.000000	0.000000	-0.053033	-0.119683	1.063565	0.000000	0.000000	4.000000	19.000000	0.000000
22039.795714	0.099667	0.605631	0.088358	80.901711	97.601837	143.260162	4.240637	0.000000	0.007824	0.000000	0.000000	0.000000	-0.053033	-0.119683	1.063565	0.000000	0.000000	4.000000	19.000000	0.000000
22039.799048	0.099667	0.605631	0.088358	80.901711	97.601837	143.260162	4.240637	0.000000	0.007824	0.000000	0.000000	0.000000	-0.053033	-0.119683	1.063565	0.000000	0.000000	4.000000	19.000000	0.000000
22039.802381	0.099937	0.605254	0.091901	80.916283	100.613136	145.918839	4.417898	0.000000	0.016663	0.000000	0.000000	0.000000	0.081078	-0.112997	1.062973	0.000000	0.000000	4.000000	19.000000	0.000000
22039.805714	0.099937	0.605254	0.091901	80.916283	100.613136	145.918839	4.417898	0.000000	0.016663	0.000000	0.000000	0.000000	0.081078	-0.112997	1.062973	0.000000	0.000000	4.000000	19.000000	0.000000
22039.809048	0.099937	0.605254	0.091901	80.916283	100.613136	145.918839	4.417898	0.000000	0.016663	0.000000	0.000000	0.000000	0.081078	-0.112997	1.062973	0.000000	0.000000	4.000000	19.000000	0.000000
22039.812381	0.100649	0.604880	0.095367	80.945770	103.493729	148.557007	4.595060	0.000000	0.003150	0.000000	0.000000	0.000000	0.213647	-0.112358	1.039868	0.000000	0.000000	4.000000	19.000000	0.000000
22039.815714	0.100649	0.604880	0.095367	80.945770	103.493729	148.557007	4.595060	0.000000	0.003150	0.000000	0.000000	0.000000	0.213647	-0.112358	1.039868	0.000000	0.000000	4.000000	19.000000	0.000000
22039.819048	0.100649	0.604880	0.095367	80.945770	103.493729	148.557007	4.595060	0.000000	0.003150	0.000000	0.000000	0.000000	0.213647	-0.112358	1.039868	0.000000	0.000000	4.000000	19.000000	0.000000
22039.822381	0.101805	0.604580	0.098717	81.012527	106.256485	151.061691	4.768371	0.000000	-0.032458	0.000000	0.000000	0.000000	0.346625	-0.089970	1.004727	0.000000	0.000000	4.000000	19.000000	0.000000
22039.825714	0.101805	0.604580	0.098717	81.012527	106.256485	151.061691	4.768371	0.000000	-0.032458	0.000000	0.000000	0.000000	0.346625	-0.089970	1.004727	0.000000	0.000000	4.000000	19.000000	0.000000
22039.829048	0.101805	0.604580	0.098717	81.012527	106.256485	151.061691	4.768371	0.000000	-0.032458	0.000000	0.000000	0.000000	0.346625	-0.089970	1.004727	0.000000	0.000000	4.000000	19.000000	0.000000
22039.832381	0.103256	0.604346	0.101997	81.134697	108.932076	153.444992	4.935826	0.000000	-0.090228	0.000000	0.000000	0.000000	0.435458	-0.070266	0.984241	0.000000	0.000000	4.000000	19.000000	0.000000
22039.835714	0.103256	0.604346	0.101997	81.134697	108.932076	153.444992	4.935826	0.000000	-0.090228	0.000000	0.000000	0.000000	0.435458	-0.070266	0.984241	0.000000	0.000000	4.000000	19.000000	0.000000
22039.839048	0.103256	0.604346	0.101997	81.134697	108.932076	153.444992	4.935826	0.000000	-0.090228	0.000000	0.000000	0.000000	0.435458	-0.070266	0.984241	0.000000	0.000000	4.000000	19.000000	0.000000
22039.842381	0.105090	0.604147	0.105200	81.285263	111.502579	155.667618	4.997454	0.000000	-0.159536	0.000000	0.000000	0.000000	0.550270	-0.059538	0.960878	0.000000	0.000000	4.000000	19.000000	0.000000
22039.845714	0.105090	0.604147	0.105200	81.285263	111.502579	155.667618	4.997454	0.000000	-0.159536	0.000000	0.000000	0.000000	0.550270	-0.059538	0.960878	0.000000	0.000000	4.000000	19.000000	0.000000
22039.849048	0.105090	0.604147	0.105200	81.285263	111.502579	155.667618	4.997454	0.000000	-0.159536	0.000000	0.000000	0.000000	0.550270	-0.059538	0.960878	0.000000	0.000000	4.000000	19.000000	0.000000
22039.852381	0.107247	0.604018	0.108265	81.417297	113.887077	157.692642	4.994157	0.000000	-0.241653	0.000000	0.000000	0.000000	0.647103	-0.038665	0.919570	0.000000	0.000000	4.000000	19.000000	0.000000
22039.855714	0.107247	0.604018	0.108265	81.417297	113.887077	157.692642	4.994157	0.000000	-0.241653	0.000000	0.000000	0.000000	0.647103	-0.038665	0.919570	0.000000	0.000000	4.000000	19.000000	0.000000
22039.859048	0.107247	0.604018	0.108265	81.417297	113.887077	157.692642	4.994157	0.000000	-0.241653	0.000000	0.000000	0.000000	0.647103	-0.038665	0.919570	0.000000	0.000000	4.000000	19.000000	0.000000
22039.862381	0.109681	0.603898	0.111216	81.482811	115.981583	159.446793	4.988835	0.000000	-0.333955	0.000000	0.000000	0.000000	0.730067	-0.036187	0.885111	0.000000	0.000000	4.000000	19.000000	0.000000
22039.865714	0.109681	0.603898	0.111216	81.482811	115.981583	159.446793	4.988835	0.000000	-0.333955	0.000000	0.000000	0.000000	0.730067	-0.036187	0.885111	0.000000	0.000000	4.000000	19.000000	0.000000
22039.869048	0.109681	0.603898	0.111216	81.482811	115.981583	159.446793	4.988835	0.000000	-0.333955	0.000000	0.000000	0.000000	0.730067	-0.036187	0.885111	0.000000	0.000000	4.000000	19.000000	0.000000
22039.872381	0.112492	0.603789	0.113969	81.456543	117.714706	160.878006	4.981164	0.000000	-0.433591	0.000000	0.000000	0.000000	0.843275	-0.032771	0.825991	0.000000	0.000000	4.000000	19.000000	0.000000
22039.875714	0.112492	0.603789	0.113969	81.456543	117.714706	160.878006	4.981164	0.000000	-0.433591	0.000000	0.000000	0.000000	0.843275	-0.032771	0.825991	0.000000	0.000000	4.000000	19.000000	0.000000
22039.879048	0.112492	0.603789	0.113969	81.456543	117.714706	160.878006	4.981164	0.000000	-0.433591	0.000000	0.000000	0.000000	0.843275	-0.032771	0.825991	0.000000	0.000000	4.000000	19.000000	0.000000
22039.882381	0.115591	0.603694	0.116480	81.369057	119.153336	162.030899	4.970233	0.000000	-0.544772	0.000000	0.000000	0.000000	0.929781	-0.028247	0.753186	0.000000	0.000000	4.000000	19.000000	0.000000
22039.885714	0.115591	0.603694	0.116480	81.369057	119.153336	162.030899	4.970233	0.000000	-0.544772	0.000000	0.000000	0.000000	0.929781	-0.028247	0.753186	0.000000	0.000000	4.000000	19.000000	0.000000
22039.889048	0.115591	0.603694	0.116480	81.369057	119.153336	162.030899	4.970233	0.000000	-0.544772	0.000000	0.000000	0.000000	0.929781	-0.028247	0.753186	0.000000	0.000000	4.000000	19.000000	0.000000
22039.892381	0.118939	0.603599	0.118679	81.301842	120.520409	163.077988	4.955802	0.000000	-0.663346	0.000000	0.000000	0.000000	1.004263	-0.028504	0.659797	0.000000	0.000000	4.000000	19.000000	0.000000
22039.895714	0.118939	0.603599	0.118679	81.301842	120.520409	163.077988	4.955802	0.000000	-0.663346	0.000000	0.000000	0.000000	1.004263	-0.028504	0.659797	0.000000	0.000000	4.000000	19.000000	0.000000
22039.899048	0.118939	0.603599	0.118679	81.301842	120.520409	163.077988	4.955802	0.000000	-0.663346	0.000000	0.000000	0.000000	1.004263	-0.028504	0.659797	0.000000	0.000000	4.000000	19.000000	0.000000
22039.902381	0.122530	0.603517	0.120543	81.280663	121.965218	164.147568	4.937528	0.000000	-0.787923	0.000000	0.000000	0.000000	1.077360	-0.024574	0.559250	0.000000	0.000000	4.000000	19.000000	0.000000
22039.905714	0.122530	0.603517	0.120543	81.280663	121.965218	164.147568	4.937528	0.000000	-0.787923	0.000000	0.000000	0.000000	1.077360	-0.024574	0.559250	0.000000	0.000000	4.000000	19.000000	0.000000
22039.909048	0.122530	0.603517	0.120543	81.280663	121.965218	164.147568	4.937528	0.000000	-0.787923	0.000000	0.000000	0.000000	1.077360	-0.024574	0.559250	0.000000	0.000000	4.000000	19.000000	0.000000
22039.912381	0.126240	0.603401	0.122031	81.299919	123.559746	165.434753	4.914892	0.000000	-0.918606	0.000000	0.000000	0.000000	1.113015	-0.034978	0.446343	0.000000	0.000000	4.000000	19.000000	0.000000
22039.915714	0.126240	0.603401	0.122031	81.299919	123.559746	165.434753	4.914892	0.000000	-0.918606	0.000000	0.000000	0.000000	1.113015	-0.034978	0.446343	0.000000	0.000000	4.000000	19.000000	0.000000
22039.919048	0.126240	0.603401	0.122031	81.299919	123.559746	165.434753	4.914892	0.000000	-0.918606	0.000000	0.000000	0.000000	1.113015	-0.034978	0.446343	0.000000	0.000000	4.000000	19.000000	0.000000
22039.922381	0.130030	0.603243	0.123114	81.329689	125.191055	167.382553	4.888269	0.000000	-1.051106	0.000000	0.000000	0.000000	1.136921	-0.047353	0.324764	0.000000	0.000000	4.000000	19.000000	0.000000
22039.925714	0.130030	0.603243	0.123114	81.329689	125.191055	167.382553	4.888269	0.000000	-1.051106	0.000000	0.000000	0.000000	1.136921	-0.047353	0.324764	0.000000	0.000000	4.000000	19.000000	0.000000
22039.929048	0.130030	0.603243	0.123114	81.329689	125.191055	167.382553	4.888269	0.000000	-1.051106	0.000000	0.000000	0.000000	1.136921	-0.047353	0.324764	0.000000	0.000000	4.000000	19.000000	0.000000
22039.932381	0.133868	0.603013	0.123806	81.329346	126.644020	170.054153	4.857584	0.000000	-1.184852	0.000000	0.000000	0.000000	1.151582	-0.068906	0.207616	0.000000	0.000000	4.000000	19.000000	0.000000
22039.935714	0.133868	0.603013	0.123806	81.329346	126.644020	170.054153	4.857584	0.000000	-1.184852	0.000000	0.000000	0.000000	1.151582	-0.068906	0.207616	0.000000	0.000000	4.000000	19.000000	0.000000
22039.939048	0.133868	0.603013	0.123806	81.329346	126.644020	170.054153	4.857584	0.000000	-1.184852	0.000000	0.000000	0.000000	1.151582	-0.068906	0.207616	0.000000	0.000000	4.000000	19.000000	0.000000
22039.942381	0.137824	0.602791	0.124052	81.281746	127.741943	171.883011	4.822799	0.000000	-1.319323	0.000000	0.000000	0.000000	1.186796	-0.066806	0.073757	0.000000	0.000000	4.000000	19.000000	0.000000
22039.945714	0.137824	0.602791	0.124052	81.281746	127.741943	171.883011	4.822799	0.000000	-1.319323	0.000000	0.000000	0.000000	1.186796	-0.066806	0.073757	0.000000	0.000000	4.000000	19.000000	0.000000
22039.949048	0.137824	0.602791	0.124052	81.281746	127.741943	171.883011	4.822799	0.000000	-1.319323	0.000000	0.000000	0.000000	1.186796	-0.066806	0.073757	0.000000	0.000000	4.000000	19.000000	0.000000
22039.952381	0.141893	0.602544	0.123858	81.242386	128.583313	172.972275	4.782623	0.000000	-1.458257	0.000000	0.000000	0.000000	1.220543	-0.073957	-0.058083	0.000000	0.000000	4.000000	19.000000	0.000000
22039.955714	0.141893	0.602544	0.123858	81.242386	128.583313	172.972275	4.782623	0.000000	-1.458257	0.000000	0.000000	0.000000	1.220543	-0.073957	-0.058083	0.000000	0.000000	4.000000	19.000000	0.000000
22039.959048	0.141893	0.602544	0.123858	81.242386	128.583313	172.972275	4.782623	0.000000	-1.458257	0.000000	0.000000	0.000000	1.220543	-0.073957	-0.058083	0.000000	0.000000	4.000000	19.000000	0.000000
22039.962381	0.145945	0.602299	0.123209	81.251472	129.404694	174.336945	4.736410	0.000000	-1.602005	0.000000	0.000000	0.000000	1.215765	-0.073553	-0.194798	0.000000	0.000000	4.000000	19.000000	0.000000
22039.965714	0.145945	0.602299	0.123209	81.251472	129.404694	174.336945	4.736410	0.000000	-1.602005	0.000000	0.000000	0.000000	1.215765	-0.073553	-0.194798	0.000000	0.000000	4.000000	19.000000	0.000000
22039.969048	0.145945	0.602299	0.123209	81.251472	129.404694	174.336945	4.736410	0.000000	-1.602005	0.000000	0.000000	0.000000	1.215765	-0.073553	-0.194798	0.000000	0.000000	4.000000	19.000000	0.000000
22039.972381	0.149990	0.602020	0.122168	81.379303	130.567719	176.310287	4.684863	0.000000	-1.747015	0.000000	0.000000	0.000000	1.213321	-0.083686	-0.312207	0.000000	0.000000	4.000000	19.000000	0.000000
22039.975714	0.149990	0.602020	0.122168	81.379303	130.567719	176.310287	4.684863	0.000000	-1.747015	0.000000	0.000000	0.000000	1.213321	-0.083686	-0.312207	0.000000	0.000000	4.000000	19.000000	0.000000
22039.979048	0.149990	0.602020	0.122168	81.379303	130.567719	176.310287	4.684863	0.000000	-1.747015	0.000000	0.000000	0.000000	1.213321	-0.083686	-0.312207	0.000000	0.000000	4.000000	19.000000	0.000000
22039.982381	0.153918	0.601716	0.120800	81.651291	132.513016	178.869156	4.627577	0.000000	-1.893549	0.000000	0.000000	0.000000	1.178372	-0.091096	-0.410429	0.000000	0.000000	4.000000	19.000000	0.000000
22039.985714	0.153918	0.601716	0.120800	81.651291	132.513016	178.869156	4.627577	0.000000	-1.893549	0.000000	0.000000	0.000000	1.178372	-0.091096	-0.410429	0.000000	0.000000	4.000000	19.000000	0.000000
22039.989048	0.153918	0.601716	0.120800	81.651291	132.513016	178.869156	4.627577	0.000000	-1.893549	0.000000	0.000000	0.000000	1.178372	-0.091096	-0.410429	0.000000	0.000000	4.000000	19.000000	0.000000
22039.992381	0.157619	0.601376	0.119157	82.022797	135.189789	-178.111984	4.565844	0.000000	-2.037910	0.000000	0.000000	0.000000	1.110381	-0.102053	-0.492768	0.000000	0.000000	4.000000	19.000000	0.000000
22039.995714	0.157619	0.601376	0.119157	82.022797	135.189789	-178.111984	4.565844	0.000000	-2.037910	0.000000	0.000000	0.000000	1.110381	-0.102053	-0.492768	0.000000	0.000000	4.000000	19.000000	0.000000
22039.999048	0.157619	0.601376	0.119157	82.022797	135.189789	-178.111984	4.565844	0.000000	-2.037910	0.000000	0.000000	0.000000	1.110381	-0.102053	-0.492768	0.000000	0.000000	4.000000	19.000000	0.000000
22040.002381	0.161104	0.600996	0.117300	82.419724	138.450073	-174.282181	4.501358	0.000000	-2.176644	0.000000	0.000000	0.000000	1.045601	-0.114005	-0.557308	0.000000	0.000000	4.000000	19.000000	0.000000
22040.005714	0.161104	0.600996	0.117300	82.419724	138.450073	-174.282181	4.501358	0.000000	-2.176644	0.000000	0.000000	0.000000	1.045601	-0.114005	-0.557308	0.000000	0.000000	4.000000	19.000000	0.000000
22040.009048	0.161104	0.600996	0.117300	82.419724	138.450073	-174.282181	4.501358	0.000000	-2.176644	0.000000	0.000000	0.000000	1.045601	-0.114005	-0.557308	0.000000	0.000000	4.000000	19.000000	0.000000
22040.012381	0.164462	0.600585	0.115241	82.742523	141.504974	-170.081909	4.434405	0.000000	-2.309989	0.000000	0.000000	0.000000	1.007213	-0.123352	-0.617577	0.000000	0.000000	4.000000	19.000000	0.000000
22040.015714	0.164462	0.600585	0.115241	82.742523	141.504974	-170.081909	4.434405	0.000000	-2.309989	0.000000	0.000000	0.000000	1.007213	-0.123352	-0.617577	0.000000	0.000000	4.000000	19.000000	0.000000
22040.019048	0.164462	0.600585	0.115241	82.742523	141.504974	-170.081909	4.434405	0.000000	-2.309989	0.000000	0.000000	0.000000	1.007213	-0.123352	-0.617577	0.000000	0.000000	4.000000	19.000000	0.000000
22040.022381	0.167669	0.600178	0.112920	82.959892	143.659637	-166.268829	4.363714	0.000000	-2.440901	0.000000	0.000000	0.000000	0.962190	-0.122101	-0.696415	0.000000	0.000000	4.000000	19.000000	0.000000
22040.025714	0.167669	0.600178	0.112920	82.959892	143.659637	-166.268829	4.363714	0.000000	-2.440901	0.000000	0.000000	0.000000	0.962190	-0.122101	-0.696415	0.000000	0.000000	4.000000	19.000000	0.000000
22040.029048	0.167669	0.600178	0.112920	82.959892	143.659637	-166.268829	4.363714	0.000000	-2.440901	0.000000	0.000000	0.000000	0.962190	-0.122101	-0.696415	0.000000	0.000000	4.000000	19.000000	0.000000
22040.032381	0.170705	0.599783	0.110379	83.150467	144.642395	-163.904709	4.288853	0.000000	-2.570163	0.000000	0.000000	0.000000	0.910818	-0.118421	-0.762029	0.000000	0.000000	4.000000	19.000000	0.000000
22040.035714	0.170705	0.599783	0.110379	83.150467	144.642395	-163.904709	4.288853	0.000000	-2.570163	0.000000	0.000000	0.000000	0.910818	-0.118421	-0.762029	0.000000	0.000000	4.000000	19.000000	0.000000
22040.039048	0.170705	0.599783	0.110379	83.150467	144.642395	-163.904709	4.288853	0.000000	-2.570163	0.000000	0.000000	0.000000	0.910818	-0.118421	-0.762029	0.000000	0.000000	4.000000	19.000000	0.000000
22040.042381	0.173502	0.599391	0.107604	83.388496	144.971512	-162.708664	4.210282	0.000000	-2.696947	0.000000	0.000000	0.000000	0.839097	-0.117564	-0.832650	0.000000	0.000000	4.000000	19.000000	0.000000
22040.045714	0.173502	0.599391	0.107604	83.388496	144.971512	-162.708664	4.210282	0.000000	-2.696947	0.000000	0.000000	0.000000	0.839097	-0.117564	-0.832650	0.000000	0.000000	4.000000	19.000000	0.000000
22040.049048	0.173502	0.599391	0.107604	83.388496	144.971512	-162.708664	4.210282	0.000000	-2.696947	0.000000	0.000000	0.000000	0.839097	-0.117564	-0.832650	0.000000	0.000000	4.000000	19.000000	0.000000
22040.052381	0.175886	0.598908	0.104612	83.758575	145.019928	-162.615662	4.128715	0.000000	-2.820233	0.000000	0.000000	0.000000	0.715260	-0.145142	-0.897725	0.000000	0.000000	4.000000	19.000000	0.000000
22040.055714	0.175886	0.598908	0.104612	83.758575	145.019928	-162.615662	4.128715	0.000000	-2.820233	0.000000	0.000000	0.000000	0.715260	-0.145142	-0.897725	0.000000	0.000000	4.000000	19.000000	0.000000
22040.059048	0.175886	0.598908	0.104612	83.758575	145.019928	-162.615662	4.128715	0.000000	-2.820233	0.000000	0.000000	0.000000	0.715260	-0.145142	-0.897725	0.000000	0.000000	4.000000	19.000000	0.000000
22040.062381	0.177768	0.598375	0.101402	84.232071	144.680359	-163.195282	4.047267	0.000000	-2.935921	0.000000	0.000000	0.000000	0.564564	-0.159795	-0.962864	0.000000	0.000000	4.000000	19.000000	0.000000
22040.065714	0.177768	0.598375	0.101402	84.232071	144.680359	-163.195282	4.047267	0.000000	-2.935921	0.000000	0.000000	0.000000	0.564564	-0.159795	-0.962864	0.000000	0.000000	4.000000	19.000000	0.000000
22040.069048	0.177768	0.598375	0.101402	84.232071	144.680359	-163.195282	4.047267	0.000000	-2.935921	0.000000	0.000000	0.000000	0.564564	-0.159795	-0.962864	0.000000	0.000000	4.000000	19.000000	0.000000
22040.072381	0.179224	0.597810	0.098031	84.714500	143.276123	-163.940933	3.967532	0.000000	-3.042809	0.000000	0.000000	0.000000	0.436697	-0.169507	-1.011444	0.000000	0.000000	4.000000	19.000000	0.000000
22040.075714	0.179224	0.597810	0.098031	84.714500	143.276123	-163.940933	3.967532	0.000000	-3.042809	0.000000	0.000000	0.000000	0.436697	-0.169507	-1.011444	0.000000	0.000000	4.000000	19.000000	0.000000
22040.079048	0.179224	0.597810	0.098031	84.714500	143.276123	-163.940933	3.967532	0.000000	-3.042809	0.000000	0.000000	0.000000	0.436697	-0.169507	-1.011444	0.000000	0.000000	4.000000	19.000000	0.000000
22040.082381	0.180292	0.597220	0.094525	85.110199	140.280136	-166.349686	3.888831	0.000000	-3.142769	0.000000	0.000000	0.000000	0.320629	-0.176927	-1.051739	0.000000	0.000000	4.000000	19.000000	0.000000
22040.085714	0.180292	0.597220	0.094525	85.110199	140.280136	-166.349686	3.888831	0.000000	-3.142769	0.000000	0.000000	0.000000	0.320629	-0.176927	-1.051739	0.000000	0.000000	4.000000	19.000000	0.000000
22040.089048	0.180292	0.597220	0.094525	85.110199	140.280136	-166.349686	3.888831	0.000000	-3.142769	0.000000	0.000000	0.000000	0.320629	-0.176927	-1.051739	0.000000	0.000000	4.000000	19.000000	0.000000
22040.092381	0.181106	0.596674	0.090927	85.400314	135.297424	-171.194931	3.810763	0.000000	-3.236986	0.000000	0.000000	0.000000	0.244100	-0.163888	-1.079198	0.000000	0.000000	4.000000	19.000000	0.000000
22040.095714	0.181106	0.596674	0.090927	85.400314	135.297424	-171.194931	3.810763	0.000000	-3.236986	0.000000	0.000000	0.000000	0.244100	-0.163888	-1.079198	0.000000	0.000000	4.000000	19.000000	0.000000
22040.099048	0.181106	0.596674	0.090927	85.400314	135.297424	-171.194931	3.810763	0.000000	-3.236986	0.000000	0.000000	0.000000	0.244100	-0.163888	-1.079198	0.000000	0.000000	4.000000	19.000000	0.000000
22040.102381	0.181539	0.596138	0.087289	85.663292	129.219604	-177.287430	3.731301	0.000000	-3.328271	0.000000	0.000000	0.000000	0.130033	-0.160735	-1.091485	0.000000	0.000000	4.000000	19.000000	0.000000
22040.105714	0.181539	0.596138	0.087289	85.663292	129.219604	-177.287430	3.731301	0.000000	-3.328271	0.000000	0.000000	0.000000	0.130033	-0.160735	-1.091485	0.000000	0.000000	4.000000	19.000000	0.000000
22040.109048	0.181539	0.596138	0.087289	85.663292	129.219604	-177.287430	3.731301	0.000000	-3.328271	0.000000	0.000000	0.000000	0.130033	-0.160735	-1.091485	0.000000	0.000000	4.000000	19.000000	0.000000
22040.112381	0.181462	0.595609	0.083718	85.871231	122.203804	175.852554	3.653822	0.000000	-3.413149	0.000000	0.000000	0.000000	-0.023172	-0.158623	-1.071325	0.000000	0.000000	4.000000	19.000000	0.000000
22040.115714	0.181462	0.595609	0.083718	85.871231	122.203804	175.852554	3.653822	0.000000	-3.413149	0.000000	0.000000	0.000000	-0.023172	-0.158623	-1.071325	0.000000	0.000000	4.000000	19.000000	0.000000
22040.119048	0.181462	0.595609	0.083718	85.871231	122.203804	175.852554	3.653822	0.000000	-3.413149	0.000000	0.000000	0.000000	-0.023172	-0.158623	-1.071325	0.000000	0.000000	4.000000	19.000000	0.000000
22040.122381	0.180850	0.595016	0.080201	86.007912	114.748833	168.852112	3.583483	0.000000	-3.486925	0.000000	0.000000	0.000000	-0.183625	-0.178086	-1.055136	0.000000	0.000000	4.000000	19.000000	0.000000
22040.125714	0.180850	0.595016	0.080201	86.007912	114.748833	168.852112	3.583483	0.000000	-3.486925	0.000000	0.000000	0.000000	-0.183625	-0.178086	-1.055136	0.000000	0.000000	4.000000	19.000000	0.000000
22040.129048	0.180850	0.595016	0.080201	86.007912	114.748833	168.852112	3.583483	0.000000	-3.486925	0.000000	0.000000	0.000000	-0.183625	-0.178086	-1.055136	0.000000	0.000000	4.000000	19.000000	0.000000
22040.132381	0.179672	0.594297	0.076701	86.064285	107.777214	162.027176	3.521253	0.000000	-3.549758	0.000000	0.000000	0.000000	-0.353372	-0.215520	-1.050054	0.000000	0.000000	4.000000	19.000000	0.000000
22040.135714	0.179672	0.594297	0.076701	86.064285	107.777214	162.027176	3.521253	0.000000	-3.549758	0.000000	0.000000	0.000000	-0.353372	-0.215520	-1.050054	0.000000	0.000000	4.000000	19.000000	0.000000
22040.139048	0.179672	0.594297	0.076701	86.064285	107.777214	162.027176	3.521253	0.000000	-3.549758	0.000000	0.000000	0.000000	-0.353372	-0.215520	-1.050054	0.000000	0.000000	4.000000	19.000000	0.000000
22040.142381	0.178112	0.593486	0.073146	86.069809	101.591698	155.912476	3.467723	0.000000	-3.602068	0.000000	0.000000	0.000000	-0.468191	-0.243471	-1.066519	0.000000	0.000000	4.000000	19.000000	0.000000
22040.145714	0.178112	0.593486	0.073146	86.069809	101.591698	155.912476	3.467723	0.000000	-3.602068	0.000000	0.000000	0.000000	-0.468191	-0.243471	-1.066519	0.000000	0.000000	4.000000	19.000000	0.000000
22040.149048	0.178112	0.593486	0.073146	86.069809	101.591698	155.912476	3.467723	0.000000	-3.602068	0.000000	0.000000	0.000000	-0.468191	-0.243471	-1.066519	0.000000	0.000000	4.000000	19.000000	0.000000
22040.152381	0.176227	0.592631	0.069521	86.004189	96.249718	150.698761	3.417617	0.000000	-3.649643	0.000000	0.000000	0.000000	-0.565419	-0.256345	-1.087332	0.000000	0.000000	4.000000	19.000000	0.000000
22040.155714	0.176227	0.592631	0.069521	86.004189	96.249718	150.698761	3.417617	0.000000	-3.649643	0.000000	0.000000	0.000000	-0.565419	-0.256345	-1.087332	0.000000	0.000000	4.000000	19.000000	0.000000
22040.159048	0.176227	0.592631	0.069521	86.004189	96.249718	150.698761	3.417617	0.000000	-3.649643	0.000000	0.000000	0.000000	-0.565419	-0.256345	-1.087332	0.000000	0.000000	4.000000	19.000000	0.000000
22040.162381	0.174157	0.591773	0.065810	85.896400	91.844940	146.459030	3.369305	0.000000	-3.694291	0.000000	0.000000	0.000000	-0.620819	-0.257572	-1.113295	0.000000	0.000000	4.000000	19.000000	0.000000
22040.165714	0.174157	0.591773	0.065810	85.896400	91.844940	146.459030	3.369305	0.000000	-3.694291	0.000000	0.000000	0.000000	-0.620819	-0.257572	-1.113295	0.000000	0.000000	4.000000	19.000000	0.000000
22040.169048	0.174157	0.591773	0.065810	85.896400	91.844940	146.459030	3.369305	0.000000	-3.694291	0.000000	0.000000	0.000000	-0.620819	-0.257572	-1.113295	0.000000	0.000000	4.000000	19.000000	0.000000
22040.172381	0.171960	0.590966	0.062169	85.826973	88.128624	142.882385	3.290512	0.000000	-3.707874	0.000000	0.000000	0.000000	-0.659331	-0.242019	-1.092254	0.000000	0.000000	4.000000	19.000000	0.000000
22040.175714	0.171960	0.590966	0.062169	85.826973	88.128624	142.882385	3.290512	0.000000	-3.707874	0.000000	0.000000	0.000000	-0.659331	-0.242019	-1.092254	0.000000	0.000000	4.000000	19.000000	0.000000
22040.179048	0.171960	0.590966	0.062169	85.826973	88.128624	142.882385	3.290512	0.000000	-3.707874	0.000000	0.000000	0.000000	-0.659331	-0.242019	-1.092254	0.000000	0.000000	4.000000	19.000000	0.000000
22040.182381	0.169438	0.590180	0.058735	85.769135	84.822861	139.737793	3.108470	0.000000	-3.597986	0.000000	0.000000	0.000000	-0.756545	-0.235816	-1.030181	0.000000	0.000000	4.000000	19.000000	0.000000
22040.185714	0.169438	0.590180	0.058735	85.769135	84.822861	139.737793	3.108470	0.000000	-3.597986	0.000000	0.000000	0.000000	-0.756545	-0.235816	-1.030181	0.000000	0.000000	4.000000	19.000000	0.000000
22040.189048	0.169438	0.590180	0.058735	85.769135	84.822861	139.737793	3.108470	0.000000	-3.597986	0.000000	0.000000	0.000000	-0.756545	-0.235816	-1.030181	0.000000	0.000000	4.000000	19.000000	0.000000
22040.192381	0.166528	0.589404	0.055617	85.695023	81.466553	136.593567	2.936773	0.000000	-3.471895	0.000000	0.000000	0.000000	-0.872993	-0.232650	-0.935620	0.000000	0.000000	4.000000	19.000000	0.000000
22040.195714	0.166528	0.589404	0.055617	85.695023	81.466553	136.593567	2.936773	0.000000	-3.471895	0.000000	0.000000	0.000000	-0.872993	-0.232650	-0.935620	0.000000	0.000000	4.000000	19.000000	0.000000
22040.199048	0.166528	0.589404	0.055617	85.695023	81.466553	136.593567	2.936773	0.000000	-3.471895	0.000000	0.000000	0.000000	-0.872993	-0.232650	-0.935620	0.000000	0.000000	4.000000	19.000000	0.000000
22040.202381	0.163265	0.588602	0.052896	85.584747	77.720016	133.115875	2.780837	0.000000	-3.326396	0.000000	0.000000	0.000000	-0.978800	-0.240870	-0.816325	0.000000	0.000000	4.000000	19.000000	0.000000
22040.205714	0.163265	0.588602	0.052896	85.584747	77.720016	133.115875	2.780837	0.000000	-3.326396	0.000000	0.000000	0.000000	-0.978800	-0.240870	-0.816325	0.000000	0.000000	4.000000	19.000000	0.000000
22040.209048	0.163265	0.588602	0.052896	85.584747	77.720016	133.115875	2.780837	0.000000	-3.326396	0.000000	0.000000	0.000000	-0.978800	-0.240870	-0.816325	0.000000	0.000000	4.000000	19.000000	0.000000
22040.212381	0.159660	0.587774	0.050501	85.421150	74.073830	129.817383	2.644783	0.000000	-3.163263	0.000000	0.000000	0.000000	-1.081453	-0.248262	-0.718472	0.000000	0.000000	4.000000	19.000000	0.000000
22040.215714	0.159660	0.587774	0.050501	85.421150	74.073830	129.817383	2.644783	0.000000	-3.163263	0.000000	0.000000	0.000000	-1.081453	-0.248262	-0.718472	0.000000	0.000000	4.000000	19.000000	0.000000
22040.219048	0.159660	0.587774	0.050501	85.421150	74.073830	129.817383	2.644783	0.000000	-3.163263	0.000000	0.000000	0.000000	-1.081453	-0.248262	-0.718472	0.000000	0.000000	4.000000	19.000000	0.000000
22040.222381	0.155855	0.586924	0.048448	85.131920	71.554802	127.800697	2.525037	0.000000	-2.983021	0.000000	0.000000	0.000000	-1.141516	-0.255081	-0.615759	0.000000	0.000000	4.000000	19.000000	0.000000
22040.225714	0.155855	0.586924	0.048448	85.131920	71.554802	127.800697	2.525037	0.000000	-2.983021	0.000000	0.000000	0.000000	-1.141516	-0.255081	-0.615759	0.000000	0.000000	4.000000	19.000000	0.000000
22040.229048	0.155855	0.586924	0.048448	85.131920	71.554802	127.800697	2.525037	0.000000	-2.983021	0.000000	0.000000	0.000000	-1.141516	-0.255081	-0.615759	0.000000	0.000000	4.000000	19.000000	0.000000
22040.232381	0.152072	0.586130	0.046605	84.728012	70.511841	127.351814	2.422411	0.000000	-2.792768	0.000000	0.000000	0.000000	-1.135015	-0.238278	-0.552917	0.000000	0.000000	4.000000	19.000000	0.000000
22040.235714	0.152072	0.586130	0.046605	84.728012	70.511841	127.351814	2.422411	0.000000	-2.792768	0.000000	0.000000	0.000000	-1.135015	-0.238278	-0.552917	0.000000	0.000000	4.000000	19.000000	0.000000
22040.239048	0.152072	0.586130	0.046605	84.728012	70.511841	127.351814	2.422411	0.000000	-2.792768	0.000000	0.000000	0.000000	-1.135015	-0.238278	-0.552917	0.000000	0.000000	4.000000	19.000000	0.000000
22040.242381	0.148320	0.585468	0.045102	84.264175	70.111496	126.550690	2.330258	0.000000	-2.603599	0.000000	0.000000	0.000000	-1.125561	-0.198404	-0.450961	0.000000	0.000000	4.000000	19.000000	0.000000
22040.245714	0.148320	0.585468	0.045102	84.264175	70.111496	126.550690	2.330258	0.000000	-2.603599	0.000000	0.000000	0.000000	-1.125561	-0.198404	-0.450961	0.000000	0.000000	4.000000	19.000000	0.000000
22040.249048	0.148320	0.585468	0.045102	84.264175	70.111496	126.550690	2.330258	0.000000	-2.603599	0.000000	0.000000	0.000000	-1.125561	-0.198404	-0.450961	0.000000	0.000000	4.000000	19.000000	0.000000
22040.252381	0.144444	0.584902	0.043952	83.827591	69.707146	125.164093	2.255098	0.000000	-2.416005	0.000000	0.000000	0.000000	-1.162874	-0.169950	-0.345100	0.000000	0.000000	4.000000	19.000000	0.000000
22040.255714	0.144444	0.584902	0.043952	83.827591	69.707146	125.164093	2.255098	0.000000	-2.416005	0.000000	0.000000	0.000000	-1.162874	-0.169950	-0.345100	0.000000	0.000000	4.000000	19.000000	0.000000
22040.259048	0.144444	0.584902	0.043952	83.827591	69.707146	125.164093	2.255098	0.000000	-2.416005	0.000000	0.000000	0.000000	-1.162874	-0.169950	-0.345100	0.000000	0.000000	4.000000	19.000000	0.000000
22040.262381	0.140387	0.584402	0.043240	83.472191	69.022041	123.884064	2.197581	0.000000	-2.222193	0.000000	0.000000	0.000000	-1.217013	-0.149877	-0.213570	0.000000	0.000000	4.000000	19.000000	0.000000
22040.265714	0.140387	0.584402	0.043240	83.472191	69.022041	123.884064	2.197581	0.000000	-2.222193	0.000000	0.000000	0.000000	-1.217013	-0.149877	-0.213570	0.000000	0.000000	4.000000	19.000000	0.000000
22040.269048	0.140387	0.584402	0.043240	83.472191	69.022041	123.884064	2.197581	0.000000	-2.222193	0.000000	0.000000	0.000000	-1.217013	-0.149877	-0.213570	0.000000	0.000000	4.000000	19.000000	0.000000
22040.272381	0.136029	0.583914	0.043009	83.211006	68.066551	122.619263	2.161986	0.000000	-2.019358	0.000000	0.000000	0.000000	-1.307474	-0.146553	-0.069231	0.000000	0.000000	4.000000	19.000000	0.000000
22040.275714	0.136029	0.583914	0.043009	83.211006	68.066551	122.619263	2.161986	0.000000	-2.019358	0.000000	0.000000	0.000000	-1.307474	-0.146553	-0.069231	0.000000	0.000000	4.000000	19.000000	0.000000
22040.279048	0.136029	0.583914	0.043009	83.211006	68.066551	122.619263	2.161986	0.000000	-2.019358	0.000000	0.000000	0.000000	-1.307474	-0.146553	-0.069231	0.000000	0.000000	4.000000	19.000000	0.000000
22040.282381	0.131626	0.583456	0.043199	83.001259	67.062447	120.955795	2.150447	0.000000	-1.801446	0.000000	0.000000	0.000000	-1.320763	-0.137308	0.057162	0.000000	0.000000	4.000000	19.000000	0.000000
22040.285714	0.131626	0.583456	0.043199	83.001259	67.062447	120.955795	2.150447	0.000000	-1.801446	0.000000	0.000000	0.000000	-1.320763	-0.137308	0.057162	0.000000	0.000000	4.000000	19.000000	0.000000
22040.289048	0.131626	0.583456	0.043199	83.001259	67.062447	120.955795	2.150447	0.000000	-1.801446	0.000000	0.000000	0.000000	-1.320763	-0.137308	0.057162	0.000000	0.000000	4.000000	19.000000	0.000000
22040.292381	0.127245	0.583048	0.043809	82.717888	66.615509	119.535919	2.159975	0.000000	-1.581318	0.000000	0.000000	0.000000	-1.314407	-0.122366	0.182748	0.000000	0.000000	4.000000	19.000000	0.000000
22040.295714	0.127245	0.583048	0.043809	82.717888	66.615509	119.535919	2.159975	0.000000	-1.581318	0.000000	0.000000	0.000000	-1.314407	-0.122366	0.182748	0.000000	0.000000	4.000000	19.000000	0.000000
22040.299048	0.127245	0.583048	0.043809	82.717888	66.615509	119.535919	2.159975	0.000000	-1.581318	0.000000	0.000000	0.000000	-1.314407	-0.122366	0.182748	0.000000	0.000000	4.000000	19.000000	0.000000
22040.302381	0.123005	0.582633	0.044755	82.310600	66.934387	119.012192	2.190433	0.000000	-1.362250	0.000000	0.000000	0.000000	-1.271914	-0.124534	0.283905	0.000000	0.000000	4.000000	19.000000	0.000000
22040.305714	0.123005	0.582633	0.044755	82.310600	66.934387	119.012192	2.190433	0.000000	-1.362250	0.000000	0.000000	0.000000	-1.271914	-0.124534	0.283905	0.000000	0.000000	4.000000	19.000000	0.000000
22040.309048	0.123005	0.582633	0.044755	82.310600	66.934387	119.012192	2.190433	0.000000	-1.362250	0.000000	0.000000	0.000000	-1.271914	-0.124534	0.283905	0.000000	0.000000	4.000000	19.000000	0.000000
22040.312381	0.118987	0.582248	0.045991	81.815849	67.818520	119.535934	2.237750	0.000000	-1.150265	0.000000	0.000000	0.000000	-1.205564	-0.115602	0.370657	0.000000	0.000000	4.000000	19.000000	0.000000
22040.315714	0.118987	0.582248	0.045991	81.815849	67.818520	119.535934	2.237750	0.000000	-1.150265	0.000000	0.000000	0.000000	-1.205564	-0.115602	0.370657	0.000000	0.000000	4.000000	19.000000	0.000000
22040.319048	0.118987	0.582248	0.045991	81.815849	67.818520	119.535934	2.237750	0.000000	-1.150265	0.000000	0.000000	0.000000	-1.205564	-0.115602	0.370657	0.000000	0.000000	4.000000	19.000000	0.000000
22040.322381	0.115050	0.581863	0.047493	81.314789	68.933861	120.594955	2.299526	0.000000	-0.949337	0.000000	0.000000	0.000000	-1.181106	-0.115502	0.450884	0.000000	0.000000	4.000000	19.000000	0.000000
22040.325714	0.115050	0.581863	0.047493	81.314789	68.933861	120.594955	2.299526	0.000000	-0.949337	0.000000	0.000000	0.000000	-1.181106	-0.115502	0.450884	0.000000	0.000000	4.000000	19.000000	0.000000
22040.329048	0.115050	0.581863	0.047493	81.314789	68.933861	120.594955	2.299526	0.000000	-0.949337	0.000000	0.000000	0.000000	-1.181106	-0.115502	0.450884	0.000000	0.000000	4.000000	19.000000	0.000000
22040.332381	0.111319	0.581505	0.049294	80.926041	70.016846	121.449097	2.374673	0.000000	-0.752486	0.000000	0.000000	0.000000	-1.119094	-0.107269	0.540066	0.000000	0.000000	4.000000	19.000000	0.000000
22040.335714	0.111319	0.581505	0.049294	80.926041	70.016846	121.449097	2.374673	0.000000	-0.752486	0.000000	0.000000	0.000000	-1.119094	-0.107269	0.540066	0.000000	0.000000	4.000000	19.000000	0.000000
22040.339048	0.111319	0.581505	0.049294	80.926041	70.016846	121.449097	2.374673	0.000000	-0.752486	0.000000	0.000000	0.000000	-1.119094	-0.107269	0.540066	0.000000	0.000000	4.000000	19.000000	0.000000
22040.342381	0.107843	0.581107	0.051293	80.755249	70.965210	121.696312	2.464684	0.000000	-0.565971	0.000000	0.000000	0.000000	-1.042894	-0.119329	0.599941	0.000000	0.000000	4.000000	19.000000	0.000000
22040.345714	0.107843	0.581107	0.051293	80.755249	70.965210	121.696312	2.464684	0.000000	-0.565971	0.000000	0.000000	0.000000	-1.042894	-0.119329	0.599941	0.000000	0.000000	4.000000	19.000000	0.000000
22040.349048	0.107843	0.581107	0.051293	80.755249	70.965210	121.696312	2.464684	0.000000	-0.565971	0.000000	0.000000	0.000000	-1.042894	-0.119329	0.599941	0.000000	0.000000	4.000000	19.000000	0.000000
22040.352381	0.104646	0.580658	0.053515	80.813972	72.303406	122.221375	2.564675	0.000000	-0.392155	0.000000	0.000000	0.000000	-0.959077	-0.134863	0.666519	0.000000	0.000000	4.000000	19.000000	0.000000
22040.355714	0.104646	0.580658	0.053515	80.813972	72.303406	122.221375	2.564675	0.000000	-0.392155	0.000000	0.000000	0.000000	-0.959077	-0.134863	0.666519	0.000000	0.000000	4.000000	19.000000	0.000000
22040.359048	0.104646	0.580658	0.053515	80.813972	72.303406	122.221375	2.564675	0.000000	-0.392155	0.000000	0.000000	0.000000	-0.959077	-0.134863	0.666519	0.000000	0.000000	4.000000	19.000000	0.000000
22040.362381	0.101752	0.580202	0.055968	80.938461	74.092911	123.394524	2.675761	0.000000	-0.232309	0.000000	0.000000	0.000000	-0.868292	-0.136836	0.735813	0.000000	0.000000	4.000000	19.000000	0.000000
22040.365714	0.101752	0.580202	0.055968	80.938461	74.092911	123.394524	2.675761	0.000000	-0.232309	0.000000	0.000000	0.000000	-0.868292	-0.136836	0.735813	0.000000	0.000000	4.000000	19.000000	0.000000
22040.369048	0.101752	0.580202	0.055968	80.938461	74.092911	123.394524	2.675761	0.000000	-0.232309	0.000000	0.000000	0.000000	-0.868292	-0.136836	0.735813	0.000000	0.000000	4.000000	19.000000	0.000000
22040.372381	0.099305	0.579736	0.058628	81.052780	76.112282	124.832062	2.798397	0.000000	-0.087594	0.000000	0.000000	0.000000	-0.734075	-0.139608	0.797876	0.000000	0.000000	4.000000	19.000000	0.000000
22040.375714	0.099305	0.579736	0.058628	81.052780	76.112282	124.832062	2.798397	0.000000	-0.087594	0.000000	0.000000	0.000000	-0.734075	-0.139608	0.797876	0.000000	0.000000	4.000000	19.000000	0.000000
22040.379048	0.099305	0.579736	0.058628	81.052780	76.112282	124.832062	2.798397	0.000000	-0.087594	0.000000	0.000000	0.000000	-0.734075	-0.139608	0.797876	0.000000	0.000000	4.000000	19.000000	0.000000
22040.382381	0.097313	0.579251	0.061395	81.150963	78.249573	126.424332	2.931376	0.000000	0.034752	0.000000	0.000000	0.000000	-0.597726	-0.145686	0.830204	0.000000	0.000000	4.000000	19.000000	0.000000
22040.385714	0.097313	0.579251	0.061395	81.150963	78.249573	126.424332	2.931376	0.000000	0.034752	0.000000	0.000000	0.000000	-0.597726	-0.145686	0.830204	0.000000	0.000000	4.000000	19.000000	0.000000
22040.389048	0.097313	0.579251	0.061395	81.150963	78.249573	126.424332	2.931376	0.000000	0.034752	0.000000	0.000000	0.000000	-0.597726	-0.145686	0.830204	0.000000	0.000000	4.000000	19.000000	0.000000
22040.392381	0.095739	0.578771	0.064338	81.230453	80.341812	128.041611	3.069743	0.000000	0.134373	0.000000	0.000000	0.000000	-0.472021	-0.144019	0.882884	0.000000	0.000000	4.000000	19.000000	0.000000
22040.395714	0.095739	0.578771	0.064338	81.230453	80.341812	128.041611	3.069743	0.000000	0.134373	0.000000	0.000000	0.000000	-0.472021	-0.144019	0.882884	0.000000	0.000000	4.000000	19.000000	0.000000
22040.399048	0.095739	0.578771	0.064338	81.230453	80.341812	128.041611	3.069743	0.000000	0.134373	0.000000	0.000000	0.000000	-0.472021	-0.144019	0.882884	0.000000	0.000000	4.000000	19.000000	0.000000
22040.402381	0.094621	0.578257	0.067357	81.300919	82.372559	129.645752	3.216891	0.000000	0.213044	0.000000	0.000000	0.000000	-0.335371	-0.154122	0.905732	0.000000	0.000000	4.000000	19.000000	0.000000
22040.405714	0.094621	0.578257	0.067357	81.300919	82.372559	129.645752	3.216891	0.000000	0.213044	0.000000	0.000000	0.000000	-0.335371	-0.154122	0.905732	0.000000	0.000000	4.000000	19.000000	0.000000
22040.409048	0.094621	0.578257	0.067357	81.300919	82.372559	129.645752	3.216891	0.000000	0.213044	0.000000	0.000000	0.000000	-0.335371	-0.154122	0.905732	0.000000	0.000000	4.000000	19.000000	0.000000
22040.412381	0.093961	0.577718	0.070432	81.409340	84.221596	131.089630	3.367846	0.000000	0.268939	0.000000	0.000000	0.000000	-0.198116	-0.161794	0.922395	0.000000	0.000000	4.000000	19.000000	0.000000
22040.415714	0.093961	0.577718	0.070432	81.409340	84.221596	131.089630	3.367846	0.000000	0.268939	0.000000	0.000000	0.000000	-0.198116	-0.161794	0.922395	0.000000	0.000000	4.000000	19.000000	0.000000
22040.419048	0.093961	0.577718	0.070432	81.409340	84.221596	131.089630	3.367846	0.000000	0.268939	0.000000	0.000000	0.000000	-0.198116	-0.161794	0.922395	0.000000	0.000000	4.000000	19.000000	0.000000
22040.422381	0.093704	0.577153	0.073511	81.573517	85.928917	132.480545	3.521579	0.000000	0.301958	0.000000	0.000000	0.000000	-0.077158	-0.169486	0.923736	0.000000	0.000000	4.000000	19.000000	0.000000
22040.425714	0.093704	0.577153	0.073511	81.573517	85.928917	132.480545	3.521579	0.000000	0.301958	0.000000	0.000000	0.000000	-0.077158	-0.169486	0.923736	0.000000	0.000000	4.000000	19.000000	0.000000
22040.429048	0.093704	0.577153	0.073511	81.573517	85.928917	132.480545	3.521579	0.000000	0.301958	0.000000	0.000000	0.000000	-0.077158	-0.169486	0.923736	0.000000	0.000000	4.000000	19.000000	0.000000
22040.432381	0.093863	0.576569	0.076632	81.785324	87.442230	133.813782	3.675535	0.000000	0.314818	0.000000	0.000000	0.000000	0.047779	-0.174945	0.936506	0.000000	0.000000	4.000000	19.000000	0.000000
22040.435714	0.093863	0.576569	0.076632	81.785324	87.442230	133.813782	3.675535	0.000000	0.314818	0.000000	0.000000	0.000000	0.047779	-0.174945	0.936506	0.000000	0.000000	4.000000	19.000000	0.000000
22040.439048	0.093863	0.576569	0.076632	81.785324	87.442230	133.813782	3.675535	0.000000	0.314818	0.000000	0.000000	0.000000	0.047779	-0.174945	0.936506	0.000000	0.000000	4.000000	19.000000	0.000000
22040.442381	0.094466	0.576007	0.079762	82.040115	88.786583	134.909744	3.831620	0.000000	0.306855	0.000000	0.000000	0.000000	0.180856	-0.168707	0.938918	0.000000	0.000000	4.000000	19.000000	0.000000
22040.445714	0.094466	0.576007	0.079762	82.040115	88.786583	134.909744	3.831620	0.000000	0.306855	0.000000	0.000000	0.000000	0.180856	-0.168707	0.938918	0.000000	0.000000	4.000000	19.000000	0.000000
22040.449048	0.094466	0.576007	0.079762	82.040115	88.786583	134.909744	3.831620	0.000000	0.306855	0.000000	0.000000	0.000000	0.180856	-0.168707	0.938918	0.000000	0.000000	4.000000	19.000000	0.000000
22040.452381	0.095491	0.575446	0.082886	82.310501	89.970764	135.784302	3.988106	0.000000	0.276712	0.000000	0.000000	0.000000	0.307639	-0.168380	0.937264	0.000000	0.000000	4.000000	19.000000	0.000000
22040.455714	0.095491	0.575446	0.082886	82.310501	89.970764	135.784302	3.988106	0.000000	0.276712	0.000000	0.000000	0.000000	0.307639	-0.168380	0.937264	0.000000	0.000000	4.000000	19.000000	0.000000
22040.459048	0.095491	0.575446	0.082886	82.310501	89.970764	135.784302	3.988106	0.000000	0.276712	0.000000	0.000000	0.000000	0.307639	-0.168380	0.937264	0.000000	0.000000	4.000000	19.000000	0.000000
22040.462381	0.096914	0.574877	0.085969	82.598480	91.161835	136.613480	4.144317	0.000000	0.225439	0.000000	0.000000	0.000000	0.426806	-0.170700	0.924696	0.000000	0.000000	4.000000	19.000000	0.000000
22040.465714	0.096914	0.574877	0.085969	82.598480	91.161835	136.613480	4.144317	0.000000	0.225439	0.000000	0.000000	0.000000	0.426806	-0.170700	0.924696	0.000000	0.000000	4.000000	19.000000	0.000000
22040.469048	0.096914	0.574877	0.085969	82.598480	91.161835	136.613480	4.144317	0.000000	0.225439	0.000000	0.000000	0.000000	0.426806	-0.170700	0.924696	0.000000	0.000000	4.000000	19.000000	0.000000
22040.472381	0.098764	0.574361	0.088988	82.886993	92.510147	137.555496	4.298432	0.000000	0.154304	0.000000	0.000000	0.000000	0.555059	-0.154911	0.905887	0.000000	0.000000	4.000000	19.000000	0.000000
22040.475714	0.098764	0.574361	0.088988	82.886993	92.510147	137.555496	4.298432	0.000000	0.154304	0.000000	0.000000	0.000000	0.555059	-0.154911	0.905887	0.000000	0.000000	4.000000	19.000000	0.000000
22040.479048	0.098764	0.574361	0.088988	82.886993	92.510147	137.555496	4.298432	0.000000	0.154304	0.000000	0.000000	0.000000	0.555059	-0.154911	0.905887	0.000000	0.000000	4.000000	19.000000	0.000000
22040.482381	0.101047	0.573848	0.091931	83.155075	94.145119	138.755096	4.449414	0.000000	0.061795	0.000000	0.000000	0.000000	0.684869	-0.153813	0.882889	0.000000	0.000000	4.000000	19.000000	0.000000
22040.485714	0.101047	0.573848	0.091931	83.155075	94.145119	138.755096	4.449414	0.000000	0.061795	0.000000	0.000000	0.000000	0.684869	-0.153813	0.882889	0.000000	0.000000	4.000000	19.000000	0.000000
22040.489048	0.101047	0.573848	0.091931	83.155075	94.145119	138.755096	4.449414	0.000000	0.061795	0.000000	0.000000	0.000000	0.684869	-0.153813	0.882889	0.000000	0.000000	4.000000	19.000000	0.000000
22040.492381	0.103735	0.573362	0.094753	83.388672	95.974625	140.139267	4.596562	0.000000	-0.052350	0.000000	0.000000	0.000000	0.806358	-0.145786	0.846597	0.000000	0.000000	4.000000	19.000000	0.000000
22040.495714	0.103735	0.573362	0.094753	83.388672	95.974625	140.139267	4.596562	0.000000	-0.052350	0.000000	0.000000	0.000000	0.806358	-0.145786	0.846597	0.000000	0.000000	4.000000	19.000000	0.000000
22040.499048	0.103735	0.573362	0.094753	83.388672	95.974625	140.139267	4.596562	0.000000	-0.052350	0.000000	0.000000	0.000000	0.806358	-0.145786	0.846597	0.000000	0.000000	4.000000	19.000000	0.000000
22040.502381	0.106773	0.572896	0.097421	83.624222	98.014931	141.693298	4.737661	0.000000	-0.186743	0.000000	0.000000	0.000000	0.911562	-0.139837	0.800477	0.000000	0.000000	4.000000	19.000000	0.000000
22040.505714	0.106773	0.572896	0.097421	83.624222	98.014931	141.693298	4.737661	0.000000	-0.186743	0.000000	0.000000	0.000000	0.911562	-0.139837	0.800477	0.000000	0.000000	4.000000	19.000000	0.000000
22040.509048	0.106773	0.572896	0.097421	83.624222	98.014931	141.693298	4.737661	0.000000	-0.186743	0.000000	0.000000	0.000000	0.911562	-0.139837	0.800477	0.000000	0.000000	4.000000	19.000000	0.000000
22040.512381	0.110125	0.572435	0.099862	83.890221	100.223152	143.357178	4.871074	0.000000	-0.338670	0.000000	0.000000	0.000000	1.005620	-0.138102	0.732109	0.000000	0.000000	4.000000	19.000000	0.000000
22040.515714	0.110125	0.572435	0.099862	83.890221	100.223152	143.357178	4.871074	0.000000	-0.338670	0.000000	0.000000	0.000000	1.005620	-0.138102	0.732109	0.000000	0.000000	4.000000	19.000000	0.000000
22040.519048	0.110125	0.572435	0.099862	83.890221	100.223152	143.357178	4.871074	0.000000	-0.338670	0.000000	0.000000	0.000000	1.005620	-0.138102	0.732109	0.000000	0.000000	4.000000	19.000000	0.000000
22040.522381	0.113705	0.572006	0.102043	84.200249	102.583176	145.114456	4.974494	0.000000	-0.504388	0.000000	0.000000	0.000000	1.073767	-0.128746	0.654358	0.000000	0.000000	4.000000	19.000000	0.000000
22040.525714	0.113705	0.572006	0.102043	84.200249	102.583176	145.114456	4.974494	0.000000	-0.504388	0.000000	0.000000	0.000000	1.073767	-0.128746	0.654358	0.000000	0.000000	4.000000	19.000000	0.000000
22040.529048	0.113705	0.572006	0.102043	84.200249	102.583176	145.114456	4.974494	0.000000	-0.504388	0.000000	0.000000	0.000000	1.073767	-0.128746	0.654358	0.000000	0.000000	4.000000	19.000000	0.000000
22040.532381	0.117496	0.571596	0.103889	84.526321	105.010902	147.133102	4.955507	0.000000	-0.665540	0.000000	0.000000	0.000000	1.137245	-0.123193	0.553671	0.000000	0.000000	4.000000	19.000000	0.000000
22040.535714	0.117496	0.571596	0.103889	84.526321	105.010902	147.133102	4.955507	0.000000	-0.665540	0.000000	0.000000	0.000000	1.137245	-0.123193	0.553671	0.000000	0.000000	4.000000	19.000000	0.000000
22040.539048	0.117496	0.571596	0.103889	84.526321	105.010902	147.133102	4.955507	0.000000	-0.665540	0.000000	0.000000	0.000000	1.137245	-0.123193	0.553671	0.000000	0.000000	4.000000	19.000000	0.000000
22040.542381	0.121498	0.571257	0.105406	84.828804	107.382149	149.937134	4.930572	0.000000	-0.830340	0.000000	0.000000	0.000000	1.200723	-0.101595	0.455107	0.000000	0.000000	4.000000	19.000000	0.000000
22040.545714	0.121498	0.571257	0.105406	84.828804	107.382149	149.937134	4.930572	0.000000	-0.830340	0.000000	0.000000	0.000000	1.200723	-0.101595	0.455107	0.000000	0.000000	4.000000	19.000000	0.000000
22040.549048	0.121498	0.571257	0.105406	84.828804	107.382149	149.937134	4.930572	0.000000	-0.830340	0.000000	0.000000	0.000000	1.200723	-0.101595	0.455107	0.000000	0.000000	4.000000	19.000000	0.000000
22040.552381	0.125612	0.570969	0.106658	85.129028	109.557671	152.686478	4.899142	0.000000	-0.999201	0.000000	0.000000	0.000000	1.234162	-0.086382	0.375708	0.000000	0.000000	4.000000	19.000000	0.000000
22040.555714	0.125612	0.570969	0.106658	85.129028	109.557671	152.686478	4.899142	0.000000	-0.999201	0.000000	0.000000	0.000000	1.234162	-0.086382	0.375708	0.000000	0.000000	4.000000	19.000000	0.000000
22040.559048	0.125612	0.570969	0.106658	85.129028	109.557671	152.686478	4.899142	0.000000	-0.999201	0.000000	0.000000	0.000000	1.234162	-0.086382	0.375708	0.000000	0.000000	4.000000	19.000000	0.000000
22040.562381	0.129940	0.570765	0.107614	85.447830	111.479012	154.762527	4.861793	0.000000	-1.167463	0.000000	0.000000	0.000000	1.298439	-0.061081	0.286812	0.000000	0.000000	4.000000	19.000000	0.000000
22040.565714	0.129940	0.570765	0.107614	85.447830	111.479012	154.762527	4.861793	0.000000	-1.167463	0.000000	0.000000	0.000000	1.298439	-0.061081	0.286812	0.000000	0.000000	4.000000	19.000000	0.000000
22040.569048	0.129940	0.570765	0.107614	85.447830	111.479012	154.762527	4.861793	0.000000	-1.167463	0.000000	0.000000	0.000000	1.298439	-0.061081	0.286812	0.000000	0.000000	4.000000	19.000000	0.000000
22040.572381	0.134296	0.570636	0.108336	85.745590	113.118248	156.764206	4.817045	0.000000	-1.340178	0.000000	0.000000	0.000000	1.306915	-0.038853	0.216596	0.000000	0.000000	4.000000	19.000000	0.000000
22040.575714	0.134296	0.570636	0.108336	85.745590	113.118248	156.764206	4.817045	0.000000	-1.340178	0.000000	0.000000	0.000000	1.306915	-0.038853	0.216596	0.000000	0.000000	4.000000	19.000000	0.000000
22040.579048	0.134296	0.570636	0.108336	85.745590	113.118248	156.764206	4.817045	0.000000	-1.340178	0.000000	0.000000	0.000000	1.306915	-0.038853	0.216596	0.000000	0.000000	4.000000	19.000000	0.000000
22040.582381	0.138652	0.570550	0.108837	86.023689	114.159203	158.530182	4.766839	0.000000	-1.509055	0.000000	0.000000	0.000000	1.306640	-0.025687	0.150290	0.000000	0.000000	4.000000	19.000000	0.000000
22040.585714	0.138652	0.570550	0.108837	86.023689	114.159203	158.530182	4.766839	0.000000	-1.509055	0.000000	0.000000	0.000000	1.306640	-0.025687	0.150290	0.000000	0.000000	4.000000	19.000000	0.000000
22040.589048	0.138652	0.570550	0.108837	86.023689	114.159203	158.530182	4.766839	0.000000	-1.509055	0.000000	0.000000	0.000000	1.306640	-0.025687	0.150290	0.000000	0.000000	4.000000	19.000000	0.000000
22040.592381	0.142996	0.570554	0.109091	86.308693	114.499947	159.434814	4.711699	0.000000	-1.673287	0.000000	0.000000	0.000000	1.303172	0.001035	0.076166	0.000000	0.000000	4.000000	19.000000	0.000000
22040.595714	0.142996	0.570554	0.109091	86.308693	114.499947	159.434814	4.711699	0.000000	-1.673287	0.000000	0.000000	0.000000	1.303172	0.001035	0.076166	0.000000	0.000000	4.000000	19.000000	0.000000
22040.599048	0.142996	0.570554	0.109091	86.308693	114.499947	159.434814	4.711699	0.000000	-1.673287	0.000000	0.000000	0.000000	1.303172	0.001035	0.076166	0.000000	0.000000	4.000000	19.000000	0.000000
22040.602381	0.147318	0.570660	0.109078	86.594124	114.679619	159.949585	4.651744	0.000000	-1.833379	0.000000	0.000000	0.000000	1.296729	0.031895	-0.003916	0.000000	0.000000	4.000000	19.000000	0.000000
22040.605714	0.147318	0.570660	0.109078	86.594124	114.679619	159.949585	4.651744	0.000000	-1.833379	0.000000	0.000000	0.000000	1.296729	0.031895	-0.003916	0.000000	0.000000	4.000000	19.000000	0.000000
22040.609048	0.147318	0.570660	0.109078	86.594124	114.679619	159.949585	4.651744	0.000000	-1.833379	0.000000	0.000000	0.000000	1.296729	0.031895	-0.003916	0.000000	0.000000	4.000000	19.000000	0.000000
22040.612381	0.151528	0.570883	0.108800	86.864868	114.791466	160.445877	4.586994	0.000000	-1.989845	0.000000	0.000000	0.000000	1.262944	0.066773	-0.083443	0.000000	0.000000	4.000000	19.000000	0.000000
22040.615714	0.151528	0.570883	0.108800	86.864868	114.791466	160.445877	4.586994	0.000000	-1.989845	0.000000	0.000000	0.000000	1.262944	0.066773	-0.083443	0.000000	0.000000	4.000000	19.000000	0.000000
22040.619048	0.151528	0.570883	0.108800	86.864868	114.791466	160.445877	4.586994	0.000000	-1.989845	0.000000	0.000000	0.000000	1.262944	0.066773	-0.083443	0.000000	0.000000	4.000000	19.000000	0.000000
22040.622381	0.155558	0.571183	0.108244	87.116692	114.866776	161.290192	4.518830	0.000000	-2.140134	0.000000	0.000000	0.000000	1.209022	0.090110	-0.166568	0.000000	0.000000	4.000000	19.000000	0.000000
22040.625714	0.155558	0.571183	0.108244	87.116692	114.866776	161.290192	4.518830	0.000000	-2.140134	0.000000	0.000000	0.000000	1.209022	0.090110	-0.166568	0.000000	0.000000	4.000000	19.000000	0.000000
22040.629048	0.155558	0.571183	0.108244	87.116692	114.866776	161.290192	4.518830	0.000000	-2.140134	0.000000	0.000000	0.000000	1.209022	0.090110	-0.166568	0.000000	0.000000	4.000000	19.000000	0.000000
22040.632381	0.159317	0.571574	0.107418	87.368492	115.123497	162.674500	4.448286	0.000000	-2.283146	0.000000	0.000000	0.000000	1.127562	0.117193	-0.247887	0.000000	0.000000	4.000000	19.000000	0.000000
22040.635714	0.159317	0.571574	0.107418	87.368492	115.123497	162.674500	4.448286	0.000000	-2.283146	0.000000	0.000000	0.000000	1.127562	0.117193	-0.247887	0.000000	0.000000	4.000000	19.000000	0.000000
22040.639048	0.159317	0.571574	0.107418	87.368492	115.123497	162.674500	4.448286	0.000000	-2.283146	0.000000	0.000000	0.000000	1.127562	0.117193	-0.247887	0.000000	0.000000	4.000000	19.000000	0.000000
22040.642381	0.162817	0.572015	0.106289	87.624962	115.724495	164.366394	4.377003	0.000000	-2.416991	0.000000	0.000000	0.000000	1.050033	0.132420	-0.338758	0.000000	0.000000	4.000000	19.000000	0.000000
22040.645714	0.162817	0.572015	0.106289	87.624962	115.724495	164.366394	4.377003	0.000000	-2.416991	0.000000	0.000000	0.000000	1.050033	0.132420	-0.338758	0.000000	0.000000	4.000000	19.000000	0.000000
22040.649048	0.162817	0.572015	0.106289	87.624962	115.724495	164.366394	4.377003	0.000000	-2.416991	0.000000	0.000000	0.000000	1.050033	0.132420	-0.338758	0.000000	0.000000	4.000000	19.000000	0.000000
22040.652381	0.166016	0.572501	0.104934	87.869164	116.527512	165.852203	4.304463	0.000000	-2.543933	0.000000	0.000000	0.000000	0.959887	0.145907	-0.406592	0.000000	0.000000	4.000000	19.000000	0.000000
22040.655714	0.166016	0.572501	0.104934	87.869164	116.527512	165.852203	4.304463	0.000000	-2.543933	0.000000	0.000000	0.000000	0.959887	0.145907	-0.406592	0.000000	0.000000	4.000000	19.000000	0.000000
22040.659048	0.166016	0.572501	0.104934	87.869164	116.527512	165.852203	4.304463	0.000000	-2.543933	0.000000	0.000000	0.000000	0.959887	0.145907	-0.406592	0.000000	0.000000	4.000000	19.000000	0.000000
22040.662381	0.168906	0.573044	0.103336	88.065582	117.571999	167.185287	4.232129	0.000000	-2.662533	0.000000	0.000000	0.000000	0.866849	0.162757	-0.479252	0.000000	0.000000	4.000000	19.000000	0.000000
22040.665714	0.168906	0.573044	0.103336	88.065582	117.571999	167.185287	4.232129	0.000000	-2.662533	0.000000	0.000000	0.000000	0.866849	0.162757	-0.479252	0.000000	0.000000	4.000000	19.000000	0.000000
22040.669048	0.168906	0.573044	0.103336	88.065582	117.571999	167.185287	4.232129	0.000000	-2.662533	0.000000	0.000000	0.000000	0.866849	0.162757	-0.479252	0.000000	0.000000	4.000000	19.000000	0.000000
22040.672381	0.171395	0.573604	0.101596	88.186195	118.587646	168.120255	4.159973	0.000000	-2.773919	0.000000	0.000000	0.000000	0.746749	0.168147	-0.522186	0.000000	0.000000	4.000000	19.000000	0.000000
22040.675714	0.171395	0.573604	0.101596	88.186195	118.587646	168.120255	4.159973	0.000000	-2.773919	0.000000	0.000000	0.000000	0.746749	0.168147	-0.522186	0.000000	0.000000	4.000000	19.000000	0.000000
22040.679048	0.171395	0.573604	0.101596	88.186195	118.587646	168.120255	4.159973	0.000000	-2.773919	0.000000	0.000000	0.000000	0.746749	0.168147	-0.522186	0.000000	0.000000	4.000000	19.000000	0.000000
22040.682381	0.173497	0.574206	0.099667	88.224358	119.332329	169.008850	4.090893	0.000000	-2.874821	0.000000	0.000000	0.000000	0.630505	0.180495	-0.578673	0.000000	0.000000	4.000000	19.000000	0.000000
22040.685714	0.173497	0.574206	0.099667	88.224358	119.332329	169.008850	4.090893	0.000000	-2.874821	0.000000	0.000000	0.000000	0.630505	0.180495	-0.578673	0.000000	0.000000	4.000000	19.000000	0.000000
22040.689048	0.173497	0.574206	0.099667	88.224358	119.332329	169.008850	4.090893	0.000000	-2.874821	0.000000	0.000000	0.000000	0.630505	0.180495	-0.578673	0.000000	0.000000	4.000000	19.000000	0.000000
22040.692381	0.175087	0.574803	0.097621	88.213379	120.291313	170.355988	4.024159	0.000000	-2.967515	0.000000	0.000000	0.000000	0.477038	0.179077	-0.613577	0.000000	0.000000	4.000000	19.000000	0.000000
22040.695714	0.175087	0.574803	0.097621	88.213379	120.291313	170.355988	4.024159	0.000000	-2.967515	0.000000	0.000000	0.000000	0.477038	0.179077	-0.613577	0.000000	0.000000	4.000000	19.000000	0.000000
22040.699048	0.175087	0.574803	0.097621	88.213379	120.291313	170.355988	4.024159	0.000000	-2.967515	0.000000	0.000000	0.000000	0.477038	0.179077	-0.613577	0.000000	0.000000	4.000000	19.000000	0.000000
22040.702381	0.176235	0.575421	0.095497	88.205505	121.537086	171.962830	3.963249	0.000000	-3.048385	0.000000	0.000000	0.000000	0.344621	0.185334	-0.637385	0.000000	0.000000	4.000000	19.000000	0.000000
22040.705714	0.176235	0.575421	0.095497	88.205505	121.537086	171.962830	3.963249	0.000000	-3.048385	0.000000	0.000000	0.000000	0.344621	0.185334	-0.637385	0.000000	0.000000	4.000000	19.000000	0.000000
22040.709048	0.176235	0.575421	0.095497	88.205505	121.537086	171.962830	3.963249	0.000000	-3.048385	0.000000	0.000000	0.000000	0.344621	0.185334	-0.637385	0.000000	0.000000	4.000000	19.000000	0.000000
22040.712381	0.176938	0.576070	0.093274	88.190956	122.992355	173.458435	3.907574	0.000000	-3.119434	0.000000	0.000000	0.000000	0.210843	0.194690	-0.666891	0.000000	0.000000	4.000000	19.000000	0.000000
22040.715714	0.176938	0.576070	0.093274	88.190956	122.992355	173.458435	3.907574	0.000000	-3.119434	0.000000	0.000000	0.000000	0.210843	0.194690	-0.666891	0.000000	0.000000	4.000000	19.000000	0.000000
22040.719048	0.176938	0.576070	0.093274	88.190956	122.992355	173.458435	3.907574	0.000000	-3.119434	0.000000	0.000000	0.000000	0.210843	0.194690	-0.666891	0.000000	0.000000	4.000000	19.000000	0.000000
22040.722381	0.177226	0.576783	0.091039	88.165810	124.211227	174.639313	3.857122	0.000000	-3.181606	0.000000	0.000000	0.000000	0.086164	0.213938	-0.670411	0.000000	0.000000	4.000000	19.000000	0.000000
22040.725714	0.177226	0.576783	0.091039	88.165810	124.211227	174.639313	3.857122	0.000000	-3.181606	0.000000	0.000000	0.000000	0.086164	0.213938	-0.670411	0.000000	0.000000	4.000000	19.000000	0.000000
22040.729048	0.177226	0.576783	0.091039	88.165810	124.211227	174.639313	3.857122	0.000000	-3.181606	0.000000	0.000000	0.000000	0.086164	0.213938	-0.670411	0.000000	0.000000	4.000000	19.000000	0.000000
22040.732381	0.177161	0.577515	0.088803	88.117371	125.133003	175.606125	3.812954	0.000000	-3.234406	0.000000	0.000000	0.000000	-0.019264	0.219731	-0.670836	0.000000	0.000000	4.000000	19.000000	0.000000
22040.735714	0.177161	0.577515	0.088803	88.117371	125.133003	175.606125	3.812954	0.000000	-3.234406	0.000000	0.000000	0.000000	-0.019264	0.219731	-0.670836	0.000000	0.000000	4.000000	19.000000	0.000000
22040.739048	0.177161	0.577515	0.088803	88.117371	125.133003	175.606125	3.812954	0.000000	-3.234406	0.000000	0.000000	0.000000	-0.019264	0.219731	-0.670836	0.000000	0.000000	4.000000	19.000000	0.000000
22040.742381	0.176719	0.578313	0.086647	88.065483	125.727119	176.213425	3.774262	0.000000	-3.279474	0.000000	0.000000	0.000000	-0.132836	0.239305	-0.646861	0.000000	0.000000	4.000000	19.000000	0.000000
22040.745714	0.176719	0.578313	0.086647	88.065483	125.727119	176.213425	3.774262	0.000000	-3.279474	0.000000	0.000000	0.000000	-0.132836	0.239305	-0.646861	0.000000	0.000000	4.000000	19.000000	0.000000
22040.749048	0.176719	0.578313	0.086647	88.065483	125.727119	176.213425	3.774262	0.000000	-3.279474	0.000000	0.000000	0.000000	-0.132836	0.239305	-0.646861	0.000000	0.000000	4.000000	19.000000	0.000000
22040.752381	0.175894	0.579104	0.084546	88.007278	125.807442	176.348343	3.743493	0.000000	-3.314553	0.000000	0.000000	0.000000	-0.247420	0.237450	-0.630198	0.000000	0.000000	4.000000	19.000000	0.000000
22040.755714	0.175894	0.579104	0.084546	88.007278	125.807442	176.348343	3.743493	0.000000	-3.314553	0.000000	0.000000	0.000000	-0.247420	0.237450	-0.630198	0.000000	0.000000	4.000000	19.000000	0.000000
22040.759048	0.175894	0.579104	0.084546	88.007278	125.807442	176.348343	3.743493	0.000000	-3.314553	0.000000	0.000000	0.000000	-0.247420	0.237450	-0.630198	0.000000	0.000000	4.000000	19.000000	0.000000
22040.762381	0.174726	0.579847	0.082518	87.922081	125.385033	176.040894	3.720793	0.000000	-3.340014	0.000000	0.000000	0.000000	-0.350414	0.222677	-0.608361	0.000000	0.000000	4.000000	19.000000	0.000000
22040.765714	0.174726	0.579847	0.082518	87.922081	125.385033	176.040894	3.720793	0.000000	-3.340014	0.000000	0.000000	0.000000	-0.350414	0.222677	-0.608361	0.000000	0.000000	4.000000	19.000000	0.000000
22040.769048	0.174726	0.579847	0.082518	87.922081	125.385033	176.040894	3.720793	0.000000	-3.340014	0.000000	0.000000	0.000000	-0.350414	0.222677	-0.608361	0.000000	0.000000	4.000000	19.000000	0.000000
22040.772381	0.173237	0.580551	0.080531	87.775421	123.899551	174.759186	3.706195	0.000000	-3.356206	0.000000	0.000000	0.000000	-0.446650	0.211304	-0.596027	0.000000	0.000000	4.000000	19.000000	0.000000
22040.775714	0.173237	0.580551	0.080531	87.775421	123.899551	174.759186	3.706195	0.000000	-3.356206	0.000000	0.000000	0.000000	-0.446650	0.211304	-0.596027	0.000000	0.000000	4.000000	19.000000	0.000000
22040.779048	0.173237	0.580551	0.080531	87.775421	123.899551	174.759186	3.706195	0.000000	-3.356206	0.000000	0.000000	0.000000	-0.446650	0.211304	-0.596027	0.000000	0.000000	4.000000	19.000000	0.000000
22040.782381	0.171504	0.581167	0.078550	87.572792	121.794708	172.932663	3.699095	0.000000	-3.364030	0.000000	0.000000	0.000000	-0.519722	0.184790	-0.594372	0.000000	0.000000	4.000000	19.000000	0.000000
22040.785714	0.171504	0.581167	0.078550	87.572792	121.794708	172.932663	3.699095	0.000000	-3.364030	0.000000	0.000000	0.000000	-0.519722	0.184790	-0.594372	0.000000	0.000000	4.000000	19.000000	0.000000
22040.789048	0.171504	0.581167	0.078550	87.572792	121.794708	172.932663	3.699095	0.000000	-3.364030	0.000000	0.000000	0.000000	-0.519722	0.184790	-0.594372	0.000000	0.000000	4.000000	19.000000	0.000000
22040.792381	0.169522	0.581723	0.076631	87.355438	119.307480	170.765442	3.697469	0.000000	-3.365817	0.000000	0.000000	0.000000	-0.594684	0.166721	-0.575751	0.000000	0.000000	4.000000	19.000000	0.000000
22040.795714	0.169522	0.581723	0.076631	87.355438	119.307480	170.765442	3.697469	0.000000	-3.365817	0.000000	0.000000	0.000000	-0.594684	0.166721	-0.575751	0.000000	0.000000	4.000000	19.000000	0.000000
22040.799048	0.169522	0.581723	0.076631	87.355438	119.307480	170.765442	3.697469	0.000000	-3.365817	0.000000	0.000000	0.000000	-0.594684	0.166721	-0.575751	0.000000	0.000000	4.000000	19.000000	0.000000
22040.802381	0.167306	0.582197	0.074814	87.166756	116.810539	168.598282	3.703123	0.000000	-3.359595	0.000000	0.000000	0.000000	-0.664749	0.142176	-0.545111	0.000000	0.000000	4.000000	19.000000	0.000000
22040.805714	0.167306	0.582197	0.074814	87.166756	116.810539	168.598282	3.703123	0.000000	-3.359595	0.000000	0.000000	0.000000	-0.664749	0.142176	-0.545111	0.000000	0.000000	4.000000	19.000000	0.000000
22040.809048	0.167306	0.582197	0.074814	87.166756	116.810539	168.598282	3.703123	0.000000	-3.359595	0.000000	0.000000	0.000000	-0.664749	0.142176	-0.545111	0.000000	0.000000	4.000000	19.000000	0.000000
22040.812381	0.164946	0.582599	0.073109	87.029617	114.018440	166.120911	3.717119	0.000000	-3.344104	0.000000	0.000000	0.000000	-0.708013	0.120558	-0.511399	0.000000	0.000000	4.000000	19.000000	0.000000
22040.815714	0.164946	0.582599	0.073109	87.029617	114.018440	166.120911	3.717119	0.000000	-3.344104	0.000000	0.000000	0.000000	-0.708013	0.120558	-0.511399	0.000000	0.000000	4.000000	19.000000	0.000000
22040.819048	0.164946	0.582599	0.073109	87.029617	114.018440	166.120911	3.717119	0.000000	-3.344104	0.000000	0.000000	0.000000	-0.708013	0.120558	-0.511399	0.000000	0.000000	4.000000	19.000000	0.000000
22040.822381	0.162482	0.582908	0.071551	86.949371	110.935661	163.324661	3.655468	0.000000	-3.247317	0.000000	0.000000	0.000000	-0.739393	0.092873	-0.467539	0.000000	0.000000	4.000000	19.000000	0.000000
22040.825714	0.162482	0.582908	0.071551	86.949371	110.935661	163.324661	3.655468	0.000000	-3.247317	0.000000	0.000000	0.000000	-0.739393	0.092873	-0.467539	0.000000	0.000000	4.000000	19.000000	0.000000
22040.829048	0.162482	0.582908	0.071551	86.949371	110.935661	163.324661	3.655468	0.000000	-3.247317	0.000000	0.000000	0.000000	-0.739393	0.092873	-0.467539	0.000000	0.000000	4.000000	19.000000	0.000000
22040.832381	0.159851	0.583106	0.070204	86.892967	107.519920	160.187454	3.577544	0.000000	-3.124085	0.000000	0.000000	0.000000	-0.789228	0.059323	-0.404167	0.000000	0.000000	4.000000	19.000000	0.000000
22040.835714	0.159851	0.583106	0.070204	86.892967	107.519920	160.187454	3.577544	0.000000	-3.124085	0.000000	0.000000	0.000000	-0.789228	0.059323	-0.404167	0.000000	0.000000	4.000000	19.000000	0.000000
22040.839048	0.159851	0.583106	0.070204	86.892967	107.519920	160.187454	3.577544	0.000000	-3.124085	0.000000	0.000000	0.000000	-0.789228	0.059323	-0.404167	0.000000	0.000000	4.000000	19.000000	0.000000
22040.842381	0.157134	0.583213	0.069059	86.811806	104.125397	156.981689	3.510184	0.000000	-2.992547	0.000000	0.000000	0.000000	-0.815145	0.032219	-0.343546	0.000000	0.000000	4.000000	19.000000	0.000000
22040.845714	0.157134	0.583213	0.069059	86.811806	104.125397	156.981689	3.510184	0.000000	-2.992547	0.000000	0.000000	0.000000	-0.815145	0.032219	-0.343546	0.000000	0.000000	4.000000	19.000000	0.000000
22040.849048	0.157134	0.583213	0.069059	86.811806	104.125397	156.981689	3.510184	0.000000	-2.992547	0.000000	0.000000	0.000000	-0.815145	0.032219	-0.343546	0.000000	0.000000	4.000000	19.000000	0.000000
22040.852381	0.154429	0.583232	0.068085	86.654724	101.154472	153.402298	3.452926	0.000000	-2.856689	0.000000	0.000000	0.000000	-0.811381	0.005709	-0.291938	0.000000	0.000000	4.000000	19.000000	0.000000
22040.855714	0.154429	0.583232	0.068085	86.654724	101.154472	153.402298	3.452926	0.000000	-2.856689	0.000000	0.000000	0.000000	-0.811381	0.005709	-0.291938	0.000000	0.000000	4.000000	19.000000	0.000000
22040.859048	0.154429	0.583232	0.068085	86.654724	101.154472	153.402298	3.452926	0.000000	-2.856689	0.000000	0.000000	0.000000	-0.811381	0.005709	-0.291938	0.000000	0.000000	4.000000	19.000000	0.000000
22040.862381	0.151721	0.583094	0.067327	86.410843	99.009216	150.582184	3.404269	0.000000	-2.721459	0.000000	0.000000	0.000000	-0.812525	-0.041377	-0.227465	0.000000	0.000000	4.000000	19.000000	0.000000
22040.865714	0.151721	0.583094	0.067327	86.410843	99.009216	150.582184	3.404269	0.000000	-2.721459	0.000000	0.000000	0.000000	-0.812525	-0.041377	-0.227465	0.000000	0.000000	4.000000	19.000000	0.000000
22040.869048	0.151721	0.583094	0.067327	86.410843	99.009216	150.582184	3.404269	0.000000	-2.721459	0.000000	0.000000	0.000000	-0.812525	-0.041377	-0.227465	0.000000	0.000000	4.000000	19.000000	0.000000
22040.872381	0.149022	0.582909	0.066838	86.101074	97.494164	149.141403	3.366359	0.000000	-2.586038	0.000000	0.000000	0.000000	-0.809692	-0.055736	-0.146608	0.000000	0.000000	4.000000	19.000000	0.000000
22040.875714	0.149022	0.582909	0.066838	86.101074	97.494164	149.141403	3.366359	0.000000	-2.586038	0.000000	0.000000	0.000000	-0.809692	-0.055736	-0.146608	0.000000	0.000000	4.000000	19.000000	0.000000
22040.879048	0.149022	0.582909	0.066838	86.101074	97.494164	149.141403	3.366359	0.000000	-2.586038	0.000000	0.000000	0.000000	-0.809692	-0.055736	-0.146608	0.000000	0.000000	4.000000	19.000000	0.000000
22040.882381	0.146375	0.582657	0.066591	85.757393	96.669609	148.424728	3.341924	0.000000	-2.451089	0.000000	0.000000	0.000000	-0.794119	-0.075604	-0.074280	0.000000	0.000000	4.000000	19.000000	0.000000
22040.885714	0.146375	0.582657	0.066591	85.757393	96.669609	148.424728	3.341924	0.000000	-2.451089	0.000000	0.000000	0.000000	-0.794119	-0.075604	-0.074280	0.000000	0.000000	4.000000	19.000000	0.000000
22040.889048	0.146375	0.582657	0.066591	85.757393	96.669609	148.424728	3.341924	0.000000	-2.451089	0.000000	0.000000	0.000000	-0.794119	-0.075604	-0.074280	0.000000	0.000000	4.000000	19.000000	0.000000
22040.892381	0.143864	0.582397	0.066611	85.410461	96.382751	147.795990	3.329544	0.000000	-2.318737	0.000000	0.000000	0.000000	-0.753330	-0.077876	0.006040	0.000000	0.000000	4.000000	19.000000	0.000000
22040.895714	0.143864	0.582397	0.066611	85.410461	96.382751	147.795990	3.329544	0.000000	-2.318737	0.000000	0.000000	0.000000	-0.753330	-0.077876	0.006040	0.000000	0.000000	4.000000	19.000000	0.000000
22040.899048	0.143864	0.582397	0.066611	85.410461	96.382751	147.795990	3.329544	0.000000	-2.318737	0.000000	0.000000	0.000000	-0.753330	-0.077876	0.006040	0.000000	0.000000	4.000000	19.000000	0.000000
22040.902381	0.141544	0.582060	0.066923	85.098595	96.274147	147.047592	3.330551	0.000000	-2.193182	0.000000	0.000000	0.000000	-0.695888	-0.100986	0.093569	0.000000	0.000000	4.000000	19.000000	0.000000
22040.905714	0.141544	0.582060	0.066923	85.098595	96.274147	147.047592	3.330551	0.000000	-2.193182	0.000000	0.000000	0.000000	-0.695888	-0.100986	0.093569	0.000000	0.000000	4.000000	19.000000	0.000000
22040.909048	0.141544	0.582060	0.066923	85.098595	96.274147	147.047592	3.330551	0.000000	-2.193182	0.000000	0.000000	0.000000	-0.695888	-0.100986	0.093569	0.000000	0.000000	4.000000	19.000000	0.000000
22040.912381	0.139349	0.581697	0.067492	84.853340	96.331917	146.775940	3.346146	0.000000	-2.077200	0.000000	0.000000	0.000000	-0.658592	-0.108958	0.170735	0.000000	0.000000	4.000000	19.000000	0.000000
22040.915714	0.139349	0.581697	0.067492	84.853340	96.331917	146.775940	3.346146	0.000000	-2.077200	0.000000	0.000000	0.000000	-0.658592	-0.108958	0.170735	0.000000	0.000000	4.000000	19.000000	0.000000
22040.919048	0.139349	0.581697	0.067492	84.853340	96.331917	146.775940	3.346146	0.000000	-2.077200	0.000000	0.000000	0.000000	-0.658592	-0.108958	0.170735	0.000000	0.000000	4.000000	19.000000	0.000000
22040.922381	0.137345	0.581288	0.068285	84.706055	96.542526	146.921890	3.374602	0.000000	-1.967435	0.000000	0.000000	0.000000	-0.601064	-0.122888	0.237883	0.000000	0.000000	4.000000	19.000000	0.000000
22040.925714	0.137345	0.581288	0.068285	84.706055	96.542526	146.921890	3.374602	0.000000	-1.967435	0.000000	0.000000	0.000000	-0.601064	-0.122888	0.237883	0.000000	0.000000	4.000000	19.000000	0.000000
22040.929048	0.137345	0.581288	0.068285	84.706055	96.542526	146.921890	3.374602	0.000000	-1.967435	0.000000	0.000000	0.000000	-0.601064	-0.122888	0.237883	0.000000	0.000000	4.000000	19.000000	0.000000
22040.932381	0.135525	0.580841	0.069282	84.628227	96.650032	146.848434	3.414249	0.000000	-1.867257	0.000000	0.000000	0.000000	-0.545992	-0.133912	0.299050	0.000000	0.000000	4.000000	19.000000	0.000000
22040.935714	0.135525	0.580841	0.069282	84.628227	96.650032	146.848434	3.414249	0.000000	-1.867257	0.000000	0.000000	0.000000	-0.545992	-0.133912	0.299050	0.000000	0.000000	4.000000	19.000000	0.000000
22040.939048	0.135525	0.580841	0.069282	84.628227	96.650032	146.848434	3.414249	0.000000	-1.867257	0.000000	0.000000	0.000000	-0.545992	-0.133912	0.299050	0.000000	0.000000	4.000000	19.000000	0.000000
22040.942381	0.134014	0.580406	0.070461	84.589233	96.615578	146.448837	3.464090	0.000000	-1.776259	0.000000	0.000000	0.000000	-0.453302	-0.130516	0.353842	0.000000	0.000000	4.000000	19.000000	0.000000
22040.945714	0.134014	0.580406	0.070461	84.589233	96.615578	146.448837	3.464090	0.000000	-1.776259	0.000000	0.000000	0.000000	-0.453302	-0.130516	0.353842	0.000000	0.000000	4.000000	19.000000	0.000000
22040.949048	0.134014	0.580406	0.070461	84.589233	96.615578	146.448837	3.464090	0.000000	-1.776259	0.000000	0.000000	0.000000	-0.453302	-0.130516	0.353842	0.000000	0.000000	4.000000	19.000000	0.000000
22040.952381	0.132802	0.579973	0.071788	84.560547	96.438919	145.969635	3.523064	0.000000	-1.700709	0.000000	0.000000	0.000000	-0.363675	-0.130078	0.398106	0.000000	0.000000	4.000000	19.000000	0.000000
22040.955714	0.132802	0.579973	0.071788	84.560547	96.438919	145.969635	3.523064	0.000000	-1.700709	0.000000	0.000000	0.000000	-0.363675	-0.130078	0.398106	0.000000	0.000000	4.000000	19.000000	0.000000
22040.959048	0.132802	0.579973	0.071788	84.560547	96.438919	145.969635	3.523064	0.000000	-1.700709	0.000000	0.000000	0.000000	-0.363675	-0.130078	0.398106	0.000000	0.000000	4.000000	19.000000	0.000000
22040.962381	0.131968	0.579559	0.073261	84.524887	96.171219	145.639175	3.589415	0.000000	-1.640096	0.000000	0.000000	0.000000	-0.250244	-0.124209	0.441860	0.000000	0.000000	4.000000	19.000000	0.000000
22040.965714	0.131968	0.579559	0.073261	84.524887	96.171219	145.639175	3.589415	0.000000	-1.640096	0.000000	0.000000	0.000000	-0.250244	-0.124209	0.441860	0.000000	0.000000	4.000000	19.000000	0.000000
22040.969048	0.131968	0.579559	0.073261	84.524887	96.171219	145.639175	3.589415	0.000000	-1.640096	0.000000	0.000000	0.000000	-0.250244	-0.124209	0.441860	0.000000	0.000000	4.000000	19.000000	0.000000
22040.972381	0.131413	0.579157	0.074803	84.512093	95.788063	145.256332	3.663058	0.000000	-1.598388	0.000000	0.000000	0.000000	-0.166373	-0.120598	0.462595	0.000000	0.000000	4.000000	19.000000	0.000000
22040.975714	0.131413	0.579157	0.074803	84.512093	95.788063	145.256332	3.663058	0.000000	-1.598388	0.000000	0.000000	0.000000	-0.166373	-0.120598	0.462595	0.000000	0.000000	4.000000	19.000000	0.000000
22040.979048	0.131413	0.579157	0.074803	84.512093	95.788063	145.256332	3.663058	0.000000	-1.598388	0.000000	0.000000	0.000000	-0.166373	-0.120598	0.462595	0.000000	0.000000	4.000000	19.000000	0.000000
22040.982381	0.131216	0.578766	0.076396	84.507164	95.368248	144.772507	3.740157	0.000000	-1.570660	0.000000	0.000000	0.000000	-0.059289	-0.117249	0.477872	0.000000	0.000000	4.000000	19.000000	0.000000
22040.985714	0.131216	0.578766	0.076396	84.507164	95.368248	144.772507	3.740157	0.000000	-1.570660	0.000000	0.000000	0.000000	-0.059289	-0.117249	0.477872	0.000000	0.000000	4.000000	19.000000	0.000000
22040.989048	0.131216	0.578766	0.076396	84.507164	95.368248	144.772507	3.740157	0.000000	-1.570660	0.000000	0.000000	0.000000	-0.059289	-0.117249	0.477872	0.000000	0.000000	4.000000	19.000000	0.000000
22040.992381	0.131232	0.578369	0.077996	84.502815	94.910736	144.245956	3.819802	0.000000	-1.560778	0.000000	0.000000	0.000000	0.004927	-0.119147	0.480110	0.000000	0.000000	4.000000	19.000000	0.000000
22040.995714	0.131232	0.578369	0.077996	84.502815	94.910736	144.245956	3.819802	0.000000	-1.560778	0.000000	0.000000	0.000000	0.004927	-0.119147	0.480110	0.000000	0.000000	4.000000	19.000000	0.000000
22040.999048	0.131232	0.578369	0.077996	84.502815	94.910736	144.245956	3.819802	0.000000	-1.560778	0.000000	0.000000	0.000000	0.004927	-0.119147	0.480110	0.000000	0.000000	4.000000	19.000000	0.000000
22041.002381	0.131433	0.577976	0.079588	84.495338	94.410225	143.722397	3.899821	0.000000	-1.561599	0.000000	0.000000	0.000000	0.060384	-0.117923	0.477593	0.000000	0.000000	4.000000	19.000000	0.000000
22041.005714	0.131433	0.577976	0.079588	84.495338	94.410225	143.722397	3.899821	0.000000	-1.561599	0.000000	0.000000	0.000000	0.060384	-0.117923	0.477593	0.000000	0.000000	4.000000	19.000000	0.000000
22041.009048	0.131433	0.577976	0.079588	84.495338	94.410225	143.722397	3.899821	0.000000	-1.561599	0.000000	0.000000	0.000000	0.060384	-0.117923	0.477593	0.000000	0.000000	4.000000	19.000000	0.000000
22041.012381	0.131861	0.577608	0.081116	84.488075	93.962181	143.264297	3.979419	0.000000	-1.571663	0.000000	0.000000	0.000000	0.128429	-0.110152	0.458145	0.000000	0.000000	4.000000	19.000000	0.000000
22041.015714	0.131861	0.577608	0.081116	84.488075	93.962181	143.264297	3.979419	0.000000	-1.571663	0.000000	0.000000	0.000000	0.128429	-0.110152	0.458145	0.000000	0.000000	4.000000	19.000000	0.000000
22041.019048	0.131861	0.577608	0.081116	84.488075	93.962181	143.264297	3.979419	0.000000	-1.571663	0.000000	0.000000	0.000000	0.128429	-0.110152	0.458145	0.000000	0.000000	4.000000	19.000000	0.000000
22041.022381	0.132438	0.577248	0.082581	84.479874	93.505173	142.783295	4.055777	0.000000	-1.593068	0.000000	0.000000	0.000000	0.172870	-0.108108	0.439587	0.000000	0.000000	4.000000	19.000000	0.000000
22041.025714	0.132438	0.577248	0.082581	84.479874	93.505173	142.783295	4.055777	0.000000	-1.593068	0.000000	0.000000	0.000000	0.172870	-0.108108	0.439587	0.000000	0.000000	4.000000	19.000000	0.000000
22041.029048	0.132438	0.577248	0.082581	84.479874	93.505173	142.783295	4.055777	0.000000	-1.593068	0.000000	0.000000	0.000000	0.172870	-0.108108	0.439587	0.000000	0.000000	4.000000	19.000000	0.000000
22041.032381	0.133209	0.576906	0.083949	84.471176	93.084656	142.319382	4.129041	0.000000	-1.621879	0.000000	0.000000	0.000000	0.231493	-0.102646	0.410602	0.000000	0.000000	4.000000	19.000000	0.000000
22041.035714	0.133209	0.576906	0.083949	84.471176	93.084656	142.319382	4.129041	0.000000	-1.621879	0.000000	0.000000	0.000000	0.231493	-0.102646	0.410602	0.000000	0.000000	4.000000	19.000000	0.000000
22041.039048	0.133209	0.576906	0.083949	84.471176	93.084656	142.319382	4.129041	0.000000	-1.621879	0.000000	0.000000	0.000000	0.231493	-0.102646	0.410602	0.000000	0.000000	4.000000	19.000000	0.000000
22041.042381	0.134095	0.576593	0.085218	84.464905	92.901794	142.078796	4.197475	0.000000	-1.660461	0.000000	0.000000	0.000000	0.265787	-0.093738	0.380643	0.000000	0.000000	4.000000	19.000000	0.000000
22041.045714	0.134095	0.576593	0.085218	84.464905	92.901794	142.078796	4.197475	0.000000	-1.660461	0.000000	0.000000	0.000000	0.265787	-0.093738	0.380643	0.000000	0.000000	4.000000	19.000000	0.000000
22041.049048	0.134095	0.576593	0.085218	84.464905	92.901794	142.078796	4.197475	0.000000	-1.660461	0.000000	0.000000	0.000000	0.265787	-0.093738	0.380643	0.000000	0.000000	4.000000	19.000000	0.000000
22041.052381	0.135107	0.576315	0.086322	84.465546	93.366570	142.464142	4.260916	0.000000	-1.704759	0.000000	0.000000	0.000000	0.303678	-0.083647	0.331084	0.000000	0.000000	4.000000	19.000000	0.000000
22041.055714	0.135107	0.576315	0.086322	84.465546	93.366570	142.464142	4.260916	0.000000	-1.704759	0.000000	0.000000	0.000000	0.303678	-0.083647	0.331084	0.000000	0.000000	4.000000	19.000000	0.000000
22041.059048	0.135107	0.576315	0.086322	84.465546	93.366570	142.464142	4.260916	0.000000	-1.704759	0.000000	0.000000	0.000000	0.303678	-0.083647	0.331084	0.000000	0.000000	4.000000	19.000000	0.000000
22041.062381	0.136243	0.576051	0.087245	84.474335	94.749199	143.747421	4.316096	0.000000	-1.755372	0.000000	0.000000	0.000000	0.340593	-0.079136	0.276852	0.000000	0.000000	4.000000	19.000000	0.000000
22041.065714	0.136243	0.576051	0.087245	84.474335	94.749199	143.747421	4.316096	0.000000	-1.755372	0.000000	0.000000	0.000000	0.340593	-0.079136	0.276852	0.000000	0.000000	4.000000	19.000000	0.000000
22041.069048	0.136243	0.576051	0.087245	84.474335	94.749199	143.747421	4.316096	0.000000	-1.755372	0.000000	0.000000	0.000000	0.340593	-0.079136	0.276852	0.000000	0.000000	4.000000	19.000000	0.000000
22041.072381	0.137413	0.575826	0.087963	84.483635	96.664635	145.553543	4.362238	0.000000	-1.812137	0.000000	0.000000	0.000000	0.351033	-0.067595	0.215438	0.000000	0.000000	4.000000	19.000000	0.000000
22041.075714	0.137413	0.575826	0.087963	84.483635	96.664635	145.553543	4.362238	0.000000	-1.812137	0.000000	0.000000	0.000000	0.351033	-0.067595	0.215438	0.000000	0.000000	4.000000	19.000000	0.000000
22041.079048	0.137413	0.575826	0.087963	84.483635	96.664635	145.553543	4.362238	0.000000	-1.812137	0.000000	0.000000	0.000000	0.351033	-0.067595	0.215438	0.000000	0.000000	4.000000	19.000000	0.000000
22041.082381	0.138628	0.575617	0.088520	84.485733	98.413712	147.190735	4.398144	0.000000	-1.870643	0.000000	0.000000	0.000000	0.364594	-0.062626	0.167029	0.000000	0.000000	4.000000	19.000000	0.000000
22041.085714	0.138628	0.575617	0.088520	84.485733	98.413712	147.190735	4.398144	0.000000	-1.870643	0.000000	0.000000	0.000000	0.364594	-0.062626	0.167029	0.000000	0.000000	4.000000	19.000000	0.000000
22041.089048	0.138628	0.575617	0.088520	84.485733	98.413712	147.190735	4.398144	0.000000	-1.870643	0.000000	0.000000	0.000000	0.364594	-0.062626	0.167029	0.000000	0.000000	4.000000	19.000000	0.000000
22041.092381	0.139845	0.575378	0.088854	84.484451	99.986908	148.645935	4.425982	0.000000	-1.931409	0.000000	0.000000	0.000000	0.365081	-0.071489	0.100417	0.000000	0.000000	4.000000	19.000000	0.000000
22041.095714	0.139845	0.575378	0.088854	84.484451	99.986908	148.645935	4.425982	0.000000	-1.931409	0.000000	0.000000	0.000000	0.365081	-0.071489	0.100417	0.000000	0.000000	4.000000	19.000000	0.000000
22041.099048	0.139845	0.575378	0.088854	84.484451	99.986908	148.645935	4.425982	0.000000	-1.931409	0.000000	0.000000	0.000000	0.365081	-0.071489	0.100417	0.000000	0.000000	4.000000	19.000000	0.000000
22041.102381	0.141059	0.575173	0.088955	84.463066	101.375786	149.928070	4.442719	0.000000	-1.992255	0.000000	0.000000	0.000000	0.364285	-0.061706	0.030148	0.000000	0.000000	4.000000	19.000000	0.000000
22041.105714	0.141059	0.575173	0.088955	84.463066	101.375786	149.928070	4.442719	0.000000	-1.992255	0.000000	0.000000	0.000000	0.364285	-0.061706	0.030148	0.000000	0.000000	4.000000	19.000000	0.000000
22041.109048	0.141059	0.575173	0.088955	84.463066	101.375786	149.928070	4.442719	0.000000	-1.992255	0.000000	0.000000	0.000000	0.364285	-0.061706	0.030148	0.000000	0.000000	4.000000	19.000000	0.000000
22041.112381	0.142305	0.575008	0.088851	84.394676	102.255867	150.736954	4.447743	0.000000	-2.052969	0.000000	0.000000	0.000000	0.373765	-0.049381	-0.031051	0.000000	0.000000	4.000000	19.000000	0.000000
22041.115714	0.142305	0.575008	0.088851	84.394676	102.255867	150.736954	4.447743	0.000000	-2.052969	0.000000	0.000000	0.000000	0.373765	-0.049381	-0.031051	0.000000	0.000000	4.000000	19.000000	0.000000
22041.119048	0.142305	0.575008	0.088851	84.394676	102.255867	150.736954	4.447743	0.000000	-2.052969	0.000000	0.000000	0.000000	0.373765	-0.049381	-0.031051	0.000000	0.000000	4.000000	19.000000	0.000000
22041.122381	0.143607	0.574885	0.088537	84.279739	102.607651	151.049133	4.442568	0.000000	-2.115263	0.000000	0.000000	0.000000	0.390655	-0.036998	-0.094324	0.000000	0.000000	4.000000	19.000000	0.000000
22041.125714	0.143607	0.574885	0.088537	84.279739	102.607651	151.049133	4.442568	0.000000	-2.115263	0.000000	0.000000	0.000000	0.390655	-0.036998	-0.094324	0.000000	0.000000	4.000000	19.000000	0.000000
22041.129048	0.143607	0.574885	0.088537	84.279739	102.607651	151.049133	4.442568	0.000000	-2.115263	0.000000	0.000000	0.000000	0.390655	-0.036998	-0.094324	0.000000	0.000000	4.000000	19.000000	0.000000
22041.132381	0.144903	0.574795	0.087988	84.156548	102.880112	151.279510	4.426847	0.000000	-2.180373	0.000000	0.000000	0.000000	0.388650	-0.026936	-0.164589	0.000000	0.000000	4.000000	19.000000	0.000000
22041.135714	0.144903	0.574795	0.087988	84.156548	102.880112	151.279510	4.426847	0.000000	-2.180373	0.000000	0.000000	0.000000	0.388650	-0.026936	-0.164589	0.000000	0.000000	4.000000	19.000000	0.000000
22041.139048	0.144903	0.574795	0.087988	84.156548	102.880112	151.279510	4.426847	0.000000	-2.180373	0.000000	0.000000	0.000000	0.388650	-0.026936	-0.164589	0.000000	0.000000	4.000000	19.000000	0.000000
22041.142381	0.146178	0.574766	0.087264	84.105316	103.241928	151.548996	4.399416	0.000000	-2.245148	0.000000	0.000000	0.000000	0.382533	-0.008705	-0.217215	0.000000	0.000000	4.000000	19.000000	0.000000
22041.145714	0.146178	0.574766	0.087264	84.105316	103.241928	151.548996	4.399416	0.000000	-2.245148	0.000000	0.000000	0.000000	0.382533	-0.008705	-0.217215	0.000000	0.000000	4.000000	19.000000	0.000000
22041.149048	0.146178	0.574766	0.087264	84.105316	103.241928	151.548996	4.399416	0.000000	-2.245148	0.000000	0.000000	0.000000	0.382533	-0.008705	-0.217215	0.000000	0.000000	4.000000	19.000000	0.000000
22041.152381	0.147340	0.574775	0.086436	84.111504	103.653702	151.901566	4.363214	0.000000	-2.308903	0.000000	0.000000	0.000000	0.348524	0.002604	-0.248578	0.000000	0.000000	4.000000	19.000000	0.000000
22041.155714	0.147340	0.574775	0.086436	84.111504	103.653702	151.901566	4.363214	0.000000	-2.308903	0.000000	0.000000	0.000000	0.348524	0.002604	-0.248578	0.000000	0.000000	4.000000	19.000000	0.000000
22041.159048	0.147340	0.574775	0.086436	84.111504	103.653702	151.901566	4.363214	0.000000	-2.308903	0.000000	0.000000	0.000000	0.348524	0.002604	-0.248578	0.000000	0.000000	4.000000	19.000000	0.000000
22041.162381	0.148312	0.574790	0.085530	84.108711	104.107651	152.381454	4.321784	0.000000	-2.366990	0.000000	0.000000	0.000000	0.291657	0.004589	-0.271575	0.000000	0.000000	4.000000	19.000000	0.000000
22041.165714	0.148312	0.574790	0.085530	84.108711	104.107651	152.381454	4.321784	0.000000	-2.366990	0.000000	0.000000	0.000000	0.291657	0.004589	-0.271575	0.000000	0.000000	4.000000	19.000000	0.000000
22041.169048	0.148312	0.574790	0.085530	84.108711	104.107651	152.381454	4.321784	0.000000	-2.366990	0.000000	0.000000	0.000000	0.291657	0.004589	-0.271575	0.000000	0.000000	4.000000	19.000000	0.000000
22041.172381	0.149089	0.574823	0.084528	84.107651	104.606827	153.224854	4.276521	0.000000	-2.415600	0.000000	0.000000	0.000000	0.233018	0.009918	-0.300757	0.000000	0.000000	4.000000	19.000000	0.000000
22041.175714	0.149089	0.574823	0.084528	84.107651	104.606827	153.224854	4.276521	0.000000	-2.415600	0.000000	0.000000	0.000000	0.233018	0.009918	-0.300757	0.000000	0.000000	4.000000	19.000000	0.000000
22041.179048	0.149089	0.574823	0.084528	84.107651	104.606827	153.224854	4.276521	0.000000	-2.415600	0.000000	0.000000	0.000000	0.233018	0.009918	-0.300757	0.000000	0.000000	4.000000	19.000000	0.000000
22041.182381	0.149659	0.574901	0.083488	84.099068	105.078674	153.948929	4.226395	0.000000	-2.454436	0.000000	0.000000	0.000000	0.170999	0.023340	-0.312042	0.000000	0.000000	4.000000	19.000000	0.000000
22041.185714	0.149659	0.574901	0.083488	84.099068	105.078674	153.948929	4.226395	0.000000	-2.454436	0.000000	0.000000	0.000000	0.170999	0.023340	-0.312042	0.000000	0.000000	4.000000	19.000000	0.000000
22041.189048	0.149659	0.574901	0.083488	84.099068	105.078674	153.948929	4.226395	0.000000	-2.454436	0.000000	0.000000	0.000000	0.170999	0.023340	-0.312042	0.000000	0.000000	4.000000	19.000000	0.000000
22041.192381	0.150140	0.575050	0.082434	84.056206	105.453133	154.340134	4.174388	0.000000	-2.482936	0.000000	0.000000	0.000000	0.144241	0.044829	-0.316141	0.000000	0.000000	4.000000	19.000000	0.000000
22041.195714	0.150140	0.575050	0.082434	84.056206	105.453133	154.340134	4.174388	0.000000	-2.482936	0.000000	0.000000	0.000000	0.144241	0.044829	-0.316141	0.000000	0.000000	4.000000	19.000000	0.000000
22041.199048	0.150140	0.575050	0.082434	84.056206	105.453133	154.340134	4.174388	0.000000	-2.482936	0.000000	0.000000	0.000000	0.144241	0.044829	-0.316141	0.000000	0.000000	4.000000	19.000000	0.000000
22041.202381	0.150500	0.575282	0.081352	83.979172	105.726563	154.610245	4.121698	0.000000	-2.506976	0.000000	0.000000	0.000000	0.108097	0.069562	-0.324493	0.000000	0.000000	4.000000	19.000000	0.000000
22041.205714	0.150500	0.575282	0.081352	83.979172	105.726563	154.610245	4.121698	0.000000	-2.506976	0.000000	0.000000	0.000000	0.108097	0.069562	-0.324493	0.000000	0.000000	4.000000	19.000000	0.000000
22041.209048	0.150500	0.575282	0.081352	83.979172	105.726563	154.610245	4.121698	0.000000	-2.506976	0.000000	0.000000	0.000000	0.108097	0.069562	-0.324493	0.000000	0.000000	4.000000	19.000000	0.000000
22041.212381	0.150656	0.575562	0.080336	83.916527	105.926056	154.824036	4.067616	0.000000	-2.524992	0.000000	0.000000	0.000000	0.046869	0.084067	-0.304891	0.000000	0.000000	4.000000	19.000000	0.000000
22041.215714	0.150656	0.575562	0.080336	83.916527	105.926056	154.824036	4.067616	0.000000	-2.524992	0.000000	0.000000	0.000000	0.046869	0.084067	-0.304891	0.000000	0.000000	4.000000	19.000000	0.000000
22041.219048	0.150656	0.575562	0.080336	83.916527	105.926056	154.824036	4.067616	0.000000	-2.524992	0.000000	0.000000	0.000000	0.046869	0.084067	-0.304891	0.000000	0.000000	4.000000	19.000000	0.000000
22041.222381	0.150580	0.575871	0.079377	83.903839	106.142136	155.029800	4.016800	0.000000	-2.532804	0.000000	0.000000	0.000000	-0.022936	0.092694	-0.287686	0.000000	0.000000	4.000000	19.000000	0.000000
22041.225714	0.150580	0.575871	0.079377	83.903839	106.142136	155.029800	4.016800	0.000000	-2.532804	0.000000	0.000000	0.000000	-0.022936	0.092694	-0.287686	0.000000	0.000000	4.000000	19.000000	0.000000
22041.229048	0.150580	0.575871	0.079377	83.903839	106.142136	155.029800	4.016800	0.000000	-2.532804	0.000000	0.000000	0.000000	-0.022936	0.092694	-0.287686	0.000000	0.000000	4.000000	19.000000	0.000000
22041.232381	0.150232	0.576182	0.078430	83.900047	106.335785	155.235733	3.968853	0.000000	-2.528982	0.000000	0.000000	0.000000	-0.104387	0.093051	-0.284016	0.000000	0.000000	4.000000	19.000000	0.000000
22041.235714	0.150232	0.576182	0.078430	83.900047	106.335785	155.235733	3.968853	0.000000	-2.528982	0.000000	0.000000	0.000000	-0.104387	0.093051	-0.284016	0.000000	0.000000	4.000000	19.000000	0.000000
22041.239048	0.150232	0.576182	0.078430	83.900047	106.335785	155.235733	3.968853	0.000000	-2.528982	0.000000	0.000000	0.000000	-0.104387	0.093051	-0.284016	0.000000	0.000000	4.000000	19.000000	0.000000
22041.242381	0.149621	0.576451	0.077523	83.847855	106.487320	155.463913	3.921517	0.000000	-2.511584	0.000000	0.000000	0.000000	-0.183105	0.080911	-0.272185	0.000000	0.000000	4.000000	19.000000	0.000000
22041.245714	0.149621	0.576451	0.077523	83.847855	106.487320	155.463913	3.921517	0.000000	-2.511584	0.000000	0.000000	0.000000	-0.183105	0.080911	-0.272185	0.000000	0.000000	4.000000	19.000000	0.000000
22041.249048	0.149621	0.576451	0.077523	83.847855	106.487320	155.463913	3.921517	0.000000	-2.511584	0.000000	0.000000	0.000000	-0.183105	0.080911	-0.272185	0.000000	0.000000	4.000000	19.000000	0.000000
22041.252381	0.148830	0.576700	0.076648	83.673988	106.553772	155.726517	3.876153	0.000000	-2.481066	0.000000	0.000000	0.000000	-0.237332	0.074577	-0.262398	0.000000	0.000000	4.000000	19.000000	0.000000
22041.255714	0.148830	0.576700	0.076648	83.673988	106.553772	155.726517	3.876153	0.000000	-2.481066	0.000000	0.000000	0.000000	-0.237332	0.074577	-0.262398	0.000000	0.000000	4.000000	19.000000	0.000000
22041.259048	0.148830	0.576700	0.076648	83.673988	106.553772	155.726517	3.876153	0.000000	-2.481066	0.000000	0.000000	0.000000	-0.237332	0.074577	-0.262398	0.000000	0.000000	4.000000	19.000000	0.000000
22041.262381	0.147975	0.576955	0.075830	83.376999	106.451370	155.932678	3.832420	0.000000	-2.441511	0.000000	0.000000	0.000000	-0.256573	0.076495	-0.245606	0.000000	0.000000	4.000000	19.000000	0.000000
22041.265714	0.147975	0.576955	0.075830	83.376999	106.451370	155.932678	3.832420	0.000000	-2.441511	0.000000	0.000000	0.000000	-0.256573	0.076495	-0.245606	0.000000	0.000000	4.000000	19.000000	0.000000
22041.269048	0.147975	0.576955	0.075830	83.376999	106.451370	155.932678	3.832420	0.000000	-2.441511	0.000000	0.000000	0.000000	-0.256573	0.076495	-0.245606	0.000000	0.000000	4.000000	19.000000	0.000000
22041.272381	0.147013	0.577175	0.075109	82.997955	106.278503	156.147446	3.791486	0.000000	-2.398749	0.000000	0.000000	0.000000	-0.288576	0.066118	-0.216301	0.000000	0.000000	4.000000	19.000000	0.000000
22041.275714	0.147013	0.577175	0.075109	82.997955	106.278503	156.147446	3.791486	0.000000	-2.398749	0.000000	0.000000	0.000000	-0.288576	0.066118	-0.216301	0.000000	0.000000	4.000000	19.000000	0.000000
22041.279048	0.147013	0.577175	0.075109	82.997955	106.278503	156.147446	3.791486	0.000000	-2.398749	0.000000	0.000000	0.000000	-0.288576	0.066118	-0.216301	0.000000	0.000000	4.000000	19.000000	0.000000
22041.282381	0.146001	0.577351	0.074493	82.613823	106.035294	156.307175	3.755436	0.000000	-2.350653	0.000000	0.000000	0.000000	-0.303559	0.052635	-0.184777	0.000000	0.000000	4.000000	19.000000	0.000000
22041.285714	0.146001	0.577351	0.074493	82.613823	106.035294	156.307175	3.755436	0.000000	-2.350653	0.000000	0.000000	0.000000	-0.303559	0.052635	-0.184777	0.000000	0.000000	4.000000	19.000000	0.000000
22041.289048	0.146001	0.577351	0.074493	82.613823	106.035294	156.307175	3.755436	0.000000	-2.350653	0.000000	0.000000	0.000000	-0.303559	0.052635	-0.184777	0.000000	0.000000	4.000000	19.000000	0.000000
22041.292381	0.144928	0.577509	0.074041	82.310272	105.829956	156.449265	3.724639	0.000000	-2.300060	0.000000	0.000000	0.000000	-0.321826	0.047545	-0.135482	0.000000	0.000000	4.000000	19.000000	0.000000
22041.295714	0.144928	0.577509	0.074041	82.310272	105.829956	156.449265	3.724639	0.000000	-2.300060	0.000000	0.000000	0.000000	-0.321826	0.047545	-0.135482	0.000000	0.000000	4.000000	19.000000	0.000000
22041.299048	0.144928	0.577509	0.074041	82.310272	105.829956	156.449265	3.724639	0.000000	-2.300060	0.000000	0.000000	0.000000	-0.321826	0.047545	-0.135482	0.000000	0.000000	4.000000	19.000000	0.000000
22041.302381	0.143773	0.577671	0.073776	82.137131	105.660591	156.529968	3.702059	0.000000	-2.246423	0.000000	0.000000	0.000000	-0.346515	0.048393	-0.079568	0.000000	0.000000	4.000000	19.000000	0.000000
22041.305714	0.143773	0.577671	0.073776	82.137131	105.660591	156.529968	3.702059	0.000000	-2.246423	0.000000	0.000000	0.000000	-0.346515	0.048393	-0.079568	0.000000	0.000000	4.000000	19.000000	0.000000
22041.309048	0.143773	0.577671	0.073776	82.137131	105.660591	156.529968	3.702059	0.000000	-2.246423	0.000000	0.000000	0.000000	-0.346515	0.048393	-0.079568	0.000000	0.000000	4.000000	19.000000	0.000000
22041.312381	0.142592	0.577824	0.073705	82.079971	105.540695	156.571991	3.688798	0.000000	-2.188670	0.000000	0.000000	0.000000	-0.354510	0.046112	-0.021300	0.000000	0.000000	4.000000	19.000000	0.000000
22041.315714	0.142592	0.577824	0.073705	82.079971	105.540695	156.571991	3.688798	0.000000	-2.188670	0.000000	0.000000	0.000000	-0.354510	0.046112	-0.021300	0.000000	0.000000	4.000000	19.000000	0.000000
22041.319048	0.142592	0.577824	0.073705	82.079971	105.540695	156.571991	3.688798	0.000000	-2.188670	0.000000	0.000000	0.000000	-0.354510	0.046112	-0.021300	0.000000	0.000000	4.000000	19.000000	0.000000
22041.322381	0.141403	0.577951	0.073806	82.069244	105.386253	156.548615	3.685248	0.000000	-2.129585	0.000000	0.000000	0.000000	-0.356482	0.038136	0.030331	0.000000	0.000000	4.000000	19.000000	0.000000
22041.325714	0.141403	0.577951	0.073806	82.069244	105.386253	156.548615	3.685248	0.000000	-2.129585	0.000000	0.000000	0.000000	-0.356482	0.038136	0.030331	0.000000	0.000000	4.000000	19.000000	0.000000
22041.329048	0.141403	0.577951	0.073806	82.069244	105.386253	156.548615	3.685248	0.000000	-2.129585	0.000000	0.000000	0.000000	-0.356482	0.038136	0.030331	0.000000	0.000000	4.000000	19.000000	0.000000
22041.332381	0.140248	0.578050	0.074132	82.040833	105.146370	156.456573	3.690303	0.000000	-2.070171	0.000000	0.000000	0.000000	-0.346521	0.029549	0.097661	0.000000	0.000000	4.000000	19.000000	0.000000
22041.335714	0.140248	0.578050	0.074132	82.040833	105.146370	156.456573	3.690303	0.000000	-2.070171	0.000000	0.000000	0.000000	-0.346521	0.029549	0.097661	0.000000	0.000000	4.000000	19.000000	0.000000
22041.339048	0.140248	0.578050	0.074132	82.040833	105.146370	156.456573	3.690303	0.000000	-2.070171	0.000000	0.000000	0.000000	-0.346521	0.029549	0.097661	0.000000	0.000000	4.000000	19.000000	0.000000
22041.342381	0.139180	0.578133	0.074581	81.962395	104.825653	156.319168	3.706580	0.000000	-2.012418	0.000000	0.000000	0.000000	-0.320633	0.024929	0.134880	0.000000	0.000000	4.000000	19.000000	0.000000
22041.345714	0.139180	0.578133	0.074581	81.962395	104.825653	156.319168	3.706580	0.000000	-2.012418	0.000000	0.000000	0.000000	-0.320633	0.024929	0.134880	0.000000	0.000000	4.000000	19.000000	0.000000
22041.349048	0.139180	0.578133	0.074581	81.962395	104.825653	156.319168	3.706580	0.000000	-2.012418	0.000000	0.000000	0.000000	-0.320633	0.024929	0.134880	0.000000	0.000000	4.000000	19.000000	0.000000
22041.352381	0.138257	0.578209	0.075179	81.853508	104.447769	156.133133	3.729060	0.000000	-1.958979	0.000000	0.000000	0.000000	-0.276903	0.022854	0.179460	0.000000	0.000000	4.000000	19.000000	0.000000
22041.355714	0.138257	0.578209	0.075179	81.853508	104.447769	156.133133	3.729060	0.000000	-1.958979	0.000000	0.000000	0.000000	-0.276903	0.022854	0.179460	0.000000	0.000000	4.000000	19.000000	0.000000
22041.359048	0.138257	0.578209	0.075179	81.853508	104.447769	156.133133	3.729060	0.000000	-1.958979	0.000000	0.000000	0.000000	-0.276903	0.022854	0.179460	0.000000	0.000000	4.000000	19.000000	0.000000
22041.362381	0.137461	0.578231	0.075859	81.758736	104.078987	155.723038	3.758970	0.000000	-1.912829	0.000000	0.000000	0.000000	-0.238656	0.006612	0.203821	0.000000	0.000000	4.000000	19.000000	0.000000
22041.365714	0.137461	0.578231	0.075859	81.758736	104.078987	155.723038	3.758970	0.000000	-1.912829	0.000000	0.000000	0.000000	-0.238656	0.006612	0.203821	0.000000	0.000000	4.000000	19.000000	0.000000
22041.369048	0.137461	0.578231	0.075859	81.758736	104.078987	155.723038	3.758970	0.000000	-1.912829	0.000000	0.000000	0.000000	-0.238656	0.006612	0.203821	0.000000	0.000000	4.000000	19.000000	0.000000
22041.372381	0.137461	0.578231	0.075859	81.708519	103.778603	155.200882	3.792940	0.000000	-1.873053	0.000000	0.000000	0.000000	-0.238656	0.006612	0.203821	0.000000	0.000000	4.000000	19.000000	0.000000
22041.375714	0.136783	0.578190	0.076583	81.708519	103.778603	155.200882	3.792940	0.000000	-1.873053	0.000000	0.000000	0.000000	-0.203322	-0.012236	0.217170	0.000000	0.000000	4.000000	19.000000	0.000000
22041.379048	0.136783	0.578190	0.076583	81.708519	103.778603	155.200882	3.792940	0.000000	-1.873053	0.000000	0.000000	0.000000	-0.203322	-0.012236	0.217170	0.000000	0.000000	4.000000	19.000000	0.000000
22041.382381	0.136272	0.578037	0.077330	81.706535	103.574974	155.014969	3.792940	0.000000	-1.873053	0.000000	0.000000	0.000000	-0.153435	-0.045964	0.224049	0.000000	0.000000	4.000000	19.000000	0.000000
22041.385714	0.136272	0.578037	0.077330	81.706535	103.574974	155.014969	3.792940	0.000000	-1.873053	0.000000	0.000000	0.000000	-0.153435	-0.045964	0.224049	0.000000	0.000000	4.000000	19.000000	0.000000
22041.389048	0.136272	0.578037	0.077330	81.706535	103.574974	155.014969	3.792940	0.000000	-1.873053	0.000000	0.000000	0.000000	-0.153435	-0.045964	0.224049	0.000000	0.000000	4.000000	19.000000	0.000000
22041.392381	0.136272	0.578037	0.077330	81.706390	103.456184	154.925964	3.866477	0.000000	-1.813594	0.000000	0.000000	0.000000	-0.153435	-0.045964	0.224049	0.000000	0.000000	4.000000	19.000000	0.000000
22041.395714	0.135925	0.577801	0.078093	81.706390	103.456184	154.925964	3.866477	0.000000	-1.813594	0.000000	0.000000	0.000000	-0.103921	-0.070780	0.229108	0.000000	0.000000	4.000000	19.000000	0.000000
22041.399048	0.135925	0.577801	0.078093	81.706390	103.456184	154.925964	3.866477	0.000000	-1.813594	0.000000	0.000000	0.000000	-0.103921	-0.070780	0.229108	0.000000	0.000000	4.000000	19.000000	0.000000
22041.402381	0.135750	0.577496	0.078787	81.706390	103.418083	154.894028	3.866477	0.000000	-1.813594	0.000000	0.000000	0.000000	-0.052770	-0.091686	0.208077	0.000000	0.000000	4.000000	19.000000	0.000000
22041.405714	0.135750	0.577496	0.078787	81.706390	103.418083	154.894028	3.866477	0.000000	-1.813594	0.000000	0.000000	0.000000	-0.052770	-0.091686	0.208077	0.000000	0.000000	4.000000	19.000000	0.000000
22041.409048	0.135750	0.577496	0.078787	81.706390	103.418083	154.894028	3.866477	0.000000	-1.813594	0.000000	0.000000	0.000000	-0.052770	-0.091686	0.208077	0.000000	0.000000	4.000000	19.000000	0.000000
22041.412381	0.135750	0.577496	0.078787	81.706566	103.482224	154.956879	3.939341	0.000000	-1.787479	0.000000	0.000000	0.000000	-0.052770	-0.091686	0.208077	0.000000	0.000000	4.000000	19.000000	0.000000
22041.415714	0.135721	0.577090	0.079423	81.706566	103.482224	154.956879	3.939341	0.000000	-1.787479	0.000000	0.000000	0.000000	-0.008571	-0.121700	0.190917	0.000000	0.000000	4.000000	19.000000	0.000000
22041.419048	0.135721	0.577090	0.079423	81.706566	103.482224	154.956879	3.939341	0.000000	-1.787479	0.000000	0.000000	0.000000	-0.008571	-0.121700	0.190917	0.000000	0.000000	4.000000	19.000000	0.000000
22041.422381	0.135853	0.576637	0.079946	81.706772	103.611092	155.087112	3.939341	0.000000	-1.787479	0.000000	0.000000	0.000000	0.039664	-0.136047	0.156836	0.000000	0.000000	4.000000	19.000000	0.000000
22041.425714	0.135853	0.576637	0.079946	81.706772	103.611092	155.087112	3.939341	0.000000	-1.787479	0.000000	0.000000	0.000000	0.039664	-0.136047	0.156836	0.000000	0.000000	4.000000	19.000000	0.000000
22041.429048	0.135853	0.576637	0.079946	81.706772	103.611092	155.087112	3.939341	0.000000	-1.787479	0.000000	0.000000	0.000000	0.039664	-0.136047	0.156836	0.000000	0.000000	4.000000	19.000000	0.000000
22041.432381	0.135853	0.576637	0.079946	81.707008	103.817917	155.282379	3.997299	0.000000	-1.792662	0.000000	0.000000	0.000000	0.039664	-0.136047	0.156836	0.000000	0.000000	4.000000	19.000000	0.000000
22041.435714	0.136125	0.576155	0.080377	81.707008	103.817917	155.282379	3.997299	0.000000	-1.792662	0.000000	0.000000	0.000000	0.081572	-0.144585	0.129285	0.000000	0.000000	4.000000	19.000000	0.000000
22041.439048	0.136125	0.576155	0.080377	81.707008	103.817917	155.282379	3.997299	0.000000	-1.792662	0.000000	0.000000	0.000000	0.081572	-0.144585	0.129285	0.000000	0.000000	4.000000	19.000000	0.000000
22041.442381	0.136557	0.575655	0.080688	81.708908	104.090897	155.521057	3.997299	0.000000	-1.792662	0.000000	0.000000	0.000000	0.129585	-0.149758	0.093203	0.000000	0.000000	4.000000	19.000000	0.000000
22041.445714	0.136557	0.575655	0.080688	81.708908	104.090897	155.521057	3.997299	0.000000	-1.792662	0.000000	0.000000	0.000000	0.129585	-0.149758	0.093203	0.000000	0.000000	4.000000	19.000000	0.000000
22041.449048	0.136557	0.575655	0.080688	81.708908	104.090897	155.521057	3.997299	0.000000	-1.792662	0.000000	0.000000	0.000000	0.129585	-0.149758	0.093203	0.000000	0.000000	4.000000	19.000000	0.000000
22041.452381	0.136557	0.575655	0.080688	81.716103	104.379478	155.759964	4.034380	0.000000	-1.827854	0.000000	0.000000	0.000000	0.129585	-0.149758	0.093203	0.000000	0.000000	4.000000	19.000000	0.000000
22041.455714	0.137106	0.575178	0.080922	81.716103	104.379478	155.759964	4.034380	0.000000	-1.827854	0.000000	0.000000	0.000000	0.164679	-0.143300	0.070183	0.000000	0.000000	4.000000	19.000000	0.000000
22041.459048	0.137106	0.575178	0.080922	81.716103	104.379478	155.759964	4.034380	0.000000	-1.827854	0.000000	0.000000	0.000000	0.164679	-0.143300	0.070183	0.000000	0.000000	4.000000	19.000000	0.000000
22041.462381	0.137680	0.574725	0.081039	81.744507	104.714005	156.021896	4.034380	0.000000	-1.827854	0.000000	0.000000	0.000000	0.172289	-0.135918	0.035326	0.000000	0.000000	4.000000	19.000000	0.000000
22041.465714	0.137680	0.574725	0.081039	81.744507	104.714005	156.021896	4.034380	0.000000	-1.827854	0.000000	0.000000	0.000000	0.172289	-0.135918	0.035326	0.000000	0.000000	4.000000	19.000000	0.000000
22041.469048	0.137680	0.574725	0.081039	81.744507	104.714005	156.021896	4.034380	0.000000	-1.827854	0.000000	0.000000	0.000000	0.172289	-0.135918	0.035326	0.000000	0.000000	4.000000	19.000000	0.000000
22041.472381	0.137680	0.574725	0.081039	81.811806	105.135117	156.332886	4.051966	0.000000	-1.884015	0.000000	0.000000	0.000000	0.172289	-0.135918	0.035326	0.000000	0.000000	4.000000	19.000000	0.000000
22041.475714	0.138230	0.574266	0.081060	81.811806	105.135117	156.332886	4.051966	0.000000	-1.884015	0.000000	0.000000	0.000000	0.164984	-0.137513	0.006271	0.000000	0.000000	4.000000	19.000000	0.000000
22041.479048	0.138230	0.574266	0.081060	81.811806	105.135117	156.332886	4.051966	0.000000	-1.884015	0.000000	0.000000	0.000000	0.164984	-0.137513	0.006271	0.000000	0.000000	4.000000	19.000000	0.000000
22041.482381	0.138752	0.573864	0.080972	81.884148	105.564369	156.650238	4.051966	0.000000	-1.884015	0.000000	0.000000	0.000000	0.156635	-0.120837	-0.026460	0.000000	0.000000	4.000000	19.000000	0.000000
22041.485714	0.138752	0.573864	0.080972	81.884148	105.564369	156.650238	4.051966	0.000000	-1.884015	0.000000	0.000000	0.000000	0.156635	-0.120837	-0.026460	0.000000	0.000000	4.000000	19.000000	0.000000
22041.489048	0.138752	0.573864	0.080972	81.884148	105.564369	156.650238	4.051966	0.000000	-1.884015	0.000000	0.000000	0.000000	0.156635	-0.120837	-0.026460	0.000000	0.000000	4.000000	19.000000	0.000000
22041.492381	0.138752	0.573864	0.080972	81.927635	105.968155	156.968475	4.048600	0.000000	-1.937618	0.000000	0.000000	0.000000	0.156635	-0.120837	-0.026460	0.000000	0.000000	4.000000	19.000000	0.000000
22041.495714	0.139226	0.573505	0.080803	81.927635	105.968155	156.968475	4.048600	0.000000	-1.937618	0.000000	0.000000	0.000000	0.142216	-0.107422	-0.050670	0.000000	0.000000	4.000000	19.000000	0.000000
22041.499048	0.139226	0.573505	0.080803	81.927635	105.968155	156.968475	4.048600	0.000000	-1.937618	0.000000	0.000000	0.000000	0.142216	-0.107422	-0.050670	0.000000	0.000000	4.000000	19.000000	0.000000
22041.502381	0.139711	0.573231	0.080571	81.933792	106.272644	157.215103	4.048600	0.000000	-1.937618	0.000000	0.000000	0.000000	0.145478	-0.082479	-0.069508	0.000000	0.000000	4.000000	19.000000	0.000000
22041.505714	0.139711	0.573231	0.080571	81.933792	106.272644	157.215103	4.048600	0.000000	-1.937618	0.000000	0.000000	0.000000	0.145478	-0.082479	-0.069508	0.000000	0.000000	4.000000	19.000000	0.000000
22041.509048	0.139711	0.573231	0.080571	81.933792	106.272644	157.215103	4.048600	0.000000	-1.937618	0.000000	0.000000	0.000000	0.145478	-0.082479	-0.069508	0.000000	0.000000	4.000000	19.000000	0.000000
22041.512381	0.139711	0.573231	0.080571	81.932724	106.567169	157.460342	4.028571	0.000000	-1.985568	0.000000	0.000000	0.000000	0.145478	-0.082479	-0.069508	0.000000	0.000000	4.000000	19.000000	0.000000
22041.515714	0.140167	0.573016	0.080334	81.932724	106.567169	157.460342	4.028571	0.000000	-1.985568	0.000000	0.000000	0.000000	0.136757	-0.064226	-0.071361	0.000000	0.000000	4.000000	19.000000	0.000000
22041.519048	0.140167	0.573016	0.080334	81.932724	106.567169	157.460342	4.028571	0.000000	-1.985568	0.000000	0.000000	0.000000	0.136757	-0.064226	-0.071361	0.000000	0.000000	4.000000	19.000000	0.000000
22041.522381	0.140592	0.572893	0.080084	81.932228	106.754257	157.600204	4.028571	0.000000	-1.985568	0.000000	0.000000	0.000000	0.127565	-0.036892	-0.075003	0.000000	0.000000	4.000000	19.000000	0.000000
22041.525714	0.140592	0.572893	0.080084	81.932228	106.754257	157.600204	4.028571	0.000000	-1.985568	0.000000	0.000000	0.000000	0.127565	-0.036892	-0.075003	0.000000	0.000000	4.000000	19.000000	0.000000
22041.529048	0.140592	0.572893	0.080084	81.932228	106.754257	157.600204	4.028571	0.000000	-1.985568	0.000000	0.000000	0.000000	0.127565	-0.036892	-0.075003	0.000000	0.000000	4.000000	19.000000	0.000000
22041.532381	0.140592	0.572893	0.080084	81.932037	106.897247	157.695511	4.004177	0.000000	-2.029621	0.000000	0.000000	0.000000	0.127565	-0.036892	-0.075003	0.000000	0.000000	4.000000	19.000000	0.000000
22041.535714	0.141014	0.572831	0.079821	81.932037	106.897247	157.695511	4.004177	0.000000	-2.029621	0.000000	0.000000	0.000000	0.126497	-0.018698	-0.078786	0.000000	0.000000	4.000000	19.000000	0.000000
22041.539048	0.141014	0.572831	0.079821	81.932037	106.897247	157.695511	4.004177	0.000000	-2.029621	0.000000	0.000000	0.000000	0.126497	-0.018698	-0.078786	0.000000	0.000000	4.000000	19.000000	0.000000
22041.542381	0.141014	0.572831	0.079821	81.933449	106.925430	157.681641	4.004177	0.000000	-2.029621	0.000000	0.000000	0.000000	0.126497	-0.018698	-0.078786	0.000000	0.000000	4.000000	19.000000	0.000000
22041.545714	0.141014	0.572831	0.079821	81.933449	106.925430	157.681641	4.004177	0.000000	-2.029621	0.000000	0.000000	0.000000	0.126497	-0.018698	-0.078786	0.000000	0.000000	4.000000	19.000000	0.000000
22041.549048	0.141356	0.572830	0.079566	81.933449	106.925430	157.681641	4.004177	0.000000	-2.029621	0.000000	0.000000	0.000000	0.102498	-0.000470	-0.076518	0.000000	0.000000	4.000000	19.000000	0.000000
22041.552381	0.141613	0.572869	0.079303	81.936615	106.861107	157.586945	3.991046	0.000000	-2.050704	0.000000	0.000000	0.000000	0.077295	0.011934	-0.078851	0.000000	0.000000	4.000000	19.000000	0.000000
22041.555714	0.141613	0.572869	0.079303	81.936615	106.861107	157.586945	3.991046	0.000000	-2.050704	0.000000	0.000000	0.000000	0.077295	0.011934	-0.078851	0.000000	0.000000	4.000000	19.000000	0.000000
22041.559048	0.141613	0.572869	0.079303	81.936615	106.861107	157.586945	3.991046	0.000000	-2.050704	0.000000	0.000000	0.000000	0.077295	0.011934	-0.078851	0.000000	0.000000	4.000000	19.000000	0.000000
22041.562381	0.141613	0.572869	0.079303	81.942749	106.608208	157.318146	3.965151	0.000000	-2.080670	0.000000	0.000000	0.000000	0.077295	0.011934	-0.078851	0.000000	0.000000	4.000000	19.000000	0.000000
22041.565714	0.141716	0.572939	0.079074	81.942749	106.608208	157.318146	3.965151	0.000000	-2.080670	0.000000	0.000000	0.000000	0.030902	0.021027	-0.068617	0.000000	0.000000	4.000000	19.000000	0.000000
22041.569048	0.141716	0.572939	0.079074	81.942749	106.608208	157.318146	3.965151	0.000000	-2.080670	0.000000	0.000000	0.000000	0.030902	0.021027	-0.068617	0.000000	0.000000	4.000000	19.000000	0.000000
22041.572381	0.141716	0.572939	0.079074	81.951401	106.188210	156.896896	3.965151	0.000000	-2.080670	0.000000	0.000000	0.000000	0.030902	0.021027	-0.068617	0.000000	0.000000	4.000000	19.000000	0.000000
22041.575714	0.141716	0.572939	0.079074	81.951401	106.188210	156.896896	3.965151	0.000000	-2.080670	0.000000	0.000000	0.000000	0.030902	0.021027	-0.068617	0.000000	0.000000	4.000000	19.000000	0.000000
22041.579048	0.141710	0.573051	0.078845	81.951401	106.188210	156.896896	3.965151	0.000000	-2.080670	0.000000	0.000000	0.000000	-0.001865	0.033416	-0.068875	0.000000	0.000000	4.000000	19.000000	0.000000
22041.582381	0.141710	0.573051	0.078845	81.955948	105.855896	156.572021	3.953715	0.000000	-2.085820	0.000000	0.000000	0.000000	-0.001865	0.033416	-0.068875	0.000000	0.000000	4.000000	19.000000	0.000000
22041.585714	0.141710	0.573051	0.078845	81.955948	105.855896	156.572021	3.953715	0.000000	-2.085820	0.000000	0.000000	0.000000	-0.001865	0.033416	-0.068875	0.000000	0.000000	4.000000	19.000000	0.000000
22041.589048	0.141710	0.573051	0.078845	81.955948	105.855896	156.572021	3.953715	0.000000	-2.085820	0.000000	0.000000	0.000000	-0.001865	0.033416	-0.068875	0.000000	0.000000	4.000000	19.000000	0.000000
22041.592381	0.141509	0.573375	0.078392	81.960075	105.470467	156.195908	3.942236	0.000000	-2.085510	0.000000	0.000000	0.000000	-0.060352	0.097298	-0.135690	0.000000	0.000000	4.000000	19.000000	0.000000
22041.595714	0.141509	0.573375	0.078392	81.960075	105.470467	156.195908	3.942236	0.000000	-2.085510	0.000000	0.000000	0.000000	-0.060352	0.097298	-0.135690	0.000000	0.000000	4.000000	19.000000	0.000000
22041.599048	0.141509	0.573375	0.078392	81.960075	105.470467	156.195908	3.942236	0.000000	-2.085510	0.000000	0.000000	0.000000	-0.060352	0.097298	-0.135690	0.000000	0.000000	4.000000	19.000000	0.000000
22041.602381	0.141509	0.573375	0.078392	81.966423	105.034065	155.770584	3.919621	0.000000	-2.075451	0.000000	0.000000	0.000000	-0.060352	0.097298	-0.135690	0.000000	0.000000	4.000000	19.000000	0.000000
22041.605714	0.141355	0.573585	0.078222	81.966423	105.034065	155.770584	3.919621	0.000000	-2.075451	0.000000	0.000000	0.000000	-0.046163	0.062957	-0.051235	0.000000	0.000000	4.000000	19.000000	0.000000
22041.609048	0.141355	0.573585	0.078222	81.966423	105.034065	155.770584	3.919621	0.000000	-2.075451	0.000000	0.000000	0.000000	-0.046163	0.062957	-0.051235	0.000000	0.000000	4.000000	19.000000	0.000000
22041.612381	0.141355	0.573585	0.078222	81.973877	104.451065	155.201874	3.919621	0.000000	-2.075451	0.000000	0.000000	0.000000	-0.046163	0.062957	-0.051235	0.000000	0.000000	4.000000	19.000000	0.000000
22041.615714	0.141355	0.573585	0.078222	81.973877	104.451065	155.201874	3.919621	0.000000	-2.075451	0.000000	0.000000	0.000000	-0.046163	0.062957	-0.051235	0.000000	0.000000	4.000000	19.000000	0.000000
22041.619048	0.141231	0.573814	0.078059	81.973877	104.451065	155.201874	3.919621	0.000000	-2.075451	0.000000	0.000000	0.000000	-0.037301	0.068642	-0.048644	0.000000	0.000000	4.000000	19.000000	0.000000
22041.622381	0.141231	0.573814	0.078059	81.981247	103.822960	154.583115	3.911082	0.000000	-2.067756	0.000000	0.000000	0.000000	-0.037301	0.068642	-0.048644	0.000000	0.000000	4.000000	19.000000	0.000000
22041.625714	0.141231	0.573814	0.078059	81.981247	103.822960	154.583115	3.911082	0.000000	-2.067756	0.000000	0.000000	0.000000	-0.037301	0.068642	-0.048644	0.000000	0.000000	4.000000	19.000000	0.000000
22041.629048	0.141231	0.573814	0.078059	81.981247	103.822960	154.583115	3.911082	0.000000	-2.067756	0.000000	0.000000	0.000000	-0.037301	0.068642	-0.048644	0.000000	0.000000	4.000000	19.000000	0.000000
22041.632381	0.141005	0.574222	0.077719	81.988197	103.180153	153.952911	3.902974	0.000000	-2.061540	0.000000	0.000000	0.000000	-0.067704	0.122347	-0.102205	0.000000	0.000000	4.000000	19.000000	0.000000
22041.635714	0.141005	0.574222	0.077719	81.988197	103.180153	153.952911	3.902974	0.000000	-2.061540	0.000000	0.000000	0.000000	-0.067704	0.122347	-0.102205	0.000000	0.000000	4.000000	19.000000	0.000000
22041.639048	0.141005	0.574222	0.077719	81.988197	103.180153	153.952911	3.902974	0.000000	-2.061540	0.000000	0.000000	0.000000	-0.067704	0.122347	-0.102205	0.000000	0.000000	4.000000	19.000000	0.000000
22041.642381	0.141005	0.574222	0.077719	81.994354	102.586235	153.366608	3.885940	0.000000	-2.050256	0.000000	0.000000	0.000000	-0.067704	0.122347	-0.102205	0.000000	0.000000	4.000000	19.000000	0.000000
22041.645714	0.140935	0.574390	0.077555	81.994354	102.586235	153.366608	3.885940	0.000000	-2.050256	0.000000	0.000000	0.000000	-0.021076	0.050375	-0.049056	0.000000	0.000000	4.000000	19.000000	0.000000
22041.649048	0.140935	0.574390	0.077555	81.994354	102.586235	153.366608	3.885940	0.000000	-2.050256	0.000000	0.000000	0.000000	-0.021076	0.050375	-0.049056	0.000000	0.000000	4.000000	19.000000	0.000000
22041.652381	0.140935	0.574390	0.077555	81.999718	101.991493	152.779495	3.885940	0.000000	-2.050256	0.000000	0.000000	0.000000	-0.021076	0.050375	-0.049056	0.000000	0.000000	4.000000	19.000000	0.000000
22041.655714	0.140935	0.574390	0.077555	81.999718	101.991493	152.779495	3.885940	0.000000	-2.050256	0.000000	0.000000	0.000000	-0.021076	0.050375	-0.049056	0.000000	0.000000	4.000000	19.000000	0.000000
22041.659048	0.140831	0.574519	0.077367	81.999718	101.991493	152.779495	3.885940	0.000000	-2.050256	0.000000	0.000000	0.000000	-0.031135	0.038858	-0.056356	0.000000	0.000000	4.000000	19.000000	0.000000
22041.662381	0.140831	0.574519	0.077367	82.003044	101.662193	152.456528	3.877764	0.000000	-2.046743	0.000000	0.000000	0.000000	-0.031135	0.038858	-0.056356	0.000000	0.000000	4.000000	19.000000	0.000000
22041.665714	0.140831	0.574519	0.077367	82.003044	101.662193	152.456528	3.877764	0.000000	-2.046743	0.000000	0.000000	0.000000	-0.031135	0.038858	-0.056356	0.000000	0.000000	4.000000	19.000000	0.000000
22041.669048	0.140831	0.574519	0.077367	82.003044	101.662193	152.456528	3.877764	0.000000	-2.046743	0.000000	0.000000	0.000000	-0.031135	0.038858	-0.056356	0.000000	0.000000	4.000000	19.000000	0.000000
22041.672381	0.140701	0.574663	0.076872	82.004044	101.462227	152.261292	3.868372	0.000000	-2.041553	0.000000	0.000000	0.000000	-0.039161	0.043050	-0.148652	0.000000	0.000000	4.000000	19.000000	0.000000
22041.675714	0.140701	0.574663	0.076872	82.004044	101.462227	152.261292	3.868372	0.000000	-2.041553	0.000000	0.000000	0.000000	-0.039161	0.043050	-0.148652	0.000000	0.000000	4.000000	19.000000	0.000000
22041.679048	0.140701	0.574663	0.076872	82.004044	101.462227	152.261292	3.868372	0.000000	-2.041553	0.000000	0.000000	0.000000	-0.039161	0.043050	-0.148652	0.000000	0.000000	4.000000	19.000000	0.000000
22041.682381	0.140701	0.574663	0.076872	82.006599	101.285011	152.081711	3.843596	0.000000	-2.035027	0.000000	0.000000	0.000000	-0.039161	0.043050	-0.148652	0.000000	0.000000	4.000000	19.000000	0.000000
22041.685714	0.140713	0.574704	0.076610	82.006599	101.285011	152.081711	3.843596	0.000000	-2.035027	0.000000	0.000000	0.000000	0.003707	0.012424	-0.078499	0.000000	0.000000	4.000000	19.000000	0.000000
22041.689048	0.140713	0.574704	0.076610	82.006599	101.285011	152.081711	3.843596	0.000000	-2.035027	0.000000	0.000000	0.000000	0.003707	0.012424	-0.078499	0.000000	0.000000	4.000000	19.000000	0.000000
22041.692381	0.140713	0.574704	0.076610	82.010384	100.927330	151.720749	3.843596	0.000000	-2.035027	0.000000	0.000000	0.000000	0.003707	0.012424	-0.078499	0.000000	0.000000	4.000000	19.000000	0.000000
22041.695714	0.140713	0.574704	0.076610	82.010384	100.927330	151.720749	3.843596	0.000000	-2.035027	0.000000	0.000000	0.000000	0.003707	0.012424	-0.078499	0.000000	0.000000	4.000000	19.000000	0.000000
22041.699048	0.140731	0.574734	0.076370	82.010384	100.927330	151.720749	3.843596	0.000000	-2.035027	0.000000	0.000000	0.000000	0.005403	0.009097	-0.072008	0.000000	0.000000	4.000000	19.000000	0.000000
22041.702381	0.140731	0.574734	0.076370	82.014679	100.366585	151.155518	3.830513	0.000000	-2.035644	0.000000	0.000000	0.000000	0.005403	0.009097	-0.072008	0.000000	0.000000	4.000000	19.000000	0.000000
22041.705714	0.140731	0.574734	0.076370	82.014679	100.366585	151.155518	3.830513	0.000000	-2.035644	0.000000	0.000000	0.000000	0.005403	0.009097	-0.072008	0.000000	0.000000	4.000000	19.000000	0.000000
22041.709048	0.140731	0.574734	0.076370	82.014679	100.366585	151.155518	3.830513	0.000000	-2.035644	0.000000	0.000000	0.000000	0.005403	0.009097	-0.072008	0.000000	0.000000	4.000000	19.000000	0.000000
22041.712381	0.140829	0.574784	0.076126	82.018349	99.574654	150.363205	3.818511	0.000000	-2.036545	0.000000	0.000000	0.000000	0.029382	0.014845	-0.073389	0.000000	0.000000	4.000000	19.000000	0.000000
22041.715714	0.140829	0.574784	0.076126	82.018349	99.574654	150.363205	3.818511	0.000000	-2.036545	0.000000	0.000000	0.000000	0.029382	0.014845	-0.073389	0.000000	0.000000	4.000000	19.000000	0.000000
22041.719048	0.140829	0.574784	0.076126	82.018349	99.574654	150.363205	3.818511	0.000000	-2.036545	0.000000	0.000000	0.000000	0.029382	0.014845	-0.073389	0.000000	0.000000	4.000000	19.000000	0.000000
22041.722381	0.140829	0.574784	0.076126	82.020828	98.779564	149.576218	3.806280	0.000000	-2.041442	0.000000	0.000000	0.000000	0.029382	0.014845	-0.073389	0.000000	0.000000	4.000000	19.000000	0.000000
22041.725714	0.140813	0.574787	0.076067	82.020828	98.779564	149.576218	3.806280	0.000000	-2.041442	0.000000	0.000000	0.000000	-0.004666	0.000827	-0.017662	0.000000	0.000000	4.000000	19.000000	0.000000
22041.729048	0.140813	0.574787	0.076067	82.020828	98.779564	149.576218	3.806280	0.000000	-2.041442	0.000000	0.000000	0.000000	-0.004666	0.000827	-0.017662	0.000000	0.000000	4.000000	19.000000	0.000000
22041.732381	0.140813	0.574787	0.076067	82.021446	98.162163	148.964798	3.806280	0.000000	-2.041442	0.000000	0.000000	0.000000	-0.004666	0.000827	-0.017662	0.000000	0.000000	4.000000	19.000000	0.000000
22041.735714	0.140813	0.574787	0.076067	82.021446	98.162163	148.964798	3.806280	0.000000	-2.041442	0.000000	0.000000	0.000000	-0.004666	0.000827	-0.017662	0.000000	0.000000	4.000000	19.000000	0.000000
22041.739048	0.140819	0.574776	0.076088	82.021446	98.162163	148.964798	3.806280	0.000000	-2.041442	0.000000	0.000000	0.000000	0.001722	-0.003291	0.006510	0.000000	0.000000	4.000000	19.000000	0.000000
22041.742381	0.140819	0.574776	0.076088	82.022499	97.822739	148.635345	3.803336	0.000000	-2.040665	0.000000	0.000000	0.000000	0.001722	-0.003291	0.006510	0.000000	0.000000	4.000000	19.000000	0.000000
22041.745714	0.140819	0.574776	0.076088	82.022499	97.822739	148.635345	3.803336	0.000000	-2.040665	0.000000	0.000000	0.000000	0.001722	-0.003291	0.006510	0.000000	0.000000	4.000000	19.000000	0.000000
22041.749048	0.140819	0.574776	0.076088	82.022499	97.822739	148.635345	3.803336	0.000000	-2.040665	0.000000	0.000000	0.000000	0.001722	-0.003291	0.006510	0.000000	0.000000	4.000000	19.000000	0.000000
22041.752381	0.140743	0.574587	0.076109	82.023537	97.752991	148.570267	3.804421	0.000000	-2.040951	0.000000	0.000000	0.000000	-0.022782	-0.056690	0.006030	0.000000	0.000000	4.000000	19.000000	0.000000
22041.755714	0.140743	0.574587	0.076109	82.023537	97.752991	148.570267	3.804421	0.000000	-2.040951	0.000000	0.000000	0.000000	-0.022782	-0.056690	0.006030	0.000000	0.000000	4.000000	19.000000	0.000000
22041.759048	0.140743	0.574587	0.076109	82.023537	97.752991	148.570267	3.804421	0.000000	-2.040951	0.000000	0.000000	0.000000	-0.022782	-0.056690	0.006030	0.000000	0.000000	4.000000	19.000000	0.000000
22041.762381	0.140743	0.574587	0.076109	82.025826	97.886070	148.704620	3.805426	0.000000	-2.037155	0.000000	0.000000	0.000000	-0.022782	-0.056690	0.006030	0.000000	0.000000	4.000000	19.000000	0.000000
22041.765714	0.140740	0.574458	0.076096	82.025826	97.886070	148.704620	3.805426	0.000000	-2.037155	0.000000	0.000000	0.000000	-0.000981	-0.038623	-0.003722	0.000000	0.000000	4.000000	19.000000	0.000000
22041.769048	0.140740	0.574458	0.076096	82.025826	97.886070	148.704620	3.805426	0.000000	-2.037155	0.000000	0.000000	0.000000	-0.000981	-0.038623	-0.003722	0.000000	0.000000	4.000000	19.000000	0.000000
22041.772381	0.140740	0.574458	0.076096	82.028465	98.007996	148.828384	3.805426	0.000000	-2.037155	0.000000	0.000000	0.000000	-0.000981	-0.038623	-0.003722	0.000000	0.000000	4.000000	19.000000	0.000000
22041.775714	0.140740	0.574458	0.076096	82.028465	98.007996	148.828384	3.805426	0.000000	-2.037155	0.000000	0.000000	0.000000	-0.000981	-0.038623	-0.003722	0.000000	0.000000	4.000000	19.000000	0.000000
22041.779048	0.140754	0.574291	0.076046	82.028465	98.007996	148.828384	3.805426	0.000000	-2.037155	0.000000	0.000000	0.000000	0.004150	-0.050097	-0.015038	0.000000	0.000000	4.000000	19.000000	0.000000
22041.782381	0.140738	0.574105	0.075987	82.032745	98.049232	148.868057	3.804806	0.000000	-2.036991	0.000000	0.000000	0.000000	-0.004668	-0.055822	-0.017704	0.000000	0.000000	4.000000	19.000000	0.000000
22041.785714	0.140738	0.574105	0.075987	82.032745	98.049232	148.868057	3.804806	0.000000	-2.036991	0.000000	0.000000	0.000000	-0.004668	-0.055822	-0.017704	0.000000	0.000000	4.000000	19.000000	0.000000
22041.789048	0.140738	0.574105	0.075987	82.032745	98.049232	148.868057	3.804806	0.000000	-2.036991	0.000000	0.000000	0.000000	-0.004668	-0.055822	-0.017704	0.000000	0.000000	4.000000	19.000000	0.000000
22041.792381	0.140738	0.574105	0.075987	82.035332	97.973389	148.793274	3.799349	0.000000	-2.036905	0.000000	0.000000	0.000000	-0.004668	-0.055822	-0.017704	0.000000	0.000000	4.000000	19.000000	0.000000
22041.795714	0.140763	0.573916	0.075980	82.035332	97.973389	148.793274	3.799349	0.000000	-2.036905	0.000000	0.000000	0.000000	0.007575	-0.056668	-0.002059	0.000000	0.000000	4.000000	19.000000	0.000000
22041.799048	0.140763	0.573916	0.075980	82.035332	97.973389	148.793274	3.799349	0.000000	-2.036905	0.000000	0.000000	0.000000	0.007575	-0.056668	-0.002059	0.000000	0.000000	4.000000	19.000000	0.000000
22041.802381	0.140763	0.573916	0.075980	82.038139	97.766548	148.591873	3.799349	0.000000	-2.036905	0.000000	0.000000	0.000000	0.007575	-0.056668	-0.002059	0.000000	0.000000	4.000000	19.000000	0.000000
22041.805714	0.140763	0.573916	0.075980	82.038139	97.766548	148.591873	3.799349	0.000000	-2.036905	0.000000	0.000000	0.000000	0.007575	-0.056668	-0.002059	0.000000	0.000000	4.000000	19.000000	0.000000
22041.809048	0.140728	0.573719	0.075949	82.038139	97.766548	148.591873	3.799349	0.000000	-2.036905	0.000000	0.000000	0.000000	-0.010562	-0.059126	-0.009234	0.000000	0.000000	4.000000	19.000000	0.000000
22041.812381	0.140728	0.573719	0.075949	82.042114	97.400688	148.233719	3.799006	0.000000	-2.038168	0.000000	0.000000	0.000000	-0.010562	-0.059126	-0.009234	0.000000	0.000000	4.000000	19.000000	0.000000
22041.815714	0.140728	0.573719	0.075949	82.042114	97.400688	148.233719	3.799006	0.000000	-2.038168	0.000000	0.000000	0.000000	-0.010562	-0.059126	-0.009234	0.000000	0.000000	4.000000	19.000000	0.000000
22041.819048	0.140728	0.573719	0.075949	82.042114	97.400688	148.233719	3.799006	0.000000	-2.038168	0.000000	0.000000	0.000000	-0.010562	-0.059126	-0.009234	0.000000	0.000000	4.000000	19.000000	0.000000
22041.822381	0.140706	0.573281	0.075968	82.044754	97.045654	147.888672	3.797467	0.000000	-2.036407	0.000000	0.000000	0.000000	-0.006673	-0.131389	0.005475	0.000000	0.000000	4.000000	19.000000	0.000000
22041.825714	0.140706	0.573281	0.075968	82.044754	97.045654	147.888672	3.797467	0.000000	-2.036407	0.000000	0.000000	0.000000	-0.006673	-0.131389	0.005475	0.000000	0.000000	4.000000	19.000000	0.000000
22041.829048	0.140706	0.573281	0.075968	82.044754	97.045654	147.888672	3.797467	0.000000	-2.036407	0.000000	0.000000	0.000000	-0.006673	-0.131389	0.005475	0.000000	0.000000	4.000000	19.000000	0.000000
22041.832381	0.140703	0.573043	0.075958	82.048012	96.882645	147.731522	3.798379	0.000000	-2.035295	0.000000	0.000000	0.000000	-0.000782	-0.071408	-0.002970	0.000000	0.000000	4.000000	19.000000	0.000000
22041.835714	0.140703	0.573043	0.075958	82.048012	96.882645	147.731522	3.798379	0.000000	-2.035295	0.000000	0.000000	0.000000	-0.000782	-0.071408	-0.002970	0.000000	0.000000	4.000000	19.000000	0.000000
22041.839048	0.140703	0.573043	0.075958	82.048012	96.882645	147.731522	3.798379	0.000000	-2.035295	0.000000	0.000000	0.000000	-0.000782	-0.071408	-0.002970	0.000000	0.000000	4.000000	19.000000	0.000000
22041.842381	0.140703	0.573043	0.075958	82.051422	96.901024	147.750870	3.797884	0.000000	-2.035165	0.000000	0.000000	0.000000	-0.000782	-0.071408	-0.002970	0.000000	0.000000	4.000000	19.000000	0.000000
22041.845714	0.140722	0.572786	0.075925	82.051422	96.901024	147.750870	3.797884	0.000000	-2.035165	0.000000	0.000000	0.000000	0.005567	-0.077150	-0.009672	0.000000	0.000000	4.000000	19.000000	0.000000
22041.849048	0.140722	0.572786	0.075925	82.051422	96.901024	147.750870	3.797884	0.000000	-2.035165	0.000000	0.000000	0.000000	0.005567	-0.077150	-0.009672	0.000000	0.000000	4.000000	19.000000	0.000000
22041.852381	0.140722	0.572786	0.075925	82.055069	97.042091	147.886368	3.797884	0.000000	-2.035165	0.000000	0.000000	0.000000	0.005567	-0.077150	-0.009672	0.000000	0.000000	4.000000	19.000000	0.000000
22041.855714	0.140722	0.572786	0.075925	82.055069	97.042091	147.886368	3.797884	0.000000	-2.035165	0.000000	0.000000	0.000000	0.005567	-0.077150	-0.009672	0.000000	0.000000	4.000000	19.000000	0.000000
22041.859048	0.140789	0.572559	0.075874	82.055069	97.042091	147.886368	3.797884	0.000000	-2.035165	0.000000	0.000000	0.000000	0.020258	-0.068088	-0.015548	0.000000	0.000000	4.000000	19.000000	0.000000
22041.862381	0.140789	0.572559	0.075874	82.060783	97.191299	148.026138	3.796272	0.000000	-2.036092	0.000000	0.000000	0.000000	0.020258	-0.068088	-0.015548	0.000000	0.000000	4.000000	19.000000	0.000000
22041.865714	0.140789	0.572559	0.075874	82.060783	97.191299	148.026138	3.796272	0.000000	-2.036092	0.000000	0.000000	0.000000	0.020258	-0.068088	-0.015548	0.000000	0.000000	4.000000	19.000000	0.000000
22041.869048	0.140789	0.572559	0.075874	82.060783	97.191299	148.026138	3.796272	0.000000	-2.036092	0.000000	0.000000	0.000000	0.020258	-0.068088	-0.015548	0.000000	0.000000	4.000000	19.000000	0.000000
22041.872381	0.140965	0.572097	0.075719	82.069199	97.113983	147.940826	3.793681	0.000000	-2.039469	0.000000	0.000000	0.000000	0.052705	-0.138570	-0.046379	0.000000	0.000000	4.000000	19.000000	0.000000
22041.875714	0.140965	0.572097	0.075719	82.069199	97.113983	147.940826	3.793681	0.000000	-2.039469	0.000000	0.000000	0.000000	0.052705	-0.138570	-0.046379	0.000000	0.000000	4.000000	19.000000	0.000000
22041.879048	0.140965	0.572097	0.075719	82.069199	97.113983	147.940826	3.793681	0.000000	-2.039469	0.000000	0.000000	0.000000	0.052705	-0.138570	-0.046379	0.000000	0.000000	4.000000	19.000000	0.000000
22041.882381	0.140965	0.572097	0.075719	82.079132	96.823273	147.643005	3.785951	0.000000	-2.048253	0.000000	0.000000	0.000000	0.052705	-0.138570	-0.046379	0.000000	0.000000	4.000000	19.000000	0.000000
22041.885714	0.140997	0.571862	0.075636	82.079132	96.823273	147.643005	3.785951	0.000000	-2.048253	0.000000	0.000000	0.000000	0.009677	-0.070466	-0.024812	0.000000	0.000000	4.000000	19.000000	0.000000
22041.889048	0.140997	0.571862	0.075636	82.079132	96.823273	147.643005	3.785951	0.000000	-2.048253	0.000000	0.000000	0.000000	0.009677	-0.070466	-0.024812	0.000000	0.000000	4.000000	19.000000	0.000000
22041.892381	0.140997	0.571862	0.075636	82.081284	96.376518	147.202087	3.785951	0.000000	-2.048253	0.000000	0.000000	0.000000	0.009677	-0.070466	-0.024812	0.000000	0.000000	4.000000	19.000000	0.000000
22041.895714	0.140997	0.571862	0.075636	82.081284	96.376518	147.202087	3.785951	0.000000	-2.048253	0.000000	0.000000	0.000000	0.009677	-0.070466	-0.024812	0.000000	0.000000	4.000000	19.000000	0.000000
22041.899048	0.140998	0.571638	0.075539	82.081284	96.376518	147.202087	3.785951	0.000000	-2.048253	0.000000	0.000000	0.000000	0.000355	-0.067122	-0.029335	0.000000	0.000000	4.000000	19.000000	0.000000
22041.902381	0.140998	0.571638	0.075539	82.082222	95.792328	146.627731	3.781815	0.000000	-2.049866	0.000000	0.000000	0.000000	0.000355	-0.067122	-0.029335	0.000000	0.000000	4.000000	19.000000	0.000000
22041.905714	0.140998	0.571638	0.075539	82.082222	95.792328	146.627731	3.781815	0.000000	-2.049866	0.000000	0.000000	0.000000	0.000355	-0.067122	-0.029335	0.000000	0.000000	4.000000	19.000000	0.000000
22041.909048	0.140998	0.571638	0.075539	82.082222	95.792328	146.627731	3.781815	0.000000	-2.049866	0.000000	0.000000	0.000000	0.000355	-0.067122	-0.029335	0.000000	0.000000	4.000000	19.000000	0.000000
22041.912381	0.140941	0.571262	0.075322	82.081108	95.130127	145.975250	3.776926	0.000000	-2.049925	0.000000	0.000000	0.000000	-0.017164	-0.112807	-0.064859	0.000000	0.000000	4.000000	19.000000	0.000000
22041.915714	0.140941	0.571262	0.075322	82.081108	95.130127	145.975250	3.776926	0.000000	-2.049925	0.000000	0.000000	0.000000	-0.017164	-0.112807	-0.064859	0.000000	0.000000	4.000000	19.000000	0.000000
22041.919048	0.140941	0.571262	0.075322	82.081108	95.130127	145.975250	3.776926	0.000000	-2.049925	0.000000	0.000000	0.000000	-0.017164	-0.112807	-0.064859	0.000000	0.000000	4.000000	19.000000	0.000000
22041.922381	0.140922	0.571137	0.075250	82.079132	94.574936	145.427917	3.766117	0.000000	-2.047064	0.000000	0.000000	0.000000	-0.005729	-0.037566	-0.021642	0.000000	0.000000	4.000000	19.000000	0.000000
22041.925714	0.140922	0.571137	0.075250	82.079132	94.574936	145.427917	3.766117	0.000000	-2.047064	0.000000	0.000000	0.000000	-0.005729	-0.037566	-0.021642	0.000000	0.000000	4.000000	19.000000	0.000000
22041.929048	0.140922	0.571137	0.075250	82.079132	94.574936	145.427917	3.766117	0.000000	-2.047064	0.000000	0.000000	0.000000	-0.005729	-0.037566	-0.021642	0.000000	0.000000	4.000000	19.000000	0.000000
22041.932381	0.140922	0.571137	0.075250	82.075806	94.073822	144.930145	3.762510	0.000000	-2.046109	0.000000	0.000000	0.000000	-0.005729	-0.037566	-0.021642	0.000000	0.000000	4.000000	19.000000	0.000000
22041.935714	0.140966	0.571069	0.075212	82.075806	94.073822	144.930145	3.762510	0.000000	-2.046109	0.000000	0.000000	0.000000	0.013163	-0.020450	-0.011591	0.000000	0.000000	4.000000	19.000000	0.000000
22041.939048	0.140966	0.571069	0.075212	82.075806	94.073822	144.930145	3.762510	0.000000	-2.046109	0.000000	0.000000	0.000000	0.013163	-0.020450	-0.011591	0.000000	0.000000	4.000000	19.000000	0.000000
22041.942381	0.140966	0.571069	0.075212	82.073082	93.597824	144.452194	3.762510	0.000000	-2.046109	0.000000	0.000000	0.000000	0.013163	-0.020450	-0.011591	0.000000	0.000000	4.000000	19.000000	0.000000
22041.945714	0.140966	0.571069	0.075212	82.073082	93.597824	144.452194	3.762510	0.000000	-2.046109	0.000000	0.000000	0.000000	0.013163	-0.020450	-0.011591	0.000000	0.000000	4.000000	19.000000	0.000000
22041.949048	0.141003	0.571047	0.075248	82.073082	93.597824	144.452194	3.762510	0.000000	-2.046109	0.000000	0.000000	0.000000	0.011025	-0.006622	0.010982	0.000000	0.000000	4.000000	19.000000	0.000000
22041.952381	0.141003	0.571047	0.075248	82.070854	93.247932	144.101440	3.760578	0.000000	-2.048302	0.000000	0.000000	0.000000	0.011025	-0.006622	0.010982	0.000000	0.000000	4.000000	19.000000	0.000000
22041.955714	0.141003	0.571047	0.075248	82.070854	93.247932	144.101440	3.760578	0.000000	-2.048302	0.000000	0.000000	0.000000	0.011025	-0.006622	0.010982	0.000000	0.000000	4.000000	19.000000	0.000000
22041.959048	0.141003	0.571047	0.075248	82.070854	93.247932	144.101440	3.760578	0.000000	-2.048302	0.000000	0.000000	0.000000	0.011025	-0.006622	0.010982	0.000000	0.000000	4.000000	19.000000	0.000000
22041.962381	0.141045	0.571013	0.075306	82.070282	93.046181	143.900070	3.762408	0.000000	-2.050139	0.000000	0.000000	0.000000	0.012741	-0.009967	0.017476	0.000000	0.000000	4.000000	19.000000	0.000000
22041.965714	0.141045	0.571013	0.075306	82.070282	93.046181	143.900070	3.762408	0.000000	-2.050139	0.000000	0.000000	0.000000	0.012741	-0.009967	0.017476	0.000000	0.000000	4.000000	19.000000	0.000000
22041.969048	0.141045	0.571013	0.075306	82.070282	93.046181	143.900070	3.762408	0.000000	-2.050139	0.000000	0.000000	0.000000	0.012741	-0.009967	0.017476	0.000000	0.000000	4.000000	19.000000	0.000000
22041.972381	0.141045	0.571013	0.075306	82.070084	93.001221	143.855988	3.765320	0.000000	-2.052263	0.000000	0.000000	0.000000	0.012741	-0.009967	0.017476	0.000000	0.000000	4.000000	19.000000	0.000000
22041.975714	0.141041	0.570994	0.075291	82.070084	93.001221	143.855988	3.765320	0.000000	-2.052263	0.000000	0.000000	0.000000	-0.001241	-0.005720	-0.004689	0.000000	0.000000	4.000000	19.000000	0.000000
22041.979048	0.141041	0.570994	0.075291	82.070084	93.001221	143.855988	3.765320	0.000000	-2.052263	0.000000	0.000000	0.000000	-0.001241	-0.005720	-0.004689	0.000000	0.000000	4.000000	19.000000	0.000000
22041.982381	0.141041	0.570994	0.075291	82.071373	93.045219	143.900391	3.765320	0.000000	-2.052263	0.000000	0.000000	0.000000	-0.001241	-0.005720	-0.004689	0.000000	0.000000	4.000000	19.000000	0.000000
22041.985714	0.141041	0.570994	0.075291	82.071373	93.045219	143.900391	3.765320	0.000000	-2.052263	0.000000	0.000000	0.000000	-0.001241	-0.005720	-0.004689	0.000000	0.000000	4.000000	19.000000	0.000000
22041.989048	0.141027	0.570967	0.075238	82.071373	93.045219	143.900391	3.765320	0.000000	-2.052263	0.000000	0.000000	0.000000	-0.004209	-0.008091	-0.015877	0.000000	0.000000	4.000000	19.000000	0.000000
22041.992381	0.141027	0.570967	0.075238	82.072037	93.067268	143.922653	3.764539	0.000000	-2.052057	0.000000	0.000000	0.000000	-0.004209	-0.008091	-0.015877	0.000000	0.000000	4.000000	19.000000	0.000000
22041.995714	0.141027	0.570967	0.075238	82.072037	93.067268	143.922653	3.764539	0.000000	-2.052057	0.000000	0.000000	0.000000	-0.004209	-0.008091	-0.015877	0.000000	0.000000	4.000000	19.000000	0.000000
22041.999048	0.141027	0.570967	0.075238	82.072037	93.067268	143.922653	3.764539	0.000000	-2.052057	0.000000	0.000000	0.000000	-0.004209	-0.008091	-0.015877	0.000000	0.000000	4.000000	19.000000	0.000000
22042.002381	0.141029	0.571012	0.075145	82.073357	93.035439	143.886871	3.761893	0.000000	-2.051355	0.000000	0.000000	0.000000	0.000702	0.013284	-0.027988	0.000000	0.000000	4.000000	19.000000	0.000000
22042.005714	0.141029	0.571012	0.075145	82.073357	93.035439	143.886871	3.761893	0.000000	-2.051355	0.000000	0.000000	0.000000	0.000702	0.013284	-0.027988	0.000000	0.000000	4.000000	19.000000	0.000000
22042.009048	0.141029	0.571012	0.075145	82.073357	93.035439	143.886871	3.761893	0.000000	-2.051355	0.000000	0.000000	0.000000	0.000702	0.013284	-0.027988	0.000000	0.000000	4.000000	19.000000	0.000000
22042.012381	0.141029	0.571012	0.075145	82.088104	92.885262	143.716537	3.757228	0.000000	-2.051472	0.000000	0.000000	0.000000	0.000702	0.013284	-0.027988	0.000000	0.000000	4.000000	19.000000	0.000000
22042.015714	0.141067	0.571064	0.075082	82.088104	92.885262	143.716537	3.757228	0.000000	-2.051472	0.000000	0.000000	0.000000	0.011243	0.015654	-0.018811	0.000000	0.000000	4.000000	19.000000	0.000000
22042.019048	0.141067	0.571064	0.075082	82.088104	92.885262	143.716537	3.757228	0.000000	-2.051472	0.000000	0.000000	0.000000	0.011243	0.015654	-0.018811	0.000000	0.000000	4.000000	19.000000	0.000000
22042.022381	0.141067	0.571064	0.075082	82.140556	92.694351	143.469360	3.757228	0.000000	-2.051472	0.000000	0.000000	0.000000	0.011243	0.015654	-0.018811	0.000000	0.000000	4.000000	19.000000	0.000000
22042.025714	0.141067	0.571064	0.075082	82.140556	92.694351	143.469360	3.757228	0.000000	-2.051472	0.000000	0.000000	0.000000	0.011243	0.015654	-0.018811	0.000000	0.000000	4.000000	19.000000	0.000000
22042.029048	0.141149	0.571132	0.075087	82.140556	92.694351	143.469360	3.757228	0.000000	-2.051472	0.000000	0.000000	0.000000	0.024747	0.020460	0.001550	0.000000	0.000000	4.000000	19.000000	0.000000
22042.032381	0.141149	0.571132	0.075087	82.238686	92.467072	143.149170	3.754093	0.000000	-2.053345	0.000000	0.000000	0.000000	0.024747	0.020460	0.001550	0.000000	0.000000	4.000000	19.000000	0.000000
22042.035714	0.141149	0.571132	0.075087	82.238686	92.467072	143.149170	3.754093	0.000000	-2.053345	0.000000	0.000000	0.000000	0.024747	0.020460	0.001550	0.000000	0.000000	4.000000	19.000000	0.000000
22042.039048	0.141149	0.571132	0.075087	82.238686	92.467072	143.149170	3.754093	0.000000	-2.053345	0.000000	0.000000	0.000000	0.024747	0.020460	0.001550	0.000000	0.000000	4.000000	19.000000	0.000000
22042.042381	0.141277	0.571216	0.075160	82.366371	92.311089	142.873077	3.754351	0.000000	-2.057470	0.000000	0.000000	0.000000	0.038268	0.025236	0.021900	0.000000	0.000000	4.000000	19.000000	0.000000
22042.045714	0.141277	0.571216	0.075160	82.366371	92.311089	142.873077	3.754351	0.000000	-2.057470	0.000000	0.000000	0.000000	0.038268	0.025236	0.021900	0.000000	0.000000	4.000000	19.000000	0.000000
22042.049048	0.141277	0.571216	0.075160	82.366371	92.311089	142.873077	3.754351	0.000000	-2.057470	0.000000	0.000000	0.000000	0.038268	0.025236	0.021900	0.000000	0.000000	4.000000	19.000000	0.000000
22042.052381	0.141337	0.571224	0.075184	82.506996	92.181084	142.609650	3.758001	0.000000	-2.063848	0.000000	0.000000	0.000000	0.018134	0.002404	0.007157	0.000000	0.000000	4.000000	19.000000	0.000000
22042.055714	0.141337	0.571224	0.075184	82.506996	92.181084	142.609650	3.758001	0.000000	-2.063848	0.000000	0.000000	0.000000	0.018134	0.002404	0.007157	0.000000	0.000000	4.000000	19.000000	0.000000
22042.059048	0.141337	0.571224	0.075184	82.506996	92.181084	142.609650	3.758001	0.000000	-2.063848	0.000000	0.000000	0.000000	0.018134	0.002404	0.007157	0.000000	0.000000	4.000000	19.000000	0.000000
22042.062381	0.141337	0.571224	0.075184	82.609650	92.079643	142.405655	3.759194	0.000000	-2.066870	0.000000	0.000000	0.000000	0.018134	0.002404	0.007157	0.000000	0.000000	4.000000	19.000000	0.000000
22042.065714	0.141474	0.571232	0.075188	82.609650	92.079643	142.405655	3.759194	0.000000	-2.066870	0.000000	0.000000	0.000000	0.040876	0.002388	0.001115	0.000000	0.000000	4.000000	19.000000	0.000000
22042.069048	0.141474	0.571232	0.075188	82.609650	92.079643	142.405655	3.759194	0.000000	-2.066870	0.000000	0.000000	0.000000	0.040876	0.002388	0.001115	0.000000	0.000000	4.000000	19.000000	0.000000
22042.072381	0.141474	0.571232	0.075188	82.660591	92.031807	142.290115	3.759194	0.000000	-2.066870	0.000000	0.000000	0.000000	0.040876	0.002388	0.001115	0.000000	0.000000	4.000000	19.000000	0.000000
22042.075714	0.141474	0.571232	0.075188	82.660591	92.031807	142.290115	3.759194	0.000000	-2.066870	0.000000	0.000000	0.000000	0.040876	0.002388	0.001115	0.000000	0.000000	4.000000	19.000000	0.000000
22042.079048	0.141686	0.571240	0.075171	82.660591	92.031807	142.290115	3.759194	0.000000	-2.066870	0.000000	0.000000	0.000000	0.063624	0.002391	-0.004951	0.000000	0.000000	4.000000	19.000000	0.000000
22042.082381	0.141943	0.571259	0.075119	82.680557	92.016457	142.229095	3.759380	0.000000	-2.073683	0.000000	0.000000	0.000000	0.077062	0.005708	-0.015509	0.000000	0.000000	4.000000	19.000000	0.000000
22042.085714	0.141943	0.571259	0.075119	82.680557	92.016457	142.229095	3.759380	0.000000	-2.073683	0.000000	0.000000	0.000000	0.077062	0.005708	-0.015509	0.000000	0.000000	4.000000	19.000000	0.000000
22042.089048	0.141943	0.571259	0.075119	82.680557	92.016457	142.229095	3.759380	0.000000	-2.073683	0.000000	0.000000	0.000000	0.077062	0.005708	-0.015509	0.000000	0.000000	4.000000	19.000000	0.000000
22042.092381	0.141943	0.571259	0.075119	82.711266	91.999763	142.155197	3.755970	0.000000	-2.097130	0.000000	0.000000	0.000000	0.077062	0.005708	-0.015509	0.000000	0.000000	4.000000	19.000000	0.000000
22042.095714	0.142221	0.571259	0.075045	82.711266	91.999763	142.155197	3.755970	0.000000	-2.097130	0.000000	0.000000	0.000000	0.083384	0.000003	-0.022256	0.000000	0.000000	4.000000	19.000000	0.000000
22042.099048	0.142221	0.571259	0.075045	82.711266	91.999763	142.155197	3.755970	0.000000	-2.097130	0.000000	0.000000	0.000000	0.083384	0.000003	-0.022256	0.000000	0.000000	4.000000	19.000000	0.000000
22042.102381	0.142221	0.571259	0.075045	82.780640	91.884598	141.953644	3.755970	0.000000	-2.097130	0.000000	0.000000	0.000000	0.083384	0.000003	-0.022256	0.000000	0.000000	4.000000	19.000000	0.000000
22042.105714	0.142221	0.571259	0.075045	82.780640	91.884598	141.953644	3.755970	0.000000	-2.097130	0.000000	0.000000	0.000000	0.083384	0.000003	-0.022256	0.000000	0.000000	4.000000	19.000000	0.000000
22042.109048	0.142454	0.571248	0.075006	82.780640	91.884598	141.953644	3.755970	0.000000	-2.097130	0.000000	0.000000	0.000000	0.069944	-0.003311	-0.011751	0.000000	0.000000	4.000000	19.000000	0.000000
22042.112381	0.142454	0.571248	0.075006	82.890991	91.772362	141.723053	3.752260	0.000000	-2.111028	0.000000	0.000000	0.000000	0.069944	-0.003311	-0.011751	0.000000	0.000000	4.000000	19.000000	0.000000
22042.115714	0.142454	0.571248	0.075006	82.890991	91.772362	141.723053	3.752260	0.000000	-2.111028	0.000000	0.000000	0.000000	0.069944	-0.003311	-0.011751	0.000000	0.000000	4.000000	19.000000	0.000000
22042.119048	0.142454	0.571248	0.075006	82.890991	91.772362	141.723053	3.752260	0.000000	-2.111028	0.000000	0.000000	0.000000	0.069944	-0.003311	-0.011751	0.000000	0.000000	4.000000	19.000000	0.000000
22042.122381	0.142860	0.571109	0.074906	83.015144	91.741928	141.563202	3.750302	0.000000	-2.122685	0.000000	0.000000	0.000000	0.121936	-0.041824	-0.029975	0.000000	0.000000	4.000000	19.000000	0.000000
22042.125714	0.142860	0.571109	0.074906	83.015144	91.741928	141.563202	3.750302	0.000000	-2.122685	0.000000	0.000000	0.000000	0.121936	-0.041824	-0.029975	0.000000	0.000000	4.000000	19.000000	0.000000
22042.129048	0.142860	0.571109	0.074906	83.015144	91.741928	141.563202	3.750302	0.000000	-2.122685	0.000000	0.000000	0.000000	0.121936	-0.041824	-0.029975	0.000000	0.000000	4.000000	19.000000	0.000000
22042.132381	0.143113	0.570999	0.074841	83.111771	91.743210	141.453995	3.745306	0.000000	-2.143008	0.000000	0.000000	0.000000	0.075964	-0.032812	-0.019640	0.000000	0.000000	4.000000	19.000000	0.000000
22042.135714	0.143113	0.570999	0.074841	83.111771	91.743210	141.453995	3.745306	0.000000	-2.143008	0.000000	0.000000	0.000000	0.075964	-0.032812	-0.019640	0.000000	0.000000	4.000000	19.000000	0.000000
22042.139048	0.143113	0.570999	0.074841	83.111771	91.743210	141.453995	3.745306	0.000000	-2.143008	0.000000	0.000000	0.000000	0.075964	-0.032812	-0.019640	0.000000	0.000000	4.000000	19.000000	0.000000
22042.142381	0.143113	0.570999	0.074841	83.172089	91.771484	141.395737	3.742033	0.000000	-2.155669	0.000000	0.000000	0.000000	0.075964	-0.032812	-0.019640	0.000000	0.000000	4.000000	19.000000	0.000000
[truncated: 13 more rows]
