# Supplementary material for: Haptic Guidance Needs to Be Intuitive Not Just Informative to Improve Human Motor Accuracy
Source: PLoS One. 2016 Mar 16;11(3):e0150912. doi: 10.1371/journal.pone.0150912 (PMC4794196; doi:10.1371/journal.pone.0150912)
Supplement: S2 Data — (ZIP) [file pone.0150912.s002.zip › Subject2/exp2_0044.txt]

Time	PosX	PosY	PosZ	RotX	RotY	RotZ	ForceX	ForceY	ForceZ	MomentX	MomentY	MomentZ	VelocityX	VelocityY	VelocityZ	CalibratedWeight	ButtonDown	Condition	Trial	Visual
22044.579048	-0.007877	0.556623	0.256678	86.354225	-147.569473	-109.825897	4.711186	0.000000	-1.674732	0.000000	0.000000	0.000000	0.224998	-0.003556	-0.108584	0.000000	1.000000	4.000000	20.000000	0.000000
22044.582381	-0.007877	0.556623	0.256678	86.354225	-147.569473	-109.825897	4.711186	0.000000	-1.674732	0.000000	0.000000	0.000000	0.224998	-0.003556	-0.108584	0.000000	1.000000	4.000000	20.000000	0.000000
22044.585714	-0.007877	0.556623	0.256678	86.354225	-147.569473	-109.825897	4.711186	0.000000	-1.674732	0.000000	0.000000	0.000000	0.224998	-0.003556	-0.108584	0.000000	1.000000	4.000000	20.000000	0.000000
22044.589048	-0.007877	0.556623	0.256678	86.325287	-147.758759	-110.190926	4.706080	0.000000	-1.689027	0.000000	0.000000	0.000000	0.224998	-0.003556	-0.108584	0.000000	1.000000	4.000000	20.000000	0.000000
22044.592381	-0.006621	0.556421	0.256378	86.325287	-147.758759	-110.190926	4.706080	0.000000	-1.689027	0.000000	0.000000	0.000000	0.377026	-0.060770	-0.090170	0.000000	1.000000	4.000000	20.000000	0.000000
22044.595714	-0.006621	0.556421	0.256378	86.325287	-147.758759	-110.190926	4.706080	0.000000	-1.689027	0.000000	0.000000	0.000000	0.377026	-0.060770	-0.090170	0.000000	1.000000	4.000000	20.000000	0.000000
22044.599048	-0.006621	0.556421	0.256378	86.281372	-147.941086	-110.558922	4.698077	0.000000	-1.711161	0.000000	0.000000	0.000000	0.377026	-0.060770	-0.090170	0.000000	1.000000	4.000000	20.000000	0.000000
22044.602381	-0.005534	0.556526	0.256000	86.281372	-147.941086	-110.558922	4.698077	0.000000	-1.711161	0.000000	0.000000	0.000000	0.326086	0.031503	-0.113468	0.000000	1.000000	4.000000	20.000000	0.000000
22044.605714	-0.005534	0.556526	0.256000	86.281372	-147.941086	-110.558922	4.698077	0.000000	-1.711161	0.000000	0.000000	0.000000	0.326086	0.031503	-0.113468	0.000000	1.000000	4.000000	20.000000	0.000000
22044.609048	-0.005534	0.556526	0.256000	86.180893	-146.210266	-109.015312	4.690819	0.000000	-1.730959	0.000000	0.000000	0.000000	0.326086	0.031503	-0.113468	0.000000	1.000000	4.000000	20.000000	0.000000
22044.612381	-0.004074	0.556614	0.255359	86.180893	-146.210266	-109.015312	4.690819	0.000000	-1.730959	0.000000	0.000000	0.000000	0.437850	0.026418	-0.192048	0.000000	1.000000	4.000000	20.000000	0.000000
22044.615714	-0.004074	0.556614	0.255359	86.180893	-146.210266	-109.015312	4.690819	0.000000	-1.730959	0.000000	0.000000	0.000000	0.437850	0.026418	-0.192048	0.000000	1.000000	4.000000	20.000000	0.000000
22044.619048	-0.004074	0.556614	0.255359	85.952812	-140.411804	-103.623718	4.680644	0.000000	-1.758286	0.000000	0.000000	0.000000	0.437850	0.026418	-0.192048	0.000000	1.000000	4.000000	20.000000	0.000000
22044.622381	-0.001907	0.556714	0.254669	85.952812	-140.411804	-103.623718	4.680644	0.000000	-1.758286	0.000000	0.000000	0.000000	0.650003	0.030201	-0.207112	0.000000	1.000000	4.000000	20.000000	0.000000
22044.625714	-0.001907	0.556714	0.254669	85.952812	-140.411804	-103.623718	4.680644	0.000000	-1.758286	0.000000	0.000000	0.000000	0.650003	0.030201	-0.207112	0.000000	1.000000	4.000000	20.000000	0.000000
22044.629048	-0.001907	0.556714	0.254669	85.584030	-131.428619	-95.169090	4.665850	0.000000	-1.797176	0.000000	0.000000	0.000000	0.650003	0.030201	-0.207112	0.000000	1.000000	4.000000	20.000000	0.000000
22044.632381	-0.000488	0.556754	0.253823	85.584030	-131.428619	-95.169090	4.665850	0.000000	-1.797176	0.000000	0.000000	0.000000	0.425955	0.011956	-0.253744	0.000000	1.000000	4.000000	20.000000	0.000000
22044.635714	-0.000488	0.556754	0.253823	85.584030	-131.428619	-95.169090	4.665850	0.000000	-1.797176	0.000000	0.000000	0.000000	0.425955	0.011956	-0.253744	0.000000	1.000000	4.000000	20.000000	0.000000
22044.639048	-0.000488	0.556754	0.253823	84.964676	-120.750656	-85.211311	4.655028	0.000000	-1.825023	0.000000	0.000000	0.000000	0.425955	0.011956	-0.253744	0.000000	1.000000	4.000000	20.000000	0.000000
22044.642381	0.001401	0.556914	0.252846	84.964676	-120.750656	-85.211311	4.655028	0.000000	-1.825023	0.000000	0.000000	0.000000	0.566454	0.047986	-0.293228	0.000000	1.000000	4.000000	20.000000	0.000000
22044.645714	0.001401	0.556914	0.252846	84.964676	-120.750656	-85.211311	4.655028	0.000000	-1.825023	0.000000	0.000000	0.000000	0.566454	0.047986	-0.293228	0.000000	1.000000	4.000000	20.000000	0.000000
22044.649048	0.001401	0.556914	0.252846	84.132919	-111.310356	-76.610535	4.640721	0.000000	-1.861102	0.000000	0.000000	0.000000	0.566454	0.047986	-0.293228	0.000000	1.000000	4.000000	20.000000	0.000000
22044.652381	0.003619	0.557051	0.251706	84.132919	-111.310356	-76.610535	4.640721	0.000000	-1.861102	0.000000	0.000000	0.000000	0.665632	0.041172	-0.341972	0.000000	1.000000	4.000000	20.000000	0.000000
22044.655714	0.003619	0.557051	0.251706	84.132919	-111.310356	-76.610535	4.640721	0.000000	-1.861102	0.000000	0.000000	0.000000	0.665632	0.041172	-0.341972	0.000000	1.000000	4.000000	20.000000	0.000000
22044.659048	0.003619	0.557051	0.251706	83.323410	-104.499672	-70.560783	4.623548	0.000000	-1.903368	0.000000	0.000000	0.000000	0.665632	0.041172	-0.341972	0.000000	1.000000	4.000000	20.000000	0.000000
22044.662381	0.005663	0.557248	0.250565	83.323410	-104.499672	-70.560783	4.623548	0.000000	-1.903368	0.000000	0.000000	0.000000	0.613109	0.058823	-0.342269	0.000000	1.000000	4.000000	20.000000	0.000000
22044.665714	0.005663	0.557248	0.250565	83.323410	-104.499672	-70.560783	4.623548	0.000000	-1.903368	0.000000	0.000000	0.000000	0.613109	0.058823	-0.342269	0.000000	1.000000	4.000000	20.000000	0.000000
22044.669048	0.005663	0.557248	0.250565	82.770210	-99.807526	-66.489403	4.607111	0.000000	-1.942815	0.000000	0.000000	0.000000	0.613109	0.058823	-0.342269	0.000000	1.000000	4.000000	20.000000	0.000000
22044.672381	0.008102	0.557549	0.249333	82.770210	-99.807526	-66.489403	4.607111	0.000000	-1.942815	0.000000	0.000000	0.000000	0.731611	0.090502	-0.369650	0.000000	1.000000	4.000000	20.000000	0.000000
22044.675714	0.008102	0.557549	0.249333	82.770210	-99.807526	-66.489403	4.607111	0.000000	-1.942815	0.000000	0.000000	0.000000	0.731611	0.090502	-0.369650	0.000000	1.000000	4.000000	20.000000	0.000000
22044.679048	0.008102	0.557549	0.249333	82.531242	-96.382355	-63.428204	4.587392	0.000000	-1.988928	0.000000	0.000000	0.000000	0.731611	0.090502	-0.369650	0.000000	1.000000	4.000000	20.000000	0.000000
22044.682381	0.010764	0.557831	0.247962	82.531242	-96.382355	-63.428204	4.587392	0.000000	-1.988928	0.000000	0.000000	0.000000	0.798796	0.084636	-0.411320	0.000000	1.000000	4.000000	20.000000	0.000000
22044.685714	0.010764	0.557831	0.247962	82.531242	-96.382355	-63.428204	4.587392	0.000000	-1.988928	0.000000	0.000000	0.000000	0.798796	0.084636	-0.411320	0.000000	1.000000	4.000000	20.000000	0.000000
22044.689048	0.010764	0.557831	0.247962	82.473289	-93.430374	-60.755032	4.565229	0.000000	-2.039286	0.000000	0.000000	0.000000	0.798796	0.084636	-0.411320	0.000000	1.000000	4.000000	20.000000	0.000000
22044.692381	0.013282	0.558145	0.246543	82.473289	-93.430374	-60.755032	4.565229	0.000000	-2.039286	0.000000	0.000000	0.000000	0.755389	0.094156	-0.425619	0.000000	1.000000	4.000000	20.000000	0.000000
22044.695714	0.013282	0.558145	0.246543	82.473289	-93.430374	-60.755032	4.565229	0.000000	-2.039286	0.000000	0.000000	0.000000	0.755389	0.094156	-0.425619	0.000000	1.000000	4.000000	20.000000	0.000000
22044.699048	0.013282	0.558145	0.246543	82.418869	-90.618637	-58.065304	4.543343	0.000000	-2.087590	0.000000	0.000000	0.000000	0.755389	0.094156	-0.425619	0.000000	1.000000	4.000000	20.000000	0.000000
22044.702381	0.015856	0.558512	0.245086	82.418869	-90.618637	-58.065304	4.543343	0.000000	-2.087590	0.000000	0.000000	0.000000	0.772176	0.110003	-0.437065	0.000000	0.000000	4.000000	20.000000	0.000000
22044.705714	0.015856	0.558512	0.245086	82.418869	-90.618637	-58.065304	4.543343	0.000000	-2.087590	0.000000	0.000000	0.000000	0.772176	0.110003	-0.437065	0.000000	0.000000	4.000000	20.000000	0.000000
22044.709048	0.015856	0.558512	0.245086	82.230927	-87.887810	-55.045395	4.520380	0.000000	-2.136859	0.000000	0.000000	0.000000	0.772176	0.110003	-0.437065	0.000000	0.000000	4.000000	20.000000	0.000000
22044.712381	0.018351	0.558807	0.243548	82.230927	-87.887810	-55.045395	4.520380	0.000000	-2.136859	0.000000	0.000000	0.000000	0.748454	0.088564	-0.461475	0.000000	0.000000	4.000000	20.000000	0.000000
22044.715714	0.018351	0.558807	0.243548	82.230927	-87.887810	-55.045395	4.520380	0.000000	-2.136859	0.000000	0.000000	0.000000	0.748454	0.088564	-0.461475	0.000000	0.000000	4.000000	20.000000	0.000000
22044.719048	0.018351	0.558807	0.243548	81.876434	-85.393364	-51.468513	4.497131	0.000000	-2.185363	0.000000	0.000000	0.000000	0.748454	0.088564	-0.461475	0.000000	0.000000	4.000000	20.000000	0.000000
22044.722381	0.020567	0.559107	0.241923	81.876434	-85.393364	-51.468513	4.497131	0.000000	-2.185363	0.000000	0.000000	0.000000	0.664775	0.090086	-0.487405	0.000000	0.000000	4.000000	20.000000	0.000000
22044.725714	0.020567	0.559107	0.241923	81.876434	-85.393364	-51.468513	4.497131	0.000000	-2.185363	0.000000	0.000000	0.000000	0.664775	0.090086	-0.487405	0.000000	0.000000	4.000000	20.000000	0.000000
22044.729048	0.020567	0.559107	0.241923	81.433189	-83.282898	-47.976868	4.475051	0.000000	-2.230227	0.000000	0.000000	0.000000	0.664775	0.090086	-0.487405	0.000000	0.000000	4.000000	20.000000	0.000000
22044.732381	0.022770	0.559353	0.240198	81.433189	-83.282898	-47.976868	4.475051	0.000000	-2.230227	0.000000	0.000000	0.000000	0.660770	0.073608	-0.517555	0.000000	0.000000	4.000000	20.000000	0.000000
22044.735714	0.022770	0.559353	0.240198	81.433189	-83.282898	-47.976868	4.475051	0.000000	-2.230227	0.000000	0.000000	0.000000	0.660770	0.073608	-0.517555	0.000000	0.000000	4.000000	20.000000	0.000000
22044.739048	0.022770	0.559353	0.240198	81.024315	-81.637657	-45.495586	4.452160	0.000000	-2.275581	0.000000	0.000000	0.000000	0.660770	0.073608	-0.517555	0.000000	0.000000	4.000000	20.000000	0.000000
22044.742381	0.024924	0.559619	0.238362	81.024315	-81.637657	-45.495586	4.452160	0.000000	-2.275581	0.000000	0.000000	0.000000	0.646451	0.079952	-0.550947	0.000000	0.000000	4.000000	20.000000	0.000000
22044.745714	0.024924	0.559619	0.238362	81.024315	-81.637657	-45.495586	4.452160	0.000000	-2.275581	0.000000	0.000000	0.000000	0.646451	0.079952	-0.550947	0.000000	0.000000	4.000000	20.000000	0.000000
22044.749048	0.024924	0.559619	0.238362	80.788780	-80.414482	-43.879631	4.428635	0.000000	-2.321033	0.000000	0.000000	0.000000	0.646451	0.079952	-0.550947	0.000000	0.000000	4.000000	20.000000	0.000000
22044.752381	0.027029	0.559842	0.236374	80.788780	-80.414482	-43.879631	4.428635	0.000000	-2.321033	0.000000	0.000000	0.000000	0.631434	0.066911	-0.596231	0.000000	0.000000	4.000000	20.000000	0.000000
22044.755714	0.027029	0.559842	0.236374	80.788780	-80.414482	-43.879631	4.428635	0.000000	-2.321033	0.000000	0.000000	0.000000	0.631434	0.066911	-0.596231	0.000000	0.000000	4.000000	20.000000	0.000000
22044.759048	0.027029	0.559842	0.236374	80.828163	-79.556229	-42.594841	4.404292	0.000000	-2.366900	0.000000	0.000000	0.000000	0.631434	0.066911	-0.596231	0.000000	0.000000	4.000000	20.000000	0.000000
22044.762381	0.029214	0.560021	0.234229	80.828163	-79.556229	-42.594841	4.404292	0.000000	-2.366900	0.000000	0.000000	0.000000	0.655453	0.053740	-0.643527	0.000000	0.000000	4.000000	20.000000	0.000000
22044.765714	0.029214	0.560021	0.234229	80.828163	-79.556229	-42.594841	4.404292	0.000000	-2.366900	0.000000	0.000000	0.000000	0.655453	0.053740	-0.643527	0.000000	0.000000	4.000000	20.000000	0.000000
22044.769048	0.029214	0.560021	0.234229	80.963730	-79.006912	-41.346588	4.378013	0.000000	-2.415162	0.000000	0.000000	0.000000	0.655453	0.053740	-0.643527	0.000000	0.000000	4.000000	20.000000	0.000000
22044.772381	0.031343	0.560206	0.231873	80.963730	-79.006912	-41.346588	4.378013	0.000000	-2.415162	0.000000	0.000000	0.000000	0.638710	0.055286	-0.706657	0.000000	0.000000	4.000000	20.000000	0.000000
22044.775714	0.031343	0.560206	0.231873	80.963730	-79.006912	-41.346588	4.378013	0.000000	-2.415162	0.000000	0.000000	0.000000	0.638710	0.055286	-0.706657	0.000000	0.000000	4.000000	20.000000	0.000000
22044.779048	0.031343	0.560206	0.231873	81.131470	-78.910927	-40.445820	4.350528	0.000000	-2.464326	0.000000	0.000000	0.000000	0.638710	0.055286	-0.706657	0.000000	0.000000	4.000000	20.000000	0.000000
22044.782381	0.033382	0.560356	0.229313	81.131470	-78.910927	-40.445820	4.350528	0.000000	-2.464326	0.000000	0.000000	0.000000	0.611736	0.045169	-0.768226	0.000000	0.000000	4.000000	20.000000	0.000000
22044.785714	0.033382	0.560356	0.229313	81.131470	-78.910927	-40.445820	4.350528	0.000000	-2.464326	0.000000	0.000000	0.000000	0.611736	0.045169	-0.768226	0.000000	0.000000	4.000000	20.000000	0.000000
22044.789048	0.033382	0.560356	0.229313	81.274925	-79.318893	-40.128265	4.322037	0.000000	-2.513960	0.000000	0.000000	0.000000	0.611736	0.045169	-0.768226	0.000000	0.000000	4.000000	20.000000	0.000000
22044.792381	0.035390	0.560495	0.226439	81.274925	-79.318893	-40.128265	4.322037	0.000000	-2.513960	0.000000	0.000000	0.000000	0.602251	0.041694	-0.862075	0.000000	0.000000	4.000000	20.000000	0.000000
22044.795714	0.035390	0.560495	0.226439	81.274925	-79.318893	-40.128265	4.322037	0.000000	-2.513960	0.000000	0.000000	0.000000	0.602251	0.041694	-0.862075	0.000000	0.000000	4.000000	20.000000	0.000000
22044.799048	0.035390	0.560495	0.226439	81.401314	-80.170486	-40.394909	4.291420	0.000000	-2.565874	0.000000	0.000000	0.000000	0.602251	0.041694	-0.862075	0.000000	0.000000	4.000000	20.000000	0.000000
22044.802381	0.037173	0.560593	0.223330	81.401314	-80.170486	-40.394909	4.291420	0.000000	-2.565874	0.000000	0.000000	0.000000	0.534833	0.029383	-0.932858	0.000000	0.000000	4.000000	20.000000	0.000000
22044.805714	0.037173	0.560593	0.223330	81.401314	-80.170486	-40.394909	4.291420	0.000000	-2.565874	0.000000	0.000000	0.000000	0.534833	0.029383	-0.932858	0.000000	0.000000	4.000000	20.000000	0.000000
22044.809048	0.037173	0.560593	0.223330	81.575684	-81.451355	-41.047226	4.260513	0.000000	-2.616873	0.000000	0.000000	0.000000	0.534833	0.029383	-0.932858	0.000000	0.000000	4.000000	20.000000	0.000000
22044.812381	0.038823	0.560676	0.219906	81.575684	-81.451355	-41.047226	4.260513	0.000000	-2.616873	0.000000	0.000000	0.000000	0.495242	0.024906	-1.027152	0.000000	0.000000	4.000000	20.000000	0.000000
22044.815714	0.038823	0.560676	0.219906	81.575684	-81.451355	-41.047226	4.260513	0.000000	-2.616873	0.000000	0.000000	0.000000	0.495242	0.024906	-1.027152	0.000000	0.000000	4.000000	20.000000	0.000000
22044.819048	0.038823	0.560676	0.219906	81.859680	-83.222221	-42.113777	4.228004	0.000000	-2.669078	0.000000	0.000000	0.000000	0.495242	0.024906	-1.027152	0.000000	0.000000	4.000000	20.000000	0.000000
22044.822381	0.040439	0.560710	0.216196	81.859680	-83.222221	-42.113777	4.228004	0.000000	-2.669078	0.000000	0.000000	0.000000	0.484686	0.010214	-1.112934	0.000000	0.000000	4.000000	20.000000	0.000000
22044.825714	0.040439	0.560710	0.216196	81.859680	-83.222221	-42.113777	4.228004	0.000000	-2.669078	0.000000	0.000000	0.000000	0.484686	0.010214	-1.112934	0.000000	0.000000	4.000000	20.000000	0.000000
22044.829048	0.040439	0.560710	0.216196	82.307854	-85.495224	-43.626221	4.193002	0.000000	-2.723736	0.000000	0.000000	0.000000	0.484686	0.010214	-1.112934	0.000000	0.000000	4.000000	20.000000	0.000000
22044.832381	0.041916	0.560663	0.212122	82.307854	-85.495224	-43.626221	4.193002	0.000000	-2.723736	0.000000	0.000000	0.000000	0.443249	-0.014260	-1.222266	0.000000	0.000000	4.000000	20.000000	0.000000
22044.835714	0.041916	0.560663	0.212122	82.307854	-85.495224	-43.626221	4.193002	0.000000	-2.723736	0.000000	0.000000	0.000000	0.443249	-0.014260	-1.222266	0.000000	0.000000	4.000000	20.000000	0.000000
22044.839048	0.041916	0.560663	0.212122	82.894302	-88.145653	-45.572468	4.155707	0.000000	-2.780305	0.000000	0.000000	0.000000	0.443249	-0.014260	-1.222266	0.000000	0.000000	4.000000	20.000000	0.000000
22044.842381	0.043317	0.560605	0.207661	82.894302	-88.145653	-45.572468	4.155707	0.000000	-2.780305	0.000000	0.000000	0.000000	0.420064	-0.017403	-1.338090	0.000000	0.000000	4.000000	20.000000	0.000000
22044.845714	0.043317	0.560605	0.207661	82.894302	-88.145653	-45.572468	4.155707	0.000000	-2.780305	0.000000	0.000000	0.000000	0.420064	-0.017403	-1.338090	0.000000	0.000000	4.000000	20.000000	0.000000
22044.849048	0.043317	0.560605	0.207661	83.552315	-90.572159	-47.627022	4.115120	0.000000	-2.840032	0.000000	0.000000	0.000000	0.420064	-0.017403	-1.338090	0.000000	0.000000	4.000000	20.000000	0.000000
22044.852381	0.044609	0.560466	0.202855	83.552315	-90.572159	-47.627022	4.115120	0.000000	-2.840032	0.000000	0.000000	0.000000	0.387550	-0.041625	-1.441986	0.000000	0.000000	4.000000	20.000000	0.000000
22044.855714	0.044609	0.560466	0.202855	83.552315	-90.572159	-47.627022	4.115120	0.000000	-2.840032	0.000000	0.000000	0.000000	0.387550	-0.041625	-1.441986	0.000000	0.000000	4.000000	20.000000	0.000000
22044.859048	0.044609	0.560466	0.202855	84.216499	-92.097618	-48.833805	4.071398	0.000000	-2.902364	0.000000	0.000000	0.000000	0.387550	-0.041625	-1.441986	0.000000	0.000000	4.000000	20.000000	0.000000
22044.862381	0.045725	0.560311	0.197654	84.216499	-92.097618	-48.833805	4.071398	0.000000	-2.902364	0.000000	0.000000	0.000000	0.334938	-0.046487	-1.560131	0.000000	0.000000	4.000000	20.000000	0.000000
22044.865714	0.045725	0.560311	0.197654	84.216499	-92.097618	-48.833805	4.071398	0.000000	-2.902364	0.000000	0.000000	0.000000	0.334938	-0.046487	-1.560131	0.000000	0.000000	4.000000	20.000000	0.000000
22044.869048	0.045725	0.560311	0.197654	84.870964	-91.947502	-48.325787	4.024454	0.000000	-2.967115	0.000000	0.000000	0.000000	0.334938	-0.046487	-1.560131	0.000000	0.000000	4.000000	20.000000	0.000000
22044.872381	0.046702	0.560111	0.192124	84.870964	-91.947502	-48.325787	4.024454	0.000000	-2.967115	0.000000	0.000000	0.000000	0.293062	-0.059871	-1.659107	0.000000	0.000000	4.000000	20.000000	0.000000
22044.875714	0.046702	0.560111	0.192124	84.870964	-91.947502	-48.325787	4.024454	0.000000	-2.967115	0.000000	0.000000	0.000000	0.293062	-0.059871	-1.659107	0.000000	0.000000	4.000000	20.000000	0.000000
22044.879048	0.046702	0.560111	0.192124	85.482124	-90.008392	-46.089149	3.973950	0.000000	-3.034423	0.000000	0.000000	0.000000	0.293062	-0.059871	-1.659107	0.000000	0.000000	4.000000	20.000000	0.000000
22044.882381	0.047415	0.559915	0.186241	85.482124	-90.008392	-46.089149	3.973950	0.000000	-3.034423	0.000000	0.000000	0.000000	0.213886	-0.059019	-1.765017	0.000000	0.000000	4.000000	20.000000	0.000000
22044.885714	0.047415	0.559915	0.186241	85.482124	-90.008392	-46.089149	3.973950	0.000000	-3.034423	0.000000	0.000000	0.000000	0.213886	-0.059019	-1.765017	0.000000	0.000000	4.000000	20.000000	0.000000
22044.889048	0.047415	0.559915	0.186241	86.047600	-85.822754	-41.628036	3.920493	0.000000	-3.103181	0.000000	0.000000	0.000000	0.213886	-0.059019	-1.765017	0.000000	0.000000	4.000000	20.000000	0.000000
22044.892381	0.047898	0.559682	0.180001	86.047600	-85.822754	-41.628036	3.920493	0.000000	-3.103181	0.000000	0.000000	0.000000	0.144911	-0.069939	-1.872042	0.000000	0.000000	4.000000	20.000000	0.000000
22044.895714	0.047898	0.559682	0.180001	86.047600	-85.822754	-41.628036	3.920493	0.000000	-3.103181	0.000000	0.000000	0.000000	0.144911	-0.069939	-1.872042	0.000000	0.000000	4.000000	20.000000	0.000000
22044.899048	0.047898	0.559682	0.180001	86.575203	-79.200859	-34.637825	3.863207	0.000000	-3.174213	0.000000	0.000000	0.000000	0.144911	-0.069939	-1.872042	0.000000	0.000000	4.000000	20.000000	0.000000
22044.902381	0.048247	0.559469	0.173433	86.575203	-79.200859	-34.637825	3.863207	0.000000	-3.174213	0.000000	0.000000	0.000000	0.104814	-0.063872	-1.970135	0.000000	0.000000	4.000000	20.000000	0.000000
22044.905714	0.048247	0.559469	0.173433	86.575203	-79.200859	-34.637825	3.863207	0.000000	-3.174213	0.000000	0.000000	0.000000	0.104814	-0.063872	-1.970135	0.000000	0.000000	4.000000	20.000000	0.000000
22044.909048	0.048247	0.559469	0.173433	87.066017	-69.788536	-24.580652	3.800719	0.000000	-3.248774	0.000000	0.000000	0.000000	0.104814	-0.063872	-1.970135	0.000000	0.000000	4.000000	20.000000	0.000000
22044.912381	0.048524	0.559325	0.166538	87.066017	-69.788536	-24.580652	3.800719	0.000000	-3.248774	0.000000	0.000000	0.000000	0.082985	-0.043066	-2.068748	0.000000	0.000000	4.000000	20.000000	0.000000
22044.915714	0.048524	0.559325	0.166538	87.066017	-69.788536	-24.580652	3.800719	0.000000	-3.248774	0.000000	0.000000	0.000000	0.082985	-0.043066	-2.068748	0.000000	0.000000	4.000000	20.000000	0.000000
22044.919048	0.048524	0.559325	0.166538	87.471291	-56.976791	-10.894635	3.731585	0.000000	-3.327953	0.000000	0.000000	0.000000	0.082985	-0.043066	-2.068748	0.000000	0.000000	4.000000	20.000000	0.000000
22044.922381	0.048787	0.559230	0.159323	87.471291	-56.976791	-10.894635	3.731585	0.000000	-3.327953	0.000000	0.000000	0.000000	0.078966	-0.028554	-2.164417	0.000000	0.000000	4.000000	20.000000	0.000000
22044.925714	0.048787	0.559230	0.159323	87.471291	-56.976791	-10.894635	3.731585	0.000000	-3.327953	0.000000	0.000000	0.000000	0.078966	-0.028554	-2.164417	0.000000	0.000000	4.000000	20.000000	0.000000
22044.929048	0.048787	0.559230	0.159323	87.685051	-40.761631	6.337780	3.654295	0.000000	-3.412642	0.000000	0.000000	0.000000	0.078966	-0.028554	-2.164417	0.000000	0.000000	4.000000	20.000000	0.000000
22044.932381	0.048952	0.559169	0.151847	87.685051	-40.761631	6.337780	3.654295	0.000000	-3.412642	0.000000	0.000000	0.000000	0.049476	-0.018308	-2.242634	0.000000	0.000000	4.000000	20.000000	0.000000
22044.935714	0.048952	0.559169	0.151847	87.685051	-40.761631	6.337780	3.654295	0.000000	-3.412642	0.000000	0.000000	0.000000	0.049476	-0.018308	-2.242634	0.000000	0.000000	4.000000	20.000000	0.000000
22044.939048	0.048952	0.559169	0.151847	87.637604	-24.222654	23.538410	3.569401	0.000000	-3.501339	0.000000	0.000000	0.000000	0.049476	-0.018308	-2.242634	0.000000	0.000000	4.000000	20.000000	0.000000
22044.942381	0.048906	0.559156	0.144132	87.637604	-24.222654	23.538410	3.569401	0.000000	-3.501339	0.000000	0.000000	0.000000	-0.013651	-0.003952	-2.314667	0.000000	0.000000	4.000000	20.000000	0.000000
22044.945714	0.048906	0.559156	0.144132	87.637604	-24.222654	23.538410	3.569401	0.000000	-3.501339	0.000000	0.000000	0.000000	-0.013651	-0.003952	-2.314667	0.000000	0.000000	4.000000	20.000000	0.000000
22044.949048	0.048906	0.559156	0.144132	87.299118	-10.846748	37.201420	3.477467	0.000000	-3.592663	0.000000	0.000000	0.000000	-0.013651	-0.003952	-2.314667	0.000000	0.000000	4.000000	20.000000	0.000000
22044.952381	0.048663	0.559216	0.136262	87.299118	-10.846748	37.201420	3.477467	0.000000	-3.592663	0.000000	0.000000	0.000000	-0.072914	0.018072	-2.361008	0.000000	0.000000	4.000000	20.000000	0.000000
22044.955714	0.048663	0.559216	0.136262	87.299118	-10.846748	37.201420	3.477467	0.000000	-3.592663	0.000000	0.000000	0.000000	-0.072914	0.018072	-2.361008	0.000000	0.000000	4.000000	20.000000	0.000000
22044.959048	0.048663	0.559216	0.136262	86.727989	-1.623734	46.703590	3.378448	0.000000	-3.685931	0.000000	0.000000	0.000000	-0.072914	0.018072	-2.361008	0.000000	0.000000	4.000000	20.000000	0.000000
22044.962381	0.048239	0.559414	0.128358	86.727989	-1.623734	46.703590	3.378448	0.000000	-3.685931	0.000000	0.000000	0.000000	-0.127271	0.059412	-2.371155	0.000000	0.000000	4.000000	20.000000	0.000000
22044.965714	0.048239	0.559414	0.128358	86.727989	-1.623734	46.703590	3.378448	0.000000	-3.685931	0.000000	0.000000	0.000000	-0.127271	0.059412	-2.371155	0.000000	0.000000	4.000000	20.000000	0.000000
22044.969048	0.048239	0.559414	0.128358	85.970032	4.400639	53.012344	3.272964	0.000000	-3.779909	0.000000	0.000000	0.000000	-0.127271	0.059412	-2.371155	0.000000	0.000000	4.000000	20.000000	0.000000
22044.972381	0.047730	0.559807	0.120501	85.970032	4.400639	53.012344	3.272964	0.000000	-3.779909	0.000000	0.000000	0.000000	-0.152763	0.117967	-2.357045	0.000000	0.000000	4.000000	20.000000	0.000000
22044.975714	0.047730	0.559807	0.120501	85.970032	4.400639	53.012344	3.272964	0.000000	-3.779909	0.000000	0.000000	0.000000	-0.152763	0.117967	-2.357045	0.000000	0.000000	4.000000	20.000000	0.000000
22044.979048	0.047730	0.559807	0.120501	85.109436	8.412480	57.335121	3.160392	0.000000	-3.874523	0.000000	0.000000	0.000000	-0.152763	0.117967	-2.357045	0.000000	0.000000	4.000000	20.000000	0.000000
22044.982381	0.047305	0.560395	0.112720	85.109436	8.412480	57.335121	3.160392	0.000000	-3.874523	0.000000	0.000000	0.000000	-0.127483	0.176370	-2.334254	0.000000	0.000000	4.000000	20.000000	0.000000
22044.985714	0.047305	0.560395	0.112720	85.109436	8.412480	57.335121	3.160392	0.000000	-3.874523	0.000000	0.000000	0.000000	-0.127483	0.176370	-2.334254	0.000000	0.000000	4.000000	20.000000	0.000000
22044.989048	0.047305	0.560395	0.112720	84.215004	10.956945	60.241711	3.038531	0.000000	-3.970809	0.000000	0.000000	0.000000	-0.127483	0.176370	-2.334254	0.000000	0.000000	4.000000	20.000000	0.000000
22044.992381	0.046833	0.561197	0.105086	84.215004	10.956945	60.241711	3.038531	0.000000	-3.970809	0.000000	0.000000	0.000000	-0.141716	0.240570	-2.290184	0.000000	0.000000	4.000000	20.000000	0.000000
22044.995714	0.046833	0.561197	0.105086	84.215004	10.956945	60.241711	3.038531	0.000000	-3.970809	0.000000	0.000000	0.000000	-0.141716	0.240570	-2.290184	0.000000	0.000000	4.000000	20.000000	0.000000
22044.999048	0.046833	0.561197	0.105086	83.346458	12.427202	62.329704	2.909965	0.000000	-4.065969	0.000000	0.000000	0.000000	-0.141716	0.240570	-2.290184	0.000000	0.000000	4.000000	20.000000	0.000000
22045.002381	0.046128	0.562120	0.097577	83.346458	12.427202	62.329704	2.909965	0.000000	-4.065969	0.000000	0.000000	0.000000	-0.211495	0.276886	-2.252737	0.000000	0.000000	4.000000	20.000000	0.000000
22045.005714	0.046128	0.562120	0.097577	83.346458	12.427202	62.329704	2.909965	0.000000	-4.065969	0.000000	0.000000	0.000000	-0.211495	0.276886	-2.252737	0.000000	0.000000	4.000000	20.000000	0.000000
22045.009048	0.046128	0.562120	0.097577	82.515961	13.109268	63.858814	2.776629	0.000000	-4.158164	0.000000	0.000000	0.000000	-0.211495	0.276886	-2.252737	0.000000	0.000000	4.000000	20.000000	0.000000
22045.012381	0.045216	0.563089	0.090068	82.515961	13.109268	63.858814	2.776629	0.000000	-4.158164	0.000000	0.000000	0.000000	-0.273631	0.290782	-2.252821	0.000000	0.000000	4.000000	20.000000	0.000000
22045.015714	0.045216	0.563089	0.090068	82.515961	13.109268	63.858814	2.776629	0.000000	-4.158164	0.000000	0.000000	0.000000	-0.273631	0.290782	-2.252821	0.000000	0.000000	4.000000	20.000000	0.000000
22045.019048	0.045216	0.563089	0.090068	81.735321	13.587794	64.937950	2.635422	0.000000	-4.249065	0.000000	0.000000	0.000000	-0.273631	0.290782	-2.252821	0.000000	0.000000	4.000000	20.000000	0.000000
22045.022381	0.044024	0.564075	0.082510	81.735321	13.587794	64.937950	2.635422	0.000000	-4.249065	0.000000	0.000000	0.000000	-0.357565	0.295619	-2.267409	0.000000	0.000000	4.000000	20.000000	0.000000
22045.025714	0.044024	0.564075	0.082510	81.735321	13.587794	64.937950	2.635422	0.000000	-4.249065	0.000000	0.000000	0.000000	-0.357565	0.295619	-2.267409	0.000000	0.000000	4.000000	20.000000	0.000000
22045.029048	0.044024	0.564075	0.082510	81.043846	14.371063	66.113525	2.485475	0.000000	-4.338480	0.000000	0.000000	0.000000	-0.357565	0.295619	-2.267409	0.000000	0.000000	4.000000	20.000000	0.000000
22045.032381	0.042712	0.565093	0.074845	81.043846	14.371063	66.113525	2.485475	0.000000	-4.338480	0.000000	0.000000	0.000000	-0.393479	0.305533	-2.299483	0.000000	0.000000	4.000000	20.000000	0.000000
22045.035714	0.042712	0.565093	0.074845	81.043846	14.371063	66.113525	2.485475	0.000000	-4.338480	0.000000	0.000000	0.000000	-0.393479	0.305533	-2.299483	0.000000	0.000000	4.000000	20.000000	0.000000
22045.039048	0.042712	0.565093	0.074845	80.532677	15.645453	67.874001	2.322249	0.000000	-4.427998	0.000000	0.000000	0.000000	-0.393479	0.305533	-2.299483	0.000000	0.000000	4.000000	20.000000	0.000000
22045.042381	0.041310	0.566224	0.067052	80.532677	15.645453	67.874001	2.322249	0.000000	-4.427998	0.000000	0.000000	0.000000	-0.420579	0.339362	-2.337793	0.000000	0.000000	4.000000	20.000000	0.000000
22045.045714	0.041310	0.566224	0.067052	80.532677	15.645453	67.874001	2.322249	0.000000	-4.427998	0.000000	0.000000	0.000000	-0.420579	0.339362	-2.337793	0.000000	0.000000	4.000000	20.000000	0.000000
22045.049048	0.041310	0.566224	0.067052	80.214371	17.093683	69.828728	2.143456	0.000000	-4.517256	0.000000	0.000000	0.000000	-0.420579	0.339362	-2.337793	0.000000	0.000000	4.000000	20.000000	0.000000
22045.052381	0.039898	0.567448	0.059148	80.214371	17.093683	69.828728	2.143456	0.000000	-4.517256	0.000000	0.000000	0.000000	-0.423595	0.367153	-2.371360	0.000000	0.000000	4.000000	20.000000	0.000000
22045.055714	0.039898	0.567448	0.059148	80.214371	17.093683	69.828728	2.143456	0.000000	-4.517256	0.000000	0.000000	0.000000	-0.423595	0.367153	-2.371360	0.000000	0.000000	4.000000	20.000000	0.000000
22045.059048	0.039898	0.567448	0.059148	80.009399	18.128323	71.278679	1.947084	0.000000	-4.605309	0.000000	0.000000	0.000000	-0.423595	0.367153	-2.371360	0.000000	0.000000	4.000000	20.000000	0.000000
22045.062381	0.038462	0.568809	0.051247	80.009399	18.128323	71.278679	1.947084	0.000000	-4.605309	0.000000	0.000000	0.000000	-0.430778	0.408247	-2.370318	0.000000	0.000000	4.000000	20.000000	0.000000
22045.065714	0.038462	0.568809	0.051247	80.009399	18.128323	71.278679	1.947084	0.000000	-4.605309	0.000000	0.000000	0.000000	-0.430778	0.408247	-2.370318	0.000000	0.000000	4.000000	20.000000	0.000000
22045.069048	0.038462	0.568809	0.051247	79.882439	18.250736	71.637009	1.735510	0.000000	-4.689137	0.000000	0.000000	0.000000	-0.430778	0.408247	-2.370318	0.000000	0.000000	4.000000	20.000000	0.000000
22045.072381	0.036820	0.570244	0.043440	79.882439	18.250736	71.637009	1.735510	0.000000	-4.689137	0.000000	0.000000	0.000000	-0.492606	0.430423	-2.341949	0.000000	0.000000	4.000000	20.000000	0.000000
22045.075714	0.036820	0.570244	0.043440	79.882439	18.250736	71.637009	1.735510	0.000000	-4.689137	0.000000	0.000000	0.000000	-0.492606	0.430423	-2.341949	0.000000	0.000000	4.000000	20.000000	0.000000
22045.079048	0.036820	0.570244	0.043440	79.812813	17.836346	71.380875	1.513059	0.000000	-4.765570	0.000000	0.000000	0.000000	-0.492606	0.430423	-2.341949	0.000000	0.000000	4.000000	20.000000	0.000000
22045.082381	0.034841	0.571685	0.035711	79.812813	17.836346	71.380875	1.513059	0.000000	-4.765570	0.000000	0.000000	0.000000	-0.593889	0.432495	-2.318685	0.000000	0.000000	4.000000	20.000000	0.000000
22045.085714	0.034841	0.571685	0.035711	79.812813	17.836346	71.380875	1.513059	0.000000	-4.765570	0.000000	0.000000	0.000000	-0.593889	0.432495	-2.318685	0.000000	0.000000	4.000000	20.000000	0.000000
22045.089048	0.034841	0.571685	0.035711	79.778519	17.562635	71.328735	1.280069	0.000000	-4.833365	0.000000	0.000000	0.000000	-0.593889	0.432495	-2.318685	0.000000	0.000000	4.000000	20.000000	0.000000
22045.092381	0.032565	0.573053	0.028076	79.778519	17.562635	71.328735	1.280069	0.000000	-4.833365	0.000000	0.000000	0.000000	-0.682676	0.410154	-2.290631	0.000000	0.000000	4.000000	20.000000	0.000000
22045.095714	0.032565	0.573053	0.028076	79.778519	17.562635	71.328735	1.280069	0.000000	-4.833365	0.000000	0.000000	0.000000	-0.682676	0.410154	-2.290631	0.000000	0.000000	4.000000	20.000000	0.000000
22045.099048	0.032565	0.573053	0.028076	79.775223	17.522963	71.584671	1.035964	0.000000	-4.891500	0.000000	0.000000	0.000000	-0.682676	0.410154	-2.290631	0.000000	0.000000	4.000000	20.000000	0.000000
22045.102381	0.030072	0.574328	0.020447	79.775223	17.522963	71.584671	1.035964	0.000000	-4.891500	0.000000	0.000000	0.000000	-0.747869	0.382479	-2.288661	0.000000	0.000000	4.000000	20.000000	0.000000
22045.105714	0.030072	0.574328	0.020447	79.775223	17.522963	71.584671	1.035964	0.000000	-4.891500	0.000000	0.000000	0.000000	-0.747869	0.382479	-2.288661	0.000000	0.000000	4.000000	20.000000	0.000000
22045.109048	0.030072	0.574328	0.020447	79.781982	18.124773	72.657593	0.776448	0.000000	-4.939345	0.000000	0.000000	0.000000	-0.747869	0.382479	-2.288661	0.000000	0.000000	4.000000	20.000000	0.000000
22045.112381	0.027398	0.575580	0.012826	79.781982	18.124773	72.657593	0.776448	0.000000	-4.939345	0.000000	0.000000	0.000000	-0.802322	0.375747	-2.286267	0.000000	0.000000	4.000000	20.000000	0.000000
22045.115714	0.027398	0.575580	0.012826	79.781982	18.124773	72.657593	0.776448	0.000000	-4.939345	0.000000	0.000000	0.000000	-0.802322	0.375747	-2.286267	0.000000	0.000000	4.000000	20.000000	0.000000
22045.119048	0.027398	0.575580	0.012826	79.804665	19.135263	74.231720	0.500852	0.000000	-4.974851	0.000000	0.000000	0.000000	-0.802322	0.375747	-2.286267	0.000000	0.000000	4.000000	20.000000	0.000000
22045.122381	0.024701	0.576776	0.005080	79.804665	19.135263	74.231720	0.500852	0.000000	-4.974851	0.000000	0.000000	0.000000	-0.809048	0.358727	-2.323893	0.000000	0.000000	4.000000	20.000000	0.000000
22045.125714	0.024701	0.576776	0.005080	79.804665	19.135263	74.231720	0.500852	0.000000	-4.974851	0.000000	0.000000	0.000000	-0.809048	0.358727	-2.323893	0.000000	0.000000	4.000000	20.000000	0.000000
22045.129048	0.024701	0.576776	0.005080	79.777016	19.950781	75.609146	0.203506	0.000000	-4.995857	0.000000	0.000000	0.000000	-0.809048	0.358727	-2.323893	0.000000	0.000000	4.000000	20.000000	0.000000
22045.132381	0.021932	0.578014	-0.002596	79.777016	19.950781	75.609146	0.203506	0.000000	-4.995857	0.000000	0.000000	0.000000	-0.830525	0.371547	-2.302694	0.000000	0.000000	4.000000	20.000000	0.000000
22045.135714	0.021932	0.578014	-0.002596	79.777016	19.950781	75.609146	0.203506	0.000000	-4.995857	0.000000	0.000000	0.000000	-0.830525	0.371547	-2.302694	0.000000	0.000000	4.000000	20.000000	0.000000
22045.139048	0.021932	0.578014	-0.002596	79.540260	19.766098	75.922997	-0.106427	0.000000	-4.998867	0.000000	0.000000	0.000000	-0.830525	0.371547	-2.302694	0.000000	0.000000	4.000000	20.000000	0.000000
22045.142381	0.018938	0.579325	-0.009979	79.540260	19.766098	75.922997	-0.106427	0.000000	-4.998867	0.000000	0.000000	0.000000	-0.898214	0.393190	-2.214947	0.000000	0.000000	4.000000	20.000000	0.000000
22045.145714	0.018938	0.579325	-0.009979	79.540260	19.766098	75.922997	-0.106427	0.000000	-4.998867	0.000000	0.000000	0.000000	-0.898214	0.393190	-2.214947	0.000000	0.000000	4.000000	20.000000	0.000000
22045.149048	0.018938	0.579325	-0.009979	78.967949	18.210377	74.783302	-0.418039	0.000000	-4.982494	0.000000	0.000000	0.000000	-0.898214	0.393190	-2.214947	0.000000	0.000000	4.000000	20.000000	0.000000
22045.152381	0.015610	0.580740	-0.016917	78.967949	18.210377	74.783302	-0.418039	0.000000	-4.982494	0.000000	0.000000	0.000000	-0.998670	0.424691	-2.081407	0.000000	0.000000	4.000000	20.000000	0.000000
22045.155714	0.015610	0.580740	-0.016917	78.967949	18.210377	74.783302	-0.418039	0.000000	-4.982494	0.000000	0.000000	0.000000	-0.998670	0.424691	-2.081407	0.000000	0.000000	4.000000	20.000000	0.000000
22045.159048	0.015610	0.580740	-0.016917	78.172722	16.375246	73.439545	-0.723940	0.000000	-4.947313	0.000000	0.000000	0.000000	-0.998670	0.424691	-2.081407	0.000000	0.000000	4.000000	20.000000	0.000000
22045.162381	0.011937	0.582163	-0.023427	78.172722	16.375246	73.439545	-0.723940	0.000000	-4.947313	0.000000	0.000000	0.000000	-1.101878	0.426735	-1.953086	0.000000	0.000000	4.000000	20.000000	0.000000
22045.165714	0.011937	0.582163	-0.023427	78.172722	16.375246	73.439545	-0.723940	0.000000	-4.947313	0.000000	0.000000	0.000000	-1.101878	0.426735	-1.953086	0.000000	0.000000	4.000000	20.000000	0.000000
22045.169048	0.011937	0.582163	-0.023427	77.332321	14.804939	72.479378	-1.024267	0.000000	-4.893964	0.000000	0.000000	0.000000	-1.101878	0.426735	-1.953086	0.000000	0.000000	4.000000	20.000000	0.000000
22045.172381	0.007929	0.583545	-0.029543	77.332321	14.804939	72.479378	-1.024267	0.000000	-4.893964	0.000000	0.000000	0.000000	-1.202152	0.414656	-1.834708	0.000000	0.000000	4.000000	20.000000	0.000000
22045.175714	0.007929	0.583545	-0.029543	77.332321	14.804939	72.479378	-1.024267	0.000000	-4.893964	0.000000	0.000000	0.000000	-1.202152	0.414656	-1.834708	0.000000	0.000000	4.000000	20.000000	0.000000
22045.179048	0.007929	0.583545	-0.029543	76.498314	13.858320	72.366982	-1.320071	0.000000	-4.822594	0.000000	0.000000	0.000000	-1.202152	0.414656	-1.834708	0.000000	0.000000	4.000000	20.000000	0.000000
22045.182381	0.003656	0.584869	-0.035331	76.498314	13.858320	72.366982	-1.320071	0.000000	-4.822594	0.000000	0.000000	0.000000	-1.282051	0.397252	-1.736240	0.000000	0.000000	4.000000	20.000000	0.000000
22045.185714	0.003656	0.584869	-0.035331	76.498314	13.858320	72.366982	-1.320071	0.000000	-4.822594	0.000000	0.000000	0.000000	-1.282051	0.397252	-1.736240	0.000000	0.000000	4.000000	20.000000	0.000000
22045.189048	0.003656	0.584869	-0.035331	75.670479	13.387220	72.932228	-1.613097	0.000000	-4.732644	0.000000	0.000000	0.000000	-1.282051	0.397252	-1.736240	0.000000	0.000000	4.000000	20.000000	0.000000
22045.192381	-0.000780	0.586093	-0.040848	75.670479	13.387220	72.932228	-1.613097	0.000000	-4.732644	0.000000	0.000000	0.000000	-1.330654	0.367181	-1.655277	0.000000	0.000000	4.000000	20.000000	0.000000
22045.195714	-0.000780	0.586093	-0.040848	75.670479	13.387220	72.932228	-1.613097	0.000000	-4.732644	0.000000	0.000000	0.000000	-1.330654	0.367181	-1.655277	0.000000	0.000000	4.000000	20.000000	0.000000
22045.199048	-0.000780	0.586093	-0.040848	74.872978	13.095200	73.167267	-1.903459	0.000000	-4.623510	0.000000	0.000000	0.000000	-1.330654	0.367181	-1.655277	0.000000	0.000000	4.000000	20.000000	0.000000
22045.202381	-0.005453	0.587273	-0.046115	74.872978	13.095200	73.167267	-1.903459	0.000000	-4.623510	0.000000	0.000000	0.000000	-1.402144	0.353837	-1.580040	0.000000	0.000000	4.000000	20.000000	0.000000
22045.205714	-0.005453	0.587273	-0.046115	74.872978	13.095200	73.167267	-1.903459	0.000000	-4.623510	0.000000	0.000000	0.000000	-1.402144	0.353837	-1.580040	0.000000	0.000000	4.000000	20.000000	0.000000
22045.209048	-0.005453	0.587273	-0.046115	74.121933	12.755463	72.124474	-2.191914	0.000000	-4.493941	0.000000	0.000000	0.000000	-1.402144	0.353837	-1.580040	0.000000	0.000000	4.000000	20.000000	0.000000
22045.212381	-0.010420	0.588434	-0.051123	74.121933	12.755463	72.124474	-2.191914	0.000000	-4.493941	0.000000	0.000000	0.000000	-1.489994	0.348486	-1.502311	0.000000	0.000000	4.000000	20.000000	0.000000
22045.215714	-0.010420	0.588434	-0.051123	74.121933	12.755463	72.124474	-2.191914	0.000000	-4.493941	0.000000	0.000000	0.000000	-1.489994	0.348486	-1.502311	0.000000	0.000000	4.000000	20.000000	0.000000
22045.219048	-0.010420	0.588434	-0.051123	73.456062	12.427495	71.246803	-2.478287	0.000000	-4.342590	0.000000	0.000000	0.000000	-1.489994	0.348486	-1.502311	0.000000	0.000000	4.000000	20.000000	0.000000
22045.222381	-0.015778	0.589580	-0.055721	73.456062	12.427495	71.246803	-2.478287	0.000000	-4.342590	0.000000	0.000000	0.000000	-1.607255	0.343758	-1.379392	0.000000	0.000000	4.000000	20.000000	0.000000
22045.225714	-0.015778	0.589580	-0.055721	73.456062	12.427495	71.246803	-2.478287	0.000000	-4.342590	0.000000	0.000000	0.000000	-1.607255	0.343758	-1.379392	0.000000	0.000000	4.000000	20.000000	0.000000
22045.229048	-0.015778	0.589580	-0.055721	72.953972	12.228927	70.846268	-2.758825	0.000000	-4.169997	0.000000	0.000000	0.000000	-1.607255	0.343758	-1.379392	0.000000	0.000000	4.000000	20.000000	0.000000
22045.232381	-0.021668	0.590722	-0.059791	72.953972	12.228927	70.846268	-2.758825	0.000000	-4.169997	0.000000	0.000000	0.000000	-1.767050	0.342542	-1.221150	0.000000	0.000000	4.000000	20.000000	0.000000
22045.235714	-0.021668	0.590722	-0.059791	72.953972	12.228927	70.846268	-2.758825	0.000000	-4.169997	0.000000	0.000000	0.000000	-1.767050	0.342542	-1.221150	0.000000	0.000000	4.000000	20.000000	0.000000
22045.239048	-0.021668	0.590722	-0.059791	72.672569	12.401466	70.568871	-2.989557	0.000000	-3.916612	0.000000	0.000000	0.000000	-1.767050	0.342542	-1.221150	0.000000	0.000000	4.000000	20.000000	0.000000
22045.242381	-0.027988	0.591832	-0.063336	72.672569	12.401466	70.568871	-2.989557	0.000000	-3.916612	0.000000	0.000000	0.000000	-1.896048	0.332891	-1.063372	0.000000	0.000000	4.000000	20.000000	0.000000
22045.245714	-0.027988	0.591832	-0.063336	72.672569	12.401466	70.568871	-2.989557	0.000000	-3.916612	0.000000	0.000000	0.000000	-1.896048	0.332891	-1.063372	0.000000	0.000000	4.000000	20.000000	0.000000
22045.249048	-0.027988	0.591832	-0.063336	72.469131	12.942614	70.279289	-3.166786	0.000000	-3.600604	0.000000	0.000000	0.000000	-1.896048	0.332891	-1.063372	0.000000	0.000000	4.000000	20.000000	0.000000
22045.252381	-0.034596	0.592931	-0.066270	72.469131	12.942614	70.279289	-3.166786	0.000000	-3.600604	0.000000	0.000000	0.000000	-1.982444	0.329785	-0.880334	0.000000	0.000000	4.000000	20.000000	0.000000
22045.255714	-0.034596	0.592931	-0.066270	72.469131	12.942614	70.279289	-3.166786	0.000000	-3.600604	0.000000	0.000000	0.000000	-1.982444	0.329785	-0.880334	0.000000	0.000000	4.000000	20.000000	0.000000
22045.259048	-0.034596	0.592931	-0.066270	72.354630	14.019348	70.360184	-3.313508	0.000000	-3.270197	0.000000	0.000000	0.000000	-1.982444	0.329785	-0.880334	0.000000	0.000000	4.000000	20.000000	0.000000
22045.262381	-0.041365	0.593943	-0.068681	72.354630	14.019348	70.360184	-3.313508	0.000000	-3.270197	0.000000	0.000000	0.000000	-2.030576	0.303715	-0.723269	0.000000	0.000000	4.000000	20.000000	0.000000
22045.265714	-0.041365	0.593943	-0.068681	72.354630	14.019348	70.360184	-3.313508	0.000000	-3.270197	0.000000	0.000000	0.000000	-2.030576	0.303715	-0.723269	0.000000	0.000000	4.000000	20.000000	0.000000
22045.269048	-0.041365	0.593943	-0.068681	72.344360	15.764736	71.578720	-3.434053	0.000000	-2.931768	0.000000	0.000000	0.000000	-2.030576	0.303715	-0.723269	0.000000	0.000000	4.000000	20.000000	0.000000
22045.272381	-0.048311	0.594831	-0.070679	72.344360	15.764736	71.578720	-3.434053	0.000000	-2.931768	0.000000	0.000000	0.000000	-2.083821	0.266436	-0.599309	0.000000	0.000000	4.000000	20.000000	0.000000
22045.275714	-0.048311	0.594831	-0.070679	72.344360	15.764736	71.578720	-3.434053	0.000000	-2.931768	0.000000	0.000000	0.000000	-2.083821	0.266436	-0.599309	0.000000	0.000000	4.000000	20.000000	0.000000
22045.279048	-0.048311	0.594831	-0.070679	72.364998	17.902737	73.330452	-3.533938	0.000000	-2.584464	0.000000	0.000000	0.000000	-2.083821	0.266436	-0.599309	0.000000	0.000000	4.000000	20.000000	0.000000
22045.282381	-0.055535	0.595560	-0.072270	72.364998	17.902737	73.330452	-3.533938	0.000000	-2.584464	0.000000	0.000000	0.000000	-2.167266	0.218467	-0.477260	0.000000	0.000000	4.000000	20.000000	0.000000
22045.285714	-0.055535	0.595560	-0.072270	72.364998	17.902737	73.330452	-3.533938	0.000000	-2.584464	0.000000	0.000000	0.000000	-2.167266	0.218467	-0.477260	0.000000	0.000000	4.000000	20.000000	0.000000
22045.289048	-0.055535	0.595560	-0.072270	72.375931	20.022329	74.801765	-3.613481	0.000000	-2.223253	0.000000	0.000000	0.000000	-2.167266	0.218467	-0.477260	0.000000	0.000000	4.000000	20.000000	0.000000
22045.292381	-0.063149	0.596184	-0.073407	72.375931	20.022329	74.801765	-3.613481	0.000000	-2.223253	0.000000	0.000000	0.000000	-2.284306	0.187236	-0.341225	0.000000	0.000000	4.000000	20.000000	0.000000
22045.295714	-0.063149	0.596184	-0.073407	72.375931	20.022329	74.801765	-3.613481	0.000000	-2.223253	0.000000	0.000000	0.000000	-2.284306	0.187236	-0.341225	0.000000	0.000000	4.000000	20.000000	0.000000
22045.299048	-0.063149	0.596184	-0.073407	72.381973	21.953747	76.088600	-3.670352	0.000000	-1.842536	0.000000	0.000000	0.000000	-2.284306	0.187236	-0.341225	0.000000	0.000000	4.000000	20.000000	0.000000
22045.302381	-0.071212	0.596721	-0.074078	72.381973	21.953747	76.088600	-3.670352	0.000000	-1.842536	0.000000	0.000000	0.000000	-2.418802	0.161169	-0.201234	0.000000	0.000000	4.000000	20.000000	0.000000
22045.305714	-0.071212	0.596721	-0.074078	72.381973	21.953747	76.088600	-3.670352	0.000000	-1.842536	0.000000	0.000000	0.000000	-2.418802	0.161169	-0.201234	0.000000	0.000000	4.000000	20.000000	0.000000
22045.309048	-0.071212	0.596721	-0.074078	72.360512	23.787394	77.785751	-3.703892	0.000000	-1.439402	0.000000	0.000000	0.000000	-2.418802	0.161169	-0.201234	0.000000	0.000000	4.000000	20.000000	0.000000
22045.312381	-0.079626	0.597203	-0.074224	72.360512	23.787394	77.785751	-3.703892	0.000000	-1.439402	0.000000	0.000000	0.000000	-2.524359	0.144767	-0.043741	0.000000	0.000000	4.000000	20.000000	0.000000
22045.315714	-0.079626	0.597203	-0.074224	72.360512	23.787394	77.785751	-3.703892	0.000000	-1.439402	0.000000	0.000000	0.000000	-2.524359	0.144767	-0.043741	0.000000	0.000000	4.000000	20.000000	0.000000
22045.319048	-0.079626	0.597203	-0.074224	72.295639	25.636940	79.118347	-3.711181	0.000000	-1.018676	0.000000	0.000000	0.000000	-2.524359	0.144767	-0.043741	0.000000	0.000000	4.000000	20.000000	0.000000
22045.322381	-0.088278	0.597654	-0.073721	72.295639	25.636940	79.118347	-3.711181	0.000000	-1.018676	0.000000	0.000000	0.000000	-2.595374	0.135076	0.150706	0.000000	0.000000	4.000000	20.000000	0.000000
22045.325714	-0.088278	0.597654	-0.073721	72.295639	25.636940	79.118347	-3.711181	0.000000	-1.018676	0.000000	0.000000	0.000000	-2.595374	0.135076	0.150706	0.000000	0.000000	4.000000	20.000000	0.000000
22045.329048	-0.088278	0.597654	-0.073721	72.291405	28.064497	80.604897	-3.686064	0.000000	-0.586113	0.000000	0.000000	0.000000	-2.595374	0.135076	0.150706	0.000000	0.000000	4.000000	20.000000	0.000000
22045.332381	-0.096973	0.598004	-0.072699	72.291405	28.064497	80.604897	-3.686064	0.000000	-0.586113	0.000000	0.000000	0.000000	-2.608527	0.105048	0.306690	0.000000	0.000000	4.000000	20.000000	0.000000
22045.335714	-0.096973	0.598004	-0.072699	72.291405	28.064497	80.604897	-3.686064	0.000000	-0.586113	0.000000	0.000000	0.000000	-2.608527	0.105048	0.306690	0.000000	0.000000	4.000000	20.000000	0.000000
22045.339048	-0.096973	0.598004	-0.072699	72.388603	31.636976	83.309486	-3.634949	0.000000	-0.151359	0.000000	0.000000	0.000000	-2.608527	0.105048	0.306690	0.000000	0.000000	4.000000	20.000000	0.000000
22045.342381	-0.105714	0.598210	-0.071211	72.388603	31.636976	83.309486	-3.634949	0.000000	-0.151359	0.000000	0.000000	0.000000	-2.622222	0.061774	0.446514	0.000000	0.000000	4.000000	20.000000	0.000000
22045.345714	-0.105714	0.598210	-0.071211	72.388603	31.636976	83.309486	-3.634949	0.000000	-0.151359	0.000000	0.000000	0.000000	-2.622222	0.061774	0.446514	0.000000	0.000000	4.000000	20.000000	0.000000
22045.349048	-0.105714	0.598210	-0.071211	72.458107	35.711548	86.591721	-3.560530	0.000000	0.285678	0.000000	0.000000	0.000000	-2.622222	0.061774	0.446514	0.000000	0.000000	4.000000	20.000000	0.000000
22045.352381	-0.114524	0.598335	-0.069211	72.458107	35.711548	86.591721	-3.560530	0.000000	0.285678	0.000000	0.000000	0.000000	-2.643013	0.037531	0.600007	0.000000	0.000000	4.000000	20.000000	0.000000
22045.355714	-0.114524	0.598335	-0.069211	72.458107	35.711548	86.591721	-3.560530	0.000000	0.285678	0.000000	0.000000	0.000000	-2.643013	0.037531	0.600007	0.000000	0.000000	4.000000	20.000000	0.000000
22045.359048	-0.114524	0.598335	-0.069211	72.515778	39.587765	89.233711	-3.460529	0.000000	0.726180	0.000000	0.000000	0.000000	-2.643013	0.037531	0.600007	0.000000	0.000000	4.000000	20.000000	0.000000
22045.362381	-0.123477	0.598455	-0.066627	72.515778	39.587765	89.233711	-3.460529	0.000000	0.726180	0.000000	0.000000	0.000000	-2.685899	0.036143	0.775217	0.000000	0.000000	4.000000	20.000000	0.000000
22045.365714	-0.123477	0.598455	-0.066627	72.515778	39.587765	89.233711	-3.460529	0.000000	0.726180	0.000000	0.000000	0.000000	-2.685899	0.036143	0.775217	0.000000	0.000000	4.000000	20.000000	0.000000
22045.369048	-0.123477	0.598455	-0.066627	72.662224	43.128994	91.344070	-3.331326	0.000000	1.173830	0.000000	0.000000	0.000000	-2.685899	0.036143	0.775217	0.000000	0.000000	4.000000	20.000000	0.000000
22045.372381	-0.132554	0.598540	-0.063492	72.662224	43.128994	91.344070	-3.331326	0.000000	1.173830	0.000000	0.000000	0.000000	-2.723096	0.025255	0.940243	0.000000	0.000000	4.000000	20.000000	0.000000
22045.375714	-0.132554	0.598540	-0.063492	72.662224	43.128994	91.344070	-3.331326	0.000000	1.173830	0.000000	0.000000	0.000000	-2.723096	0.025255	0.940243	0.000000	0.000000	4.000000	20.000000	0.000000
22045.379048	-0.132554	0.598540	-0.063492	72.839279	46.440697	93.453621	-3.174619	0.000000	1.627680	0.000000	0.000000	0.000000	-2.723096	0.025255	0.940243	0.000000	0.000000	4.000000	20.000000	0.000000
22045.382381	-0.141711	0.598554	-0.059710	72.839279	46.440697	93.453621	-3.174619	0.000000	1.627680	0.000000	0.000000	0.000000	-2.747112	0.004419	1.134694	0.000000	0.000000	4.000000	20.000000	0.000000
22045.385714	-0.141711	0.598554	-0.059710	72.839279	46.440697	93.453621	-3.174619	0.000000	1.627680	0.000000	0.000000	0.000000	-2.747112	0.004419	1.134694	0.000000	0.000000	4.000000	20.000000	0.000000
22045.389048	-0.141711	0.598554	-0.059710	72.903198	49.682617	95.798126	-2.985503	0.000000	2.085532	0.000000	0.000000	0.000000	-2.747112	0.004419	1.134694	0.000000	0.000000	4.000000	20.000000	0.000000
22045.392381	-0.150735	0.598490	-0.055271	72.903198	49.682617	95.798126	-2.985503	0.000000	2.085532	0.000000	0.000000	0.000000	-2.707240	-0.019407	1.331768	0.000000	0.000000	4.000000	20.000000	0.000000
22045.395714	-0.150735	0.598490	-0.055271	72.903198	49.682617	95.798126	-2.985503	0.000000	2.085532	0.000000	0.000000	0.000000	-2.707240	-0.019407	1.331768	0.000000	0.000000	4.000000	20.000000	0.000000
22045.399048	-0.150735	0.598490	-0.055271	72.883362	52.861843	98.193947	-2.763542	0.000000	2.536738	0.000000	0.000000	0.000000	-2.707240	-0.019407	1.331768	0.000000	0.000000	4.000000	20.000000	0.000000
22045.402381	-0.159559	0.598276	-0.050238	72.883362	52.861843	98.193947	-2.763542	0.000000	2.536738	0.000000	0.000000	0.000000	-2.647139	-0.064037	1.509946	0.000000	0.000000	4.000000	20.000000	0.000000
22045.405714	-0.159559	0.598276	-0.050238	72.883362	52.861843	98.193947	-2.763542	0.000000	2.536738	0.000000	0.000000	0.000000	-2.647139	-0.064037	1.509946	0.000000	0.000000	4.000000	20.000000	0.000000
22045.409048	-0.159559	0.598276	-0.050238	72.807030	56.082714	100.637520	-2.511884	0.000000	2.977928	0.000000	0.000000	0.000000	-2.647139	-0.064037	1.509946	0.000000	0.000000	4.000000	20.000000	0.000000
22045.412381	-0.168270	0.597938	-0.044647	72.807030	56.082714	100.637520	-2.511884	0.000000	2.977928	0.000000	0.000000	0.000000	-2.613560	-0.101463	1.677342	0.000000	0.000000	4.000000	20.000000	0.000000
22045.415714	-0.168270	0.597938	-0.044647	72.807030	56.082714	100.637520	-2.511884	0.000000	2.977928	0.000000	0.000000	0.000000	-2.613560	-0.101463	1.677342	0.000000	0.000000	4.000000	20.000000	0.000000
22045.419048	-0.168270	0.597938	-0.044647	72.731468	59.784679	103.280975	-2.232327	0.000000	3.413522	0.000000	0.000000	0.000000	-2.613560	-0.101463	1.677342	0.000000	0.000000	4.000000	20.000000	0.000000
22045.422381	-0.176776	0.597451	-0.038642	72.731468	59.784679	103.280975	-2.232327	0.000000	3.413522	0.000000	0.000000	0.000000	-2.551595	-0.146177	1.801474	0.000000	0.000000	4.000000	20.000000	0.000000
22045.425714	-0.176776	0.597451	-0.038642	72.731468	59.784679	103.280975	-2.232327	0.000000	3.413522	0.000000	0.000000	0.000000	-2.551595	-0.146177	1.801474	0.000000	0.000000	4.000000	20.000000	0.000000
22045.429048	-0.176776	0.597451	-0.038642	72.658623	64.086884	106.190834	-1.932081	0.000000	3.838788	0.000000	0.000000	0.000000	-2.551595	-0.146177	1.801474	0.000000	0.000000	4.000000	20.000000	0.000000
22045.432381	-0.185073	0.596848	-0.032229	72.658623	64.086884	106.190834	-1.932081	0.000000	3.838788	0.000000	0.000000	0.000000	-2.489242	-0.180960	1.923892	0.000000	0.000000	4.000000	20.000000	0.000000
22045.435714	-0.185073	0.596848	-0.032229	72.658623	64.086884	106.190834	-1.932081	0.000000	3.838788	0.000000	0.000000	0.000000	-2.489242	-0.180960	1.923892	0.000000	0.000000	4.000000	20.000000	0.000000
22045.439048	-0.185073	0.596848	-0.032229	72.583199	68.464790	108.967651	-1.611432	0.000000	4.253661	0.000000	0.000000	0.000000	-2.489242	-0.180960	1.923892	0.000000	0.000000	4.000000	20.000000	0.000000
22045.442381	-0.193147	0.596130	-0.025278	72.583199	68.464790	108.967651	-1.611432	0.000000	4.253661	0.000000	0.000000	0.000000	-2.422000	-0.215259	2.085211	0.000000	0.000000	4.000000	20.000000	0.000000
22045.445714	-0.193147	0.596130	-0.025278	72.583199	68.464790	108.967651	-1.611432	0.000000	4.253661	0.000000	0.000000	0.000000	-2.422000	-0.215259	2.085211	0.000000	0.000000	4.000000	20.000000	0.000000
22045.449048	-0.193147	0.596130	-0.025278	72.525307	72.738045	111.571671	-1.263897	0.000000	4.657328	0.000000	0.000000	0.000000	-2.422000	-0.215259	2.085211	0.000000	0.000000	4.000000	20.000000	0.000000
22045.452381	-0.200974	0.595336	-0.017721	72.525307	72.738045	111.571671	-1.263897	0.000000	4.657328	0.000000	0.000000	0.000000	-2.348132	-0.238278	2.267109	0.000000	0.000000	4.000000	20.000000	0.000000
22045.455714	-0.200974	0.595336	-0.017721	72.525307	72.738045	111.571671	-1.263897	0.000000	4.657328	0.000000	0.000000	0.000000	-2.348132	-0.238278	2.267109	0.000000	0.000000	4.000000	20.000000	0.000000
22045.459048	-0.200974	0.595336	-0.017721	72.482903	76.961037	113.946480	-0.864293	0.000000	4.924733	0.000000	0.000000	0.000000	-2.348132	-0.238278	2.267109	0.000000	0.000000	4.000000	20.000000	0.000000
22045.462381	-0.208464	0.594446	-0.009514	72.482903	76.961037	113.946480	-0.864293	0.000000	4.924733	0.000000	0.000000	0.000000	-2.247168	-0.266994	2.461978	0.000000	0.000000	4.000000	20.000000	0.000000
22045.465714	-0.208464	0.594446	-0.009514	72.482903	76.961037	113.946480	-0.864293	0.000000	4.924733	0.000000	0.000000	0.000000	-2.247168	-0.266994	2.461978	0.000000	0.000000	4.000000	20.000000	0.000000
22045.469048	-0.208464	0.594446	-0.009514	72.439171	81.027229	116.314438	-0.436915	0.000000	4.980874	0.000000	0.000000	0.000000	-2.247168	-0.266994	2.461978	0.000000	0.000000	4.000000	20.000000	0.000000
22045.472381	-0.215551	0.593449	-0.000654	72.439171	81.027229	116.314438	-0.436915	0.000000	4.980874	0.000000	0.000000	0.000000	-2.126055	-0.298963	2.658179	0.000000	0.000000	4.000000	20.000000	0.000000
22045.475714	-0.215551	0.593449	-0.000654	72.439171	81.027229	116.314438	-0.436915	0.000000	4.980874	0.000000	0.000000	0.000000	-2.126055	-0.298963	2.658179	0.000000	0.000000	4.000000	20.000000	0.000000
22045.479048	-0.215551	0.593449	-0.000654	72.400146	84.960785	119.002632	-0.028287	0.000000	4.999920	0.000000	0.000000	0.000000	-2.126055	-0.298963	2.658179	0.000000	0.000000	4.000000	20.000000	0.000000
22045.482381	-0.222189	0.592356	0.008870	72.400146	84.960785	119.002632	-0.028287	0.000000	4.999920	0.000000	0.000000	0.000000	-1.991238	-0.327910	2.856983	0.000000	0.000000	4.000000	20.000000	0.000000
22045.485714	-0.222189	0.592356	0.008870	72.400146	84.960785	119.002632	-0.028287	0.000000	4.999920	0.000000	0.000000	0.000000	-1.991238	-0.327910	2.856983	0.000000	0.000000	4.000000	20.000000	0.000000
22045.489048	-0.222189	0.592356	0.008870	72.368828	88.848755	121.959778	0.361993	0.000000	4.986879	0.000000	0.000000	0.000000	-1.991238	-0.327910	2.856983	0.000000	0.000000	4.000000	20.000000	0.000000
22045.492381	-0.228284	0.591188	0.018919	72.368828	88.848755	121.959778	0.361993	0.000000	4.986879	0.000000	0.000000	0.000000	-1.828745	-0.350520	3.014762	0.000000	0.000000	4.000000	20.000000	0.000000
22045.495714	-0.228284	0.591188	0.018919	72.368828	88.848755	121.959778	0.361993	0.000000	4.986879	0.000000	0.000000	0.000000	-1.828745	-0.350520	3.014762	0.000000	0.000000	4.000000	20.000000	0.000000
22045.499048	-0.228284	0.591188	0.018919	72.334862	92.841499	124.983368	0.729486	0.000000	4.946499	0.000000	0.000000	0.000000	-1.828745	-0.350520	3.014762	0.000000	0.000000	4.000000	20.000000	0.000000
22045.502381	-0.233715	0.589987	0.029416	72.334862	92.841499	124.983368	0.729486	0.000000	4.946499	0.000000	0.000000	0.000000	-1.629278	-0.360287	3.149150	0.000000	0.000000	4.000000	20.000000	0.000000
22045.505714	-0.233715	0.589987	0.029416	72.334862	92.841499	124.983368	0.729486	0.000000	4.946499	0.000000	0.000000	0.000000	-1.629278	-0.360287	3.149150	0.000000	0.000000	4.000000	20.000000	0.000000
22045.509048	-0.233715	0.589987	0.029416	72.135246	97.559067	128.351532	1.074259	0.000000	4.883233	0.000000	0.000000	0.000000	-1.629278	-0.360287	3.149150	0.000000	0.000000	4.000000	20.000000	0.000000
22045.512381	-0.238460	0.588739	0.040141	72.135246	97.559067	128.351532	1.074259	0.000000	4.883233	0.000000	0.000000	0.000000	-1.423344	-0.374317	3.217515	0.000000	0.000000	4.000000	20.000000	0.000000
22045.515714	-0.238460	0.588739	0.040141	72.135246	97.559067	128.351532	1.074259	0.000000	4.883233	0.000000	0.000000	0.000000	-1.423344	-0.374317	3.217515	0.000000	0.000000	4.000000	20.000000	0.000000
22045.519048	-0.238460	0.588739	0.040141	71.698639	103.043785	132.194733	1.392227	0.000000	4.802260	0.000000	0.000000	0.000000	-1.423344	-0.374317	3.217515	0.000000	0.000000	4.000000	20.000000	0.000000
22045.522381	-0.242627	0.587442	0.051059	71.698639	103.043785	132.194733	1.392227	0.000000	4.802260	0.000000	0.000000	0.000000	-1.250202	-0.389032	3.275313	0.000000	0.000000	4.000000	20.000000	0.000000
22045.525714	-0.242627	0.587442	0.051059	71.698639	103.043785	132.194733	1.392227	0.000000	4.802260	0.000000	0.000000	0.000000	-1.250202	-0.389032	3.275313	0.000000	0.000000	4.000000	20.000000	0.000000
22045.529048	-0.242627	0.587442	0.051059	71.189468	108.458046	135.924957	1.685207	0.000000	4.707449	0.000000	0.000000	0.000000	-1.250202	-0.389032	3.275313	0.000000	0.000000	4.000000	20.000000	0.000000
22045.532381	-0.246147	0.586198	0.062169	71.189468	108.458046	135.924957	1.685207	0.000000	4.707449	0.000000	0.000000	0.000000	-1.055957	-0.373283	3.332987	0.000000	0.000000	4.000000	20.000000	0.000000
22045.535714	-0.246147	0.586198	0.062169	71.189468	108.458046	135.924957	1.685207	0.000000	4.707449	0.000000	0.000000	0.000000	-1.055957	-0.373283	3.332987	0.000000	0.000000	4.000000	20.000000	0.000000
22045.539048	-0.246147	0.586198	0.062169	70.611488	113.527161	139.343109	1.957201	0.000000	4.601018	0.000000	0.000000	0.000000	-1.055957	-0.373283	3.332987	0.000000	0.000000	4.000000	20.000000	0.000000
22045.542381	-0.248971	0.584863	0.073455	70.611488	113.527161	139.343109	1.957201	0.000000	4.601018	0.000000	0.000000	0.000000	-0.847223	-0.400424	3.385886	0.000000	0.000000	4.000000	20.000000	0.000000
22045.545714	-0.248971	0.584863	0.073455	70.611488	113.527161	139.343109	1.957201	0.000000	4.601018	0.000000	0.000000	0.000000	-0.847223	-0.400424	3.385886	0.000000	0.000000	4.000000	20.000000	0.000000
22045.549048	-0.248971	0.584863	0.073455	69.953064	118.063797	142.312622	2.211214	0.000000	4.484477	0.000000	0.000000	0.000000	-0.847223	-0.400424	3.385886	0.000000	0.000000	4.000000	20.000000	0.000000
22045.552381	-0.251035	0.583525	0.084999	69.953064	118.063797	142.312622	2.211214	0.000000	4.484477	0.000000	0.000000	0.000000	-0.619169	-0.401556	3.463161	0.000000	0.000000	4.000000	20.000000	0.000000
22045.555714	-0.251035	0.583525	0.084999	69.953064	118.063797	142.312622	2.211214	0.000000	4.484477	0.000000	0.000000	0.000000	-0.619169	-0.401556	3.463161	0.000000	0.000000	4.000000	20.000000	0.000000
22045.559048	-0.251035	0.583525	0.084999	69.227905	122.029541	145.038925	2.452219	0.000000	4.357364	0.000000	0.000000	0.000000	-0.619169	-0.401556	3.463161	0.000000	0.000000	4.000000	20.000000	0.000000
22045.562381	-0.252259	0.582108	0.096650	69.227905	122.029541	145.038925	2.452219	0.000000	4.357364	0.000000	0.000000	0.000000	-0.367240	-0.425201	3.495449	0.000000	0.000000	4.000000	20.000000	0.000000
22045.565714	-0.252259	0.582108	0.096650	69.227905	122.029541	145.038925	2.452219	0.000000	4.357364	0.000000	0.000000	0.000000	-0.367240	-0.425201	3.495449	0.000000	0.000000	4.000000	20.000000	0.000000
22045.569048	-0.252259	0.582108	0.096650	68.481636	125.594955	147.636826	2.679603	0.000000	4.221341	0.000000	0.000000	0.000000	-0.367240	-0.425201	3.495449	0.000000	0.000000	4.000000	20.000000	0.000000
22045.572381	-0.252580	0.580709	0.108423	68.481636	125.594955	147.636826	2.679603	0.000000	4.221341	0.000000	0.000000	0.000000	-0.096397	-0.419622	3.531712	0.000000	0.000000	4.000000	20.000000	0.000000
22045.575714	-0.252580	0.580709	0.108423	68.481636	125.594955	147.636826	2.679603	0.000000	4.221341	0.000000	0.000000	0.000000	-0.096397	-0.419622	3.531712	0.000000	0.000000	4.000000	20.000000	0.000000
22045.579048	-0.252580	0.580709	0.108423	67.811966	129.030762	150.068787	2.896219	0.000000	4.075772	0.000000	0.000000	0.000000	-0.096397	-0.419622	3.531712	0.000000	0.000000	4.000000	20.000000	0.000000
22045.582381	-0.252009	0.579294	0.120124	67.811966	129.030762	150.068787	2.896219	0.000000	4.075772	0.000000	0.000000	0.000000	0.171370	-0.424402	3.510336	0.000000	0.000000	4.000000	20.000000	0.000000
22045.585714	-0.252009	0.579294	0.120124	67.811966	129.030762	150.068787	2.896219	0.000000	4.075772	0.000000	0.000000	0.000000	0.171370	-0.424402	3.510336	0.000000	0.000000	4.000000	20.000000	0.000000
22045.589048	-0.252009	0.579294	0.120124	67.380569	132.493713	152.463654	3.100074	0.000000	3.922950	0.000000	0.000000	0.000000	0.171370	-0.424402	3.510336	0.000000	0.000000	4.000000	20.000000	0.000000
22045.592381	-0.250641	0.577865	0.131723	67.380569	132.493713	152.463654	3.100074	0.000000	3.922950	0.000000	0.000000	0.000000	0.410412	-0.428801	3.479715	0.000000	0.000000	4.000000	20.000000	0.000000
22045.595714	-0.250641	0.577865	0.131723	67.380569	132.493713	152.463654	3.100074	0.000000	3.922950	0.000000	0.000000	0.000000	0.410412	-0.428801	3.479715	0.000000	0.000000	4.000000	20.000000	0.000000
22045.599048	-0.250641	0.577865	0.131723	67.284477	136.145203	154.943939	3.291276	0.000000	3.763974	0.000000	0.000000	0.000000	0.410412	-0.428801	3.479715	0.000000	0.000000	4.000000	20.000000	0.000000
22045.602381	-0.248596	0.576437	0.143063	67.284477	136.145203	154.943939	3.291276	0.000000	3.763974	0.000000	0.000000	0.000000	0.613438	-0.428380	3.402059	0.000000	0.000000	4.000000	20.000000	0.000000
22045.605714	-0.248596	0.576437	0.143063	67.284477	136.145203	154.943939	3.291276	0.000000	3.763974	0.000000	0.000000	0.000000	0.613438	-0.428380	3.402059	0.000000	0.000000	4.000000	20.000000	0.000000
22045.609048	-0.248596	0.576437	0.143063	67.497696	140.026108	157.453781	3.467835	0.000000	3.601961	0.000000	0.000000	0.000000	0.613438	-0.428380	3.402059	0.000000	0.000000	4.000000	20.000000	0.000000
22045.612381	-0.245988	0.574933	0.154095	67.497696	140.026108	157.453781	3.467835	0.000000	3.601961	0.000000	0.000000	0.000000	0.782510	-0.451149	3.309616	0.000000	0.000000	4.000000	20.000000	0.000000
22045.615714	-0.245988	0.574933	0.154095	67.497696	140.026108	157.453781	3.467835	0.000000	3.601961	0.000000	0.000000	0.000000	0.782510	-0.451149	3.309616	0.000000	0.000000	4.000000	20.000000	0.000000
22045.619048	-0.245988	0.574933	0.154095	67.865486	143.904953	159.788956	3.629727	0.000000	3.438762	0.000000	0.000000	0.000000	0.782510	-0.451149	3.309616	0.000000	0.000000	4.000000	20.000000	0.000000
22045.622381	-0.242772	0.573375	0.164780	67.865486	143.904953	159.788956	3.629727	0.000000	3.438762	0.000000	0.000000	0.000000	0.964867	-0.467580	3.205580	0.000000	0.000000	4.000000	20.000000	0.000000
22045.625714	-0.242772	0.573375	0.164780	67.865486	143.904953	159.788956	3.629727	0.000000	3.438762	0.000000	0.000000	0.000000	0.964867	-0.467580	3.205580	0.000000	0.000000	4.000000	20.000000	0.000000
22045.629048	-0.242772	0.573375	0.164780	68.230255	147.306015	161.763565	3.778876	0.000000	3.274156	0.000000	0.000000	0.000000	0.964867	-0.467580	3.205580	0.000000	0.000000	4.000000	20.000000	0.000000
22045.632381	-0.238850	0.571805	0.175116	68.230255	147.306015	161.763565	3.778876	0.000000	3.274156	0.000000	0.000000	0.000000	1.176613	-0.470727	3.100667	0.000000	0.000000	4.000000	20.000000	0.000000
22045.635714	-0.238850	0.571805	0.175116	68.230255	147.306015	161.763565	3.778876	0.000000	3.274156	0.000000	0.000000	0.000000	1.176613	-0.470727	3.100667	0.000000	0.000000	4.000000	20.000000	0.000000
22045.639048	-0.238850	0.571805	0.175116	68.524445	149.879135	163.344299	3.917873	0.000000	3.106488	0.000000	0.000000	0.000000	1.176613	-0.470727	3.100667	0.000000	0.000000	4.000000	20.000000	0.000000
22045.642381	-0.234325	0.570133	0.184994	68.524445	149.879135	163.344299	3.917873	0.000000	3.106488	0.000000	0.000000	0.000000	1.357301	-0.501690	2.963445	0.000000	0.000000	4.000000	20.000000	0.000000
22045.645714	-0.234325	0.570133	0.184994	68.524445	149.879135	163.344299	3.917873	0.000000	3.106488	0.000000	0.000000	0.000000	1.357301	-0.501690	2.963445	0.000000	0.000000	4.000000	20.000000	0.000000
22045.649048	-0.234325	0.570133	0.184994	68.780975	151.803726	164.410202	4.045924	0.000000	2.937770	0.000000	0.000000	0.000000	1.357301	-0.501690	2.963445	0.000000	0.000000	4.000000	20.000000	0.000000
22045.652381	-0.229251	0.568494	0.194329	68.780975	151.803726	164.410202	4.045924	0.000000	2.937770	0.000000	0.000000	0.000000	1.522367	-0.491868	2.800491	0.000000	0.000000	4.000000	20.000000	0.000000
22045.655714	-0.229251	0.568494	0.194329	68.780975	151.803726	164.410202	4.045924	0.000000	2.937770	0.000000	0.000000	0.000000	1.522367	-0.491868	2.800491	0.000000	0.000000	4.000000	20.000000	0.000000
22045.659048	-0.229251	0.568494	0.194329	69.005608	153.422806	165.214554	4.163234	0.000000	2.769022	0.000000	0.000000	0.000000	1.522367	-0.491868	2.800491	0.000000	0.000000	4.000000	20.000000	0.000000
22045.662381	-0.223717	0.566833	0.203027	69.005608	153.422806	165.214554	4.163234	0.000000	2.769022	0.000000	0.000000	0.000000	1.660175	-0.498216	2.609299	0.000000	0.000000	4.000000	20.000000	0.000000
22045.665714	-0.223717	0.566833	0.203027	69.005608	153.422806	165.214554	4.163234	0.000000	2.769022	0.000000	0.000000	0.000000	1.660175	-0.498216	2.609299	0.000000	0.000000	4.000000	20.000000	0.000000
22045.669048	-0.223717	0.566833	0.203027	69.227394	155.065353	166.044968	4.269728	0.000000	2.601812	0.000000	0.000000	0.000000	1.660175	-0.498216	2.609299	0.000000	0.000000	4.000000	20.000000	0.000000
22045.672381	-0.217799	0.565237	0.211032	69.227394	155.065353	166.044968	4.269728	0.000000	2.601812	0.000000	0.000000	0.000000	1.775266	-0.478771	2.401686	0.000000	0.000000	4.000000	20.000000	0.000000
22045.675714	-0.217799	0.565237	0.211032	69.227394	155.065353	166.044968	4.269728	0.000000	2.601812	0.000000	0.000000	0.000000	1.775266	-0.478771	2.401686	0.000000	0.000000	4.000000	20.000000	0.000000
22045.679048	-0.217799	0.565237	0.211032	69.446030	156.925873	167.078934	4.365867	0.000000	2.437049	0.000000	0.000000	0.000000	1.775266	-0.478771	2.401686	0.000000	0.000000	4.000000	20.000000	0.000000
22045.682381	-0.211564	0.563704	0.218362	69.446030	156.925873	167.078934	4.365867	0.000000	2.437049	0.000000	0.000000	0.000000	1.870451	-0.459976	2.198882	0.000000	0.000000	4.000000	20.000000	0.000000
22045.685714	-0.211564	0.563704	0.218362	69.446030	156.925873	167.078934	4.365867	0.000000	2.437049	0.000000	0.000000	0.000000	1.870451	-0.459976	2.198882	0.000000	0.000000	4.000000	20.000000	0.000000
22045.689048	-0.211564	0.563704	0.218362	69.657104	159.078003	168.374542	4.452526	0.000000	2.274864	0.000000	0.000000	0.000000	1.870451	-0.459976	2.198882	0.000000	0.000000	4.000000	20.000000	0.000000
22045.692381	-0.204961	0.562258	0.224997	69.657104	159.078003	168.374542	4.452526	0.000000	2.274864	0.000000	0.000000	0.000000	1.980903	-0.433607	1.990469	0.000000	0.000000	4.000000	20.000000	0.000000
22045.695714	-0.204961	0.562258	0.224997	69.657104	159.078003	168.374542	4.452526	0.000000	2.274864	0.000000	0.000000	0.000000	1.980903	-0.433607	1.990469	0.000000	0.000000	4.000000	20.000000	0.000000
22045.699048	-0.204961	0.562258	0.224997	69.835136	161.401917	169.829453	4.531201	0.000000	2.113815	0.000000	0.000000	0.000000	1.980903	-0.433607	1.990469	0.000000	0.000000	4.000000	20.000000	0.000000
22045.702381	-0.198020	0.560835	0.230954	69.835136	161.401917	169.829453	4.531201	0.000000	2.113815	0.000000	0.000000	0.000000	2.082369	-0.427113	1.787189	0.000000	0.000000	4.000000	20.000000	0.000000
22045.705714	-0.198020	0.560835	0.230954	69.835136	161.401917	169.829453	4.531201	0.000000	2.113815	0.000000	0.000000	0.000000	2.082369	-0.427113	1.787189	0.000000	0.000000	4.000000	20.000000	0.000000
22045.709048	-0.198020	0.560835	0.230954	69.999634	163.642532	171.214508	4.602624	0.000000	1.953420	0.000000	0.000000	0.000000	2.082369	-0.427113	1.787189	0.000000	0.000000	4.000000	20.000000	0.000000
22045.712381	-0.190804	0.559424	0.236246	69.999634	163.642532	171.214508	4.602624	0.000000	1.953420	0.000000	0.000000	0.000000	2.164920	-0.423099	1.587668	0.000000	0.000000	4.000000	20.000000	0.000000
22045.715714	-0.190804	0.559424	0.236246	69.999634	163.642532	171.214508	4.602624	0.000000	1.953420	0.000000	0.000000	0.000000	2.164920	-0.423099	1.587668	0.000000	0.000000	4.000000	20.000000	0.000000
22045.719048	-0.190804	0.559424	0.236246	70.110901	165.630371	172.380112	4.667126	0.000000	1.793860	0.000000	0.000000	0.000000	2.164920	-0.423099	1.587668	0.000000	0.000000	4.000000	20.000000	0.000000
22045.722381	-0.183340	0.558057	0.240889	70.110901	165.630371	172.380112	4.667126	0.000000	1.793860	0.000000	0.000000	0.000000	2.239190	-0.410219	1.392812	0.000000	0.000000	4.000000	20.000000	0.000000
22045.725714	-0.183340	0.558057	0.240889	70.110901	165.630371	172.380112	4.667126	0.000000	1.793860	0.000000	0.000000	0.000000	2.239190	-0.410219	1.392812	0.000000	0.000000	4.000000	20.000000	0.000000
22045.729048	-0.183340	0.558057	0.240889	70.175552	167.201187	173.180817	4.725202	0.000000	1.634768	0.000000	0.000000	0.000000	2.239190	-0.410219	1.392812	0.000000	0.000000	4.000000	20.000000	0.000000
22045.732381	-0.175708	0.556713	0.244827	70.175552	167.201187	173.180817	4.725202	0.000000	1.634768	0.000000	0.000000	0.000000	2.289557	-0.403109	1.181459	0.000000	0.000000	4.000000	20.000000	0.000000
22045.735714	-0.175708	0.556713	0.244827	70.175552	167.201187	173.180817	4.725202	0.000000	1.634768	0.000000	0.000000	0.000000	2.289557	-0.403109	1.181459	0.000000	0.000000	4.000000	20.000000	0.000000
22045.739048	-0.175708	0.556713	0.244827	70.261436	168.324814	173.760727	4.776825	0.000000	1.477140	0.000000	0.000000	0.000000	2.289557	-0.403109	1.181459	0.000000	0.000000	4.000000	20.000000	0.000000
22045.742381	-0.167932	0.555439	0.248059	70.261436	168.324814	173.760727	4.776825	0.000000	1.477140	0.000000	0.000000	0.000000	2.332851	-0.382333	0.969429	0.000000	0.000000	4.000000	20.000000	0.000000
22045.745714	-0.167932	0.555439	0.248059	70.261436	168.324814	173.760727	4.776825	0.000000	1.477140	0.000000	0.000000	0.000000	2.332851	-0.382333	0.969429	0.000000	0.000000	4.000000	20.000000	0.000000
22045.749048	-0.167932	0.555439	0.248059	70.524849	169.173157	174.945633	4.822437	0.000000	1.320644	0.000000	0.000000	0.000000	2.332851	-0.382333	0.969429	0.000000	0.000000	4.000000	20.000000	0.000000
22045.752381	-0.160017	0.554268	0.250662	70.524849	169.173157	174.945633	4.822437	0.000000	1.320644	0.000000	0.000000	0.000000	2.374324	-0.351097	0.781007	0.000000	0.000000	4.000000	20.000000	0.000000
22045.755714	-0.160017	0.554268	0.250662	70.524849	169.173157	174.945633	4.822437	0.000000	1.320644	0.000000	0.000000	0.000000	2.374324	-0.351097	0.781007	0.000000	0.000000	4.000000	20.000000	0.000000
22045.759048	-0.160017	0.554268	0.250662	71.031532	169.884415	176.669174	4.862558	0.000000	1.164270	0.000000	0.000000	0.000000	2.374324	-0.351097	0.781007	0.000000	0.000000	4.000000	20.000000	0.000000
22045.762381	-0.152051	0.553245	0.252617	71.031532	169.884415	176.669174	4.862558	0.000000	1.164270	0.000000	0.000000	0.000000	2.389839	-0.306918	0.586420	0.000000	0.000000	4.000000	20.000000	0.000000
22045.765714	-0.152051	0.553245	0.252617	71.031532	169.884415	176.669174	4.862558	0.000000	1.164270	0.000000	0.000000	0.000000	2.389839	-0.306918	0.586420	0.000000	0.000000	4.000000	20.000000	0.000000
22045.769048	-0.152051	0.553245	0.252617	71.681343	170.592529	178.211288	4.897124	0.000000	1.009045	0.000000	0.000000	0.000000	2.389839	-0.306918	0.586420	0.000000	0.000000	4.000000	20.000000	0.000000
22045.772381	-0.144057	0.552354	0.253940	71.681343	170.592529	178.211288	4.897124	0.000000	1.009045	0.000000	0.000000	0.000000	2.398242	-0.267390	0.396940	0.000000	0.000000	4.000000	20.000000	0.000000
22045.775714	-0.144057	0.552354	0.253940	71.681343	170.592529	178.211288	4.897124	0.000000	1.009045	0.000000	0.000000	0.000000	2.398242	-0.267390	0.396940	0.000000	0.000000	4.000000	20.000000	0.000000
22045.779048	-0.144057	0.552354	0.253940	71.681343	170.592529	178.211288	4.926406	0.000000	0.854704	0.000000	0.000000	0.000000	2.398242	-0.267390	0.396940	0.000000	0.000000	4.000000	20.000000	0.000000
22045.782381	-0.136017	0.551614	0.254619	72.420639	171.337860	179.547897	4.926406	0.000000	0.854704	0.000000	0.000000	0.000000	2.412134	-0.222099	0.203819	0.000000	0.000000	4.000000	20.000000	0.000000
22045.785714	-0.136017	0.551614	0.254619	72.420639	171.337860	179.547897	4.926406	0.000000	0.854704	0.000000	0.000000	0.000000	2.412134	-0.222099	0.203819	0.000000	0.000000	4.000000	20.000000	0.000000
22045.789048	-0.136017	0.551614	0.254619	72.420639	171.337860	179.547897	4.926406	0.000000	0.854704	0.000000	0.000000	0.000000	2.412134	-0.222099	0.203819	0.000000	0.000000	4.000000	20.000000	0.000000
22045.792381	-0.128000	0.550957	0.254743	73.218063	172.166458	-178.966812	4.950716	0.000000	0.700295	0.000000	0.000000	0.000000	2.405013	-0.197034	0.037095	0.000000	0.000000	4.000000	20.000000	0.000000
22045.795714	-0.128000	0.550957	0.254743	73.218063	172.166458	-178.966812	4.950716	0.000000	0.700295	0.000000	0.000000	0.000000	2.405013	-0.197034	0.037095	0.000000	0.000000	4.000000	20.000000	0.000000
22045.799048	-0.128000	0.550957	0.254743	73.218063	172.166458	-178.966812	4.950716	0.000000	0.700295	0.000000	0.000000	0.000000	2.405013	-0.197034	0.037095	0.000000	0.000000	4.000000	20.000000	0.000000
22045.802381	-0.119956	0.550444	0.254326	74.022949	173.175125	-177.205597	4.970068	0.000000	0.546284	0.000000	0.000000	0.000000	2.413291	-0.153807	-0.124951	0.000000	0.000000	4.000000	20.000000	0.000000
22045.805714	-0.119956	0.550444	0.254326	74.022949	173.175125	-177.205597	4.970068	0.000000	0.546284	0.000000	0.000000	0.000000	2.413291	-0.153807	-0.124951	0.000000	0.000000	4.000000	20.000000	0.000000
22045.809048	-0.119956	0.550444	0.254326	74.022949	173.175125	-177.205597	4.970068	0.000000	0.546284	0.000000	0.000000	0.000000	2.413291	-0.153807	-0.124951	0.000000	0.000000	4.000000	20.000000	0.000000
22045.812381	-0.111837	0.549999	0.253414	74.800125	174.474121	-175.305023	4.984679	0.000000	0.391123	0.000000	0.000000	0.000000	2.435529	-0.133457	-0.273661	0.000000	0.000000	4.000000	20.000000	0.000000
22045.815714	-0.111837	0.549999	0.253414	74.800125	174.474121	-175.305023	4.984679	0.000000	0.391123	0.000000	0.000000	0.000000	2.435529	-0.133457	-0.273661	0.000000	0.000000	4.000000	20.000000	0.000000
22045.819048	-0.111837	0.549999	0.253414	74.800125	174.474121	-175.305023	4.984679	0.000000	0.391123	0.000000	0.000000	0.000000	2.435529	-0.133457	-0.273661	0.000000	0.000000	4.000000	20.000000	0.000000
22045.822381	-0.103629	0.549624	0.252033	75.533745	176.081863	-172.922562	4.994554	0.000000	0.233302	0.000000	0.000000	0.000000	2.462428	-0.112472	-0.414490	0.000000	0.000000	4.000000	20.000000	0.000000
22045.825714	-0.103629	0.549624	0.252033	75.533745	176.081863	-172.922562	4.994554	0.000000	0.233302	0.000000	0.000000	0.000000	2.462428	-0.112472	-0.414490	0.000000	0.000000	4.000000	20.000000	0.000000
22045.829048	-0.103629	0.549624	0.252033	75.533745	176.081863	-172.922562	4.999482	0.000000	0.071991	0.000000	0.000000	0.000000	2.462428	-0.112472	-0.414490	0.000000	0.000000	4.000000	20.000000	0.000000
22045.832381	-0.095385	0.549403	0.250218	76.212509	177.980255	-169.887131	4.999482	0.000000	0.071991	0.000000	0.000000	0.000000	2.473186	-0.066319	-0.544432	0.000000	0.000000	4.000000	20.000000	0.000000
22045.835714	-0.095385	0.549403	0.250218	76.212509	177.980255	-169.887131	4.999482	0.000000	0.071991	0.000000	0.000000	0.000000	2.473186	-0.066319	-0.544432	0.000000	0.000000	4.000000	20.000000	0.000000
22045.839048	-0.095385	0.549403	0.250218	76.212509	177.980255	-169.887131	4.999482	0.000000	0.071991	0.000000	0.000000	0.000000	2.473186	-0.066319	-0.544432	0.000000	0.000000	4.000000	20.000000	0.000000
22045.842381	-0.087188	0.549238	0.247982	76.823181	-179.796768	-166.537598	4.999150	0.000000	-0.092199	0.000000	0.000000	0.000000	2.459221	-0.049673	-0.670827	0.000000	0.000000	4.000000	20.000000	0.000000
22045.845714	-0.087188	0.549238	0.247982	76.823181	-179.796768	-166.537598	4.999150	0.000000	-0.092199	0.000000	0.000000	0.000000	2.459221	-0.049673	-0.670827	0.000000	0.000000	4.000000	20.000000	0.000000
22045.849048	-0.087188	0.549238	0.247982	76.823181	-179.796768	-166.537598	4.999150	0.000000	-0.092199	0.000000	0.000000	0.000000	2.459221	-0.049673	-0.670827	0.000000	0.000000	4.000000	20.000000	0.000000
22045.852381	-0.079049	0.549146	0.245332	77.350708	-177.197601	-162.915466	4.993340	0.000000	-0.257984	0.000000	0.000000	0.000000	2.441601	-0.027428	-0.794936	0.000000	0.000000	4.000000	20.000000	0.000000
22045.855714	-0.079049	0.549146	0.245332	77.350708	-177.197601	-162.915466	4.993340	0.000000	-0.257984	0.000000	0.000000	0.000000	2.441601	-0.027428	-0.794936	0.000000	0.000000	4.000000	20.000000	0.000000
22045.859048	-0.079049	0.549146	0.245332	77.350708	-177.197601	-162.915466	4.993340	0.000000	-0.257984	0.000000	0.000000	0.000000	2.441601	-0.027428	-0.794936	0.000000	0.000000	4.000000	20.000000	0.000000
22045.862381	-0.071077	0.549084	0.242227	77.787491	-174.349426	-158.837006	4.981867	0.000000	-0.425441	0.000000	0.000000	0.000000	2.391769	-0.018802	-0.931458	0.000000	0.000000	4.000000	20.000000	0.000000
22045.865714	-0.071077	0.549084	0.242227	77.787491	-174.349426	-158.837006	4.981867	0.000000	-0.425441	0.000000	0.000000	0.000000	2.391769	-0.018802	-0.931458	0.000000	0.000000	4.000000	20.000000	0.000000
22045.869048	-0.071077	0.549084	0.242227	77.787491	-174.349426	-158.837006	4.981867	0.000000	-0.425441	0.000000	0.000000	0.000000	2.391769	-0.018802	-0.931458	0.000000	0.000000	4.000000	20.000000	0.000000
22045.872381	-0.063314	0.549068	0.238674	78.138557	-171.456192	-154.257828	4.964733	0.000000	-0.592819	0.000000	0.000000	0.000000	2.328714	-0.004734	-1.065791	0.000000	0.000000	4.000000	20.000000	0.000000
22045.875714	-0.063314	0.549068	0.238674	78.138557	-171.456192	-154.257828	4.964733	0.000000	-0.592819	0.000000	0.000000	0.000000	2.328714	-0.004734	-1.065791	0.000000	0.000000	4.000000	20.000000	0.000000
22045.879048	-0.063314	0.549068	0.238674	78.395767	-168.632935	-149.727722	4.941962	0.000000	-0.759611	0.000000	0.000000	0.000000	2.328714	-0.004734	-1.065791	0.000000	0.000000	4.000000	20.000000	0.000000
22045.882381	-0.055802	0.549112	0.234651	78.395767	-168.632935	-149.727722	4.941962	0.000000	-0.759611	0.000000	0.000000	0.000000	2.253659	0.013317	-1.206988	0.000000	0.000000	4.000000	20.000000	0.000000
22045.885714	-0.055802	0.549112	0.234651	78.395767	-168.632935	-149.727722	4.941962	0.000000	-0.759611	0.000000	0.000000	0.000000	2.253659	0.013317	-1.206988	0.000000	0.000000	4.000000	20.000000	0.000000
22045.889048	-0.055802	0.549112	0.234651	78.395767	-168.632935	-149.727722	4.941962	0.000000	-0.759611	0.000000	0.000000	0.000000	2.253659	0.013317	-1.206988	0.000000	0.000000	4.000000	20.000000	0.000000
22045.892381	-0.048580	0.549288	0.230143	78.598579	-166.219940	-146.075027	4.913598	0.000000	-0.925506	0.000000	0.000000	0.000000	2.166571	0.052620	-1.352378	0.000000	0.000000	4.000000	20.000000	0.000000
22045.895714	-0.048580	0.549288	0.230143	78.598579	-166.219940	-146.075027	4.913598	0.000000	-0.925506	0.000000	0.000000	0.000000	2.166571	0.052620	-1.352378	0.000000	0.000000	4.000000	20.000000	0.000000
22045.899048	-0.048580	0.549288	0.230143	78.598579	-166.219940	-146.075027	4.913598	0.000000	-0.925506	0.000000	0.000000	0.000000	2.166571	0.052620	-1.352378	0.000000	0.000000	4.000000	20.000000	0.000000
22045.902381	-0.041623	0.549587	0.225151	78.778526	-164.725677	-143.898895	4.879689	0.000000	-1.090247	0.000000	0.000000	0.000000	2.087017	0.089936	-1.497597	0.000000	0.000000	4.000000	20.000000	0.000000
22045.905714	-0.041623	0.549587	0.225151	78.778526	-164.725677	-143.898895	4.879689	0.000000	-1.090247	0.000000	0.000000	0.000000	2.087017	0.089936	-1.497597	0.000000	0.000000	4.000000	20.000000	0.000000
22045.909048	-0.041623	0.549587	0.225151	78.940300	-164.156342	-142.152573	4.839963	0.000000	-1.254892	0.000000	0.000000	0.000000	2.087017	0.089936	-1.497597	0.000000	0.000000	4.000000	20.000000	0.000000
22045.912381	-0.034940	0.549988	0.219691	78.940300	-164.156342	-142.152573	4.839963	0.000000	-1.254892	0.000000	0.000000	0.000000	2.004935	0.120128	-1.638023	0.000000	0.000000	4.000000	20.000000	0.000000
22045.915714	-0.034940	0.549988	0.219691	78.940300	-164.156342	-142.152573	4.839963	0.000000	-1.254892	0.000000	0.000000	0.000000	2.004935	0.120128	-1.638023	0.000000	0.000000	4.000000	20.000000	0.000000
22045.919048	-0.034940	0.549988	0.219691	79.052055	-163.799301	-140.201172	4.794192	0.000000	-1.419760	0.000000	0.000000	0.000000	2.004935	0.120128	-1.638023	0.000000	0.000000	4.000000	20.000000	0.000000
22045.922381	-0.028506	0.550445	0.213767	79.052055	-163.799301	-140.201172	4.794192	0.000000	-1.419760	0.000000	0.000000	0.000000	1.930405	0.137092	-1.777389	0.000000	0.000000	4.000000	20.000000	0.000000
22045.925714	-0.028506	0.550445	0.213767	79.052055	-163.799301	-140.201172	4.794192	0.000000	-1.419760	0.000000	0.000000	0.000000	1.930405	0.137092	-1.777389	0.000000	0.000000	4.000000	20.000000	0.000000
22045.929048	-0.028506	0.550445	0.213767	79.110329	-163.532379	-138.258682	4.741825	0.000000	-1.585907	0.000000	0.000000	0.000000	1.930405	0.137092	-1.777389	0.000000	0.000000	4.000000	20.000000	0.000000
22045.932381	-0.022107	0.550976	0.207428	79.110329	-163.532379	-138.258682	4.741825	0.000000	-1.585907	0.000000	0.000000	0.000000	1.919614	0.159462	-1.901474	0.000000	0.000000	4.000000	20.000000	0.000000
22045.935714	-0.022107	0.550976	0.207428	79.110329	-163.532379	-138.258682	4.741825	0.000000	-1.585907	0.000000	0.000000	0.000000	1.919614	0.159462	-1.901474	0.000000	0.000000	4.000000	20.000000	0.000000
22045.939048	-0.022107	0.550976	0.207428	79.171982	-163.083313	-136.141037	4.680848	0.000000	-1.757743	0.000000	0.000000	0.000000	1.919614	0.159462	-1.901474	0.000000	0.000000	4.000000	20.000000	0.000000
22045.942381	-0.015789	0.551528	0.200725	79.171982	-163.083313	-136.141037	4.680848	0.000000	-1.757743	0.000000	0.000000	0.000000	1.895431	0.165578	-2.010862	0.000000	0.000000	4.000000	20.000000	0.000000
22045.945714	-0.015789	0.551528	0.200725	79.171982	-163.083313	-136.141037	4.680848	0.000000	-1.757743	0.000000	0.000000	0.000000	1.895431	0.165578	-2.010862	0.000000	0.000000	4.000000	20.000000	0.000000
22045.949048	-0.015789	0.551528	0.200725	79.389137	-162.264267	-133.817123	4.610676	0.000000	-1.934337	0.000000	0.000000	0.000000	1.895431	0.165578	-2.010862	0.000000	0.000000	4.000000	20.000000	0.000000
22045.952381	-0.009686	0.552069	0.193724	79.389137	-162.264267	-133.817123	4.610676	0.000000	-1.934337	0.000000	0.000000	0.000000	1.830874	0.162246	-2.100463	0.000000	0.000000	4.000000	20.000000	0.000000
22045.955714	-0.009686	0.552069	0.193724	79.389137	-162.264267	-133.817123	4.610676	0.000000	-1.934337	0.000000	0.000000	0.000000	1.830874	0.162246	-2.100463	0.000000	0.000000	4.000000	20.000000	0.000000
22045.959048	-0.009686	0.552069	0.193724	79.893509	-160.969818	-131.083954	4.531726	0.000000	-2.112691	0.000000	0.000000	0.000000	1.830874	0.162246	-2.100463	0.000000	0.000000	4.000000	20.000000	0.000000
22045.962381	-0.003803	0.552661	0.186503	79.893509	-160.969818	-131.083954	4.531726	0.000000	-2.112691	0.000000	0.000000	0.000000	1.764973	0.177437	-2.166374	0.000000	0.000000	4.000000	20.000000	0.000000
22045.965714	-0.003803	0.552661	0.186503	79.893509	-160.969818	-131.083954	4.531726	0.000000	-2.112691	0.000000	0.000000	0.000000	1.764973	0.177437	-2.166374	0.000000	0.000000	4.000000	20.000000	0.000000
22045.969048	-0.003803	0.552661	0.186503	80.595352	-159.190445	-128.079559	4.443706	0.000000	-2.292047	0.000000	0.000000	0.000000	1.764973	0.177437	-2.166374	0.000000	0.000000	4.000000	20.000000	0.000000
22045.972381	0.001829	0.553278	0.179050	80.595352	-159.190445	-128.079559	4.443706	0.000000	-2.292047	0.000000	0.000000	0.000000	1.689458	0.185120	-2.235922	0.000000	0.000000	4.000000	20.000000	0.000000
22045.975714	0.001829	0.553278	0.179050	80.595352	-159.190445	-128.079559	4.443706	0.000000	-2.292047	0.000000	0.000000	0.000000	1.689458	0.185120	-2.235922	0.000000	0.000000	4.000000	20.000000	0.000000
22045.979048	0.001829	0.553278	0.179050	81.366119	-157.068634	-124.817978	4.346280	0.000000	-2.471812	0.000000	0.000000	0.000000	1.689458	0.185120	-2.235922	0.000000	0.000000	4.000000	20.000000	0.000000
22045.982381	0.007118	0.553896	0.171354	81.366119	-157.068634	-124.817978	4.346280	0.000000	-2.471812	0.000000	0.000000	0.000000	1.586754	0.185425	-2.308797	0.000000	0.000000	4.000000	20.000000	0.000000
22045.985714	0.007118	0.553896	0.171354	81.366119	-157.068634	-124.817978	4.346280	0.000000	-2.471812	0.000000	0.000000	0.000000	1.586754	0.185425	-2.308797	0.000000	0.000000	4.000000	20.000000	0.000000
22045.989048	0.007118	0.553896	0.171354	82.137604	-154.626038	-121.261719	4.239746	0.000000	-2.650388	0.000000	0.000000	0.000000	1.586754	0.185425	-2.308797	0.000000	0.000000	4.000000	20.000000	0.000000
22045.992381	0.012185	0.554558	0.163391	82.137604	-154.626038	-121.261719	4.239746	0.000000	-2.650388	0.000000	0.000000	0.000000	1.519932	0.198792	-2.388753	0.000000	0.000000	4.000000	20.000000	0.000000
22045.995714	0.012185	0.554558	0.163391	82.137604	-154.626038	-121.261719	4.239746	0.000000	-2.650388	0.000000	0.000000	0.000000	1.519932	0.198792	-2.388753	0.000000	0.000000	4.000000	20.000000	0.000000
22045.999048	0.012185	0.554558	0.163391	82.887123	-151.808685	-117.305618	4.121938	0.000000	-2.830128	0.000000	0.000000	0.000000	1.519932	0.198792	-2.388753	0.000000	0.000000	4.000000	20.000000	0.000000
22046.002381	0.017058	0.555243	0.155276	82.887123	-151.808685	-117.305618	4.121938	0.000000	-2.830128	0.000000	0.000000	0.000000	1.461997	0.205321	-2.434497	0.000000	0.000000	4.000000	20.000000	0.000000
22046.005714	0.017058	0.555243	0.155276	82.887123	-151.808685	-117.305618	4.121938	0.000000	-2.830128	0.000000	0.000000	0.000000	1.461997	0.205321	-2.434497	0.000000	0.000000	4.000000	20.000000	0.000000
22046.009048	0.017058	0.555243	0.155276	83.590935	-148.614120	-112.845367	3.992573	0.000000	-3.009877	0.000000	0.000000	0.000000	1.461997	0.205321	-2.434497	0.000000	0.000000	4.000000	20.000000	0.000000
22046.012381	0.021682	0.555904	0.147077	83.590935	-148.614120	-112.845367	3.992573	0.000000	-3.009877	0.000000	0.000000	0.000000	1.387297	0.198420	-2.459646	0.000000	0.000000	4.000000	20.000000	0.000000
22046.015714	0.021682	0.555904	0.147077	83.590935	-148.614120	-112.845367	3.992573	0.000000	-3.009877	0.000000	0.000000	0.000000	1.387297	0.198420	-2.459646	0.000000	0.000000	4.000000	20.000000	0.000000
22046.019048	0.021682	0.555904	0.147077	84.248550	-144.959244	-107.106140	3.852447	0.000000	-3.187264	0.000000	0.000000	0.000000	1.387297	0.198420	-2.459646	0.000000	0.000000	4.000000	20.000000	0.000000
22046.022381	0.025837	0.556534	0.138869	84.248550	-144.959244	-107.106140	3.852447	0.000000	-3.187264	0.000000	0.000000	0.000000	1.246442	0.188973	-2.462423	0.000000	0.000000	4.000000	20.000000	0.000000
22046.025714	0.025837	0.556534	0.138869	84.248550	-144.959244	-107.106140	3.852447	0.000000	-3.187264	0.000000	0.000000	0.000000	1.246442	0.188973	-2.462423	0.000000	0.000000	4.000000	20.000000	0.000000
22046.029048	0.025837	0.556534	0.138869	84.853073	-140.712738	-100.751701	3.705111	0.000000	-3.357403	0.000000	0.000000	0.000000	1.246442	0.188973	-2.462423	0.000000	0.000000	4.000000	20.000000	0.000000
22046.032381	0.029566	0.557088	0.130690	84.853073	-140.712738	-100.751701	3.705111	0.000000	-3.357403	0.000000	0.000000	0.000000	1.118639	0.166060	-2.453840	0.000000	0.000000	4.000000	20.000000	0.000000
22046.035714	0.029566	0.557088	0.130690	84.853073	-140.712738	-100.751701	3.705111	0.000000	-3.357403	0.000000	0.000000	0.000000	1.118639	0.166060	-2.453840	0.000000	0.000000	4.000000	20.000000	0.000000
22046.039048	0.029566	0.557088	0.130690	85.401131	-135.809479	-94.250092	3.550770	0.000000	-3.520232	0.000000	0.000000	0.000000	1.118639	0.166060	-2.453840	0.000000	0.000000	4.000000	20.000000	0.000000
22046.042381	0.032965	0.557599	0.122540	85.401131	-135.809479	-94.250092	3.550770	0.000000	-3.520232	0.000000	0.000000	0.000000	1.019645	0.153347	-2.444867	0.000000	0.000000	4.000000	20.000000	0.000000
22046.045714	0.032965	0.557599	0.122540	85.401131	-135.809479	-94.250092	3.550770	0.000000	-3.520232	0.000000	0.000000	0.000000	1.019645	0.153347	-2.444867	0.000000	0.000000	4.000000	20.000000	0.000000
22046.049048	0.032965	0.557599	0.122540	85.865311	-129.845825	-87.110413	3.388468	0.000000	-3.676722	0.000000	0.000000	0.000000	1.019645	0.153347	-2.444867	0.000000	0.000000	4.000000	20.000000	0.000000
22046.052381	0.035966	0.558095	0.114489	85.865311	-129.845825	-87.110413	3.388468	0.000000	-3.676722	0.000000	0.000000	0.000000	0.900321	0.148696	-2.415376	0.000000	0.000000	4.000000	20.000000	0.000000
22046.055714	0.035966	0.558095	0.114489	85.865311	-129.845825	-87.110413	3.388468	0.000000	-3.676722	0.000000	0.000000	0.000000	0.900321	0.148696	-2.415376	0.000000	0.000000	4.000000	20.000000	0.000000
22046.059048	0.035966	0.558095	0.114489	86.207649	-122.180992	-78.814766	3.220539	0.000000	-3.824673	0.000000	0.000000	0.000000	0.900321	0.148696	-2.415376	0.000000	0.000000	4.000000	20.000000	0.000000
22046.062381	0.038478	0.558595	0.106571	86.207649	-122.180992	-78.814766	3.220539	0.000000	-3.824673	0.000000	0.000000	0.000000	0.753623	0.150086	-2.375491	0.000000	0.000000	4.000000	20.000000	0.000000
22046.065714	0.038478	0.558595	0.106571	86.207649	-122.180992	-78.814766	3.220539	0.000000	-3.824673	0.000000	0.000000	0.000000	0.753623	0.150086	-2.375491	0.000000	0.000000	4.000000	20.000000	0.000000
22046.069048	0.038478	0.558595	0.106571	86.418541	-113.367378	-69.275925	3.049440	0.000000	-3.962438	0.000000	0.000000	0.000000	0.753623	0.150086	-2.375491	0.000000	0.000000	4.000000	20.000000	0.000000
22046.072381	0.040395	0.559103	0.098905	86.418541	-113.367378	-69.275925	3.049440	0.000000	-3.962438	0.000000	0.000000	0.000000	0.575255	0.152498	-2.299562	0.000000	0.000000	4.000000	20.000000	0.000000
22046.075714	0.040395	0.559103	0.098905	86.418541	-113.367378	-69.275925	3.049440	0.000000	-3.962438	0.000000	0.000000	0.000000	0.575255	0.152498	-2.299562	0.000000	0.000000	4.000000	20.000000	0.000000
22046.079048	0.040395	0.559103	0.098905	86.542885	-105.378311	-60.277897	2.879584	0.000000	-4.087542	0.000000	0.000000	0.000000	0.575255	0.152498	-2.299562	0.000000	0.000000	4.000000	20.000000	0.000000
22046.082381	0.041615	0.559611	0.091539	86.542885	-105.378311	-60.277897	2.879584	0.000000	-4.087542	0.000000	0.000000	0.000000	0.365921	0.152404	-2.210041	0.000000	0.000000	4.000000	20.000000	0.000000
22046.085714	0.041615	0.559611	0.091539	86.542885	-105.378311	-60.277897	2.879584	0.000000	-4.087542	0.000000	0.000000	0.000000	0.365921	0.152404	-2.210041	0.000000	0.000000	4.000000	20.000000	0.000000
22046.089048	0.041615	0.559611	0.091539	86.648415	-101.662422	-55.722878	2.714278	0.000000	-4.199130	0.000000	0.000000	0.000000	0.365921	0.152404	-2.210041	0.000000	0.000000	4.000000	20.000000	0.000000
22046.092381	0.042129	0.560063	0.084334	86.648415	-101.662422	-55.722878	2.714278	0.000000	-4.199130	0.000000	0.000000	0.000000	0.154136	0.135663	-2.161438	0.000000	0.000000	4.000000	20.000000	0.000000
22046.095714	0.042129	0.560063	0.084334	86.648415	-101.662422	-55.722878	2.714278	0.000000	-4.199130	0.000000	0.000000	0.000000	0.154136	0.135663	-2.161438	0.000000	0.000000	4.000000	20.000000	0.000000
22046.099048	0.042129	0.560063	0.084334	86.706688	-103.492752	-57.069111	2.551460	0.000000	-4.300006	0.000000	0.000000	0.000000	0.154136	0.135663	-2.161438	0.000000	0.000000	4.000000	20.000000	0.000000
22046.102381	0.042090	0.560551	0.077270	86.706688	-103.492752	-57.069111	2.551460	0.000000	-4.300006	0.000000	0.000000	0.000000	-0.011694	0.146207	-2.119063	0.000000	0.000000	4.000000	20.000000	0.000000
22046.105714	0.042090	0.560551	0.077270	86.706688	-103.492752	-57.069111	2.551460	0.000000	-4.300006	0.000000	0.000000	0.000000	-0.011694	0.146207	-2.119063	0.000000	0.000000	4.000000	20.000000	0.000000
22046.109048	0.042090	0.560551	0.077270	86.777115	-109.289841	-62.401844	2.388701	0.000000	-4.392506	0.000000	0.000000	0.000000	-0.011694	0.146207	-2.119063	0.000000	0.000000	4.000000	20.000000	0.000000
22046.112381	0.041542	0.561065	0.070310	86.777115	-109.289841	-62.401844	2.388701	0.000000	-4.392506	0.000000	0.000000	0.000000	-0.164433	0.154293	-2.088033	0.000000	0.000000	4.000000	20.000000	0.000000
22046.115714	0.041542	0.561065	0.070310	86.777115	-109.289841	-62.401844	2.388701	0.000000	-4.392506	0.000000	0.000000	0.000000	-0.164433	0.154293	-2.088033	0.000000	0.000000	4.000000	20.000000	0.000000
22046.119048	0.041542	0.561065	0.070310	86.829979	-116.258041	-68.697784	2.224401	0.000000	-4.477951	0.000000	0.000000	0.000000	-0.164433	0.154293	-2.088033	0.000000	0.000000	4.000000	20.000000	0.000000
22046.122381	0.040654	0.561652	0.063455	86.829979	-116.258041	-68.697784	2.224401	0.000000	-4.477951	0.000000	0.000000	0.000000	-0.266407	0.176069	-2.056684	0.000000	0.000000	4.000000	20.000000	0.000000
22046.125714	0.040654	0.561652	0.063455	86.829979	-116.258041	-68.697784	2.224401	0.000000	-4.477951	0.000000	0.000000	0.000000	-0.266407	0.176069	-2.056684	0.000000	0.000000	4.000000	20.000000	0.000000
22046.129048	0.040654	0.561652	0.063455	86.807816	-122.405922	-74.496857	2.056144	0.000000	-4.557661	0.000000	0.000000	0.000000	-0.266407	0.176069	-2.056684	0.000000	0.000000	4.000000	20.000000	0.000000
22046.132381	0.039252	0.562316	0.056822	86.807816	-122.405922	-74.496857	2.056144	0.000000	-4.557661	0.000000	0.000000	0.000000	-0.420454	0.199136	-1.989688	0.000000	0.000000	4.000000	20.000000	0.000000
22046.135714	0.039252	0.562316	0.056822	86.807816	-122.405922	-74.496857	2.056144	0.000000	-4.557661	0.000000	0.000000	0.000000	-0.420454	0.199136	-1.989688	0.000000	0.000000	4.000000	20.000000	0.000000
22046.139048	0.039252	0.562316	0.056822	86.665161	-126.657646	-78.488121	1.889047	0.000000	-4.629416	0.000000	0.000000	0.000000	-0.420454	0.199136	-1.989688	0.000000	0.000000	4.000000	20.000000	0.000000
22046.142381	0.037168	0.562935	0.050474	86.665161	-126.657646	-78.488121	1.889047	0.000000	-4.629416	0.000000	0.000000	0.000000	-0.625271	0.185861	-1.904614	0.000000	0.000000	4.000000	20.000000	0.000000
22046.145714	0.037168	0.562935	0.050474	86.665161	-126.657646	-78.488121	1.889047	0.000000	-4.629416	0.000000	0.000000	0.000000	-0.625271	0.185861	-1.904614	0.000000	0.000000	4.000000	20.000000	0.000000
22046.149048	0.037168	0.562935	0.050474	86.479858	-129.879333	-81.424896	1.726659	0.000000	-4.692403	0.000000	0.000000	0.000000	-0.625271	0.185861	-1.904614	0.000000	0.000000	4.000000	20.000000	0.000000
22046.152381	0.034354	0.563470	0.044398	86.479858	-129.879333	-81.424896	1.726659	0.000000	-4.692403	0.000000	0.000000	0.000000	-0.844164	0.160494	-1.822621	0.000000	0.000000	4.000000	20.000000	0.000000
22046.155714	0.034354	0.563470	0.044398	86.479858	-129.879333	-81.424896	1.726659	0.000000	-4.692403	0.000000	0.000000	0.000000	-0.844164	0.160494	-1.822621	0.000000	0.000000	4.000000	20.000000	0.000000
22046.159048	0.034354	0.563470	0.044398	86.305992	-133.043594	-84.240746	1.568841	0.000000	-4.747499	0.000000	0.000000	0.000000	-0.844164	0.160494	-1.822621	0.000000	0.000000	4.000000	20.000000	0.000000
22046.162381	0.030832	0.563927	0.038524	86.305992	-133.043594	-84.240746	1.568841	0.000000	-4.747499	0.000000	0.000000	0.000000	-1.056531	0.137136	-1.762204	0.000000	0.000000	4.000000	20.000000	0.000000
22046.165714	0.030832	0.563927	0.038524	86.305992	-133.043594	-84.240746	1.568841	0.000000	-4.747499	0.000000	0.000000	0.000000	-1.056531	0.137136	-1.762204	0.000000	0.000000	4.000000	20.000000	0.000000
22046.169048	0.030832	0.563927	0.038524	86.136795	-135.826950	-86.612091	1.412318	0.000000	-4.796390	0.000000	0.000000	0.000000	-1.056531	0.137136	-1.762204	0.000000	0.000000	4.000000	20.000000	0.000000
22046.172381	0.026858	0.564347	0.032797	86.136795	-135.826950	-86.612091	1.412318	0.000000	-4.796390	0.000000	0.000000	0.000000	-1.192149	0.125925	-1.718045	0.000000	0.000000	4.000000	20.000000	0.000000
22046.175714	0.026858	0.564347	0.032797	86.136795	-135.826950	-86.612091	1.412318	0.000000	-4.796390	0.000000	0.000000	0.000000	-1.192149	0.125925	-1.718045	0.000000	0.000000	4.000000	20.000000	0.000000
22046.179048	0.026858	0.564347	0.032797	86.030144	-137.646790	-87.969643	1.251524	0.000000	-4.840836	0.000000	0.000000	0.000000	-1.192149	0.125925	-1.718045	0.000000	0.000000	4.000000	20.000000	0.000000
22046.182381	0.022520	0.564812	0.027252	86.030144	-137.646790	-87.969643	1.251524	0.000000	-4.840836	0.000000	0.000000	0.000000	-1.301617	0.139549	-1.663592	0.000000	0.000000	4.000000	20.000000	0.000000
22046.185714	0.022520	0.564812	0.027252	86.030144	-137.646790	-87.969643	1.251524	0.000000	-4.840836	0.000000	0.000000	0.000000	-1.301617	0.139549	-1.663592	0.000000	0.000000	4.000000	20.000000	0.000000
22046.189048	0.022520	0.564812	0.027252	86.087234	-137.305725	-87.139046	1.085616	0.000000	-4.880721	0.000000	0.000000	0.000000	-1.301617	0.139549	-1.663592	0.000000	0.000000	4.000000	20.000000	0.000000
22046.192381	0.017921	0.565395	0.021947	86.087234	-137.305725	-87.139046	1.085616	0.000000	-4.880721	0.000000	0.000000	0.000000	-1.379559	0.174868	-1.591418	0.000000	0.000000	4.000000	20.000000	0.000000
22046.195714	0.017921	0.565395	0.021947	86.087234	-137.305725	-87.139046	1.085616	0.000000	-4.880721	0.000000	0.000000	0.000000	-1.379559	0.174868	-1.591418	0.000000	0.000000	4.000000	20.000000	0.000000
22046.199048	0.017921	0.565395	0.021947	86.309067	-132.202774	-81.613838	0.914880	0.000000	-4.915587	0.000000	0.000000	0.000000	-1.379559	0.174868	-1.591418	0.000000	0.000000	4.000000	20.000000	0.000000
22046.202381	0.012938	0.566160	0.017040	86.309067	-132.202774	-81.613838	0.914880	0.000000	-4.915587	0.000000	0.000000	0.000000	-1.495089	0.229584	-1.472093	0.000000	0.000000	4.000000	20.000000	0.000000
22046.205714	0.012938	0.566160	0.017040	86.309067	-132.202774	-81.613838	0.914880	0.000000	-4.915587	0.000000	0.000000	0.000000	-1.495089	0.229584	-1.472093	0.000000	0.000000	4.000000	20.000000	0.000000
22046.209048	0.012938	0.566160	0.017040	86.518898	-120.955154	-70.036026	0.745969	0.000000	-4.944040	0.000000	0.000000	0.000000	-1.495089	0.229584	-1.472093	0.000000	0.000000	4.000000	20.000000	0.000000
22046.212381	0.007327	0.567043	0.012585	86.518898	-120.955154	-70.036026	0.745969	0.000000	-4.944040	0.000000	0.000000	0.000000	-1.683012	0.264940	-1.336646	0.000000	0.000000	4.000000	20.000000	0.000000
22046.215714	0.007327	0.567043	0.012585	86.518898	-120.955154	-70.036026	0.745969	0.000000	-4.944040	0.000000	0.000000	0.000000	-1.683012	0.264940	-1.336646	0.000000	0.000000	4.000000	20.000000	0.000000
22046.219048	0.007327	0.567043	0.012585	86.543564	-106.320679	-55.068165	0.582291	0.000000	-4.965978	0.000000	0.000000	0.000000	-1.683012	0.264940	-1.336646	0.000000	0.000000	4.000000	20.000000	0.000000
22046.222381	0.001096	0.567964	0.008537	86.543564	-106.320679	-55.068165	0.582291	0.000000	-4.965978	0.000000	0.000000	0.000000	-1.869580	0.276242	-1.214201	0.000000	0.000000	4.000000	20.000000	0.000000
22046.225714	0.001096	0.567964	0.008537	86.543564	-106.320679	-55.068165	0.582291	0.000000	-4.965978	0.000000	0.000000	0.000000	-1.869580	0.276242	-1.214201	0.000000	0.000000	4.000000	20.000000	0.000000
22046.229048	0.001096	0.567964	0.008537	86.370209	-92.612152	-40.931133	0.420750	0.000000	-4.982265	0.000000	0.000000	0.000000	-1.869580	0.276242	-1.214201	0.000000	0.000000	4.000000	20.000000	0.000000
22046.232381	-0.005559	0.568819	0.004860	86.370209	-92.612152	-40.931133	0.420750	0.000000	-4.982265	0.000000	0.000000	0.000000	-1.996454	0.256487	-1.103194	0.000000	0.000000	4.000000	20.000000	0.000000
22046.235714	-0.005559	0.568819	0.004860	86.370209	-92.612152	-40.931133	0.420750	0.000000	-4.982265	0.000000	0.000000	0.000000	-1.996454	0.256487	-1.103194	0.000000	0.000000	4.000000	20.000000	0.000000
22046.239048	-0.005559	0.568819	0.004860	86.227890	-81.079987	-28.745182	0.243008	0.000000	-4.722036	0.000000	0.000000	0.000000	-1.996454	0.256487	-1.103194	0.000000	0.000000	4.000000	20.000000	0.000000
22046.242381	-0.012663	0.569564	0.001482	86.227890	-81.079987	-28.745182	0.243008	0.000000	-4.722036	0.000000	0.000000	0.000000	-2.131192	0.223422	-1.013477	0.000000	0.000000	4.000000	20.000000	0.000000
22046.245714	-0.012663	0.569564	0.001482	86.227890	-81.079987	-28.745182	0.243008	0.000000	-4.722036	0.000000	0.000000	0.000000	-2.131192	0.223422	-1.013477	0.000000	0.000000	4.000000	20.000000	0.000000
22046.249048	-0.012663	0.569564	0.001482	86.139786	-70.703690	-18.866457	0.074095	0.000000	-4.366837	0.000000	0.000000	0.000000	-2.131192	0.223422	-1.013477	0.000000	0.000000	4.000000	20.000000	0.000000
22046.252381	-0.020089	0.570203	-0.001678	86.139786	-70.703690	-18.866457	0.074095	0.000000	-4.366837	0.000000	0.000000	0.000000	-2.227773	0.191833	-0.947836	0.000000	0.000000	4.000000	20.000000	0.000000
22046.255714	-0.020089	0.570203	-0.001678	86.139786	-70.703690	-18.866457	0.074095	0.000000	-4.366837	0.000000	0.000000	0.000000	-2.227773	0.191833	-0.947836	0.000000	0.000000	4.000000	20.000000	0.000000
22046.259048	-0.020089	0.570203	-0.001678	86.024971	-61.543652	-10.723097	-0.083878	0.000000	-3.995542	0.000000	0.000000	0.000000	-2.227773	0.191833	-0.947836	0.000000	0.000000	4.000000	20.000000	0.000000
22046.262381	-0.027540	0.570691	-0.004669	86.024971	-61.543652	-10.723097	-0.083878	0.000000	-3.995542	0.000000	0.000000	0.000000	-2.235157	0.146248	-0.897470	0.000000	0.000000	4.000000	20.000000	0.000000
22046.265714	-0.027540	0.570691	-0.004669	86.024971	-61.543652	-10.723097	-0.083878	0.000000	-3.995542	0.000000	0.000000	0.000000	-2.235157	0.146248	-0.897470	0.000000	0.000000	4.000000	20.000000	0.000000
22046.269048	-0.027540	0.570691	-0.004669	85.933891	-54.352898	-3.775224	-0.233456	0.000000	-3.623015	0.000000	0.000000	0.000000	-2.235157	0.146248	-0.897470	0.000000	0.000000	4.000000	20.000000	0.000000
22046.272381	-0.035223	0.571102	-0.007439	85.933891	-54.352898	-3.775224	-0.233456	0.000000	-3.623015	0.000000	0.000000	0.000000	-2.305055	0.123372	-0.831033	0.000000	0.000000	4.000000	20.000000	0.000000
22046.275714	-0.035223	0.571102	-0.007439	85.933891	-54.352898	-3.775224	-0.233456	0.000000	-3.623015	0.000000	0.000000	0.000000	-2.305055	0.123372	-0.831033	0.000000	0.000000	4.000000	20.000000	0.000000
22046.279048	-0.035223	0.571102	-0.007439	85.900360	-49.960529	0.484987	-0.371961	0.000000	-3.238840	0.000000	0.000000	0.000000	-2.305055	0.123372	-0.831033	0.000000	0.000000	4.000000	20.000000	0.000000
22046.282381	-0.043187	0.571467	-0.009854	85.900360	-49.960529	0.484987	-0.371961	0.000000	-3.238840	0.000000	0.000000	0.000000	-2.389063	0.109378	-0.724561	0.000000	0.000000	4.000000	20.000000	0.000000
22046.285714	-0.043187	0.571467	-0.009854	85.900360	-49.960529	0.484987	-0.371961	0.000000	-3.238840	0.000000	0.000000	0.000000	-2.389063	0.109378	-0.724561	0.000000	0.000000	4.000000	20.000000	0.000000
22046.289048	-0.043187	0.571467	-0.009854	85.875931	-47.990486	1.787052	-0.492721	0.000000	-2.840662	0.000000	0.000000	0.000000	-2.389063	0.109378	-0.724561	0.000000	0.000000	4.000000	20.000000	0.000000
22046.292381	-0.051274	0.571846	-0.011791	85.875931	-47.990486	1.787052	-0.492721	0.000000	-2.840662	0.000000	0.000000	0.000000	-2.426224	0.113687	-0.580873	0.000000	0.000000	4.000000	20.000000	0.000000
22046.295714	-0.051274	0.571846	-0.011791	85.875931	-47.990486	1.787052	-0.492721	0.000000	-2.840662	0.000000	0.000000	0.000000	-2.426224	0.113687	-0.580873	0.000000	0.000000	4.000000	20.000000	0.000000
22046.299048	-0.051274	0.571846	-0.011791	85.842209	-47.689495	0.973693	-0.589534	0.000000	-2.436292	0.000000	0.000000	0.000000	-2.426224	0.113687	-0.580873	0.000000	0.000000	4.000000	20.000000	0.000000
22046.302381	-0.059451	0.572202	-0.013102	85.842209	-47.689495	0.973693	-0.589534	0.000000	-2.436292	0.000000	0.000000	0.000000	-2.453069	0.106766	-0.393435	0.000000	0.000000	4.000000	20.000000	0.000000
22046.305714	-0.059451	0.572202	-0.013102	85.842209	-47.689495	0.973693	-0.589534	0.000000	-2.436292	0.000000	0.000000	0.000000	-2.453069	0.106766	-0.393435	0.000000	0.000000	4.000000	20.000000	0.000000
22046.309048	-0.059451	0.572202	-0.013102	85.809044	-47.978714	-0.509178	-0.655106	0.000000	-2.027447	0.000000	0.000000	0.000000	-2.453069	0.106766	-0.393435	0.000000	0.000000	4.000000	20.000000	0.000000
22046.312381	-0.067886	0.572554	-0.013797	85.809044	-47.978714	-0.509178	-0.655106	0.000000	-2.027447	0.000000	0.000000	0.000000	-2.530589	0.105868	-0.208564	0.000000	0.000000	4.000000	20.000000	0.000000
22046.315714	-0.067886	0.572554	-0.013797	85.809044	-47.978714	-0.509178	-0.655106	0.000000	-2.027447	0.000000	0.000000	0.000000	-2.530589	0.105868	-0.208564	0.000000	0.000000	4.000000	20.000000	0.000000
22046.319048	-0.067886	0.572554	-0.013797	85.780487	-47.703167	-0.918214	-0.689867	0.000000	-1.605682	0.000000	0.000000	0.000000	-2.530589	0.105868	-0.208564	0.000000	0.000000	4.000000	20.000000	0.000000
22046.322381	-0.076465	0.572852	-0.013920	85.780487	-47.703167	-0.918214	-0.689867	0.000000	-1.605682	0.000000	0.000000	0.000000	-2.573467	0.089128	-0.036822	0.000000	0.000000	4.000000	20.000000	0.000000
22046.325714	-0.076465	0.572852	-0.013920	85.780487	-47.703167	-0.918214	-0.689867	0.000000	-1.605682	0.000000	0.000000	0.000000	-2.573467	0.089128	-0.036822	0.000000	0.000000	4.000000	20.000000	0.000000
22046.329048	-0.076465	0.572852	-0.013920	85.776405	-46.514725	-0.347338	-0.696004	0.000000	-1.176771	0.000000	0.000000	0.000000	-2.573467	0.089128	-0.036822	0.000000	0.000000	4.000000	20.000000	0.000000
22046.332381	-0.085084	0.573111	-0.013527	85.776405	-46.514725	-0.347338	-0.696004	0.000000	-1.176771	0.000000	0.000000	0.000000	-2.585858	0.077919	0.117900	0.000000	0.000000	4.000000	20.000000	0.000000
22046.335714	-0.085084	0.573111	-0.013527	85.776405	-46.514725	-0.347338	-0.696004	0.000000	-1.176771	0.000000	0.000000	0.000000	-2.585858	0.077919	0.117900	0.000000	0.000000	4.000000	20.000000	0.000000
22046.339048	-0.085084	0.573111	-0.013527	85.801102	-44.345627	0.834928	-0.676354	0.000000	-0.745794	0.000000	0.000000	0.000000	-2.585858	0.077919	0.117900	0.000000	0.000000	4.000000	20.000000	0.000000
22046.342381	-0.093592	0.573308	-0.012668	85.801102	-44.345627	0.834928	-0.676354	0.000000	-0.745794	0.000000	0.000000	0.000000	-2.552402	0.059080	0.257644	0.000000	0.000000	4.000000	20.000000	0.000000
22046.345714	-0.093592	0.573308	-0.012668	85.801102	-44.345627	0.834928	-0.676354	0.000000	-0.745794	0.000000	0.000000	0.000000	-2.552402	0.059080	0.257644	0.000000	0.000000	4.000000	20.000000	0.000000
22046.349048	-0.093592	0.573308	-0.012668	85.864166	-41.327518	2.807065	-0.633413	0.000000	-0.320394	0.000000	0.000000	0.000000	-2.552402	0.059080	0.257644	0.000000	0.000000	4.000000	20.000000	0.000000
22046.352381	-0.101955	0.573455	-0.011307	85.864166	-41.327518	2.807065	-0.633413	0.000000	-0.320394	0.000000	0.000000	0.000000	-2.508866	0.043908	0.408444	0.000000	0.000000	4.000000	20.000000	0.000000
22046.355714	-0.101955	0.573455	-0.011307	85.864166	-41.327518	2.807065	-0.633413	0.000000	-0.320394	0.000000	0.000000	0.000000	-2.508866	0.043908	0.408444	0.000000	0.000000	4.000000	20.000000	0.000000
22046.359048	-0.101955	0.573455	-0.011307	85.971481	-37.926399	5.516528	-0.565339	0.000000	0.097750	0.000000	0.000000	0.000000	-2.508866	0.043908	0.408444	0.000000	0.000000	4.000000	20.000000	0.000000
22046.362381	-0.110332	0.573579	-0.009433	85.971481	-37.926399	5.516528	-0.565339	0.000000	0.097750	0.000000	0.000000	0.000000	-2.513243	0.037272	0.562111	0.000000	0.000000	4.000000	20.000000	0.000000
22046.365714	-0.110332	0.573579	-0.009433	85.971481	-37.926399	5.516528	-0.565339	0.000000	0.097750	0.000000	0.000000	0.000000	-2.513243	0.037272	0.562111	0.000000	0.000000	4.000000	20.000000	0.000000
22046.369048	-0.110332	0.573579	-0.009433	86.115463	-34.943020	8.384063	-0.471654	0.000000	0.516624	0.000000	0.000000	0.000000	-2.513243	0.037272	0.562111	0.000000	0.000000	4.000000	20.000000	0.000000
22046.372381	-0.118717	0.573662	-0.007084	86.115463	-34.943020	8.384063	-0.471654	0.000000	0.516624	0.000000	0.000000	0.000000	-2.515409	0.025092	0.704826	0.000000	0.000000	4.000000	20.000000	0.000000
22046.375714	-0.118717	0.573662	-0.007084	86.115463	-34.943020	8.384063	-0.471654	0.000000	0.516624	0.000000	0.000000	0.000000	-2.515409	0.025092	0.704826	0.000000	0.000000	4.000000	20.000000	0.000000
22046.379048	-0.118717	0.573662	-0.007084	86.115463	-34.943020	8.384063	-0.471654	0.000000	0.516624	0.000000	0.000000	0.000000	-2.515409	0.025092	0.704826	0.000000	0.000000	4.000000	20.000000	0.000000
22046.382381	-0.127079	0.573655	-0.004190	86.337715	-33.105221	9.631118	-0.354183	0.000000	0.935859	0.000000	0.000000	0.000000	-2.508632	-0.002321	0.868080	0.000000	0.000000	4.000000	20.000000	0.000000
22046.385714	-0.127079	0.573655	-0.004190	86.337715	-33.105221	9.631118	-0.354183	0.000000	0.935859	0.000000	0.000000	0.000000	-2.508632	-0.002321	0.868080	0.000000	0.000000	4.000000	20.000000	0.000000
22046.389048	-0.127079	0.573655	-0.004190	86.337715	-33.105221	9.631118	-0.354183	0.000000	0.935859	0.000000	0.000000	0.000000	-2.508632	-0.002321	0.868080	0.000000	0.000000	4.000000	20.000000	0.000000
22046.392381	-0.135229	0.573559	-0.000740	86.692749	-32.655083	8.574720	-0.209503	0.000000	1.353964	0.000000	0.000000	0.000000	-2.444927	-0.028835	1.035037	0.000000	0.000000	4.000000	20.000000	0.000000
22046.395714	-0.135229	0.573559	-0.000740	86.692749	-32.655083	8.574720	-0.209503	0.000000	1.353964	0.000000	0.000000	0.000000	-2.444927	-0.028835	1.035037	0.000000	0.000000	4.000000	20.000000	0.000000
22046.399048	-0.135229	0.573559	-0.000740	86.692749	-32.655083	8.574720	-0.209503	0.000000	1.353964	0.000000	0.000000	0.000000	-2.444927	-0.028835	1.035037	0.000000	0.000000	4.000000	20.000000	0.000000
22046.402381	-0.143115	0.573379	0.003314	87.200539	-33.102367	7.036690	-0.036997	0.000000	1.761452	0.000000	0.000000	0.000000	-2.365736	-0.053954	1.216131	0.000000	0.000000	4.000000	20.000000	0.000000
22046.405714	-0.143115	0.573379	0.003314	87.200539	-33.102367	7.036690	-0.036997	0.000000	1.761452	0.000000	0.000000	0.000000	-2.365736	-0.053954	1.216131	0.000000	0.000000	4.000000	20.000000	0.000000
22046.409048	-0.143115	0.573379	0.003314	87.200539	-33.102367	7.036690	-0.036997	0.000000	1.761452	0.000000	0.000000	0.000000	-2.365736	-0.053954	1.216131	0.000000	0.000000	4.000000	20.000000	0.000000
22046.412381	-0.150774	0.573090	0.007862	87.853333	-33.385815	6.102702	0.165692	0.000000	2.155741	0.000000	0.000000	0.000000	-2.297709	-0.086706	1.364493	0.000000	0.000000	4.000000	20.000000	0.000000
22046.415714	-0.150774	0.573090	0.007862	87.853333	-33.385815	6.102702	0.165692	0.000000	2.155741	0.000000	0.000000	0.000000	-2.297709	-0.086706	1.364493	0.000000	0.000000	4.000000	20.000000	0.000000
22046.419048	-0.150774	0.573090	0.007862	87.853333	-33.385815	6.102702	0.165692	0.000000	2.155741	0.000000	0.000000	0.000000	-2.297709	-0.086706	1.364493	0.000000	0.000000	4.000000	20.000000	0.000000
22046.422381	-0.158022	0.572659	0.012891	88.622009	-33.882690	4.774106	0.393107	0.000000	2.538693	0.000000	0.000000	0.000000	-2.174431	-0.129198	1.508650	0.000000	0.000000	4.000000	20.000000	0.000000
22046.425714	-0.158022	0.572659	0.012891	88.622009	-33.882690	4.774106	0.393107	0.000000	2.538693	0.000000	0.000000	0.000000	-2.174431	-0.129198	1.508650	0.000000	0.000000	4.000000	20.000000	0.000000
22046.429048	-0.158022	0.572659	0.012891	88.622009	-33.882690	4.774106	0.393107	0.000000	2.538693	0.000000	0.000000	0.000000	-2.174431	-0.129198	1.508650	0.000000	0.000000	4.000000	20.000000	0.000000
22046.432381	-0.164863	0.572082	0.018321	89.412827	-36.180908	1.562441	0.644549	0.000000	2.901098	0.000000	0.000000	0.000000	-2.052269	-0.173003	1.628970	0.000000	0.000000	4.000000	20.000000	0.000000
22046.435714	-0.164863	0.572082	0.018321	89.412827	-36.180908	1.562441	0.644549	0.000000	2.901098	0.000000	0.000000	0.000000	-2.052269	-0.173003	1.628970	0.000000	0.000000	4.000000	20.000000	0.000000
22046.439048	-0.164863	0.572082	0.018321	89.412827	-36.180908	1.562441	0.644549	0.000000	2.901098	0.000000	0.000000	0.000000	-2.052269	-0.173003	1.628970	0.000000	0.000000	4.000000	20.000000	0.000000
22046.442381	-0.171430	0.571386	0.024084	89.745125	-56.170326	-19.523489	0.916044	0.000000	3.243143	0.000000	0.000000	0.000000	-1.970104	-0.209016	1.728932	0.000000	0.000000	4.000000	20.000000	0.000000
22046.445714	-0.171430	0.571386	0.024084	89.745125	-56.170326	-19.523489	0.916044	0.000000	3.243143	0.000000	0.000000	0.000000	-1.970104	-0.209016	1.728932	0.000000	0.000000	4.000000	20.000000	0.000000
22046.449048	-0.171430	0.571386	0.024084	89.745125	-56.170326	-19.523489	0.916044	0.000000	3.243143	0.000000	0.000000	0.000000	-1.970104	-0.209016	1.728932	0.000000	0.000000	4.000000	20.000000	0.000000
22046.452381	-0.177765	0.570625	0.030199	89.153503	160.776627	-164.030594	1.204199	0.000000	3.571494	0.000000	0.000000	0.000000	-1.900447	-0.228333	1.834501	0.000000	0.000000	4.000000	20.000000	0.000000
22046.455714	-0.177765	0.570625	0.030199	89.153503	160.776627	-164.030594	1.204199	0.000000	3.571494	0.000000	0.000000	0.000000	-1.900447	-0.228333	1.834501	0.000000	0.000000	4.000000	20.000000	0.000000
22046.459048	-0.177765	0.570625	0.030199	89.153503	160.776627	-164.030594	1.204199	0.000000	3.571494	0.000000	0.000000	0.000000	-1.900447	-0.228333	1.834501	0.000000	0.000000	4.000000	20.000000	0.000000
22046.462381	-0.183862	0.569781	0.036694	88.551659	161.121872	-165.252518	1.509949	0.000000	3.888235	0.000000	0.000000	0.000000	-1.829053	-0.253094	1.948499	0.000000	0.000000	4.000000	20.000000	0.000000
22046.465714	-0.183862	0.569781	0.036694	88.551659	161.121872	-165.252518	1.509949	0.000000	3.888235	0.000000	0.000000	0.000000	-1.829053	-0.253094	1.948499	0.000000	0.000000	4.000000	20.000000	0.000000
22046.469048	-0.183862	0.569781	0.036694	88.551659	161.121872	-165.252518	1.509949	0.000000	3.888235	0.000000	0.000000	0.000000	-1.829053	-0.253094	1.948499	0.000000	0.000000	4.000000	20.000000	0.000000
22046.472381	-0.189860	0.568851	0.043624	88.037560	160.289413	-167.568298	1.834699	0.000000	4.193077	0.000000	0.000000	0.000000	-1.799415	-0.278888	2.078947	0.000000	0.000000	4.000000	20.000000	0.000000
22046.475714	-0.189860	0.568851	0.043624	88.037560	160.289413	-167.568298	1.834699	0.000000	4.193077	0.000000	0.000000	0.000000	-1.799415	-0.278888	2.078947	0.000000	0.000000	4.000000	20.000000	0.000000
22046.479048	-0.189860	0.568851	0.043624	88.037560	160.289413	-167.568298	1.834699	0.000000	4.193077	0.000000	0.000000	0.000000	-1.799415	-0.278888	2.078947	0.000000	0.000000	4.000000	20.000000	0.000000
22046.482381	-0.195509	0.567905	0.051017	87.609604	159.787552	-169.497955	2.181190	0.000000	4.492979	0.000000	0.000000	0.000000	-1.694954	-0.283934	2.217848	0.000000	0.000000	4.000000	20.000000	0.000000
22046.485714	-0.195509	0.567905	0.051017	87.609604	159.787552	-169.497955	2.181190	0.000000	4.492979	0.000000	0.000000	0.000000	-1.694954	-0.283934	2.217848	0.000000	0.000000	4.000000	20.000000	0.000000
22046.489048	-0.195509	0.567905	0.051017	87.609604	159.787552	-169.497955	2.181190	0.000000	4.492979	0.000000	0.000000	0.000000	-1.694954	-0.283934	2.217848	0.000000	0.000000	4.000000	20.000000	0.000000
22046.492381	-0.200663	0.566889	0.058850	87.222374	159.093948	-171.384506	2.355755	0.000000	4.410263	0.000000	0.000000	0.000000	-1.546123	-0.304774	2.350037	0.000000	0.000000	4.000000	20.000000	0.000000
22046.495714	-0.200663	0.566889	0.058850	87.222374	159.093948	-171.384506	2.355755	0.000000	4.410263	0.000000	0.000000	0.000000	-1.546123	-0.304774	2.350037	0.000000	0.000000	4.000000	20.000000	0.000000
22046.499048	-0.200663	0.566889	0.058850	87.222374	159.093948	-171.384506	2.355755	0.000000	4.410263	0.000000	0.000000	0.000000	-1.546123	-0.304774	2.350037	0.000000	0.000000	4.000000	20.000000	0.000000
22046.502381	-0.205237	0.565817	0.067000	86.552238	157.999664	-173.483887	2.523510	0.000000	4.316468	0.000000	0.000000	0.000000	-1.372242	-0.321647	2.445101	0.000000	0.000000	4.000000	20.000000	0.000000
22046.505714	-0.205237	0.565817	0.067000	86.552238	157.999664	-173.483887	2.523510	0.000000	4.316468	0.000000	0.000000	0.000000	-1.372242	-0.321647	2.445101	0.000000	0.000000	4.000000	20.000000	0.000000
22046.509048	-0.205237	0.565817	0.067000	86.552238	157.999664	-173.483887	2.523510	0.000000	4.316468	0.000000	0.000000	0.000000	-1.372242	-0.321647	2.445101	0.000000	0.000000	4.000000	20.000000	0.000000
22046.512381	-0.208987	0.564630	0.075236	85.310654	157.239639	-175.464783	2.685268	0.000000	4.217740	0.000000	0.000000	0.000000	-1.124819	-0.356100	2.470766	0.000000	0.000000	4.000000	20.000000	0.000000
22046.515714	-0.208987	0.564630	0.075236	85.310654	157.239639	-175.464783	2.685268	0.000000	4.217740	0.000000	0.000000	0.000000	-1.124819	-0.356100	2.470766	0.000000	0.000000	4.000000	20.000000	0.000000
22046.519048	-0.208987	0.564630	0.075236	85.310654	157.239639	-175.464783	2.685268	0.000000	4.217740	0.000000	0.000000	0.000000	-1.124819	-0.356100	2.470766	0.000000	0.000000	4.000000	20.000000	0.000000
22046.522381	-0.212046	0.563481	0.083709	83.923943	157.209991	-176.807098	2.840534	0.000000	4.114775	0.000000	0.000000	0.000000	-0.917677	-0.344578	2.541767	0.000000	0.000000	4.000000	20.000000	0.000000
22046.525714	-0.212046	0.563481	0.083709	83.923943	157.209991	-176.807098	2.840534	0.000000	4.114775	0.000000	0.000000	0.000000	-0.917677	-0.344578	2.541767	0.000000	0.000000	4.000000	20.000000	0.000000
22046.529048	-0.212046	0.563481	0.083709	83.923943	157.209991	-176.807098	2.840534	0.000000	4.114775	0.000000	0.000000	0.000000	-0.917677	-0.344578	2.541767	0.000000	0.000000	4.000000	20.000000	0.000000
22046.532381	-0.214581	0.562318	0.092401	82.610001	157.551071	-177.551361	2.992551	0.000000	4.005576	0.000000	0.000000	0.000000	-0.760478	-0.348856	2.607526	0.000000	0.000000	4.000000	20.000000	0.000000
22046.535714	-0.214581	0.562318	0.092401	82.610001	157.551071	-177.551361	2.992551	0.000000	4.005576	0.000000	0.000000	0.000000	-0.760478	-0.348856	2.607526	0.000000	0.000000	4.000000	20.000000	0.000000
22046.539048	-0.214581	0.562318	0.092401	82.610001	157.551071	-177.551361	2.992551	0.000000	4.005576	0.000000	0.000000	0.000000	-0.760478	-0.348856	2.607526	0.000000	0.000000	4.000000	20.000000	0.000000
22046.542381	-0.216595	0.561183	0.101234	81.351257	157.963928	-178.298996	3.138699	0.000000	3.892116	0.000000	0.000000	0.000000	-0.604285	-0.340712	2.650052	0.000000	0.000000	4.000000	20.000000	0.000000
22046.545714	-0.216595	0.561183	0.101234	81.351257	157.963928	-178.298996	3.138699	0.000000	3.892116	0.000000	0.000000	0.000000	-0.604285	-0.340712	2.650052	0.000000	0.000000	4.000000	20.000000	0.000000
22046.549048	-0.216595	0.561183	0.101234	81.351257	157.963928	-178.298996	3.138699	0.000000	3.892116	0.000000	0.000000	0.000000	-0.604285	-0.340712	2.650052	0.000000	0.000000	4.000000	20.000000	0.000000
22046.552381	-0.218003	0.559994	0.110130	80.162270	158.764923	-178.787201	3.278077	0.000000	3.775475	0.000000	0.000000	0.000000	-0.422444	-0.356525	2.668856	0.000000	0.000000	4.000000	20.000000	0.000000
22046.555714	-0.218003	0.559994	0.110130	80.162270	158.764923	-178.787201	3.278077	0.000000	3.775475	0.000000	0.000000	0.000000	-0.422444	-0.356525	2.668856	0.000000	0.000000	4.000000	20.000000	0.000000
22046.559048	-0.218003	0.559994	0.110130	80.162270	158.764923	-178.787201	3.278077	0.000000	3.775475	0.000000	0.000000	0.000000	-0.422444	-0.356525	2.668856	0.000000	0.000000	4.000000	20.000000	0.000000
22046.562381	-0.218890	0.558670	0.119047	79.014374	159.801651	-178.871170	3.411495	0.000000	3.655366	0.000000	0.000000	0.000000	-0.266149	-0.397235	2.674953	0.000000	0.000000	4.000000	20.000000	0.000000
22046.565714	-0.218890	0.558670	0.119047	79.014374	159.801651	-178.871170	3.411495	0.000000	3.655366	0.000000	0.000000	0.000000	-0.266149	-0.397235	2.674953	0.000000	0.000000	4.000000	20.000000	0.000000
22046.569048	-0.218890	0.558670	0.119047	79.014374	159.801651	-178.871170	3.411495	0.000000	3.655366	0.000000	0.000000	0.000000	-0.266149	-0.397235	2.674953	0.000000	0.000000	4.000000	20.000000	0.000000
22046.572381	-0.219029	0.557297	0.127932	77.888741	160.901398	-178.782837	3.537861	0.000000	3.533205	0.000000	0.000000	0.000000	-0.041686	-0.412060	2.665459	0.000000	0.000000	4.000000	20.000000	0.000000
22046.575714	-0.219029	0.557297	0.127932	77.888741	160.901398	-178.782837	3.537861	0.000000	3.533205	0.000000	0.000000	0.000000	-0.041686	-0.412060	2.665459	0.000000	0.000000	4.000000	20.000000	0.000000
22046.579048	-0.219029	0.557297	0.127932	77.888741	160.901398	-178.782837	3.537861	0.000000	3.533205	0.000000	0.000000	0.000000	-0.041686	-0.412060	2.665459	0.000000	0.000000	4.000000	20.000000	0.000000
22046.582381	-0.218299	0.555879	0.136690	76.800072	161.769150	-178.654221	3.660607	0.000000	3.405871	0.000000	0.000000	0.000000	0.219136	-0.425392	2.627463	0.000000	0.000000	4.000000	20.000000	0.000000
22046.585714	-0.218299	0.555879	0.136690	76.800072	161.769150	-178.654221	3.660607	0.000000	3.405871	0.000000	0.000000	0.000000	0.219136	-0.425392	2.627463	0.000000	0.000000	4.000000	20.000000	0.000000
22046.589048	-0.218299	0.555879	0.136690	76.800072	161.769150	-178.654221	3.660607	0.000000	3.405871	0.000000	0.000000	0.000000	0.219136	-0.425392	2.627463	0.000000	0.000000	4.000000	20.000000	0.000000
22046.592381	-0.216641	0.554480	0.145215	75.733688	162.412506	-178.662766	3.780716	0.000000	3.272031	0.000000	0.000000	0.000000	0.497410	-0.419616	2.557643	0.000000	0.000000	4.000000	20.000000	0.000000
22046.595714	-0.216641	0.554480	0.145215	75.733688	162.412506	-178.662766	3.780716	0.000000	3.272031	0.000000	0.000000	0.000000	0.497410	-0.419616	2.557643	0.000000	0.000000	4.000000	20.000000	0.000000
22046.599048	-0.216641	0.554480	0.145215	75.733688	162.412506	-178.662766	3.780716	0.000000	3.272031	0.000000	0.000000	0.000000	0.497410	-0.419616	2.557643	0.000000	0.000000	4.000000	20.000000	0.000000
22046.602381	-0.214137	0.553159	0.153412	74.710732	163.096954	-178.715240	3.898204	0.000000	3.131135	0.000000	0.000000	0.000000	0.750997	-0.396344	2.459125	0.000000	0.000000	4.000000	20.000000	0.000000
22046.605714	-0.214137	0.553159	0.153412	74.710732	163.096954	-178.715240	3.898204	0.000000	3.131135	0.000000	0.000000	0.000000	0.750997	-0.396344	2.459125	0.000000	0.000000	4.000000	20.000000	0.000000
22046.609048	-0.214137	0.553159	0.153412	74.710732	163.096954	-178.715240	3.898204	0.000000	3.131135	0.000000	0.000000	0.000000	0.750997	-0.396344	2.459125	0.000000	0.000000	4.000000	20.000000	0.000000
22046.612381	-0.210881	0.551970	0.161279	73.896027	164.181152	-178.564117	4.011543	0.000000	2.984547	0.000000	0.000000	0.000000	0.976969	-0.356582	2.359932	0.000000	0.000000	4.000000	20.000000	0.000000
22046.615714	-0.210881	0.551970	0.161279	73.896027	164.181152	-178.564117	4.011543	0.000000	2.984547	0.000000	0.000000	0.000000	0.976969	-0.356582	2.359932	0.000000	0.000000	4.000000	20.000000	0.000000
22046.619048	-0.210881	0.551970	0.161279	73.896027	164.181152	-178.564117	4.011543	0.000000	2.984547	0.000000	0.000000	0.000000	0.976969	-0.356582	2.359932	0.000000	0.000000	4.000000	20.000000	0.000000
22046.622381	-0.207065	0.550917	0.168805	73.785004	166.066284	-177.549652	4.120192	0.000000	2.832670	0.000000	0.000000	0.000000	1.144841	-0.315977	2.257772	0.000000	0.000000	4.000000	20.000000	0.000000
22046.625714	-0.207065	0.550917	0.168805	73.785004	166.066284	-177.549652	4.120192	0.000000	2.832670	0.000000	0.000000	0.000000	1.144841	-0.315977	2.257772	0.000000	0.000000	4.000000	20.000000	0.000000
22046.629048	-0.207065	0.550917	0.168805	73.785004	166.066284	-177.549652	4.120192	0.000000	2.832670	0.000000	0.000000	0.000000	1.144841	-0.315977	2.257772	0.000000	0.000000	4.000000	20.000000	0.000000
22046.632381	-0.202676	0.549942	0.176040	74.188126	168.846985	-175.597488	4.222343	0.000000	2.678025	0.000000	0.000000	0.000000	1.316481	-0.292396	2.170633	0.000000	0.000000	4.000000	20.000000	0.000000
22046.635714	-0.202676	0.549942	0.176040	74.188126	168.846985	-175.597488	4.222343	0.000000	2.678025	0.000000	0.000000	0.000000	1.316481	-0.292396	2.170633	0.000000	0.000000	4.000000	20.000000	0.000000
22046.639048	-0.202676	0.549942	0.176040	74.188126	168.846985	-175.597488	4.222343	0.000000	2.678025	0.000000	0.000000	0.000000	1.316481	-0.292396	2.170633	0.000000	0.000000	4.000000	20.000000	0.000000
22046.642381	-0.197707	0.548979	0.182836	74.581917	172.183365	-173.169174	4.319042	0.000000	2.519102	0.000000	0.000000	0.000000	1.490940	-0.289013	2.038712	0.000000	0.000000	4.000000	20.000000	0.000000
22046.645714	-0.197707	0.548979	0.182836	74.581917	172.183365	-173.169174	4.319042	0.000000	2.519102	0.000000	0.000000	0.000000	1.490940	-0.289013	2.038712	0.000000	0.000000	4.000000	20.000000	0.000000
22046.649048	-0.197707	0.548979	0.182836	74.581917	172.183365	-173.169174	4.319042	0.000000	2.519102	0.000000	0.000000	0.000000	1.490940	-0.289013	2.038712	0.000000	0.000000	4.000000	20.000000	0.000000
22046.652381	-0.192180	0.548046	0.189130	74.862411	175.478058	-170.788055	4.409821	0.000000	2.356583	0.000000	0.000000	0.000000	1.657867	-0.279763	1.888289	0.000000	0.000000	4.000000	20.000000	0.000000
22046.655714	-0.192180	0.548046	0.189130	74.862411	175.478058	-170.788055	4.409821	0.000000	2.356583	0.000000	0.000000	0.000000	1.657867	-0.279763	1.888289	0.000000	0.000000	4.000000	20.000000	0.000000
22046.659048	-0.192180	0.548046	0.189130	74.862411	175.478058	-170.788055	4.409821	0.000000	2.356583	0.000000	0.000000	0.000000	1.657867	-0.279763	1.888289	0.000000	0.000000	4.000000	20.000000	0.000000
22046.662381	-0.186085	0.547136	0.194947	75.048630	178.267303	-168.868866	4.494576	0.000000	2.190614	0.000000	0.000000	0.000000	1.828691	-0.273110	1.745129	0.000000	0.000000	4.000000	20.000000	0.000000
22046.665714	-0.186085	0.547136	0.194947	75.048630	178.267303	-168.868866	4.494576	0.000000	2.190614	0.000000	0.000000	0.000000	1.828691	-0.273110	1.745129	0.000000	0.000000	4.000000	20.000000	0.000000
22046.669048	-0.186085	0.547136	0.194947	75.048630	178.267303	-168.868866	4.494576	0.000000	2.190614	0.000000	0.000000	0.000000	1.828691	-0.273110	1.745129	0.000000	0.000000	4.000000	20.000000	0.000000
22046.672381	-0.179529	0.546279	0.200148	75.183899	-179.898270	-167.801529	4.573909	0.000000	2.019742	0.000000	0.000000	0.000000	1.966581	-0.257143	1.560254	0.000000	0.000000	4.000000	20.000000	0.000000
22046.675714	-0.179529	0.546279	0.200148	75.183899	-179.898270	-167.801529	4.573909	0.000000	2.019742	0.000000	0.000000	0.000000	1.966581	-0.257143	1.560254	0.000000	0.000000	4.000000	20.000000	0.000000
22046.679048	-0.179529	0.546279	0.200148	75.183899	-179.898270	-167.801529	4.573909	0.000000	2.019742	0.000000	0.000000	0.000000	1.966581	-0.257143	1.560254	0.000000	0.000000	4.000000	20.000000	0.000000
22046.682381	-0.172475	0.545502	0.204760	75.315094	-178.856140	-167.453171	4.646613	0.000000	1.846343	0.000000	0.000000	0.000000	2.116400	-0.232918	1.383453	0.000000	0.000000	4.000000	20.000000	0.000000
22046.685714	-0.172475	0.545502	0.204760	75.315094	-178.856140	-167.453171	4.646613	0.000000	1.846343	0.000000	0.000000	0.000000	2.116400	-0.232918	1.383453	0.000000	0.000000	4.000000	20.000000	0.000000
22046.689048	-0.172475	0.545502	0.204760	75.315094	-178.856140	-167.453171	4.646613	0.000000	1.846343	0.000000	0.000000	0.000000	2.116400	-0.232918	1.383453	0.000000	0.000000	4.000000	20.000000	0.000000
22046.692381	-0.165101	0.544796	0.208754	75.422440	-178.041275	-167.316391	4.713458	0.000000	1.668329	0.000000	0.000000	0.000000	2.211995	-0.211903	1.198266	0.000000	0.000000	4.000000	20.000000	0.000000
22046.695714	-0.165101	0.544796	0.208754	75.422440	-178.041275	-167.316391	4.713458	0.000000	1.668329	0.000000	0.000000	0.000000	2.211995	-0.211903	1.198266	0.000000	0.000000	4.000000	20.000000	0.000000
22046.699048	-0.165101	0.544796	0.208754	75.422440	-178.041275	-167.316391	4.713458	0.000000	1.668329	0.000000	0.000000	0.000000	2.211995	-0.211903	1.198266	0.000000	0.000000	4.000000	20.000000	0.000000
22046.702381	-0.157557	0.544164	0.212098	75.473595	-177.054550	-167.025696	4.773273	0.000000	1.488579	0.000000	0.000000	0.000000	2.263234	-0.189596	1.003146	0.000000	0.000000	4.000000	20.000000	0.000000
22046.705714	-0.157557	0.544164	0.212098	75.473595	-177.054550	-167.025696	4.773273	0.000000	1.488579	0.000000	0.000000	0.000000	2.263234	-0.189596	1.003146	0.000000	0.000000	4.000000	20.000000	0.000000
22046.709048	-0.157557	0.544164	0.212098	75.473595	-177.054550	-167.025696	4.773273	0.000000	1.488579	0.000000	0.000000	0.000000	2.263234	-0.189596	1.003146	0.000000	0.000000	4.000000	20.000000	0.000000
22046.712381	-0.149935	0.543614	0.214808	75.461060	-175.628006	-165.935715	4.825477	0.000000	1.309496	0.000000	0.000000	0.000000	2.286547	-0.164996	0.813180	0.000000	0.000000	4.000000	20.000000	0.000000
22046.715714	-0.149935	0.543614	0.214808	75.461060	-175.628006	-165.935715	4.825477	0.000000	1.309496	0.000000	0.000000	0.000000	2.286547	-0.164996	0.813180	0.000000	0.000000	4.000000	20.000000	0.000000
22046.719048	-0.149935	0.543614	0.214808	75.461060	-175.628006	-165.935715	4.825477	0.000000	1.309496	0.000000	0.000000	0.000000	2.286547	-0.164996	0.813180	0.000000	0.000000	4.000000	20.000000	0.000000
22046.722381	-0.142240	0.543081	0.216966	75.445351	-173.764648	-163.650864	4.870140	0.000000	1.132138	0.000000	0.000000	0.000000	2.308539	-0.159837	0.647266	0.000000	0.000000	4.000000	20.000000	0.000000
22046.725714	-0.142240	0.543081	0.216966	75.445351	-173.764648	-163.650864	4.870140	0.000000	1.132138	0.000000	0.000000	0.000000	2.308539	-0.159837	0.647266	0.000000	0.000000	4.000000	20.000000	0.000000
22046.729048	-0.142240	0.543081	0.216966	75.445351	-173.764648	-163.650864	4.870140	0.000000	1.132138	0.000000	0.000000	0.000000	2.308539	-0.159837	0.647266	0.000000	0.000000	4.000000	20.000000	0.000000
22046.732381	-0.134441	0.542596	0.218659	75.540306	-171.657974	-161.203934	4.907855	0.000000	0.955493	0.000000	0.000000	0.000000	2.339929	-0.145601	0.508057	0.000000	0.000000	4.000000	20.000000	0.000000
22046.735714	-0.134441	0.542596	0.218659	75.540306	-171.657974	-161.203934	4.907855	0.000000	0.955493	0.000000	0.000000	0.000000	2.339929	-0.145601	0.508057	0.000000	0.000000	4.000000	20.000000	0.000000
22046.739048	-0.134441	0.542596	0.218659	75.540306	-171.657974	-161.203934	4.907855	0.000000	0.955493	0.000000	0.000000	0.000000	2.339929	-0.145601	0.508057	0.000000	0.000000	4.000000	20.000000	0.000000
22046.742381	-0.126366	0.542184	0.219968	75.793091	-169.713257	-159.003372	4.939109	0.000000	0.777948	0.000000	0.000000	0.000000	2.422409	-0.123699	0.392430	0.000000	0.000000	4.000000	20.000000	0.000000
22046.745714	-0.126366	0.542184	0.219968	75.793091	-169.713257	-159.003372	4.939109	0.000000	0.777948	0.000000	0.000000	0.000000	2.422409	-0.123699	0.392430	0.000000	0.000000	4.000000	20.000000	0.000000
22046.749048	-0.126366	0.542184	0.219968	75.793091	-169.713257	-159.003372	4.939109	0.000000	0.777948	0.000000	0.000000	0.000000	2.422409	-0.123699	0.392430	0.000000	0.000000	4.000000	20.000000	0.000000
22046.752381	-0.118187	0.541824	0.220839	76.170204	-168.353943	-156.897217	4.964465	0.000000	0.595053	0.000000	0.000000	0.000000	2.453790	-0.107899	0.261388	0.000000	0.000000	4.000000	20.000000	0.000000
22046.755714	-0.118187	0.541824	0.220839	76.170204	-168.353943	-156.897217	4.964465	0.000000	0.595053	0.000000	0.000000	0.000000	2.453790	-0.107899	0.261388	0.000000	0.000000	4.000000	20.000000	0.000000
22046.759048	-0.118187	0.541824	0.220839	76.170204	-168.353943	-156.897217	4.964465	0.000000	0.595053	0.000000	0.000000	0.000000	2.453790	-0.107899	0.261388	0.000000	0.000000	4.000000	20.000000	0.000000
22046.762381	-0.109908	0.541530	0.221219	76.565254	-167.193756	-154.809647	4.983131	0.000000	0.410372	0.000000	0.000000	0.000000	2.483645	-0.088278	0.113935	0.000000	0.000000	4.000000	20.000000	0.000000
22046.765714	-0.109908	0.541530	0.221219	76.565254	-167.193756	-154.809647	4.983131	0.000000	0.410372	0.000000	0.000000	0.000000	2.483645	-0.088278	0.113935	0.000000	0.000000	4.000000	20.000000	0.000000
22046.769048	-0.109908	0.541530	0.221219	76.565254	-167.193756	-154.809647	4.983131	0.000000	0.410372	0.000000	0.000000	0.000000	2.483645	-0.088278	0.113935	0.000000	0.000000	4.000000	20.000000	0.000000
22046.772381	-0.101482	0.541321	0.221125	76.904861	-165.987946	-152.822937	4.994993	0.000000	0.223711	0.000000	0.000000	0.000000	2.527668	-0.062565	-0.028167	0.000000	0.000000	4.000000	20.000000	0.000000
22046.775714	-0.101482	0.541321	0.221125	76.904861	-165.987946	-152.822937	4.994993	0.000000	0.223711	0.000000	0.000000	0.000000	2.527668	-0.062565	-0.028167	0.000000	0.000000	4.000000	20.000000	0.000000
22046.779048	-0.101482	0.541321	0.221125	76.904861	-165.987946	-152.822937	4.994993	0.000000	0.223711	0.000000	0.000000	0.000000	2.527668	-0.062565	-0.028167	0.000000	0.000000	4.000000	20.000000	0.000000
22046.782381	-0.093081	0.541230	0.220490	77.179230	-164.871796	-150.970367	4.999887	0.000000	0.033514	0.000000	0.000000	0.000000	2.520448	-0.027189	-0.190406	0.000000	0.000000	4.000000	20.000000	0.000000
22046.785714	-0.093081	0.541230	0.220490	77.179230	-164.871796	-150.970367	4.999887	0.000000	0.033514	0.000000	0.000000	0.000000	2.520448	-0.027189	-0.190406	0.000000	0.000000	4.000000	20.000000	0.000000
22046.789048	-0.093081	0.541230	0.220490	77.179230	-164.871796	-150.970367	4.999887	0.000000	0.033514	0.000000	0.000000	0.000000	2.520448	-0.027189	-0.190406	0.000000	0.000000	4.000000	20.000000	0.000000
22046.792381	-0.084786	0.541239	0.219322	77.391006	-163.864426	-148.773560	4.997540	0.000000	-0.156830	0.000000	0.000000	0.000000	2.488475	0.002590	-0.350506	0.000000	0.000000	4.000000	20.000000	0.000000
22046.795714	-0.084786	0.541239	0.219322	77.391006	-163.864426	-148.773560	4.997540	0.000000	-0.156830	0.000000	0.000000	0.000000	2.488475	0.002590	-0.350506	0.000000	0.000000	4.000000	20.000000	0.000000
22046.799048	-0.084786	0.541239	0.219322	77.391006	-163.864426	-148.773560	4.997540	0.000000	-0.156830	0.000000	0.000000	0.000000	2.488475	0.002590	-0.350506	0.000000	0.000000	4.000000	20.000000	0.000000
22046.802381	-0.076686	0.541336	0.217695	77.560753	-162.938919	-146.501419	4.988013	0.000000	-0.346016	0.000000	0.000000	0.000000	2.430011	0.029075	-0.487980	0.000000	0.000000	4.000000	20.000000	0.000000
22046.805714	-0.076686	0.541336	0.217695	77.560753	-162.938919	-146.501419	4.988013	0.000000	-0.346016	0.000000	0.000000	0.000000	2.430011	0.029075	-0.487980	0.000000	0.000000	4.000000	20.000000	0.000000
22046.809048	-0.076686	0.541336	0.217695	77.560753	-162.938919	-146.501419	4.988013	0.000000	-0.346016	0.000000	0.000000	0.000000	2.430011	0.029075	-0.487980	0.000000	0.000000	4.000000	20.000000	0.000000
22046.812381	-0.068791	0.541461	0.215603	77.708138	-162.081955	-144.518005	4.971570	0.000000	-0.532435	0.000000	0.000000	0.000000	2.368562	0.037518	-0.627700	0.000000	0.000000	4.000000	20.000000	0.000000
22046.815714	-0.068791	0.541461	0.215603	77.708138	-162.081955	-144.518005	4.971570	0.000000	-0.532435	0.000000	0.000000	0.000000	2.368562	0.037518	-0.627700	0.000000	0.000000	4.000000	20.000000	0.000000
22046.819048	-0.068791	0.541461	0.215603	77.708138	-162.081955	-144.518005	4.971570	0.000000	-0.532435	0.000000	0.000000	0.000000	2.368562	0.037518	-0.627700	0.000000	0.000000	4.000000	20.000000	0.000000
22046.822381	-0.061118	0.541604	0.213131	77.868263	-161.321701	-142.775208	4.948424	0.000000	-0.716307	0.000000	0.000000	0.000000	2.301605	0.042904	-0.741509	0.000000	0.000000	4.000000	20.000000	0.000000
22046.825714	-0.061118	0.541604	0.213131	77.868263	-161.321701	-142.775208	4.948424	0.000000	-0.716307	0.000000	0.000000	0.000000	2.301605	0.042904	-0.741509	0.000000	0.000000	4.000000	20.000000	0.000000
22046.829048	-0.061118	0.541604	0.213131	77.868263	-161.321701	-142.775208	4.948424	0.000000	-0.716307	0.000000	0.000000	0.000000	2.301605	0.042904	-0.741509	0.000000	0.000000	4.000000	20.000000	0.000000
22046.832381	-0.053705	0.541738	0.210232	78.067108	-160.958466	-141.396942	4.918819	0.000000	-0.897340	0.000000	0.000000	0.000000	2.224063	0.040308	-0.869599	0.000000	0.000000	4.000000	20.000000	0.000000
22046.835714	-0.053705	0.541738	0.210232	78.067108	-160.958466	-141.396942	4.918819	0.000000	-0.897340	0.000000	0.000000	0.000000	2.224063	0.040308	-0.869599	0.000000	0.000000	4.000000	20.000000	0.000000
22046.839048	-0.053705	0.541738	0.210232	78.067108	-160.958466	-141.396942	4.918819	0.000000	-0.897340	0.000000	0.000000	0.000000	2.224063	0.040308	-0.869599	0.000000	0.000000	4.000000	20.000000	0.000000
22046.842381	-0.046491	0.541910	0.206856	78.321671	-161.171722	-140.542679	4.883008	0.000000	-1.075282	0.000000	0.000000	0.000000	2.164264	0.051530	-1.012889	0.000000	0.000000	4.000000	20.000000	0.000000
22046.845714	-0.046491	0.541910	0.206856	78.321671	-161.171722	-140.542679	4.883008	0.000000	-1.075282	0.000000	0.000000	0.000000	2.164264	0.051530	-1.012889	0.000000	0.000000	4.000000	20.000000	0.000000
22046.849048	-0.046491	0.541910	0.206856	78.321671	-161.171722	-140.542679	4.883008	0.000000	-1.075282	0.000000	0.000000	0.000000	2.164264	0.051530	-1.012889	0.000000	0.000000	4.000000	20.000000	0.000000
22046.852381	-0.039612	0.542080	0.202998	78.611320	-161.755814	-140.252441	4.840666	0.000000	-1.252177	0.000000	0.000000	0.000000	2.063765	0.050807	-1.157476	0.000000	0.000000	4.000000	20.000000	0.000000
22046.855714	-0.039612	0.542080	0.202998	78.611320	-161.755814	-140.252441	4.840666	0.000000	-1.252177	0.000000	0.000000	0.000000	2.063765	0.050807	-1.157476	0.000000	0.000000	4.000000	20.000000	0.000000
22046.859048	-0.039612	0.542080	0.202998	78.611320	-161.755814	-140.252441	4.840666	0.000000	-1.252177	0.000000	0.000000	0.000000	2.063765	0.050807	-1.157476	0.000000	0.000000	4.000000	20.000000	0.000000
22046.862381	-0.033166	0.542295	0.198631	78.947586	-162.285767	-139.921616	4.792438	0.000000	-1.425671	0.000000	0.000000	0.000000	1.933510	0.064606	-1.310129	0.000000	0.000000	4.000000	20.000000	0.000000
22046.865714	-0.033166	0.542295	0.198631	78.947586	-162.285767	-139.921616	4.792438	0.000000	-1.425671	0.000000	0.000000	0.000000	1.933510	0.064606	-1.310129	0.000000	0.000000	4.000000	20.000000	0.000000
22046.869048	-0.033166	0.542295	0.198631	78.947586	-162.285767	-139.921616	4.792438	0.000000	-1.425671	0.000000	0.000000	0.000000	1.933510	0.064606	-1.310129	0.000000	0.000000	4.000000	20.000000	0.000000
22046.872381	-0.027317	0.542505	0.193810	79.335762	-162.540329	-138.970139	4.738936	0.000000	-1.594515	0.000000	0.000000	0.000000	1.754778	0.062934	-1.446194	0.000000	0.000000	4.000000	20.000000	0.000000
22046.875714	-0.027317	0.542505	0.193810	79.335762	-162.540329	-138.970139	4.738936	0.000000	-1.594515	0.000000	0.000000	0.000000	1.754778	0.062934	-1.446194	0.000000	0.000000	4.000000	20.000000	0.000000
22046.879048	-0.027317	0.542505	0.193810	79.335762	-162.540329	-138.970139	4.738936	0.000000	-1.594515	0.000000	0.000000	0.000000	1.754778	0.062934	-1.446194	0.000000	0.000000	4.000000	20.000000	0.000000
22046.882381	-0.021972	0.542730	0.188596	79.788414	-162.789795	-138.048676	4.681614	0.000000	-1.755702	0.000000	0.000000	0.000000	1.603707	0.067502	-1.564225	0.000000	0.000000	4.000000	20.000000	0.000000
22046.885714	-0.021972	0.542730	0.188596	79.788414	-162.789795	-138.048676	4.681614	0.000000	-1.755702	0.000000	0.000000	0.000000	1.603707	0.067502	-1.564225	0.000000	0.000000	4.000000	20.000000	0.000000
22046.889048	-0.021972	0.542730	0.188596	79.788414	-162.789795	-138.048676	4.681614	0.000000	-1.755702	0.000000	0.000000	0.000000	1.603707	0.067502	-1.564225	0.000000	0.000000	4.000000	20.000000	0.000000
22046.892381	-0.017006	0.542986	0.183012	80.286125	-163.765015	-137.804886	4.620182	0.000000	-1.911523	0.000000	0.000000	0.000000	1.489711	0.076831	-1.675306	0.000000	0.000000	4.000000	20.000000	0.000000
22046.895714	-0.017006	0.542986	0.183012	80.286125	-163.765015	-137.804886	4.620182	0.000000	-1.911523	0.000000	0.000000	0.000000	1.489711	0.076831	-1.675306	0.000000	0.000000	4.000000	20.000000	0.000000
22046.899048	-0.017006	0.542986	0.183012	80.286125	-163.765015	-137.804886	4.620182	0.000000	-1.911523	0.000000	0.000000	0.000000	1.489711	0.076831	-1.675306	0.000000	0.000000	4.000000	20.000000	0.000000
22046.902381	-0.012420	0.543288	0.177074	80.794487	-166.151642	-138.906845	4.553639	0.000000	-2.065035	0.000000	0.000000	0.000000	1.375821	0.090668	-1.781353	0.000000	0.000000	4.000000	20.000000	0.000000
22046.905714	-0.012420	0.543288	0.177074	80.794487	-166.151642	-138.906845	4.553639	0.000000	-2.065035	0.000000	0.000000	0.000000	1.375821	0.090668	-1.781353	0.000000	0.000000	4.000000	20.000000	0.000000
22046.909048	-0.012420	0.543288	0.177074	80.794487	-166.151642	-138.906845	4.553639	0.000000	-2.065035	0.000000	0.000000	0.000000	1.375821	0.090668	-1.781353	0.000000	0.000000	4.000000	20.000000	0.000000
22046.912381	-0.008152	0.543685	0.170795	81.253311	-169.636642	-141.011765	4.481779	0.000000	-2.216676	0.000000	0.000000	0.000000	1.280319	0.119065	-1.883606	0.000000	0.000000	4.000000	20.000000	0.000000
22046.915714	-0.008152	0.543685	0.170795	81.253311	-169.636642	-141.011765	4.481779	0.000000	-2.216676	0.000000	0.000000	0.000000	1.280319	0.119065	-1.883606	0.000000	0.000000	4.000000	20.000000	0.000000
22046.919048	-0.008152	0.543685	0.170795	81.253311	-169.636642	-141.011765	4.481779	0.000000	-2.216676	0.000000	0.000000	0.000000	1.280319	0.119065	-1.883606	0.000000	0.000000	4.000000	20.000000	0.000000
22046.922381	-0.004290	0.544150	0.164159	81.625458	-173.351074	-143.369110	4.403631	0.000000	-2.368128	0.000000	0.000000	0.000000	1.158588	0.139501	-1.990780	0.000000	0.000000	4.000000	20.000000	0.000000
22046.925714	-0.004290	0.544150	0.164159	81.625458	-173.351074	-143.369110	4.403631	0.000000	-2.368128	0.000000	0.000000	0.000000	1.158588	0.139501	-1.990780	0.000000	0.000000	4.000000	20.000000	0.000000
22046.929048	-0.004290	0.544150	0.164159	81.625458	-173.351074	-143.369110	4.403631	0.000000	-2.368128	0.000000	0.000000	0.000000	1.158588	0.139501	-1.990780	0.000000	0.000000	4.000000	20.000000	0.000000
22046.932381	-0.000917	0.544725	0.157270	81.946922	-176.323135	-145.195953	4.319462	0.000000	-2.518382	0.000000	0.000000	0.000000	1.011854	0.172439	-2.066638	0.000000	0.000000	4.000000	20.000000	0.000000
22046.935714	-0.000917	0.544725	0.157270	81.946922	-176.323135	-145.195953	4.319462	0.000000	-2.518382	0.000000	0.000000	0.000000	1.011854	0.172439	-2.066638	0.000000	0.000000	4.000000	20.000000	0.000000
22046.939048	-0.000917	0.544725	0.157270	81.946922	-176.323135	-145.195953	4.319462	0.000000	-2.518382	0.000000	0.000000	0.000000	1.011854	0.172439	-2.066638	0.000000	0.000000	4.000000	20.000000	0.000000
22046.942381	0.002006	0.545365	0.150231	82.307030	-177.315399	-145.479309	4.230428	0.000000	-2.665235	0.000000	0.000000	0.000000	0.876838	0.192159	-2.111742	0.000000	0.000000	4.000000	20.000000	0.000000
22046.945714	0.002006	0.545365	0.150231	82.307030	-177.315399	-145.479309	4.230428	0.000000	-2.665235	0.000000	0.000000	0.000000	0.876838	0.192159	-2.111742	0.000000	0.000000	4.000000	20.000000	0.000000
22046.949048	0.002006	0.545365	0.150231	82.307030	-177.315399	-145.479309	4.230428	0.000000	-2.665235	0.000000	0.000000	0.000000	0.876838	0.192159	-2.111742	0.000000	0.000000	4.000000	20.000000	0.000000
22046.952381	0.004262	0.545993	0.143116	82.743584	-176.840546	-144.486923	4.136574	0.000000	-2.808694	0.000000	0.000000	0.000000	0.676892	0.188202	-2.134573	0.000000	0.000000	4.000000	20.000000	0.000000
22046.955714	0.004262	0.545993	0.143116	82.743584	-176.840546	-144.486923	4.136574	0.000000	-2.808694	0.000000	0.000000	0.000000	0.676892	0.188202	-2.134573	0.000000	0.000000	4.000000	20.000000	0.000000
22046.959048	0.004262	0.545993	0.143116	82.743584	-176.840546	-144.486923	4.136574	0.000000	-2.808694	0.000000	0.000000	0.000000	0.676892	0.188202	-2.134573	0.000000	0.000000	4.000000	20.000000	0.000000
22046.962381	0.005985	0.546605	0.135931	83.244690	-176.638092	-143.503159	4.041295	0.000000	-2.944136	0.000000	0.000000	0.000000	0.516879	0.183765	-2.155371	0.000000	0.000000	4.000000	20.000000	0.000000
22046.965714	0.005985	0.546605	0.135931	83.244690	-176.638092	-143.503159	4.041295	0.000000	-2.944136	0.000000	0.000000	0.000000	0.516879	0.183765	-2.155371	0.000000	0.000000	4.000000	20.000000	0.000000
22046.969048	0.005985	0.546605	0.135931	83.244690	-176.638092	-143.503159	4.041295	0.000000	-2.944136	0.000000	0.000000	0.000000	0.516879	0.183765	-2.155371	0.000000	0.000000	4.000000	20.000000	0.000000
22046.972381	0.007218	0.547177	0.128628	83.760704	-176.855148	-142.797318	3.943098	0.000000	-3.074407	0.000000	0.000000	0.000000	0.370049	0.171458	-2.190886	0.000000	0.000000	4.000000	20.000000	0.000000
22046.975714	0.007218	0.547177	0.128628	83.760704	-176.855148	-142.797318	3.943098	0.000000	-3.074407	0.000000	0.000000	0.000000	0.370049	0.171458	-2.190886	0.000000	0.000000	4.000000	20.000000	0.000000
22046.979048	0.007218	0.547177	0.128628	83.760704	-176.855148	-142.797318	3.943098	0.000000	-3.074407	0.000000	0.000000	0.000000	0.370049	0.171458	-2.190886	0.000000	0.000000	4.000000	20.000000	0.000000
22046.982381	0.008007	0.547818	0.121308	84.248207	-178.787628	-144.114273	3.840697	0.000000	-3.201414	0.000000	0.000000	0.000000	0.236616	0.192455	-2.196112	0.000000	0.000000	4.000000	20.000000	0.000000
22046.985714	0.008007	0.547818	0.121308	84.248207	-178.787628	-144.114273	3.840697	0.000000	-3.201414	0.000000	0.000000	0.000000	0.236616	0.192455	-2.196112	0.000000	0.000000	4.000000	20.000000	0.000000
22046.989048	0.008007	0.547818	0.121308	84.248207	-178.787628	-144.114273	3.840697	0.000000	-3.201414	0.000000	0.000000	0.000000	0.236616	0.192455	-2.196112	0.000000	0.000000	4.000000	20.000000	0.000000
22046.992381	0.008475	0.548544	0.113989	84.686806	176.885956	-147.734772	3.734331	0.000000	-3.324872	0.000000	0.000000	0.000000	0.140463	0.217857	-2.195709	0.000000	0.000000	4.000000	20.000000	0.000000
22046.995714	0.008475	0.548544	0.113989	84.686806	176.885956	-147.734772	3.734331	0.000000	-3.324872	0.000000	0.000000	0.000000	0.140463	0.217857	-2.195709	0.000000	0.000000	4.000000	20.000000	0.000000
22046.999048	0.008475	0.548544	0.113989	84.686806	176.885956	-147.734772	3.734331	0.000000	-3.324872	0.000000	0.000000	0.000000	0.140463	0.217857	-2.195709	0.000000	0.000000	4.000000	20.000000	0.000000
22047.002381	0.008474	0.549339	0.106699	85.038208	170.549576	-153.018387	3.622051	0.000000	-3.446846	0.000000	0.000000	0.000000	-0.000324	0.238374	-2.187123	0.000000	0.000000	4.000000	20.000000	0.000000
22047.005714	0.008474	0.549339	0.106699	85.038208	170.549576	-153.018387	3.622051	0.000000	-3.446846	0.000000	0.000000	0.000000	-0.000324	0.238374	-2.187123	0.000000	0.000000	4.000000	20.000000	0.000000
22047.009048	0.008474	0.549339	0.106699	85.038208	170.549576	-153.018387	3.622051	0.000000	-3.446846	0.000000	0.000000	0.000000	-0.000324	0.238374	-2.187123	0.000000	0.000000	4.000000	20.000000	0.000000
22047.012381	0.008023	0.550181	0.099522	85.296722	163.452835	-159.358444	3.506241	0.000000	-3.564586	0.000000	0.000000	0.000000	-0.135443	0.252610	-2.152938	0.000000	0.000000	4.000000	20.000000	0.000000
22047.015714	0.008023	0.550181	0.099522	85.296722	163.452835	-159.358444	3.506241	0.000000	-3.564586	0.000000	0.000000	0.000000	-0.135443	0.252610	-2.152938	0.000000	0.000000	4.000000	20.000000	0.000000
22047.019048	0.008023	0.550181	0.099522	85.296722	163.452835	-159.358444	3.506241	0.000000	-3.564586	0.000000	0.000000	0.000000	-0.135443	0.252610	-2.152938	0.000000	0.000000	4.000000	20.000000	0.000000
22047.022381	0.007085	0.550960	0.092362	85.471649	156.714890	-165.585358	3.387888	0.000000	-3.677257	0.000000	0.000000	0.000000	-0.281441	0.233587	-2.148073	0.000000	0.000000	4.000000	20.000000	0.000000
22047.025714	0.007085	0.550960	0.092362	85.471649	156.714890	-165.585358	3.387888	0.000000	-3.677257	0.000000	0.000000	0.000000	-0.281441	0.233587	-2.148073	0.000000	0.000000	4.000000	20.000000	0.000000
22047.029048	0.007085	0.550960	0.092362	85.471649	156.714890	-165.585358	3.387888	0.000000	-3.677257	0.000000	0.000000	0.000000	-0.281441	0.233587	-2.148073	0.000000	0.000000	4.000000	20.000000	0.000000
22047.032381	0.005653	0.551603	0.085150	85.598831	151.360916	-170.433472	3.265665	0.000000	-3.786216	0.000000	0.000000	0.000000	-0.429570	0.192995	-2.163680	0.000000	0.000000	4.000000	20.000000	0.000000
22047.035714	0.005653	0.551603	0.085150	85.598831	151.360916	-170.433472	3.265665	0.000000	-3.786216	0.000000	0.000000	0.000000	-0.429570	0.192995	-2.163680	0.000000	0.000000	4.000000	20.000000	0.000000
22047.039048	0.005653	0.551603	0.085150	85.598831	151.360916	-170.433472	3.265665	0.000000	-3.786216	0.000000	0.000000	0.000000	-0.429570	0.192995	-2.163680	0.000000	0.000000	4.000000	20.000000	0.000000
22047.042381	0.003723	0.552055	0.077893	85.703857	147.720642	-173.580429	3.137555	0.000000	-3.893038	0.000000	0.000000	0.000000	-0.579005	0.135536	-2.177054	0.000000	0.000000	4.000000	20.000000	0.000000
22047.045714	0.003723	0.552055	0.077893	85.703857	147.720642	-173.580429	3.137555	0.000000	-3.893038	0.000000	0.000000	0.000000	-0.579005	0.135536	-2.177054	0.000000	0.000000	4.000000	20.000000	0.000000
22047.049048	0.003723	0.552055	0.077893	85.703857	147.720642	-173.580429	3.137555	0.000000	-3.893038	0.000000	0.000000	0.000000	-0.579005	0.135536	-2.177054	0.000000	0.000000	4.000000	20.000000	0.000000
22047.052381	0.001417	0.552442	0.070606	85.784065	145.076843	-175.819946	3.002488	0.000000	-3.998133	0.000000	0.000000	0.000000	-0.691701	0.116267	-2.186186	0.000000	0.000000	4.000000	20.000000	0.000000
22047.055714	0.001417	0.552442	0.070606	85.784065	145.076843	-175.819946	3.002488	0.000000	-3.998133	0.000000	0.000000	0.000000	-0.691701	0.116267	-2.186186	0.000000	0.000000	4.000000	20.000000	0.000000
22047.059048	0.001417	0.552442	0.070606	85.784065	145.076843	-175.819946	3.002488	0.000000	-3.998133	0.000000	0.000000	0.000000	-0.691701	0.116267	-2.186186	0.000000	0.000000	4.000000	20.000000	0.000000
22047.062381	-0.001197	0.552799	0.063382	85.835388	142.893784	-177.613266	2.856812	0.000000	-4.103489	0.000000	0.000000	0.000000	-0.784239	0.106954	-2.167165	0.000000	0.000000	4.000000	20.000000	0.000000
22047.065714	-0.001197	0.552799	0.063382	85.835388	142.893784	-177.613266	2.856812	0.000000	-4.103489	0.000000	0.000000	0.000000	-0.784239	0.106954	-2.167165	0.000000	0.000000	4.000000	20.000000	0.000000
22047.069048	-0.001197	0.552799	0.063382	85.835388	142.893784	-177.613266	2.856812	0.000000	-4.103489	0.000000	0.000000	0.000000	-0.784239	0.106954	-2.167165	0.000000	0.000000	4.000000	20.000000	0.000000
22047.072381	-0.003985	0.553247	0.056406	85.878357	140.952545	-179.144455	2.699735	0.000000	-4.208494	0.000000	0.000000	0.000000	-0.836342	0.134552	-2.092691	0.000000	0.000000	4.000000	20.000000	0.000000
22047.075714	-0.003985	0.553247	0.056406	85.878357	140.952545	-179.144455	2.699735	0.000000	-4.208494	0.000000	0.000000	0.000000	-0.836342	0.134552	-2.092691	0.000000	0.000000	4.000000	20.000000	0.000000
22047.079048	-0.003985	0.553247	0.056406	85.878357	140.952545	-179.144455	2.699735	0.000000	-4.208494	0.000000	0.000000	0.000000	-0.836342	0.134552	-2.092691	0.000000	0.000000	4.000000	20.000000	0.000000
22047.082381	-0.006942	0.553786	0.049745	85.953979	139.168808	179.469116	2.532653	0.000000	-4.311110	0.000000	0.000000	0.000000	-0.887017	0.161640	-1.998361	0.000000	0.000000	4.000000	20.000000	0.000000
22047.085714	-0.006942	0.553786	0.049745	85.953979	139.168808	179.469116	2.532653	0.000000	-4.311110	0.000000	0.000000	0.000000	-0.887017	0.161640	-1.998361	0.000000	0.000000	4.000000	20.000000	0.000000
22047.089048	-0.006942	0.553786	0.049745	86.121719	137.087570	177.774643	2.357136	0.000000	-4.409525	0.000000	0.000000	0.000000	-0.887017	0.161640	-1.998361	0.000000	0.000000	4.000000	20.000000	0.000000
22047.092381	-0.010161	0.554406	0.043486	86.121719	137.087570	177.774643	2.357136	0.000000	-4.409525	0.000000	0.000000	0.000000	-0.965674	0.185917	-1.877701	0.000000	0.000000	4.000000	20.000000	0.000000
22047.095714	-0.010161	0.554406	0.043486	86.121719	137.087570	177.774643	2.357136	0.000000	-4.409525	0.000000	0.000000	0.000000	-0.965674	0.185917	-1.877701	0.000000	0.000000	4.000000	20.000000	0.000000
22047.099048	-0.010161	0.554406	0.043486	86.360085	133.702499	174.835968	2.174292	0.000000	-4.491969	0.000000	0.000000	0.000000	-0.965674	0.185917	-1.877701	0.000000	0.000000	4.000000	20.000000	0.000000
22047.102381	-0.013800	0.555041	0.037555	86.360085	133.702499	174.835968	2.174292	0.000000	-4.491969	0.000000	0.000000	0.000000	-1.091867	0.190489	-1.779323	0.000000	0.000000	4.000000	20.000000	0.000000
22047.105714	-0.013800	0.555041	0.037555	86.360085	133.702499	174.835968	2.174292	0.000000	-4.491969	0.000000	0.000000	0.000000	-1.091867	0.190489	-1.779323	0.000000	0.000000	4.000000	20.000000	0.000000
22047.109048	-0.013800	0.555041	0.037555	86.632446	129.063370	170.701096	1.877738	0.000000	-4.309991	0.000000	0.000000	0.000000	-1.091867	0.190489	-1.779323	0.000000	0.000000	4.000000	20.000000	0.000000
22047.112381	-0.017873	0.555564	0.031909	86.632446	129.063370	170.701096	1.877738	0.000000	-4.309991	0.000000	0.000000	0.000000	-1.221769	0.156865	-1.693755	0.000000	0.000000	4.000000	20.000000	0.000000
22047.115714	-0.017873	0.555564	0.031909	86.632446	129.063370	170.701096	1.877738	0.000000	-4.309991	0.000000	0.000000	0.000000	-1.221769	0.156865	-1.693755	0.000000	0.000000	4.000000	20.000000	0.000000
22047.119048	-0.017873	0.555564	0.031909	86.892593	123.402954	165.611847	1.595445	0.000000	-4.106363	0.000000	0.000000	0.000000	-1.221769	0.156865	-1.693755	0.000000	0.000000	4.000000	20.000000	0.000000
22047.122381	-0.022366	0.555983	0.026477	86.892593	123.402954	165.611847	1.595445	0.000000	-4.106363	0.000000	0.000000	0.000000	-1.348014	0.125931	-1.629623	0.000000	0.000000	4.000000	20.000000	0.000000
22047.125714	-0.022366	0.555983	0.026477	86.892593	123.402954	165.611847	1.595445	0.000000	-4.106363	0.000000	0.000000	0.000000	-1.348014	0.125931	-1.629623	0.000000	0.000000	4.000000	20.000000	0.000000
22047.129048	-0.022366	0.555983	0.026477	87.112083	117.060127	159.897034	1.323841	0.000000	-3.881694	0.000000	0.000000	0.000000	-1.348014	0.125931	-1.629623	0.000000	0.000000	4.000000	20.000000	0.000000
22047.132381	-0.027251	0.556289	0.021297	87.112083	117.060127	159.897034	1.323841	0.000000	-3.881694	0.000000	0.000000	0.000000	-1.465437	0.091747	-1.553889	0.000000	0.000000	4.000000	20.000000	0.000000
22047.135714	-0.027251	0.556289	0.021297	87.112083	117.060127	159.897034	1.323841	0.000000	-3.881694	0.000000	0.000000	0.000000	-1.465437	0.091747	-1.553889	0.000000	0.000000	4.000000	20.000000	0.000000
22047.139048	-0.027251	0.556289	0.021297	87.275238	110.060722	153.580093	1.064860	0.000000	-3.637455	0.000000	0.000000	0.000000	-1.465437	0.091747	-1.553889	0.000000	0.000000	4.000000	20.000000	0.000000
22047.142381	-0.032372	0.556567	0.016484	87.275238	110.060722	153.580093	1.064860	0.000000	-3.637455	0.000000	0.000000	0.000000	-1.536328	0.083182	-1.443859	0.000000	0.000000	4.000000	20.000000	0.000000
22047.145714	-0.032372	0.556567	0.016484	87.275238	110.060722	153.580093	1.064860	0.000000	-3.637455	0.000000	0.000000	0.000000	-1.536328	0.083182	-1.443859	0.000000	0.000000	4.000000	20.000000	0.000000
22047.149048	-0.032372	0.556567	0.016484	87.369011	102.532768	146.789566	0.824217	0.000000	-3.381400	0.000000	0.000000	0.000000	-1.536328	0.083182	-1.443859	0.000000	0.000000	4.000000	20.000000	0.000000
22047.152381	-0.037713	0.556891	0.012042	87.369011	102.532768	146.789566	0.824217	0.000000	-3.381400	0.000000	0.000000	0.000000	-1.602220	0.097209	-1.332665	0.000000	0.000000	4.000000	20.000000	0.000000
22047.155714	-0.037713	0.556891	0.012042	87.369011	102.532768	146.789566	0.824217	0.000000	-3.381400	0.000000	0.000000	0.000000	-1.602220	0.097209	-1.332665	0.000000	0.000000	4.000000	20.000000	0.000000
22047.159048	-0.037713	0.556891	0.012042	87.424812	94.569481	139.596832	0.602106	0.000000	-3.114363	0.000000	0.000000	0.000000	-1.602220	0.097209	-1.332665	0.000000	0.000000	4.000000	20.000000	0.000000
22047.162381	-0.043271	0.557361	0.008099	87.424812	94.569481	139.596832	0.602106	0.000000	-3.114363	0.000000	0.000000	0.000000	-1.667413	0.141198	-1.183052	0.000000	0.000000	4.000000	20.000000	0.000000
22047.165714	-0.043271	0.557361	0.008099	87.424812	94.569481	139.596832	0.602106	0.000000	-3.114363	0.000000	0.000000	0.000000	-1.667413	0.141198	-1.183052	0.000000	0.000000	4.000000	20.000000	0.000000
22047.169048	-0.043271	0.557361	0.008099	87.484093	86.074310	131.838608	0.404931	0.000000	-2.836461	0.000000	0.000000	0.000000	-1.667413	0.141198	-1.183052	0.000000	0.000000	4.000000	20.000000	0.000000
22047.172381	-0.049138	0.557993	0.004747	87.484093	86.074310	131.838608	0.404931	0.000000	-2.836461	0.000000	0.000000	0.000000	-1.760172	0.189502	-1.005404	0.000000	0.000000	4.000000	20.000000	0.000000
22047.175714	-0.049138	0.557993	0.004747	87.484093	86.074310	131.838608	0.404931	0.000000	-2.836461	0.000000	0.000000	0.000000	-1.760172	0.189502	-1.005404	0.000000	0.000000	4.000000	20.000000	0.000000
22047.179048	-0.049138	0.557993	0.004747	87.507072	76.658646	122.105354	0.237363	0.000000	-2.543099	0.000000	0.000000	0.000000	-1.760172	0.189502	-1.005404	0.000000	0.000000	4.000000	20.000000	0.000000
22047.182381	-0.055431	0.558742	0.002043	87.507072	76.658646	122.105354	0.237363	0.000000	-2.543099	0.000000	0.000000	0.000000	-1.887772	0.224721	-0.811334	0.000000	0.000000	4.000000	20.000000	0.000000
22047.185714	-0.055431	0.558742	0.002043	87.507072	76.658646	122.105354	0.237363	0.000000	-2.543099	0.000000	0.000000	0.000000	-1.887772	0.224721	-0.811334	0.000000	0.000000	4.000000	20.000000	0.000000
22047.189048	-0.055431	0.558742	0.002043	87.449936	66.577667	110.644257	0.102141	0.000000	-2.228470	0.000000	0.000000	0.000000	-1.887772	0.224721	-0.811334	0.000000	0.000000	4.000000	20.000000	0.000000
22047.192381	-0.062066	0.559565	-0.000006	87.449936	66.577667	110.644257	0.102141	0.000000	-2.228470	0.000000	0.000000	0.000000	-1.990620	0.246886	-0.614695	0.000000	0.000000	4.000000	20.000000	0.000000
22047.195714	-0.062066	0.559565	-0.000006	87.449936	66.577667	110.644257	0.102141	0.000000	-2.228470	0.000000	0.000000	0.000000	-1.990620	0.246886	-0.614695	0.000000	0.000000	4.000000	20.000000	0.000000
22047.199048	-0.062066	0.559565	-0.000006	87.297234	56.953434	100.098984	-0.000308	0.000000	-1.896700	0.000000	0.000000	0.000000	-1.990620	0.246886	-0.614695	0.000000	0.000000	4.000000	20.000000	0.000000
22047.202381	-0.069127	0.560376	-0.001358	87.297234	56.953434	100.098984	-0.000308	0.000000	-1.896700	0.000000	0.000000	0.000000	-2.118175	0.243455	-0.405647	0.000000	0.000000	4.000000	20.000000	0.000000
22047.205714	-0.069127	0.560376	-0.001358	87.297234	56.953434	100.098984	-0.000308	0.000000	-1.896700	0.000000	0.000000	0.000000	-2.118175	0.243455	-0.405647	0.000000	0.000000	4.000000	20.000000	0.000000
22047.209048	-0.069127	0.560376	-0.001358	87.023888	49.274181	92.345818	-0.067916	0.000000	-1.543671	0.000000	0.000000	0.000000	-2.118175	0.243455	-0.405647	0.000000	0.000000	4.000000	20.000000	0.000000
22047.212381	-0.076657	0.561208	-0.001976	87.023888	49.274181	92.345818	-0.067916	0.000000	-1.543671	0.000000	0.000000	0.000000	-2.259135	0.249554	-0.185240	0.000000	0.000000	4.000000	20.000000	0.000000
22047.215714	-0.076657	0.561208	-0.001976	87.023888	49.274181	92.345818	-0.067916	0.000000	-1.543671	0.000000	0.000000	0.000000	-2.259135	0.249554	-0.185240	0.000000	0.000000	4.000000	20.000000	0.000000
22047.219048	-0.076657	0.561208	-0.001976	86.622116	44.408974	87.566422	-0.098789	0.000000	-1.167149	0.000000	0.000000	0.000000	-2.259135	0.249554	-0.185240	0.000000	0.000000	4.000000	20.000000	0.000000
22047.222381	-0.084297	0.561915	-0.001998	86.622116	44.408974	87.566422	-0.098789	0.000000	-1.167149	0.000000	0.000000	0.000000	-2.291881	0.212001	-0.006778	0.000000	0.000000	4.000000	20.000000	0.000000
22047.225714	-0.084297	0.561915	-0.001998	86.622116	44.408974	87.566422	-0.098789	0.000000	-1.167149	0.000000	0.000000	0.000000	-2.291881	0.212001	-0.006778	0.000000	0.000000	4.000000	20.000000	0.000000
22047.229048	-0.084297	0.561915	-0.001998	86.138062	41.769299	83.822548	-0.099919	0.000000	-0.785169	0.000000	0.000000	0.000000	-2.291881	0.212001	-0.006778	0.000000	0.000000	4.000000	20.000000	0.000000
22047.232381	-0.091951	0.562527	-0.001504	86.138062	41.769299	83.822548	-0.099919	0.000000	-0.785169	0.000000	0.000000	0.000000	-2.296331	0.183654	0.148275	0.000000	0.000000	4.000000	20.000000	0.000000
22047.235714	-0.091951	0.562527	-0.001504	86.138062	41.769299	83.822548	-0.099919	0.000000	-0.785169	0.000000	0.000000	0.000000	-2.296331	0.183654	0.148275	0.000000	0.000000	4.000000	20.000000	0.000000
22047.239048	-0.091951	0.562527	-0.001504	85.654907	41.400452	82.363251	-0.075207	0.000000	-0.402447	0.000000	0.000000	0.000000	-2.296331	0.183654	0.148275	0.000000	0.000000	4.000000	20.000000	0.000000
22047.242381	-0.099725	0.563033	-0.000555	85.654907	41.400452	82.363251	-0.075207	0.000000	-0.402447	0.000000	0.000000	0.000000	-2.332169	0.151642	0.284805	0.000000	0.000000	4.000000	20.000000	0.000000
22047.245714	-0.099725	0.563033	-0.000555	85.654907	41.400452	82.363251	-0.075207	0.000000	-0.402447	0.000000	0.000000	0.000000	-2.332169	0.151642	0.284805	0.000000	0.000000	4.000000	20.000000	0.000000
22047.249048	-0.099725	0.563033	-0.000555	85.229439	43.617496	84.307121	-0.027739	0.000000	-0.013752	0.000000	0.000000	0.000000	-2.332169	0.151642	0.284805	0.000000	0.000000	4.000000	20.000000	0.000000
22047.252381	-0.107720	0.563417	0.000781	85.229439	43.617496	84.307121	-0.027739	0.000000	-0.013752	0.000000	0.000000	0.000000	-2.398564	0.115438	0.400863	0.000000	0.000000	4.000000	20.000000	0.000000
22047.255714	-0.107720	0.563417	0.000781	85.229439	43.617496	84.307121	-0.027739	0.000000	-0.013752	0.000000	0.000000	0.000000	-2.398564	0.115438	0.400863	0.000000	0.000000	4.000000	20.000000	0.000000
22047.259048	-0.107720	0.563417	0.000781	84.907028	48.765034	88.884789	0.039071	0.000000	0.386009	0.000000	0.000000	0.000000	-2.398564	0.115438	0.400863	0.000000	0.000000	4.000000	20.000000	0.000000
22047.262381	-0.115807	0.563675	0.002530	84.907028	48.765034	88.884789	0.039071	0.000000	0.386009	0.000000	0.000000	0.000000	-2.425958	0.077321	0.524642	0.000000	0.000000	4.000000	20.000000	0.000000
22047.265714	-0.115807	0.563675	0.002530	84.907028	48.765034	88.884789	0.039071	0.000000	0.386009	0.000000	0.000000	0.000000	-2.425958	0.077321	0.524642	0.000000	0.000000	4.000000	20.000000	0.000000
22047.269048	-0.115807	0.563675	0.002530	84.608643	55.006588	93.896233	0.126512	0.000000	0.790335	0.000000	0.000000	0.000000	-2.425958	0.077321	0.524642	0.000000	0.000000	4.000000	20.000000	0.000000
22047.272381	-0.123833	0.563852	0.004921	84.608643	55.006588	93.896233	0.126512	0.000000	0.790335	0.000000	0.000000	0.000000	-2.407801	0.053139	0.717105	0.000000	0.000000	4.000000	20.000000	0.000000
22047.275714	-0.123833	0.563852	0.004921	84.608643	55.006588	93.896233	0.126512	0.000000	0.790335	0.000000	0.000000	0.000000	-2.407801	0.053139	0.717105	0.000000	0.000000	4.000000	20.000000	0.000000
22047.279048	-0.123833	0.563852	0.004921	84.608643	55.006588	93.896233	0.246029	0.000000	1.191635	0.000000	0.000000	0.000000	-2.407801	0.053139	0.717105	0.000000	0.000000	4.000000	20.000000	0.000000
22047.282381	-0.131675	0.563973	0.008031	84.270226	60.633720	98.247269	0.246029	0.000000	1.191635	0.000000	0.000000	0.000000	-2.352837	0.036342	0.932996	0.000000	0.000000	4.000000	20.000000	0.000000
22047.285714	-0.131675	0.563973	0.008031	84.270226	60.633720	98.247269	0.246029	0.000000	1.191635	0.000000	0.000000	0.000000	-2.352837	0.036342	0.932996	0.000000	0.000000	4.000000	20.000000	0.000000
22047.289048	-0.131675	0.563973	0.008031	83.929756	65.722237	102.287399	0.401529	0.000000	1.583775	0.000000	0.000000	0.000000	-2.352837	0.036342	0.932996	0.000000	0.000000	4.000000	20.000000	0.000000
22047.292381	-0.139367	0.564035	0.011837	83.929756	65.722237	102.287399	0.401529	0.000000	1.583775	0.000000	0.000000	0.000000	-2.307416	0.018501	1.141968	0.000000	0.000000	4.000000	20.000000	0.000000
22047.295714	-0.139367	0.564035	0.011837	83.929756	65.722237	102.287399	0.401529	0.000000	1.583775	0.000000	0.000000	0.000000	-2.307416	0.018501	1.141968	0.000000	0.000000	4.000000	20.000000	0.000000
22047.299048	-0.139367	0.564035	0.011837	83.663734	70.933037	106.675430	0.591856	0.000000	1.968344	0.000000	0.000000	0.000000	-2.307416	0.018501	1.141968	0.000000	0.000000	4.000000	20.000000	0.000000
22047.302381	-0.146749	0.563970	0.016275	83.663734	70.933037	106.675430	0.591856	0.000000	1.968344	0.000000	0.000000	0.000000	-2.214497	-0.019489	1.331362	0.000000	0.000000	4.000000	20.000000	0.000000
22047.305714	-0.146749	0.563970	0.016275	83.663734	70.933037	106.675430	0.591856	0.000000	1.968344	0.000000	0.000000	0.000000	-2.214497	-0.019489	1.331362	0.000000	0.000000	4.000000	20.000000	0.000000
22047.309048	-0.146749	0.563970	0.016275	83.483383	76.950302	111.641571	0.813750	0.000000	2.337426	0.000000	0.000000	0.000000	-2.214497	-0.019489	1.331362	0.000000	0.000000	4.000000	20.000000	0.000000
22047.312381	-0.153822	0.563820	0.021209	83.483383	76.950302	111.641571	0.813750	0.000000	2.337426	0.000000	0.000000	0.000000	-2.122044	-0.044951	1.480227	0.000000	0.000000	4.000000	20.000000	0.000000
22047.315714	-0.153822	0.563820	0.021209	83.483383	76.950302	111.641571	0.813750	0.000000	2.337426	0.000000	0.000000	0.000000	-2.122044	-0.044951	1.480227	0.000000	0.000000	4.000000	20.000000	0.000000
22047.319048	-0.153822	0.563820	0.021209	83.261223	83.187447	116.731934	1.060455	0.000000	2.691100	0.000000	0.000000	0.000000	-2.122044	-0.044951	1.480227	0.000000	0.000000	4.000000	20.000000	0.000000
22047.322381	-0.160505	0.563556	0.026657	83.261223	83.187447	116.731934	1.060455	0.000000	2.691100	0.000000	0.000000	0.000000	-2.004918	-0.079227	1.634495	0.000000	0.000000	4.000000	20.000000	0.000000
22047.325714	-0.160505	0.563556	0.026657	83.261223	83.187447	116.731934	1.060455	0.000000	2.691100	0.000000	0.000000	0.000000	-2.004918	-0.079227	1.634495	0.000000	0.000000	4.000000	20.000000	0.000000
22047.329048	-0.160505	0.563556	0.026657	82.954216	88.811546	121.393173	1.332870	0.000000	3.025254	0.000000	0.000000	0.000000	-2.004918	-0.079227	1.634495	0.000000	0.000000	4.000000	20.000000	0.000000
22047.332381	-0.166765	0.563242	0.032579	82.954216	88.811546	121.393173	1.332870	0.000000	3.025254	0.000000	0.000000	0.000000	-1.877933	-0.094184	1.776518	0.000000	0.000000	4.000000	20.000000	0.000000
22047.335714	-0.166765	0.563242	0.032579	82.954216	88.811546	121.393173	1.332870	0.000000	3.025254	0.000000	0.000000	0.000000	-1.877933	-0.094184	1.776518	0.000000	0.000000	4.000000	20.000000	0.000000
22047.339048	-0.166765	0.563242	0.032579	82.642487	93.807297	125.376595	1.628957	0.000000	3.338242	0.000000	0.000000	0.000000	-1.877933	-0.094184	1.776518	0.000000	0.000000	4.000000	20.000000	0.000000
22047.342381	-0.172672	0.562792	0.039017	82.642487	93.807297	125.376595	1.628957	0.000000	3.338242	0.000000	0.000000	0.000000	-1.772037	-0.135116	1.931283	0.000000	0.000000	4.000000	20.000000	0.000000
22047.345714	-0.172672	0.562792	0.039017	82.642487	93.807297	125.376595	1.628957	0.000000	3.338242	0.000000	0.000000	0.000000	-1.772037	-0.135116	1.931283	0.000000	0.000000	4.000000	20.000000	0.000000
22047.349048	-0.172672	0.562792	0.039017	82.379547	98.268501	128.342392	1.950837	0.000000	3.633582	0.000000	0.000000	0.000000	-1.772037	-0.135116	1.931283	0.000000	0.000000	4.000000	20.000000	0.000000
22047.352381	-0.178230	0.562253	0.045892	82.379547	98.268501	128.342392	1.950837	0.000000	3.633582	0.000000	0.000000	0.000000	-1.667363	-0.161705	2.062575	0.000000	0.000000	4.000000	20.000000	0.000000
22047.355714	-0.178230	0.562253	0.045892	82.379547	98.268501	128.342392	1.950837	0.000000	3.633582	0.000000	0.000000	0.000000	-1.667363	-0.161705	2.062575	0.000000	0.000000	4.000000	20.000000	0.000000
22047.359048	-0.178230	0.562253	0.045892	82.186989	102.468239	130.808426	2.294600	0.000000	3.911476	0.000000	0.000000	0.000000	-1.667363	-0.161705	2.062575	0.000000	0.000000	4.000000	20.000000	0.000000
22047.362381	-0.183406	0.561579	0.053180	82.186989	102.468239	130.808426	2.294600	0.000000	3.911476	0.000000	0.000000	0.000000	-1.552994	-0.202298	2.186490	0.000000	0.000000	4.000000	20.000000	0.000000
22047.365714	-0.183406	0.561579	0.053180	82.186989	102.468239	130.808426	2.294600	0.000000	3.911476	0.000000	0.000000	0.000000	-1.552994	-0.202298	2.186490	0.000000	0.000000	4.000000	20.000000	0.000000
22047.369048	-0.183406	0.561579	0.053180	82.048531	106.596878	133.631989	2.659015	0.000000	4.170308	0.000000	0.000000	0.000000	-1.552994	-0.202298	2.186490	0.000000	0.000000	4.000000	20.000000	0.000000
22047.372381	-0.188129	0.560758	0.060906	82.048531	106.596878	133.631989	2.659015	0.000000	4.170308	0.000000	0.000000	0.000000	-1.416737	-0.246045	2.317690	0.000000	0.000000	4.000000	20.000000	0.000000
22047.375714	-0.188129	0.560758	0.060906	82.048531	106.596878	133.631989	2.659015	0.000000	4.170308	0.000000	0.000000	0.000000	-1.416737	-0.246045	2.317690	0.000000	0.000000	4.000000	20.000000	0.000000
22047.379048	-0.188129	0.560758	0.060906	81.949333	110.647522	136.968628	2.842698	0.000000	4.113279	0.000000	0.000000	0.000000	-1.416737	-0.246045	2.317690	0.000000	0.000000	4.000000	20.000000	0.000000
22047.382381	-0.192361	0.559859	0.068978	81.949333	110.647522	136.968628	2.842698	0.000000	4.113279	0.000000	0.000000	0.000000	-1.269748	-0.269711	2.421598	0.000000	0.000000	4.000000	20.000000	0.000000
22047.385714	-0.192361	0.559859	0.068978	81.949333	110.647522	136.968628	2.842698	0.000000	4.113279	0.000000	0.000000	0.000000	-1.269748	-0.269711	2.421598	0.000000	0.000000	4.000000	20.000000	0.000000
22047.389048	-0.192361	0.559859	0.068978	81.949333	110.647522	136.968628	2.991863	0.000000	4.006090	0.000000	0.000000	0.000000	-1.269748	-0.269711	2.421598	0.000000	0.000000	4.000000	20.000000	0.000000
22047.392381	-0.196102	0.558913	0.077322	81.845634	114.988747	140.403305	2.991863	0.000000	4.006090	0.000000	0.000000	0.000000	-1.122376	-0.283966	2.503362	0.000000	0.000000	4.000000	20.000000	0.000000
22047.395714	-0.196102	0.558913	0.077322	81.845634	114.988747	140.403305	2.991863	0.000000	4.006090	0.000000	0.000000	0.000000	-1.122376	-0.283966	2.503362	0.000000	0.000000	4.000000	20.000000	0.000000
22047.399048	-0.196102	0.558913	0.077322	81.471962	120.355896	144.147141	3.134353	0.000000	3.895617	0.000000	0.000000	0.000000	-1.122376	-0.283966	2.503362	0.000000	0.000000	4.000000	20.000000	0.000000
22047.402381	-0.199211	0.557808	0.085717	81.471962	120.355896	144.147141	3.134353	0.000000	3.895617	0.000000	0.000000	0.000000	-0.932658	-0.331394	2.518264	0.000000	0.000000	4.000000	20.000000	0.000000
22047.405714	-0.199211	0.557808	0.085717	81.471962	120.355896	144.147141	3.134353	0.000000	3.895617	0.000000	0.000000	0.000000	-0.932658	-0.331394	2.518264	0.000000	0.000000	4.000000	20.000000	0.000000
22047.409048	-0.199211	0.557808	0.085717	80.856812	125.551910	147.812790	3.268847	0.000000	3.783469	0.000000	0.000000	0.000000	-0.932658	-0.331394	2.518264	0.000000	0.000000	4.000000	20.000000	0.000000
22047.412381	-0.201678	0.556687	0.094221	80.856812	125.551910	147.812790	3.268847	0.000000	3.783469	0.000000	0.000000	0.000000	-0.740182	-0.336455	2.551262	0.000000	0.000000	4.000000	20.000000	0.000000
22047.415714	-0.201678	0.556687	0.094221	80.856812	125.551910	147.812790	3.268847	0.000000	3.783469	0.000000	0.000000	0.000000	-0.740182	-0.336455	2.551262	0.000000	0.000000	4.000000	20.000000	0.000000
22047.419048	-0.201678	0.556687	0.094221	80.171631	129.686096	150.888214	3.398479	0.000000	3.667470	0.000000	0.000000	0.000000	-0.740182	-0.336455	2.551262	0.000000	0.000000	4.000000	20.000000	0.000000
22047.422381	-0.203728	0.555580	0.102706	80.171631	129.686096	150.888214	3.398479	0.000000	3.667470	0.000000	0.000000	0.000000	-0.614758	-0.332078	2.545418	0.000000	0.000000	4.000000	20.000000	0.000000
22047.425714	-0.203728	0.555580	0.102706	80.171631	129.686096	150.888214	3.398479	0.000000	3.667470	0.000000	0.000000	0.000000	-0.614758	-0.332078	2.545418	0.000000	0.000000	4.000000	20.000000	0.000000
22047.429048	-0.203728	0.555580	0.102706	79.467186	133.012665	153.126190	3.517985	0.000000	3.552995	0.000000	0.000000	0.000000	-0.614758	-0.332078	2.545418	0.000000	0.000000	4.000000	20.000000	0.000000
22047.432381	-0.205275	0.554500	0.111238	79.467186	133.012665	153.126190	3.517985	0.000000	3.552995	0.000000	0.000000	0.000000	-0.464332	-0.323898	2.559844	0.000000	0.000000	4.000000	20.000000	0.000000
22047.435714	-0.205275	0.554500	0.111238	79.467186	133.012665	153.126190	3.517985	0.000000	3.552995	0.000000	0.000000	0.000000	-0.464332	-0.323898	2.559844	0.000000	0.000000	4.000000	20.000000	0.000000
22047.439048	-0.205275	0.554500	0.111238	78.782211	135.740509	154.520096	3.631528	0.000000	3.436859	0.000000	0.000000	0.000000	-0.464332	-0.323898	2.559844	0.000000	0.000000	4.000000	20.000000	0.000000
22047.442381	-0.206212	0.553381	0.119827	78.782211	135.740509	154.520096	3.631528	0.000000	3.436859	0.000000	0.000000	0.000000	-0.281005	-0.335682	2.576561	0.000000	0.000000	4.000000	20.000000	0.000000
22047.445714	-0.206212	0.553381	0.119827	78.782211	135.740509	154.520096	3.631528	0.000000	3.436859	0.000000	0.000000	0.000000	-0.281005	-0.335682	2.576561	0.000000	0.000000	4.000000	20.000000	0.000000
22047.449048	-0.206212	0.553381	0.119827	78.111885	138.003067	155.798553	3.741705	0.000000	3.316571	0.000000	0.000000	0.000000	-0.281005	-0.335682	2.576561	0.000000	0.000000	4.000000	20.000000	0.000000
22047.452381	-0.206544	0.552284	0.128376	78.111885	138.003067	155.798553	3.741705	0.000000	3.316571	0.000000	0.000000	0.000000	-0.099608	-0.329255	2.564756	0.000000	0.000000	4.000000	20.000000	0.000000
22047.455714	-0.206544	0.552284	0.128376	78.111885	138.003067	155.798553	3.741705	0.000000	3.316571	0.000000	0.000000	0.000000	-0.099608	-0.329255	2.564756	0.000000	0.000000	4.000000	20.000000	0.000000
22047.459048	-0.206544	0.552284	0.128376	77.480911	140.067108	157.261307	3.847524	0.000000	3.193205	0.000000	0.000000	0.000000	-0.099608	-0.329255	2.564756	0.000000	0.000000	4.000000	20.000000	0.000000
22047.462381	-0.206190	0.551141	0.136884	77.480911	140.067108	157.261307	3.847524	0.000000	3.193205	0.000000	0.000000	0.000000	0.106316	-0.342796	2.552358	0.000000	0.000000	4.000000	20.000000	0.000000
22047.465714	-0.206190	0.551141	0.136884	77.480911	140.067108	157.261307	3.847524	0.000000	3.193205	0.000000	0.000000	0.000000	0.106316	-0.342796	2.552358	0.000000	0.000000	4.000000	20.000000	0.000000
22047.469048	-0.206190	0.551141	0.136884	76.886253	142.129807	158.738235	3.950612	0.000000	3.064745	0.000000	0.000000	0.000000	0.106316	-0.342796	2.552358	0.000000	0.000000	4.000000	20.000000	0.000000
22047.472381	-0.205084	0.549973	0.145214	76.886253	142.129807	158.738235	3.950612	0.000000	3.064745	0.000000	0.000000	0.000000	0.331794	-0.350456	2.498854	0.000000	0.000000	4.000000	20.000000	0.000000
22047.475714	-0.205084	0.549973	0.145214	76.886253	142.129807	158.738235	3.950612	0.000000	3.064745	0.000000	0.000000	0.000000	0.331794	-0.350456	2.498854	0.000000	0.000000	4.000000	20.000000	0.000000
22047.479048	-0.205084	0.549973	0.145214	76.886253	142.129807	158.738235	4.050649	0.000000	2.931253	0.000000	0.000000	0.000000	0.331794	-0.350456	2.498854	0.000000	0.000000	4.000000	20.000000	0.000000
22047.482381	-0.203281	0.548833	0.153281	76.336029	144.357559	160.254837	4.050649	0.000000	2.931253	0.000000	0.000000	0.000000	0.540844	-0.342021	2.420289	0.000000	0.000000	4.000000	20.000000	0.000000
22047.485714	-0.203281	0.548833	0.153281	76.336029	144.357559	160.254837	4.050649	0.000000	2.931253	0.000000	0.000000	0.000000	0.540844	-0.342021	2.420289	0.000000	0.000000	4.000000	20.000000	0.000000
22047.489048	-0.203281	0.548833	0.153281	75.817932	146.798218	162.028183	4.146548	0.000000	2.793948	0.000000	0.000000	0.000000	0.540844	-0.342021	2.420289	0.000000	0.000000	4.000000	20.000000	0.000000
22047.492381	-0.200865	0.547737	0.160966	75.817932	146.798218	162.028183	4.146548	0.000000	2.793948	0.000000	0.000000	0.000000	0.724940	-0.328770	2.305538	0.000000	0.000000	4.000000	20.000000	0.000000
22047.495714	-0.200865	0.547737	0.160966	75.817932	146.798218	162.028183	4.146548	0.000000	2.793948	0.000000	0.000000	0.000000	0.724940	-0.328770	2.305538	0.000000	0.000000	4.000000	20.000000	0.000000
22047.499048	-0.200865	0.547737	0.160966	75.325783	149.436981	163.949600	4.236906	0.000000	2.654926	0.000000	0.000000	0.000000	0.724940	-0.328770	2.305538	0.000000	0.000000	4.000000	20.000000	0.000000
22047.502381	-0.197805	0.546732	0.168277	75.325783	149.436981	163.949600	4.236906	0.000000	2.654926	0.000000	0.000000	0.000000	0.917960	-0.301412	2.193146	0.000000	0.000000	4.000000	20.000000	0.000000
22047.505714	-0.197805	0.546732	0.168277	75.325783	149.436981	163.949600	4.236906	0.000000	2.654926	0.000000	0.000000	0.000000	0.917960	-0.301412	2.193146	0.000000	0.000000	4.000000	20.000000	0.000000
22047.509048	-0.197805	0.546732	0.168277	74.934494	152.041031	165.809998	4.322878	0.000000	2.512514	0.000000	0.000000	0.000000	0.917960	-0.301412	2.193146	0.000000	0.000000	4.000000	20.000000	0.000000
22047.512381	-0.194249	0.545809	0.175154	74.934494	152.041031	165.809998	4.322878	0.000000	2.512514	0.000000	0.000000	0.000000	1.066737	-0.276859	2.063051	0.000000	0.000000	4.000000	20.000000	0.000000
22047.515714	-0.194249	0.545809	0.175154	74.934494	152.041031	165.809998	4.322878	0.000000	2.512514	0.000000	0.000000	0.000000	1.066737	-0.276859	2.063051	0.000000	0.000000	4.000000	20.000000	0.000000
22047.519048	-0.194249	0.545809	0.175154	74.843956	154.350464	167.378387	4.403033	0.000000	2.369240	0.000000	0.000000	0.000000	1.066737	-0.276859	2.063051	0.000000	0.000000	4.000000	20.000000	0.000000
22047.522381	-0.190231	0.544958	0.181576	74.843956	154.350464	167.378387	4.403033	0.000000	2.369240	0.000000	0.000000	0.000000	1.205305	-0.255470	1.926754	0.000000	0.000000	4.000000	20.000000	0.000000
22047.525714	-0.190231	0.544958	0.181576	74.843956	154.350464	167.378387	4.403033	0.000000	2.369240	0.000000	0.000000	0.000000	1.205305	-0.255470	1.926754	0.000000	0.000000	4.000000	20.000000	0.000000
22047.529048	-0.190231	0.544958	0.181576	75.157562	156.150360	168.478867	4.477615	0.000000	2.225076	0.000000	0.000000	0.000000	1.205305	-0.255470	1.926754	0.000000	0.000000	4.000000	20.000000	0.000000
22047.532381	-0.185812	0.544158	0.187606	75.157562	156.150360	168.478867	4.477615	0.000000	2.225076	0.000000	0.000000	0.000000	1.325854	-0.239977	1.808897	0.000000	0.000000	4.000000	20.000000	0.000000
22047.535714	-0.185812	0.544158	0.187606	75.157562	156.150360	168.478867	4.477615	0.000000	2.225076	0.000000	0.000000	0.000000	1.325854	-0.239977	1.808897	0.000000	0.000000	4.000000	20.000000	0.000000
22047.539048	-0.185812	0.544158	0.187606	75.501663	157.388489	169.088562	4.546923	0.000000	2.079782	0.000000	0.000000	0.000000	1.325854	-0.239977	1.808897	0.000000	0.000000	4.000000	20.000000	0.000000
22047.542381	-0.181083	0.543378	0.193067	75.501663	157.388489	169.088562	4.546923	0.000000	2.079782	0.000000	0.000000	0.000000	1.418557	-0.233834	1.638457	0.000000	0.000000	4.000000	20.000000	0.000000
22047.545714	-0.181083	0.543378	0.193067	75.501663	157.388489	169.088562	4.546923	0.000000	2.079782	0.000000	0.000000	0.000000	1.418557	-0.233834	1.638457	0.000000	0.000000	4.000000	20.000000	0.000000
22047.549048	-0.181083	0.543378	0.193067	75.756508	157.955551	169.113007	4.609954	0.000000	1.936059	0.000000	0.000000	0.000000	1.418557	-0.233834	1.638457	0.000000	0.000000	4.000000	20.000000	0.000000
22047.552381	-0.176026	0.542642	0.197955	75.756508	157.955551	169.113007	4.609954	0.000000	1.936059	0.000000	0.000000	0.000000	1.517129	-0.220770	1.466210	0.000000	0.000000	4.000000	20.000000	0.000000
22047.555714	-0.176026	0.542642	0.197955	75.756508	157.955551	169.113007	4.609954	0.000000	1.936059	0.000000	0.000000	0.000000	1.517129	-0.220770	1.466210	0.000000	0.000000	4.000000	20.000000	0.000000
22047.559048	-0.176026	0.542642	0.197955	75.929214	158.384048	169.010681	4.667600	0.000000	1.792629	0.000000	0.000000	0.000000	1.517129	-0.220770	1.466210	0.000000	0.000000	4.000000	20.000000	0.000000
22047.562381	-0.170652	0.541973	0.202252	75.929214	158.384048	169.010681	4.667600	0.000000	1.792629	0.000000	0.000000	0.000000	1.612280	-0.200927	1.289176	0.000000	0.000000	4.000000	20.000000	0.000000
22047.565714	-0.170652	0.541973	0.202252	75.929214	158.384048	169.010681	4.667600	0.000000	1.792629	0.000000	0.000000	0.000000	1.612280	-0.200927	1.289176	0.000000	0.000000	4.000000	20.000000	0.000000
22047.569048	-0.170652	0.541973	0.202252	76.051163	158.864456	168.947922	4.720284	0.000000	1.648916	0.000000	0.000000	0.000000	1.612280	-0.200927	1.289176	0.000000	0.000000	4.000000	20.000000	0.000000
22047.572381	-0.164934	0.541350	0.205922	76.051163	158.864456	168.947922	4.720284	0.000000	1.648916	0.000000	0.000000	0.000000	1.715300	-0.186890	1.101154	0.000000	0.000000	4.000000	20.000000	0.000000
22047.575714	-0.164934	0.541350	0.205922	76.051163	158.864456	168.947922	4.720284	0.000000	1.648916	0.000000	0.000000	0.000000	1.715300	-0.186890	1.101154	0.000000	0.000000	4.000000	20.000000	0.000000
22047.579048	-0.164934	0.541350	0.205922	76.131889	159.373032	168.905869	4.768538	0.000000	1.503677	0.000000	0.000000	0.000000	1.715300	-0.186890	1.101154	0.000000	0.000000	4.000000	20.000000	0.000000
22047.582381	-0.158882	0.540811	0.208929	76.131889	159.373032	168.905869	4.768538	0.000000	1.503677	0.000000	0.000000	0.000000	1.815692	-0.161474	0.901872	0.000000	0.000000	4.000000	20.000000	0.000000
22047.585714	-0.158882	0.540811	0.208929	76.131889	159.373032	168.905869	4.768538	0.000000	1.503677	0.000000	0.000000	0.000000	1.815692	-0.161474	0.901872	0.000000	0.000000	4.000000	20.000000	0.000000
22047.589048	-0.158882	0.540811	0.208929	76.131889	159.373032	168.905869	4.812530	0.000000	1.356302	0.000000	0.000000	0.000000	1.815692	-0.161474	0.901872	0.000000	0.000000	4.000000	20.000000	0.000000
22047.592381	-0.152548	0.540382	0.211274	76.169174	159.914291	168.886292	4.812530	0.000000	1.356302	0.000000	0.000000	0.000000	1.900056	-0.128729	0.703479	0.000000	0.000000	4.000000	20.000000	0.000000
22047.595714	-0.152548	0.540382	0.211274	76.169174	159.914291	168.886292	4.812530	0.000000	1.356302	0.000000	0.000000	0.000000	1.900056	-0.128729	0.703479	0.000000	0.000000	4.000000	20.000000	0.000000
22047.599048	-0.152548	0.540382	0.211274	76.165268	160.482117	169.000214	4.852169	0.000000	1.206839	0.000000	0.000000	0.000000	1.900056	-0.128729	0.703479	0.000000	0.000000	4.000000	20.000000	0.000000
22047.602381	-0.145990	0.540106	0.212973	76.165268	160.482117	169.000214	4.852169	0.000000	1.206839	0.000000	0.000000	0.000000	1.967515	-0.082837	0.509865	0.000000	0.000000	4.000000	20.000000	0.000000
22047.605714	-0.145990	0.540106	0.212973	76.165268	160.482117	169.000214	4.852169	0.000000	1.206839	0.000000	0.000000	0.000000	1.967515	-0.082837	0.509865	0.000000	0.000000	4.000000	20.000000	0.000000
22047.609048	-0.145990	0.540106	0.212973	76.165268	160.482117	169.000214	4.887348	0.000000	1.055385	0.000000	0.000000	0.000000	1.967515	-0.082837	0.509865	0.000000	0.000000	4.000000	20.000000	0.000000
22047.612381	-0.139292	0.539967	0.214027	76.157906	161.052979	169.748276	4.887348	0.000000	1.055385	0.000000	0.000000	0.000000	2.009311	-0.041631	0.316167	0.000000	0.000000	4.000000	20.000000	0.000000
22047.615714	-0.139292	0.539967	0.214027	76.157906	161.052979	169.748276	4.887348	0.000000	1.055385	0.000000	0.000000	0.000000	2.009311	-0.041631	0.316167	0.000000	0.000000	4.000000	20.000000	0.000000
22047.619048	-0.139292	0.539967	0.214027	76.157906	161.052979	169.748276	4.887348	0.000000	1.055385	0.000000	0.000000	0.000000	2.009311	-0.041631	0.316167	0.000000	0.000000	4.000000	20.000000	0.000000
22047.622381	-0.132505	0.539948	0.214595	76.318291	161.546646	171.124237	4.917813	0.000000	0.902838	0.000000	0.000000	0.000000	2.036102	-0.005844	0.170276	0.000000	0.000000	4.000000	20.000000	0.000000
22047.625714	-0.132505	0.539948	0.214595	76.318291	161.546646	171.124237	4.917813	0.000000	0.902838	0.000000	0.000000	0.000000	2.036102	-0.005844	0.170276	0.000000	0.000000	4.000000	20.000000	0.000000
22047.629048	-0.132505	0.539948	0.214595	76.318291	161.546646	171.124237	4.917813	0.000000	0.902838	0.000000	0.000000	0.000000	2.036102	-0.005844	0.170276	0.000000	0.000000	4.000000	20.000000	0.000000
22047.632381	-0.125555	0.540071	0.214736	76.808029	161.846298	172.219650	4.943609	0.000000	0.748821	0.000000	0.000000	0.000000	2.085191	0.037064	0.042266	0.000000	0.000000	4.000000	20.000000	0.000000
22047.635714	-0.125555	0.540071	0.214736	76.808029	161.846298	172.219650	4.943609	0.000000	0.748821	0.000000	0.000000	0.000000	2.085191	0.037064	0.042266	0.000000	0.000000	4.000000	20.000000	0.000000
22047.639048	-0.125555	0.540071	0.214736	76.808029	161.846298	172.219650	4.943609	0.000000	0.748821	0.000000	0.000000	0.000000	2.085191	0.037064	0.042266	0.000000	0.000000	4.000000	20.000000	0.000000
22047.642381	-0.118445	0.540275	0.214401	77.460571	161.934128	172.775146	4.964966	0.000000	0.590855	0.000000	0.000000	0.000000	2.133017	0.060915	-0.100425	0.000000	0.000000	4.000000	20.000000	0.000000
22047.645714	-0.118445	0.540275	0.214401	77.460571	161.934128	172.775146	4.964966	0.000000	0.590855	0.000000	0.000000	0.000000	2.133017	0.060915	-0.100425	0.000000	0.000000	4.000000	20.000000	0.000000
22047.649048	-0.118445	0.540275	0.214401	77.460571	161.934128	172.775146	4.964966	0.000000	0.590855	0.000000	0.000000	0.000000	2.133017	0.060915	-0.100425	0.000000	0.000000	4.000000	20.000000	0.000000
22047.652381	-0.111347	0.540592	0.213551	78.107742	161.708145	173.067261	4.981600	0.000000	0.428558	0.000000	0.000000	0.000000	2.129356	0.095262	-0.254964	0.000000	0.000000	4.000000	20.000000	0.000000
22047.655714	-0.111347	0.540592	0.213551	78.107742	161.708145	173.067261	4.981600	0.000000	0.428558	0.000000	0.000000	0.000000	2.129356	0.095262	-0.254964	0.000000	0.000000	4.000000	20.000000	0.000000
22047.659048	-0.111347	0.540592	0.213551	78.107742	161.708145	173.067261	4.981600	0.000000	0.428558	0.000000	0.000000	0.000000	2.129356	0.095262	-0.254964	0.000000	0.000000	4.000000	20.000000	0.000000
22047.662381	-0.104240	0.541001	0.212172	78.677124	161.082764	173.441071	4.992957	0.000000	0.265292	0.000000	0.000000	0.000000	2.132052	0.122561	-0.413514	0.000000	0.000000	4.000000	20.000000	0.000000
22047.665714	-0.104240	0.541001	0.212172	78.677124	161.082764	173.441071	4.992957	0.000000	0.265292	0.000000	0.000000	0.000000	2.132052	0.122561	-0.413514	0.000000	0.000000	4.000000	20.000000	0.000000
22047.669048	-0.104240	0.541001	0.212172	78.677124	161.082764	173.441071	4.992957	0.000000	0.265292	0.000000	0.000000	0.000000	2.132052	0.122561	-0.413514	0.000000	0.000000	4.000000	20.000000	0.000000
22047.672381	-0.097194	0.541566	0.210208	79.143242	160.123016	173.585144	4.999002	0.000000	0.099894	0.000000	0.000000	0.000000	2.113598	0.169576	-0.589309	0.000000	0.000000	4.000000	20.000000	0.000000
22047.675714	-0.097194	0.541566	0.210208	79.143242	160.123016	173.585144	4.999002	0.000000	0.099894	0.000000	0.000000	0.000000	2.113598	0.169576	-0.589309	0.000000	0.000000	4.000000	20.000000	0.000000
22047.679048	-0.097194	0.541566	0.210208	79.143242	160.123016	173.585144	4.999002	0.000000	0.099894	0.000000	0.000000	0.000000	2.113598	0.169576	-0.589309	0.000000	0.000000	4.000000	20.000000	0.000000
22047.682381	-0.090325	0.542213	0.207681	79.518425	159.140366	173.298447	4.999555	0.000000	-0.066726	0.000000	0.000000	0.000000	2.060924	0.194153	-0.758067	0.000000	0.000000	4.000000	20.000000	0.000000
22047.685714	-0.090325	0.542213	0.207681	79.518425	159.140366	173.298447	4.999555	0.000000	-0.066726	0.000000	0.000000	0.000000	2.060924	0.194153	-0.758067	0.000000	0.000000	4.000000	20.000000	0.000000
22047.689048	-0.090325	0.542213	0.207681	79.518425	159.140366	173.298447	4.999555	0.000000	-0.066726	0.000000	0.000000	0.000000	2.060924	0.194153	-0.758067	0.000000	0.000000	4.000000	20.000000	0.000000
22047.692381	-0.083673	0.542937	0.204585	79.816803	158.257843	173.185547	4.994583	0.000000	-0.232683	0.000000	0.000000	0.000000	1.995563	0.217087	-0.928893	0.000000	0.000000	4.000000	20.000000	0.000000
22047.695714	-0.083673	0.542937	0.204585	79.816803	158.257843	173.185547	4.994583	0.000000	-0.232683	0.000000	0.000000	0.000000	1.995563	0.217087	-0.928893	0.000000	0.000000	4.000000	20.000000	0.000000
22047.699048	-0.083673	0.542937	0.204585	79.816803	158.257843	173.185547	4.994583	0.000000	-0.232683	0.000000	0.000000	0.000000	1.995563	0.217087	-0.928893	0.000000	0.000000	4.000000	20.000000	0.000000
22047.702381	-0.077255	0.543683	0.200974	80.079826	157.666260	173.483795	4.984154	0.000000	-0.397766	0.000000	0.000000	0.000000	1.925288	0.223871	-1.083365	0.000000	0.000000	4.000000	20.000000	0.000000
22047.705714	-0.077255	0.543683	0.200974	80.079826	157.666260	173.483795	4.984154	0.000000	-0.397766	0.000000	0.000000	0.000000	1.925288	0.223871	-1.083365	0.000000	0.000000	4.000000	20.000000	0.000000
22047.709048	-0.077255	0.543683	0.200974	80.079826	157.666260	173.483795	4.984154	0.000000	-0.397766	0.000000	0.000000	0.000000	1.925288	0.223871	-1.083365	0.000000	0.000000	4.000000	20.000000	0.000000
22047.712381	-0.071120	0.544404	0.196934	80.407715	157.155106	173.709900	4.968284	0.000000	-0.562275	0.000000	0.000000	0.000000	1.840476	0.216281	-1.211983	0.000000	0.000000	4.000000	20.000000	0.000000
22047.715714	-0.071120	0.544404	0.196934	80.407715	157.155106	173.709900	4.968284	0.000000	-0.562275	0.000000	0.000000	0.000000	1.840476	0.216281	-1.211983	0.000000	0.000000	4.000000	20.000000	0.000000
22047.719048	-0.071120	0.544404	0.196934	80.407715	157.155106	173.709900	4.968284	0.000000	-0.562275	0.000000	0.000000	0.000000	1.840476	0.216281	-1.211983	0.000000	0.000000	4.000000	20.000000	0.000000
22047.722381	-0.065189	0.545145	0.192572	80.875763	156.150040	173.874832	4.947089	0.000000	-0.725474	0.000000	0.000000	0.000000	1.779286	0.222442	-1.308403	0.000000	0.000000	4.000000	20.000000	0.000000
22047.725714	-0.065189	0.545145	0.192572	80.875763	156.150040	173.874832	4.947089	0.000000	-0.725474	0.000000	0.000000	0.000000	1.779286	0.222442	-1.308403	0.000000	0.000000	4.000000	20.000000	0.000000
22047.729048	-0.065189	0.545145	0.192572	80.875763	156.150040	173.874832	4.947089	0.000000	-0.725474	0.000000	0.000000	0.000000	1.779286	0.222442	-1.308403	0.000000	0.000000	4.000000	20.000000	0.000000
22047.732381	-0.059559	0.545888	0.187901	81.442070	154.191666	173.354080	4.920258	0.000000	-0.889418	0.000000	0.000000	0.000000	1.689040	0.222855	-1.401484	0.000000	0.000000	4.000000	20.000000	0.000000
22047.735714	-0.059559	0.545888	0.187901	81.442070	154.191666	173.354080	4.920258	0.000000	-0.889418	0.000000	0.000000	0.000000	1.689040	0.222855	-1.401484	0.000000	0.000000	4.000000	20.000000	0.000000
22047.739048	-0.059559	0.545888	0.187901	81.442070	154.191666	173.354080	4.920258	0.000000	-0.889418	0.000000	0.000000	0.000000	1.689040	0.222855	-1.401484	0.000000	0.000000	4.000000	20.000000	0.000000
22047.742381	-0.054077	0.546609	0.182919	81.996803	151.362274	171.927338	4.888070	0.000000	-1.052031	0.000000	0.000000	0.000000	1.644660	0.216283	-1.494409	0.000000	0.000000	4.000000	20.000000	0.000000
22047.745714	-0.054077	0.546609	0.182919	81.996803	151.362274	171.927338	4.888070	0.000000	-1.052031	0.000000	0.000000	0.000000	1.644660	0.216283	-1.494409	0.000000	0.000000	4.000000	20.000000	0.000000
22047.749048	-0.054077	0.546609	0.182919	81.996803	151.362274	171.927338	4.888070	0.000000	-1.052031	0.000000	0.000000	0.000000	1.644660	0.216283	-1.494409	0.000000	0.000000	4.000000	20.000000	0.000000
22047.752381	-0.048864	0.547300	0.177582	82.478539	147.951385	169.743759	4.849505	0.000000	-1.217497	0.000000	0.000000	0.000000	1.563778	0.207246	-1.601201	0.000000	0.000000	4.000000	20.000000	0.000000
22047.755714	-0.048864	0.547300	0.177582	82.478539	147.951385	169.743759	4.849505	0.000000	-1.217497	0.000000	0.000000	0.000000	1.563778	0.207246	-1.601201	0.000000	0.000000	4.000000	20.000000	0.000000
22047.759048	-0.048864	0.547300	0.177582	82.478539	147.951385	169.743759	4.849505	0.000000	-1.217497	0.000000	0.000000	0.000000	1.563778	0.207246	-1.601201	0.000000	0.000000	4.000000	20.000000	0.000000
22047.762381	-0.044131	0.547937	0.171859	82.901321	144.597153	167.521759	4.804766	0.000000	-1.383554	0.000000	0.000000	0.000000	1.420147	0.191127	-1.716964	0.000000	0.000000	4.000000	20.000000	0.000000
22047.765714	-0.044131	0.547937	0.171859	82.901321	144.597153	167.521759	4.804766	0.000000	-1.383554	0.000000	0.000000	0.000000	1.420147	0.191127	-1.716964	0.000000	0.000000	4.000000	20.000000	0.000000
22047.769048	-0.044131	0.547937	0.171859	82.901321	144.597153	167.521759	4.804766	0.000000	-1.383554	0.000000	0.000000	0.000000	1.420147	0.191127	-1.716964	0.000000	0.000000	4.000000	20.000000	0.000000
22047.772381	-0.039815	0.548542	0.165808	83.310387	141.881302	165.731415	4.755046	0.000000	-1.545812	0.000000	0.000000	0.000000	1.294820	0.181377	-1.815195	0.000000	0.000000	4.000000	20.000000	0.000000
22047.775714	-0.039815	0.548542	0.165808	83.310387	141.881302	165.731415	4.755046	0.000000	-1.545812	0.000000	0.000000	0.000000	1.294820	0.181377	-1.815195	0.000000	0.000000	4.000000	20.000000	0.000000
22047.779048	-0.039815	0.548542	0.165808	83.310387	141.881302	165.731415	4.755046	0.000000	-1.545812	0.000000	0.000000	0.000000	1.294820	0.181377	-1.815195	0.000000	0.000000	4.000000	20.000000	0.000000
22047.782381	-0.036092	0.549107	0.159515	83.740974	139.645767	164.307709	4.699954	0.000000	-1.706001	0.000000	0.000000	0.000000	1.116798	0.169506	-1.887882	0.000000	0.000000	4.000000	20.000000	0.000000
22047.785714	-0.036092	0.549107	0.159515	83.740974	139.645767	164.307709	4.699954	0.000000	-1.706001	0.000000	0.000000	0.000000	1.116798	0.169506	-1.887882	0.000000	0.000000	4.000000	20.000000	0.000000
22047.789048	-0.036092	0.549107	0.159515	83.740974	139.645767	164.307709	4.699954	0.000000	-1.706001	0.000000	0.000000	0.000000	1.116798	0.169506	-1.887882	0.000000	0.000000	4.000000	20.000000	0.000000
22047.792381	-0.032926	0.549646	0.153098	84.217751	136.789047	162.198959	4.641359	0.000000	-1.859512	0.000000	0.000000	0.000000	0.949658	0.161892	-1.925181	0.000000	0.000000	4.000000	20.000000	0.000000
22047.795714	-0.032926	0.549646	0.153098	84.217751	136.789047	162.198959	4.641359	0.000000	-1.859512	0.000000	0.000000	0.000000	0.949658	0.161892	-1.925181	0.000000	0.000000	4.000000	20.000000	0.000000
22047.799048	-0.032926	0.549646	0.153098	84.217751	136.789047	162.198959	4.641359	0.000000	-1.859512	0.000000	0.000000	0.000000	0.949658	0.161892	-1.925181	0.000000	0.000000	4.000000	20.000000	0.000000
22047.802381	-0.030370	0.550135	0.146734	84.710167	132.238068	158.318985	4.579762	0.000000	-2.006436	0.000000	0.000000	0.000000	0.767039	0.146735	-1.909097	0.000000	0.000000	4.000000	20.000000	0.000000
22047.805714	-0.030370	0.550135	0.146734	84.710167	132.238068	158.318985	4.579762	0.000000	-2.006436	0.000000	0.000000	0.000000	0.767039	0.146735	-1.909097	0.000000	0.000000	4.000000	20.000000	0.000000
22047.809048	-0.030370	0.550135	0.146734	84.710167	132.238068	158.318985	4.579762	0.000000	-2.006436	0.000000	0.000000	0.000000	0.767039	0.146735	-1.909097	0.000000	0.000000	4.000000	20.000000	0.000000
22047.812381	-0.028402	0.550538	0.140404	85.104752	125.081230	151.862762	4.517203	0.000000	-2.143567	0.000000	0.000000	0.000000	0.590281	0.120722	-1.899091	0.000000	0.000000	4.000000	20.000000	0.000000
22047.815714	-0.028402	0.550538	0.140404	85.104752	125.081230	151.862762	4.517203	0.000000	-2.143567	0.000000	0.000000	0.000000	0.590281	0.120722	-1.899091	0.000000	0.000000	4.000000	20.000000	0.000000
22047.819048	-0.028402	0.550538	0.140404	85.104752	125.081230	151.862762	4.517203	0.000000	-2.143567	0.000000	0.000000	0.000000	0.590281	0.120722	-1.899091	0.000000	0.000000	4.000000	20.000000	0.000000
22047.822381	-0.027064	0.550862	0.134151	85.284744	116.152611	143.887909	4.454280	0.000000	-2.271429	0.000000	0.000000	0.000000	0.401427	0.097416	-1.876000	0.000000	0.000000	4.000000	20.000000	0.000000
22047.825714	-0.027064	0.550862	0.134151	85.284744	116.152611	143.887909	4.454280	0.000000	-2.271429	0.000000	0.000000	0.000000	0.401427	0.097416	-1.876000	0.000000	0.000000	4.000000	20.000000	0.000000
22047.829048	-0.027064	0.550862	0.134151	85.284744	116.152611	143.887909	4.454280	0.000000	-2.271429	0.000000	0.000000	0.000000	0.401427	0.097416	-1.876000	0.000000	0.000000	4.000000	20.000000	0.000000
22047.832381	-0.026307	0.551126	0.127962	85.210136	106.541199	134.975937	4.392735	0.000000	-2.388278	0.000000	0.000000	0.000000	0.226920	0.079009	-1.856491	0.000000	0.000000	4.000000	20.000000	0.000000
22047.835714	-0.026307	0.551126	0.127962	85.210136	106.541199	134.975937	4.392735	0.000000	-2.388278	0.000000	0.000000	0.000000	0.226920	0.079009	-1.856491	0.000000	0.000000	4.000000	20.000000	0.000000
22047.839048	-0.026307	0.551126	0.127962	85.210136	106.541199	134.975937	4.392735	0.000000	-2.388278	0.000000	0.000000	0.000000	0.226920	0.079009	-1.856491	0.000000	0.000000	4.000000	20.000000	0.000000
22047.842381	-0.026170	0.551330	0.121842	84.883965	97.451050	126.440544	4.332860	0.000000	-2.495260	0.000000	0.000000	0.000000	0.041228	0.061386	-1.836010	0.000000	0.000000	4.000000	20.000000	0.000000
22047.845714	-0.026170	0.551330	0.121842	84.883965	97.451050	126.440544	4.332860	0.000000	-2.495260	0.000000	0.000000	0.000000	0.041228	0.061386	-1.836010	0.000000	0.000000	4.000000	20.000000	0.000000
22047.849048	-0.026170	0.551330	0.121842	84.883965	97.451050	126.440544	4.332860	0.000000	-2.495260	0.000000	0.000000	0.000000	0.041228	0.061386	-1.836010	0.000000	0.000000	4.000000	20.000000	0.000000
22047.852381	-0.026687	0.551447	0.115797	84.380013	89.770149	119.455750	4.276205	0.000000	-2.591152	0.000000	0.000000	0.000000	-0.155170	0.035100	-1.813614	0.000000	0.000000	4.000000	20.000000	0.000000
22047.855714	-0.026687	0.551447	0.115797	84.380013	89.770149	119.455750	4.276205	0.000000	-2.591152	0.000000	0.000000	0.000000	-0.155170	0.035100	-1.813614	0.000000	0.000000	4.000000	20.000000	0.000000
22047.859048	-0.026687	0.551447	0.115797	84.380013	89.770149	119.455750	4.276205	0.000000	-2.591152	0.000000	0.000000	0.000000	-0.155170	0.035100	-1.813614	0.000000	0.000000	4.000000	20.000000	0.000000
22047.862381	-0.027923	0.551524	0.109895	83.756378	83.760445	114.273064	4.224514	0.000000	-2.674601	0.000000	0.000000	0.000000	-0.370826	0.023034	-1.770557	0.000000	0.000000	4.000000	20.000000	0.000000
22047.865714	-0.027923	0.551524	0.109895	83.756378	83.760445	114.273064	4.224514	0.000000	-2.674601	0.000000	0.000000	0.000000	-0.370826	0.023034	-1.770557	0.000000	0.000000	4.000000	20.000000	0.000000
22047.869048	-0.027923	0.551524	0.109895	83.756378	83.760445	114.273064	4.224514	0.000000	-2.674601	0.000000	0.000000	0.000000	-0.370826	0.023034	-1.770557	0.000000	0.000000	4.000000	20.000000	0.000000
22047.872381	-0.029777	0.551564	0.104141	83.064270	79.483330	110.933929	4.180973	0.000000	-2.742165	0.000000	0.000000	0.000000	-0.556189	0.011886	-1.726297	0.000000	0.000000	4.000000	20.000000	0.000000
22047.875714	-0.029777	0.551564	0.104141	83.064270	79.483330	110.933929	4.180973	0.000000	-2.742165	0.000000	0.000000	0.000000	-0.556189	0.011886	-1.726297	0.000000	0.000000	4.000000	20.000000	0.000000
22047.879048	-0.029777	0.551564	0.104141	83.064270	79.483330	110.933929	4.180973	0.000000	-2.742165	0.000000	0.000000	0.000000	-0.556189	0.011886	-1.726297	0.000000	0.000000	4.000000	20.000000	0.000000
22047.882381	-0.032205	0.551569	0.098534	82.333282	78.042969	110.526924	4.145579	0.000000	-2.795385	0.000000	0.000000	0.000000	-0.728432	0.001624	-1.682168	0.000000	0.000000	4.000000	20.000000	0.000000
22047.885714	-0.032205	0.551569	0.098534	82.333282	78.042969	110.526924	4.145579	0.000000	-2.795385	0.000000	0.000000	0.000000	-0.728432	0.001624	-1.682168	0.000000	0.000000	4.000000	20.000000	0.000000
22047.889048	-0.032205	0.551569	0.098534	82.333282	78.042969	110.526924	4.145579	0.000000	-2.795385	0.000000	0.000000	0.000000	-0.728432	0.001624	-1.682168	0.000000	0.000000	4.000000	20.000000	0.000000
22047.892381	-0.035064	0.551659	0.093118	81.588913	79.219627	112.788322	4.119180	0.000000	-2.834141	0.000000	0.000000	0.000000	-0.857643	0.026877	-1.624569	0.000000	0.000000	4.000000	20.000000	0.000000
22047.895714	-0.035064	0.551659	0.093118	81.588913	79.219627	112.788322	4.119180	0.000000	-2.834141	0.000000	0.000000	0.000000	-0.857643	0.026877	-1.624569	0.000000	0.000000	4.000000	20.000000	0.000000
22047.899048	-0.035064	0.551659	0.093118	81.588913	79.219627	112.788322	4.119180	0.000000	-2.834141	0.000000	0.000000	0.000000	-0.857643	0.026877	-1.624569	0.000000	0.000000	4.000000	20.000000	0.000000
22047.902381	-0.038228	0.551927	0.088087	80.839119	80.435524	115.114166	4.101265	0.000000	-2.860004	0.000000	0.000000	0.000000	-0.949036	0.080330	-1.509528	0.000000	0.000000	4.000000	20.000000	0.000000
22047.905714	-0.038228	0.551927	0.088087	80.839119	80.435524	115.114166	4.101265	0.000000	-2.860004	0.000000	0.000000	0.000000	-0.949036	0.080330	-1.509528	0.000000	0.000000	4.000000	20.000000	0.000000
22047.909048	-0.038228	0.551927	0.088087	80.839119	80.435524	115.114166	4.101265	0.000000	-2.860004	0.000000	0.000000	0.000000	-0.949036	0.080330	-1.509528	0.000000	0.000000	4.000000	20.000000	0.000000
22047.912381	-0.041595	0.552380	0.083486	80.139687	81.024910	116.785515	4.093719	0.000000	-2.870795	0.000000	0.000000	0.000000	-1.010276	0.136072	-1.380120	0.000000	0.000000	4.000000	20.000000	0.000000
22047.915714	-0.041595	0.552380	0.083486	80.139687	81.024910	116.785515	4.093719	0.000000	-2.870795	0.000000	0.000000	0.000000	-1.010276	0.136072	-1.380120	0.000000	0.000000	4.000000	20.000000	0.000000
22047.919048	-0.041595	0.552380	0.083486	80.139687	81.024910	116.785515	4.093719	0.000000	-2.870795	0.000000	0.000000	0.000000	-1.010276	0.136072	-1.380120	0.000000	0.000000	4.000000	20.000000	0.000000
22047.922381	-0.045273	0.552915	0.079309	79.615845	81.271973	117.965103	4.096981	0.000000	-2.866139	0.000000	0.000000	0.000000	-1.103240	0.160304	-1.253231	0.000000	0.000000	4.000000	20.000000	0.000000
22047.925714	-0.045273	0.552915	0.079309	79.615845	81.271973	117.965103	4.096981	0.000000	-2.866139	0.000000	0.000000	0.000000	-1.103240	0.160304	-1.253231	0.000000	0.000000	4.000000	20.000000	0.000000
22047.929048	-0.045273	0.552915	0.079309	79.371674	81.366402	118.478279	3.965437	0.000000	-2.736363	0.000000	0.000000	0.000000	-1.103240	0.160304	-1.253231	0.000000	0.000000	4.000000	20.000000	0.000000
22047.932381	-0.049367	0.553493	0.075571	79.371674	81.366402	118.478279	3.965437	0.000000	-2.736363	0.000000	0.000000	0.000000	-1.228230	0.173599	-1.121444	0.000000	0.000000	4.000000	20.000000	0.000000
22047.935714	-0.049367	0.553493	0.075571	79.371674	81.366402	118.478279	3.965437	0.000000	-2.736363	0.000000	0.000000	0.000000	-1.228230	0.173599	-1.121444	0.000000	0.000000	4.000000	20.000000	0.000000
22047.939048	-0.049367	0.553493	0.075571	79.371674	81.366402	118.478279	3.965437	0.000000	-2.736363	0.000000	0.000000	0.000000	-1.228230	0.173599	-1.121444	0.000000	0.000000	4.000000	20.000000	0.000000
22047.942381	-0.053799	0.554048	0.072205	79.350723	81.425194	118.121376	3.778530	0.000000	-2.531658	0.000000	0.000000	0.000000	-1.329593	0.166559	-1.009558	0.000000	0.000000	4.000000	20.000000	0.000000
22047.945714	-0.053799	0.554048	0.072205	79.350723	81.425194	118.121376	3.778530	0.000000	-2.531658	0.000000	0.000000	0.000000	-1.329593	0.166559	-1.009558	0.000000	0.000000	4.000000	20.000000	0.000000
22047.949048	-0.053799	0.554048	0.072205	79.339287	81.310837	117.806923	3.610271	0.000000	-2.310060	0.000000	0.000000	0.000000	-1.329593	0.166559	-1.009558	0.000000	0.000000	4.000000	20.000000	0.000000
22047.952381	-0.058483	0.554602	0.069070	79.339287	81.310837	117.806923	3.610271	0.000000	-2.310060	0.000000	0.000000	0.000000	-1.405119	0.166217	-0.940724	0.000000	0.000000	4.000000	20.000000	0.000000
22047.955714	-0.058483	0.554602	0.069070	79.339287	81.310837	117.806923	3.610271	0.000000	-2.310060	0.000000	0.000000	0.000000	-1.405119	0.166217	-0.940724	0.000000	0.000000	4.000000	20.000000	0.000000
22047.959048	-0.058483	0.554602	0.069070	79.339287	81.310837	117.806923	3.610271	0.000000	-2.310060	0.000000	0.000000	0.000000	-1.405119	0.166217	-0.940724	0.000000	0.000000	4.000000	20.000000	0.000000
22047.962381	-0.063457	0.555220	0.066246	79.257133	81.019402	117.562813	3.453483	0.000000	-2.075873	0.000000	0.000000	0.000000	-1.492401	0.185203	-0.847189	0.000000	0.000000	4.000000	20.000000	0.000000
22047.965714	-0.063457	0.555220	0.066246	79.257133	81.019402	117.562813	3.453483	0.000000	-2.075873	0.000000	0.000000	0.000000	-1.492401	0.185203	-0.847189	0.000000	0.000000	4.000000	20.000000	0.000000
22047.969048	-0.063457	0.555220	0.066246	79.257133	81.019402	117.562813	3.453483	0.000000	-2.075873	0.000000	0.000000	0.000000	-1.492401	0.185203	-0.847189	0.000000	0.000000	4.000000	20.000000	0.000000
22047.972381	-0.068649	0.555924	0.063691	79.065964	80.464851	116.613121	3.312285	0.000000	-1.827139	0.000000	0.000000	0.000000	-1.557642	0.211401	-0.766300	0.000000	0.000000	4.000000	20.000000	0.000000
22047.975714	-0.068649	0.555924	0.063691	79.065964	80.464851	116.613121	3.312285	0.000000	-1.827139	0.000000	0.000000	0.000000	-1.557642	0.211401	-0.766300	0.000000	0.000000	4.000000	20.000000	0.000000
22047.979048	-0.068649	0.555924	0.063691	79.065964	80.464851	116.613121	3.184568	0.000000	-1.567532	0.000000	0.000000	0.000000	-1.557642	0.211401	-0.766300	0.000000	0.000000	4.000000	20.000000	0.000000
22047.982381	-0.073961	0.556684	0.061547	78.792892	79.745514	115.252815	3.184568	0.000000	-1.567532	0.000000	0.000000	0.000000	-1.593641	0.227808	-0.643197	0.000000	0.000000	4.000000	20.000000	0.000000
22047.985714	-0.073961	0.556684	0.061547	78.792892	79.745514	115.252815	3.184568	0.000000	-1.567532	0.000000	0.000000	0.000000	-1.593641	0.227808	-0.643197	0.000000	0.000000	4.000000	20.000000	0.000000
22047.989048	-0.073961	0.556684	0.061547	78.792892	79.745514	115.252815	3.077369	0.000000	-1.301926	0.000000	0.000000	0.000000	-1.593641	0.227808	-0.643197	0.000000	0.000000	4.000000	20.000000	0.000000
22047.992381	-0.079472	0.557506	0.059904	78.505249	78.970383	114.042931	3.077369	0.000000	-1.301926	0.000000	0.000000	0.000000	-1.653089	0.246679	-0.492950	0.000000	0.000000	4.000000	20.000000	0.000000
22047.995714	-0.079472	0.557506	0.059904	78.505249	78.970383	114.042931	3.077369	0.000000	-1.301926	0.000000	0.000000	0.000000	-1.653089	0.246679	-0.492950	0.000000	0.000000	4.000000	20.000000	0.000000
22047.999048	-0.079472	0.557506	0.059904	78.505249	78.970383	114.042931	3.077369	0.000000	-1.301926	0.000000	0.000000	0.000000	-1.653089	0.246679	-0.492950	0.000000	0.000000	4.000000	20.000000	0.000000
22048.002381	-0.085174	0.558262	0.058764	78.252876	78.536087	113.465080	2.995211	0.000000	-1.026411	0.000000	0.000000	0.000000	-1.710515	0.226855	-0.341957	0.000000	0.000000	4.000000	20.000000	0.000000
22048.005714	-0.085174	0.558262	0.058764	78.252876	78.536087	113.465080	2.995211	0.000000	-1.026411	0.000000	0.000000	0.000000	-1.710515	0.226855	-0.341957	0.000000	0.000000	4.000000	20.000000	0.000000
22048.009048	-0.085174	0.558262	0.058764	78.252876	78.536087	113.465080	2.938218	0.000000	-0.741324	0.000000	0.000000	0.000000	-1.710515	0.226855	-0.341957	0.000000	0.000000	4.000000	20.000000	0.000000
22048.012381	-0.091043	0.558963	0.058169	78.041702	79.127274	113.822723	2.938218	0.000000	-0.741324	0.000000	0.000000	0.000000	-1.760735	0.210180	-0.178570	0.000000	0.000000	4.000000	20.000000	0.000000
22048.015714	-0.091043	0.558963	0.058169	78.041702	79.127274	113.822723	2.938218	0.000000	-0.741324	0.000000	0.000000	0.000000	-1.760735	0.210180	-0.178570	0.000000	0.000000	4.000000	20.000000	0.000000
22048.019048	-0.091043	0.558963	0.058169	78.041702	79.127274	113.822723	2.908456	0.000000	-0.447869	0.000000	0.000000	0.000000	-1.760735	0.210180	-0.178570	0.000000	0.000000	4.000000	20.000000	0.000000
22048.022381	-0.096963	0.559565	0.058062	77.840317	80.956467	114.896088	2.908456	0.000000	-0.447869	0.000000	0.000000	0.000000	-1.776101	0.180709	-0.032107	0.000000	0.000000	4.000000	20.000000	0.000000
22048.025714	-0.096963	0.559565	0.058062	77.840317	80.956467	114.896088	2.908456	0.000000	-0.447869	0.000000	0.000000	0.000000	-1.776101	0.180709	-0.032107	0.000000	0.000000	4.000000	20.000000	0.000000
22048.029048	-0.096963	0.559565	0.058062	77.840317	80.956467	114.896088	2.903105	0.000000	-0.151852	0.000000	0.000000	0.000000	-1.776101	0.180709	-0.032107	0.000000	0.000000	4.000000	20.000000	0.000000
22048.032381	-0.102831	0.560145	0.058470	77.604858	83.229210	116.344460	2.903105	0.000000	-0.151852	0.000000	0.000000	0.000000	-1.760287	0.173877	0.122499	0.000000	0.000000	4.000000	20.000000	0.000000
22048.035714	-0.102831	0.560145	0.058470	77.604858	83.229210	116.344460	2.903105	0.000000	-0.151852	0.000000	0.000000	0.000000	-1.760287	0.173877	0.122499	0.000000	0.000000	4.000000	20.000000	0.000000
22048.039048	-0.102831	0.560145	0.058470	77.359978	85.489632	118.011314	2.923522	0.000000	0.141529	0.000000	0.000000	0.000000	-1.760287	0.173877	0.122499	0.000000	0.000000	4.000000	20.000000	0.000000
22048.042381	-0.108678	0.560693	0.059350	77.359978	85.489632	118.011314	2.923522	0.000000	0.141529	0.000000	0.000000	0.000000	-1.754249	0.164445	0.263859	0.000000	0.000000	4.000000	20.000000	0.000000
22048.045714	-0.108678	0.560693	0.059350	77.359978	85.489632	118.011314	2.923522	0.000000	0.141529	0.000000	0.000000	0.000000	-1.754249	0.164445	0.263859	0.000000	0.000000	4.000000	20.000000	0.000000
22048.049048	-0.108678	0.560693	0.059350	77.114510	87.553398	119.502724	2.967498	0.000000	0.433904	0.000000	0.000000	0.000000	-1.754249	0.164445	0.263859	0.000000	0.000000	4.000000	20.000000	0.000000
22048.052381	-0.114466	0.561242	0.060809	77.114510	87.553398	119.502724	2.967498	0.000000	0.433904	0.000000	0.000000	0.000000	-1.736487	0.164729	0.437773	0.000000	0.000000	4.000000	20.000000	0.000000
22048.055714	-0.114466	0.561242	0.060809	77.114510	87.553398	119.502724	2.967498	0.000000	0.433904	0.000000	0.000000	0.000000	-1.736487	0.164729	0.437773	0.000000	0.000000	4.000000	20.000000	0.000000
22048.059048	-0.114466	0.561242	0.060809	76.861511	89.322227	120.631142	3.040460	0.000000	0.723318	0.000000	0.000000	0.000000	-1.736487	0.164729	0.437773	0.000000	0.000000	4.000000	20.000000	0.000000
22048.062381	-0.120135	0.561737	0.062748	76.861511	89.322227	120.631142	3.040460	0.000000	0.723318	0.000000	0.000000	0.000000	-1.700679	0.148486	0.581772	0.000000	0.000000	4.000000	20.000000	0.000000
22048.065714	-0.120135	0.561737	0.062748	76.861511	89.322227	120.631142	3.040460	0.000000	0.723318	0.000000	0.000000	0.000000	-1.700679	0.148486	0.581772	0.000000	0.000000	4.000000	20.000000	0.000000
22048.069048	-0.120135	0.561737	0.062748	76.607254	90.894020	121.638130	3.137422	0.000000	1.006765	0.000000	0.000000	0.000000	-1.700679	0.148486	0.581772	0.000000	0.000000	4.000000	20.000000	0.000000
22048.072381	-0.125702	0.562186	0.065311	76.607254	90.894020	121.638130	3.137422	0.000000	1.006765	0.000000	0.000000	0.000000	-1.670045	0.134801	0.768786	0.000000	0.000000	4.000000	20.000000	0.000000
22048.075714	-0.125702	0.562186	0.065311	76.607254	90.894020	121.638130	3.137422	0.000000	1.006765	0.000000	0.000000	0.000000	-1.670045	0.134801	0.768786	0.000000	0.000000	4.000000	20.000000	0.000000
22048.079048	-0.125702	0.562186	0.065311	76.364647	92.467667	122.514145	3.265553	0.000000	1.285106	0.000000	0.000000	0.000000	-1.670045	0.134801	0.768786	0.000000	0.000000	4.000000	20.000000	0.000000
22048.082381	-0.131058	0.562569	0.068445	76.364647	92.467667	122.514145	3.265553	0.000000	1.285106	0.000000	0.000000	0.000000	-1.606807	0.114801	0.940045	0.000000	0.000000	4.000000	20.000000	0.000000
22048.085714	-0.131058	0.562569	0.068445	76.364647	92.467667	122.514145	3.265553	0.000000	1.285106	0.000000	0.000000	0.000000	-1.606807	0.114801	0.940045	0.000000	0.000000	4.000000	20.000000	0.000000
22048.089048	-0.131058	0.562569	0.068445	76.364647	92.467667	122.514145	3.265553	0.000000	1.285106	0.000000	0.000000	0.000000	-1.606807	0.114801	0.940045	0.000000	0.000000	4.000000	20.000000	0.000000
22048.092381	-0.136121	0.562901	0.072127	76.116943	94.435631	123.745956	3.422227	0.000000	1.552907	0.000000	0.000000	0.000000	-1.518762	0.099557	1.104680	0.000000	0.000000	4.000000	20.000000	0.000000
22048.095714	-0.136121	0.562901	0.072127	76.116943	94.435631	123.745956	3.422227	0.000000	1.552907	0.000000	0.000000	0.000000	-1.518762	0.099557	1.104680	0.000000	0.000000	4.000000	20.000000	0.000000
22048.099048	-0.136121	0.562901	0.072127	76.116943	94.435631	123.745956	3.606340	0.000000	1.806034	0.000000	0.000000	0.000000	-1.518762	0.099557	1.104680	0.000000	0.000000	4.000000	20.000000	0.000000
22048.102381	-0.140813	0.563251	0.076283	75.806259	97.023636	125.515205	3.606340	0.000000	1.806034	0.000000	0.000000	0.000000	-1.407794	0.105041	1.246889	0.000000	0.000000	4.000000	20.000000	0.000000
22048.105714	-0.140813	0.563251	0.076283	75.806259	97.023636	125.515205	3.606340	0.000000	1.806034	0.000000	0.000000	0.000000	-1.407794	0.105041	1.246889	0.000000	0.000000	4.000000	20.000000	0.000000
22048.109048	-0.140813	0.563251	0.076283	75.806259	97.023636	125.515205	3.814155	0.000000	2.040666	0.000000	0.000000	0.000000	-1.407794	0.105041	1.246889	0.000000	0.000000	4.000000	20.000000	0.000000
22048.112381	-0.145048	0.563596	0.080923	75.421928	100.188622	127.688965	3.814155	0.000000	2.040666	0.000000	0.000000	0.000000	-1.270391	0.103661	1.392091	0.000000	0.000000	4.000000	20.000000	0.000000
22048.115714	-0.145048	0.563596	0.080923	75.421928	100.188622	127.688965	3.814155	0.000000	2.040666	0.000000	0.000000	0.000000	-1.270391	0.103661	1.392091	0.000000	0.000000	4.000000	20.000000	0.000000
22048.119048	-0.145048	0.563596	0.080923	75.421928	100.188622	127.688965	4.046170	0.000000	2.252398	0.000000	0.000000	0.000000	-1.270391	0.103661	1.392091	0.000000	0.000000	4.000000	20.000000	0.000000
22048.122381	-0.148826	0.563956	0.086004	75.072273	103.468330	129.816162	4.046170	0.000000	2.252398	0.000000	0.000000	0.000000	-1.133541	0.107980	1.524172	0.000000	0.000000	4.000000	20.000000	0.000000
22048.125714	-0.148826	0.563956	0.086004	75.072273	103.468330	129.816162	4.046170	0.000000	2.252398	0.000000	0.000000	0.000000	-1.133541	0.107980	1.524172	0.000000	0.000000	4.000000	20.000000	0.000000
22048.129048	-0.148826	0.563956	0.086004	75.072273	103.468330	129.816162	4.046170	0.000000	2.252398	0.000000	0.000000	0.000000	-1.133541	0.107980	1.524172	0.000000	0.000000	4.000000	20.000000	0.000000
22048.132381	-0.152156	0.564308	0.091507	74.786736	106.799400	132.012787	4.300199	0.000000	2.441322	0.000000	0.000000	0.000000	-0.998775	0.105481	1.650762	0.000000	0.000000	4.000000	20.000000	0.000000
22048.135714	-0.152156	0.564308	0.091507	74.786736	106.799400	132.012787	4.300199	0.000000	2.441322	0.000000	0.000000	0.000000	-0.998775	0.105481	1.650762	0.000000	0.000000	4.000000	20.000000	0.000000
22048.139048	-0.152156	0.564308	0.091507	74.577759	110.204979	134.159134	4.343949	0.000000	2.475906	0.000000	0.000000	0.000000	-0.998775	0.105481	1.650762	0.000000	0.000000	4.000000	20.000000	0.000000
22048.142381	-0.155035	0.564640	0.097390	74.577759	110.204979	134.159134	4.343949	0.000000	2.475906	0.000000	0.000000	0.000000	-0.863902	0.099682	1.765081	0.000000	0.000000	4.000000	20.000000	0.000000
22048.145714	-0.155035	0.564640	0.097390	74.577759	110.204979	134.159134	4.343949	0.000000	2.475906	0.000000	0.000000	0.000000	-0.863902	0.099682	1.765081	0.000000	0.000000	4.000000	20.000000	0.000000
22048.149048	-0.155035	0.564640	0.097390	74.577759	110.204979	134.159134	4.353029	0.000000	2.459906	0.000000	0.000000	0.000000	-0.863902	0.099682	1.765081	0.000000	0.000000	4.000000	20.000000	0.000000
22048.152381	-0.157450	0.564916	0.103562	74.457970	113.638092	136.370255	4.353029	0.000000	2.459906	0.000000	0.000000	0.000000	-0.724281	0.082702	1.851496	0.000000	0.000000	4.000000	20.000000	0.000000
22048.155714	-0.157450	0.564916	0.103562	74.457970	113.638092	136.370255	4.353029	0.000000	2.459906	0.000000	0.000000	0.000000	-0.724281	0.082702	1.851496	0.000000	0.000000	4.000000	20.000000	0.000000
22048.159048	-0.157450	0.564916	0.103562	74.457970	113.638092	136.370255	4.372304	0.000000	2.425482	0.000000	0.000000	0.000000	-0.724281	0.082702	1.851496	0.000000	0.000000	4.000000	20.000000	0.000000
22048.162381	-0.159430	0.565112	0.109993	74.388550	117.091667	138.814072	4.372304	0.000000	2.425482	0.000000	0.000000	0.000000	-0.594044	0.058759	1.929477	0.000000	0.000000	4.000000	20.000000	0.000000
22048.165714	-0.159430	0.565112	0.109993	74.388550	117.091667	138.814072	4.372304	0.000000	2.425482	0.000000	0.000000	0.000000	-0.594044	0.058759	1.929477	0.000000	0.000000	4.000000	20.000000	0.000000
22048.169048	-0.159430	0.565112	0.109993	74.388550	117.091667	138.814072	4.398970	0.000000	2.376777	0.000000	0.000000	0.000000	-0.594044	0.058759	1.929477	0.000000	0.000000	4.000000	20.000000	0.000000
22048.172381	-0.160881	0.565275	0.116618	74.321465	120.473991	141.219467	4.398970	0.000000	2.376777	0.000000	0.000000	0.000000	-0.435248	0.049091	1.987532	0.000000	0.000000	4.000000	20.000000	0.000000
22048.175714	-0.160881	0.565275	0.116618	74.321465	120.473991	141.219467	4.398970	0.000000	2.376777	0.000000	0.000000	0.000000	-0.435248	0.049091	1.987532	0.000000	0.000000	4.000000	20.000000	0.000000
22048.179048	-0.160881	0.565275	0.116618	74.321465	120.473991	141.219467	4.432360	0.000000	2.313910	0.000000	0.000000	0.000000	-0.435248	0.049091	1.987532	0.000000	0.000000	4.000000	20.000000	0.000000
22048.182381	-0.161814	0.565373	0.123338	74.225708	123.553314	143.345306	4.432360	0.000000	2.313910	0.000000	0.000000	0.000000	-0.279947	0.029194	2.015826	0.000000	0.000000	4.000000	20.000000	0.000000
22048.185714	-0.161814	0.565373	0.123338	74.225708	123.553314	143.345306	4.432360	0.000000	2.313910	0.000000	0.000000	0.000000	-0.279947	0.029194	2.015826	0.000000	0.000000	4.000000	20.000000	0.000000
22048.189048	-0.161814	0.565373	0.123338	74.225708	123.553314	143.345306	4.432360	0.000000	2.313910	0.000000	0.000000	0.000000	-0.279947	0.029194	2.015826	0.000000	0.000000	4.000000	20.000000	0.000000
22048.192381	-0.162247	0.565423	0.130062	74.088242	126.239044	145.086487	4.470035	0.000000	2.240265	0.000000	0.000000	0.000000	-0.129950	0.015100	2.017327	0.000000	0.000000	4.000000	20.000000	0.000000
22048.195714	-0.162247	0.565423	0.130062	74.088242	126.239044	145.086487	4.470035	0.000000	2.240265	0.000000	0.000000	0.000000	-0.129950	0.015100	2.017327	0.000000	0.000000	4.000000	20.000000	0.000000
22048.199048	-0.162247	0.565423	0.130062	74.088242	126.239044	145.086487	4.510088	0.000000	2.158497	0.000000	0.000000	0.000000	-0.129950	0.015100	2.017327	0.000000	0.000000	4.000000	20.000000	0.000000
22048.202381	-0.162065	0.565469	0.136756	73.912903	128.504578	146.497406	4.510088	0.000000	2.158497	0.000000	0.000000	0.000000	0.054642	0.013631	2.008119	0.000000	0.000000	4.000000	20.000000	0.000000
22048.205714	-0.162065	0.565469	0.136756	73.912903	128.504578	146.497406	4.510088	0.000000	2.158497	0.000000	0.000000	0.000000	0.054642	0.013631	2.008119	0.000000	0.000000	4.000000	20.000000	0.000000
22048.209048	-0.162065	0.565469	0.136756	73.912903	128.504578	146.497406	4.510088	0.000000	2.158497	0.000000	0.000000	0.000000	0.054642	0.013631	2.008119	0.000000	0.000000	4.000000	20.000000	0.000000
22048.212381	-0.161326	0.565452	0.143354	73.713135	130.501740	147.741638	4.553049	0.000000	2.066336	0.000000	0.000000	0.000000	0.221764	-0.005049	1.979492	0.000000	0.000000	4.000000	20.000000	0.000000
22048.215714	-0.161326	0.565452	0.143354	73.713135	130.501740	147.741638	4.553049	0.000000	2.066336	0.000000	0.000000	0.000000	0.221764	-0.005049	1.979492	0.000000	0.000000	4.000000	20.000000	0.000000
22048.219048	-0.161326	0.565452	0.143354	73.713135	130.501740	147.741638	4.597025	0.000000	1.966561	0.000000	0.000000	0.000000	0.221764	-0.005049	1.979492	0.000000	0.000000	4.000000	20.000000	0.000000
22048.222381	-0.159988	0.565425	0.149744	73.515717	132.383209	149.043930	4.597025	0.000000	1.966561	0.000000	0.000000	0.000000	0.401330	-0.008044	1.917027	0.000000	0.000000	4.000000	20.000000	0.000000
22048.225714	-0.159988	0.565425	0.149744	73.515717	132.383209	149.043930	4.597025	0.000000	1.966561	0.000000	0.000000	0.000000	0.401330	-0.008044	1.917027	0.000000	0.000000	4.000000	20.000000	0.000000
22048.229048	-0.159988	0.565425	0.149744	73.515717	132.383209	149.043930	4.641421	0.000000	1.859358	0.000000	0.000000	0.000000	0.401330	-0.008044	1.917027	0.000000	0.000000	4.000000	20.000000	0.000000
22048.232381	-0.158034	0.565387	0.155894	73.348068	134.333328	150.419952	4.641421	0.000000	1.859358	0.000000	0.000000	0.000000	0.586006	-0.011460	1.844823	0.000000	0.000000	4.000000	20.000000	0.000000
22048.235714	-0.158034	0.565387	0.155894	73.348068	134.333328	150.419952	4.641421	0.000000	1.859358	0.000000	0.000000	0.000000	0.586006	-0.011460	1.844823	0.000000	0.000000	4.000000	20.000000	0.000000
22048.239048	-0.158034	0.565387	0.155894	73.348068	134.333328	150.419952	4.685840	0.000000	1.744393	0.000000	0.000000	0.000000	0.586006	-0.011460	1.844823	0.000000	0.000000	4.000000	20.000000	0.000000
22048.242381	-0.155520	0.565359	0.161674	73.238235	136.532166	151.972137	4.685840	0.000000	1.744393	0.000000	0.000000	0.000000	0.754231	-0.008293	1.733976	0.000000	0.000000	4.000000	20.000000	0.000000
22048.245714	-0.155520	0.565359	0.161674	73.238235	136.532166	151.972137	4.685840	0.000000	1.744393	0.000000	0.000000	0.000000	0.754231	-0.008293	1.733976	0.000000	0.000000	4.000000	20.000000	0.000000
22048.249048	-0.155520	0.565359	0.161674	73.174065	139.069641	153.793320	4.728928	0.000000	1.623959	0.000000	0.000000	0.000000	0.754231	-0.008293	1.733976	0.000000	0.000000	4.000000	20.000000	0.000000
22048.252381	-0.152516	0.565280	0.166988	73.174065	139.069641	153.793320	4.728928	0.000000	1.623959	0.000000	0.000000	0.000000	0.901349	-0.023562	1.594390	0.000000	0.000000	4.000000	20.000000	0.000000
22048.255714	-0.152516	0.565280	0.166988	73.174065	139.069641	153.793320	4.728928	0.000000	1.623959	0.000000	0.000000	0.000000	0.901349	-0.023562	1.594390	0.000000	0.000000	4.000000	20.000000	0.000000
22048.259048	-0.152516	0.565280	0.166988	73.174065	139.069641	153.793320	4.769693	0.000000	1.500011	0.000000	0.000000	0.000000	0.901349	-0.023562	1.594390	0.000000	0.000000	4.000000	20.000000	0.000000
22048.262381	-0.149098	0.565180	0.171746	73.136559	141.945236	155.900757	4.769693	0.000000	1.500011	0.000000	0.000000	0.000000	1.025236	-0.030225	1.427266	0.000000	0.000000	4.000000	20.000000	0.000000
22048.265714	-0.149098	0.565180	0.171746	73.136559	141.945236	155.900757	4.769693	0.000000	1.500011	0.000000	0.000000	0.000000	1.025236	-0.030225	1.427266	0.000000	0.000000	4.000000	20.000000	0.000000
22048.269048	-0.149098	0.565180	0.171746	73.136559	141.945236	155.900757	4.807412	0.000000	1.374333	0.000000	0.000000	0.000000	1.025236	-0.030225	1.427266	0.000000	0.000000	4.000000	20.000000	0.000000
22048.272381	-0.145332	0.565021	0.175908	73.087509	144.951233	158.122742	4.807412	0.000000	1.374333	0.000000	0.000000	0.000000	1.130038	-0.047649	1.248514	0.000000	0.000000	4.000000	20.000000	0.000000
22048.275714	-0.145332	0.565021	0.175908	73.087509	144.951233	158.122742	4.807412	0.000000	1.374333	0.000000	0.000000	0.000000	1.130038	-0.047649	1.248514	0.000000	0.000000	4.000000	20.000000	0.000000
22048.279048	-0.145332	0.565021	0.175908	72.984665	147.641556	160.075012	4.841812	0.000000	1.247740	0.000000	0.000000	0.000000	1.130038	-0.047649	1.248514	0.000000	0.000000	4.000000	20.000000	0.000000
22048.282381	-0.141291	0.564829	0.179476	72.984665	147.641556	160.075012	4.841812	0.000000	1.247740	0.000000	0.000000	0.000000	1.212168	-0.057655	1.070558	0.000000	0.000000	4.000000	20.000000	0.000000
22048.285714	-0.141291	0.564829	0.179476	72.984665	147.641556	160.075012	4.841812	0.000000	1.247740	0.000000	0.000000	0.000000	1.212168	-0.057655	1.070558	0.000000	0.000000	4.000000	20.000000	0.000000
22048.289048	-0.141291	0.564829	0.179476	72.984665	147.641556	160.075012	4.872708	0.000000	1.121035	0.000000	0.000000	0.000000	1.212168	-0.057655	1.070558	0.000000	0.000000	4.000000	20.000000	0.000000
22048.292381	-0.136887	0.564616	0.182420	72.801147	149.612854	161.412537	4.872708	0.000000	1.121035	0.000000	0.000000	0.000000	1.321108	-0.063690	0.883171	0.000000	0.000000	4.000000	20.000000	0.000000
22048.295714	-0.136887	0.564616	0.182420	72.801147	149.612854	161.412537	4.872708	0.000000	1.121035	0.000000	0.000000	0.000000	1.321108	-0.063690	0.883171	0.000000	0.000000	4.000000	20.000000	0.000000
22048.299048	-0.136887	0.564616	0.182420	72.801147	149.612854	161.412537	4.872708	0.000000	1.121035	0.000000	0.000000	0.000000	1.321108	-0.063690	0.883171	0.000000	0.000000	4.000000	20.000000	0.000000
22048.302381	-0.132245	0.564440	0.184813	72.593147	150.531967	161.834442	4.900809	0.000000	0.990997	0.000000	0.000000	0.000000	1.392846	-0.052987	0.717774	0.000000	0.000000	4.000000	20.000000	0.000000
22048.305714	-0.132245	0.564440	0.184813	72.593147	150.531967	161.834442	4.900809	0.000000	0.990997	0.000000	0.000000	0.000000	1.392846	-0.052987	0.717774	0.000000	0.000000	4.000000	20.000000	0.000000
22048.309048	-0.132245	0.564440	0.184813	72.593147	150.531967	161.834442	4.900809	0.000000	0.990997	0.000000	0.000000	0.000000	1.392846	-0.052987	0.717774	0.000000	0.000000	4.000000	20.000000	0.000000
22048.312381	-0.127335	0.564275	0.186612	72.569016	150.947403	161.800568	4.925594	0.000000	0.859375	0.000000	0.000000	0.000000	1.472831	-0.049498	0.539672	0.000000	0.000000	4.000000	20.000000	0.000000
22048.315714	-0.127335	0.564275	0.186612	72.569016	150.947403	161.800568	4.925594	0.000000	0.859375	0.000000	0.000000	0.000000	1.472831	-0.049498	0.539672	0.000000	0.000000	4.000000	20.000000	0.000000
22048.319048	-0.127335	0.564275	0.186612	72.569016	150.947403	161.800568	4.925594	0.000000	0.859375	0.000000	0.000000	0.000000	1.472831	-0.049498	0.539672	0.000000	0.000000	4.000000	20.000000	0.000000
22048.322381	-0.122239	0.564165	0.187829	72.809021	151.195099	161.646439	4.947206	0.000000	0.724672	0.000000	0.000000	0.000000	1.528845	-0.033107	0.365234	0.000000	0.000000	4.000000	20.000000	0.000000
22048.325714	-0.122239	0.564165	0.187829	72.809021	151.195099	161.646439	4.947206	0.000000	0.724672	0.000000	0.000000	0.000000	1.528845	-0.033107	0.365234	0.000000	0.000000	4.000000	20.000000	0.000000
22048.329048	-0.122239	0.564165	0.187829	72.809021	151.195099	161.646439	4.965318	0.000000	0.587893	0.000000	0.000000	0.000000	1.528845	-0.033107	0.365234	0.000000	0.000000	4.000000	20.000000	0.000000
22048.332381	-0.117045	0.564141	0.188531	73.223564	151.252609	161.984161	4.965318	0.000000	0.587893	0.000000	0.000000	0.000000	1.558092	-0.007022	0.210514	0.000000	0.000000	4.000000	20.000000	0.000000
22048.335714	-0.117045	0.564141	0.188531	73.223564	151.252609	161.984161	4.965318	0.000000	0.587893	0.000000	0.000000	0.000000	1.558092	-0.007022	0.210514	0.000000	0.000000	4.000000	20.000000	0.000000
22048.339048	-0.117045	0.564141	0.188531	73.755096	151.168411	163.060654	4.979689	0.000000	0.450220	0.000000	0.000000	0.000000	1.558092	-0.007022	0.210514	0.000000	0.000000	4.000000	20.000000	0.000000
22048.342381	-0.111820	0.564142	0.188662	73.755096	151.168411	163.060654	4.979689	0.000000	0.450220	0.000000	0.000000	0.000000	1.567615	0.000353	0.039373	0.000000	0.000000	4.000000	20.000000	0.000000
22048.345714	-0.111820	0.564142	0.188662	73.755096	151.168411	163.060654	4.979689	0.000000	0.450220	0.000000	0.000000	0.000000	1.567615	0.000353	0.039373	0.000000	0.000000	4.000000	20.000000	0.000000
22048.349048	-0.111820	0.564142	0.188662	73.755096	151.168411	163.060654	4.990216	0.000000	0.312643	0.000000	0.000000	0.000000	1.567615	0.000353	0.039373	0.000000	0.000000	4.000000	20.000000	0.000000
22048.352381	-0.106518	0.564208	0.188258	74.350914	150.972931	163.701675	4.990216	0.000000	0.312643	0.000000	0.000000	0.000000	1.590456	0.019790	-0.121167	0.000000	0.000000	4.000000	20.000000	0.000000
22048.355714	-0.106518	0.564208	0.188258	74.350914	150.972931	163.701675	4.990216	0.000000	0.312643	0.000000	0.000000	0.000000	1.590456	0.019790	-0.121167	0.000000	0.000000	4.000000	20.000000	0.000000
22048.359048	-0.106518	0.564208	0.188258	74.350914	150.972931	163.701675	4.997005	0.000000	0.173020	0.000000	0.000000	0.000000	1.590456	0.019790	-0.121167	0.000000	0.000000	4.000000	20.000000	0.000000
22048.362381	-0.101252	0.564236	0.187351	74.935997	150.738907	163.546448	4.997005	0.000000	0.173020	0.000000	0.000000	0.000000	1.579896	0.008290	-0.272134	0.000000	0.000000	4.000000	20.000000	0.000000
22048.365714	-0.101252	0.564236	0.187351	74.935997	150.738907	163.546448	4.997005	0.000000	0.173020	0.000000	0.000000	0.000000	1.579896	0.008290	-0.272134	0.000000	0.000000	4.000000	20.000000	0.000000
22048.369048	-0.101252	0.564236	0.187351	74.935997	150.738907	163.546448	4.997005	0.000000	0.173020	0.000000	0.000000	0.000000	1.579896	0.008290	-0.272134	0.000000	0.000000	4.000000	20.000000	0.000000
22048.372381	-0.096092	0.564224	0.185929	75.485443	150.482590	163.661819	4.999888	0.000000	0.033414	0.000000	0.000000	0.000000	1.548089	-0.003688	-0.426674	0.000000	0.000000	4.000000	20.000000	0.000000
22048.375714	-0.096092	0.564224	0.185929	75.485443	150.482590	163.661819	4.999888	0.000000	0.033414	0.000000	0.000000	0.000000	1.548089	-0.003688	-0.426674	0.000000	0.000000	4.000000	20.000000	0.000000
22048.379048	-0.096092	0.564224	0.185929	75.485443	150.482590	163.661819	4.998896	0.000000	-0.105077	0.000000	0.000000	0.000000	1.548089	-0.003688	-0.426674	0.000000	0.000000	4.000000	20.000000	0.000000
22048.382381	-0.091034	0.564173	0.183901	75.990654	150.217911	164.494873	4.998896	0.000000	-0.105077	0.000000	0.000000	0.000000	1.517398	-0.015147	-0.608195	0.000000	0.000000	4.000000	20.000000	0.000000
22048.385714	-0.091034	0.564173	0.183901	75.990654	150.217911	164.494873	4.998896	0.000000	-0.105077	0.000000	0.000000	0.000000	1.517398	-0.015147	-0.608195	0.000000	0.000000	4.000000	20.000000	0.000000
22048.389048	-0.091034	0.564173	0.183901	75.990654	150.217911	164.494873	4.994068	0.000000	-0.243488	0.000000	0.000000	0.000000	1.517398	-0.015147	-0.608195	0.000000	0.000000	4.000000	20.000000	0.000000
22048.392381	-0.086130	0.564169	0.181351	76.429520	149.847397	164.832870	4.994068	0.000000	-0.243488	0.000000	0.000000	0.000000	1.470997	-0.001192	-0.764992	0.000000	0.000000	4.000000	20.000000	0.000000
22048.395714	-0.086130	0.564169	0.181351	76.429520	149.847397	164.832870	4.994068	0.000000	-0.243488	0.000000	0.000000	0.000000	1.470997	-0.001192	-0.764992	0.000000	0.000000	4.000000	20.000000	0.000000
22048.399048	-0.086130	0.564169	0.181351	76.429520	149.847397	164.832870	4.985441	0.000000	-0.381280	0.000000	0.000000	0.000000	1.470997	-0.001192	-0.764992	0.000000	0.000000	4.000000	20.000000	0.000000
22048.402381	-0.081360	0.564228	0.178294	76.797943	149.140945	164.800919	4.985441	0.000000	-0.381280	0.000000	0.000000	0.000000	1.431024	0.017713	-0.917211	0.000000	0.000000	4.000000	20.000000	0.000000
22048.405714	-0.081360	0.564228	0.178294	76.797943	149.140945	164.800919	4.985441	0.000000	-0.381280	0.000000	0.000000	0.000000	1.431024	0.017713	-0.917211	0.000000	0.000000	4.000000	20.000000	0.000000
22048.409048	-0.081360	0.564228	0.178294	76.797943	149.140945	164.800919	4.972898	0.000000	-0.519888	0.000000	0.000000	0.000000	1.431024	0.017713	-0.917211	0.000000	0.000000	4.000000	20.000000	0.000000
22048.412381	-0.076890	0.564288	0.174788	77.161674	148.148468	164.860580	4.972898	0.000000	-0.519888	0.000000	0.000000	0.000000	1.341193	0.017790	-1.051861	0.000000	0.000000	4.000000	20.000000	0.000000
22048.415714	-0.076890	0.564288	0.174788	77.161674	148.148468	164.860580	4.972898	0.000000	-0.519888	0.000000	0.000000	0.000000	1.341193	0.017790	-1.051861	0.000000	0.000000	4.000000	20.000000	0.000000
22048.419048	-0.076890	0.564288	0.174788	77.161674	148.148468	164.860580	4.972898	0.000000	-0.519888	0.000000	0.000000	0.000000	1.341193	0.017790	-1.051861	0.000000	0.000000	4.000000	20.000000	0.000000
22048.422381	-0.072693	0.564329	0.170857	77.618294	146.767975	164.326614	4.956860	0.000000	-0.655391	0.000000	0.000000	0.000000	1.259113	0.012504	-1.179402	0.000000	0.000000	4.000000	20.000000	0.000000
22048.425714	-0.072693	0.564329	0.170857	77.618294	146.767975	164.326614	4.956860	0.000000	-0.655391	0.000000	0.000000	0.000000	1.259113	0.012504	-1.179402	0.000000	0.000000	4.000000	20.000000	0.000000
22048.429048	-0.072693	0.564329	0.170857	77.618294	146.767975	164.326614	4.937337	0.000000	-0.789114	0.000000	0.000000	0.000000	1.259113	0.012504	-1.179402	0.000000	0.000000	4.000000	20.000000	0.000000
22048.432381	-0.068904	0.564374	0.166626	78.211823	144.830368	163.166641	4.937337	0.000000	-0.789114	0.000000	0.000000	0.000000	1.136599	0.013427	-1.269026	0.000000	0.000000	4.000000	20.000000	0.000000
22048.435714	-0.068904	0.564374	0.166626	78.211823	144.830368	163.166641	4.937337	0.000000	-0.789114	0.000000	0.000000	0.000000	1.136599	0.013427	-1.269026	0.000000	0.000000	4.000000	20.000000	0.000000
22048.439048	-0.068904	0.564374	0.166626	78.851799	142.176407	161.662003	4.915142	0.000000	-0.917268	0.000000	0.000000	0.000000	1.136599	0.013427	-1.269026	0.000000	0.000000	4.000000	20.000000	0.000000
22048.442381	-0.065485	0.564359	0.162060	78.851799	142.176407	161.662003	4.915142	0.000000	-0.917268	0.000000	0.000000	0.000000	1.025662	-0.004525	-1.369991	0.000000	0.000000	4.000000	20.000000	0.000000
22048.445714	-0.065485	0.564359	0.162060	78.851799	142.176407	161.662003	4.915142	0.000000	-0.917268	0.000000	0.000000	0.000000	1.025662	-0.004525	-1.369991	0.000000	0.000000	4.000000	20.000000	0.000000
22048.449048	-0.065485	0.564359	0.162060	78.851799	142.176407	161.662003	4.915142	0.000000	-0.917268	0.000000	0.000000	0.000000	1.025662	-0.004525	-1.369991	0.000000	0.000000	4.000000	20.000000	0.000000
22048.452381	-0.062345	0.564369	0.157170	79.441879	138.812897	159.381165	4.890320	0.000000	-1.041521	0.000000	0.000000	0.000000	0.942167	0.003185	-1.467027	0.000000	0.000000	4.000000	20.000000	0.000000
22048.455714	-0.062345	0.564369	0.157170	79.441879	138.812897	159.381165	4.890320	0.000000	-1.041521	0.000000	0.000000	0.000000	0.942167	0.003185	-1.467027	0.000000	0.000000	4.000000	20.000000	0.000000
22048.459048	-0.062345	0.564369	0.157170	79.441879	138.812897	159.381165	4.890320	0.000000	-1.041521	0.000000	0.000000	0.000000	0.942167	0.003185	-1.467027	0.000000	0.000000	4.000000	20.000000	0.000000
22048.462381	-0.059401	0.564434	0.152051	79.918190	134.759872	156.406021	4.862395	0.000000	-1.164954	0.000000	0.000000	0.000000	0.883089	0.019430	-1.535634	0.000000	0.000000	4.000000	20.000000	0.000000
22048.465714	-0.059401	0.564434	0.152051	79.918190	134.759872	156.406021	4.862395	0.000000	-1.164954	0.000000	0.000000	0.000000	0.883089	0.019430	-1.535634	0.000000	0.000000	4.000000	20.000000	0.000000
22048.469048	-0.059401	0.564434	0.152051	79.918190	134.759872	156.406021	4.862395	0.000000	-1.164954	0.000000	0.000000	0.000000	0.883089	0.019430	-1.535634	0.000000	0.000000	4.000000	20.000000	0.000000
22048.472381	-0.056679	0.564562	0.146680	80.276375	130.217316	153.149490	4.830762	0.000000	-1.289859	0.000000	0.000000	0.000000	0.816675	0.038445	-1.611404	0.000000	0.000000	4.000000	20.000000	0.000000
22048.475714	-0.056679	0.564562	0.146680	80.276375	130.217316	153.149490	4.830762	0.000000	-1.289859	0.000000	0.000000	0.000000	0.816675	0.038445	-1.611404	0.000000	0.000000	4.000000	20.000000	0.000000
22048.479048	-0.056679	0.564562	0.146680	80.276375	130.217316	153.149490	4.830762	0.000000	-1.289859	0.000000	0.000000	0.000000	0.816675	0.038445	-1.611404	0.000000	0.000000	4.000000	20.000000	0.000000
22048.482381	-0.054273	0.564776	0.141193	80.574646	125.646370	149.757172	4.795229	0.000000	-1.416253	0.000000	0.000000	0.000000	0.721692	0.063922	-1.645852	0.000000	0.000000	4.000000	20.000000	0.000000
22048.485714	-0.054273	0.564776	0.141193	80.574646	125.646370	149.757172	4.795229	0.000000	-1.416253	0.000000	0.000000	0.000000	0.721692	0.063922	-1.645852	0.000000	0.000000	4.000000	20.000000	0.000000
22048.489048	-0.054273	0.564776	0.141193	80.574646	125.646370	149.757172	4.795229	0.000000	-1.416253	0.000000	0.000000	0.000000	0.721692	0.063922	-1.645852	0.000000	0.000000	4.000000	20.000000	0.000000
22048.492381	-0.052206	0.564920	0.135601	80.898819	121.554596	146.705078	4.756762	0.000000	-1.540525	0.000000	0.000000	0.000000	0.620174	0.043374	-1.677593	0.000000	0.000000	4.000000	20.000000	0.000000
22048.495714	-0.052206	0.564920	0.135601	80.898819	121.554596	146.705078	4.756762	0.000000	-1.540525	0.000000	0.000000	0.000000	0.620174	0.043374	-1.677593	0.000000	0.000000	4.000000	20.000000	0.000000
22048.499048	-0.052206	0.564920	0.135601	80.898819	121.554596	146.705078	4.756762	0.000000	-1.540525	0.000000	0.000000	0.000000	0.620174	0.043374	-1.677593	0.000000	0.000000	4.000000	20.000000	0.000000
22048.502381	-0.050583	0.565003	0.129934	81.314789	117.924362	143.825836	4.715662	0.000000	-1.662085	0.000000	0.000000	0.000000	0.486720	0.025005	-1.700200	0.000000	0.000000	4.000000	20.000000	0.000000
22048.505714	-0.050583	0.565003	0.129934	81.314789	117.924362	143.825836	4.715662	0.000000	-1.662085	0.000000	0.000000	0.000000	0.486720	0.025005	-1.700200	0.000000	0.000000	4.000000	20.000000	0.000000
22048.509048	-0.050583	0.565003	0.129934	81.314789	117.924362	143.825836	4.715662	0.000000	-1.662085	0.000000	0.000000	0.000000	0.486720	0.025005	-1.700200	0.000000	0.000000	4.000000	20.000000	0.000000
22048.512381	-0.049427	0.564989	0.124258	81.759956	114.250450	140.653824	4.673421	0.000000	-1.777396	0.000000	0.000000	0.000000	0.346896	-0.004332	-1.702907	0.000000	0.000000	4.000000	20.000000	0.000000
22048.515714	-0.049427	0.564989	0.124258	81.759956	114.250450	140.653824	4.673421	0.000000	-1.777396	0.000000	0.000000	0.000000	0.346896	-0.004332	-1.702907	0.000000	0.000000	4.000000	20.000000	0.000000
22048.519048	-0.049427	0.564989	0.124258	81.759956	114.250450	140.653824	4.673421	0.000000	-1.777396	0.000000	0.000000	0.000000	0.346896	-0.004332	-1.702907	0.000000	0.000000	4.000000	20.000000	0.000000
22048.522381	-0.048641	0.564943	0.118572	82.167091	110.040459	136.906921	4.631121	0.000000	-1.884865	0.000000	0.000000	0.000000	0.235843	-0.013939	-1.705780	0.000000	0.000000	4.000000	20.000000	0.000000
22048.525714	-0.048641	0.564943	0.118572	82.167091	110.040459	136.906921	4.631121	0.000000	-1.884865	0.000000	0.000000	0.000000	0.235843	-0.013939	-1.705780	0.000000	0.000000	4.000000	20.000000	0.000000
22048.529048	-0.048641	0.564943	0.118572	82.167091	110.040459	136.906921	4.631121	0.000000	-1.884865	0.000000	0.000000	0.000000	0.235843	-0.013939	-1.705780	0.000000	0.000000	4.000000	20.000000	0.000000
22048.532381	-0.048218	0.564872	0.112917	82.512550	105.140091	132.511063	4.588090	0.000000	-1.987317	0.000000	0.000000	0.000000	0.126959	-0.021141	-1.696436	0.000000	0.000000	4.000000	20.000000	0.000000
22048.535714	-0.048218	0.564872	0.112917	82.512550	105.140091	132.511063	4.588090	0.000000	-1.987317	0.000000	0.000000	0.000000	0.126959	-0.021141	-1.696436	0.000000	0.000000	4.000000	20.000000	0.000000
22048.539048	-0.048218	0.564872	0.112917	82.512550	105.140091	132.511063	4.588090	0.000000	-1.987317	0.000000	0.000000	0.000000	0.126959	-0.021141	-1.696436	0.000000	0.000000	4.000000	20.000000	0.000000
22048.542381	-0.048243	0.564877	0.107468	82.764214	99.352158	127.296242	4.544888	0.000000	-2.084224	0.000000	0.000000	0.000000	-0.007521	0.001424	-1.634854	0.000000	0.000000	4.000000	20.000000	0.000000
22048.545714	-0.048243	0.564877	0.107468	82.764214	99.352158	127.296242	4.544888	0.000000	-2.084224	0.000000	0.000000	0.000000	-0.007521	0.001424	-1.634854	0.000000	0.000000	4.000000	20.000000	0.000000
22048.549048	-0.048243	0.564877	0.107468	82.764214	99.352158	127.296242	4.544888	0.000000	-2.084224	0.000000	0.000000	0.000000	-0.007521	0.001424	-1.634854	0.000000	0.000000	4.000000	20.000000	0.000000
22048.552381	-0.048739	0.564942	0.102308	82.883186	92.777855	121.241257	4.504786	0.000000	-2.169538	0.000000	0.000000	0.000000	-0.148719	0.019494	-1.547743	0.000000	0.000000	4.000000	20.000000	0.000000
22048.555714	-0.048739	0.564942	0.102308	82.883186	92.777855	121.241257	4.504786	0.000000	-2.169538	0.000000	0.000000	0.000000	-0.148719	0.019494	-1.547743	0.000000	0.000000	4.000000	20.000000	0.000000
22048.559048	-0.048739	0.564942	0.102308	82.883186	92.777855	121.241257	4.504786	0.000000	-2.169538	0.000000	0.000000	0.000000	-0.148719	0.019494	-1.547743	0.000000	0.000000	4.000000	20.000000	0.000000
22048.562381	-0.049723	0.565058	0.097464	82.835350	85.805344	114.705597	4.470261	0.000000	-2.239815	0.000000	0.000000	0.000000	-0.295315	0.034940	-1.453275	0.000000	0.000000	4.000000	20.000000	0.000000
22048.565714	-0.049723	0.565058	0.097464	82.835350	85.805344	114.705597	4.470261	0.000000	-2.239815	0.000000	0.000000	0.000000	-0.295315	0.034940	-1.453275	0.000000	0.000000	4.000000	20.000000	0.000000
22048.569048	-0.049723	0.565058	0.097464	82.835350	85.805344	114.705597	4.470261	0.000000	-2.239815	0.000000	0.000000	0.000000	-0.295315	0.034940	-1.453275	0.000000	0.000000	4.000000	20.000000	0.000000
22048.572381	-0.051221	0.565184	0.093024	82.629219	78.997749	108.419586	4.443605	0.000000	-2.292241	0.000000	0.000000	0.000000	-0.449470	0.037682	-1.332003	0.000000	0.000000	4.000000	20.000000	0.000000
22048.575714	-0.051221	0.565184	0.093024	82.629219	78.997749	108.419586	4.443605	0.000000	-2.292241	0.000000	0.000000	0.000000	-0.449470	0.037682	-1.332003	0.000000	0.000000	4.000000	20.000000	0.000000
22048.579048	-0.051221	0.565184	0.093024	82.629219	78.997749	108.419586	4.443605	0.000000	-2.292241	0.000000	0.000000	0.000000	-0.449470	0.037682	-1.332003	0.000000	0.000000	4.000000	20.000000	0.000000
22048.582381	-0.053279	0.565294	0.088991	82.317833	72.733070	102.754196	4.428143	0.000000	-2.321972	0.000000	0.000000	0.000000	-0.617311	0.032947	-1.209948	0.000000	0.000000	4.000000	20.000000	0.000000
22048.585714	-0.053279	0.565294	0.088991	82.317833	72.733070	102.754196	4.428143	0.000000	-2.321972	0.000000	0.000000	0.000000	-0.617311	0.032947	-1.209948	0.000000	0.000000	4.000000	20.000000	0.000000
22048.589048	-0.053279	0.565294	0.088991	82.317833	72.733070	102.754196	4.428143	0.000000	-2.321972	0.000000	0.000000	0.000000	-0.617311	0.032947	-1.209948	0.000000	0.000000	4.000000	20.000000	0.000000
22048.592381	-0.055736	0.565422	0.085374	81.946243	67.102013	97.762192	4.426972	0.000000	-2.324202	0.000000	0.000000	0.000000	-0.736992	0.038627	-1.085235	0.000000	0.000000	4.000000	20.000000	0.000000
22048.595714	-0.055736	0.565422	0.085374	81.946243	67.102013	97.762192	4.426972	0.000000	-2.324202	0.000000	0.000000	0.000000	-0.736992	0.038627	-1.085235	0.000000	0.000000	4.000000	20.000000	0.000000
22048.599048	-0.055736	0.565422	0.085374	81.946243	67.102013	97.762192	4.426972	0.000000	-2.324202	0.000000	0.000000	0.000000	-0.736992	0.038627	-1.085235	0.000000	0.000000	4.000000	20.000000	0.000000
22048.602381	-0.058587	0.565537	0.082138	81.547783	62.221878	93.539909	4.268678	0.000000	-2.213223	0.000000	0.000000	0.000000	-0.855552	0.034280	-0.970729	0.000000	0.000000	4.000000	20.000000	0.000000
22048.605714	-0.058587	0.565537	0.082138	81.547783	62.221878	93.539909	4.268678	0.000000	-2.213223	0.000000	0.000000	0.000000	-0.855552	0.034280	-0.970729	0.000000	0.000000	4.000000	20.000000	0.000000
22048.609048	-0.058587	0.565537	0.082138	81.547783	62.221878	93.539909	4.268678	0.000000	-2.213223	0.000000	0.000000	0.000000	-0.855552	0.034280	-0.970729	0.000000	0.000000	4.000000	20.000000	0.000000
22048.612381	-0.061903	0.565702	0.079199	81.203773	59.526493	91.519089	4.106889	0.000000	-2.070631	0.000000	0.000000	0.000000	-0.994813	0.049660	-0.881648	0.000000	0.000000	4.000000	20.000000	0.000000
22048.615714	-0.061903	0.565702	0.079199	81.203773	59.526493	91.519089	4.106889	0.000000	-2.070631	0.000000	0.000000	0.000000	-0.994813	0.049660	-0.881648	0.000000	0.000000	4.000000	20.000000	0.000000
22048.619048	-0.061903	0.565702	0.079199	81.203773	59.526493	91.519089	4.106889	0.000000	-2.070631	0.000000	0.000000	0.000000	-0.994813	0.049660	-0.881648	0.000000	0.000000	4.000000	20.000000	0.000000
22048.622381	-0.065585	0.565910	0.076586	81.010033	60.529247	93.193123	3.959948	0.000000	-1.904829	0.000000	0.000000	0.000000	-1.104489	0.062442	-0.784018	0.000000	0.000000	4.000000	20.000000	0.000000
22048.625714	-0.065585	0.565910	0.076586	81.010033	60.529247	93.193123	3.959948	0.000000	-1.904829	0.000000	0.000000	0.000000	-1.104489	0.062442	-0.784018	0.000000	0.000000	4.000000	20.000000	0.000000
22048.629048	-0.065585	0.565910	0.076586	81.010033	60.529247	93.193123	3.959948	0.000000	-1.904829	0.000000	0.000000	0.000000	-1.104489	0.062442	-0.784018	0.000000	0.000000	4.000000	20.000000	0.000000
22048.632381	-0.069606	0.566166	0.074460	80.805672	62.479561	95.862587	3.829278	0.000000	-1.720747	0.000000	0.000000	0.000000	-1.206420	0.076648	-0.637673	0.000000	0.000000	4.000000	20.000000	0.000000
22048.635714	-0.069606	0.566166	0.074460	80.805672	62.479561	95.862587	3.829278	0.000000	-1.720747	0.000000	0.000000	0.000000	-1.206420	0.076648	-0.637673	0.000000	0.000000	4.000000	20.000000	0.000000
22048.639048	-0.069606	0.566166	0.074460	80.805672	62.479561	95.862587	3.829278	0.000000	-1.720747	0.000000	0.000000	0.000000	-1.206420	0.076648	-0.637673	0.000000	0.000000	4.000000	20.000000	0.000000
22048.642381	-0.073938	0.566488	0.072901	80.516205	64.352753	98.365990	3.722999	0.000000	-1.519677	0.000000	0.000000	0.000000	-1.299392	0.096524	-0.467675	0.000000	0.000000	4.000000	20.000000	0.000000
22048.645714	-0.073938	0.566488	0.072901	80.516205	64.352753	98.365990	3.722999	0.000000	-1.519677	0.000000	0.000000	0.000000	-1.299392	0.096524	-0.467675	0.000000	0.000000	4.000000	20.000000	0.000000
22048.649048	-0.073938	0.566488	0.072901	80.516205	64.352753	98.365990	3.722999	0.000000	-1.519677	0.000000	0.000000	0.000000	-1.299392	0.096524	-0.467675	0.000000	0.000000	4.000000	20.000000	0.000000
22048.652381	-0.078542	0.566801	0.071905	80.151062	66.025879	99.670639	3.645053	0.000000	-1.303112	0.000000	0.000000	0.000000	-1.381176	0.093951	-0.298815	0.000000	0.000000	4.000000	20.000000	0.000000
22048.655714	-0.078542	0.566801	0.071905	80.151062	66.025879	99.670639	3.645053	0.000000	-1.303112	0.000000	0.000000	0.000000	-1.381176	0.093951	-0.298815	0.000000	0.000000	4.000000	20.000000	0.000000
22048.659048	-0.078542	0.566801	0.071905	80.151062	66.025879	99.670639	3.645053	0.000000	-1.303112	0.000000	0.000000	0.000000	-1.381176	0.093951	-0.298815	0.000000	0.000000	4.000000	20.000000	0.000000
22048.662381	-0.083286	0.567093	0.071346	79.738388	67.924004	100.731483	3.595251	0.000000	-1.072916	0.000000	0.000000	0.000000	-1.423303	0.087820	-0.167728	0.000000	0.000000	4.000000	20.000000	0.000000
22048.665714	-0.083286	0.567093	0.071346	79.738388	67.924004	100.731483	3.595251	0.000000	-1.072916	0.000000	0.000000	0.000000	-1.423303	0.087820	-0.167728	0.000000	0.000000	4.000000	20.000000	0.000000
22048.669048	-0.083286	0.567093	0.071346	79.738388	67.924004	100.731483	3.595251	0.000000	-1.072916	0.000000	0.000000	0.000000	-1.423303	0.087820	-0.167728	0.000000	0.000000	4.000000	20.000000	0.000000
22048.672381	-0.088308	0.567289	0.071194	79.294579	70.246002	102.800545	3.567297	0.000000	-0.835699	0.000000	0.000000	0.000000	-1.506562	0.058653	-0.045552	0.000000	0.000000	4.000000	20.000000	0.000000
22048.675714	-0.088308	0.567289	0.071194	79.294579	70.246002	102.800545	3.567297	0.000000	-0.835699	0.000000	0.000000	0.000000	-1.506562	0.058653	-0.045552	0.000000	0.000000	4.000000	20.000000	0.000000
22048.679048	-0.088308	0.567289	0.071194	79.294579	70.246002	102.800545	3.567297	0.000000	-0.835699	0.000000	0.000000	0.000000	-1.506562	0.058653	-0.045552	0.000000	0.000000	4.000000	20.000000	0.000000
22048.682381	-0.093461	0.567515	0.071421	78.844810	72.496307	104.770325	3.559705	0.000000	-0.584605	0.000000	0.000000	0.000000	-1.546030	0.067659	0.068194	0.000000	0.000000	4.000000	20.000000	0.000000
22048.685714	-0.093461	0.567515	0.071421	78.844810	72.496307	104.770325	3.559705	0.000000	-0.584605	0.000000	0.000000	0.000000	-1.546030	0.067659	0.068194	0.000000	0.000000	4.000000	20.000000	0.000000
22048.689048	-0.093461	0.567515	0.071421	78.844810	72.496307	104.770325	3.559705	0.000000	-0.584605	0.000000	0.000000	0.000000	-1.546030	0.067659	0.068194	0.000000	0.000000	4.000000	20.000000	0.000000
22048.692381	-0.098513	0.567700	0.072104	78.444389	74.500336	105.858353	3.571070	0.000000	-0.326933	0.000000	0.000000	0.000000	-1.515518	0.055605	0.204649	0.000000	0.000000	4.000000	20.000000	0.000000
22048.695714	-0.098513	0.567700	0.072104	78.444389	74.500336	105.858353	3.571070	0.000000	-0.326933	0.000000	0.000000	0.000000	-1.515518	0.055605	0.204649	0.000000	0.000000	4.000000	20.000000	0.000000
22048.699048	-0.098513	0.567700	0.072104	78.444389	74.500336	105.858353	3.571070	0.000000	-0.326933	0.000000	0.000000	0.000000	-1.515518	0.055605	0.204649	0.000000	0.000000	4.000000	20.000000	0.000000
22048.702381	-0.103634	0.567822	0.073257	78.106384	76.240303	106.797310	3.605178	0.000000	-0.074347	0.000000	0.000000	0.000000	-1.536235	0.036487	0.345891	0.000000	0.000000	4.000000	20.000000	0.000000
22048.705714	-0.103634	0.567822	0.073257	78.106384	76.240303	106.797310	3.605178	0.000000	-0.074347	0.000000	0.000000	0.000000	-1.536235	0.036487	0.345891	0.000000	0.000000	4.000000	20.000000	0.000000
22048.709048	-0.103634	0.567822	0.073257	78.106384	76.240303	106.797310	3.605178	0.000000	-0.074347	0.000000	0.000000	0.000000	-1.536235	0.036487	0.345891	0.000000	0.000000	4.000000	20.000000	0.000000
22048.712381	-0.108712	0.567925	0.074912	77.812035	77.806023	108.102318	3.662827	0.000000	0.181692	0.000000	0.000000	0.000000	-1.523369	0.030954	0.496612	0.000000	0.000000	4.000000	20.000000	0.000000
22048.715714	-0.108712	0.567925	0.074912	77.812035	77.806023	108.102318	3.662827	0.000000	0.181692	0.000000	0.000000	0.000000	-1.523369	0.030954	0.496612	0.000000	0.000000	4.000000	20.000000	0.000000
22048.719048	-0.108712	0.567925	0.074912	77.812035	77.806023	108.102318	3.662827	0.000000	0.181692	0.000000	0.000000	0.000000	-1.523369	0.030954	0.496612	0.000000	0.000000	4.000000	20.000000	0.000000
22048.722381	-0.113618	0.568003	0.077160	77.560852	79.433739	109.431541	3.745595	0.000000	0.435587	0.000000	0.000000	0.000000	-1.471794	0.023348	0.674468	0.000000	0.000000	4.000000	20.000000	0.000000
22048.725714	-0.113618	0.568003	0.077160	77.560852	79.433739	109.431541	3.745595	0.000000	0.435587	0.000000	0.000000	0.000000	-1.471794	0.023348	0.674468	0.000000	0.000000	4.000000	20.000000	0.000000
22048.729048	-0.113618	0.568003	0.077160	77.560852	79.433739	109.431541	3.745595	0.000000	0.435587	0.000000	0.000000	0.000000	-1.471794	0.023348	0.674468	0.000000	0.000000	4.000000	20.000000	0.000000
22048.732381	-0.118243	0.568083	0.079959	77.317963	81.526230	110.855385	3.858006	0.000000	0.680886	0.000000	0.000000	0.000000	-1.387684	0.024219	0.839563	0.000000	0.000000	4.000000	20.000000	0.000000
22048.735714	-0.118243	0.568083	0.079959	77.317963	81.526230	110.855385	3.858006	0.000000	0.680886	0.000000	0.000000	0.000000	-1.387684	0.024219	0.839563	0.000000	0.000000	4.000000	20.000000	0.000000
22048.739048	-0.118243	0.568083	0.079959	77.317963	81.526230	110.855385	3.997933	0.000000	0.912166	0.000000	0.000000	0.000000	-1.387684	0.024219	0.839563	0.000000	0.000000	4.000000	20.000000	0.000000
22048.742381	-0.122501	0.568166	0.083269	77.028831	84.625633	112.915657	3.997933	0.000000	0.912166	0.000000	0.000000	0.000000	-1.277173	0.024727	0.992972	0.000000	0.000000	4.000000	20.000000	0.000000
22048.745714	-0.122501	0.568166	0.083269	77.028831	84.625633	112.915657	3.997933	0.000000	0.912166	0.000000	0.000000	0.000000	-1.277173	0.024727	0.992972	0.000000	0.000000	4.000000	20.000000	0.000000
22048.749048	-0.122501	0.568166	0.083269	77.028831	84.625633	112.915657	3.997933	0.000000	0.912166	0.000000	0.000000	0.000000	-1.277173	0.024727	0.992972	0.000000	0.000000	4.000000	20.000000	0.000000
22048.752381	-0.126358	0.568306	0.087088	76.653847	88.407570	115.829681	4.163429	0.000000	1.125028	0.000000	0.000000	0.000000	-1.157230	0.042148	1.145936	0.000000	0.000000	4.000000	20.000000	0.000000
22048.755714	-0.126358	0.568306	0.087088	76.653847	88.407570	115.829681	4.163429	0.000000	1.125028	0.000000	0.000000	0.000000	-1.157230	0.042148	1.145936	0.000000	0.000000	4.000000	20.000000	0.000000
22048.759048	-0.126358	0.568306	0.087088	76.653847	88.407570	115.829681	4.163429	0.000000	1.125028	0.000000	0.000000	0.000000	-1.157230	0.042148	1.145936	0.000000	0.000000	4.000000	20.000000	0.000000
22048.762381	-0.129818	0.568486	0.091341	76.229546	92.147583	118.861877	4.354418	0.000000	1.317900	0.000000	0.000000	0.000000	-1.037864	0.054054	1.275806	0.000000	0.000000	4.000000	20.000000	0.000000
22048.765714	-0.129818	0.568486	0.091341	76.229546	92.147583	118.861877	4.354418	0.000000	1.317900	0.000000	0.000000	0.000000	-1.037864	0.054054	1.275806	0.000000	0.000000	4.000000	20.000000	0.000000
22048.769048	-0.129818	0.568486	0.091341	76.229546	92.147583	118.861877	4.354418	0.000000	1.317900	0.000000	0.000000	0.000000	-1.037864	0.054054	1.275806	0.000000	0.000000	4.000000	20.000000	0.000000
22048.772381	-0.132898	0.568672	0.096029	75.852913	95.826698	121.648117	4.567052	0.000000	1.490877	0.000000	0.000000	0.000000	-0.924011	0.055736	1.406408	0.000000	0.000000	4.000000	20.000000	0.000000
22048.775714	-0.132898	0.568672	0.096029	75.852913	95.826698	121.648117	4.567052	0.000000	1.490877	0.000000	0.000000	0.000000	-0.924011	0.055736	1.406408	0.000000	0.000000	4.000000	20.000000	0.000000
22048.779048	-0.132898	0.568672	0.096029	75.852913	95.826698	121.648117	4.567052	0.000000	1.490877	0.000000	0.000000	0.000000	-0.924011	0.055736	1.406408	0.000000	0.000000	4.000000	20.000000	0.000000
22048.782381	-0.135510	0.568888	0.101066	75.532303	99.413498	124.189575	4.730133	0.000000	1.620446	0.000000	0.000000	0.000000	-0.783681	0.064801	1.511067	0.000000	0.000000	4.000000	20.000000	0.000000
22048.785714	-0.135510	0.568888	0.101066	75.532303	99.413498	124.189575	4.730133	0.000000	1.620446	0.000000	0.000000	0.000000	-0.783681	0.064801	1.511067	0.000000	0.000000	4.000000	20.000000	0.000000
22048.789048	-0.135510	0.568888	0.101066	75.532303	99.413498	124.189575	4.730133	0.000000	1.620446	0.000000	0.000000	0.000000	-0.783681	0.064801	1.511067	0.000000	0.000000	4.000000	20.000000	0.000000
22048.792381	-0.137652	0.569055	0.106387	75.267975	102.969002	126.800827	4.717298	0.000000	1.657438	0.000000	0.000000	0.000000	-0.642497	0.049913	1.596183	0.000000	0.000000	4.000000	20.000000	0.000000
22048.795714	-0.137652	0.569055	0.106387	75.267975	102.969002	126.800827	4.717298	0.000000	1.657438	0.000000	0.000000	0.000000	-0.642497	0.049913	1.596183	0.000000	0.000000	4.000000	20.000000	0.000000
22048.799048	-0.137652	0.569055	0.106387	75.267975	102.969002	126.800827	4.717298	0.000000	1.657438	0.000000	0.000000	0.000000	-0.642497	0.049913	1.596183	0.000000	0.000000	4.000000	20.000000	0.000000
22048.802381	-0.139349	0.569225	0.111932	75.081413	106.572479	129.474808	4.713513	0.000000	1.668170	0.000000	0.000000	0.000000	-0.509382	0.051111	1.663532	0.000000	0.000000	4.000000	20.000000	0.000000
22048.805714	-0.139349	0.569225	0.111932	75.081413	106.572479	129.474808	4.713513	0.000000	1.668170	0.000000	0.000000	0.000000	-0.509382	0.051111	1.663532	0.000000	0.000000	4.000000	20.000000	0.000000
22048.809048	-0.139349	0.569225	0.111932	75.081413	106.572479	129.474808	4.713513	0.000000	1.668170	0.000000	0.000000	0.000000	-0.509382	0.051111	1.663532	0.000000	0.000000	4.000000	20.000000	0.000000
22048.812381	-0.140506	0.569325	0.117599	74.978561	110.242737	132.116302	4.717010	0.000000	1.658259	0.000000	0.000000	0.000000	-0.346874	0.030017	1.700175	0.000000	0.000000	4.000000	20.000000	0.000000
22048.815714	-0.140506	0.569325	0.117599	74.978561	110.242737	132.116302	4.717010	0.000000	1.658259	0.000000	0.000000	0.000000	-0.346874	0.030017	1.700175	0.000000	0.000000	4.000000	20.000000	0.000000
22048.819048	-0.140506	0.569325	0.117599	74.978561	110.242737	132.116302	4.717010	0.000000	1.658259	0.000000	0.000000	0.000000	-0.346874	0.030017	1.700175	0.000000	0.000000	4.000000	20.000000	0.000000
22048.822381	-0.141094	0.569379	0.123349	74.897461	113.901840	134.983063	4.727430	0.000000	1.628313	0.000000	0.000000	0.000000	-0.176447	0.016217	1.725088	0.000000	0.000000	4.000000	20.000000	0.000000
22048.825714	-0.141094	0.569379	0.123349	74.897461	113.901840	134.983063	4.727430	0.000000	1.628313	0.000000	0.000000	0.000000	-0.176447	0.016217	1.725088	0.000000	0.000000	4.000000	20.000000	0.000000
22048.829048	-0.141094	0.569379	0.123349	74.897461	113.901840	134.983063	4.727430	0.000000	1.628313	0.000000	0.000000	0.000000	-0.176447	0.016217	1.725088	0.000000	0.000000	4.000000	20.000000	0.000000
22048.832381	-0.141177	0.569413	0.129024	74.796143	117.506279	137.912537	4.743677	0.000000	1.580358	0.000000	0.000000	0.000000	-0.024955	0.010106	1.702549	0.000000	0.000000	4.000000	20.000000	0.000000
22048.835714	-0.141177	0.569413	0.129024	74.796143	117.506279	137.912537	4.743677	0.000000	1.580358	0.000000	0.000000	0.000000	-0.024955	0.010106	1.702549	0.000000	0.000000	4.000000	20.000000	0.000000
22048.839048	-0.141177	0.569413	0.129024	74.796143	117.506279	137.912537	4.743677	0.000000	1.580358	0.000000	0.000000	0.000000	-0.024955	0.010106	1.702549	0.000000	0.000000	4.000000	20.000000	0.000000
22048.842381	-0.140570	0.569402	0.134519	74.674614	121.104568	140.758240	4.763307	0.000000	1.520169	0.000000	0.000000	0.000000	0.182070	-0.003366	1.648493	0.000000	0.000000	4.000000	20.000000	0.000000
22048.845714	-0.140570	0.569402	0.134519	74.674614	121.104568	140.758240	4.763307	0.000000	1.520169	0.000000	0.000000	0.000000	0.182070	-0.003366	1.648493	0.000000	0.000000	4.000000	20.000000	0.000000
22048.849048	-0.140570	0.569402	0.134519	74.674614	121.104568	140.758240	4.763307	0.000000	1.520169	0.000000	0.000000	0.000000	0.182070	-0.003366	1.648493	0.000000	0.000000	4.000000	20.000000	0.000000
22048.852381	-0.139448	0.569322	0.139741	74.516548	124.619087	143.456833	4.787027	0.000000	1.443735	0.000000	0.000000	0.000000	0.336714	-0.023771	1.566457	0.000000	0.000000	4.000000	20.000000	0.000000
22048.855714	-0.139448	0.569322	0.139741	74.516548	124.619087	143.456833	4.787027	0.000000	1.443735	0.000000	0.000000	0.000000	0.336714	-0.023771	1.566457	0.000000	0.000000	4.000000	20.000000	0.000000
22048.859048	-0.139448	0.569322	0.139741	74.516548	124.619087	143.456833	4.787027	0.000000	1.443735	0.000000	0.000000	0.000000	0.336714	-0.023771	1.566457	0.000000	0.000000	4.000000	20.000000	0.000000
22048.862381	-0.137924	0.569246	0.144557	74.331215	128.003860	146.034683	4.811946	0.000000	1.358374	0.000000	0.000000	0.000000	0.457002	-0.022748	1.444754	0.000000	0.000000	4.000000	20.000000	0.000000
22048.865714	-0.137924	0.569246	0.144557	74.331215	128.003860	146.034683	4.811946	0.000000	1.358374	0.000000	0.000000	0.000000	0.457002	-0.022748	1.444754	0.000000	0.000000	4.000000	20.000000	0.000000
22048.869048	-0.137924	0.569246	0.144557	74.331215	128.003860	146.034683	4.811946	0.000000	1.358374	0.000000	0.000000	0.000000	0.457002	-0.022748	1.444754	0.000000	0.000000	4.000000	20.000000	0.000000
22048.872381	-0.135958	0.569133	0.148913	74.109360	131.278656	148.618912	4.836333	0.000000	1.268810	0.000000	0.000000	0.000000	0.589813	-0.034152	1.307016	0.000000	0.000000	4.000000	20.000000	0.000000
22048.875714	-0.135958	0.569133	0.148913	74.109360	131.278656	148.618912	4.836333	0.000000	1.268810	0.000000	0.000000	0.000000	0.589813	-0.034152	1.307016	0.000000	0.000000	4.000000	20.000000	0.000000
22048.879048	-0.135958	0.569133	0.148913	74.109360	131.278656	148.618912	4.836333	0.000000	1.268810	0.000000	0.000000	0.000000	0.589813	-0.034152	1.307016	0.000000	0.000000	4.000000	20.000000	0.000000
22048.882381	-0.133613	0.569006	0.152815	73.834740	134.345718	151.033203	4.860309	0.000000	1.173626	0.000000	0.000000	0.000000	0.703519	-0.038085	1.170559	0.000000	0.000000	4.000000	20.000000	0.000000
22048.885714	-0.133613	0.569006	0.152815	73.834740	134.345718	151.033203	4.860309	0.000000	1.173626	0.000000	0.000000	0.000000	0.703519	-0.038085	1.170559	0.000000	0.000000	4.000000	20.000000	0.000000
22048.889048	-0.133613	0.569006	0.152815	73.834740	134.345718	151.033203	4.860309	0.000000	1.173626	0.000000	0.000000	0.000000	0.703519	-0.038085	1.170559	0.000000	0.000000	4.000000	20.000000	0.000000
22048.892381	-0.130853	0.568878	0.156215	73.523659	137.015472	153.090363	4.883263	0.000000	1.074124	0.000000	0.000000	0.000000	0.828110	-0.038450	1.020047	0.000000	0.000000	4.000000	20.000000	0.000000
22048.895714	-0.130853	0.568878	0.156215	73.523659	137.015472	153.090363	4.883263	0.000000	1.074124	0.000000	0.000000	0.000000	0.828110	-0.038450	1.020047	0.000000	0.000000	4.000000	20.000000	0.000000
22048.899048	-0.130853	0.568878	0.156215	73.523659	137.015472	153.090363	4.883263	0.000000	1.074124	0.000000	0.000000	0.000000	0.828110	-0.038450	1.020047	0.000000	0.000000	4.000000	20.000000	0.000000
22048.902381	-0.127785	0.568765	0.159165	73.277298	139.114273	154.630630	4.905245	0.000000	0.968798	0.000000	0.000000	0.000000	0.920330	-0.033879	0.884783	0.000000	0.000000	4.000000	20.000000	0.000000
22048.905714	-0.127785	0.568765	0.159165	73.277298	139.114273	154.630630	4.905245	0.000000	0.968798	0.000000	0.000000	0.000000	0.920330	-0.033879	0.884783	0.000000	0.000000	4.000000	20.000000	0.000000
22048.909048	-0.127785	0.568765	0.159165	73.277298	139.114273	154.630630	4.905245	0.000000	0.968798	0.000000	0.000000	0.000000	0.920330	-0.033879	0.884783	0.000000	0.000000	4.000000	20.000000	0.000000
22048.912381	-0.124388	0.568635	0.161675	73.391289	140.338120	155.347549	4.925512	0.000000	0.859840	0.000000	0.000000	0.000000	1.019018	-0.038739	0.752978	0.000000	0.000000	4.000000	20.000000	0.000000
22048.915714	-0.124388	0.568635	0.161675	73.391289	140.338120	155.347549	4.925512	0.000000	0.859840	0.000000	0.000000	0.000000	1.019018	-0.038739	0.752978	0.000000	0.000000	4.000000	20.000000	0.000000
22048.919048	-0.124388	0.568635	0.161675	73.391289	140.338120	155.347549	4.925512	0.000000	0.859840	0.000000	0.000000	0.000000	1.019018	-0.038739	0.752978	0.000000	0.000000	4.000000	20.000000	0.000000
22048.922381	-0.120723	0.568541	0.163706	73.779503	141.075073	155.598053	4.944064	0.000000	0.745807	0.000000	0.000000	0.000000	1.099525	-0.028334	0.609294	0.000000	0.000000	4.000000	20.000000	0.000000
22048.925714	-0.120723	0.568541	0.163706	73.779503	141.075073	155.598053	4.944064	0.000000	0.745807	0.000000	0.000000	0.000000	1.099525	-0.028334	0.609294	0.000000	0.000000	4.000000	20.000000	0.000000
22048.929048	-0.120723	0.568541	0.163706	73.779503	141.075073	155.598053	4.944064	0.000000	0.745807	0.000000	0.000000	0.000000	1.099525	-0.028334	0.609294	0.000000	0.000000	4.000000	20.000000	0.000000
22048.932381	-0.116851	0.568477	0.165210	74.217773	141.755493	155.792953	4.960413	0.000000	0.627935	0.000000	0.000000	0.000000	1.161718	-0.019182	0.451349	0.000000	0.000000	4.000000	20.000000	0.000000
22048.935714	-0.116851	0.568477	0.165210	74.217773	141.755493	155.792953	4.960413	0.000000	0.627935	0.000000	0.000000	0.000000	1.161718	-0.019182	0.451349	0.000000	0.000000	4.000000	20.000000	0.000000
22048.939048	-0.116851	0.568477	0.165210	74.217773	141.755493	155.792953	4.974193	0.000000	0.507354	0.000000	0.000000	0.000000	1.161718	-0.019182	0.451349	0.000000	0.000000	4.000000	20.000000	0.000000
22048.942381	-0.112836	0.568494	0.166149	74.651520	142.485870	156.033112	4.974193	0.000000	0.507354	0.000000	0.000000	0.000000	1.204609	0.004949	0.281718	0.000000	0.000000	4.000000	20.000000	0.000000
22048.945714	-0.112836	0.568494	0.166149	74.651520	142.485870	156.033112	4.974193	0.000000	0.507354	0.000000	0.000000	0.000000	1.204609	0.004949	0.281718	0.000000	0.000000	4.000000	20.000000	0.000000
22048.949048	-0.112836	0.568494	0.166149	74.651520	142.485870	156.033112	4.974193	0.000000	0.507354	0.000000	0.000000	0.000000	1.204609	0.004949	0.281718	0.000000	0.000000	4.000000	20.000000	0.000000
22048.952381	-0.108757	0.568672	0.166567	75.063957	143.160446	156.254990	4.985146	0.000000	0.385120	0.000000	0.000000	0.000000	1.223526	0.053627	0.125414	0.000000	0.000000	4.000000	20.000000	0.000000
22048.955714	-0.108757	0.568672	0.166567	75.063957	143.160446	156.254990	4.985146	0.000000	0.385120	0.000000	0.000000	0.000000	1.223526	0.053627	0.125414	0.000000	0.000000	4.000000	20.000000	0.000000
22048.959048	-0.108757	0.568672	0.166567	75.063957	143.160446	156.254990	4.985146	0.000000	0.385120	0.000000	0.000000	0.000000	1.223526	0.053627	0.125414	0.000000	0.000000	4.000000	20.000000	0.000000
22048.962381	-0.104605	0.568915	0.166520	75.463547	143.503937	156.795624	4.993104	0.000000	0.262510	0.000000	0.000000	0.000000	1.245800	0.072785	-0.014142	0.000000	0.000000	4.000000	20.000000	0.000000
22048.965714	-0.104605	0.568915	0.166520	75.463547	143.503937	156.795624	4.993104	0.000000	0.262510	0.000000	0.000000	0.000000	1.245800	0.072785	-0.014142	0.000000	0.000000	4.000000	20.000000	0.000000
22048.969048	-0.104605	0.568915	0.166520	75.463547	143.503937	156.795624	4.993104	0.000000	0.262510	0.000000	0.000000	0.000000	1.245800	0.072785	-0.014142	0.000000	0.000000	4.000000	20.000000	0.000000
22048.972381	-0.100457	0.569322	0.166067	75.909393	143.435730	157.454208	4.998090	0.000000	0.138204	0.000000	0.000000	0.000000	1.244329	0.122066	-0.135949	0.000000	0.000000	4.000000	20.000000	0.000000
22048.975714	-0.100457	0.569322	0.166067	75.909393	143.435730	157.454208	4.998090	0.000000	0.138204	0.000000	0.000000	0.000000	1.244329	0.122066	-0.135949	0.000000	0.000000	4.000000	20.000000	0.000000
22048.979048	-0.100457	0.569322	0.166067	75.909393	143.435730	157.454208	4.998090	0.000000	0.138204	0.000000	0.000000	0.000000	1.244329	0.122066	-0.135949	0.000000	0.000000	4.000000	20.000000	0.000000
22048.982381	-0.096273	0.569779	0.165289	76.438446	143.081879	157.768723	4.999981	0.000000	0.013752	0.000000	0.000000	0.000000	1.255138	0.137300	-0.233492	0.000000	0.000000	4.000000	20.000000	0.000000
22048.985714	-0.096273	0.569779	0.165289	76.438446	143.081879	157.768723	4.999981	0.000000	0.013752	0.000000	0.000000	0.000000	1.255138	0.137300	-0.233492	0.000000	0.000000	4.000000	20.000000	0.000000
22048.989048	-0.096273	0.569779	0.165289	76.438446	143.081879	157.768723	4.998729	0.000000	-0.112714	0.000000	0.000000	0.000000	1.255138	0.137300	-0.233492	0.000000	0.000000	4.000000	20.000000	0.000000
22048.992381	-0.092145	0.570355	0.164157	77.000702	142.552643	157.878082	4.998729	0.000000	-0.112714	0.000000	0.000000	0.000000	1.238265	0.172547	-0.339383	0.000000	0.000000	4.000000	20.000000	0.000000
22048.995714	-0.092145	0.570355	0.164157	77.000702	142.552643	157.878082	4.998729	0.000000	-0.112714	0.000000	0.000000	0.000000	1.238265	0.172547	-0.339383	0.000000	0.000000	4.000000	20.000000	0.000000
22048.999048	-0.092145	0.570355	0.164157	77.000702	142.552643	157.878082	4.998729	0.000000	-0.112714	0.000000	0.000000	0.000000	1.238265	0.172547	-0.339383	0.000000	0.000000	4.000000	20.000000	0.000000
22049.002381	-0.088131	0.570929	0.162612	77.560661	141.998154	158.073761	4.994286	0.000000	-0.238966	0.000000	0.000000	0.000000	1.204366	0.172276	-0.463567	0.000000	0.000000	4.000000	20.000000	0.000000
22049.005714	-0.088131	0.570929	0.162612	77.560661	141.998154	158.073761	4.994286	0.000000	-0.238966	0.000000	0.000000	0.000000	1.204366	0.172276	-0.463567	0.000000	0.000000	4.000000	20.000000	0.000000
22049.009048	-0.088131	0.570929	0.162612	77.560661	141.998154	158.073761	4.994286	0.000000	-0.238966	0.000000	0.000000	0.000000	1.204366	0.172276	-0.463567	0.000000	0.000000	4.000000	20.000000	0.000000
22049.012381	-0.084268	0.571540	0.160677	78.091003	141.535797	158.318787	4.986734	0.000000	-0.363984	0.000000	0.000000	0.000000	1.158923	0.183331	-0.580527	0.000000	0.000000	4.000000	20.000000	0.000000
22049.015714	-0.084268	0.571540	0.160677	78.091003	141.535797	158.318787	4.986734	0.000000	-0.363984	0.000000	0.000000	0.000000	1.158923	0.183331	-0.580527	0.000000	0.000000	4.000000	20.000000	0.000000
22049.019048	-0.084268	0.571540	0.160677	78.091003	141.535797	158.318787	4.986734	0.000000	-0.363984	0.000000	0.000000	0.000000	1.158923	0.183331	-0.580527	0.000000	0.000000	4.000000	20.000000	0.000000
22049.022381	-0.080620	0.572205	0.158359	78.584541	141.173798	158.533447	4.976204	0.000000	-0.487230	0.000000	0.000000	0.000000	1.094212	0.199432	-0.695566	0.000000	0.000000	4.000000	20.000000	0.000000
22049.025714	-0.080620	0.572205	0.158359	78.584541	141.173798	158.533447	4.976204	0.000000	-0.487230	0.000000	0.000000	0.000000	1.094212	0.199432	-0.695566	0.000000	0.000000	4.000000	20.000000	0.000000
22049.029048	-0.080620	0.572205	0.158359	78.584541	141.173798	158.533447	4.976204	0.000000	-0.487230	0.000000	0.000000	0.000000	1.094212	0.199432	-0.695566	0.000000	0.000000	4.000000	20.000000	0.000000
22049.032381	-0.077254	0.572926	0.155685	79.042870	140.806900	158.828979	4.962975	0.000000	-0.607358	0.000000	0.000000	0.000000	1.010012	0.216395	-0.802105	0.000000	0.000000	4.000000	20.000000	0.000000
22049.035714	-0.077254	0.572926	0.155685	79.042870	140.806900	158.828979	4.962975	0.000000	-0.607358	0.000000	0.000000	0.000000	1.010012	0.216395	-0.802105	0.000000	0.000000	4.000000	20.000000	0.000000
22049.039048	-0.077254	0.572926	0.155685	79.042870	140.806900	158.828979	4.947473	0.000000	-0.722849	0.000000	0.000000	0.000000	1.010012	0.216395	-0.802105	0.000000	0.000000	4.000000	20.000000	0.000000
22049.042381	-0.074204	0.573693	0.152710	79.487587	140.193237	158.669846	4.947473	0.000000	-0.722849	0.000000	0.000000	0.000000	0.915007	0.230103	-0.892424	0.000000	0.000000	4.000000	20.000000	0.000000
22049.045714	-0.074204	0.573693	0.152710	79.487587	140.193237	158.669846	4.947473	0.000000	-0.722849	0.000000	0.000000	0.000000	0.915007	0.230103	-0.892424	0.000000	0.000000	4.000000	20.000000	0.000000
22049.049048	-0.074204	0.573693	0.152710	79.487587	140.193237	158.669846	4.947473	0.000000	-0.722849	0.000000	0.000000	0.000000	0.915007	0.230103	-0.892424	0.000000	0.000000	4.000000	20.000000	0.000000
22049.052381	-0.071478	0.574483	0.149514	79.950279	139.020248	158.380096	4.930153	0.000000	-0.832819	0.000000	0.000000	0.000000	0.817782	0.236889	-0.958877	0.000000	0.000000	4.000000	20.000000	0.000000
22049.055714	-0.071478	0.574483	0.149514	79.950279	139.020248	158.380096	4.930153	0.000000	-0.832819	0.000000	0.000000	0.000000	0.817782	0.236889	-0.958877	0.000000	0.000000	4.000000	20.000000	0.000000
22049.059048	-0.071478	0.574483	0.149514	79.950279	139.020248	158.380096	4.930153	0.000000	-0.832819	0.000000	0.000000	0.000000	0.817782	0.236889	-0.958877	0.000000	0.000000	4.000000	20.000000	0.000000
22049.062381	-0.069165	0.575286	0.146146	80.484650	137.312866	157.695007	4.911430	0.000000	-0.936937	0.000000	0.000000	0.000000	0.693788	0.241054	-1.010482	0.000000	0.000000	4.000000	20.000000	0.000000
22049.065714	-0.069165	0.575286	0.146146	80.484650	137.312866	157.695007	4.911430	0.000000	-0.936937	0.000000	0.000000	0.000000	0.693788	0.241054	-1.010482	0.000000	0.000000	4.000000	20.000000	0.000000
22049.069048	-0.069165	0.575286	0.146146	80.484650	137.312866	157.695007	4.911430	0.000000	-0.936937	0.000000	0.000000	0.000000	0.693788	0.241054	-1.010482	0.000000	0.000000	4.000000	20.000000	0.000000
22049.072381	-0.067180	0.576043	0.142667	81.064514	135.087738	156.258408	4.892293	0.000000	-1.032212	0.000000	0.000000	0.000000	0.595501	0.227028	-1.043508	0.000000	0.000000	4.000000	20.000000	0.000000
22049.075714	-0.067180	0.576043	0.142667	81.064514	135.087738	156.258408	4.892293	0.000000	-1.032212	0.000000	0.000000	0.000000	0.595501	0.227028	-1.043508	0.000000	0.000000	4.000000	20.000000	0.000000
22049.079048	-0.067180	0.576043	0.142667	81.064514	135.087738	156.258408	4.892293	0.000000	-1.032212	0.000000	0.000000	0.000000	0.595501	0.227028	-1.043508	0.000000	0.000000	4.000000	20.000000	0.000000
22049.082381	-0.065544	0.576733	0.139063	81.651978	132.382584	154.328400	4.872728	0.000000	-1.120947	0.000000	0.000000	0.000000	0.490697	0.206896	-1.081118	0.000000	0.000000	4.000000	20.000000	0.000000
22049.085714	-0.065544	0.576733	0.139063	81.651978	132.382584	154.328400	4.872728	0.000000	-1.120947	0.000000	0.000000	0.000000	0.490697	0.206896	-1.081118	0.000000	0.000000	4.000000	20.000000	0.000000
22049.089048	-0.065544	0.576733	0.139063	81.651978	132.382584	154.328400	4.853250	0.000000	-1.202482	0.000000	0.000000	0.000000	0.490697	0.206896	-1.081118	0.000000	0.000000	4.000000	20.000000	0.000000
22049.092381	-0.064313	0.577362	0.135367	82.202171	129.349457	152.144379	4.853250	0.000000	-1.202482	0.000000	0.000000	0.000000	0.369550	0.188955	-1.109011	0.000000	0.000000	4.000000	20.000000	0.000000
22049.095714	-0.064313	0.577362	0.135367	82.202171	129.349457	152.144379	4.853250	0.000000	-1.202482	0.000000	0.000000	0.000000	0.369550	0.188955	-1.109011	0.000000	0.000000	4.000000	20.000000	0.000000
22049.099048	-0.064313	0.577362	0.135367	82.202171	129.349457	152.144379	4.853250	0.000000	-1.202482	0.000000	0.000000	0.000000	0.369550	0.188955	-1.109011	0.000000	0.000000	4.000000	20.000000	0.000000
22049.102381	-0.063451	0.577868	0.131595	82.693382	126.017403	149.358948	4.834805	0.000000	-1.274622	0.000000	0.000000	0.000000	0.258520	0.151614	-1.131388	0.000000	0.000000	4.000000	20.000000	0.000000
22049.105714	-0.063451	0.577868	0.131595	82.693382	126.017403	149.358948	4.834805	0.000000	-1.274622	0.000000	0.000000	0.000000	0.258520	0.151614	-1.131388	0.000000	0.000000	4.000000	20.000000	0.000000
22049.109048	-0.063451	0.577868	0.131595	82.693382	126.017403	149.358948	4.834805	0.000000	-1.274622	0.000000	0.000000	0.000000	0.258520	0.151614	-1.131388	0.000000	0.000000	4.000000	20.000000	0.000000
22049.112381	-0.063071	0.578298	0.127806	83.105682	122.333893	146.089798	4.817639	0.000000	-1.338043	0.000000	0.000000	0.000000	0.114083	0.128922	-1.136855	0.000000	0.000000	4.000000	20.000000	0.000000
22049.115714	-0.063071	0.578298	0.127806	83.105682	122.333893	146.089798	4.817639	0.000000	-1.338043	0.000000	0.000000	0.000000	0.114083	0.128922	-1.136855	0.000000	0.000000	4.000000	20.000000	0.000000
22049.119048	-0.063071	0.578298	0.127806	83.105682	122.333893	146.089798	4.817639	0.000000	-1.338043	0.000000	0.000000	0.000000	0.114083	0.128922	-1.136855	0.000000	0.000000	4.000000	20.000000	0.000000
22049.122381	-0.063050	0.578665	0.123990	83.415604	118.203842	142.384674	4.803494	0.000000	-1.387964	0.000000	0.000000	0.000000	0.006188	0.110318	-1.144728	0.000000	0.000000	4.000000	20.000000	0.000000
22049.125714	-0.063050	0.578665	0.123990	83.415604	118.203842	142.384674	4.803494	0.000000	-1.387964	0.000000	0.000000	0.000000	0.006188	0.110318	-1.144728	0.000000	0.000000	4.000000	20.000000	0.000000
22049.129048	-0.063050	0.578665	0.123990	83.415604	118.203842	142.384674	4.803494	0.000000	-1.387964	0.000000	0.000000	0.000000	0.006188	0.110318	-1.144728	0.000000	0.000000	4.000000	20.000000	0.000000
22049.132381	-0.063396	0.579015	0.120275	83.634712	113.766289	138.315109	4.791751	0.000000	-1.427977	0.000000	0.000000	0.000000	-0.103766	0.104982	-1.114626	0.000000	0.000000	4.000000	20.000000	0.000000
22049.135714	-0.063396	0.579015	0.120275	83.634712	113.766289	138.315109	4.791751	0.000000	-1.427977	0.000000	0.000000	0.000000	-0.103766	0.104982	-1.114626	0.000000	0.000000	4.000000	20.000000	0.000000
22049.139048	-0.063396	0.579015	0.120275	83.634712	113.766289	138.315109	4.783383	0.000000	-1.455763	0.000000	0.000000	0.000000	-0.103766	0.104982	-1.114626	0.000000	0.000000	4.000000	20.000000	0.000000
22049.142381	-0.064028	0.579282	0.116742	83.774902	109.276398	134.100128	4.783383	0.000000	-1.455763	0.000000	0.000000	0.000000	-0.189782	0.080054	-1.059732	0.000000	0.000000	4.000000	20.000000	0.000000
22049.145714	-0.064028	0.579282	0.116742	83.774902	109.276398	134.100128	4.783383	0.000000	-1.455763	0.000000	0.000000	0.000000	-0.189782	0.080054	-1.059732	0.000000	0.000000	4.000000	20.000000	0.000000
22049.149048	-0.064028	0.579282	0.116742	83.774902	109.276398	134.100128	4.783383	0.000000	-1.455763	0.000000	0.000000	0.000000	-0.189782	0.080054	-1.059732	0.000000	0.000000	4.000000	20.000000	0.000000
22049.152381	-0.064871	0.579470	0.113718	83.843269	105.359726	130.451126	4.778310	0.000000	-1.472328	0.000000	0.000000	0.000000	-0.252807	0.056469	-0.907400	0.000000	0.000000	4.000000	20.000000	0.000000
22049.155714	-0.064871	0.579470	0.113718	83.843269	105.359726	130.451126	4.778310	0.000000	-1.472328	0.000000	0.000000	0.000000	-0.252807	0.056469	-0.907400	0.000000	0.000000	4.000000	20.000000	0.000000
22049.159048	-0.064871	0.579470	0.113718	83.843269	105.359726	130.451126	4.778310	0.000000	-1.472328	0.000000	0.000000	0.000000	-0.252807	0.056469	-0.907400	0.000000	0.000000	4.000000	20.000000	0.000000
22049.162381	-0.066359	0.579537	0.110235	83.891670	101.013283	126.461609	4.777254	0.000000	-1.475754	0.000000	0.000000	0.000000	-0.446279	0.020086	-1.044713	0.000000	0.000000	4.000000	20.000000	0.000000
22049.165714	-0.066359	0.579537	0.110235	83.891670	101.013283	126.461609	4.777254	0.000000	-1.475754	0.000000	0.000000	0.000000	-0.446279	0.020086	-1.044713	0.000000	0.000000	4.000000	20.000000	0.000000
22049.169048	-0.066359	0.579537	0.110235	83.891670	101.013283	126.461609	4.782264	0.000000	-1.459435	0.000000	0.000000	0.000000	-0.446279	0.020086	-1.044713	0.000000	0.000000	4.000000	20.000000	0.000000
22049.172381	-0.068158	0.579470	0.107261	83.888748	97.509300	123.307671	4.782264	0.000000	-1.459435	0.000000	0.000000	0.000000	-0.539654	-0.020136	-0.892272	0.000000	0.000000	4.000000	20.000000	0.000000
22049.175714	-0.068158	0.579470	0.107261	83.888748	97.509300	123.307671	4.782264	0.000000	-1.459435	0.000000	0.000000	0.000000	-0.539654	-0.020136	-0.892272	0.000000	0.000000	4.000000	20.000000	0.000000
22049.179048	-0.068158	0.579470	0.107261	83.888748	97.509300	123.307671	4.793243	0.000000	-1.422961	0.000000	0.000000	0.000000	-0.539654	-0.020136	-0.892272	0.000000	0.000000	4.000000	20.000000	0.000000
22049.182381	-0.070415	0.579283	0.104438	83.763947	94.168076	120.428543	4.793243	0.000000	-1.422961	0.000000	0.000000	0.000000	-0.677182	-0.056215	-0.847020	0.000000	0.000000	4.000000	20.000000	0.000000
22049.185714	-0.070415	0.579283	0.104438	83.763947	94.168076	120.428543	4.793243	0.000000	-1.422961	0.000000	0.000000	0.000000	-0.677182	-0.056215	-0.847020	0.000000	0.000000	4.000000	20.000000	0.000000
22049.189048	-0.070415	0.579283	0.104438	83.763947	94.168076	120.428543	4.793243	0.000000	-1.422961	0.000000	0.000000	0.000000	-0.677182	-0.056215	-0.847020	0.000000	0.000000	4.000000	20.000000	0.000000
22049.192381	-0.073045	0.579039	0.101758	83.458900	90.883591	117.778236	4.810701	0.000000	-1.362775	0.000000	0.000000	0.000000	-0.789171	-0.073000	-0.803875	0.000000	0.000000	4.000000	20.000000	0.000000
22049.195714	-0.073045	0.579039	0.101758	83.458900	90.883591	117.778236	4.810701	0.000000	-1.362775	0.000000	0.000000	0.000000	-0.789171	-0.073000	-0.803875	0.000000	0.000000	4.000000	20.000000	0.000000
22049.199048	-0.073045	0.579039	0.101758	83.458900	90.883591	117.778236	4.810701	0.000000	-1.362775	0.000000	0.000000	0.000000	-0.789171	-0.073000	-0.803875	0.000000	0.000000	4.000000	20.000000	0.000000
22049.202381	-0.076031	0.578839	0.099299	82.965866	87.739998	115.435989	4.833308	0.000000	-1.280287	0.000000	0.000000	0.000000	-0.895805	-0.060103	-0.737583	0.000000	0.000000	4.000000	20.000000	0.000000
22049.205714	-0.076031	0.578839	0.099299	82.965866	87.739998	115.435989	4.833308	0.000000	-1.280287	0.000000	0.000000	0.000000	-0.895805	-0.060103	-0.737583	0.000000	0.000000	4.000000	20.000000	0.000000
22049.209048	-0.076031	0.578839	0.099299	82.965866	87.739998	115.435989	4.833308	0.000000	-1.280287	0.000000	0.000000	0.000000	-0.895805	-0.060103	-0.737583	0.000000	0.000000	4.000000	20.000000	0.000000
22049.212381	-0.079220	0.578641	0.097109	82.343704	84.941299	113.556686	4.860415	0.000000	-1.173188	0.000000	0.000000	0.000000	-0.956468	-0.059440	-0.657133	0.000000	0.000000	4.000000	20.000000	0.000000
22049.215714	-0.079220	0.578641	0.097109	82.343704	84.941299	113.556686	4.860415	0.000000	-1.173188	0.000000	0.000000	0.000000	-0.956468	-0.059440	-0.657133	0.000000	0.000000	4.000000	20.000000	0.000000
22049.219048	-0.079220	0.578641	0.097109	82.343704	84.941299	113.556686	4.860415	0.000000	-1.173188	0.000000	0.000000	0.000000	-0.956468	-0.059440	-0.657133	0.000000	0.000000	4.000000	20.000000	0.000000
22049.222381	-0.082597	0.578443	0.095248	81.704163	82.704880	112.257797	4.855452	0.000000	-1.039015	0.000000	0.000000	0.000000	-1.013058	-0.059237	-0.558202	0.000000	0.000000	4.000000	20.000000	0.000000
22049.225714	-0.082597	0.578443	0.095248	81.704163	82.704880	112.257797	4.855452	0.000000	-1.039015	0.000000	0.000000	0.000000	-1.013058	-0.059237	-0.558202	0.000000	0.000000	4.000000	20.000000	0.000000
22049.229048	-0.082597	0.578443	0.095248	81.704163	82.704880	112.257797	4.855452	0.000000	-1.039015	0.000000	0.000000	0.000000	-1.013058	-0.059237	-0.558202	0.000000	0.000000	4.000000	20.000000	0.000000
22049.232381	-0.086175	0.578226	0.093759	81.149780	81.060471	111.335815	4.762418	0.000000	-0.870172	0.000000	0.000000	0.000000	-1.073441	-0.065383	-0.446664	0.000000	0.000000	4.000000	20.000000	0.000000
22049.235714	-0.086175	0.578226	0.093759	81.149780	81.060471	111.335815	4.762418	0.000000	-0.870172	0.000000	0.000000	0.000000	-1.073441	-0.065383	-0.446664	0.000000	0.000000	4.000000	20.000000	0.000000
22049.239048	-0.086175	0.578226	0.093759	81.149780	81.060471	111.335815	4.762418	0.000000	-0.870172	0.000000	0.000000	0.000000	-1.073441	-0.065383	-0.446664	0.000000	0.000000	4.000000	20.000000	0.000000
22049.242381	-0.089908	0.577938	0.092639	80.779190	80.178856	110.513557	4.687974	0.000000	-0.691265	0.000000	0.000000	0.000000	-1.119876	-0.086251	-0.336203	0.000000	0.000000	4.000000	20.000000	0.000000
22049.245714	-0.089908	0.577938	0.092639	80.779190	80.178856	110.513557	4.687974	0.000000	-0.691265	0.000000	0.000000	0.000000	-1.119876	-0.086251	-0.336203	0.000000	0.000000	4.000000	20.000000	0.000000
22049.249048	-0.089908	0.577938	0.092639	80.779190	80.178856	110.513557	4.687974	0.000000	-0.691265	0.000000	0.000000	0.000000	-1.119876	-0.086251	-0.336203	0.000000	0.000000	4.000000	20.000000	0.000000
22049.252381	-0.093760	0.577576	0.091791	80.574249	80.154716	110.111008	4.631940	0.000000	-0.504619	0.000000	0.000000	0.000000	-1.155839	-0.108646	-0.254454	0.000000	0.000000	4.000000	20.000000	0.000000
22049.255714	-0.093760	0.577576	0.091791	80.574249	80.154716	110.111008	4.631940	0.000000	-0.504619	0.000000	0.000000	0.000000	-1.155839	-0.108646	-0.254454	0.000000	0.000000	4.000000	20.000000	0.000000
22049.259048	-0.093760	0.577576	0.091791	80.574249	80.154716	110.111008	4.631940	0.000000	-0.504619	0.000000	0.000000	0.000000	-1.155839	-0.108646	-0.254454	0.000000	0.000000	4.000000	20.000000	0.000000
22049.262381	-0.097759	0.577211	0.091173	80.435524	80.811935	110.509155	4.589531	0.000000	-0.311979	0.000000	0.000000	0.000000	-1.199562	-0.109551	-0.185359	0.000000	0.000000	4.000000	20.000000	0.000000
22049.265714	-0.097759	0.577211	0.091173	80.435524	80.811935	110.509155	4.589531	0.000000	-0.311979	0.000000	0.000000	0.000000	-1.199562	-0.109551	-0.185359	0.000000	0.000000	4.000000	20.000000	0.000000
22049.269048	-0.097759	0.577211	0.091173	80.435524	80.811935	110.509155	4.589531	0.000000	-0.311979	0.000000	0.000000	0.000000	-1.199562	-0.109551	-0.185359	0.000000	0.000000	4.000000	20.000000	0.000000
22049.272381	-0.101777	0.576872	0.090800	80.301659	82.188278	111.509903	4.558638	0.000000	-0.112052	0.000000	0.000000	0.000000	-1.205546	-0.101450	-0.111933	0.000000	0.000000	4.000000	20.000000	0.000000
22049.275714	-0.101777	0.576872	0.090800	80.301659	82.188278	111.509903	4.558638	0.000000	-0.112052	0.000000	0.000000	0.000000	-1.205546	-0.101450	-0.111933	0.000000	0.000000	4.000000	20.000000	0.000000
22049.279048	-0.101777	0.576872	0.090800	80.301659	82.188278	111.509903	4.558638	0.000000	-0.112052	0.000000	0.000000	0.000000	-1.205546	-0.101450	-0.111933	0.000000	0.000000	4.000000	20.000000	0.000000
22049.282381	-0.105741	0.576621	0.090673	80.097435	83.741669	112.471344	4.539983	0.000000	0.088872	0.000000	0.000000	0.000000	-1.189069	-0.075302	-0.038033	0.000000	0.000000	4.000000	20.000000	0.000000
22049.285714	-0.105741	0.576621	0.090673	80.097435	83.741669	112.471344	4.539983	0.000000	0.088872	0.000000	0.000000	0.000000	-1.189069	-0.075302	-0.038033	0.000000	0.000000	4.000000	20.000000	0.000000
22049.289048	-0.105741	0.576621	0.090673	80.097435	83.741669	112.471344	4.539983	0.000000	0.088872	0.000000	0.000000	0.000000	-1.189069	-0.075302	-0.038033	0.000000	0.000000	4.000000	20.000000	0.000000
22049.292381	-0.109553	0.576440	0.090960	79.789612	84.996002	113.329956	4.533644	0.000000	0.287050	0.000000	0.000000	0.000000	-1.143554	-0.054496	0.086069	0.000000	0.000000	4.000000	20.000000	0.000000
22049.295714	-0.109553	0.576440	0.090960	79.789612	84.996002	113.329956	4.533644	0.000000	0.287050	0.000000	0.000000	0.000000	-1.143554	-0.054496	0.086069	0.000000	0.000000	4.000000	20.000000	0.000000
22049.299048	-0.109553	0.576440	0.090960	79.789612	84.996002	113.329956	4.533644	0.000000	0.287050	0.000000	0.000000	0.000000	-1.143554	-0.054496	0.086069	0.000000	0.000000	4.000000	20.000000	0.000000
22049.302381	-0.113341	0.576268	0.091589	79.426849	85.848946	113.968277	4.547988	0.000000	0.477642	0.000000	0.000000	0.000000	-1.136358	-0.051465	0.188829	0.000000	0.000000	4.000000	20.000000	0.000000
22049.305714	-0.113341	0.576268	0.091589	79.426849	85.848946	113.968277	4.547988	0.000000	0.477642	0.000000	0.000000	0.000000	-1.136358	-0.051465	0.188829	0.000000	0.000000	4.000000	20.000000	0.000000
22049.309048	-0.113341	0.576268	0.091589	79.426849	85.848946	113.968277	4.547988	0.000000	0.477642	0.000000	0.000000	0.000000	-1.136358	-0.051465	0.188829	0.000000	0.000000	4.000000	20.000000	0.000000
22049.312381	-0.117118	0.576113	0.092598	79.068382	86.441551	114.311195	4.579460	0.000000	0.667035	0.000000	0.000000	0.000000	-1.133295	-0.046511	0.302538	0.000000	0.000000	4.000000	20.000000	0.000000
22049.315714	-0.117118	0.576113	0.092598	79.068382	86.441551	114.311195	4.579460	0.000000	0.667035	0.000000	0.000000	0.000000	-1.133295	-0.046511	0.302538	0.000000	0.000000	4.000000	20.000000	0.000000
22049.319048	-0.117118	0.576113	0.092598	79.068382	86.441551	114.311195	4.579460	0.000000	0.667035	0.000000	0.000000	0.000000	-1.133295	-0.046511	0.302538	0.000000	0.000000	4.000000	20.000000	0.000000
22049.322381	-0.120772	0.575926	0.093939	78.752357	87.133659	114.738617	4.629883	0.000000	0.855918	0.000000	0.000000	0.000000	-1.096171	-0.056178	0.402340	0.000000	0.000000	4.000000	20.000000	0.000000
22049.325714	-0.120772	0.575926	0.093939	78.752357	87.133659	114.738617	4.629883	0.000000	0.855918	0.000000	0.000000	0.000000	-1.096171	-0.056178	0.402340	0.000000	0.000000	4.000000	20.000000	0.000000
22049.329048	-0.120772	0.575926	0.093939	78.752357	87.133659	114.738617	4.629883	0.000000	0.855918	0.000000	0.000000	0.000000	-1.096171	-0.056178	0.402340	0.000000	0.000000	4.000000	20.000000	0.000000
22049.332381	-0.124203	0.575754	0.095646	78.466576	88.428871	115.492271	4.696940	0.000000	1.038613	0.000000	0.000000	0.000000	-1.029166	-0.051466	0.512173	0.000000	0.000000	4.000000	20.000000	0.000000
22049.335714	-0.124203	0.575754	0.095646	78.466576	88.428871	115.492271	4.696940	0.000000	1.038613	0.000000	0.000000	0.000000	-1.029166	-0.051466	0.512173	0.000000	0.000000	4.000000	20.000000	0.000000
22049.339048	-0.124203	0.575754	0.095646	78.466576	88.428871	115.492271	4.782302	0.000000	1.210140	0.000000	0.000000	0.000000	-1.029166	-0.051466	0.512173	0.000000	0.000000	4.000000	20.000000	0.000000
22049.342381	-0.127388	0.575623	0.097620	78.154816	90.688095	117.123459	4.782302	0.000000	1.210140	0.000000	0.000000	0.000000	-0.955617	-0.039334	0.592240	0.000000	0.000000	4.000000	20.000000	0.000000
22049.345714	-0.127388	0.575623	0.097620	78.154816	90.688095	117.123459	4.782302	0.000000	1.210140	0.000000	0.000000	0.000000	-0.955617	-0.039334	0.592240	0.000000	0.000000	4.000000	20.000000	0.000000
22049.349048	-0.127388	0.575623	0.097620	78.154816	90.688095	117.123459	4.814121	0.000000	1.350644	0.000000	0.000000	0.000000	-0.955617	-0.039334	0.592240	0.000000	0.000000	4.000000	20.000000	0.000000
22049.352381	-0.129974	0.575539	0.099663	77.873528	93.247383	119.148033	4.814121	0.000000	1.350644	0.000000	0.000000	0.000000	-0.775691	-0.025154	0.612768	0.000000	0.000000	4.000000	20.000000	0.000000
22049.355714	-0.129974	0.575539	0.099663	77.873528	93.247383	119.148033	4.814121	0.000000	1.350644	0.000000	0.000000	0.000000	-0.775691	-0.025154	0.612768	0.000000	0.000000	4.000000	20.000000	0.000000
22049.359048	-0.129974	0.575539	0.099663	77.873528	93.247383	119.148033	4.814121	0.000000	1.350644	0.000000	0.000000	0.000000	-0.775691	-0.025154	0.612768	0.000000	0.000000	4.000000	20.000000	0.000000
22049.362381	-0.132748	0.575513	0.102537	77.510529	96.210480	121.336205	4.788139	0.000000	1.440045	0.000000	0.000000	0.000000	-0.832192	-0.008014	0.862282	0.000000	0.000000	4.000000	20.000000	0.000000
22049.365714	-0.132748	0.575513	0.102537	77.510529	96.210480	121.336205	4.788139	0.000000	1.440045	0.000000	0.000000	0.000000	-0.832192	-0.008014	0.862282	0.000000	0.000000	4.000000	20.000000	0.000000
22049.369048	-0.132748	0.575513	0.102537	77.510529	96.210480	121.336205	4.762984	0.000000	1.521180	0.000000	0.000000	0.000000	-0.832192	-0.008014	0.862282	0.000000	0.000000	4.000000	20.000000	0.000000
22049.372381	-0.134960	0.575523	0.105436	77.178261	98.558250	122.980728	4.762984	0.000000	1.521180	0.000000	0.000000	0.000000	-0.663552	0.003091	0.869739	0.000000	0.000000	4.000000	20.000000	0.000000
22049.375714	-0.134960	0.575523	0.105436	77.178261	98.558250	122.980728	4.762984	0.000000	1.521180	0.000000	0.000000	0.000000	-0.663552	0.003091	0.869739	0.000000	0.000000	4.000000	20.000000	0.000000
22049.379048	-0.134960	0.575523	0.105436	77.178261	98.558250	122.980728	4.762984	0.000000	1.521180	0.000000	0.000000	0.000000	-0.663552	0.003091	0.869739	0.000000	0.000000	4.000000	20.000000	0.000000
22049.382381	-0.136901	0.575573	0.108554	76.868279	100.588242	124.312248	4.745919	0.000000	1.573612	0.000000	0.000000	0.000000	-0.582372	0.015104	0.935281	0.000000	0.000000	4.000000	20.000000	0.000000
22049.385714	-0.136901	0.575573	0.108554	76.868279	100.588242	124.312248	4.745919	0.000000	1.573612	0.000000	0.000000	0.000000	-0.582372	0.015104	0.935281	0.000000	0.000000	4.000000	20.000000	0.000000
22049.389048	-0.136901	0.575573	0.108554	76.868279	100.588242	124.312248	4.745919	0.000000	1.573612	0.000000	0.000000	0.000000	-0.582372	0.015104	0.935281	0.000000	0.000000	4.000000	20.000000	0.000000
22049.392381	-0.138508	0.575560	0.111887	76.586258	102.365807	125.466232	4.733962	0.000000	1.609224	0.000000	0.000000	0.000000	-0.482252	-0.004126	0.999931	0.000000	0.000000	4.000000	20.000000	0.000000
22049.395714	-0.138508	0.575560	0.111887	76.586258	102.365807	125.466232	4.733962	0.000000	1.609224	0.000000	0.000000	0.000000	-0.482252	-0.004126	0.999931	0.000000	0.000000	4.000000	20.000000	0.000000
22049.399048	-0.138508	0.575560	0.111887	76.586258	102.365807	125.466232	4.733962	0.000000	1.609224	0.000000	0.000000	0.000000	-0.482252	-0.004126	0.999931	0.000000	0.000000	4.000000	20.000000	0.000000
22049.402381	-0.139655	0.575534	0.115060	76.378380	103.851303	126.487221	4.727818	0.000000	1.627185	0.000000	0.000000	0.000000	-0.343908	-0.007631	0.951866	0.000000	0.000000	4.000000	20.000000	0.000000
22049.405714	-0.139655	0.575534	0.115060	76.378380	103.851303	126.487221	4.727818	0.000000	1.627185	0.000000	0.000000	0.000000	-0.343908	-0.007631	0.951866	0.000000	0.000000	4.000000	20.000000	0.000000
22049.409048	-0.139655	0.575534	0.115060	76.378380	103.851303	126.487221	4.727818	0.000000	1.627185	0.000000	0.000000	0.000000	-0.343908	-0.007631	0.951866	0.000000	0.000000	4.000000	20.000000	0.000000
22049.412381	-0.140617	0.575446	0.119121	76.219666	105.646202	127.525101	4.727131	0.000000	1.629181	0.000000	0.000000	0.000000	-0.288652	-0.026546	1.218440	0.000000	0.000000	4.000000	20.000000	0.000000
22049.415714	-0.140617	0.575446	0.119121	76.219666	105.646202	127.525101	4.727131	0.000000	1.629181	0.000000	0.000000	0.000000	-0.288652	-0.026546	1.218440	0.000000	0.000000	4.000000	20.000000	0.000000
22049.419048	-0.140617	0.575446	0.119121	76.219666	105.646202	127.525101	4.727131	0.000000	1.629181	0.000000	0.000000	0.000000	-0.288652	-0.026546	1.218440	0.000000	0.000000	4.000000	20.000000	0.000000
22049.422381	-0.141105	0.575288	0.122917	76.176506	107.380196	128.575165	4.732461	0.000000	1.613633	0.000000	0.000000	0.000000	-0.146554	-0.047160	1.138685	0.000000	0.000000	4.000000	20.000000	0.000000
22049.425714	-0.141105	0.575288	0.122917	76.176506	107.380196	128.575165	4.732461	0.000000	1.613633	0.000000	0.000000	0.000000	-0.146554	-0.047160	1.138685	0.000000	0.000000	4.000000	20.000000	0.000000
22049.429048	-0.141105	0.575288	0.122917	76.176506	107.380196	128.575165	4.732461	0.000000	1.613633	0.000000	0.000000	0.000000	-0.146554	-0.047160	1.138685	0.000000	0.000000	4.000000	20.000000	0.000000
22049.432381	-0.141235	0.575102	0.126707	76.190880	109.253967	130.015732	4.741873	0.000000	1.585761	0.000000	0.000000	0.000000	-0.038849	-0.055799	1.137057	0.000000	0.000000	4.000000	20.000000	0.000000
22049.435714	-0.141235	0.575102	0.126707	76.190880	109.253967	130.015732	4.741873	0.000000	1.585761	0.000000	0.000000	0.000000	-0.038849	-0.055799	1.137057	0.000000	0.000000	4.000000	20.000000	0.000000
22049.439048	-0.141235	0.575102	0.126707	76.190880	109.253967	130.015732	4.741873	0.000000	1.585761	0.000000	0.000000	0.000000	-0.038849	-0.055799	1.137057	0.000000	0.000000	4.000000	20.000000	0.000000
22049.442381	-0.140986	0.574910	0.130066	76.224335	111.002480	131.350143	4.754562	0.000000	1.547302	0.000000	0.000000	0.000000	0.074811	-0.057798	1.007707	0.000000	0.000000	4.000000	20.000000	0.000000
22049.445714	-0.140986	0.574910	0.130066	76.224335	111.002480	131.350143	4.754562	0.000000	1.547302	0.000000	0.000000	0.000000	0.074811	-0.057798	1.007707	0.000000	0.000000	4.000000	20.000000	0.000000
22049.449048	-0.140986	0.574910	0.130066	76.224335	111.002480	131.350143	4.754562	0.000000	1.547302	0.000000	0.000000	0.000000	0.074811	-0.057798	1.007707	0.000000	0.000000	4.000000	20.000000	0.000000
22049.452381	-0.140264	0.574728	0.133730	76.214447	112.994209	132.699371	4.768838	0.000000	1.502725	0.000000	0.000000	0.000000	0.216407	-0.054479	1.099334	0.000000	0.000000	4.000000	20.000000	0.000000
22049.455714	-0.140264	0.574728	0.133730	76.214447	112.994209	132.699371	4.768838	0.000000	1.502725	0.000000	0.000000	0.000000	0.216407	-0.054479	1.099334	0.000000	0.000000	4.000000	20.000000	0.000000
22049.459048	-0.140264	0.574728	0.133730	76.214447	112.994209	132.699371	4.768838	0.000000	1.502725	0.000000	0.000000	0.000000	0.216407	-0.054479	1.099334	0.000000	0.000000	4.000000	20.000000	0.000000
22049.462381	-0.139038	0.574553	0.137223	76.133308	114.984268	134.117386	4.787700	0.000000	1.441502	0.000000	0.000000	0.000000	0.367820	-0.052454	1.047765	0.000000	0.000000	4.000000	20.000000	0.000000
22049.465714	-0.139038	0.574553	0.137223	76.133308	114.984268	134.117386	4.787700	0.000000	1.441502	0.000000	0.000000	0.000000	0.367820	-0.052454	1.047765	0.000000	0.000000	4.000000	20.000000	0.000000
22049.469048	-0.139038	0.574553	0.137223	76.133308	114.984268	134.117386	4.787700	0.000000	1.441502	0.000000	0.000000	0.000000	0.367820	-0.052454	1.047765	0.000000	0.000000	4.000000	20.000000	0.000000
22049.472381	-0.137335	0.574408	0.140551	76.014549	117.086395	135.773102	4.809176	0.000000	1.368146	0.000000	0.000000	0.000000	0.510978	-0.043660	0.998406	0.000000	0.000000	4.000000	20.000000	0.000000
22049.475714	-0.137335	0.574408	0.140551	76.014549	117.086395	135.773102	4.809176	0.000000	1.368146	0.000000	0.000000	0.000000	0.510978	-0.043660	0.998406	0.000000	0.000000	4.000000	20.000000	0.000000
22049.479048	-0.137335	0.574408	0.140551	76.014549	117.086395	135.773102	4.809176	0.000000	1.368146	0.000000	0.000000	0.000000	0.510978	-0.043660	0.998406	0.000000	0.000000	4.000000	20.000000	0.000000
22049.482381	-0.135190	0.574348	0.143618	75.907936	119.374290	137.562729	4.832417	0.000000	1.283644	0.000000	0.000000	0.000000	0.643483	-0.017938	0.920007	0.000000	0.000000	4.000000	20.000000	0.000000
22049.485714	-0.135190	0.574348	0.143618	75.907936	119.374290	137.562729	4.832417	0.000000	1.283644	0.000000	0.000000	0.000000	0.643483	-0.017938	0.920007	0.000000	0.000000	4.000000	20.000000	0.000000
22049.489048	-0.135190	0.574348	0.143618	75.907936	119.374290	137.562729	4.832417	0.000000	1.283644	0.000000	0.000000	0.000000	0.643483	-0.017938	0.920007	0.000000	0.000000	4.000000	20.000000	0.000000
22049.492381	-0.132404	0.574316	0.146609	75.835403	122.016670	139.608795	4.856344	0.000000	1.189925	0.000000	0.000000	0.000000	0.835742	-0.009543	0.897360	0.000000	0.000000	4.000000	20.000000	0.000000
22049.495714	-0.132404	0.574316	0.146609	75.835403	122.016670	139.608795	4.856344	0.000000	1.189925	0.000000	0.000000	0.000000	0.835742	-0.009543	0.897360	0.000000	0.000000	4.000000	20.000000	0.000000
22049.499048	-0.132404	0.574316	0.146609	75.823685	124.361572	141.416977	4.882171	0.000000	1.079077	0.000000	0.000000	0.000000	0.835742	-0.009543	0.897360	0.000000	0.000000	4.000000	20.000000	0.000000
22049.502381	-0.129853	0.574322	0.148707	75.823685	124.361572	141.416977	4.882171	0.000000	1.079077	0.000000	0.000000	0.000000	0.765392	0.001672	0.629452	0.000000	0.000000	4.000000	20.000000	0.000000
22049.505714	-0.129853	0.574322	0.148707	75.823685	124.361572	141.416977	4.882171	0.000000	1.079077	0.000000	0.000000	0.000000	0.765392	0.001672	0.629452	0.000000	0.000000	4.000000	20.000000	0.000000
22049.509048	-0.129853	0.574322	0.148707	75.823685	124.361572	141.416977	4.882171	0.000000	1.079077	0.000000	0.000000	0.000000	0.765392	0.001672	0.629452	0.000000	0.000000	4.000000	20.000000	0.000000
22049.512381	-0.126824	0.574414	0.150608	75.841728	127.047379	143.480057	4.902196	0.000000	0.984111	0.000000	0.000000	0.000000	0.908671	0.027750	0.570269	0.000000	0.000000	4.000000	20.000000	0.000000
22049.515714	-0.126824	0.574414	0.150608	75.841728	127.047379	143.480057	4.902196	0.000000	0.984111	0.000000	0.000000	0.000000	0.908671	0.027750	0.570269	0.000000	0.000000	4.000000	20.000000	0.000000
22049.519048	-0.126824	0.574414	0.150608	75.841728	127.047379	143.480057	4.902196	0.000000	0.984111	0.000000	0.000000	0.000000	0.908671	0.027750	0.570269	0.000000	0.000000	4.000000	20.000000	0.000000
22049.522381	-0.123509	0.574609	0.152058	75.849396	129.603271	145.424576	4.922535	0.000000	0.876724	0.000000	0.000000	0.000000	0.994426	0.058464	0.435118	0.000000	0.000000	4.000000	20.000000	0.000000
22049.525714	-0.123509	0.574609	0.152058	75.849396	129.603271	145.424576	4.922535	0.000000	0.876724	0.000000	0.000000	0.000000	0.994426	0.058464	0.435118	0.000000	0.000000	4.000000	20.000000	0.000000
22049.529048	-0.123509	0.574609	0.152058	75.849396	129.603271	145.424576	4.922535	0.000000	0.876724	0.000000	0.000000	0.000000	0.994426	0.058464	0.435118	0.000000	0.000000	4.000000	20.000000	0.000000
22049.532381	-0.119938	0.574901	0.153015	75.815193	131.887451	147.135010	4.941293	0.000000	0.763954	0.000000	0.000000	0.000000	1.071389	0.087406	0.286854	0.000000	0.000000	4.000000	20.000000	0.000000
22049.535714	-0.119938	0.574901	0.153015	75.815193	131.887451	147.135010	4.941293	0.000000	0.763954	0.000000	0.000000	0.000000	1.071389	0.087406	0.286854	0.000000	0.000000	4.000000	20.000000	0.000000
22049.539048	-0.119938	0.574901	0.153015	75.815193	131.887451	147.135010	4.941293	0.000000	0.763954	0.000000	0.000000	0.000000	1.071389	0.087406	0.286854	0.000000	0.000000	4.000000	20.000000	0.000000
22049.542381	-0.116240	0.575241	0.153477	75.749428	133.778183	148.504700	4.958087	0.000000	0.646040	0.000000	0.000000	0.000000	1.109484	0.102010	0.138854	0.000000	0.000000	4.000000	20.000000	0.000000
22049.545714	-0.116240	0.575241	0.153477	75.749428	133.778183	148.504700	4.958087	0.000000	0.646040	0.000000	0.000000	0.000000	1.109484	0.102010	0.138854	0.000000	0.000000	4.000000	20.000000	0.000000
22049.549048	-0.116240	0.575241	0.153477	75.749428	133.778183	148.504700	4.958087	0.000000	0.646040	0.000000	0.000000	0.000000	1.109484	0.102010	0.138854	0.000000	0.000000	4.000000	20.000000	0.000000
22049.552381	-0.112436	0.575642	0.153514	75.768028	135.222870	149.593185	4.972243	0.000000	0.526117	0.000000	0.000000	0.000000	1.141154	0.120370	0.011001	0.000000	0.000000	4.000000	20.000000	0.000000
22049.555714	-0.112436	0.575642	0.153514	75.768028	135.222870	149.593185	4.972243	0.000000	0.526117	0.000000	0.000000	0.000000	1.141154	0.120370	0.011001	0.000000	0.000000	4.000000	20.000000	0.000000
22049.559048	-0.112436	0.575642	0.153514	75.768028	135.222870	149.593185	4.972243	0.000000	0.526117	0.000000	0.000000	0.000000	1.141154	0.120370	0.011001	0.000000	0.000000	4.000000	20.000000	0.000000
22049.562381	-0.108638	0.576069	0.153203	76.077438	135.884064	150.720688	4.983675	0.000000	0.403713	0.000000	0.000000	0.000000	1.139373	0.128093	-0.093284	0.000000	0.000000	4.000000	20.000000	0.000000
22049.565714	-0.108638	0.576069	0.153203	76.077438	135.884064	150.720688	4.983675	0.000000	0.403713	0.000000	0.000000	0.000000	1.139373	0.128093	-0.093284	0.000000	0.000000	4.000000	20.000000	0.000000
22049.569048	-0.108638	0.576069	0.153203	76.077438	135.884064	150.720688	4.983675	0.000000	0.403713	0.000000	0.000000	0.000000	1.139373	0.128093	-0.093284	0.000000	0.000000	4.000000	20.000000	0.000000
22049.572381	-0.104912	0.576541	0.152548	76.660278	135.833984	151.361099	4.992072	0.000000	0.281460	0.000000	0.000000	0.000000	1.117852	0.141513	-0.196565	0.000000	0.000000	4.000000	20.000000	0.000000
22049.575714	-0.104912	0.576541	0.152548	76.660278	135.833984	151.361099	4.992072	0.000000	0.281460	0.000000	0.000000	0.000000	1.117852	0.141513	-0.196565	0.000000	0.000000	4.000000	20.000000	0.000000
22049.579048	-0.104912	0.576541	0.152548	76.660278	135.833984	151.361099	4.992072	0.000000	0.281460	0.000000	0.000000	0.000000	1.117852	0.141513	-0.196565	0.000000	0.000000	4.000000	20.000000	0.000000
22049.582381	-0.101146	0.577055	0.151568	77.328407	135.227249	151.232117	4.997410	0.000000	0.160903	0.000000	0.000000	0.000000	1.129595	0.154321	-0.294112	0.000000	0.000000	4.000000	20.000000	0.000000
22049.585714	-0.101146	0.577055	0.151568	77.328407	135.227249	151.232117	4.997410	0.000000	0.160903	0.000000	0.000000	0.000000	1.129595	0.154321	-0.294112	0.000000	0.000000	4.000000	20.000000	0.000000
22049.589048	-0.101146	0.577055	0.151568	77.328407	135.227249	151.232117	4.997410	0.000000	0.160903	0.000000	0.000000	0.000000	1.129595	0.154321	-0.294112	0.000000	0.000000	4.000000	20.000000	0.000000
22049.592381	-0.097045	0.577662	0.150035	78.003937	134.082596	150.680954	4.999857	0.000000	0.037814	0.000000	0.000000	0.000000	1.230449	0.182048	-0.459846	0.000000	0.000000	4.000000	20.000000	0.000000
22049.595714	-0.097045	0.577662	0.150035	78.003937	134.082596	150.680954	4.999857	0.000000	0.037814	0.000000	0.000000	0.000000	1.230449	0.182048	-0.459846	0.000000	0.000000	4.000000	20.000000	0.000000
22049.599048	-0.097045	0.577662	0.150035	78.003937	134.082596	150.680954	4.999857	0.000000	0.037814	0.000000	0.000000	0.000000	1.230449	0.182048	-0.459846	0.000000	0.000000	4.000000	20.000000	0.000000
22049.602381	-0.093814	0.578228	0.148438	78.510468	132.954132	150.166428	4.999030	0.000000	-0.098464	0.000000	0.000000	0.000000	0.969215	0.169919	-0.478925	0.000000	0.000000	4.000000	20.000000	0.000000
22049.605714	-0.093814	0.578228	0.148438	78.510468	132.954132	150.166428	4.999030	0.000000	-0.098464	0.000000	0.000000	0.000000	0.969215	0.169919	-0.478925	0.000000	0.000000	4.000000	20.000000	0.000000
22049.609048	-0.093814	0.578228	0.148438	78.510468	132.954132	150.166428	4.999030	0.000000	-0.098464	0.000000	0.000000	0.000000	0.969215	0.169919	-0.478925	0.000000	0.000000	4.000000	20.000000	0.000000
22049.612381	-0.090353	0.578895	0.146345	79.044380	131.831741	149.502975	4.995665	0.000000	-0.208185	0.000000	0.000000	0.000000	1.038298	0.199962	-0.628133	0.000000	0.000000	4.000000	20.000000	0.000000
22049.615714	-0.090353	0.578895	0.146345	79.044380	131.831741	149.502975	4.995665	0.000000	-0.208185	0.000000	0.000000	0.000000	1.038298	0.199962	-0.628133	0.000000	0.000000	4.000000	20.000000	0.000000
22049.619048	-0.090353	0.578895	0.146345	79.044380	131.831741	149.502975	4.995665	0.000000	-0.208185	0.000000	0.000000	0.000000	1.038298	0.199962	-0.628133	0.000000	0.000000	4.000000	20.000000	0.000000
22049.622381	-0.087103	0.579632	0.143914	79.566566	130.888275	149.001389	4.989172	0.000000	-0.328881	0.000000	0.000000	0.000000	0.975020	0.221295	-0.729126	0.000000	0.000000	4.000000	20.000000	0.000000
22049.625714	-0.087103	0.579632	0.143914	79.566566	130.888275	149.001389	4.989172	0.000000	-0.328881	0.000000	0.000000	0.000000	0.975020	0.221295	-0.729126	0.000000	0.000000	4.000000	20.000000	0.000000
22049.629048	-0.087103	0.579632	0.143914	79.566566	130.888275	149.001389	4.989172	0.000000	-0.328881	0.000000	0.000000	0.000000	0.975020	0.221295	-0.729126	0.000000	0.000000	4.000000	20.000000	0.000000
22049.632381	-0.084133	0.580419	0.141218	80.103142	130.030853	148.664703	4.980043	0.000000	-0.446289	0.000000	0.000000	0.000000	0.891125	0.235963	-0.808904	0.000000	0.000000	4.000000	20.000000	0.000000
22049.635714	-0.084133	0.580419	0.141218	80.103142	130.030853	148.664703	4.980043	0.000000	-0.446289	0.000000	0.000000	0.000000	0.891125	0.235963	-0.808904	0.000000	0.000000	4.000000	20.000000	0.000000
22049.639048	-0.084133	0.580419	0.141218	80.103142	130.030853	148.664703	4.980043	0.000000	-0.446289	0.000000	0.000000	0.000000	0.891125	0.235963	-0.808904	0.000000	0.000000	4.000000	20.000000	0.000000
22049.642381	-0.081422	0.581180	0.138332	80.664169	129.110168	148.452759	4.968733	0.000000	-0.558292	0.000000	0.000000	0.000000	0.813230	0.228388	-0.865749	0.000000	0.000000	4.000000	20.000000	0.000000
22049.645714	-0.081422	0.581180	0.138332	80.664169	129.110168	148.452759	4.968733	0.000000	-0.558292	0.000000	0.000000	0.000000	0.813230	0.228388	-0.865749	0.000000	0.000000	4.000000	20.000000	0.000000
22049.649048	-0.081422	0.581180	0.138332	80.664169	129.110168	148.452759	4.968733	0.000000	-0.558292	0.000000	0.000000	0.000000	0.813230	0.228388	-0.865749	0.000000	0.000000	4.000000	20.000000	0.000000
22049.652381	-0.078793	0.582012	0.135012	81.282890	127.570900	147.437210	4.955509	0.000000	-0.665530	0.000000	0.000000	0.000000	0.788770	0.249634	-0.995845	0.000000	0.000000	4.000000	20.000000	0.000000
22049.655714	-0.078793	0.582012	0.135012	81.282890	127.570900	147.437210	4.955509	0.000000	-0.665530	0.000000	0.000000	0.000000	0.788770	0.249634	-0.995845	0.000000	0.000000	4.000000	20.000000	0.000000
22049.659048	-0.078793	0.582012	0.135012	81.282890	127.570900	147.437210	4.955509	0.000000	-0.665530	0.000000	0.000000	0.000000	0.788770	0.249634	-0.995845	0.000000	0.000000	4.000000	20.000000	0.000000
22049.662381	-0.076959	0.582640	0.132144	81.756477	125.486328	146.103439	4.939435	0.000000	-0.775872	0.000000	0.000000	0.000000	0.549945	0.188151	-0.860425	0.000000	0.000000	4.000000	20.000000	0.000000
22049.665714	-0.076959	0.582640	0.132144	81.756477	125.486328	146.103439	4.939435	0.000000	-0.775872	0.000000	0.000000	0.000000	0.549945	0.188151	-0.860425	0.000000	0.000000	4.000000	20.000000	0.000000
22049.669048	-0.076959	0.582640	0.132144	81.756477	125.486328	146.103439	4.939435	0.000000	-0.775872	0.000000	0.000000	0.000000	0.549945	0.188151	-0.860425	0.000000	0.000000	4.000000	20.000000	0.000000
22049.672381	-0.075340	0.583271	0.128844	82.210869	122.448860	143.897888	4.925688	0.000000	-0.858836	0.000000	0.000000	0.000000	0.485702	0.189463	-0.990115	0.000000	0.000000	4.000000	20.000000	0.000000
22049.675714	-0.075340	0.583271	0.128844	82.210869	122.448860	143.897888	4.925688	0.000000	-0.858836	0.000000	0.000000	0.000000	0.485702	0.189463	-0.990115	0.000000	0.000000	4.000000	20.000000	0.000000
22049.679048	-0.075340	0.583271	0.128844	82.210869	122.448860	143.897888	4.925688	0.000000	-0.858836	0.000000	0.000000	0.000000	0.485702	0.189463	-0.990115	0.000000	0.000000	4.000000	20.000000	0.000000
22049.682381	-0.074173	0.583813	0.125447	82.618896	119.192566	141.218323	4.910865	0.000000	-0.939893	0.000000	0.000000	0.000000	0.350266	0.162497	-1.019011	0.000000	0.000000	4.000000	20.000000	0.000000
22049.685714	-0.074173	0.583813	0.125447	82.618896	119.192566	141.218323	4.910865	0.000000	-0.939893	0.000000	0.000000	0.000000	0.350266	0.162497	-1.019011	0.000000	0.000000	4.000000	20.000000	0.000000
22049.689048	-0.074173	0.583813	0.125447	82.618896	119.192566	141.218323	4.910865	0.000000	-0.939893	0.000000	0.000000	0.000000	0.350266	0.162497	-1.019011	0.000000	0.000000	4.000000	20.000000	0.000000
22049.692381	-0.073393	0.584297	0.121957	82.948174	115.723434	138.237030	4.897287	0.000000	-1.008253	0.000000	0.000000	0.000000	0.233869	0.145359	-1.047112	0.000000	0.000000	4.000000	20.000000	0.000000
22049.695714	-0.073393	0.584297	0.121957	82.948174	115.723434	138.237030	4.897287	0.000000	-1.008253	0.000000	0.000000	0.000000	0.233869	0.145359	-1.047112	0.000000	0.000000	4.000000	20.000000	0.000000
22049.699048	-0.073393	0.584297	0.121957	82.948174	115.723434	138.237030	4.897287	0.000000	-1.008253	0.000000	0.000000	0.000000	0.233869	0.145359	-1.047112	0.000000	0.000000	4.000000	20.000000	0.000000
22049.702381	-0.072931	0.584711	0.118091	83.144913	111.422417	134.355759	4.885097	0.000000	-1.065753	0.000000	0.000000	0.000000	0.138637	0.124183	-1.159686	0.000000	0.000000	4.000000	20.000000	0.000000
22049.705714	-0.072931	0.584711	0.118091	83.144913	111.422417	134.355759	4.885097	0.000000	-1.065753	0.000000	0.000000	0.000000	0.138637	0.124183	-1.159686	0.000000	0.000000	4.000000	20.000000	0.000000
22049.709048	-0.072931	0.584711	0.118091	83.144913	111.422417	134.355759	4.885097	0.000000	-1.065753	0.000000	0.000000	0.000000	0.138637	0.124183	-1.159686	0.000000	0.000000	4.000000	20.000000	0.000000
22049.712381	-0.072782	0.585031	0.114955	83.134270	107.468887	130.957794	4.873606	0.000000	-1.117123	0.000000	0.000000	0.000000	0.044772	0.095871	-0.940931	0.000000	0.000000	4.000000	20.000000	0.000000
22049.715714	-0.072782	0.585031	0.114955	83.134270	107.468887	130.957794	4.873606	0.000000	-1.117123	0.000000	0.000000	0.000000	0.044772	0.095871	-0.940931	0.000000	0.000000	4.000000	20.000000	0.000000
22049.719048	-0.072782	0.585031	0.114955	83.134270	107.468887	130.957794	4.873606	0.000000	-1.117123	0.000000	0.000000	0.000000	0.044772	0.095871	-0.940931	0.000000	0.000000	4.000000	20.000000	0.000000
22049.722381	-0.072922	0.585382	0.111524	82.990982	103.151497	127.173126	4.865479	0.000000	-1.152005	0.000000	0.000000	0.000000	-0.041932	0.105331	-1.029230	0.000000	0.000000	4.000000	20.000000	0.000000
22049.725714	-0.072922	0.585382	0.111524	82.990982	103.151497	127.173126	4.865479	0.000000	-1.152005	0.000000	0.000000	0.000000	-0.041932	0.105331	-1.029230	0.000000	0.000000	4.000000	20.000000	0.000000
22049.729048	-0.072922	0.585382	0.111524	82.990982	103.151497	127.173126	4.865479	0.000000	-1.152005	0.000000	0.000000	0.000000	-0.041932	0.105331	-1.029230	0.000000	0.000000	4.000000	20.000000	0.000000
22049.732381	-0.073348	0.585698	0.108247	82.798706	99.384407	123.800461	4.858830	0.000000	-1.179732	0.000000	0.000000	0.000000	-0.127730	0.094877	-0.983067	0.000000	0.000000	4.000000	20.000000	0.000000
22049.735714	-0.073348	0.585698	0.108247	82.798706	99.384407	123.800461	4.858830	0.000000	-1.179732	0.000000	0.000000	0.000000	-0.127730	0.094877	-0.983067	0.000000	0.000000	4.000000	20.000000	0.000000
22049.739048	-0.073348	0.585698	0.108247	82.798706	99.384407	123.800461	4.855001	0.000000	-1.195391	0.000000	0.000000	0.000000	-0.127730	0.094877	-0.983067	0.000000	0.000000	4.000000	20.000000	0.000000
22049.742381	-0.074112	0.585971	0.105141	82.638115	96.285652	121.066483	4.855001	0.000000	-1.195391	0.000000	0.000000	0.000000	-0.229345	0.081810	-0.931990	0.000000	0.000000	4.000000	20.000000	0.000000
22049.745714	-0.074112	0.585971	0.105141	82.638115	96.285652	121.066483	4.855001	0.000000	-1.195391	0.000000	0.000000	0.000000	-0.229345	0.081810	-0.931990	0.000000	0.000000	4.000000	20.000000	0.000000
22049.749048	-0.074112	0.585971	0.105141	82.638115	96.285652	121.066483	4.855001	0.000000	-1.195391	0.000000	0.000000	0.000000	-0.229345	0.081810	-0.931990	0.000000	0.000000	4.000000	20.000000	0.000000
22049.752381	-0.075219	0.586231	0.102257	82.556023	93.810570	118.905251	4.854997	0.000000	-1.195410	0.000000	0.000000	0.000000	-0.331964	0.078060	-0.864975	0.000000	0.000000	4.000000	20.000000	0.000000
22049.755714	-0.075219	0.586231	0.102257	82.556023	93.810570	118.905251	4.854997	0.000000	-1.195410	0.000000	0.000000	0.000000	-0.331964	0.078060	-0.864975	0.000000	0.000000	4.000000	20.000000	0.000000
22049.759048	-0.075219	0.586231	0.102257	82.556023	93.810570	118.905251	4.854997	0.000000	-1.195410	0.000000	0.000000	0.000000	-0.331964	0.078060	-0.864975	0.000000	0.000000	4.000000	20.000000	0.000000
22049.762381	-0.076614	0.586420	0.099619	82.558037	91.892593	117.242317	4.859340	0.000000	-1.177631	0.000000	0.000000	0.000000	-0.418536	0.056624	-0.791543	0.000000	0.000000	4.000000	20.000000	0.000000
22049.765714	-0.076614	0.586420	0.099619	82.558037	91.892593	117.242317	4.859340	0.000000	-1.177631	0.000000	0.000000	0.000000	-0.418536	0.056624	-0.791543	0.000000	0.000000	4.000000	20.000000	0.000000
22049.769048	-0.076614	0.586420	0.099619	82.558037	91.892593	117.242317	4.859340	0.000000	-1.177631	0.000000	0.000000	0.000000	-0.418536	0.056624	-0.791543	0.000000	0.000000	4.000000	20.000000	0.000000
22049.772381	-0.078459	0.586617	0.097043	82.582169	90.185547	115.808601	4.867667	0.000000	-1.142724	0.000000	0.000000	0.000000	-0.553507	0.059045	-0.772708	0.000000	0.000000	4.000000	20.000000	0.000000
22049.775714	-0.078459	0.586617	0.097043	82.582169	90.185547	115.808601	4.867667	0.000000	-1.142724	0.000000	0.000000	0.000000	-0.553507	0.059045	-0.772708	0.000000	0.000000	4.000000	20.000000	0.000000
22049.779048	-0.078459	0.586617	0.097043	82.582169	90.185547	115.808601	4.867667	0.000000	-1.142724	0.000000	0.000000	0.000000	-0.553507	0.059045	-0.772708	0.000000	0.000000	4.000000	20.000000	0.000000
22049.782381	-0.080198	0.586724	0.095155	82.536629	88.906281	114.814362	4.852157	0.000000	-1.077064	0.000000	0.000000	0.000000	-0.521905	0.032081	-0.566361	0.000000	0.000000	4.000000	20.000000	0.000000
22049.785714	-0.080198	0.586724	0.095155	82.536629	88.906281	114.814362	4.852157	0.000000	-1.077064	0.000000	0.000000	0.000000	-0.521905	0.032081	-0.566361	0.000000	0.000000	4.000000	20.000000	0.000000
22049.789048	-0.080198	0.586724	0.095155	82.536629	88.906281	114.814362	4.852157	0.000000	-1.077064	0.000000	0.000000	0.000000	-0.521905	0.032081	-0.566361	0.000000	0.000000	4.000000	20.000000	0.000000
22049.792381	-0.082337	0.586843	0.093336	82.336533	87.568939	113.913315	4.757763	0.000000	-0.990080	0.000000	0.000000	0.000000	-0.641696	0.035872	-0.545747	0.000000	0.000000	4.000000	20.000000	0.000000
22049.795714	-0.082337	0.586843	0.093336	82.336533	87.568939	113.913315	4.757763	0.000000	-0.990080	0.000000	0.000000	0.000000	-0.641696	0.035872	-0.545747	0.000000	0.000000	4.000000	20.000000	0.000000
22049.799048	-0.082337	0.586843	0.093336	82.336533	87.568939	113.913315	4.757763	0.000000	-0.990080	0.000000	0.000000	0.000000	-0.641696	0.035872	-0.545747	0.000000	0.000000	4.000000	20.000000	0.000000
22049.802381	-0.084748	0.586960	0.091808	82.005028	86.330338	113.226906	4.666806	0.000000	-0.883131	0.000000	0.000000	0.000000	-0.723308	0.034920	-0.458560	0.000000	0.000000	4.000000	20.000000	0.000000
22049.805714	-0.084748	0.586960	0.091808	82.005028	86.330338	113.226906	4.666806	0.000000	-0.883131	0.000000	0.000000	0.000000	-0.723308	0.034920	-0.458560	0.000000	0.000000	4.000000	20.000000	0.000000
22049.809048	-0.084748	0.586960	0.091808	82.005028	86.330338	113.226906	4.666806	0.000000	-0.883131	0.000000	0.000000	0.000000	-0.723308	0.034920	-0.458560	0.000000	0.000000	4.000000	20.000000	0.000000
22049.812381	-0.087394	0.587012	0.090649	81.619408	85.294739	112.797028	4.590379	0.000000	-0.762580	0.000000	0.000000	0.000000	-0.793722	0.015672	-0.347526	0.000000	0.000000	4.000000	20.000000	0.000000
22049.815714	-0.087394	0.587012	0.090649	81.619408	85.294739	112.797028	4.590379	0.000000	-0.762580	0.000000	0.000000	0.000000	-0.793722	0.015672	-0.347526	0.000000	0.000000	4.000000	20.000000	0.000000
22049.819048	-0.087394	0.587012	0.090649	81.619408	85.294739	112.797028	4.590379	0.000000	-0.762580	0.000000	0.000000	0.000000	-0.793722	0.015672	-0.347526	0.000000	0.000000	4.000000	20.000000	0.000000
22049.822381	-0.090255	0.587051	0.089871	81.229652	84.494194	112.608681	4.532458	0.000000	-0.630293	0.000000	0.000000	0.000000	-0.858282	0.011781	-0.233531	0.000000	0.000000	4.000000	20.000000	0.000000
22049.825714	-0.090255	0.587051	0.089871	81.229652	84.494194	112.608681	4.532458	0.000000	-0.630293	0.000000	0.000000	0.000000	-0.858282	0.011781	-0.233531	0.000000	0.000000	4.000000	20.000000	0.000000
22049.829048	-0.090255	0.587051	0.089871	81.229652	84.494194	112.608681	4.532458	0.000000	-0.630293	0.000000	0.000000	0.000000	-0.858282	0.011781	-0.233531	0.000000	0.000000	4.000000	20.000000	0.000000
22049.832381	-0.093255	0.587008	0.089459	80.871834	83.769379	112.429642	4.493536	0.000000	-0.487246	0.000000	0.000000	0.000000	-0.900085	-0.012838	-0.123553	0.000000	0.000000	4.000000	20.000000	0.000000
22049.835714	-0.093255	0.587008	0.089459	80.871834	83.769379	112.429642	4.493536	0.000000	-0.487246	0.000000	0.000000	0.000000	-0.900085	-0.012838	-0.123553	0.000000	0.000000	4.000000	20.000000	0.000000
22049.839048	-0.093255	0.587008	0.089459	80.871834	83.769379	112.429642	4.493536	0.000000	-0.487246	0.000000	0.000000	0.000000	-0.900085	-0.012838	-0.123553	0.000000	0.000000	4.000000	20.000000	0.000000
22049.842381	-0.096403	0.586933	0.089419	80.567787	83.007347	111.588806	4.472944	0.000000	-0.337232	0.000000	0.000000	0.000000	-0.944174	-0.022521	-0.011835	0.000000	0.000000	4.000000	20.000000	0.000000
22049.845714	-0.096403	0.586933	0.089419	80.567787	83.007347	111.588806	4.472944	0.000000	-0.337232	0.000000	0.000000	0.000000	-0.944174	-0.022521	-0.011835	0.000000	0.000000	4.000000	20.000000	0.000000
22049.849048	-0.096403	0.586933	0.089419	80.567787	83.007347	111.588806	4.472944	0.000000	-0.337232	0.000000	0.000000	0.000000	-0.944174	-0.022521	-0.011835	0.000000	0.000000	4.000000	20.000000	0.000000
22049.852381	-0.099534	0.586807	0.089703	80.333138	82.254593	110.198906	4.470972	0.000000	-0.179870	0.000000	0.000000	0.000000	-0.939417	-0.037783	0.085032	0.000000	0.000000	4.000000	20.000000	0.000000
22049.855714	-0.099534	0.586807	0.089703	80.333138	82.254593	110.198906	4.470972	0.000000	-0.179870	0.000000	0.000000	0.000000	-0.939417	-0.037783	0.085032	0.000000	0.000000	4.000000	20.000000	0.000000
22049.859048	-0.099534	0.586807	0.089703	80.333138	82.254593	110.198906	4.470972	0.000000	-0.179870	0.000000	0.000000	0.000000	-0.939417	-0.037783	0.085032	0.000000	0.000000	4.000000	20.000000	0.000000
22049.862381	-0.102731	0.586579	0.090286	80.149368	81.606613	109.214325	4.485144	0.000000	-0.023300	0.000000	0.000000	0.000000	-0.959076	-0.068427	0.174911	0.000000	0.000000	4.000000	20.000000	0.000000
22049.865714	-0.102731	0.586579	0.090286	80.149368	81.606613	109.214325	4.485144	0.000000	-0.023300	0.000000	0.000000	0.000000	-0.959076	-0.068427	0.174911	0.000000	0.000000	4.000000	20.000000	0.000000
22049.869048	-0.102731	0.586579	0.090286	80.149368	81.606613	109.214325	4.485144	0.000000	-0.023300	0.000000	0.000000	0.000000	-0.959076	-0.068427	0.174911	0.000000	0.000000	4.000000	20.000000	0.000000
22049.872381	-0.106274	0.586234	0.091197	80.002625	81.203964	108.684387	4.514296	0.000000	0.136546	0.000000	0.000000	0.000000	-1.063027	-0.103577	0.273461	0.000000	0.000000	4.000000	20.000000	0.000000
22049.875714	-0.106274	0.586234	0.091197	80.002625	81.203964	108.684387	4.514296	0.000000	0.136546	0.000000	0.000000	0.000000	-1.063027	-0.103577	0.273461	0.000000	0.000000	4.000000	20.000000	0.000000
22049.879048	-0.106274	0.586234	0.091197	80.002625	81.203964	108.684387	4.514296	0.000000	0.136546	0.000000	0.000000	0.000000	-1.063027	-0.103577	0.273461	0.000000	0.000000	4.000000	20.000000	0.000000
22049.882381	-0.109419	0.585808	0.092326	79.884361	81.369194	108.309845	4.559872	0.000000	0.313717	0.000000	0.000000	0.000000	-0.943435	-0.127816	0.338698	0.000000	0.000000	4.000000	20.000000	0.000000
22049.885714	-0.109419	0.585808	0.092326	79.884361	81.369194	108.309845	4.559872	0.000000	0.313717	0.000000	0.000000	0.000000	-0.943435	-0.127816	0.338698	0.000000	0.000000	4.000000	20.000000	0.000000
22049.889048	-0.109419	0.585808	0.092326	79.884361	81.369194	108.309845	4.559872	0.000000	0.313717	0.000000	0.000000	0.000000	-0.943435	-0.127816	0.338698	0.000000	0.000000	4.000000	20.000000	0.000000
22049.892381	-0.112222	0.585324	0.093560	79.734207	82.342964	108.701599	4.616322	0.000000	0.470957	0.000000	0.000000	0.000000	-0.840884	-0.145202	0.370136	0.000000	0.000000	4.000000	20.000000	0.000000
22049.895714	-0.112222	0.585324	0.093560	79.734207	82.342964	108.701599	4.616322	0.000000	0.470957	0.000000	0.000000	0.000000	-0.840884	-0.145202	0.370136	0.000000	0.000000	4.000000	20.000000	0.000000
22049.899048	-0.112222	0.585324	0.093560	79.734207	82.342964	108.701599	4.616322	0.000000	0.470957	0.000000	0.000000	0.000000	-0.840884	-0.145202	0.370136	0.000000	0.000000	4.000000	20.000000	0.000000
22049.902381	-0.115305	0.584729	0.095272	79.491745	84.157501	109.847504	4.678011	0.000000	0.611104	0.000000	0.000000	0.000000	-0.924877	-0.178313	0.513574	0.000000	0.000000	4.000000	20.000000	0.000000
22049.905714	-0.115305	0.584729	0.095272	79.491745	84.157501	109.847504	4.678011	0.000000	0.611104	0.000000	0.000000	0.000000	-0.924877	-0.178313	0.513574	0.000000	0.000000	4.000000	20.000000	0.000000
22049.909048	-0.115305	0.584729	0.095272	79.491745	84.157501	109.847504	4.678011	0.000000	0.611104	0.000000	0.000000	0.000000	-0.924877	-0.178313	0.513574	0.000000	0.000000	4.000000	20.000000	0.000000
22049.912381	-0.118187	0.584120	0.097354	79.160042	86.188499	111.241081	4.763607	0.000000	0.765250	0.000000	0.000000	0.000000	-0.864457	-0.182849	0.624466	0.000000	0.000000	4.000000	20.000000	0.000000
22049.915714	-0.118187	0.584120	0.097354	79.160042	86.188499	111.241081	4.763607	0.000000	0.765250	0.000000	0.000000	0.000000	-0.864457	-0.182849	0.624466	0.000000	0.000000	4.000000	20.000000	0.000000
22049.919048	-0.118187	0.584120	0.097354	79.160042	86.188499	111.241081	4.763607	0.000000	0.765250	0.000000	0.000000	0.000000	-0.864457	-0.182849	0.624466	0.000000	0.000000	4.000000	20.000000	0.000000
22049.922381	-0.120848	0.583500	0.099848	78.769966	88.234047	112.796371	4.867684	0.000000	0.909326	0.000000	0.000000	0.000000	-0.798568	-0.185956	0.748378	0.000000	0.000000	4.000000	20.000000	0.000000
22049.925714	-0.120848	0.583500	0.099848	78.769966	88.234047	112.796371	4.867684	0.000000	0.909326	0.000000	0.000000	0.000000	-0.798568	-0.185956	0.748378	0.000000	0.000000	4.000000	20.000000	0.000000
22049.929048	-0.120848	0.583500	0.099848	78.769966	88.234047	112.796371	4.867684	0.000000	0.909326	0.000000	0.000000	0.000000	-0.798568	-0.185956	0.748378	0.000000	0.000000	4.000000	20.000000	0.000000
22049.932381	-0.123300	0.582849	0.102677	78.365021	90.485664	114.516693	4.894444	0.000000	1.021965	0.000000	0.000000	0.000000	-0.735492	-0.195289	0.848707	0.000000	0.000000	4.000000	20.000000	0.000000
22049.935714	-0.123300	0.582849	0.102677	78.365021	90.485664	114.516693	4.894444	0.000000	1.021965	0.000000	0.000000	0.000000	-0.735492	-0.195289	0.848707	0.000000	0.000000	4.000000	20.000000	0.000000
22049.939048	-0.123300	0.582849	0.102677	78.365021	90.485664	114.516693	4.894444	0.000000	1.021965	0.000000	0.000000	0.000000	-0.735492	-0.195289	0.848707	0.000000	0.000000	4.000000	20.000000	0.000000
22049.942381	-0.125471	0.582198	0.105788	78.015907	93.229507	116.638580	4.876031	0.000000	1.106494	0.000000	0.000000	0.000000	-0.651319	-0.195234	0.933297	0.000000	0.000000	4.000000	20.000000	0.000000
22049.945714	-0.125471	0.582198	0.105788	78.015907	93.229507	116.638580	4.876031	0.000000	1.106494	0.000000	0.000000	0.000000	-0.651319	-0.195234	0.933297	0.000000	0.000000	4.000000	20.000000	0.000000
22049.949048	-0.125471	0.582198	0.105788	78.015907	93.229507	116.638580	4.876031	0.000000	1.106494	0.000000	0.000000	0.000000	-0.651319	-0.195234	0.933297	0.000000	0.000000	4.000000	20.000000	0.000000
22049.952381	-0.127347	0.581569	0.109139	77.677727	96.364403	119.134155	4.861081	0.000000	1.170424	0.000000	0.000000	0.000000	-0.562832	-0.188841	1.005352	0.000000	0.000000	4.000000	20.000000	0.000000
22049.955714	-0.127347	0.581569	0.109139	77.677727	96.364403	119.134155	4.861081	0.000000	1.170424	0.000000	0.000000	0.000000	-0.562832	-0.188841	1.005352	0.000000	0.000000	4.000000	20.000000	0.000000
22049.959048	-0.127347	0.581569	0.109139	77.677727	96.364403	119.134155	4.861081	0.000000	1.170424	0.000000	0.000000	0.000000	-0.562832	-0.188841	1.005352	0.000000	0.000000	4.000000	20.000000	0.000000
22049.962381	-0.128973	0.580939	0.112705	77.266571	99.579948	121.773453	4.850060	0.000000	1.215286	0.000000	0.000000	0.000000	-0.487856	-0.188924	1.069620	0.000000	0.000000	4.000000	20.000000	0.000000
22049.965714	-0.128973	0.580939	0.112705	77.266571	99.579948	121.773453	4.850060	0.000000	1.215286	0.000000	0.000000	0.000000	-0.487856	-0.188924	1.069620	0.000000	0.000000	4.000000	20.000000	0.000000
22049.969048	-0.128973	0.580939	0.112705	77.266571	99.579948	121.773453	4.850060	0.000000	1.215286	0.000000	0.000000	0.000000	-0.487856	-0.188924	1.069620	0.000000	0.000000	4.000000	20.000000	0.000000
22049.972381	-0.130299	0.580324	0.116412	76.798050	102.787018	124.502220	4.842546	0.000000	1.244889	0.000000	0.000000	0.000000	-0.397722	-0.184596	1.112283	0.000000	0.000000	4.000000	20.000000	0.000000
22049.975714	-0.130299	0.580324	0.116412	76.798050	102.787018	124.502220	4.842546	0.000000	1.244889	0.000000	0.000000	0.000000	-0.397722	-0.184596	1.112283	0.000000	0.000000	4.000000	20.000000	0.000000
22049.979048	-0.130299	0.580324	0.116412	76.798050	102.787018	124.502220	4.842546	0.000000	1.244889	0.000000	0.000000	0.000000	-0.397722	-0.184596	1.112283	0.000000	0.000000	4.000000	20.000000	0.000000
22049.982381	-0.131310	0.579715	0.120227	76.310440	105.869560	126.855080	4.838790	0.000000	1.259411	0.000000	0.000000	0.000000	-0.303217	-0.182691	1.144498	0.000000	0.000000	4.000000	20.000000	0.000000
22049.985714	-0.131310	0.579715	0.120227	76.310440	105.869560	126.855080	4.838790	0.000000	1.259411	0.000000	0.000000	0.000000	-0.303217	-0.182691	1.144498	0.000000	0.000000	4.000000	20.000000	0.000000
22049.989048	-0.131310	0.579715	0.120227	76.310440	105.869560	126.855080	4.838790	0.000000	1.259411	0.000000	0.000000	0.000000	-0.303217	-0.182691	1.144498	0.000000	0.000000	4.000000	20.000000	0.000000
22049.992381	-0.131913	0.579135	0.124029	75.835518	108.853508	129.017303	4.838615	0.000000	1.260082	0.000000	0.000000	0.000000	-0.180993	-0.173983	1.140404	0.000000	0.000000	4.000000	20.000000	0.000000
22049.995714	-0.131913	0.579135	0.124029	75.835518	108.853508	129.017303	4.838615	0.000000	1.260082	0.000000	0.000000	0.000000	-0.180993	-0.173983	1.140404	0.000000	0.000000	4.000000	20.000000	0.000000
22049.999048	-0.131913	0.579135	0.124029	75.835518	108.853508	129.017303	4.838615	0.000000	1.260082	0.000000	0.000000	0.000000	-0.180993	-0.173983	1.140404	0.000000	0.000000	4.000000	20.000000	0.000000
22050.002381	-0.132180	0.578599	0.127779	75.406876	111.845779	131.455002	4.842276	0.000000	1.245940	0.000000	0.000000	0.000000	-0.080166	-0.160874	1.124998	0.000000	0.000000	4.000000	20.000000	0.000000
22050.005714	-0.132180	0.578599	0.127779	75.406876	111.845779	131.455002	4.842276	0.000000	1.245940	0.000000	0.000000	0.000000	-0.080166	-0.160874	1.124998	0.000000	0.000000	4.000000	20.000000	0.000000
22050.009048	-0.132180	0.578599	0.127779	75.406876	111.845779	131.455002	4.842276	0.000000	1.245940	0.000000	0.000000	0.000000	-0.080166	-0.160874	1.124998	0.000000	0.000000	4.000000	20.000000	0.000000
22050.012381	-0.132168	0.578140	0.131362	75.044464	114.906883	134.078171	4.848600	0.000000	1.221094	0.000000	0.000000	0.000000	0.003690	-0.137654	1.074988	0.000000	0.000000	4.000000	20.000000	0.000000
22050.015714	-0.132168	0.578140	0.131362	75.044464	114.906883	134.078171	4.848600	0.000000	1.221094	0.000000	0.000000	0.000000	0.003690	-0.137654	1.074988	0.000000	0.000000	4.000000	20.000000	0.000000
22050.019048	-0.132168	0.578140	0.131362	75.044464	114.906883	134.078171	4.848600	0.000000	1.221094	0.000000	0.000000	0.000000	0.003690	-0.137654	1.074988	0.000000	0.000000	4.000000	20.000000	0.000000
22050.022381	-0.131681	0.577741	0.134713	74.744438	118.057823	136.709778	4.856505	0.000000	1.189267	0.000000	0.000000	0.000000	0.146002	-0.119754	1.005156	0.000000	0.000000	4.000000	20.000000	0.000000
22050.025714	-0.131681	0.577741	0.134713	74.744438	118.057823	136.709778	4.856505	0.000000	1.189267	0.000000	0.000000	0.000000	0.146002	-0.119754	1.005156	0.000000	0.000000	4.000000	20.000000	0.000000
22050.029048	-0.131681	0.577741	0.134713	74.744438	118.057823	136.709778	4.856505	0.000000	1.189267	0.000000	0.000000	0.000000	0.146002	-0.119754	1.005156	0.000000	0.000000	4.000000	20.000000	0.000000
22050.032381	-0.130870	0.577391	0.137725	74.473999	121.154167	139.296204	4.867212	0.000000	1.144661	0.000000	0.000000	0.000000	0.243311	-0.104811	0.903638	0.000000	0.000000	4.000000	20.000000	0.000000
22050.035714	-0.130870	0.577391	0.137725	74.473999	121.154167	139.296204	4.867212	0.000000	1.144661	0.000000	0.000000	0.000000	0.243311	-0.104811	0.903638	0.000000	0.000000	4.000000	20.000000	0.000000
22050.039048	-0.130870	0.577391	0.137725	74.473999	121.154167	139.296204	4.867212	0.000000	1.144661	0.000000	0.000000	0.000000	0.243311	-0.104811	0.903638	0.000000	0.000000	4.000000	20.000000	0.000000
22050.042381	-0.129729	0.577143	0.140373	74.209007	124.108528	141.771576	4.878940	0.000000	1.093593	0.000000	0.000000	0.000000	0.342351	-0.074661	0.794615	0.000000	0.000000	4.000000	20.000000	0.000000
22050.045714	-0.129729	0.577143	0.140373	74.209007	124.108528	141.771576	4.878940	0.000000	1.093593	0.000000	0.000000	0.000000	0.342351	-0.074661	0.794615	0.000000	0.000000	4.000000	20.000000	0.000000
22050.049048	-0.129729	0.577143	0.140373	74.209007	124.108528	141.771576	4.878940	0.000000	1.093593	0.000000	0.000000	0.000000	0.342351	-0.074661	0.794615	0.000000	0.000000	4.000000	20.000000	0.000000
22050.052381	-0.128344	0.576937	0.142502	73.938454	126.942795	144.126724	4.891502	0.000000	1.035955	0.000000	0.000000	0.000000	0.415464	-0.061712	0.638591	0.000000	0.000000	4.000000	20.000000	0.000000
22050.055714	-0.128344	0.576937	0.142502	73.938454	126.942795	144.126724	4.891502	0.000000	1.035955	0.000000	0.000000	0.000000	0.415464	-0.061712	0.638591	0.000000	0.000000	4.000000	20.000000	0.000000
22050.059048	-0.128344	0.576937	0.142502	73.938454	126.942795	144.126724	4.891502	0.000000	1.035955	0.000000	0.000000	0.000000	0.415464	-0.061712	0.638591	0.000000	0.000000	4.000000	20.000000	0.000000
22050.062381	-0.126779	0.576744	0.144107	73.652328	129.622635	146.342789	4.903934	0.000000	0.975416	0.000000	0.000000	0.000000	0.469749	-0.057810	0.481368	0.000000	0.000000	4.000000	20.000000	0.000000
22050.065714	-0.126779	0.576744	0.144107	73.652328	129.622635	146.342789	4.903934	0.000000	0.975416	0.000000	0.000000	0.000000	0.469749	-0.057810	0.481368	0.000000	0.000000	4.000000	20.000000	0.000000
22050.069048	-0.126779	0.576744	0.144107	73.652328	129.622635	146.342789	4.903934	0.000000	0.975416	0.000000	0.000000	0.000000	0.469749	-0.057810	0.481368	0.000000	0.000000	4.000000	20.000000	0.000000
22050.072381	-0.125090	0.576580	0.145156	73.417885	132.028809	148.312286	4.915847	0.000000	0.913484	0.000000	0.000000	0.000000	0.506692	-0.049218	0.314658	0.000000	0.000000	4.000000	20.000000	0.000000
22050.075714	-0.125090	0.576580	0.145156	73.417885	132.028809	148.312286	4.915847	0.000000	0.913484	0.000000	0.000000	0.000000	0.506692	-0.049218	0.314658	0.000000	0.000000	4.000000	20.000000	0.000000
22050.079048	-0.125090	0.576580	0.145156	73.417885	132.028809	148.312286	4.915847	0.000000	0.913484	0.000000	0.000000	0.000000	0.506692	-0.049218	0.314658	0.000000	0.000000	4.000000	20.000000	0.000000
22050.082381	-0.123353	0.576406	0.145699	73.523949	133.454453	149.369781	4.926943	0.000000	0.851602	0.000000	0.000000	0.000000	0.521062	-0.052212	0.163133	0.000000	0.000000	4.000000	20.000000	0.000000
22050.085714	-0.123353	0.576406	0.145699	73.523949	133.454453	149.369781	4.926943	0.000000	0.851602	0.000000	0.000000	0.000000	0.521062	-0.052212	0.163133	0.000000	0.000000	4.000000	20.000000	0.000000
22050.089048	-0.123353	0.576406	0.145699	73.523949	133.454453	149.369781	4.926943	0.000000	0.851602	0.000000	0.000000	0.000000	0.521062	-0.052212	0.163133	0.000000	0.000000	4.000000	20.000000	0.000000
22050.092381	-0.121555	0.576304	0.145801	73.998116	133.755661	149.395584	4.936987	0.000000	0.791300	0.000000	0.000000	0.000000	0.539189	-0.030687	0.030497	0.000000	0.000000	4.000000	20.000000	0.000000
22050.095714	-0.121555	0.576304	0.145801	73.998116	133.755661	149.395584	4.936987	0.000000	0.791300	0.000000	0.000000	0.000000	0.539189	-0.030687	0.030497	0.000000	0.000000	4.000000	20.000000	0.000000
22050.099048	-0.121555	0.576304	0.145801	73.998116	133.755661	149.395584	4.936987	0.000000	0.791300	0.000000	0.000000	0.000000	0.539189	-0.030687	0.030497	0.000000	0.000000	4.000000	20.000000	0.000000
22050.102381	-0.119704	0.576206	0.145472	74.573380	133.274689	148.726913	4.946237	0.000000	0.731257	0.000000	0.000000	0.000000	0.555446	-0.029373	-0.098588	0.000000	0.000000	4.000000	20.000000	0.000000
22050.105714	-0.119704	0.576206	0.145472	74.573380	133.274689	148.726913	4.946237	0.000000	0.731257	0.000000	0.000000	0.000000	0.555446	-0.029373	-0.098588	0.000000	0.000000	4.000000	20.000000	0.000000
22050.109048	-0.119704	0.576206	0.145472	74.573380	133.274689	148.726913	4.946237	0.000000	0.731257	0.000000	0.000000	0.000000	0.555446	-0.029373	-0.098588	0.000000	0.000000	4.000000	20.000000	0.000000
22050.112381	-0.117832	0.576166	0.144714	75.112686	132.222977	147.566620	4.954757	0.000000	0.671110	0.000000	0.000000	0.000000	0.561667	-0.012097	-0.227425	0.000000	0.000000	4.000000	20.000000	0.000000
22050.115714	-0.117832	0.576166	0.144714	75.112686	132.222977	147.566620	4.954757	0.000000	0.671110	0.000000	0.000000	0.000000	0.561667	-0.012097	-0.227425	0.000000	0.000000	4.000000	20.000000	0.000000
22050.119048	-0.117832	0.576166	0.144714	75.112686	132.222977	147.566620	4.954757	0.000000	0.671110	0.000000	0.000000	0.000000	0.561667	-0.012097	-0.227425	0.000000	0.000000	4.000000	20.000000	0.000000
22050.122381	-0.115923	0.576208	0.143580	75.636330	131.108063	146.350281	4.962469	0.000000	0.611475	0.000000	0.000000	0.000000	0.572700	0.012863	-0.340252	0.000000	0.000000	4.000000	20.000000	0.000000
22050.125714	-0.115923	0.576208	0.143580	75.636330	131.108063	146.350281	4.962469	0.000000	0.611475	0.000000	0.000000	0.000000	0.572700	0.012863	-0.340252	0.000000	0.000000	4.000000	20.000000	0.000000
22050.129048	-0.115923	0.576208	0.143580	75.636330	131.108063	146.350281	4.962469	0.000000	0.611475	0.000000	0.000000	0.000000	0.572700	0.012863	-0.340252	0.000000	0.000000	4.000000	20.000000	0.000000
22050.132381	-0.113993	0.576347	0.142138	76.127892	129.948639	145.375748	4.969535	0.000000	0.551109	0.000000	0.000000	0.000000	0.578968	0.041498	-0.432550	0.000000	0.000000	4.000000	20.000000	0.000000
22050.135714	-0.113993	0.576347	0.142138	76.127892	129.948639	145.375748	4.969535	0.000000	0.551109	0.000000	0.000000	0.000000	0.578968	0.041498	-0.432550	0.000000	0.000000	4.000000	20.000000	0.000000
22050.139048	-0.113993	0.576347	0.142138	76.127892	129.948639	145.375748	4.969535	0.000000	0.551109	0.000000	0.000000	0.000000	0.578968	0.041498	-0.432550	0.000000	0.000000	4.000000	20.000000	0.000000
22050.142381	-0.112197	0.576539	0.140423	76.600548	128.772934	144.810852	4.975946	0.000000	0.489856	0.000000	0.000000	0.000000	0.538604	0.057619	-0.514608	0.000000	0.000000	4.000000	20.000000	0.000000
22050.145714	-0.112197	0.576539	0.140423	76.600548	128.772934	144.810852	4.975946	0.000000	0.489856	0.000000	0.000000	0.000000	0.538604	0.057619	-0.514608	0.000000	0.000000	4.000000	20.000000	0.000000
22050.149048	-0.112197	0.576539	0.140423	76.600548	128.772934	144.810852	4.975946	0.000000	0.489856	0.000000	0.000000	0.000000	0.538604	0.057619	-0.514608	0.000000	0.000000	4.000000	20.000000	0.000000
22050.152381	-0.110487	0.576790	0.138480	77.084267	127.602386	143.978088	4.981244	0.000000	0.432681	0.000000	0.000000	0.000000	0.513255	0.075335	-0.582971	0.000000	0.000000	4.000000	20.000000	0.000000
22050.155714	-0.110487	0.576790	0.138480	77.084267	127.602386	143.978088	4.981244	0.000000	0.432681	0.000000	0.000000	0.000000	0.513255	0.075335	-0.582971	0.000000	0.000000	4.000000	20.000000	0.000000
22050.159048	-0.110487	0.576790	0.138480	77.084267	127.602386	143.978088	4.981244	0.000000	0.432681	0.000000	0.000000	0.000000	0.513255	0.075335	-0.582971	0.000000	0.000000	4.000000	20.000000	0.000000
22050.162381	-0.108963	0.577067	0.136391	77.598763	126.377090	142.873489	4.985725	0.000000	0.377551	0.000000	0.000000	0.000000	0.457121	0.083002	-0.626589	0.000000	0.000000	4.000000	20.000000	0.000000
22050.165714	-0.108963	0.577067	0.136391	77.598763	126.377090	142.873489	4.985725	0.000000	0.377551	0.000000	0.000000	0.000000	0.457121	0.083002	-0.626589	0.000000	0.000000	4.000000	20.000000	0.000000
22050.169048	-0.108963	0.577067	0.136391	77.598763	126.377090	142.873489	4.985725	0.000000	0.377551	0.000000	0.000000	0.000000	0.457121	0.083002	-0.626589	0.000000	0.000000	4.000000	20.000000	0.000000
22050.172381	-0.107694	0.577382	0.134219	78.128777	124.826942	141.728867	4.989239	0.000000	0.327864	0.000000	0.000000	0.000000	0.380728	0.094681	-0.651615	0.000000	0.000000	4.000000	20.000000	0.000000
22050.175714	-0.107694	0.577382	0.134219	78.128777	124.826942	141.728867	4.989239	0.000000	0.327864	0.000000	0.000000	0.000000	0.380728	0.094681	-0.651615	0.000000	0.000000	4.000000	20.000000	0.000000
22050.179048	-0.107694	0.577382	0.134219	78.128777	124.826942	141.728867	4.989239	0.000000	0.327864	0.000000	0.000000	0.000000	0.380728	0.094681	-0.651615	0.000000	0.000000	4.000000	20.000000	0.000000
22050.182381	-0.106712	0.577711	0.132002	78.635818	122.754143	140.330551	4.991806	0.000000	0.286142	0.000000	0.000000	0.000000	0.294445	0.098583	-0.665025	0.000000	0.000000	4.000000	20.000000	0.000000
22050.185714	-0.106712	0.577711	0.132002	78.635818	122.754143	140.330551	4.991806	0.000000	0.286142	0.000000	0.000000	0.000000	0.294445	0.098583	-0.665025	0.000000	0.000000	4.000000	20.000000	0.000000
22050.189048	-0.106712	0.577711	0.132002	78.635818	122.754143	140.330551	4.991806	0.000000	0.286142	0.000000	0.000000	0.000000	0.294445	0.098583	-0.665025	0.000000	0.000000	4.000000	20.000000	0.000000
22050.192381	-0.105914	0.578047	0.129820	79.120834	120.484337	138.392410	4.993548	0.000000	0.253920	0.000000	0.000000	0.000000	0.239448	0.100857	-0.654778	0.000000	0.000000	4.000000	20.000000	0.000000
22050.195714	-0.105914	0.578047	0.129820	79.120834	120.484337	138.392410	4.993548	0.000000	0.253920	0.000000	0.000000	0.000000	0.239448	0.100857	-0.654778	0.000000	0.000000	4.000000	20.000000	0.000000
22050.199048	-0.105914	0.578047	0.129820	79.120834	120.484337	138.392410	4.993548	0.000000	0.253920	0.000000	0.000000	0.000000	0.239448	0.100857	-0.654778	0.000000	0.000000	4.000000	20.000000	0.000000
22050.202381	-0.105391	0.578386	0.127715	79.541344	117.971672	136.022995	4.994820	0.000000	0.227545	0.000000	0.000000	0.000000	0.156931	0.101758	-0.631434	0.000000	0.000000	4.000000	20.000000	0.000000
22050.205714	-0.105391	0.578386	0.127715	79.541344	117.971672	136.022995	4.994820	0.000000	0.227545	0.000000	0.000000	0.000000	0.156931	0.101758	-0.631434	0.000000	0.000000	4.000000	20.000000	0.000000
22050.209048	-0.105391	0.578386	0.127715	79.541344	117.971672	136.022995	4.994820	0.000000	0.227545	0.000000	0.000000	0.000000	0.156931	0.101758	-0.631434	0.000000	0.000000	4.000000	20.000000	0.000000
22050.212381	-0.105007	0.578769	0.125744	79.830818	114.989380	133.337784	4.995552	0.000000	0.210868	0.000000	0.000000	0.000000	0.115099	0.114875	-0.591236	0.000000	0.000000	4.000000	20.000000	0.000000
22050.215714	-0.105007	0.578769	0.125744	79.830818	114.989380	133.337784	4.995552	0.000000	0.210868	0.000000	0.000000	0.000000	0.115099	0.114875	-0.591236	0.000000	0.000000	4.000000	20.000000	0.000000
22050.219048	-0.105007	0.578769	0.125744	79.830818	114.989380	133.337784	4.995552	0.000000	0.210868	0.000000	0.000000	0.000000	0.115099	0.114875	-0.591236	0.000000	0.000000	4.000000	20.000000	0.000000
22050.222381	-0.104745	0.579192	0.123971	79.980064	111.595985	130.211060	4.996040	0.000000	0.198951	0.000000	0.000000	0.000000	0.078723	0.126805	-0.531890	0.000000	0.000000	4.000000	20.000000	0.000000
22050.225714	-0.104745	0.579192	0.123971	79.980064	111.595985	130.211060	4.996040	0.000000	0.198951	0.000000	0.000000	0.000000	0.078723	0.126805	-0.531890	0.000000	0.000000	4.000000	20.000000	0.000000
22050.229048	-0.104745	0.579192	0.123971	79.980064	111.595985	130.211060	4.996040	0.000000	0.198951	0.000000	0.000000	0.000000	0.078723	0.126805	-0.531890	0.000000	0.000000	4.000000	20.000000	0.000000
22050.232381	-0.104663	0.579611	0.122415	80.040611	108.135246	127.015144	4.996342	0.000000	0.191232	0.000000	0.000000	0.000000	0.024458	0.125710	-0.466724	0.000000	0.000000	4.000000	20.000000	0.000000
22050.235714	-0.104663	0.579611	0.122415	80.040611	108.135246	127.015144	4.996342	0.000000	0.191232	0.000000	0.000000	0.000000	0.024458	0.125710	-0.466724	0.000000	0.000000	4.000000	20.000000	0.000000
22050.239048	-0.104663	0.579611	0.122415	80.040611	108.135246	127.015144	4.996342	0.000000	0.191232	0.000000	0.000000	0.000000	0.024458	0.125710	-0.466724	0.000000	0.000000	4.000000	20.000000	0.000000
22050.242381	-0.104816	0.580060	0.121062	80.065346	104.869606	124.017601	4.996376	0.000000	0.190336	0.000000	0.000000	0.000000	-0.045723	0.134715	-0.406148	0.000000	0.000000	4.000000	20.000000	0.000000
22050.245714	-0.104816	0.580060	0.121062	80.065346	104.869606	124.017601	4.996376	0.000000	0.190336	0.000000	0.000000	0.000000	-0.045723	0.134715	-0.406148	0.000000	0.000000	4.000000	20.000000	0.000000
22050.249048	-0.104816	0.580060	0.121062	80.065346	104.869606	124.017601	4.996376	0.000000	0.190336	0.000000	0.000000	0.000000	-0.045723	0.134715	-0.406148	0.000000	0.000000	4.000000	20.000000	0.000000
22050.252381	-0.105117	0.580520	0.119910	80.110275	101.953583	121.329582	4.996048	0.000000	0.198742	0.000000	0.000000	0.000000	-0.090223	0.138095	-0.345329	0.000000	0.000000	4.000000	20.000000	0.000000
22050.255714	-0.105117	0.580520	0.119910	80.110275	101.953583	121.329582	4.996048	0.000000	0.198742	0.000000	0.000000	0.000000	-0.090223	0.138095	-0.345329	0.000000	0.000000	4.000000	20.000000	0.000000
22050.259048	-0.105117	0.580520	0.119910	80.110275	101.953583	121.329582	4.996048	0.000000	0.198742	0.000000	0.000000	0.000000	-0.090223	0.138095	-0.345329	0.000000	0.000000	4.000000	20.000000	0.000000
22050.262381	-0.105574	0.580969	0.119006	80.183540	99.568756	119.116043	4.995455	0.000000	0.213155	0.000000	0.000000	0.000000	-0.137103	0.134542	-0.271475	0.000000	0.000000	4.000000	20.000000	0.000000
22050.265714	-0.105574	0.580969	0.119006	80.183540	99.568756	119.116043	4.995455	0.000000	0.213155	0.000000	0.000000	0.000000	-0.137103	0.134542	-0.271475	0.000000	0.000000	4.000000	20.000000	0.000000
22050.269048	-0.105574	0.580969	0.119006	80.183540	99.568756	119.116043	4.995455	0.000000	0.213155	0.000000	0.000000	0.000000	-0.137103	0.134542	-0.271475	0.000000	0.000000	4.000000	20.000000	0.000000
22050.272381	-0.106155	0.581451	0.118324	80.257645	97.823387	117.493080	4.994525	0.000000	0.233916	0.000000	0.000000	0.000000	-0.174355	0.144565	-0.204492	0.000000	0.000000	4.000000	20.000000	0.000000
22050.275714	-0.106155	0.581451	0.118324	80.257645	97.823387	117.493080	4.994525	0.000000	0.233916	0.000000	0.000000	0.000000	-0.174355	0.144565	-0.204492	0.000000	0.000000	4.000000	20.000000	0.000000
22050.279048	-0.106155	0.581451	0.118324	80.257645	97.823387	117.493080	4.994525	0.000000	0.233916	0.000000	0.000000	0.000000	-0.174355	0.144565	-0.204492	0.000000	0.000000	4.000000	20.000000	0.000000
22050.282381	-0.106155	0.581451	0.118324	80.270515	97.147141	116.902802	4.993250	0.000000	0.259729	0.000000	0.000000	0.000000	-0.174355	0.144565	-0.204492	0.000000	0.000000	4.000000	20.000000	0.000000
22050.285714	-0.106731	0.581975	0.117927	80.270515	97.147141	116.902802	4.993250	0.000000	0.259729	0.000000	0.000000	0.000000	-0.172867	0.157190	-0.119040	0.000000	0.000000	4.000000	20.000000	0.000000
22050.289048	-0.106731	0.581975	0.117927	80.270515	97.147141	116.902802	4.993250	0.000000	0.259729	0.000000	0.000000	0.000000	-0.172867	0.157190	-0.119040	0.000000	0.000000	4.000000	20.000000	0.000000
22050.292381	-0.107342	0.582506	0.117718	80.232353	97.175148	116.999367	4.993250	0.000000	0.259729	0.000000	0.000000	0.000000	-0.183169	0.159351	-0.062852	0.000000	0.000000	4.000000	20.000000	0.000000
22050.295714	-0.107342	0.582506	0.117718	80.232353	97.175148	116.999367	4.993250	0.000000	0.259729	0.000000	0.000000	0.000000	-0.183169	0.159351	-0.062852	0.000000	0.000000	4.000000	20.000000	0.000000
22050.299048	-0.107342	0.582506	0.117718	80.232353	97.175148	116.999367	4.993250	0.000000	0.259729	0.000000	0.000000	0.000000	-0.183169	0.159351	-0.062852	0.000000	0.000000	4.000000	20.000000	0.000000
22050.302381	-0.107342	0.582506	0.117718	80.181152	97.608826	117.480400	4.990304	0.000000	0.311224	0.000000	0.000000	0.000000	-0.183169	0.159351	-0.062852	0.000000	0.000000	4.000000	20.000000	0.000000
22050.305714	-0.107955	0.582973	0.117678	80.181152	97.608826	117.480400	4.990304	0.000000	0.311224	0.000000	0.000000	0.000000	-0.184182	0.140104	-0.012011	0.000000	0.000000	4.000000	20.000000	0.000000
22050.309048	-0.107955	0.582973	0.117678	80.181152	97.608826	117.480400	4.990304	0.000000	0.311224	0.000000	0.000000	0.000000	-0.184182	0.140104	-0.012011	0.000000	0.000000	4.000000	20.000000	0.000000
22050.312381	-0.108640	0.583392	0.117712	80.112762	98.312889	118.226067	4.990304	0.000000	0.311224	0.000000	0.000000	0.000000	-0.205420	0.125779	0.010411	0.000000	0.000000	4.000000	20.000000	0.000000
22050.315714	-0.108640	0.583392	0.117712	80.112762	98.312889	118.226067	4.990304	0.000000	0.311224	0.000000	0.000000	0.000000	-0.205420	0.125779	0.010411	0.000000	0.000000	4.000000	20.000000	0.000000
22050.319048	-0.108640	0.583392	0.117712	80.112762	98.312889	118.226067	4.990304	0.000000	0.311224	0.000000	0.000000	0.000000	-0.205420	0.125779	0.010411	0.000000	0.000000	4.000000	20.000000	0.000000
22050.322381	-0.108640	0.583392	0.117712	80.016922	99.309708	119.272141	4.986585	0.000000	0.366021	0.000000	0.000000	0.000000	-0.205420	0.125779	0.010411	0.000000	0.000000	4.000000	20.000000	0.000000
22050.325714	-0.109395	0.583712	0.117814	80.016922	99.309708	119.272141	4.986585	0.000000	0.366021	0.000000	0.000000	0.000000	-0.226301	0.095857	0.030388	0.000000	0.000000	4.000000	20.000000	0.000000
22050.329048	-0.109395	0.583712	0.117814	80.016922	99.309708	119.272141	4.986585	0.000000	0.366021	0.000000	0.000000	0.000000	-0.226301	0.095857	0.030388	0.000000	0.000000	4.000000	20.000000	0.000000
22050.332381	-0.110228	0.583927	0.117882	79.903595	100.454491	120.468239	4.986585	0.000000	0.366021	0.000000	0.000000	0.000000	-0.250071	0.064722	0.020557	0.000000	0.000000	4.000000	20.000000	0.000000
22050.335714	-0.110228	0.583927	0.117882	79.903595	100.454491	120.468239	4.986585	0.000000	0.366021	0.000000	0.000000	0.000000	-0.250071	0.064722	0.020557	0.000000	0.000000	4.000000	20.000000	0.000000
22050.339048	-0.110228	0.583927	0.117882	79.903595	100.454491	120.468239	4.986585	0.000000	0.366021	0.000000	0.000000	0.000000	-0.250071	0.064722	0.020557	0.000000	0.000000	4.000000	20.000000	0.000000
22050.342381	-0.110228	0.583927	0.117882	79.781151	101.584045	121.655617	4.981285	0.000000	0.432205	0.000000	0.000000	0.000000	-0.250071	0.064722	0.020557	0.000000	0.000000	4.000000	20.000000	0.000000
22050.345714	-0.111062	0.584059	0.117948	79.781151	101.584045	121.655617	4.981285	0.000000	0.432205	0.000000	0.000000	0.000000	-0.250117	0.039561	0.019823	0.000000	0.000000	4.000000	20.000000	0.000000
22050.349048	-0.111062	0.584059	0.117948	79.781151	101.584045	121.655617	4.981285	0.000000	0.432205	0.000000	0.000000	0.000000	-0.250117	0.039561	0.019823	0.000000	0.000000	4.000000	20.000000	0.000000
22050.352381	-0.111889	0.584099	0.117976	79.640167	102.504990	122.657280	4.981285	0.000000	0.432205	0.000000	0.000000	0.000000	-0.248056	0.011982	0.008253	0.000000	0.000000	4.000000	20.000000	0.000000
22050.355714	-0.111889	0.584099	0.117976	79.640167	102.504990	122.657280	4.981285	0.000000	0.432205	0.000000	0.000000	0.000000	-0.248056	0.011982	0.008253	0.000000	0.000000	4.000000	20.000000	0.000000
22050.359048	-0.111889	0.584099	0.117976	79.640167	102.504990	122.657280	4.981285	0.000000	0.432205	0.000000	0.000000	0.000000	-0.248056	0.011982	0.008253	0.000000	0.000000	4.000000	20.000000	0.000000
22050.362381	-0.111889	0.584099	0.117976	79.493668	103.243271	123.485451	4.974804	0.000000	0.501323	0.000000	0.000000	0.000000	-0.248056	0.011982	0.008253	0.000000	0.000000	4.000000	20.000000	0.000000
22050.365714	-0.112658	0.584119	0.117998	79.493668	103.243271	123.485451	4.974804	0.000000	0.501323	0.000000	0.000000	0.000000	-0.230895	0.005971	0.006693	0.000000	0.000000	4.000000	20.000000	0.000000
22050.369048	-0.112658	0.584119	0.117998	79.493668	103.243271	123.485451	4.974804	0.000000	0.501323	0.000000	0.000000	0.000000	-0.230895	0.005971	0.006693	0.000000	0.000000	4.000000	20.000000	0.000000
22050.372381	-0.113345	0.584087	0.118027	79.362602	103.752769	124.087547	4.974804	0.000000	0.501323	0.000000	0.000000	0.000000	-0.205922	-0.009651	0.008854	0.000000	0.000000	4.000000	20.000000	0.000000
22050.375714	-0.113345	0.584087	0.118027	79.362602	103.752769	124.087547	4.974804	0.000000	0.501323	0.000000	0.000000	0.000000	-0.205922	-0.009651	0.008854	0.000000	0.000000	4.000000	20.000000	0.000000
22050.379048	-0.113345	0.584087	0.118027	79.362602	103.752769	124.087547	4.974804	0.000000	0.501323	0.000000	0.000000	0.000000	-0.205922	-0.009651	0.008854	0.000000	0.000000	4.000000	20.000000	0.000000
22050.382381	-0.113345	0.584087	0.118027	79.251953	104.115875	124.532806	4.968344	0.000000	0.561745	0.000000	0.000000	0.000000	-0.205922	-0.009651	0.008854	0.000000	0.000000	4.000000	20.000000	0.000000
22050.385714	-0.113942	0.584047	0.118036	79.251953	104.115875	124.532806	4.968344	0.000000	0.561745	0.000000	0.000000	0.000000	-0.179260	-0.012025	0.002631	0.000000	0.000000	4.000000	20.000000	0.000000
22050.389048	-0.113942	0.584047	0.118036	79.251953	104.115875	124.532806	4.968344	0.000000	0.561745	0.000000	0.000000	0.000000	-0.179260	-0.012025	0.002631	0.000000	0.000000	4.000000	20.000000	0.000000
22050.392381	-0.114455	0.583987	0.118046	79.191795	104.304420	124.783104	4.968344	0.000000	0.561745	0.000000	0.000000	0.000000	-0.153849	-0.018063	0.002927	0.000000	0.000000	4.000000	20.000000	0.000000
22050.395714	-0.114455	0.583987	0.118046	79.191795	104.304420	124.783104	4.968344	0.000000	0.561745	0.000000	0.000000	0.000000	-0.153849	-0.018063	0.002927	0.000000	0.000000	4.000000	20.000000	0.000000
22050.399048	-0.114455	0.583987	0.118046	79.191795	104.304420	124.783104	4.968344	0.000000	0.561745	0.000000	0.000000	0.000000	-0.153849	-0.018063	0.002927	0.000000	0.000000	4.000000	20.000000	0.000000
22050.402381	-0.114455	0.583987	0.118046	79.178818	104.360840	124.880859	4.962929	0.000000	0.607727	0.000000	0.000000	0.000000	-0.153849	-0.018063	0.002927	0.000000	0.000000	4.000000	20.000000	0.000000
22050.405714	-0.114844	0.583910	0.118005	79.178818	104.360840	124.880859	4.962929	0.000000	0.607727	0.000000	0.000000	0.000000	-0.116779	-0.022854	-0.012347	0.000000	0.000000	4.000000	20.000000	0.000000
22050.409048	-0.114844	0.583910	0.118005	79.178818	104.360840	124.880859	4.962929	0.000000	0.607727	0.000000	0.000000	0.000000	-0.116779	-0.022854	-0.012347	0.000000	0.000000	4.000000	20.000000	0.000000
22050.412381	-0.114844	0.583910	0.118005	79.176308	104.376961	124.935005	4.962929	0.000000	0.607727	0.000000	0.000000	0.000000	-0.116779	-0.022854	-0.012347	0.000000	0.000000	4.000000	20.000000	0.000000
22050.415714	-0.114844	0.583910	0.118005	79.176308	104.376961	124.935005	4.962929	0.000000	0.607727	0.000000	0.000000	0.000000	-0.116779	-0.022854	-0.012347	0.000000	0.000000	4.000000	20.000000	0.000000
22050.419048	-0.115212	0.583810	0.117855	79.176308	104.376961	124.935005	4.962929	0.000000	0.607727	0.000000	0.000000	0.000000	-0.110262	-0.029995	-0.044941	0.000000	0.000000	4.000000	20.000000	0.000000
22050.422381	-0.115565	0.583694	0.117633	79.165405	104.456749	125.055016	4.960902	0.000000	0.624055	0.000000	0.000000	0.000000	-0.105861	-0.034779	-0.066701	0.000000	0.000000	4.000000	20.000000	0.000000
22050.425714	-0.115565	0.583694	0.117633	79.165405	104.456749	125.055016	4.960902	0.000000	0.624055	0.000000	0.000000	0.000000	-0.105861	-0.034779	-0.066701	0.000000	0.000000	4.000000	20.000000	0.000000
22050.429048	-0.115565	0.583694	0.117633	79.165405	104.456749	125.055016	4.960902	0.000000	0.624055	0.000000	0.000000	0.000000	-0.105861	-0.034779	-0.066701	0.000000	0.000000	4.000000	20.000000	0.000000
22050.432381	-0.115565	0.583694	0.117633	79.153130	104.553764	125.189789	4.956798	0.000000	0.655868	0.000000	0.000000	0.000000	-0.105861	-0.034779	-0.066701	0.000000	0.000000	4.000000	20.000000	0.000000
22050.435714	-0.115896	0.583555	0.117302	79.153130	104.553764	125.189789	4.956798	0.000000	0.655868	0.000000	0.000000	0.000000	-0.099219	-0.041895	-0.099306	0.000000	0.000000	4.000000	20.000000	0.000000
22050.439048	-0.115896	0.583555	0.117302	79.153130	104.553764	125.189789	4.956798	0.000000	0.655868	0.000000	0.000000	0.000000	-0.099219	-0.041895	-0.099306	0.000000	0.000000	4.000000	20.000000	0.000000
22050.442381	-0.116249	0.583427	0.116943	79.139381	104.656944	125.339149	4.956798	0.000000	0.655868	0.000000	0.000000	0.000000	-0.105969	-0.038286	-0.107492	0.000000	0.000000	4.000000	20.000000	0.000000
22050.445714	-0.116249	0.583427	0.116943	79.139381	104.656944	125.339149	4.956798	0.000000	0.655868	0.000000	0.000000	0.000000	-0.105969	-0.038286	-0.107492	0.000000	0.000000	4.000000	20.000000	0.000000
22050.449048	-0.116249	0.583427	0.116943	79.139381	104.656944	125.339149	4.956798	0.000000	0.655868	0.000000	0.000000	0.000000	-0.105969	-0.038286	-0.107492	0.000000	0.000000	4.000000	20.000000	0.000000
22050.452381	-0.116249	0.583427	0.116943	79.125580	104.762466	125.488144	4.952423	0.000000	0.688117	0.000000	0.000000	0.000000	-0.105969	-0.038286	-0.107492	0.000000	0.000000	4.000000	20.000000	0.000000
22050.455714	-0.116602	0.583300	0.116585	79.125580	104.762466	125.488144	4.952423	0.000000	0.688117	0.000000	0.000000	0.000000	-0.105826	-0.038271	-0.107595	0.000000	0.000000	4.000000	20.000000	0.000000
22050.459048	-0.116602	0.583300	0.116585	79.125580	104.762466	125.488144	4.952423	0.000000	0.688117	0.000000	0.000000	0.000000	-0.105826	-0.038271	-0.107595	0.000000	0.000000	4.000000	20.000000	0.000000
22050.462381	-0.116930	0.583192	0.116246	79.113075	104.858467	125.621918	4.952423	0.000000	0.688117	0.000000	0.000000	0.000000	-0.098416	-0.032286	-0.101617	0.000000	0.000000	4.000000	20.000000	0.000000
22050.465714	-0.116930	0.583192	0.116246	79.113075	104.858467	125.621918	4.952423	0.000000	0.688117	0.000000	0.000000	0.000000	-0.098416	-0.032286	-0.101617	0.000000	0.000000	4.000000	20.000000	0.000000
22050.469048	-0.116930	0.583192	0.116246	79.113075	104.858467	125.621918	4.952423	0.000000	0.688117	0.000000	0.000000	0.000000	-0.098416	-0.032286	-0.101617	0.000000	0.000000	4.000000	20.000000	0.000000
22050.472381	-0.116930	0.583192	0.116246	79.104721	104.910515	125.710915	4.947804	0.000000	0.720577	0.000000	0.000000	0.000000	-0.098416	-0.032286	-0.101617	0.000000	0.000000	4.000000	20.000000	0.000000
22050.475714	-0.117221	0.583120	0.116005	79.104721	104.910515	125.710915	4.947804	0.000000	0.720577	0.000000	0.000000	0.000000	-0.087306	-0.021507	-0.072244	0.000000	0.000000	4.000000	20.000000	0.000000
22050.479048	-0.117221	0.583120	0.116005	79.104721	104.910515	125.710915	4.947804	0.000000	0.720577	0.000000	0.000000	0.000000	-0.087306	-0.021507	-0.072244	0.000000	0.000000	4.000000	20.000000	0.000000
22050.482381	-0.117221	0.583120	0.116005	79.099121	104.941505	125.770187	4.947804	0.000000	0.720577	0.000000	0.000000	0.000000	-0.087306	-0.021507	-0.072244	0.000000	0.000000	4.000000	20.000000	0.000000
22050.485714	-0.117221	0.583120	0.116005	79.099121	104.941505	125.770187	4.947804	0.000000	0.720577	0.000000	0.000000	0.000000	-0.087306	-0.021507	-0.072244	0.000000	0.000000	4.000000	20.000000	0.000000
22050.489048	-0.117470	0.583097	0.115841	79.099121	104.941505	125.770187	4.947804	0.000000	0.720577	0.000000	0.000000	0.000000	-0.074952	-0.007137	-0.049270	0.000000	0.000000	4.000000	20.000000	0.000000
22050.492381	-0.117470	0.583097	0.115841	79.094955	104.957970	125.814644	4.945803	0.000000	0.734188	0.000000	0.000000	0.000000	-0.074952	-0.007137	-0.049270	0.000000	0.000000	4.000000	20.000000	0.000000
22050.495714	-0.117470	0.583097	0.115841	79.094955	104.957970	125.814644	4.945803	0.000000	0.734188	0.000000	0.000000	0.000000	-0.074952	-0.007137	-0.049270	0.000000	0.000000	4.000000	20.000000	0.000000
22050.499048	-0.117470	0.583097	0.115841	79.094955	104.957970	125.814644	4.945803	0.000000	0.734188	0.000000	0.000000	0.000000	-0.074952	-0.007137	-0.049270	0.000000	0.000000	4.000000	20.000000	0.000000
22050.502381	-0.117976	0.583089	0.115542	79.093552	104.945274	125.829422	4.944090	0.000000	0.745637	0.000000	0.000000	0.000000	-0.151602	-0.002346	-0.089817	0.000000	0.000000	4.000000	20.000000	0.000000
22050.505714	-0.117976	0.583089	0.115542	79.093552	104.945274	125.829422	4.944090	0.000000	0.745637	0.000000	0.000000	0.000000	-0.151602	-0.002346	-0.089817	0.000000	0.000000	4.000000	20.000000	0.000000
22050.509048	-0.117976	0.583089	0.115542	79.093552	104.945274	125.829422	4.944090	0.000000	0.745637	0.000000	0.000000	0.000000	-0.151602	-0.002346	-0.089817	0.000000	0.000000	4.000000	20.000000	0.000000
22050.512381	-0.117976	0.583089	0.115542	79.090752	104.947136	125.858994	4.940565	0.000000	0.768645	0.000000	0.000000	0.000000	-0.151602	-0.002346	-0.089817	0.000000	0.000000	4.000000	20.000000	0.000000
22050.515714	-0.118219	0.583109	0.115349	79.090752	104.947136	125.858994	4.940565	0.000000	0.768645	0.000000	0.000000	0.000000	-0.073090	0.006021	-0.057838	0.000000	0.000000	4.000000	20.000000	0.000000
22050.519048	-0.118219	0.583109	0.115349	79.090752	104.947136	125.858994	4.940565	0.000000	0.768645	0.000000	0.000000	0.000000	-0.073090	0.006021	-0.057838	0.000000	0.000000	4.000000	20.000000	0.000000
22050.522381	-0.118219	0.583109	0.115349	79.087914	104.943512	125.888557	4.940565	0.000000	0.768645	0.000000	0.000000	0.000000	-0.073090	0.006021	-0.057838	0.000000	0.000000	4.000000	20.000000	0.000000
22050.525714	-0.118219	0.583109	0.115349	79.087914	104.943512	125.888557	4.940565	0.000000	0.768645	0.000000	0.000000	0.000000	-0.073090	0.006021	-0.057838	0.000000	0.000000	4.000000	20.000000	0.000000
22050.529048	-0.118505	0.583133	0.115087	79.087914	104.943512	125.888557	4.940565	0.000000	0.768645	0.000000	0.000000	0.000000	-0.085762	0.007209	-0.078541	0.000000	0.000000	4.000000	20.000000	0.000000
22050.532381	-0.118782	0.583181	0.114782	79.082329	104.971634	125.947662	4.938773	0.000000	0.780082	0.000000	0.000000	0.000000	-0.083009	0.014395	-0.091472	0.000000	0.000000	4.000000	20.000000	0.000000
22050.535714	-0.118782	0.583181	0.114782	79.082329	104.971634	125.947662	4.938773	0.000000	0.780082	0.000000	0.000000	0.000000	-0.083009	0.014395	-0.091472	0.000000	0.000000	4.000000	20.000000	0.000000
22050.539048	-0.118782	0.583181	0.114782	79.082329	104.971634	125.947662	4.938773	0.000000	0.780082	0.000000	0.000000	0.000000	-0.083009	0.014395	-0.091472	0.000000	0.000000	4.000000	20.000000	0.000000
22050.542381	-0.119019	0.583233	0.114425	79.076683	104.996941	126.006676	4.934377	0.000000	0.807420	0.000000	0.000000	0.000000	-0.071166	0.015564	-0.107135	0.000000	0.000000	4.000000	20.000000	0.000000
22050.545714	-0.119019	0.583233	0.114425	79.076683	104.996941	126.006676	4.934377	0.000000	0.807420	0.000000	0.000000	0.000000	-0.071166	0.015564	-0.107135	0.000000	0.000000	4.000000	20.000000	0.000000
22050.549048	-0.119019	0.583233	0.114425	79.076683	104.996941	126.006676	4.934377	0.000000	0.807420	0.000000	0.000000	0.000000	-0.071166	0.015564	-0.107135	0.000000	0.000000	4.000000	20.000000	0.000000
22050.552381	-0.119019	0.583233	0.114425	79.067749	105.010796	126.056877	4.932330	0.000000	0.819829	0.000000	0.000000	0.000000	-0.071166	0.015564	-0.107135	0.000000	0.000000	4.000000	20.000000	0.000000
22050.555714	-0.119274	0.583308	0.114019	79.067749	105.010796	126.056877	4.932330	0.000000	0.819829	0.000000	0.000000	0.000000	-0.076506	0.022694	-0.121773	0.000000	0.000000	4.000000	20.000000	0.000000
22050.559048	-0.119274	0.583308	0.114019	79.067749	105.010796	126.056877	4.932330	0.000000	0.819829	0.000000	0.000000	0.000000	-0.076506	0.022694	-0.121773	0.000000	0.000000	4.000000	20.000000	0.000000
22050.562381	-0.119478	0.583404	0.113639	79.045372	104.964188	126.052742	4.932330	0.000000	0.819829	0.000000	0.000000	0.000000	-0.061039	0.028604	-0.114018	0.000000	0.000000	4.000000	20.000000	0.000000
22050.565714	-0.119478	0.583404	0.113639	79.045372	104.964188	126.052742	4.932330	0.000000	0.819829	0.000000	0.000000	0.000000	-0.061039	0.028604	-0.114018	0.000000	0.000000	4.000000	20.000000	0.000000
22050.569048	-0.119478	0.583404	0.113639	79.045372	104.964188	126.052742	4.932330	0.000000	0.819829	0.000000	0.000000	0.000000	-0.061039	0.028604	-0.114018	0.000000	0.000000	4.000000	20.000000	0.000000
22050.572381	-0.119478	0.583404	0.113639	78.994431	104.786507	125.936562	4.928135	0.000000	0.844680	0.000000	0.000000	0.000000	-0.061039	0.028604	-0.114018	0.000000	0.000000	4.000000	20.000000	0.000000
22050.575714	-0.119624	0.583562	0.113257	78.994431	104.786507	125.936562	4.928135	0.000000	0.844680	0.000000	0.000000	0.000000	-0.043831	0.047656	-0.114717	0.000000	0.000000	4.000000	20.000000	0.000000
22050.579048	-0.119624	0.583562	0.113257	78.994431	104.786507	125.936562	4.928135	0.000000	0.844680	0.000000	0.000000	0.000000	-0.043831	0.047656	-0.114717	0.000000	0.000000	4.000000	20.000000	0.000000
22050.582381	-0.119624	0.583562	0.113257	78.931419	104.555130	125.777412	4.928135	0.000000	0.844680	0.000000	0.000000	0.000000	-0.043831	0.047656	-0.114717	0.000000	0.000000	4.000000	20.000000	0.000000
22050.585714	-0.119624	0.583562	0.113257	78.931419	104.555130	125.777412	4.928135	0.000000	0.844680	0.000000	0.000000	0.000000	-0.043831	0.047656	-0.114717	0.000000	0.000000	4.000000	20.000000	0.000000
22050.589048	-0.119743	0.583721	0.112880	78.931419	104.555130	125.777412	4.928135	0.000000	0.844680	0.000000	0.000000	0.000000	-0.035623	0.047573	-0.113062	0.000000	0.000000	4.000000	20.000000	0.000000
22050.592381	-0.119858	0.583943	0.112489	78.886070	104.295609	125.577003	4.926594	0.000000	0.853622	0.000000	0.000000	0.000000	-0.034688	0.066585	-0.117179	0.000000	0.000000	4.000000	20.000000	0.000000
22050.595714	-0.119858	0.583943	0.112489	78.886070	104.295609	125.577003	4.926594	0.000000	0.853622	0.000000	0.000000	0.000000	-0.034688	0.066585	-0.117179	0.000000	0.000000	4.000000	20.000000	0.000000
22050.599048	-0.119858	0.583943	0.112489	78.886070	104.295609	125.577003	4.926594	0.000000	0.853622	0.000000	0.000000	0.000000	-0.034688	0.066585	-0.117179	0.000000	0.000000	4.000000	20.000000	0.000000
22050.602381	-0.119858	0.583943	0.112489	78.899536	103.951324	125.263687	4.923864	0.000000	0.869229	0.000000	0.000000	0.000000	-0.034688	0.066585	-0.117179	0.000000	0.000000	4.000000	20.000000	0.000000
22050.605714	-0.119906	0.584213	0.112181	78.899536	103.951324	125.263687	4.923864	0.000000	0.869229	0.000000	0.000000	0.000000	-0.014431	0.080855	-0.092404	0.000000	0.000000	4.000000	20.000000	0.000000
22050.609048	-0.119906	0.584213	0.112181	78.899536	103.951324	125.263687	4.923864	0.000000	0.869229	0.000000	0.000000	0.000000	-0.014431	0.080855	-0.092404	0.000000	0.000000	4.000000	20.000000	0.000000
22050.612381	-0.119906	0.584213	0.112181	78.949707	103.515488	124.835381	4.923864	0.000000	0.869229	0.000000	0.000000	0.000000	-0.014431	0.080855	-0.092404	0.000000	0.000000	4.000000	20.000000	0.000000
22050.615714	-0.119906	0.584213	0.112181	78.949707	103.515488	124.835381	4.923864	0.000000	0.869229	0.000000	0.000000	0.000000	-0.014431	0.080855	-0.092404	0.000000	0.000000	4.000000	20.000000	0.000000
22050.619048	-0.119887	0.584530	0.111956	78.949707	103.515488	124.835381	4.923864	0.000000	0.869229	0.000000	0.000000	0.000000	0.005778	0.095155	-0.067630	0.000000	0.000000	4.000000	20.000000	0.000000
22050.622381	-0.119829	0.584863	0.111814	78.991051	103.140663	124.459938	4.923093	0.000000	0.873590	0.000000	0.000000	0.000000	0.017421	0.099983	-0.042528	0.000000	0.000000	4.000000	20.000000	0.000000
22050.625714	-0.119829	0.584863	0.111814	78.991051	103.140663	124.459938	4.923093	0.000000	0.873590	0.000000	0.000000	0.000000	0.017421	0.099983	-0.042528	0.000000	0.000000	4.000000	20.000000	0.000000
22050.629048	-0.119829	0.584863	0.111814	78.991051	103.140663	124.459938	4.923093	0.000000	0.873590	0.000000	0.000000	0.000000	0.017421	0.099983	-0.042528	0.000000	0.000000	4.000000	20.000000	0.000000
22050.632381	-0.119829	0.584863	0.111814	79.017563	102.891586	124.199356	4.923184	0.000000	0.873070	0.000000	0.000000	0.000000	0.017421	0.099983	-0.042528	0.000000	0.000000	4.000000	20.000000	0.000000
22050.635714	-0.119675	0.585192	0.111752	79.017563	102.891586	124.199356	4.923184	0.000000	0.873070	0.000000	0.000000	0.000000	0.046188	0.098849	-0.018434	0.000000	0.000000	4.000000	20.000000	0.000000
22050.639048	-0.119675	0.585192	0.111752	79.017563	102.891586	124.199356	4.923184	0.000000	0.873070	0.000000	0.000000	0.000000	0.046188	0.098849	-0.018434	0.000000	0.000000	4.000000	20.000000	0.000000
22050.642381	-0.119675	0.585192	0.111752	79.033264	102.731903	124.020065	4.923184	0.000000	0.873070	0.000000	0.000000	0.000000	0.046188	0.098849	-0.018434	0.000000	0.000000	4.000000	20.000000	0.000000
22050.645714	-0.119675	0.585192	0.111752	79.033264	102.731903	124.020065	4.923184	0.000000	0.873070	0.000000	0.000000	0.000000	0.046188	0.098849	-0.018434	0.000000	0.000000	4.000000	20.000000	0.000000
22050.649048	-0.119509	0.585538	0.111769	79.033264	102.731903	124.020065	4.923184	0.000000	0.873070	0.000000	0.000000	0.000000	0.049725	0.103730	0.004939	0.000000	0.000000	4.000000	20.000000	0.000000
22050.652381	-0.119345	0.585852	0.111792	79.049232	102.594536	123.859337	4.924264	0.000000	0.866958	0.000000	0.000000	0.000000	0.049302	0.094208	0.006927	0.000000	0.000000	4.000000	20.000000	0.000000
22050.655714	-0.119345	0.585852	0.111792	79.049232	102.594536	123.859337	4.924264	0.000000	0.866958	0.000000	0.000000	0.000000	0.049302	0.094208	0.006927	0.000000	0.000000	4.000000	20.000000	0.000000
22050.659048	-0.119345	0.585852	0.111792	79.049232	102.594536	123.859337	4.924264	0.000000	0.866958	0.000000	0.000000	0.000000	0.049302	0.094208	0.006927	0.000000	0.000000	4.000000	20.000000	0.000000
22050.662381	-0.119345	0.585852	0.111792	79.066414	102.441925	123.683090	4.926781	0.000000	0.852546	0.000000	0.000000	0.000000	0.049302	0.094208	0.006927	0.000000	0.000000	4.000000	20.000000	0.000000
22050.665714	-0.119130	0.586186	0.111841	79.066414	102.441925	123.683090	4.926781	0.000000	0.852546	0.000000	0.000000	0.000000	0.064601	0.100204	0.014656	0.000000	0.000000	4.000000	20.000000	0.000000
22050.669048	-0.119130	0.586186	0.111841	79.066414	102.441925	123.683090	4.926781	0.000000	0.852546	0.000000	0.000000	0.000000	0.064601	0.100204	0.014656	0.000000	0.000000	4.000000	20.000000	0.000000
22050.672381	-0.119130	0.586186	0.111841	79.084778	102.282135	123.491241	4.926781	0.000000	0.852546	0.000000	0.000000	0.000000	0.064601	0.100204	0.014656	0.000000	0.000000	4.000000	20.000000	0.000000
22050.675714	-0.119130	0.586186	0.111841	79.084778	102.282135	123.491241	4.926781	0.000000	0.852546	0.000000	0.000000	0.000000	0.064601	0.100204	0.014656	0.000000	0.000000	4.000000	20.000000	0.000000
22050.679048	-0.118850	0.586505	0.111986	79.084778	102.282135	123.491241	4.926781	0.000000	0.852546	0.000000	0.000000	0.000000	0.083963	0.095632	0.043458	0.000000	0.000000	4.000000	20.000000	0.000000
22050.682381	-0.118528	0.586820	0.112199	79.103012	102.129807	123.298683	4.928428	0.000000	0.842969	0.000000	0.000000	0.000000	0.096619	0.094595	0.064065	0.000000	0.000000	4.000000	20.000000	0.000000
22050.685714	-0.118528	0.586820	0.112199	79.103012	102.129807	123.298683	4.928428	0.000000	0.842969	0.000000	0.000000	0.000000	0.096619	0.094595	0.064065	0.000000	0.000000	4.000000	20.000000	0.000000
22050.689048	-0.118528	0.586820	0.112199	79.103012	102.129807	123.298683	4.928428	0.000000	0.842969	0.000000	0.000000	0.000000	0.096619	0.094595	0.064065	0.000000	0.000000	4.000000	20.000000	0.000000
22050.692381	-0.118528	0.586820	0.112199	79.138962	102.002632	123.110764	4.933192	0.000000	0.814623	0.000000	0.000000	0.000000	0.096619	0.094595	0.064065	0.000000	0.000000	4.000000	20.000000	0.000000
22050.695714	-0.118141	0.587121	0.112509	79.138962	102.002632	123.110764	4.933192	0.000000	0.814623	0.000000	0.000000	0.000000	0.116097	0.090072	0.092803	0.000000	0.000000	4.000000	20.000000	0.000000
22050.699048	-0.118141	0.587121	0.112509	79.138962	102.002632	123.110764	4.933192	0.000000	0.814623	0.000000	0.000000	0.000000	0.116097	0.090072	0.092803	0.000000	0.000000	4.000000	20.000000	0.000000
22050.702381	-0.117715	0.587406	0.112908	79.198166	101.933304	122.957916	4.933192	0.000000	0.814623	0.000000	0.000000	0.000000	0.127551	0.085550	0.119805	0.000000	0.000000	4.000000	20.000000	0.000000
22050.705714	-0.117715	0.587406	0.112908	79.198166	101.933304	122.957916	4.933192	0.000000	0.814623	0.000000	0.000000	0.000000	0.127551	0.085550	0.119805	0.000000	0.000000	4.000000	20.000000	0.000000
22050.709048	-0.117715	0.587406	0.112908	79.198166	101.933304	122.957916	4.933192	0.000000	0.814623	0.000000	0.000000	0.000000	0.127551	0.085550	0.119805	0.000000	0.000000	4.000000	20.000000	0.000000
22050.712381	-0.117715	0.587406	0.112908	79.277802	101.928719	122.851379	4.939568	0.000000	0.775025	0.000000	0.000000	0.000000	0.127551	0.085550	0.119805	0.000000	0.000000	4.000000	20.000000	0.000000
22050.715714	-0.117268	0.587647	0.113341	79.277802	101.928719	122.851379	4.939568	0.000000	0.775025	0.000000	0.000000	0.000000	0.134112	0.072515	0.129867	0.000000	0.000000	4.000000	20.000000	0.000000
22050.719048	-0.117268	0.587647	0.113341	79.277802	101.928719	122.851379	4.939568	0.000000	0.775025	0.000000	0.000000	0.000000	0.134112	0.072515	0.129867	0.000000	0.000000	4.000000	20.000000	0.000000
22050.722381	-0.116829	0.587866	0.113816	79.371590	101.986313	122.795547	4.939568	0.000000	0.775025	0.000000	0.000000	0.000000	0.131684	0.065503	0.142634	0.000000	0.000000	4.000000	20.000000	0.000000
22050.725714	-0.116829	0.587866	0.113816	79.371590	101.986313	122.795547	4.939568	0.000000	0.775025	0.000000	0.000000	0.000000	0.131684	0.065503	0.142634	0.000000	0.000000	4.000000	20.000000	0.000000
22050.729048	-0.116829	0.587866	0.113816	79.371590	101.986313	122.795547	4.939568	0.000000	0.775025	0.000000	0.000000	0.000000	0.131684	0.065503	0.142634	0.000000	0.000000	4.000000	20.000000	0.000000
22050.732381	-0.116829	0.587866	0.113816	79.470581	102.140175	122.826553	4.946220	0.000000	0.731373	0.000000	0.000000	0.000000	0.131684	0.065503	0.142634	0.000000	0.000000	4.000000	20.000000	0.000000
22050.735714	-0.116354	0.588024	0.114253	79.470581	102.140175	122.826553	4.946220	0.000000	0.731373	0.000000	0.000000	0.000000	0.142738	0.047483	0.130996	0.000000	0.000000	4.000000	20.000000	0.000000
22050.739048	-0.116354	0.588024	0.114253	79.470581	102.140175	122.826553	4.946220	0.000000	0.731373	0.000000	0.000000	0.000000	0.142738	0.047483	0.130996	0.000000	0.000000	4.000000	20.000000	0.000000
22050.742381	-0.115884	0.588126	0.114582	79.563744	102.312851	122.882301	4.946220	0.000000	0.731373	0.000000	0.000000	0.000000	0.140989	0.030477	0.098751	0.000000	0.000000	4.000000	20.000000	0.000000
22050.745714	-0.115884	0.588126	0.114582	79.563744	102.312851	122.882301	4.946220	0.000000	0.731373	0.000000	0.000000	0.000000	0.140989	0.030477	0.098751	0.000000	0.000000	4.000000	20.000000	0.000000
22050.749048	-0.115884	0.588126	0.114582	79.563744	102.312851	122.882301	4.946220	0.000000	0.731373	0.000000	0.000000	0.000000	0.140989	0.030477	0.098751	0.000000	0.000000	4.000000	20.000000	0.000000
22050.752381	-0.115884	0.588126	0.114582	79.650482	102.562683	123.019279	4.952641	0.000000	0.686548	0.000000	0.000000	0.000000	0.140989	0.030477	0.098751	0.000000	0.000000	4.000000	20.000000	0.000000
22050.755714	-0.115424	0.588159	0.114826	79.650482	102.562683	123.019279	4.952641	0.000000	0.686548	0.000000	0.000000	0.000000	0.137829	0.009949	0.073018	0.000000	0.000000	4.000000	20.000000	0.000000
22050.759048	-0.115424	0.588159	0.114826	79.650482	102.562683	123.019279	4.952641	0.000000	0.686548	0.000000	0.000000	0.000000	0.137829	0.009949	0.073018	0.000000	0.000000	4.000000	20.000000	0.000000
22050.762381	-0.114935	0.588159	0.114924	79.709579	102.787285	123.147423	4.952641	0.000000	0.686548	0.000000	0.000000	0.000000	0.146642	0.000007	0.029523	0.000000	0.000000	4.000000	20.000000	0.000000
22050.765714	-0.114935	0.588159	0.114924	79.709579	102.787285	123.147423	4.952641	0.000000	0.686548	0.000000	0.000000	0.000000	0.146642	0.000007	0.029523	0.000000	0.000000	4.000000	20.000000	0.000000
22050.769048	-0.114935	0.588159	0.114924	79.709579	102.787285	123.147423	4.952641	0.000000	0.686548	0.000000	0.000000	0.000000	0.146642	0.000007	0.029523	0.000000	0.000000	4.000000	20.000000	0.000000
22050.772381	-0.114935	0.588159	0.114924	79.729515	102.961693	123.255318	4.958304	0.000000	0.644378	0.000000	0.000000	0.000000	0.146642	0.000007	0.029523	0.000000	0.000000	4.000000	20.000000	0.000000
22050.775714	-0.114390	0.588126	0.114883	79.729515	102.961693	123.255318	4.958304	0.000000	0.644378	0.000000	0.000000	0.000000	0.163493	-0.009935	-0.012361	0.000000	0.000000	4.000000	20.000000	0.000000
22050.779048	-0.114390	0.588126	0.114883	79.729515	102.961693	123.255318	4.958304	0.000000	0.644378	0.000000	0.000000	0.000000	0.163493	-0.009935	-0.012361	0.000000	0.000000	4.000000	20.000000	0.000000
22050.782381	-0.113878	0.588068	0.114722	79.722191	103.126427	123.371574	4.958304	0.000000	0.644378	0.000000	0.000000	0.000000	0.153634	-0.017370	-0.048329	0.000000	0.000000	4.000000	20.000000	0.000000
22050.785714	-0.113878	0.588068	0.114722	79.722191	103.126427	123.371574	4.958304	0.000000	0.644378	0.000000	0.000000	0.000000	0.153634	-0.017370	-0.048329	0.000000	0.000000	4.000000	20.000000	0.000000
22050.789048	-0.113878	0.588068	0.114722	79.722191	103.126427	123.371574	4.958304	0.000000	0.644378	0.000000	0.000000	0.000000	0.153634	-0.017370	-0.048329	0.000000	0.000000	4.000000	20.000000	0.000000
22050.792381	-0.113878	0.588068	0.114722	79.709213	103.321503	123.531143	4.963810	0.000000	0.600493	0.000000	0.000000	0.000000	0.153634	-0.017370	-0.048329	0.000000	0.000000	4.000000	20.000000	0.000000
22050.795714	-0.113435	0.587961	0.114478	79.709213	103.321503	123.531143	4.963810	0.000000	0.600493	0.000000	0.000000	0.000000	0.133005	-0.031922	-0.072951	0.000000	0.000000	4.000000	20.000000	0.000000
22050.799048	-0.113435	0.587961	0.114478	79.709213	103.321503	123.531143	4.963810	0.000000	0.600493	0.000000	0.000000	0.000000	0.133005	-0.031922	-0.072951	0.000000	0.000000	4.000000	20.000000	0.000000
22050.802381	-0.113029	0.587818	0.114137	79.692215	103.557640	123.737976	4.963810	0.000000	0.600493	0.000000	0.000000	0.000000	0.121796	-0.042887	-0.102431	0.000000	0.000000	4.000000	20.000000	0.000000
22050.805714	-0.113029	0.587818	0.114137	79.692215	103.557640	123.737976	4.963810	0.000000	0.600493	0.000000	0.000000	0.000000	0.121796	-0.042887	-0.102431	0.000000	0.000000	4.000000	20.000000	0.000000
22050.809048	-0.113029	0.587818	0.114137	79.692215	103.557640	123.737976	4.963810	0.000000	0.600493	0.000000	0.000000	0.000000	0.121796	-0.042887	-0.102431	0.000000	0.000000	4.000000	20.000000	0.000000
22050.812381	-0.113029	0.587818	0.114137	79.669495	103.826035	123.987305	4.967738	0.000000	0.567080	0.000000	0.000000	0.000000	0.121796	-0.042887	-0.102431	0.000000	0.000000	4.000000	20.000000	0.000000
22050.815714	-0.112719	0.587627	0.113708	79.669495	103.826035	123.987305	4.967738	0.000000	0.567080	0.000000	0.000000	0.000000	0.093037	-0.057411	-0.128661	0.000000	0.000000	4.000000	20.000000	0.000000
22050.819048	-0.112719	0.587627	0.113708	79.669495	103.826035	123.987305	4.967738	0.000000	0.567080	0.000000	0.000000	0.000000	0.093037	-0.057411	-0.128661	0.000000	0.000000	4.000000	20.000000	0.000000
22050.822381	-0.112422	0.587419	0.113201	79.645195	104.100594	124.251213	4.967738	0.000000	0.567080	0.000000	0.000000	0.000000	0.089120	-0.062342	-0.152181	0.000000	0.000000	4.000000	20.000000	0.000000
22050.825714	-0.112422	0.587419	0.113201	79.645195	104.100594	124.251213	4.967738	0.000000	0.567080	0.000000	0.000000	0.000000	0.089120	-0.062342	-0.152181	0.000000	0.000000	4.000000	20.000000	0.000000
22050.829048	-0.112422	0.587419	0.113201	79.645195	104.100594	124.251213	4.967738	0.000000	0.567080	0.000000	0.000000	0.000000	0.089120	-0.062342	-0.152181	0.000000	0.000000	4.000000	20.000000	0.000000
22050.832381	-0.112422	0.587419	0.113201	79.626823	104.278488	124.428833	4.970166	0.000000	0.545390	0.000000	0.000000	0.000000	0.089120	-0.062342	-0.152181	0.000000	0.000000	4.000000	20.000000	0.000000
22050.835714	-0.112222	0.587215	0.112614	79.626823	104.278488	124.428833	4.970166	0.000000	0.545390	0.000000	0.000000	0.000000	0.060005	-0.061293	-0.176133	0.000000	0.000000	4.000000	20.000000	0.000000
22050.839048	-0.112222	0.587215	0.112614	79.626823	104.278488	124.428833	4.970166	0.000000	0.545390	0.000000	0.000000	0.000000	0.060005	-0.061293	-0.176133	0.000000	0.000000	4.000000	20.000000	0.000000
22050.842381	-0.112067	0.587034	0.111972	79.637314	103.957558	124.137268	4.970166	0.000000	0.545390	0.000000	0.000000	0.000000	0.046327	-0.054268	-0.192487	0.000000	0.000000	4.000000	20.000000	0.000000
22050.845714	-0.112067	0.587034	0.111972	79.637314	103.957558	124.137268	4.970166	0.000000	0.545390	0.000000	0.000000	0.000000	0.046327	-0.054268	-0.192487	0.000000	0.000000	4.000000	20.000000	0.000000
22050.849048	-0.112067	0.587034	0.111972	79.637314	103.957558	124.137268	4.970166	0.000000	0.545390	0.000000	0.000000	0.000000	0.046327	-0.054268	-0.192487	0.000000	0.000000	4.000000	20.000000	0.000000
22050.852381	-0.112067	0.587034	0.111972	79.633003	102.886436	123.159866	4.971214	0.000000	0.535755	0.000000	0.000000	0.000000	0.046327	-0.054268	-0.192487	0.000000	0.000000	4.000000	20.000000	0.000000
22050.855714	-0.111944	0.586925	0.111347	79.633003	102.886436	123.159866	4.971214	0.000000	0.535755	0.000000	0.000000	0.000000	0.036922	-0.032810	-0.187514	0.000000	0.000000	4.000000	20.000000	0.000000
22050.859048	-0.111944	0.586925	0.111347	79.633003	102.886436	123.159866	4.971214	0.000000	0.535755	0.000000	0.000000	0.000000	0.036922	-0.032810	-0.187514	0.000000	0.000000	4.000000	20.000000	0.000000
22050.862381	-0.111824	0.586835	0.110736	79.616302	101.189880	121.606438	4.971214	0.000000	0.535755	0.000000	0.000000	0.000000	0.036078	-0.026859	-0.183241	0.000000	0.000000	4.000000	20.000000	0.000000
22050.865714	-0.111824	0.586835	0.110736	79.616302	101.189880	121.606438	4.971214	0.000000	0.535755	0.000000	0.000000	0.000000	0.036078	-0.026859	-0.183241	0.000000	0.000000	4.000000	20.000000	0.000000
22050.869048	-0.111824	0.586835	0.110736	79.616302	101.189880	121.606438	4.971214	0.000000	0.535755	0.000000	0.000000	0.000000	0.036078	-0.026859	-0.183241	0.000000	0.000000	4.000000	20.000000	0.000000
22050.872381	-0.111758	0.586828	0.110115	79.621719	99.018341	119.598213	4.971738	0.000000	0.530866	0.000000	0.000000	0.000000	0.019896	-0.001979	-0.186300	0.000000	0.000000	4.000000	20.000000	0.000000
22050.875714	-0.111758	0.586828	0.110115	79.621719	99.018341	119.598213	4.971738	0.000000	0.530866	0.000000	0.000000	0.000000	0.019896	-0.001979	-0.186300	0.000000	0.000000	4.000000	20.000000	0.000000
22050.879048	-0.111758	0.586828	0.110115	79.621719	99.018341	119.598213	4.971738	0.000000	0.530866	0.000000	0.000000	0.000000	0.019896	-0.001979	-0.186300	0.000000	0.000000	4.000000	20.000000	0.000000
22050.882381	-0.111727	0.586881	0.109533	79.628815	96.502075	117.260910	4.971738	0.000000	0.530865	0.000000	0.000000	0.000000	0.009269	0.015863	-0.174733	0.000000	0.000000	4.000000	20.000000	0.000000
22050.885714	-0.111727	0.586881	0.109533	79.628815	96.502075	117.260910	4.971738	0.000000	0.530865	0.000000	0.000000	0.000000	0.009269	0.015863	-0.174733	0.000000	0.000000	4.000000	20.000000	0.000000
22050.889048	-0.111727	0.586881	0.109533	79.628815	96.502075	117.260910	4.971738	0.000000	0.530865	0.000000	0.000000	0.000000	0.009269	0.015863	-0.174733	0.000000	0.000000	4.000000	20.000000	0.000000
22050.892381	-0.111727	0.586881	0.109533	79.658318	93.893684	114.813393	4.971588	0.000000	0.532270	0.000000	0.000000	0.000000	0.009269	0.015863	-0.174733	0.000000	0.000000	4.000000	20.000000	0.000000
22050.895714	-0.111703	0.586942	0.108987	79.658318	93.893684	114.813393	4.971588	0.000000	0.532270	0.000000	0.000000	0.000000	0.007179	0.018239	-0.163889	0.000000	0.000000	4.000000	20.000000	0.000000
22050.899048	-0.111703	0.586942	0.108987	79.658318	93.893684	114.813393	4.971588	0.000000	0.532270	0.000000	0.000000	0.000000	0.007179	0.018239	-0.163889	0.000000	0.000000	4.000000	20.000000	0.000000
22050.902381	-0.111746	0.587051	0.108495	79.700920	91.322815	112.384277	4.971588	0.000000	0.532270	0.000000	0.000000	0.000000	-0.012778	0.032593	-0.147349	0.000000	0.000000	4.000000	20.000000	0.000000
22050.905714	-0.111746	0.587051	0.108495	79.700920	91.322815	112.384277	4.971588	0.000000	0.532270	0.000000	0.000000	0.000000	-0.012778	0.032593	-0.147349	0.000000	0.000000	4.000000	20.000000	0.000000
22050.909048	-0.111746	0.587051	0.108495	79.700920	91.322815	112.384277	4.971588	0.000000	0.532270	0.000000	0.000000	0.000000	-0.012778	0.032593	-0.147349	0.000000	0.000000	4.000000	20.000000	0.000000
22050.912381	-0.111746	0.587051	0.108495	79.748444	88.906006	110.084045	4.970956	0.000000	0.538146	0.000000	0.000000	0.000000	-0.012778	0.032593	-0.147349	0.000000	0.000000	4.000000	20.000000	0.000000
22050.915714	-0.111828	0.587207	0.108065	79.748444	88.906006	110.084045	4.970956	0.000000	0.538146	0.000000	0.000000	0.000000	-0.024664	0.046962	-0.129204	0.000000	0.000000	4.000000	20.000000	0.000000
22050.919048	-0.111828	0.587207	0.108065	79.748444	88.906006	110.084045	4.970956	0.000000	0.538146	0.000000	0.000000	0.000000	-0.024664	0.046962	-0.129204	0.000000	0.000000	4.000000	20.000000	0.000000
22050.922381	-0.111828	0.587207	0.108065	79.816978	86.715477	107.970154	4.970956	0.000000	0.538146	0.000000	0.000000	0.000000	-0.024664	0.046962	-0.129204	0.000000	0.000000	4.000000	20.000000	0.000000
22050.925714	-0.111828	0.587207	0.108065	79.816978	86.715477	107.970154	4.970956	0.000000	0.538146	0.000000	0.000000	0.000000	-0.024664	0.046962	-0.129204	0.000000	0.000000	4.000000	20.000000	0.000000
22050.929048	-0.111873	0.587400	0.107732	79.816978	86.715477	107.970154	4.970956	0.000000	0.538146	0.000000	0.000000	0.000000	-0.013709	0.057885	-0.099742	0.000000	0.000000	4.000000	20.000000	0.000000
22050.932381	-0.111933	0.587610	0.107473	79.886955	84.812004	106.106888	4.970318	0.000000	0.544003	0.000000	0.000000	0.000000	-0.018007	0.062863	-0.077881	0.000000	0.000000	4.000000	20.000000	0.000000
22050.935714	-0.111933	0.587610	0.107473	79.886955	84.812004	106.106888	4.970318	0.000000	0.544003	0.000000	0.000000	0.000000	-0.018007	0.062863	-0.077881	0.000000	0.000000	4.000000	20.000000	0.000000
22050.939048	-0.111933	0.587610	0.107473	79.886955	84.812004	106.106888	4.970318	0.000000	0.544003	0.000000	0.000000	0.000000	-0.018007	0.062863	-0.077881	0.000000	0.000000	4.000000	20.000000	0.000000
22050.942381	-0.111933	0.587610	0.107473	79.950302	83.112305	104.435516	4.969459	0.000000	0.551794	0.000000	0.000000	0.000000	-0.018007	0.062863	-0.077881	0.000000	0.000000	4.000000	20.000000	0.000000
22050.945714	-0.111964	0.587864	0.107348	79.950302	83.112305	104.435516	4.969459	0.000000	0.551794	0.000000	0.000000	0.000000	-0.009286	0.076384	-0.037453	0.000000	0.000000	4.000000	20.000000	0.000000
22050.949048	-0.111964	0.587864	0.107348	79.950302	83.112305	104.435516	4.969459	0.000000	0.551794	0.000000	0.000000	0.000000	-0.009286	0.076384	-0.037453	0.000000	0.000000	4.000000	20.000000	0.000000
22050.952381	-0.111964	0.587864	0.107348	79.995651	81.654793	103.000725	4.969459	0.000000	0.551794	0.000000	0.000000	0.000000	-0.009286	0.076384	-0.037453	0.000000	0.000000	4.000000	20.000000	0.000000
22050.955714	-0.111964	0.587864	0.107348	79.995651	81.654793	103.000725	4.969459	0.000000	0.551794	0.000000	0.000000	0.000000	-0.009286	0.076384	-0.037453	0.000000	0.000000	4.000000	20.000000	0.000000
22050.959048	-0.112011	0.588104	0.107303	79.995651	81.654793	103.000725	4.969459	0.000000	0.551794	0.000000	0.000000	0.000000	-0.014036	0.072010	-0.013483	0.000000	0.000000	4.000000	20.000000	0.000000
22050.962381	-0.112011	0.588104	0.107303	80.026695	80.478561	101.832138	4.969231	0.000000	0.553843	0.000000	0.000000	0.000000	-0.014036	0.072010	-0.013483	0.000000	0.000000	4.000000	20.000000	0.000000
22050.965714	-0.112011	0.588104	0.107303	80.026695	80.478561	101.832138	4.969231	0.000000	0.553843	0.000000	0.000000	0.000000	-0.014036	0.072010	-0.013483	0.000000	0.000000	4.000000	20.000000	0.000000
22050.969048	-0.112011	0.588104	0.107303	80.026695	80.478561	101.832138	4.969231	0.000000	0.553843	0.000000	0.000000	0.000000	-0.014036	0.072010	-0.013483	0.000000	0.000000	4.000000	20.000000	0.000000
22050.972381	-0.112134	0.588618	0.107359	80.045486	79.604042	100.965439	4.968966	0.000000	0.556212	0.000000	0.000000	0.000000	-0.036744	0.154213	0.016717	0.000000	0.000000	4.000000	20.000000	0.000000
22050.975714	-0.112134	0.588618	0.107359	80.045486	79.604042	100.965439	4.968966	0.000000	0.556212	0.000000	0.000000	0.000000	-0.036744	0.154213	0.016717	0.000000	0.000000	4.000000	20.000000	0.000000
22050.979048	-0.112134	0.588618	0.107359	80.045486	79.604042	100.965439	4.968966	0.000000	0.556212	0.000000	0.000000	0.000000	-0.036744	0.154213	0.016717	0.000000	0.000000	4.000000	20.000000	0.000000
22050.982381	-0.112134	0.588618	0.107359	80.055351	79.019104	100.352043	4.968369	0.000000	0.561525	0.000000	0.000000	0.000000	-0.036744	0.154213	0.016717	0.000000	0.000000	4.000000	20.000000	0.000000
22050.985714	-0.112235	0.588841	0.107446	80.055351	79.019104	100.352043	4.968369	0.000000	0.561525	0.000000	0.000000	0.000000	-0.030295	0.066800	0.026287	0.000000	0.000000	4.000000	20.000000	0.000000
22050.989048	-0.112235	0.588841	0.107446	80.055351	79.019104	100.352043	4.968369	0.000000	0.561525	0.000000	0.000000	0.000000	-0.030295	0.066800	0.026287	0.000000	0.000000	4.000000	20.000000	0.000000
22050.992381	-0.112235	0.588841	0.107446	80.058136	78.727821	99.919411	4.968369	0.000000	0.561525	0.000000	0.000000	0.000000	-0.030295	0.066800	0.026287	0.000000	0.000000	4.000000	20.000000	0.000000
22050.995714	-0.112235	0.588841	0.107446	80.058136	78.727821	99.919411	4.968369	0.000000	0.561525	0.000000	0.000000	0.000000	-0.030295	0.066800	0.026287	0.000000	0.000000	4.000000	20.000000	0.000000
22050.999048	-0.112368	0.589021	0.107557	80.058136	78.727821	99.919411	4.968369	0.000000	0.561525	0.000000	0.000000	0.000000	-0.040060	0.053938	0.033294	0.000000	0.000000	4.000000	20.000000	0.000000
22051.002381	-0.112502	0.589201	0.107668	80.056236	78.554909	99.437210	4.967897	0.000000	0.565683	0.000000	0.000000	0.000000	-0.040070	0.053969	0.033260	0.000000	0.000000	4.000000	20.000000	0.000000
22051.005714	-0.112502	0.589201	0.107668	80.056236	78.554909	99.437210	4.967897	0.000000	0.565683	0.000000	0.000000	0.000000	-0.040070	0.053969	0.033260	0.000000	0.000000	4.000000	20.000000	0.000000
22051.009048	-0.112502	0.589201	0.107668	80.056236	78.554909	99.437210	4.967897	0.000000	0.565683	0.000000	0.000000	0.000000	-0.040070	0.053969	0.033260	0.000000	0.000000	4.000000	20.000000	0.000000
22051.012381	-0.112640	0.589369	0.107801	80.054268	78.384720	99.074669	4.966631	0.000000	0.576695	0.000000	0.000000	0.000000	-0.041379	0.050559	0.039755	0.000000	0.000000	4.000000	20.000000	0.000000
22051.015714	-0.112640	0.589369	0.107801	80.054268	78.384720	99.074669	4.966631	0.000000	0.576695	0.000000	0.000000	0.000000	-0.041379	0.050559	0.039755	0.000000	0.000000	4.000000	20.000000	0.000000
22051.019048	-0.112640	0.589369	0.107801	80.054268	78.384720	99.074669	4.966631	0.000000	0.576695	0.000000	0.000000	0.000000	-0.041379	0.050559	0.039755	0.000000	0.000000	4.000000	20.000000	0.000000
22051.022381	-0.112640	0.589369	0.107801	80.054070	78.233742	98.905739	4.965981	0.000000	0.582265	0.000000	0.000000	0.000000	-0.041379	0.050559	0.039755	0.000000	0.000000	4.000000	20.000000	0.000000
22051.025714	-0.112721	0.589518	0.107929	80.054070	78.233742	98.905739	4.965981	0.000000	0.582265	0.000000	0.000000	0.000000	-0.024417	0.044558	0.038528	0.000000	0.000000	4.000000	20.000000	0.000000
22051.029048	-0.112721	0.589518	0.107929	80.054070	78.233742	98.905739	4.965981	0.000000	0.582265	0.000000	0.000000	0.000000	-0.024417	0.044558	0.038528	0.000000	0.000000	4.000000	20.000000	0.000000
22051.032381	-0.112721	0.589518	0.107929	80.053825	78.088219	98.760757	4.965981	0.000000	0.582265	0.000000	0.000000	0.000000	-0.024417	0.044558	0.038528	0.000000	0.000000	4.000000	20.000000	0.000000
22051.035714	-0.112721	0.589518	0.107929	80.053825	78.088219	98.760757	4.965981	0.000000	0.582265	0.000000	0.000000	0.000000	-0.024417	0.044558	0.038528	0.000000	0.000000	4.000000	20.000000	0.000000
22051.039048	-0.112773	0.589646	0.108048	80.053825	78.088219	98.760757	4.965981	0.000000	0.582265	0.000000	0.000000	0.000000	-0.015493	0.038577	0.035715	0.000000	0.000000	4.000000	20.000000	0.000000
22051.042381	-0.112773	0.589646	0.108048	80.053566	77.963310	98.633942	4.965628	0.000000	0.585275	0.000000	0.000000	0.000000	-0.015493	0.038577	0.035715	0.000000	0.000000	4.000000	20.000000	0.000000
22051.045714	-0.112773	0.589646	0.108048	80.053566	77.963310	98.633942	4.965628	0.000000	0.585275	0.000000	0.000000	0.000000	-0.015493	0.038577	0.035715	0.000000	0.000000	4.000000	20.000000	0.000000
22051.049048	-0.112773	0.589646	0.108048	80.053566	77.963310	98.633942	4.965628	0.000000	0.585275	0.000000	0.000000	0.000000	-0.015493	0.038577	0.035715	0.000000	0.000000	4.000000	20.000000	0.000000
22051.052381	-0.112797	0.589872	0.108309	80.053352	77.876778	98.543327	4.965426	0.000000	0.586979	0.000000	0.000000	0.000000	-0.007256	0.067738	0.078330	0.000000	0.000000	4.000000	20.000000	0.000000
22051.055714	-0.112797	0.589872	0.108309	80.053352	77.876778	98.543327	4.965426	0.000000	0.586979	0.000000	0.000000	0.000000	-0.007256	0.067738	0.078330	0.000000	0.000000	4.000000	20.000000	0.000000
22051.059048	-0.112797	0.589872	0.108309	80.053352	77.876778	98.543327	4.965426	0.000000	0.586979	0.000000	0.000000	0.000000	-0.007256	0.067738	0.078330	0.000000	0.000000	4.000000	20.000000	0.000000
22051.062381	-0.112797	0.589872	0.108309	80.053291	77.861633	98.525185	4.965462	0.000000	0.586677	0.000000	0.000000	0.000000	-0.007256	0.067738	0.078330	0.000000	0.000000	4.000000	20.000000	0.000000
22051.065714	-0.112774	0.589861	0.108336	80.053291	77.861633	98.525185	4.965462	0.000000	0.586677	0.000000	0.000000	0.000000	0.006751	-0.003439	0.008132	0.000000	0.000000	4.000000	20.000000	0.000000
22051.069048	-0.112774	0.589861	0.108336	80.053291	77.861633	98.525185	4.965462	0.000000	0.586677	0.000000	0.000000	0.000000	0.006751	-0.003439	0.008132	0.000000	0.000000	4.000000	20.000000	0.000000
22051.072381	-0.112774	0.589861	0.108336	80.053314	77.874046	98.543312	4.965462	0.000000	0.586677	0.000000	0.000000	0.000000	0.006751	-0.003439	0.008132	0.000000	0.000000	4.000000	20.000000	0.000000
22051.075714	-0.112774	0.589861	0.108336	80.053314	77.874046	98.543312	4.965462	0.000000	0.586677	0.000000	0.000000	0.000000	0.006751	-0.003439	0.008132	0.000000	0.000000	4.000000	20.000000	0.000000
22051.079048	-0.112830	0.589829	0.108333	80.053314	77.874046	98.543312	4.965462	0.000000	0.586677	0.000000	0.000000	0.000000	-0.016531	-0.009454	-0.001082	0.000000	0.000000	4.000000	20.000000	0.000000
22051.082381	-0.112830	0.589829	0.108333	80.047813	77.895149	98.572029	4.965599	0.000000	0.585515	0.000000	0.000000	0.000000	-0.016531	-0.009454	-0.001082	0.000000	0.000000	4.000000	20.000000	0.000000
22051.085714	-0.112830	0.589829	0.108333	80.047813	77.895149	98.572029	4.965599	0.000000	0.585515	0.000000	0.000000	0.000000	-0.016531	-0.009454	-0.001082	0.000000	0.000000	4.000000	20.000000	0.000000
22051.089048	-0.112830	0.589829	0.108333	80.047813	77.895149	98.572029	4.965599	0.000000	0.585515	0.000000	0.000000	0.000000	-0.016531	-0.009454	-0.001082	0.000000	0.000000	4.000000	20.000000	0.000000
22051.092381	-0.112969	0.589804	0.108191	80.012627	77.884056	98.561096	4.965302	0.000000	0.588026	0.000000	0.000000	0.000000	-0.041775	-0.007685	-0.042405	0.000000	0.000000	4.000000	20.000000	0.000000
22051.095714	-0.112969	0.589804	0.108191	80.012627	77.884056	98.561096	4.965302	0.000000	0.588026	0.000000	0.000000	0.000000	-0.041775	-0.007685	-0.042405	0.000000	0.000000	4.000000	20.000000	0.000000
22051.099048	-0.112969	0.589804	0.108191	80.012627	77.884056	98.561096	4.965302	0.000000	0.588026	0.000000	0.000000	0.000000	-0.041775	-0.007685	-0.042405	0.000000	0.000000	4.000000	20.000000	0.000000
22051.102381	-0.112969	0.589804	0.108191	79.919853	77.842857	98.570885	4.964461	0.000000	0.595084	0.000000	0.000000	0.000000	-0.041775	-0.007685	-0.042405	0.000000	0.000000	4.000000	20.000000	0.000000
22051.105714	-0.112930	0.589806	0.108139	79.919853	77.842857	98.570885	4.964461	0.000000	0.595084	0.000000	0.000000	0.000000	0.011538	0.000883	-0.015838	0.000000	0.000000	4.000000	20.000000	0.000000
22051.109048	-0.112930	0.589806	0.108139	79.919853	77.842857	98.570885	4.964461	0.000000	0.595084	0.000000	0.000000	0.000000	0.011538	0.000883	-0.015838	0.000000	0.000000	4.000000	20.000000	0.000000
22051.112381	-0.112930	0.589806	0.108139	79.784386	77.756447	98.583076	4.964461	0.000000	0.595084	0.000000	0.000000	0.000000	0.011538	0.000883	-0.015838	0.000000	0.000000	4.000000	20.000000	0.000000
[truncated: 331 more rows]
