# Supplementary material for: Haptic Guidance Needs to Be Intuitive Not Just Informative to Improve Human Motor Accuracy
Source: PLoS One. 2016 Mar 16;11(3):e0150912. doi: 10.1371/journal.pone.0150912 (PMC4794196; doi:10.1371/journal.pone.0150912)
Supplement: S2 Data — (ZIP) [file pone.0150912.s002.zip › Subject2/exp2_0045.txt]

Time	PosX	PosY	PosZ	RotX	RotY	RotZ	ForceX	ForceY	ForceZ	MomentX	MomentY	MomentZ	VelocityX	VelocityY	VelocityZ	CalibratedWeight	ButtonDown	Condition	Trial	Visual
22053.939048	-0.003521	0.542899	0.252930	87.205093	-179.633392	-159.345810	0.000000	0.000000	0.000000	0.000000	0.000000	0.000000	-0.020148	0.015785	-0.016107	0.000000	1.000000	4.000000	21.000000	0.000000
22053.942381	-0.003521	0.542899	0.252930	87.201935	-179.634125	-159.346603	4.627987	0.000000	1.892545	0.000000	0.000000	0.000000	-0.020148	0.015785	-0.016107	0.000000	1.000000	4.000000	21.000000	0.000000
22053.945714	-0.003521	0.542899	0.252930	87.201935	-179.634125	-159.346603	4.627987	0.000000	1.892545	0.000000	0.000000	0.000000	-0.020148	0.015785	-0.016107	0.000000	1.000000	4.000000	21.000000	0.000000
22053.949048	-0.003521	0.542899	0.252930	87.201935	-179.634125	-159.346603	4.627987	0.000000	1.892545	0.000000	0.000000	0.000000	-0.020148	0.015785	-0.016107	0.000000	1.000000	4.000000	21.000000	0.000000
22053.952381	-0.001903	0.543095	0.253085	87.243378	-179.501984	-159.336823	4.627416	0.000000	1.893942	0.000000	0.000000	0.000000	0.485299	0.058534	0.046499	0.000000	1.000000	4.000000	21.000000	0.000000
22053.955714	-0.001903	0.543095	0.253085	87.243378	-179.501984	-159.336823	4.627416	0.000000	1.893942	0.000000	0.000000	0.000000	0.485299	0.058534	0.046499	0.000000	1.000000	4.000000	21.000000	0.000000
22053.959048	-0.001903	0.543095	0.253085	87.243378	-179.501984	-159.336823	4.627416	0.000000	1.893942	0.000000	0.000000	0.000000	0.485299	0.058534	0.046499	0.000000	1.000000	4.000000	21.000000	0.000000
22053.962381	-0.000588	0.543170	0.253219	87.237068	-179.229111	-159.174698	4.638141	0.000000	1.867523	0.000000	0.000000	0.000000	0.394455	0.022512	0.040263	0.000000	1.000000	4.000000	21.000000	0.000000
22053.965714	-0.000588	0.543170	0.253219	87.237068	-179.229111	-159.174698	4.638141	0.000000	1.867523	0.000000	0.000000	0.000000	0.394455	0.022512	0.040263	0.000000	1.000000	4.000000	21.000000	0.000000
22053.969048	-0.000588	0.543170	0.253219	87.237068	-179.229111	-159.174698	4.638141	0.000000	1.867523	0.000000	0.000000	0.000000	0.394455	0.022512	0.040263	0.000000	1.000000	4.000000	21.000000	0.000000
22053.972381	0.000693	0.543461	0.253512	87.299049	-174.886673	-155.044357	4.646794	0.000000	1.845887	0.000000	0.000000	0.000000	0.384530	0.087487	0.088013	0.000000	1.000000	4.000000	21.000000	0.000000
22053.975714	0.000693	0.543461	0.253512	87.299049	-174.886673	-155.044357	4.646794	0.000000	1.845887	0.000000	0.000000	0.000000	0.384530	0.087487	0.088013	0.000000	1.000000	4.000000	21.000000	0.000000
22053.979048	0.000693	0.543461	0.253512	87.299049	-174.886673	-155.044357	4.646794	0.000000	1.845887	0.000000	0.000000	0.000000	0.384530	0.087487	0.088013	0.000000	1.000000	4.000000	21.000000	0.000000
22053.982381	0.002449	0.543788	0.253766	87.235016	-162.765549	-143.371674	4.655552	0.000000	1.823687	0.000000	0.000000	0.000000	0.526564	0.098046	0.076108	0.000000	1.000000	4.000000	21.000000	0.000000
22053.985714	0.002449	0.543788	0.253766	87.235016	-162.765549	-143.371674	4.655552	0.000000	1.823687	0.000000	0.000000	0.000000	0.526564	0.098046	0.076108	0.000000	1.000000	4.000000	21.000000	0.000000
22053.989048	0.002449	0.543788	0.253766	87.235016	-162.765549	-143.371674	4.655552	0.000000	1.823687	0.000000	0.000000	0.000000	0.526564	0.098046	0.076108	0.000000	1.000000	4.000000	21.000000	0.000000
22053.992381	0.003664	0.544011	0.253812	86.943222	-148.189606	-129.217667	4.667042	0.000000	1.794080	0.000000	0.000000	0.000000	0.364569	0.066928	0.013734	0.000000	1.000000	4.000000	21.000000	0.000000
22053.995714	0.003664	0.544011	0.253812	86.943222	-148.189606	-129.217667	4.667042	0.000000	1.794080	0.000000	0.000000	0.000000	0.364569	0.066928	0.013734	0.000000	1.000000	4.000000	21.000000	0.000000
22053.999048	0.003664	0.544011	0.253812	86.943222	-148.189606	-129.217667	4.667042	0.000000	1.794080	0.000000	0.000000	0.000000	0.364569	0.066928	0.013734	0.000000	1.000000	4.000000	21.000000	0.000000
22054.002381	0.005114	0.544328	0.253654	86.394188	-135.144440	-116.448975	4.674604	0.000000	1.774281	0.000000	0.000000	0.000000	0.435070	0.095066	-0.047172	0.000000	1.000000	4.000000	21.000000	0.000000
22054.005714	0.005114	0.544328	0.253654	86.394188	-135.144440	-116.448975	4.674604	0.000000	1.774281	0.000000	0.000000	0.000000	0.435070	0.095066	-0.047172	0.000000	1.000000	4.000000	21.000000	0.000000
22054.009048	0.005114	0.544328	0.253654	86.394188	-135.144440	-116.448975	4.674604	0.000000	1.774281	0.000000	0.000000	0.000000	0.435070	0.095066	-0.047172	0.000000	1.000000	4.000000	21.000000	0.000000
22054.012381	0.006765	0.544591	0.253374	85.722084	-125.885498	-107.190125	4.683067	0.000000	1.751821	0.000000	0.000000	0.000000	0.495268	0.078872	-0.084243	0.000000	1.000000	4.000000	21.000000	0.000000
22054.015714	0.006765	0.544591	0.253374	85.722084	-125.885498	-107.190125	4.683067	0.000000	1.751821	0.000000	0.000000	0.000000	0.495268	0.078872	-0.084243	0.000000	1.000000	4.000000	21.000000	0.000000
22054.019048	0.006765	0.544591	0.253374	85.722084	-125.885498	-107.190125	4.683067	0.000000	1.751821	0.000000	0.000000	0.000000	0.495268	0.078872	-0.084243	0.000000	1.000000	4.000000	21.000000	0.000000
22054.022381	0.008313	0.544885	0.253023	85.116493	-120.283714	-101.245987	4.692395	0.000000	1.726681	0.000000	0.000000	0.000000	0.464305	0.088126	-0.105060	0.000000	1.000000	4.000000	21.000000	0.000000
22054.025714	0.008313	0.544885	0.253023	85.116493	-120.283714	-101.245987	4.692395	0.000000	1.726681	0.000000	0.000000	0.000000	0.464305	0.088126	-0.105060	0.000000	1.000000	4.000000	21.000000	0.000000
22054.029048	0.008313	0.544885	0.253023	85.116493	-120.283714	-101.245987	4.692395	0.000000	1.726681	0.000000	0.000000	0.000000	0.464305	0.088126	-0.105060	0.000000	1.000000	4.000000	21.000000	0.000000
22054.032381	0.010195	0.545192	0.252616	84.695663	-117.290184	-98.110069	4.700881	0.000000	1.703444	0.000000	0.000000	0.000000	0.564735	0.092145	-0.122198	0.000000	1.000000	4.000000	21.000000	0.000000
22054.035714	0.010195	0.545192	0.252616	84.695663	-117.290184	-98.110069	4.700881	0.000000	1.703444	0.000000	0.000000	0.000000	0.564735	0.092145	-0.122198	0.000000	1.000000	4.000000	21.000000	0.000000
22054.039048	0.010195	0.545192	0.252616	84.695663	-117.290184	-98.110069	4.700881	0.000000	1.703444	0.000000	0.000000	0.000000	0.564735	0.092145	-0.122198	0.000000	1.000000	4.000000	21.000000	0.000000
22054.042381	0.012208	0.545504	0.252090	84.515099	-116.190865	-97.133202	4.711157	0.000000	1.674814	0.000000	0.000000	0.000000	0.603940	0.093807	-0.157674	0.000000	1.000000	4.000000	21.000000	0.000000
22054.045714	0.012208	0.545504	0.252090	84.515099	-116.190865	-97.133202	4.711157	0.000000	1.674814	0.000000	0.000000	0.000000	0.603940	0.093807	-0.157674	0.000000	1.000000	4.000000	21.000000	0.000000
22054.049048	0.012208	0.545504	0.252090	84.515099	-116.190865	-97.133202	4.711157	0.000000	1.674814	0.000000	0.000000	0.000000	0.603940	0.093807	-0.157674	0.000000	1.000000	4.000000	21.000000	0.000000
22054.052381	0.014218	0.545813	0.251528	84.500359	-116.101234	-97.122887	4.721855	0.000000	1.644409	0.000000	0.000000	0.000000	0.602877	0.092470	-0.168846	0.000000	0.000000	4.000000	21.000000	0.000000
22054.055714	0.014218	0.545813	0.251528	84.500359	-116.101234	-97.122887	4.721855	0.000000	1.644409	0.000000	0.000000	0.000000	0.602877	0.092470	-0.168846	0.000000	0.000000	4.000000	21.000000	0.000000
22054.059048	0.014218	0.545813	0.251528	84.500359	-116.101234	-97.122887	4.721855	0.000000	1.644409	0.000000	0.000000	0.000000	0.602877	0.092470	-0.168846	0.000000	0.000000	4.000000	21.000000	0.000000
22054.062381	0.016426	0.546142	0.250967	84.485237	-115.919060	-96.688164	4.732355	0.000000	1.613944	0.000000	0.000000	0.000000	0.662540	0.098681	-0.168215	0.000000	0.000000	4.000000	21.000000	0.000000
22054.065714	0.016426	0.546142	0.250967	84.485237	-115.919060	-96.688164	4.732355	0.000000	1.613944	0.000000	0.000000	0.000000	0.662540	0.098681	-0.168215	0.000000	0.000000	4.000000	21.000000	0.000000
22054.069048	0.016426	0.546142	0.250967	84.485237	-115.919060	-96.688164	4.732355	0.000000	1.613944	0.000000	0.000000	0.000000	0.662540	0.098681	-0.168215	0.000000	0.000000	4.000000	21.000000	0.000000
22054.072381	0.018700	0.546435	0.250433	84.442291	-115.002693	-95.267845	4.743881	0.000000	1.579744	0.000000	0.000000	0.000000	0.681961	0.088085	-0.160241	0.000000	0.000000	4.000000	21.000000	0.000000
22054.075714	0.018700	0.546435	0.250433	84.442291	-115.002693	-95.267845	4.743881	0.000000	1.579744	0.000000	0.000000	0.000000	0.681961	0.088085	-0.160241	0.000000	0.000000	4.000000	21.000000	0.000000
22054.079048	0.018700	0.546435	0.250433	84.442291	-115.002693	-95.267845	4.743881	0.000000	1.579744	0.000000	0.000000	0.000000	0.681961	0.088085	-0.160241	0.000000	0.000000	4.000000	21.000000	0.000000
22054.082381	0.021172	0.546715	0.249934	84.295662	-112.718575	-92.497429	4.755674	0.000000	1.543881	0.000000	0.000000	0.000000	0.741830	0.083900	-0.149695	0.000000	0.000000	4.000000	21.000000	0.000000
22054.085714	0.021172	0.546715	0.249934	84.295662	-112.718575	-92.497429	4.755674	0.000000	1.543881	0.000000	0.000000	0.000000	0.741830	0.083900	-0.149695	0.000000	0.000000	4.000000	21.000000	0.000000
22054.089048	0.021172	0.546715	0.249934	84.295662	-112.718575	-92.497429	4.755674	0.000000	1.543881	0.000000	0.000000	0.000000	0.741830	0.083900	-0.149695	0.000000	0.000000	4.000000	21.000000	0.000000
22054.092381	0.023845	0.546942	0.249473	84.060631	-109.712952	-88.818825	4.768454	0.000000	1.503943	0.000000	0.000000	0.000000	0.801766	0.068153	-0.138282	0.000000	0.000000	4.000000	21.000000	0.000000
22054.095714	0.023845	0.546942	0.249473	84.060631	-109.712952	-88.818825	4.768454	0.000000	1.503943	0.000000	0.000000	0.000000	0.801766	0.068153	-0.138282	0.000000	0.000000	4.000000	21.000000	0.000000
22054.099048	0.023845	0.546942	0.249473	84.060631	-109.712952	-88.818825	4.768454	0.000000	1.503943	0.000000	0.000000	0.000000	0.801766	0.068153	-0.138282	0.000000	0.000000	4.000000	21.000000	0.000000
22054.102381	0.026783	0.547190	0.249004	83.784195	-106.795654	-85.320862	4.782147	0.000000	1.459818	0.000000	0.000000	0.000000	0.881407	0.074476	-0.140525	0.000000	0.000000	4.000000	21.000000	0.000000
22054.105714	0.026783	0.547190	0.249004	83.784195	-106.795654	-85.320862	4.782147	0.000000	1.459818	0.000000	0.000000	0.000000	0.881407	0.074476	-0.140525	0.000000	0.000000	4.000000	21.000000	0.000000
22054.109048	0.026783	0.547190	0.249004	83.784195	-106.795654	-85.320862	4.782147	0.000000	1.459818	0.000000	0.000000	0.000000	0.881407	0.074476	-0.140525	0.000000	0.000000	4.000000	21.000000	0.000000
22054.112381	0.030186	0.547378	0.248495	83.518929	-104.462051	-82.377571	4.796929	0.000000	1.410486	0.000000	0.000000	0.000000	1.020948	0.056396	-0.152696	0.000000	0.000000	4.000000	21.000000	0.000000
22054.115714	0.030186	0.547378	0.248495	83.518929	-104.462051	-82.377571	4.796929	0.000000	1.410486	0.000000	0.000000	0.000000	1.020948	0.056396	-0.152696	0.000000	0.000000	4.000000	21.000000	0.000000
22054.119048	0.030186	0.547378	0.248495	83.518929	-104.462051	-82.377571	4.796929	0.000000	1.410486	0.000000	0.000000	0.000000	1.020948	0.056396	-0.152696	0.000000	0.000000	4.000000	21.000000	0.000000
22054.122381	0.033987	0.547566	0.247951	83.312202	-102.913345	-80.039726	4.813635	0.000000	1.352374	0.000000	0.000000	0.000000	1.140160	0.056322	-0.163478	0.000000	0.000000	4.000000	21.000000	0.000000
22054.125714	0.033987	0.547566	0.247951	83.312202	-102.913345	-80.039726	4.813635	0.000000	1.352374	0.000000	0.000000	0.000000	1.140160	0.056322	-0.163478	0.000000	0.000000	4.000000	21.000000	0.000000
22054.129048	0.033987	0.547566	0.247951	83.312202	-102.913345	-80.039726	4.813635	0.000000	1.352374	0.000000	0.000000	0.000000	1.140160	0.056322	-0.163478	0.000000	0.000000	4.000000	21.000000	0.000000
22054.132381	0.038185	0.547758	0.247394	83.162727	-101.982727	-78.229713	4.831692	0.000000	1.286372	0.000000	0.000000	0.000000	1.259561	0.057435	-0.166866	0.000000	0.000000	4.000000	21.000000	0.000000
22054.135714	0.038185	0.547758	0.247394	83.162727	-101.982727	-78.229713	4.831692	0.000000	1.286372	0.000000	0.000000	0.000000	1.259561	0.057435	-0.166866	0.000000	0.000000	4.000000	21.000000	0.000000
22054.139048	0.038185	0.547758	0.247394	83.162727	-101.982727	-78.229713	4.831692	0.000000	1.286372	0.000000	0.000000	0.000000	1.259561	0.057435	-0.166866	0.000000	0.000000	4.000000	21.000000	0.000000
22054.142381	0.042844	0.547945	0.246753	83.032913	-101.372368	-76.815948	4.850868	0.000000	1.212056	0.000000	0.000000	0.000000	1.397714	0.056159	-0.192272	0.000000	0.000000	4.000000	21.000000	0.000000
22054.145714	0.042844	0.547945	0.246753	83.032913	-101.372368	-76.815948	4.850868	0.000000	1.212056	0.000000	0.000000	0.000000	1.397714	0.056159	-0.192272	0.000000	0.000000	4.000000	21.000000	0.000000
22054.149048	0.042844	0.547945	0.246753	83.032913	-101.372368	-76.815948	4.850868	0.000000	1.212056	0.000000	0.000000	0.000000	1.397714	0.056159	-0.192272	0.000000	0.000000	4.000000	21.000000	0.000000
22054.152381	0.047861	0.548029	0.246022	82.893059	-100.788597	-75.650230	4.871034	0.000000	1.128285	0.000000	0.000000	0.000000	1.505126	0.025390	-0.219344	0.000000	0.000000	4.000000	21.000000	0.000000
22054.155714	0.047861	0.548029	0.246022	82.893059	-100.788597	-75.650230	4.871034	0.000000	1.128285	0.000000	0.000000	0.000000	1.505126	0.025390	-0.219344	0.000000	0.000000	4.000000	21.000000	0.000000
22054.159048	0.047861	0.548029	0.246022	82.893059	-100.788597	-75.650230	4.871034	0.000000	1.128285	0.000000	0.000000	0.000000	1.505126	0.025390	-0.219344	0.000000	0.000000	4.000000	21.000000	0.000000
22054.162381	0.053235	0.548071	0.245201	82.691643	-100.099548	-74.345390	4.891363	0.000000	1.036612	0.000000	0.000000	0.000000	1.612078	0.012596	-0.246329	0.000000	0.000000	4.000000	21.000000	0.000000
22054.165714	0.053235	0.548071	0.245201	82.691643	-100.099548	-74.345390	4.891363	0.000000	1.036612	0.000000	0.000000	0.000000	1.612078	0.012596	-0.246329	0.000000	0.000000	4.000000	21.000000	0.000000
22054.169048	0.053235	0.548071	0.245201	82.691643	-100.099548	-74.345390	4.891363	0.000000	1.036612	0.000000	0.000000	0.000000	1.612078	0.012596	-0.246329	0.000000	0.000000	4.000000	21.000000	0.000000
22054.172381	0.058960	0.548105	0.244246	82.411156	-99.213196	-72.565842	4.911471	0.000000	0.936724	0.000000	0.000000	0.000000	1.717451	0.010115	-0.286628	0.000000	0.000000	4.000000	21.000000	0.000000
22054.175714	0.058960	0.548105	0.244246	82.411156	-99.213196	-72.565842	4.911471	0.000000	0.936724	0.000000	0.000000	0.000000	1.717451	0.010115	-0.286628	0.000000	0.000000	4.000000	21.000000	0.000000
22054.179048	0.058960	0.548105	0.244246	82.411156	-99.213196	-72.565842	4.911471	0.000000	0.936724	0.000000	0.000000	0.000000	1.717451	0.010115	-0.286628	0.000000	0.000000	4.000000	21.000000	0.000000
22054.182381	0.064962	0.548105	0.243109	82.090431	-98.346474	-70.856979	4.930876	0.000000	0.828529	0.000000	0.000000	0.000000	1.800616	0.000031	-0.341028	0.000000	0.000000	4.000000	21.000000	0.000000
22054.185714	0.064962	0.548105	0.243109	82.090431	-98.346474	-70.856979	4.930876	0.000000	0.828529	0.000000	0.000000	0.000000	1.800616	0.000031	-0.341028	0.000000	0.000000	4.000000	21.000000	0.000000
22054.189048	0.064962	0.548105	0.243109	82.090431	-98.346474	-70.856979	4.930876	0.000000	0.828529	0.000000	0.000000	0.000000	1.800616	0.000031	-0.341028	0.000000	0.000000	4.000000	21.000000	0.000000
22054.192381	0.071335	0.548110	0.241768	81.794479	-97.598312	-69.581421	4.948865	0.000000	0.713259	0.000000	0.000000	0.000000	1.912079	0.001478	-0.402258	0.000000	0.000000	4.000000	21.000000	0.000000
22054.195714	0.071335	0.548110	0.241768	81.794479	-97.598312	-69.581421	4.948865	0.000000	0.713259	0.000000	0.000000	0.000000	1.912079	0.001478	-0.402258	0.000000	0.000000	4.000000	21.000000	0.000000
22054.199048	0.071335	0.548110	0.241768	81.794479	-97.598312	-69.581421	4.948865	0.000000	0.713259	0.000000	0.000000	0.000000	1.912079	0.001478	-0.402258	0.000000	0.000000	4.000000	21.000000	0.000000
22054.202381	0.078041	0.548120	0.240216	81.603630	-97.127533	-68.590141	4.965223	0.000000	0.588690	0.000000	0.000000	0.000000	2.011811	0.002869	-0.465626	0.000000	0.000000	4.000000	21.000000	0.000000
22054.205714	0.078041	0.548120	0.240216	81.603630	-97.127533	-68.590141	4.965223	0.000000	0.588690	0.000000	0.000000	0.000000	2.011811	0.002869	-0.465626	0.000000	0.000000	4.000000	21.000000	0.000000
22054.209048	0.078041	0.548120	0.240216	81.603630	-97.127533	-68.590141	4.965223	0.000000	0.588690	0.000000	0.000000	0.000000	2.011811	0.002869	-0.465626	0.000000	0.000000	4.000000	21.000000	0.000000
22054.212381	0.085071	0.548151	0.238424	81.567947	-97.017426	-66.743614	4.979239	0.000000	0.455163	0.000000	0.000000	0.000000	2.108963	0.009328	-0.537542	0.000000	0.000000	4.000000	21.000000	0.000000
22054.215714	0.085071	0.548151	0.238424	81.567947	-97.017426	-66.743614	4.979239	0.000000	0.455163	0.000000	0.000000	0.000000	2.108963	0.009328	-0.537542	0.000000	0.000000	4.000000	21.000000	0.000000
22054.219048	0.085071	0.548151	0.238424	81.567947	-97.017426	-66.743614	4.979239	0.000000	0.455163	0.000000	0.000000	0.000000	2.108963	0.009328	-0.537542	0.000000	0.000000	4.000000	21.000000	0.000000
22054.222381	0.092459	0.548173	0.236445	81.542648	-96.966072	-63.901077	4.990228	0.000000	0.312460	0.000000	0.000000	0.000000	2.216384	0.006659	-0.593821	0.000000	0.000000	4.000000	21.000000	0.000000
22054.225714	0.092459	0.548173	0.236445	81.542648	-96.966072	-63.901077	4.990228	0.000000	0.312460	0.000000	0.000000	0.000000	2.216384	0.006659	-0.593821	0.000000	0.000000	4.000000	21.000000	0.000000
22054.229048	0.092459	0.548173	0.236445	81.542648	-96.966072	-63.901077	4.990228	0.000000	0.312460	0.000000	0.000000	0.000000	2.216384	0.006659	-0.593821	0.000000	0.000000	4.000000	21.000000	0.000000
22054.232381	0.100155	0.548157	0.234195	81.515106	-96.961639	-60.949059	4.997459	0.000000	0.159382	0.000000	0.000000	0.000000	2.308764	-0.004809	-0.675057	0.000000	0.000000	4.000000	21.000000	0.000000
22054.235714	0.100155	0.548157	0.234195	81.515106	-96.961639	-60.949059	4.997459	0.000000	0.159382	0.000000	0.000000	0.000000	2.308764	-0.004809	-0.675057	0.000000	0.000000	4.000000	21.000000	0.000000
22054.239048	0.100155	0.548157	0.234195	81.515106	-96.961639	-60.949059	4.997459	0.000000	0.159382	0.000000	0.000000	0.000000	2.308764	-0.004809	-0.675057	0.000000	0.000000	4.000000	21.000000	0.000000
22054.242381	0.108148	0.548179	0.231652	81.466156	-96.962952	-58.584152	4.999999	0.000000	-0.003311	0.000000	0.000000	0.000000	2.397857	0.006502	-0.762770	0.000000	0.000000	4.000000	21.000000	0.000000
22054.245714	0.108148	0.548179	0.231652	81.466156	-96.962952	-58.584152	4.999999	0.000000	-0.003311	0.000000	0.000000	0.000000	2.397857	0.006502	-0.762770	0.000000	0.000000	4.000000	21.000000	0.000000
22054.249048	0.108148	0.548179	0.231652	81.466156	-96.962952	-58.584152	4.999999	0.000000	-0.003311	0.000000	0.000000	0.000000	2.397857	0.006502	-0.762770	0.000000	0.000000	4.000000	21.000000	0.000000
22054.252381	0.116333	0.548182	0.228845	81.359940	-96.876656	-57.376644	4.996910	0.000000	-0.175757	0.000000	0.000000	0.000000	2.455623	0.001146	-0.842248	0.000000	0.000000	4.000000	21.000000	0.000000
22054.255714	0.116333	0.548182	0.228845	81.359940	-96.876656	-57.376644	4.996910	0.000000	-0.175757	0.000000	0.000000	0.000000	2.455623	0.001146	-0.842248	0.000000	0.000000	4.000000	21.000000	0.000000
22054.259048	0.116333	0.548182	0.228845	81.359940	-96.876656	-57.376644	4.996910	0.000000	-0.175757	0.000000	0.000000	0.000000	2.455623	0.001146	-0.842248	0.000000	0.000000	4.000000	21.000000	0.000000
22054.262381	0.124569	0.548185	0.225769	81.128632	-96.500175	-57.192158	4.987313	0.000000	-0.355960	0.000000	0.000000	0.000000	2.470713	0.000826	-0.922690	0.000000	0.000000	4.000000	21.000000	0.000000
22054.265714	0.124569	0.548185	0.225769	81.128632	-96.500175	-57.192158	4.987313	0.000000	-0.355960	0.000000	0.000000	0.000000	2.470713	0.000826	-0.922690	0.000000	0.000000	4.000000	21.000000	0.000000
22054.269048	0.124569	0.548185	0.225769	81.128632	-96.500175	-57.192158	4.987313	0.000000	-0.355960	0.000000	0.000000	0.000000	2.470713	0.000826	-0.922690	0.000000	0.000000	4.000000	21.000000	0.000000
22054.272381	0.132913	0.548207	0.222422	80.772346	-95.853500	-56.017155	4.970654	0.000000	-0.540926	0.000000	0.000000	0.000000	2.503320	0.006650	-1.004174	0.000000	0.000000	4.000000	21.000000	0.000000
22054.275714	0.132913	0.548207	0.222422	80.772346	-95.853500	-56.017155	4.970654	0.000000	-0.540926	0.000000	0.000000	0.000000	2.503320	0.006650	-1.004174	0.000000	0.000000	4.000000	21.000000	0.000000
22054.279048	0.132913	0.548207	0.222422	80.772346	-95.853500	-56.017155	4.970654	0.000000	-0.540926	0.000000	0.000000	0.000000	2.503320	0.006650	-1.004174	0.000000	0.000000	4.000000	21.000000	0.000000
22054.282381	0.141112	0.548294	0.218908	80.339203	-95.022903	-53.225140	4.946139	0.000000	-0.731918	0.000000	0.000000	0.000000	2.459677	0.026146	-1.054078	0.000000	0.000000	4.000000	21.000000	0.000000
22054.285714	0.141112	0.548294	0.218908	80.339203	-95.022903	-53.225140	4.946139	0.000000	-0.731918	0.000000	0.000000	0.000000	2.459677	0.026146	-1.054078	0.000000	0.000000	4.000000	21.000000	0.000000
22054.289048	0.141112	0.548294	0.218908	80.339203	-95.022903	-53.225140	4.946139	0.000000	-0.731918	0.000000	0.000000	0.000000	2.459677	0.026146	-1.054078	0.000000	0.000000	4.000000	21.000000	0.000000
22054.292381	0.149319	0.548425	0.215183	79.900261	-94.152939	-49.875774	4.914088	0.000000	-0.922898	0.000000	0.000000	0.000000	2.462030	0.039151	-1.117581	0.000000	0.000000	4.000000	21.000000	0.000000
22054.295714	0.149319	0.548425	0.215183	79.900261	-94.152939	-49.875774	4.914088	0.000000	-0.922898	0.000000	0.000000	0.000000	2.462030	0.039151	-1.117581	0.000000	0.000000	4.000000	21.000000	0.000000
22054.299048	0.149319	0.548425	0.215183	79.900261	-94.152939	-49.875774	4.914088	0.000000	-0.922898	0.000000	0.000000	0.000000	2.462030	0.039151	-1.117581	0.000000	0.000000	4.000000	21.000000	0.000000
22054.302381	0.157426	0.548556	0.211239	79.534668	-93.519730	-46.479069	4.873630	0.000000	-1.117019	0.000000	0.000000	0.000000	2.431992	0.039358	-1.183048	0.000000	0.000000	4.000000	21.000000	0.000000
22054.305714	0.157426	0.548556	0.211239	79.534668	-93.519730	-46.479069	4.873630	0.000000	-1.117019	0.000000	0.000000	0.000000	2.431992	0.039358	-1.183048	0.000000	0.000000	4.000000	21.000000	0.000000
22054.309048	0.157426	0.548556	0.211239	79.534668	-93.519730	-46.479069	4.873630	0.000000	-1.117019	0.000000	0.000000	0.000000	2.431992	0.039358	-1.183048	0.000000	0.000000	4.000000	21.000000	0.000000
22054.312381	0.165198	0.548683	0.207102	79.372231	-93.409576	-44.133850	4.824890	0.000000	-1.311655	0.000000	0.000000	0.000000	2.331570	0.038105	-1.241159	0.000000	0.000000	4.000000	21.000000	0.000000
22054.315714	0.165198	0.548683	0.207102	79.372231	-93.409576	-44.133850	4.824890	0.000000	-1.311655	0.000000	0.000000	0.000000	2.331570	0.038105	-1.241159	0.000000	0.000000	4.000000	21.000000	0.000000
22054.319048	0.165198	0.548683	0.207102	79.372231	-93.409576	-44.133850	4.824890	0.000000	-1.311655	0.000000	0.000000	0.000000	2.331570	0.038105	-1.241159	0.000000	0.000000	4.000000	21.000000	0.000000
22054.322381	0.172816	0.548784	0.202717	79.408371	-93.880630	-43.442204	4.769254	0.000000	-1.501405	0.000000	0.000000	0.000000	2.285575	0.030396	-1.315423	0.000000	0.000000	4.000000	21.000000	0.000000
22054.325714	0.172816	0.548784	0.202717	79.408371	-93.880630	-43.442204	4.769254	0.000000	-1.501405	0.000000	0.000000	0.000000	2.285575	0.030396	-1.315423	0.000000	0.000000	4.000000	21.000000	0.000000
22054.329048	0.172816	0.548784	0.202717	79.408371	-93.880630	-43.442204	4.769254	0.000000	-1.501405	0.000000	0.000000	0.000000	2.285575	0.030396	-1.315423	0.000000	0.000000	4.000000	21.000000	0.000000
22054.332381	0.180159	0.548864	0.198153	79.578812	-94.582275	-43.103241	4.705635	0.000000	-1.690268	0.000000	0.000000	0.000000	2.202720	0.023856	-1.369336	0.000000	0.000000	4.000000	21.000000	0.000000
22054.335714	0.180159	0.548864	0.198153	79.578812	-94.582275	-43.103241	4.705635	0.000000	-1.690268	0.000000	0.000000	0.000000	2.202720	0.023856	-1.369336	0.000000	0.000000	4.000000	21.000000	0.000000
22054.339048	0.180159	0.548864	0.198153	79.578812	-94.582275	-43.103241	4.705635	0.000000	-1.690268	0.000000	0.000000	0.000000	2.202720	0.023856	-1.369336	0.000000	0.000000	4.000000	21.000000	0.000000
22054.342381	0.187195	0.548942	0.193437	79.945122	-94.809341	-41.319130	4.635109	0.000000	-1.875037	0.000000	0.000000	0.000000	2.110836	0.023348	-1.414684	0.000000	0.000000	4.000000	21.000000	0.000000
22054.345714	0.187195	0.548942	0.193437	79.945122	-94.809341	-41.319130	4.635109	0.000000	-1.875037	0.000000	0.000000	0.000000	2.110836	0.023348	-1.414684	0.000000	0.000000	4.000000	21.000000	0.000000
22054.349048	0.187195	0.548942	0.193437	79.945122	-94.809341	-41.319130	4.635109	0.000000	-1.875037	0.000000	0.000000	0.000000	2.110836	0.023348	-1.414684	0.000000	0.000000	4.000000	21.000000	0.000000
22054.352381	0.194112	0.549001	0.188541	80.506470	-93.972832	-37.988064	4.558301	0.000000	-2.054723	0.000000	0.000000	0.000000	2.075271	0.017811	-1.469016	0.000000	0.000000	4.000000	21.000000	0.000000
22054.355714	0.194112	0.549001	0.188541	80.506470	-93.972832	-37.988064	4.558301	0.000000	-2.054723	0.000000	0.000000	0.000000	2.075271	0.017811	-1.469016	0.000000	0.000000	4.000000	21.000000	0.000000
22054.359048	0.194112	0.549001	0.188541	80.506470	-93.972832	-37.988064	4.558301	0.000000	-2.054723	0.000000	0.000000	0.000000	2.075271	0.017811	-1.469016	0.000000	0.000000	4.000000	21.000000	0.000000
22054.362381	0.200894	0.548980	0.183424	81.202744	-92.179550	-33.943573	4.473634	0.000000	-2.233069	0.000000	0.000000	0.000000	2.034418	-0.006389	-1.535084	0.000000	0.000000	4.000000	21.000000	0.000000
22054.365714	0.200894	0.548980	0.183424	81.202744	-92.179550	-33.943573	4.473634	0.000000	-2.233069	0.000000	0.000000	0.000000	2.034418	-0.006389	-1.535084	0.000000	0.000000	4.000000	21.000000	0.000000
22054.369048	0.200894	0.548980	0.183424	81.202744	-92.179550	-33.943573	4.473634	0.000000	-2.233069	0.000000	0.000000	0.000000	2.034418	-0.006389	-1.535084	0.000000	0.000000	4.000000	21.000000	0.000000
22054.372381	0.207484	0.548926	0.178043	81.947701	-89.433006	-29.472086	4.380972	0.000000	-2.409790	0.000000	0.000000	0.000000	1.977143	-0.016210	-1.614338	0.000000	0.000000	4.000000	21.000000	0.000000
22054.375714	0.207484	0.548926	0.178043	81.947701	-89.433006	-29.472086	4.380972	0.000000	-2.409790	0.000000	0.000000	0.000000	1.977143	-0.016210	-1.614338	0.000000	0.000000	4.000000	21.000000	0.000000
22054.379048	0.207484	0.548926	0.178043	81.947701	-89.433006	-29.472086	4.380972	0.000000	-2.409790	0.000000	0.000000	0.000000	1.977143	-0.016210	-1.614338	0.000000	0.000000	4.000000	21.000000	0.000000
22054.382381	0.213952	0.548827	0.172429	82.655296	-85.858345	-24.813250	4.280463	0.000000	-2.584113	0.000000	0.000000	0.000000	1.940453	-0.029600	-1.684109	0.000000	0.000000	4.000000	21.000000	0.000000
22054.385714	0.213952	0.548827	0.172429	82.655296	-85.858345	-24.813250	4.280463	0.000000	-2.584113	0.000000	0.000000	0.000000	1.940453	-0.029600	-1.684109	0.000000	0.000000	4.000000	21.000000	0.000000
22054.389048	0.213952	0.548827	0.172429	82.655296	-85.858345	-24.813250	4.280463	0.000000	-2.584113	0.000000	0.000000	0.000000	1.940453	-0.029600	-1.684109	0.000000	0.000000	4.000000	21.000000	0.000000
22054.392381	0.220111	0.548720	0.166641	83.272408	-81.381516	-19.184198	4.171385	0.000000	-2.756727	0.000000	0.000000	0.000000	1.847621	-0.032306	-1.736388	0.000000	0.000000	4.000000	21.000000	0.000000
22054.395714	0.220111	0.548720	0.166641	83.272408	-81.381516	-19.184198	4.171385	0.000000	-2.756727	0.000000	0.000000	0.000000	1.847621	-0.032306	-1.736388	0.000000	0.000000	4.000000	21.000000	0.000000
22054.399048	0.220111	0.548720	0.166641	83.272408	-81.381516	-19.184198	4.171385	0.000000	-2.756727	0.000000	0.000000	0.000000	1.847621	-0.032306	-1.736388	0.000000	0.000000	4.000000	21.000000	0.000000
22054.402381	0.225928	0.548602	0.160695	83.746048	-75.876183	-12.350164	4.056175	0.000000	-2.923602	0.000000	0.000000	0.000000	1.745086	-0.035224	-1.783765	0.000000	0.000000	4.000000	21.000000	0.000000
22054.405714	0.225928	0.548602	0.160695	83.746048	-75.876183	-12.350164	4.056175	0.000000	-2.923602	0.000000	0.000000	0.000000	1.745086	-0.035224	-1.783765	0.000000	0.000000	4.000000	21.000000	0.000000
22054.409048	0.225928	0.548602	0.160695	83.746048	-75.876183	-12.350164	4.056175	0.000000	-2.923602	0.000000	0.000000	0.000000	1.745086	-0.035224	-1.783765	0.000000	0.000000	4.000000	21.000000	0.000000
22054.412381	0.231501	0.548479	0.154596	84.038689	-69.557640	-4.969687	3.935542	0.000000	-3.084073	0.000000	0.000000	0.000000	1.671763	-0.037040	-1.829574	0.000000	0.000000	4.000000	21.000000	0.000000
22054.415714	0.231501	0.548479	0.154596	84.038689	-69.557640	-4.969687	3.935542	0.000000	-3.084073	0.000000	0.000000	0.000000	1.671763	-0.037040	-1.829574	0.000000	0.000000	4.000000	21.000000	0.000000
22054.419048	0.231501	0.548479	0.154596	84.038689	-69.557640	-4.969687	3.935542	0.000000	-3.084073	0.000000	0.000000	0.000000	1.671763	-0.037040	-1.829574	0.000000	0.000000	4.000000	21.000000	0.000000
22054.422381	0.236804	0.548394	0.148294	84.168404	-62.892685	2.775199	3.808558	0.000000	-3.239581	0.000000	0.000000	0.000000	1.591054	-0.025294	-1.890769	0.000000	0.000000	4.000000	21.000000	0.000000
22054.425714	0.236804	0.548394	0.148294	84.168404	-62.892685	2.775199	3.808558	0.000000	-3.239581	0.000000	0.000000	0.000000	1.591054	-0.025294	-1.890769	0.000000	0.000000	4.000000	21.000000	0.000000
22054.429048	0.236804	0.548394	0.148294	84.168404	-62.892685	2.775199	3.808558	0.000000	-3.239581	0.000000	0.000000	0.000000	1.591054	-0.025294	-1.890769	0.000000	0.000000	4.000000	21.000000	0.000000
22054.432381	0.241877	0.548317	0.141816	84.144684	-56.379570	10.837173	3.675036	0.000000	-3.390296	0.000000	0.000000	0.000000	1.521802	-0.023302	-1.943321	0.000000	0.000000	4.000000	21.000000	0.000000
22054.435714	0.241877	0.548317	0.141816	84.144684	-56.379570	10.837173	3.675036	0.000000	-3.390296	0.000000	0.000000	0.000000	1.521802	-0.023302	-1.943321	0.000000	0.000000	4.000000	21.000000	0.000000
22054.439048	0.241877	0.548317	0.141816	84.144684	-56.379570	10.837173	3.675036	0.000000	-3.390296	0.000000	0.000000	0.000000	1.521802	-0.023302	-1.943321	0.000000	0.000000	4.000000	21.000000	0.000000
22054.442381	0.246819	0.548259	0.135101	84.069908	-50.307495	18.940887	3.534778	0.000000	-3.536290	0.000000	0.000000	0.000000	1.482648	-0.017251	-2.014575	0.000000	0.000000	4.000000	21.000000	0.000000
22054.445714	0.246819	0.548259	0.135101	84.069908	-50.307495	18.940887	3.534778	0.000000	-3.536290	0.000000	0.000000	0.000000	1.482648	-0.017251	-2.014575	0.000000	0.000000	4.000000	21.000000	0.000000
22054.449048	0.246819	0.548259	0.135101	84.069908	-50.307495	18.940887	3.534778	0.000000	-3.536290	0.000000	0.000000	0.000000	1.482648	-0.017251	-2.014575	0.000000	0.000000	4.000000	21.000000	0.000000
22054.452381	0.251582	0.548190	0.128209	83.956032	-44.894272	26.383135	3.385655	0.000000	-3.679312	0.000000	0.000000	0.000000	1.428821	-0.020704	-2.067580	0.000000	0.000000	4.000000	21.000000	0.000000
22054.455714	0.251582	0.548190	0.128209	83.956032	-44.894272	26.383135	3.385655	0.000000	-3.679312	0.000000	0.000000	0.000000	1.428821	-0.020704	-2.067580	0.000000	0.000000	4.000000	21.000000	0.000000
22054.459048	0.251582	0.548190	0.128209	83.956032	-44.894272	26.383135	3.385655	0.000000	-3.679312	0.000000	0.000000	0.000000	1.428821	-0.020704	-2.067580	0.000000	0.000000	4.000000	21.000000	0.000000
22054.462381	0.255915	0.548153	0.121184	83.800652	-40.212421	32.514019	3.228941	0.000000	-3.817583	0.000000	0.000000	0.000000	1.300043	-0.011240	-2.107467	0.000000	0.000000	4.000000	21.000000	0.000000
22054.465714	0.255915	0.548153	0.121184	83.800652	-40.212421	32.514019	3.228941	0.000000	-3.817583	0.000000	0.000000	0.000000	1.300043	-0.011240	-2.107467	0.000000	0.000000	4.000000	21.000000	0.000000
22054.469048	0.255915	0.548153	0.121184	83.800652	-40.212421	32.514019	3.228941	0.000000	-3.817583	0.000000	0.000000	0.000000	1.300043	-0.011240	-2.107467	0.000000	0.000000	4.000000	21.000000	0.000000
22054.472381	0.259870	0.548135	0.114071	83.606224	-36.242374	37.135399	3.068389	0.000000	-3.947783	0.000000	0.000000	0.000000	1.186394	-0.005358	-2.133863	0.000000	0.000000	4.000000	21.000000	0.000000
22054.475714	0.259870	0.548135	0.114071	83.606224	-36.242374	37.135399	3.068389	0.000000	-3.947783	0.000000	0.000000	0.000000	1.186394	-0.005358	-2.133863	0.000000	0.000000	4.000000	21.000000	0.000000
22054.479048	0.259870	0.548135	0.114071	83.606224	-36.242374	37.135399	3.068389	0.000000	-3.947783	0.000000	0.000000	0.000000	1.186394	-0.005358	-2.133863	0.000000	0.000000	4.000000	21.000000	0.000000
22054.482381	0.263351	0.548208	0.106949	83.377419	-32.768116	41.123997	2.904141	0.000000	-4.070130	0.000000	0.000000	0.000000	1.044351	0.021851	-2.136514	0.000000	0.000000	4.000000	21.000000	0.000000
22054.485714	0.263351	0.548208	0.106949	83.377419	-32.768116	41.123997	2.904141	0.000000	-4.070130	0.000000	0.000000	0.000000	1.044351	0.021851	-2.136514	0.000000	0.000000	4.000000	21.000000	0.000000
22054.489048	0.263351	0.548208	0.106949	83.377419	-32.768116	41.123997	2.904141	0.000000	-4.070130	0.000000	0.000000	0.000000	1.044351	0.021851	-2.136514	0.000000	0.000000	4.000000	21.000000	0.000000
22054.492381	0.266262	0.548455	0.099882	83.114281	-29.774721	44.681400	2.738812	0.000000	-4.183169	0.000000	0.000000	0.000000	0.873318	0.074084	-2.120281	0.000000	0.000000	4.000000	21.000000	0.000000
22054.495714	0.266262	0.548455	0.099882	83.114281	-29.774721	44.681400	2.738812	0.000000	-4.183169	0.000000	0.000000	0.000000	0.873318	0.074084	-2.120281	0.000000	0.000000	4.000000	21.000000	0.000000
22054.499048	0.266262	0.548455	0.099882	83.114281	-29.774721	44.681400	2.738812	0.000000	-4.183169	0.000000	0.000000	0.000000	0.873318	0.074084	-2.120281	0.000000	0.000000	4.000000	21.000000	0.000000
22054.502381	0.268730	0.548822	0.092848	82.822578	-27.158377	47.853851	2.574841	0.000000	-4.286047	0.000000	0.000000	0.000000	0.740396	0.110378	-2.110052	0.000000	0.000000	4.000000	21.000000	0.000000
22054.505714	0.268730	0.548822	0.092848	82.822578	-27.158377	47.853851	2.574841	0.000000	-4.286047	0.000000	0.000000	0.000000	0.740396	0.110378	-2.110052	0.000000	0.000000	4.000000	21.000000	0.000000
22054.509048	0.268730	0.548822	0.092848	82.822578	-27.158377	47.853851	2.574841	0.000000	-4.286047	0.000000	0.000000	0.000000	0.740396	0.110378	-2.110052	0.000000	0.000000	4.000000	21.000000	0.000000
22054.512381	0.270688	0.549290	0.085769	82.518898	-25.050219	50.587753	2.410527	0.000000	-4.380566	0.000000	0.000000	0.000000	0.587475	0.140310	-2.123823	0.000000	0.000000	4.000000	21.000000	0.000000
22054.515714	0.270688	0.549290	0.085769	82.518898	-25.050219	50.587753	2.410527	0.000000	-4.380566	0.000000	0.000000	0.000000	0.587475	0.140310	-2.123823	0.000000	0.000000	4.000000	21.000000	0.000000
22054.519048	0.270688	0.549290	0.085769	82.518898	-25.050219	50.587753	2.410527	0.000000	-4.380566	0.000000	0.000000	0.000000	0.587475	0.140310	-2.123823	0.000000	0.000000	4.000000	21.000000	0.000000
22054.522381	0.272174	0.549761	0.078584	82.246651	-23.340609	52.859676	2.244959	0.000000	-4.467680	0.000000	0.000000	0.000000	0.445797	0.141315	-2.155598	0.000000	0.000000	4.000000	21.000000	0.000000
22054.525714	0.272174	0.549761	0.078584	82.246651	-23.340609	52.859676	2.244959	0.000000	-4.467680	0.000000	0.000000	0.000000	0.445797	0.141315	-2.155598	0.000000	0.000000	4.000000	21.000000	0.000000
22054.529048	0.272174	0.549761	0.078584	82.246651	-23.340609	52.859676	2.244959	0.000000	-4.467680	0.000000	0.000000	0.000000	0.445797	0.141315	-2.155598	0.000000	0.000000	4.000000	21.000000	0.000000
22054.532381	0.273107	0.550220	0.071254	82.065956	-21.778601	55.328003	2.076075	0.000000	-4.548616	0.000000	0.000000	0.000000	0.279745	0.137584	-2.198798	0.000000	0.000000	4.000000	21.000000	0.000000
22054.535714	0.273107	0.550220	0.071254	82.065956	-21.778601	55.328003	2.076075	0.000000	-4.548616	0.000000	0.000000	0.000000	0.279745	0.137584	-2.198798	0.000000	0.000000	4.000000	21.000000	0.000000
22054.539048	0.273107	0.550220	0.071254	82.065956	-21.778601	55.328003	2.076075	0.000000	-4.548616	0.000000	0.000000	0.000000	0.279745	0.137584	-2.198798	0.000000	0.000000	4.000000	21.000000	0.000000
22054.542381	0.273469	0.550571	0.063743	81.996834	-20.211361	58.116291	1.903179	0.000000	-4.623626	0.000000	0.000000	0.000000	0.108681	0.105455	-2.253389	0.000000	0.000000	4.000000	21.000000	0.000000
22054.545714	0.273469	0.550571	0.063743	81.996834	-20.211361	58.116291	1.903179	0.000000	-4.623626	0.000000	0.000000	0.000000	0.108681	0.105455	-2.253389	0.000000	0.000000	4.000000	21.000000	0.000000
22054.549048	0.273469	0.550571	0.063743	81.996834	-20.211361	58.116291	1.903179	0.000000	-4.623626	0.000000	0.000000	0.000000	0.108681	0.105455	-2.253389	0.000000	0.000000	4.000000	21.000000	0.000000
22054.552381	0.273370	0.550856	0.056071	81.939636	-18.779774	60.602657	1.724556	0.000000	-4.693176	0.000000	0.000000	0.000000	-0.029674	0.085445	-2.301510	0.000000	0.000000	4.000000	21.000000	0.000000
22054.555714	0.273370	0.550856	0.056071	81.939636	-18.779774	60.602657	1.724556	0.000000	-4.693176	0.000000	0.000000	0.000000	-0.029674	0.085445	-2.301510	0.000000	0.000000	4.000000	21.000000	0.000000
22054.559048	0.273370	0.550856	0.056071	81.939636	-18.779774	60.602657	1.724556	0.000000	-4.693176	0.000000	0.000000	0.000000	-0.029674	0.085445	-2.301510	0.000000	0.000000	4.000000	21.000000	0.000000
22054.562381	0.272953	0.551158	0.048212	81.826149	-16.898777	63.121563	1.538628	0.000000	-4.757375	0.000000	0.000000	0.000000	-0.125161	0.090627	-2.357920	0.000000	0.000000	4.000000	21.000000	0.000000
22054.565714	0.272953	0.551158	0.048212	81.826149	-16.898777	63.121563	1.538628	0.000000	-4.757375	0.000000	0.000000	0.000000	-0.125161	0.090627	-2.357920	0.000000	0.000000	4.000000	21.000000	0.000000
22054.569048	0.272953	0.551158	0.048212	81.826149	-16.898777	63.121563	1.538628	0.000000	-4.757375	0.000000	0.000000	0.000000	-0.125161	0.090627	-2.357920	0.000000	0.000000	4.000000	21.000000	0.000000
22054.572381	0.272137	0.551565	0.040300	81.554031	-13.905248	66.159271	1.342590	0.000000	-4.816373	0.000000	0.000000	0.000000	-0.244721	0.121897	-2.373489	0.000000	0.000000	4.000000	21.000000	0.000000
22054.575714	0.272137	0.551565	0.040300	81.554031	-13.905248	66.159271	1.342590	0.000000	-4.816373	0.000000	0.000000	0.000000	-0.244721	0.121897	-2.373489	0.000000	0.000000	4.000000	21.000000	0.000000
22054.579048	0.272137	0.551565	0.040300	81.554031	-13.905248	66.159271	1.342590	0.000000	-4.816373	0.000000	0.000000	0.000000	-0.244721	0.121897	-2.373489	0.000000	0.000000	4.000000	21.000000	0.000000
22054.582381	0.270845	0.552030	0.032457	81.098389	-10.072883	69.659958	1.139758	0.000000	-4.868362	0.000000	0.000000	0.000000	-0.387795	0.139764	-2.352818	0.000000	0.000000	4.000000	21.000000	0.000000
22054.585714	0.270845	0.552030	0.032457	81.098389	-10.072883	69.659958	1.139758	0.000000	-4.868362	0.000000	0.000000	0.000000	-0.387795	0.139764	-2.352818	0.000000	0.000000	4.000000	21.000000	0.000000
22054.589048	0.270845	0.552030	0.032457	81.098389	-10.072883	69.659958	1.139758	0.000000	-4.868362	0.000000	0.000000	0.000000	-0.387795	0.139764	-2.352818	0.000000	0.000000	4.000000	21.000000	0.000000
22054.592381	0.268953	0.552573	0.024707	80.478737	-6.114915	73.410233	0.933213	0.000000	-4.912139	0.000000	0.000000	0.000000	-0.567601	0.162784	-2.325142	0.000000	0.000000	4.000000	21.000000	0.000000
22054.595714	0.268953	0.552573	0.024707	80.478737	-6.114915	73.410233	0.933213	0.000000	-4.912139	0.000000	0.000000	0.000000	-0.567601	0.162784	-2.325142	0.000000	0.000000	4.000000	21.000000	0.000000
22054.599048	0.268953	0.552573	0.024707	80.478737	-6.114915	73.410233	0.933213	0.000000	-4.912139	0.000000	0.000000	0.000000	-0.567601	0.162784	-2.325142	0.000000	0.000000	4.000000	21.000000	0.000000
22054.602381	0.266224	0.553081	0.017115	79.770607	-2.412322	77.155617	0.723479	0.000000	-4.947381	0.000000	0.000000	0.000000	-0.818711	0.152391	-2.277556	0.000000	0.000000	4.000000	21.000000	0.000000
22054.605714	0.266224	0.553081	0.017115	79.770607	-2.412322	77.155617	0.723479	0.000000	-4.947381	0.000000	0.000000	0.000000	-0.818711	0.152391	-2.277556	0.000000	0.000000	4.000000	21.000000	0.000000
22054.609048	0.266224	0.553081	0.017115	79.770607	-2.412322	77.155617	0.723479	0.000000	-4.947381	0.000000	0.000000	0.000000	-0.818711	0.152391	-2.277556	0.000000	0.000000	4.000000	21.000000	0.000000
22054.612381	0.262705	0.553556	0.009703	79.057938	0.850609	80.494324	0.512108	0.000000	-4.973705	0.000000	0.000000	0.000000	-1.055569	0.142370	-2.223580	0.000000	0.000000	4.000000	21.000000	0.000000
22054.615714	0.262705	0.553556	0.009703	79.057938	0.850609	80.494324	0.512108	0.000000	-4.973705	0.000000	0.000000	0.000000	-1.055569	0.142370	-2.223580	0.000000	0.000000	4.000000	21.000000	0.000000
22054.619048	0.262705	0.553556	0.009703	79.057938	0.850609	80.494324	0.512108	0.000000	-4.973705	0.000000	0.000000	0.000000	-1.055569	0.142370	-2.223580	0.000000	0.000000	4.000000	21.000000	0.000000
22054.622381	0.258603	0.553962	0.002361	78.334427	3.710569	83.280807	0.297647	0.000000	-4.991133	0.000000	0.000000	0.000000	-1.230656	0.122056	-2.202536	0.000000	0.000000	4.000000	21.000000	0.000000
22054.625714	0.258603	0.553962	0.002361	78.334427	3.710569	83.280807	0.297647	0.000000	-4.991133	0.000000	0.000000	0.000000	-1.230656	0.122056	-2.202536	0.000000	0.000000	4.000000	21.000000	0.000000
22054.629048	0.258603	0.553962	0.002361	78.334427	3.710569	83.280807	0.297647	0.000000	-4.991133	0.000000	0.000000	0.000000	-1.230656	0.122056	-2.202536	0.000000	0.000000	4.000000	21.000000	0.000000
22054.632381	0.254030	0.554323	-0.004911	77.663460	6.568321	86.256927	0.074428	0.000000	-4.999446	0.000000	0.000000	0.000000	-1.371707	0.108122	-2.181553	0.000000	0.000000	4.000000	21.000000	0.000000
22054.635714	0.254030	0.554323	-0.004911	77.663460	6.568321	86.256927	0.074428	0.000000	-4.999446	0.000000	0.000000	0.000000	-1.371707	0.108122	-2.181553	0.000000	0.000000	4.000000	21.000000	0.000000
22054.639048	0.254030	0.554323	-0.004911	77.663460	6.568321	86.256927	0.074428	0.000000	-4.999446	0.000000	0.000000	0.000000	-1.371707	0.108122	-2.181553	0.000000	0.000000	4.000000	21.000000	0.000000
22054.642381	0.249272	0.554711	-0.012147	77.027733	9.510046	89.511696	-0.159325	0.000000	-4.997461	0.000000	0.000000	0.000000	-1.427585	0.116594	-2.170899	0.000000	0.000000	4.000000	21.000000	0.000000
22054.645714	0.249272	0.554711	-0.012147	77.027733	9.510046	89.511696	-0.159325	0.000000	-4.997461	0.000000	0.000000	0.000000	-1.427585	0.116594	-2.170899	0.000000	0.000000	4.000000	21.000000	0.000000
22054.649048	0.249272	0.554711	-0.012147	77.027733	9.510046	89.511696	-0.159325	0.000000	-4.997461	0.000000	0.000000	0.000000	-1.427585	0.116594	-2.170899	0.000000	0.000000	4.000000	21.000000	0.000000
22054.652381	0.244322	0.555157	-0.019231	76.369148	12.149357	92.535782	-0.405535	0.000000	-4.983527	0.000000	0.000000	0.000000	-1.484932	0.133601	-2.125066	0.000000	0.000000	4.000000	21.000000	0.000000
22054.655714	0.244322	0.555157	-0.019231	76.369148	12.149357	92.535782	-0.405535	0.000000	-4.983527	0.000000	0.000000	0.000000	-1.484932	0.133601	-2.125066	0.000000	0.000000	4.000000	21.000000	0.000000
22054.659048	0.244322	0.555157	-0.019231	76.369148	12.149357	92.535782	-0.405535	0.000000	-4.983527	0.000000	0.000000	0.000000	-1.484932	0.133601	-2.125066	0.000000	0.000000	4.000000	21.000000	0.000000
22054.662381	0.238802	0.555583	-0.025956	75.685455	14.299756	95.133995	-0.660401	0.000000	-4.956195	0.000000	0.000000	0.000000	-1.656110	0.127927	-2.017704	0.000000	0.000000	4.000000	21.000000	0.000000
22054.665714	0.238802	0.555583	-0.025956	75.685455	14.299756	95.133995	-0.660401	0.000000	-4.956195	0.000000	0.000000	0.000000	-1.656110	0.127927	-2.017704	0.000000	0.000000	4.000000	21.000000	0.000000
22054.669048	0.238802	0.555583	-0.025956	75.685455	14.299756	95.133995	-0.660401	0.000000	-4.956195	0.000000	0.000000	0.000000	-1.656110	0.127927	-2.017704	0.000000	0.000000	4.000000	21.000000	0.000000
22054.672381	0.232729	0.556016	-0.032270	74.978180	15.839359	97.115860	-0.919080	0.000000	-4.914804	0.000000	0.000000	0.000000	-1.821828	0.129771	-1.894229	0.000000	0.000000	4.000000	21.000000	0.000000
22054.675714	0.232729	0.556016	-0.032270	74.978180	15.839359	97.115860	-0.919080	0.000000	-4.914804	0.000000	0.000000	0.000000	-1.821828	0.129771	-1.894229	0.000000	0.000000	4.000000	21.000000	0.000000
22054.679048	0.232729	0.556016	-0.032270	74.978180	15.839359	97.115860	-0.919080	0.000000	-4.914804	0.000000	0.000000	0.000000	-1.821828	0.129771	-1.894229	0.000000	0.000000	4.000000	21.000000	0.000000
22054.682381	0.226100	0.556385	-0.038259	74.270897	16.849972	98.560608	-1.181237	0.000000	-4.858465	0.000000	0.000000	0.000000	-1.988814	0.110638	-1.796563	0.000000	0.000000	4.000000	21.000000	0.000000
22054.685714	0.226100	0.556385	-0.038259	74.270897	16.849972	98.560608	-1.181237	0.000000	-4.858465	0.000000	0.000000	0.000000	-1.988814	0.110638	-1.796563	0.000000	0.000000	4.000000	21.000000	0.000000
22054.689048	0.226100	0.556385	-0.038259	74.270897	16.849972	98.560608	-1.181237	0.000000	-4.858465	0.000000	0.000000	0.000000	-1.988814	0.110638	-1.796563	0.000000	0.000000	4.000000	21.000000	0.000000
22054.692381	0.218905	0.556683	-0.043828	73.591270	17.611744	99.528702	-1.451666	0.000000	-4.784628	0.000000	0.000000	0.000000	-2.158260	0.089453	-1.670858	0.000000	0.000000	4.000000	21.000000	0.000000
22054.695714	0.218905	0.556683	-0.043828	73.591270	17.611744	99.528702	-1.451666	0.000000	-4.784628	0.000000	0.000000	0.000000	-2.158260	0.089453	-1.670858	0.000000	0.000000	4.000000	21.000000	0.000000
22054.699048	0.218905	0.556683	-0.043828	73.591270	17.611744	99.528702	-1.451666	0.000000	-4.784628	0.000000	0.000000	0.000000	-2.158260	0.089453	-1.670858	0.000000	0.000000	4.000000	21.000000	0.000000
22054.702381	0.211330	0.556914	-0.049090	72.948540	18.370537	99.368950	-1.729262	0.000000	-4.691444	0.000000	0.000000	0.000000	-2.272557	0.069389	-1.578364	0.000000	0.000000	4.000000	21.000000	0.000000
22054.705714	0.211330	0.556914	-0.049090	72.948540	18.370537	99.368950	-1.729262	0.000000	-4.691444	0.000000	0.000000	0.000000	-2.272557	0.069389	-1.578364	0.000000	0.000000	4.000000	21.000000	0.000000
22054.709048	0.211330	0.556914	-0.049090	72.948540	18.370537	99.368950	-1.729262	0.000000	-4.691444	0.000000	0.000000	0.000000	-2.272557	0.069389	-1.578364	0.000000	0.000000	4.000000	21.000000	0.000000
22054.712381	0.203739	0.557119	-0.054051	72.333221	19.328123	98.924583	-2.017285	0.000000	-4.574993	0.000000	0.000000	0.000000	-2.277436	0.061570	-1.488368	0.000000	0.000000	4.000000	21.000000	0.000000
22054.715714	0.203739	0.557119	-0.054051	72.333221	19.328123	98.924583	-2.017285	0.000000	-4.574993	0.000000	0.000000	0.000000	-2.277436	0.061570	-1.488368	0.000000	0.000000	4.000000	21.000000	0.000000
22054.719048	0.203739	0.557119	-0.054051	72.333221	19.328123	98.924583	-2.017285	0.000000	-4.574993	0.000000	0.000000	0.000000	-2.277436	0.061570	-1.488368	0.000000	0.000000	4.000000	21.000000	0.000000
22054.722381	0.196090	0.557317	-0.058572	71.745789	20.610342	99.130096	-2.310353	0.000000	-4.434216	0.000000	0.000000	0.000000	-2.294502	0.059202	-1.356351	0.000000	0.000000	4.000000	21.000000	0.000000
22054.725714	0.196090	0.557317	-0.058572	71.745789	20.610342	99.130096	-2.310353	0.000000	-4.434216	0.000000	0.000000	0.000000	-2.294502	0.059202	-1.356351	0.000000	0.000000	4.000000	21.000000	0.000000
22054.729048	0.196090	0.557317	-0.058572	71.745789	20.610342	99.130096	-2.310353	0.000000	-4.434216	0.000000	0.000000	0.000000	-2.294502	0.059202	-1.356351	0.000000	0.000000	4.000000	21.000000	0.000000
22054.732381	0.188137	0.557512	-0.062612	71.169434	21.983620	99.995102	-2.602400	0.000000	-4.269370	0.000000	0.000000	0.000000	-2.386105	0.058517	-1.212037	0.000000	0.000000	4.000000	21.000000	0.000000
22054.735714	0.188137	0.557512	-0.062612	71.169434	21.983620	99.995102	-2.602400	0.000000	-4.269370	0.000000	0.000000	0.000000	-2.386105	0.058517	-1.212037	0.000000	0.000000	4.000000	21.000000	0.000000
22054.739048	0.188137	0.557512	-0.062612	71.169434	21.983620	99.995102	-2.602400	0.000000	-4.269370	0.000000	0.000000	0.000000	-2.386105	0.058517	-1.212037	0.000000	0.000000	4.000000	21.000000	0.000000
22054.742381	0.179936	0.557701	-0.066089	70.591652	23.189022	100.646606	-2.895689	0.000000	-4.076148	0.000000	0.000000	0.000000	-2.460167	0.056718	-1.043018	0.000000	0.000000	4.000000	21.000000	0.000000
22054.745714	0.179936	0.557701	-0.066089	70.591652	23.189022	100.646606	-2.895689	0.000000	-4.076148	0.000000	0.000000	0.000000	-2.460167	0.056718	-1.043018	0.000000	0.000000	4.000000	21.000000	0.000000
22054.749048	0.179936	0.557701	-0.066089	70.591652	23.189022	100.646606	-2.895689	0.000000	-4.076148	0.000000	0.000000	0.000000	-2.460167	0.056718	-1.043018	0.000000	0.000000	4.000000	21.000000	0.000000
22054.752381	0.171388	0.557913	-0.069055	70.004890	24.145021	100.565918	-3.185974	0.000000	-3.853514	0.000000	0.000000	0.000000	-2.564310	0.063682	-0.889903	0.000000	0.000000	4.000000	21.000000	0.000000
22054.755714	0.171388	0.557913	-0.069055	70.004890	24.145021	100.565918	-3.185974	0.000000	-3.853514	0.000000	0.000000	0.000000	-2.564310	0.063682	-0.889903	0.000000	0.000000	4.000000	21.000000	0.000000
22054.759048	0.171388	0.557913	-0.069055	70.004890	24.145021	100.565918	-3.185974	0.000000	-3.853514	0.000000	0.000000	0.000000	-2.564310	0.063682	-0.889903	0.000000	0.000000	4.000000	21.000000	0.000000
22054.762381	0.162633	0.558147	-0.071470	69.416473	24.941725	100.140465	-3.452760	0.000000	-3.569421	0.000000	0.000000	0.000000	-2.626745	0.070136	-0.724578	0.000000	0.000000	4.000000	21.000000	0.000000
22054.765714	0.162633	0.558147	-0.071470	69.416473	24.941725	100.140465	-3.452760	0.000000	-3.569421	0.000000	0.000000	0.000000	-2.626745	0.070136	-0.724578	0.000000	0.000000	4.000000	21.000000	0.000000
22054.769048	0.162633	0.558147	-0.071470	69.416473	24.941725	100.140465	-3.452760	0.000000	-3.569421	0.000000	0.000000	0.000000	-2.626745	0.070136	-0.724578	0.000000	0.000000	4.000000	21.000000	0.000000
22054.772381	0.153743	0.558478	-0.073306	68.803955	25.685169	99.596405	-3.573524	0.000000	-3.131630	0.000000	0.000000	0.000000	-2.667005	0.099285	-0.550520	0.000000	0.000000	4.000000	21.000000	0.000000
22054.775714	0.153743	0.558478	-0.073306	68.803955	25.685169	99.596405	-3.573524	0.000000	-3.131630	0.000000	0.000000	0.000000	-2.667005	0.099285	-0.550520	0.000000	0.000000	4.000000	21.000000	0.000000
22054.779048	0.153743	0.558478	-0.073306	68.803955	25.685169	99.596405	-3.573524	0.000000	-3.131630	0.000000	0.000000	0.000000	-2.667005	0.099285	-0.550520	0.000000	0.000000	4.000000	21.000000	0.000000
22054.782381	0.144821	0.558996	-0.074421	68.148376	26.426567	99.256844	-3.665277	0.000000	-2.687129	0.000000	0.000000	0.000000	-2.676562	0.155427	-0.334727	0.000000	0.000000	4.000000	21.000000	0.000000
22054.785714	0.144821	0.558996	-0.074421	68.148376	26.426567	99.256844	-3.665277	0.000000	-2.687129	0.000000	0.000000	0.000000	-2.676562	0.155427	-0.334727	0.000000	0.000000	4.000000	21.000000	0.000000
22054.789048	0.144821	0.558996	-0.074421	68.148376	26.426567	99.256844	-3.665277	0.000000	-2.687129	0.000000	0.000000	0.000000	-2.676562	0.155427	-0.334727	0.000000	0.000000	4.000000	21.000000	0.000000
22054.792381	0.135898	0.559683	-0.074815	67.463120	27.118263	99.090981	-3.721064	0.000000	-2.241035	0.000000	0.000000	0.000000	-2.676758	0.206124	-0.118163	0.000000	0.000000	4.000000	21.000000	0.000000
22054.795714	0.135898	0.559683	-0.074815	67.463120	27.118263	99.090981	-3.721064	0.000000	-2.241035	0.000000	0.000000	0.000000	-2.676758	0.206124	-0.118163	0.000000	0.000000	4.000000	21.000000	0.000000
22054.799048	0.135898	0.559683	-0.074815	67.463120	27.118263	99.090981	-3.721064	0.000000	-2.241035	0.000000	0.000000	0.000000	-2.676758	0.206124	-0.118163	0.000000	0.000000	4.000000	21.000000	0.000000
22054.802381	0.126973	0.560478	-0.074557	67.135521	28.027132	98.851761	-3.740758	0.000000	-1.794909	0.000000	0.000000	0.000000	-2.677600	0.238482	0.077520	0.000000	0.000000	4.000000	21.000000	0.000000
22054.805714	0.126973	0.560478	-0.074557	67.135521	28.027132	98.851761	-3.740758	0.000000	-1.794909	0.000000	0.000000	0.000000	-2.677600	0.238482	0.077520	0.000000	0.000000	4.000000	21.000000	0.000000
22054.809048	0.126973	0.560478	-0.074557	67.135521	28.027132	98.851761	-3.740758	0.000000	-1.794909	0.000000	0.000000	0.000000	-2.677600	0.238482	0.077520	0.000000	0.000000	4.000000	21.000000	0.000000
22054.812381	0.117844	0.561214	-0.073841	67.414124	29.581064	99.000854	-3.727838	0.000000	-1.348642	0.000000	0.000000	0.000000	-2.738773	0.220878	0.214773	0.000000	0.000000	4.000000	21.000000	0.000000
22054.815714	0.117844	0.561214	-0.073841	67.414124	29.581064	99.000854	-3.727838	0.000000	-1.348642	0.000000	0.000000	0.000000	-2.738773	0.220878	0.214773	0.000000	0.000000	4.000000	21.000000	0.000000
22054.819048	0.117844	0.561214	-0.073841	67.414124	29.581064	99.000854	-3.727838	0.000000	-1.348642	0.000000	0.000000	0.000000	-2.738773	0.220878	0.214773	0.000000	0.000000	4.000000	21.000000	0.000000
22054.822381	0.108600	0.562011	-0.072460	67.860146	31.708996	100.101089	-3.692042	0.000000	-0.892180	0.000000	0.000000	0.000000	-2.773018	0.239051	0.414134	0.000000	0.000000	4.000000	21.000000	0.000000
22054.825714	0.108600	0.562011	-0.072460	67.860146	31.708996	100.101089	-3.692042	0.000000	-0.892180	0.000000	0.000000	0.000000	-2.773018	0.239051	0.414134	0.000000	0.000000	4.000000	21.000000	0.000000
22054.829048	0.108600	0.562011	-0.072460	67.860146	31.708996	100.101089	-3.692042	0.000000	-0.892180	0.000000	0.000000	0.000000	-2.773018	0.239051	0.414134	0.000000	0.000000	4.000000	21.000000	0.000000
22054.832381	0.099346	0.562878	-0.070275	68.185425	34.081757	101.676559	-3.623020	0.000000	-0.430010	0.000000	0.000000	0.000000	-2.776136	0.260132	0.655667	0.000000	0.000000	4.000000	21.000000	0.000000
22054.835714	0.099346	0.562878	-0.070275	68.185425	34.081757	101.676559	-3.623020	0.000000	-0.430010	0.000000	0.000000	0.000000	-2.776136	0.260132	0.655667	0.000000	0.000000	4.000000	21.000000	0.000000
22054.839048	0.099346	0.562878	-0.070275	68.185425	34.081757	101.676559	-3.623020	0.000000	-0.430010	0.000000	0.000000	0.000000	-2.776136	0.260132	0.655667	0.000000	0.000000	4.000000	21.000000	0.000000
22054.842381	0.090025	0.563744	-0.067409	68.386749	36.536022	102.868828	-3.513743	0.000000	0.032679	0.000000	0.000000	0.000000	-2.796323	0.259839	0.859885	0.000000	0.000000	4.000000	21.000000	0.000000
22054.845714	0.090025	0.563744	-0.067409	68.386749	36.536022	102.868828	-3.513743	0.000000	0.032679	0.000000	0.000000	0.000000	-2.796323	0.259839	0.859885	0.000000	0.000000	4.000000	21.000000	0.000000
22054.849048	0.090025	0.563744	-0.067409	68.386749	36.536022	102.868828	-3.513743	0.000000	0.032679	0.000000	0.000000	0.000000	-2.796323	0.259839	0.859885	0.000000	0.000000	4.000000	21.000000	0.000000
22054.852381	0.080646	0.564513	-0.063900	68.529144	39.057137	104.010895	-3.370429	0.000000	0.498733	0.000000	0.000000	0.000000	-2.813799	0.230607	1.052560	0.000000	0.000000	4.000000	21.000000	0.000000
22054.855714	0.080646	0.564513	-0.063900	68.529144	39.057137	104.010895	-3.370429	0.000000	0.498733	0.000000	0.000000	0.000000	-2.813799	0.230607	1.052560	0.000000	0.000000	4.000000	21.000000	0.000000
22054.859048	0.080646	0.564513	-0.063900	68.529144	39.057137	104.010895	-3.370429	0.000000	0.498733	0.000000	0.000000	0.000000	-2.813799	0.230607	1.052560	0.000000	0.000000	4.000000	21.000000	0.000000
22054.862381	0.071219	0.565148	-0.059895	68.700302	41.911301	105.980232	-3.195002	0.000000	0.967700	0.000000	0.000000	0.000000	-2.828010	0.190512	1.201493	0.000000	0.000000	4.000000	21.000000	0.000000
22054.865714	0.071219	0.565148	-0.059895	68.700302	41.911301	105.980232	-3.195002	0.000000	0.967700	0.000000	0.000000	0.000000	-2.828010	0.190512	1.201493	0.000000	0.000000	4.000000	21.000000	0.000000
22054.869048	0.071219	0.565148	-0.059895	68.700302	41.911301	105.980232	-3.195002	0.000000	0.967700	0.000000	0.000000	0.000000	-2.828010	0.190512	1.201493	0.000000	0.000000	4.000000	21.000000	0.000000
22054.872381	0.061837	0.565633	-0.055366	68.907478	45.151402	108.338799	-2.994753	0.000000	1.439034	0.000000	0.000000	0.000000	-2.814834	0.145536	1.358645	0.000000	0.000000	4.000000	21.000000	0.000000
22054.875714	0.061837	0.565633	-0.055366	68.907478	45.151402	108.338799	-2.994753	0.000000	1.439034	0.000000	0.000000	0.000000	-2.814834	0.145536	1.358645	0.000000	0.000000	4.000000	21.000000	0.000000
22054.879048	0.061837	0.565633	-0.055366	68.907478	45.151402	108.338799	-2.994753	0.000000	1.439034	0.000000	0.000000	0.000000	-2.814834	0.145536	1.358645	0.000000	0.000000	4.000000	21.000000	0.000000
22054.882381	0.052668	0.566032	-0.050286	69.104004	48.614861	110.122017	-2.768312	0.000000	1.908174	0.000000	0.000000	0.000000	-2.750699	0.119585	1.524071	0.000000	0.000000	4.000000	21.000000	0.000000
22054.885714	0.052668	0.566032	-0.050286	69.104004	48.614861	110.122017	-2.768312	0.000000	1.908174	0.000000	0.000000	0.000000	-2.750699	0.119585	1.524071	0.000000	0.000000	4.000000	21.000000	0.000000
22054.889048	0.052668	0.566032	-0.050286	69.104004	48.614861	110.122017	-2.768312	0.000000	1.908174	0.000000	0.000000	0.000000	-2.750699	0.119585	1.524071	0.000000	0.000000	4.000000	21.000000	0.000000
22054.892381	0.043751	0.566366	-0.044609	69.233376	52.233360	111.594925	-2.514300	0.000000	2.366623	0.000000	0.000000	0.000000	-2.674842	0.100171	1.703013	0.000000	0.000000	4.000000	21.000000	0.000000
22054.895714	0.043751	0.566366	-0.044609	69.233376	52.233360	111.594925	-2.514300	0.000000	2.366623	0.000000	0.000000	0.000000	-2.674842	0.100171	1.703013	0.000000	0.000000	4.000000	21.000000	0.000000
22054.899048	0.043751	0.566366	-0.044609	69.233376	52.233360	111.594925	-2.514300	0.000000	2.366623	0.000000	0.000000	0.000000	-2.674842	0.100171	1.703013	0.000000	0.000000	4.000000	21.000000	0.000000
22054.902381	0.035130	0.566637	-0.038307	69.271126	55.911453	113.522659	-2.230465	0.000000	2.812430	0.000000	0.000000	0.000000	-2.586488	0.081280	1.890775	0.000000	0.000000	4.000000	21.000000	0.000000
22054.905714	0.035130	0.566637	-0.038307	69.271126	55.911453	113.522659	-2.230465	0.000000	2.812430	0.000000	0.000000	0.000000	-2.586488	0.081280	1.890775	0.000000	0.000000	4.000000	21.000000	0.000000
22054.909048	0.035130	0.566637	-0.038307	69.271126	55.911453	113.522659	-2.230465	0.000000	2.812430	0.000000	0.000000	0.000000	-2.586488	0.081280	1.890775	0.000000	0.000000	4.000000	21.000000	0.000000
22054.912381	0.026869	0.566856	-0.031396	69.256508	59.585575	116.012924	-1.915335	0.000000	3.243512	0.000000	0.000000	0.000000	-2.478229	0.065763	2.073140	0.000000	0.000000	4.000000	21.000000	0.000000
22054.915714	0.026869	0.566856	-0.031396	69.256508	59.585575	116.012924	-1.915335	0.000000	3.243512	0.000000	0.000000	0.000000	-2.478229	0.065763	2.073140	0.000000	0.000000	4.000000	21.000000	0.000000
22054.919048	0.026869	0.566856	-0.031396	69.256508	59.585575	116.012924	-1.915335	0.000000	3.243512	0.000000	0.000000	0.000000	-2.478229	0.065763	2.073140	0.000000	0.000000	4.000000	21.000000	0.000000
22054.922381	0.019114	0.567021	-0.023847	69.233299	63.290371	118.558846	-1.569812	0.000000	3.656550	0.000000	0.000000	0.000000	-2.326586	0.049525	2.264850	0.000000	0.000000	4.000000	21.000000	0.000000
22054.925714	0.019114	0.567021	-0.023847	69.233299	63.290371	118.558846	-1.569812	0.000000	3.656550	0.000000	0.000000	0.000000	-2.326586	0.049525	2.264850	0.000000	0.000000	4.000000	21.000000	0.000000
22054.929048	0.019114	0.567021	-0.023847	69.233299	63.290371	118.558846	-1.569812	0.000000	3.656550	0.000000	0.000000	0.000000	-2.326586	0.049525	2.264850	0.000000	0.000000	4.000000	21.000000	0.000000
22054.932381	0.012066	0.567148	-0.015693	69.225189	67.175301	120.949936	-1.192337	0.000000	4.044314	0.000000	0.000000	0.000000	-2.114460	0.038043	2.445988	0.000000	0.000000	4.000000	21.000000	0.000000
22054.935714	0.012066	0.567148	-0.015693	69.225189	67.175301	120.949936	-1.192337	0.000000	4.044314	0.000000	0.000000	0.000000	-2.114460	0.038043	2.445988	0.000000	0.000000	4.000000	21.000000	0.000000
22054.939048	0.012066	0.567148	-0.015693	69.225189	67.175301	120.949936	-1.192337	0.000000	4.044314	0.000000	0.000000	0.000000	-2.114460	0.038043	2.445988	0.000000	0.000000	4.000000	21.000000	0.000000
22054.942381	0.005718	0.567195	-0.006990	69.135376	71.386192	123.985992	-0.784672	0.000000	4.396724	0.000000	0.000000	0.000000	-1.904174	0.014109	2.610991	0.000000	0.000000	4.000000	21.000000	0.000000
22054.945714	0.005718	0.567195	-0.006990	69.135376	71.386192	123.985992	-0.784672	0.000000	4.396724	0.000000	0.000000	0.000000	-1.904174	0.014109	2.610991	0.000000	0.000000	4.000000	21.000000	0.000000
22054.949048	0.005718	0.567195	-0.006990	69.135376	71.386192	123.985992	-0.784672	0.000000	4.396724	0.000000	0.000000	0.000000	-1.904174	0.014109	2.610991	0.000000	0.000000	4.000000	21.000000	0.000000
22054.952381	-0.000032	0.567138	0.002222	69.025696	75.716072	127.555176	-0.349507	0.000000	4.714087	0.000000	0.000000	0.000000	-1.724939	-0.016918	2.763605	0.000000	0.000000	4.000000	21.000000	0.000000
22054.955714	-0.000032	0.567138	0.002222	69.025696	75.716072	127.555176	-0.349507	0.000000	4.714087	0.000000	0.000000	0.000000	-1.724939	-0.016918	2.763605	0.000000	0.000000	4.000000	21.000000	0.000000
22054.959048	-0.000032	0.567138	0.002222	69.025696	75.716072	127.555176	-0.349507	0.000000	4.714087	0.000000	0.000000	0.000000	-1.724939	-0.016918	2.763605	0.000000	0.000000	4.000000	21.000000	0.000000
22054.962381	-0.005243	0.566999	0.011904	68.969505	80.115837	130.762070	0.111031	0.000000	4.998767	0.000000	0.000000	0.000000	-1.563486	-0.041714	2.904549	0.000000	0.000000	4.000000	21.000000	0.000000
22054.965714	-0.005243	0.566999	0.011904	68.969505	80.115837	130.762070	0.111031	0.000000	4.998767	0.000000	0.000000	0.000000	-1.563486	-0.041714	2.904549	0.000000	0.000000	4.000000	21.000000	0.000000
22054.969048	-0.005243	0.566999	0.011904	68.969505	80.115837	130.762070	0.111031	0.000000	4.998767	0.000000	0.000000	0.000000	-1.563486	-0.041714	2.904549	0.000000	0.000000	4.000000	21.000000	0.000000
22054.972381	-0.009857	0.566703	0.021819	69.045227	84.667152	133.514343	0.561950	0.000000	4.968321	0.000000	0.000000	0.000000	-1.384280	-0.088785	2.974577	0.000000	0.000000	4.000000	21.000000	0.000000
22054.975714	-0.009857	0.566703	0.021819	69.045227	84.667152	133.514343	0.561950	0.000000	4.968321	0.000000	0.000000	0.000000	-1.384280	-0.088785	2.974577	0.000000	0.000000	4.000000	21.000000	0.000000
22054.979048	-0.009857	0.566703	0.021819	69.045227	84.667152	133.514343	0.561950	0.000000	4.968321	0.000000	0.000000	0.000000	-1.384280	-0.088785	2.974577	0.000000	0.000000	4.000000	21.000000	0.000000
22054.982381	-0.013763	0.566282	0.032057	69.227875	89.399139	136.547134	0.974033	0.000000	4.904208	0.000000	0.000000	0.000000	-1.171690	-0.126328	3.071454	0.000000	0.000000	4.000000	21.000000	0.000000
22054.985714	-0.013763	0.566282	0.032057	69.227875	89.399139	136.547134	0.974033	0.000000	4.904208	0.000000	0.000000	0.000000	-1.171690	-0.126328	3.071454	0.000000	0.000000	4.000000	21.000000	0.000000
22054.989048	-0.013763	0.566282	0.032057	69.227875	89.399139	136.547134	0.974033	0.000000	4.904208	0.000000	0.000000	0.000000	-1.171690	-0.126328	3.071454	0.000000	0.000000	4.000000	21.000000	0.000000
22054.992381	-0.016954	0.565741	0.042515	69.414612	94.254974	139.941788	1.356130	0.000000	4.812578	0.000000	0.000000	0.000000	-0.957289	-0.162227	3.137333	0.000000	0.000000	4.000000	21.000000	0.000000
22054.995714	-0.016954	0.565741	0.042515	69.414612	94.254974	139.941788	1.356130	0.000000	4.812578	0.000000	0.000000	0.000000	-0.957289	-0.162227	3.137333	0.000000	0.000000	4.000000	21.000000	0.000000
22054.999048	-0.016954	0.565741	0.042515	69.414612	94.254974	139.941788	1.356130	0.000000	4.812578	0.000000	0.000000	0.000000	-0.957289	-0.162227	3.137333	0.000000	0.000000	4.000000	21.000000	0.000000
22055.002381	-0.019354	0.565202	0.053193	69.501068	99.005066	143.324722	1.708225	0.000000	4.699145	0.000000	0.000000	0.000000	-0.720015	-0.161891	3.203296	0.000000	0.000000	4.000000	21.000000	0.000000
22055.005714	-0.019354	0.565202	0.053193	69.501068	99.005066	143.324722	1.708225	0.000000	4.699145	0.000000	0.000000	0.000000	-0.720015	-0.161891	3.203296	0.000000	0.000000	4.000000	21.000000	0.000000
22055.009048	-0.019354	0.565202	0.053193	69.501068	99.005066	143.324722	1.708225	0.000000	4.699145	0.000000	0.000000	0.000000	-0.720015	-0.161891	3.203296	0.000000	0.000000	4.000000	21.000000	0.000000
22055.012381	-0.020729	0.564591	0.063969	69.407700	103.534973	146.633865	2.035367	0.000000	4.566978	0.000000	0.000000	0.000000	-0.412478	-0.183300	3.232808	0.000000	0.000000	4.000000	21.000000	0.000000
22055.015714	-0.020729	0.564591	0.063969	69.407700	103.534973	146.633865	2.035367	0.000000	4.566978	0.000000	0.000000	0.000000	-0.412478	-0.183300	3.232808	0.000000	0.000000	4.000000	21.000000	0.000000
22055.019048	-0.020729	0.564591	0.063969	69.407700	103.534973	146.633865	2.035367	0.000000	4.566978	0.000000	0.000000	0.000000	-0.412478	-0.183300	3.232808	0.000000	0.000000	4.000000	21.000000	0.000000
22055.022381	-0.021183	0.563950	0.074747	69.123405	107.654282	149.762817	2.340960	0.000000	4.418133	0.000000	0.000000	0.000000	-0.136196	-0.192240	3.233477	0.000000	0.000000	4.000000	21.000000	0.000000
22055.025714	-0.021183	0.563950	0.074747	69.123405	107.654282	149.762817	2.340960	0.000000	4.418133	0.000000	0.000000	0.000000	-0.136196	-0.192240	3.233477	0.000000	0.000000	4.000000	21.000000	0.000000
22055.029048	-0.021183	0.563950	0.074747	69.123405	107.654282	149.762817	2.340960	0.000000	4.418133	0.000000	0.000000	0.000000	-0.136196	-0.192240	3.233477	0.000000	0.000000	4.000000	21.000000	0.000000
22055.032381	-0.020910	0.563272	0.085375	68.719421	111.442703	152.715469	2.624885	0.000000	4.255582	0.000000	0.000000	0.000000	0.081969	-0.203317	3.188558	0.000000	0.000000	4.000000	21.000000	0.000000
22055.035714	-0.020910	0.563272	0.085375	68.719421	111.442703	152.715469	2.624885	0.000000	4.255582	0.000000	0.000000	0.000000	0.081969	-0.203317	3.188558	0.000000	0.000000	4.000000	21.000000	0.000000
22055.039048	-0.020910	0.563272	0.085375	68.719421	111.442703	152.715469	2.624885	0.000000	4.255582	0.000000	0.000000	0.000000	0.081969	-0.203317	3.188558	0.000000	0.000000	4.000000	21.000000	0.000000
22055.042381	-0.020023	0.562570	0.095785	68.352859	115.222412	155.558929	2.884032	0.000000	4.084404	0.000000	0.000000	0.000000	0.266058	-0.210632	3.123033	0.000000	0.000000	4.000000	21.000000	0.000000
22055.045714	-0.020023	0.562570	0.095785	68.352859	115.222412	155.558929	2.884032	0.000000	4.084404	0.000000	0.000000	0.000000	0.266058	-0.210632	3.123033	0.000000	0.000000	4.000000	21.000000	0.000000
22055.049048	-0.020023	0.562570	0.095785	68.352859	115.222412	155.558929	2.884032	0.000000	4.084404	0.000000	0.000000	0.000000	0.266058	-0.210632	3.123033	0.000000	0.000000	4.000000	21.000000	0.000000
22055.052381	-0.018460	0.561745	0.105818	68.114014	119.163223	158.431259	3.118851	0.000000	3.908039	0.000000	0.000000	0.000000	0.468991	-0.247584	3.009808	0.000000	0.000000	4.000000	21.000000	0.000000
22055.055714	-0.018460	0.561745	0.105818	68.114014	119.163223	158.431259	3.118851	0.000000	3.908039	0.000000	0.000000	0.000000	0.468991	-0.247584	3.009808	0.000000	0.000000	4.000000	21.000000	0.000000
22055.059048	-0.018460	0.561745	0.105818	68.114014	119.163223	158.431259	3.118851	0.000000	3.908039	0.000000	0.000000	0.000000	0.468991	-0.247584	3.009808	0.000000	0.000000	4.000000	21.000000	0.000000
22055.062381	-0.016273	0.560794	0.115493	68.033066	123.142586	161.246109	3.330966	0.000000	3.728895	0.000000	0.000000	0.000000	0.655857	-0.285368	2.902552	0.000000	0.000000	4.000000	21.000000	0.000000
22055.065714	-0.016273	0.560794	0.115493	68.033066	123.142586	161.246109	3.330966	0.000000	3.728895	0.000000	0.000000	0.000000	0.655857	-0.285368	2.902552	0.000000	0.000000	4.000000	21.000000	0.000000
22055.069048	-0.016273	0.560794	0.115493	68.033066	123.142586	161.246109	3.330966	0.000000	3.728895	0.000000	0.000000	0.000000	0.655857	-0.285368	2.902552	0.000000	0.000000	4.000000	21.000000	0.000000
22055.072381	-0.013497	0.559756	0.124803	68.265457	126.391029	163.358185	3.523615	0.000000	3.547413	0.000000	0.000000	0.000000	0.832952	-0.311315	2.792829	0.000000	0.000000	4.000000	21.000000	0.000000
22055.075714	-0.013497	0.559756	0.124803	68.265457	126.391029	163.358185	3.523615	0.000000	3.547413	0.000000	0.000000	0.000000	0.832952	-0.311315	2.792829	0.000000	0.000000	4.000000	21.000000	0.000000
22055.079048	-0.013497	0.559756	0.124803	68.265457	126.391029	163.358185	3.523615	0.000000	3.547413	0.000000	0.000000	0.000000	0.832952	-0.311315	2.792829	0.000000	0.000000	4.000000	21.000000	0.000000
22055.082381	-0.010057	0.558654	0.133820	68.875557	128.200027	164.188171	3.699113	0.000000	3.364010	0.000000	0.000000	0.000000	1.031874	-0.330670	2.705062	0.000000	0.000000	4.000000	21.000000	0.000000
22055.085714	-0.010057	0.558654	0.133820	68.875557	128.200027	164.188171	3.699113	0.000000	3.364010	0.000000	0.000000	0.000000	1.031874	-0.330670	2.705062	0.000000	0.000000	4.000000	21.000000	0.000000
22055.089048	-0.010057	0.558654	0.133820	68.875557	128.200027	164.188171	3.699113	0.000000	3.364010	0.000000	0.000000	0.000000	1.031874	-0.330670	2.705062	0.000000	0.000000	4.000000	21.000000	0.000000
22055.092381	-0.005961	0.557535	0.142378	69.502441	128.911758	164.106094	3.861734	0.000000	3.176006	0.000000	0.000000	0.000000	1.228780	-0.335566	2.567652	0.000000	0.000000	4.000000	21.000000	0.000000
22055.095714	-0.005961	0.557535	0.142378	69.502441	128.911758	164.106094	3.861734	0.000000	3.176006	0.000000	0.000000	0.000000	1.228780	-0.335566	2.567652	0.000000	0.000000	4.000000	21.000000	0.000000
22055.099048	-0.005961	0.557535	0.142378	69.502441	128.911758	164.106094	3.861734	0.000000	3.176006	0.000000	0.000000	0.000000	1.228780	-0.335566	2.567652	0.000000	0.000000	4.000000	21.000000	0.000000
22055.102381	-0.001224	0.556399	0.150496	69.975410	129.094208	163.605301	4.011095	0.000000	2.985150	0.000000	0.000000	0.000000	1.421081	-0.340837	2.435381	0.000000	0.000000	4.000000	21.000000	0.000000
22055.105714	-0.001224	0.556399	0.150496	69.975410	129.094208	163.605301	4.011095	0.000000	2.985150	0.000000	0.000000	0.000000	1.421081	-0.340837	2.435381	0.000000	0.000000	4.000000	21.000000	0.000000
22055.109048	-0.001224	0.556399	0.150496	69.975410	129.094208	163.605301	4.011095	0.000000	2.985150	0.000000	0.000000	0.000000	1.421081	-0.340837	2.435381	0.000000	0.000000	4.000000	21.000000	0.000000
22055.112381	0.004251	0.555298	0.158105	70.389786	129.212967	163.027695	4.148848	0.000000	2.790530	0.000000	0.000000	0.000000	1.642764	-0.330358	2.282590	0.000000	0.000000	4.000000	21.000000	0.000000
22055.115714	0.004251	0.555298	0.158105	70.389786	129.212967	163.027695	4.148848	0.000000	2.790530	0.000000	0.000000	0.000000	1.642764	-0.330358	2.282590	0.000000	0.000000	4.000000	21.000000	0.000000
22055.119048	0.004251	0.555298	0.158105	70.389786	129.212967	163.027695	4.148848	0.000000	2.790530	0.000000	0.000000	0.000000	1.642764	-0.330358	2.282590	0.000000	0.000000	4.000000	21.000000	0.000000
22055.122381	0.010298	0.554239	0.165163	70.855576	129.592514	162.618759	4.276860	0.000000	2.590070	0.000000	0.000000	0.000000	1.814076	-0.317724	2.117476	0.000000	0.000000	4.000000	21.000000	0.000000
22055.125714	0.010298	0.554239	0.165163	70.855576	129.592514	162.618759	4.276860	0.000000	2.590070	0.000000	0.000000	0.000000	1.814076	-0.317724	2.117476	0.000000	0.000000	4.000000	21.000000	0.000000
22055.129048	0.010298	0.554239	0.165163	70.855576	129.592514	162.618759	4.276860	0.000000	2.590070	0.000000	0.000000	0.000000	1.814076	-0.317724	2.117476	0.000000	0.000000	4.000000	21.000000	0.000000
22055.132381	0.016796	0.553209	0.171620	71.443001	130.505127	162.611374	4.393804	0.000000	2.386313	0.000000	0.000000	0.000000	1.949317	-0.309016	1.936937	0.000000	0.000000	4.000000	21.000000	0.000000
22055.135714	0.016796	0.553209	0.171620	71.443001	130.505127	162.611374	4.393804	0.000000	2.386313	0.000000	0.000000	0.000000	1.949317	-0.309016	1.936937	0.000000	0.000000	4.000000	21.000000	0.000000
22055.139048	0.016796	0.553209	0.171620	71.443001	130.505127	162.611374	4.393804	0.000000	2.386313	0.000000	0.000000	0.000000	1.949317	-0.309016	1.936937	0.000000	0.000000	4.000000	21.000000	0.000000
22055.142381	0.023857	0.552249	0.177429	72.150246	132.001373	163.202667	4.499129	0.000000	2.181247	0.000000	0.000000	0.000000	2.118334	-0.287996	1.742855	0.000000	0.000000	4.000000	21.000000	0.000000
22055.145714	0.023857	0.552249	0.177429	72.150246	132.001373	163.202667	4.499129	0.000000	2.181247	0.000000	0.000000	0.000000	2.118334	-0.287996	1.742855	0.000000	0.000000	4.000000	21.000000	0.000000
22055.149048	0.023857	0.552249	0.177429	72.150246	132.001373	163.202667	4.499129	0.000000	2.181247	0.000000	0.000000	0.000000	2.118334	-0.287996	1.742855	0.000000	0.000000	4.000000	21.000000	0.000000
22055.152381	0.031413	0.551275	0.182551	72.925400	134.035736	165.093887	4.594771	0.000000	1.971821	0.000000	0.000000	0.000000	2.266689	-0.291997	1.536466	0.000000	0.000000	4.000000	21.000000	0.000000
22055.155714	0.031413	0.551275	0.182551	72.925400	134.035736	165.093887	4.594771	0.000000	1.971821	0.000000	0.000000	0.000000	2.266689	-0.291997	1.536466	0.000000	0.000000	4.000000	21.000000	0.000000
22055.159048	0.031413	0.551275	0.182551	72.925400	134.035736	165.093887	4.594771	0.000000	1.971821	0.000000	0.000000	0.000000	2.266689	-0.291997	1.536466	0.000000	0.000000	4.000000	21.000000	0.000000
22055.162381	0.039392	0.550283	0.187005	73.753799	136.522690	168.391357	4.680544	0.000000	1.758553	0.000000	0.000000	0.000000	2.393715	-0.297778	1.336174	0.000000	0.000000	4.000000	21.000000	0.000000
22055.165714	0.039392	0.550283	0.187005	73.753799	136.522690	168.391357	4.680544	0.000000	1.758553	0.000000	0.000000	0.000000	2.393715	-0.297778	1.336174	0.000000	0.000000	4.000000	21.000000	0.000000
22055.169048	0.039392	0.550283	0.187005	73.753799	136.522690	168.391357	4.680544	0.000000	1.758553	0.000000	0.000000	0.000000	2.393715	-0.297778	1.336174	0.000000	0.000000	4.000000	21.000000	0.000000
22055.172381	0.047755	0.549324	0.190854	74.679169	139.253418	171.695679	4.756428	0.000000	1.541555	0.000000	0.000000	0.000000	2.508861	-0.287676	1.154805	0.000000	0.000000	4.000000	21.000000	0.000000
22055.175714	0.047755	0.549324	0.190854	74.679169	139.253418	171.695679	4.756428	0.000000	1.541555	0.000000	0.000000	0.000000	2.508861	-0.287676	1.154805	0.000000	0.000000	4.000000	21.000000	0.000000
22055.179048	0.047755	0.549324	0.190854	74.679169	139.253418	171.695679	4.756428	0.000000	1.541555	0.000000	0.000000	0.000000	2.508861	-0.287676	1.154805	0.000000	0.000000	4.000000	21.000000	0.000000
22055.182381	0.056584	0.548375	0.194126	75.790215	141.455826	174.165207	4.822572	0.000000	1.320152	0.000000	0.000000	0.000000	2.648881	-0.284711	0.981517	0.000000	0.000000	4.000000	21.000000	0.000000
22055.185714	0.056584	0.548375	0.194126	75.790215	141.455826	174.165207	4.822572	0.000000	1.320152	0.000000	0.000000	0.000000	2.648881	-0.284711	0.981517	0.000000	0.000000	4.000000	21.000000	0.000000
22055.189048	0.056584	0.548375	0.194126	75.790215	141.455826	174.165207	4.822572	0.000000	1.320152	0.000000	0.000000	0.000000	2.648881	-0.284711	0.981517	0.000000	0.000000	4.000000	21.000000	0.000000
22055.192381	0.065814	0.547507	0.196894	77.086960	142.533585	175.656555	4.879459	0.000000	1.091276	0.000000	0.000000	0.000000	2.769035	-0.260434	0.830368	0.000000	0.000000	4.000000	21.000000	0.000000
22055.195714	0.065814	0.547507	0.196894	77.086960	142.533585	175.656555	4.879459	0.000000	1.091276	0.000000	0.000000	0.000000	2.769035	-0.260434	0.830368	0.000000	0.000000	4.000000	21.000000	0.000000
22055.199048	0.065814	0.547507	0.196894	77.086960	142.533585	175.656555	4.879459	0.000000	1.091276	0.000000	0.000000	0.000000	2.769035	-0.260434	0.830368	0.000000	0.000000	4.000000	21.000000	0.000000
22055.202381	0.075328	0.546747	0.199053	78.382462	142.587097	176.939560	4.926299	0.000000	0.855325	0.000000	0.000000	0.000000	2.854160	-0.227940	0.647827	0.000000	0.000000	4.000000	21.000000	0.000000
22055.205714	0.075328	0.546747	0.199053	78.382462	142.587097	176.939560	4.926299	0.000000	0.855325	0.000000	0.000000	0.000000	2.854160	-0.227940	0.647827	0.000000	0.000000	4.000000	21.000000	0.000000
22055.209048	0.075328	0.546747	0.199053	78.382462	142.587097	176.939560	4.926299	0.000000	0.855325	0.000000	0.000000	0.000000	2.854160	-0.227940	0.647827	0.000000	0.000000	4.000000	21.000000	0.000000
22055.212381	0.085207	0.546070	0.200626	79.601189	141.808731	177.438934	4.962031	0.000000	0.615019	0.000000	0.000000	0.000000	2.963602	-0.203253	0.471916	0.000000	0.000000	4.000000	21.000000	0.000000
22055.215714	0.085207	0.546070	0.200626	79.601189	141.808731	177.438934	4.962031	0.000000	0.615019	0.000000	0.000000	0.000000	2.963602	-0.203253	0.471916	0.000000	0.000000	4.000000	21.000000	0.000000
22055.219048	0.085207	0.546070	0.200626	79.601189	141.808731	177.438934	4.962031	0.000000	0.615019	0.000000	0.000000	0.000000	2.963602	-0.203253	0.471916	0.000000	0.000000	4.000000	21.000000	0.000000
22055.222381	0.095428	0.545510	0.201565	80.788147	140.832367	177.672073	4.986463	0.000000	0.367672	0.000000	0.000000	0.000000	3.066412	-0.167701	0.281698	0.000000	0.000000	4.000000	21.000000	0.000000
22055.225714	0.095428	0.545510	0.201565	80.788147	140.832367	177.672073	4.986463	0.000000	0.367672	0.000000	0.000000	0.000000	3.066412	-0.167701	0.281698	0.000000	0.000000	4.000000	21.000000	0.000000
22055.229048	0.095428	0.545510	0.201565	80.788147	140.832367	177.672073	4.986463	0.000000	0.367672	0.000000	0.000000	0.000000	3.066412	-0.167701	0.281698	0.000000	0.000000	4.000000	21.000000	0.000000
22055.232381	0.105854	0.545006	0.201923	82.050827	140.455566	179.015305	4.998714	0.000000	0.113374	0.000000	0.000000	0.000000	3.127761	-0.151475	0.107353	0.000000	0.000000	4.000000	21.000000	0.000000
22055.235714	0.105854	0.545006	0.201923	82.050827	140.455566	179.015305	4.998714	0.000000	0.113374	0.000000	0.000000	0.000000	3.127761	-0.151475	0.107353	0.000000	0.000000	4.000000	21.000000	0.000000
22055.239048	0.105854	0.545006	0.201923	82.050827	140.455566	179.015305	4.998714	0.000000	0.113374	0.000000	0.000000	0.000000	3.127761	-0.151475	0.107353	0.000000	0.000000	4.000000	21.000000	0.000000
22055.242381	0.116309	0.544557	0.201722	83.489609	141.871643	-177.919083	4.997900	0.000000	-0.144902	0.000000	0.000000	0.000000	3.136353	-0.134438	-0.060221	0.000000	0.000000	4.000000	21.000000	0.000000
22055.245714	0.116309	0.544557	0.201722	83.489609	141.871643	-177.919083	4.997900	0.000000	-0.144902	0.000000	0.000000	0.000000	3.136353	-0.134438	-0.060221	0.000000	0.000000	4.000000	21.000000	0.000000
22055.249048	0.116309	0.544557	0.201722	83.489609	141.871643	-177.919083	4.997900	0.000000	-0.144902	0.000000	0.000000	0.000000	3.136353	-0.134438	-0.060221	0.000000	0.000000	4.000000	21.000000	0.000000
22055.252381	0.126801	0.544111	0.200950	85.083862	146.422897	-171.991364	4.983739	0.000000	-0.402923	0.000000	0.000000	0.000000	3.147807	-0.133910	-0.231744	0.000000	0.000000	4.000000	21.000000	0.000000
22055.255714	0.126801	0.544111	0.200950	85.083862	146.422897	-171.991364	4.983739	0.000000	-0.402923	0.000000	0.000000	0.000000	3.147807	-0.133910	-0.231744	0.000000	0.000000	4.000000	21.000000	0.000000
22055.259048	0.126801	0.544111	0.200950	85.083862	146.422897	-171.991364	4.983739	0.000000	-0.402923	0.000000	0.000000	0.000000	3.147807	-0.133910	-0.231744	0.000000	0.000000	4.000000	21.000000	0.000000
22055.262381	0.137188	0.543632	0.199637	86.675331	157.119003	-160.470703	4.956113	0.000000	-0.661016	0.000000	0.000000	0.000000	3.115912	-0.143863	-0.393879	0.000000	0.000000	4.000000	21.000000	0.000000
22055.265714	0.137188	0.543632	0.199637	86.675331	157.119003	-160.470703	4.956113	0.000000	-0.661016	0.000000	0.000000	0.000000	3.115912	-0.143863	-0.393879	0.000000	0.000000	4.000000	21.000000	0.000000
22055.269048	0.137188	0.543632	0.199637	86.675331	157.119003	-160.470703	4.956113	0.000000	-0.661016	0.000000	0.000000	0.000000	3.115912	-0.143863	-0.393879	0.000000	0.000000	4.000000	21.000000	0.000000
22055.272381	0.147461	0.543202	0.197846	87.973961	-176.092758	-132.848602	4.915446	0.000000	-0.915636	0.000000	0.000000	0.000000	3.081829	-0.128895	-0.537370	0.000000	0.000000	4.000000	21.000000	0.000000
22055.275714	0.147461	0.543202	0.197846	87.973961	-176.092758	-132.848602	4.915446	0.000000	-0.915636	0.000000	0.000000	0.000000	3.081829	-0.128895	-0.537370	0.000000	0.000000	4.000000	21.000000	0.000000
22055.279048	0.147461	0.543202	0.197846	87.973961	-176.092758	-132.848602	4.915446	0.000000	-0.915636	0.000000	0.000000	0.000000	3.081829	-0.128895	-0.537370	0.000000	0.000000	4.000000	21.000000	0.000000
22055.282381	0.157571	0.542860	0.195585	88.263474	-125.701546	-81.093071	4.862061	0.000000	-1.166345	0.000000	0.000000	0.000000	3.033002	-0.102636	-0.678280	0.000000	0.000000	4.000000	21.000000	0.000000
22055.285714	0.157571	0.542860	0.195585	88.263474	-125.701546	-81.093071	4.862061	0.000000	-1.166345	0.000000	0.000000	0.000000	3.033002	-0.102636	-0.678280	0.000000	0.000000	4.000000	21.000000	0.000000
22055.289048	0.157571	0.542860	0.195585	88.263474	-125.701546	-81.093071	4.862061	0.000000	-1.166345	0.000000	0.000000	0.000000	3.033002	-0.102636	-0.678280	0.000000	0.000000	4.000000	21.000000	0.000000
22055.292381	0.167577	0.542557	0.192900	87.591896	-91.868790	-45.298183	4.796524	0.000000	-1.411862	0.000000	0.000000	0.000000	3.001928	-0.090799	-0.805292	0.000000	0.000000	4.000000	21.000000	0.000000
22055.295714	0.167577	0.542557	0.192900	87.591896	-91.868790	-45.298183	4.796524	0.000000	-1.411862	0.000000	0.000000	0.000000	3.001928	-0.090799	-0.805292	0.000000	0.000000	4.000000	21.000000	0.000000
22055.299048	0.167577	0.542557	0.192900	87.591896	-91.868790	-45.298183	4.796524	0.000000	-1.411862	0.000000	0.000000	0.000000	3.001928	-0.090799	-0.805292	0.000000	0.000000	4.000000	21.000000	0.000000
22055.302381	0.177281	0.542294	0.189847	86.786430	-76.461128	-27.631912	4.718820	0.000000	-1.653100	0.000000	0.000000	0.000000	2.911125	-0.078916	-0.916071	0.000000	0.000000	4.000000	21.000000	0.000000
22055.305714	0.177281	0.542294	0.189847	86.786430	-76.461128	-27.631912	4.718820	0.000000	-1.653100	0.000000	0.000000	0.000000	2.911125	-0.078916	-0.916071	0.000000	0.000000	4.000000	21.000000	0.000000
22055.309048	0.177281	0.542294	0.189847	86.786430	-76.461128	-27.631912	4.718820	0.000000	-1.653100	0.000000	0.000000	0.000000	2.911125	-0.078916	-0.916071	0.000000	0.000000	4.000000	21.000000	0.000000
22055.312381	0.186485	0.542107	0.186485	86.135124	-67.706207	-17.254997	4.631010	0.000000	-1.885141	0.000000	0.000000	0.000000	2.761370	-0.056036	-1.008708	0.000000	0.000000	4.000000	21.000000	0.000000
22055.315714	0.186485	0.542107	0.186485	86.135124	-67.706207	-17.254997	4.631010	0.000000	-1.885141	0.000000	0.000000	0.000000	2.761370	-0.056036	-1.008708	0.000000	0.000000	4.000000	21.000000	0.000000
22055.319048	0.186485	0.542107	0.186485	86.135124	-67.706207	-17.254997	4.631010	0.000000	-1.885141	0.000000	0.000000	0.000000	2.761370	-0.056036	-1.008708	0.000000	0.000000	4.000000	21.000000	0.000000
22055.322381	0.195189	0.541967	0.182745	85.663475	-61.781918	-10.565736	4.535944	0.000000	-2.103621	0.000000	0.000000	0.000000	2.611135	-0.041945	-1.121733	0.000000	0.000000	4.000000	21.000000	0.000000
22055.325714	0.195189	0.541967	0.182745	85.663475	-61.781918	-10.565736	4.535944	0.000000	-2.103621	0.000000	0.000000	0.000000	2.611135	-0.041945	-1.121733	0.000000	0.000000	4.000000	21.000000	0.000000
22055.329048	0.195189	0.541967	0.182745	85.663475	-61.781918	-10.565736	4.535944	0.000000	-2.103621	0.000000	0.000000	0.000000	2.611135	-0.041945	-1.121733	0.000000	0.000000	4.000000	21.000000	0.000000
22055.332381	0.203250	0.541870	0.178653	85.396400	-57.247440	-4.692643	4.434479	0.000000	-2.309848	0.000000	0.000000	0.000000	2.418297	-0.029310	-1.227591	0.000000	0.000000	4.000000	21.000000	0.000000
22055.335714	0.203250	0.541870	0.178653	85.396400	-57.247440	-4.692643	4.434479	0.000000	-2.309848	0.000000	0.000000	0.000000	2.418297	-0.029310	-1.227591	0.000000	0.000000	4.000000	21.000000	0.000000
22055.339048	0.203250	0.541870	0.178653	85.396400	-57.247440	-4.692643	4.434479	0.000000	-2.309848	0.000000	0.000000	0.000000	2.418297	-0.029310	-1.227591	0.000000	0.000000	4.000000	21.000000	0.000000
22055.342381	0.210733	0.541825	0.174149	85.326424	-53.380032	1.236139	4.329030	0.000000	-2.501899	0.000000	0.000000	0.000000	2.244790	-0.013552	-1.351366	0.000000	0.000000	4.000000	21.000000	0.000000
22055.345714	0.210733	0.541825	0.174149	85.326424	-53.380032	1.236139	4.329030	0.000000	-2.501899	0.000000	0.000000	0.000000	2.244790	-0.013552	-1.351366	0.000000	0.000000	4.000000	21.000000	0.000000
22055.349048	0.210733	0.541825	0.174149	85.326424	-53.380032	1.236139	4.329030	0.000000	-2.501899	0.000000	0.000000	0.000000	2.244790	-0.013552	-1.351366	0.000000	0.000000	4.000000	21.000000	0.000000
22055.352381	0.217885	0.541882	0.169132	85.298927	-50.355247	6.127242	4.219287	0.000000	-2.682838	0.000000	0.000000	0.000000	2.145813	0.017323	-1.505184	0.000000	0.000000	4.000000	21.000000	0.000000
22055.355714	0.217885	0.541882	0.169132	85.298927	-50.355247	6.127242	4.219287	0.000000	-2.682838	0.000000	0.000000	0.000000	2.145813	0.017323	-1.505184	0.000000	0.000000	4.000000	21.000000	0.000000
22055.359048	0.217885	0.541882	0.169132	85.298927	-50.355247	6.127242	4.219287	0.000000	-2.682838	0.000000	0.000000	0.000000	2.145813	0.017323	-1.505184	0.000000	0.000000	4.000000	21.000000	0.000000
22055.362381	0.224608	0.542024	0.163657	85.283325	-48.258442	9.780055	4.101924	0.000000	-2.859059	0.000000	0.000000	0.000000	2.016889	0.042440	-1.642387	0.000000	0.000000	4.000000	21.000000	0.000000
22055.365714	0.224608	0.542024	0.163657	85.283325	-48.258442	9.780055	4.101924	0.000000	-2.859059	0.000000	0.000000	0.000000	2.016889	0.042440	-1.642387	0.000000	0.000000	4.000000	21.000000	0.000000
22055.369048	0.224608	0.542024	0.163657	85.283325	-48.258442	9.780055	4.101924	0.000000	-2.859059	0.000000	0.000000	0.000000	2.016889	0.042440	-1.642387	0.000000	0.000000	4.000000	21.000000	0.000000
22055.372381	0.230755	0.542214	0.157823	85.308067	-46.897495	12.490805	3.978126	0.000000	-3.028945	0.000000	0.000000	0.000000	1.843856	0.056990	-1.750075	0.000000	0.000000	4.000000	21.000000	0.000000
22055.375714	0.230755	0.542214	0.157823	85.308067	-46.897495	12.490805	3.978126	0.000000	-3.028945	0.000000	0.000000	0.000000	1.843856	0.056990	-1.750075	0.000000	0.000000	4.000000	21.000000	0.000000
22055.379048	0.230755	0.542214	0.157823	85.308067	-46.897495	12.490805	3.978126	0.000000	-3.028945	0.000000	0.000000	0.000000	1.843856	0.056990	-1.750075	0.000000	0.000000	4.000000	21.000000	0.000000
22055.382381	0.236419	0.542509	0.151649	85.376228	-46.288364	14.214071	3.850268	0.000000	-3.189897	0.000000	0.000000	0.000000	1.699171	0.088515	-1.852264	0.000000	0.000000	4.000000	21.000000	0.000000
22055.385714	0.236419	0.542509	0.151649	85.376228	-46.288364	14.214071	3.850268	0.000000	-3.189897	0.000000	0.000000	0.000000	1.699171	0.088515	-1.852264	0.000000	0.000000	4.000000	21.000000	0.000000
22055.389048	0.236419	0.542509	0.151649	85.376228	-46.288364	14.214071	3.850268	0.000000	-3.189897	0.000000	0.000000	0.000000	1.699171	0.088515	-1.852264	0.000000	0.000000	4.000000	21.000000	0.000000
22055.392381	0.241495	0.542864	0.145148	85.477539	-46.320313	15.160380	3.717272	0.000000	-3.343933	0.000000	0.000000	0.000000	1.522843	0.106533	-1.950327	0.000000	0.000000	4.000000	21.000000	0.000000
22055.395714	0.241495	0.542864	0.145148	85.477539	-46.320313	15.160380	3.717272	0.000000	-3.343933	0.000000	0.000000	0.000000	1.522843	0.106533	-1.950327	0.000000	0.000000	4.000000	21.000000	0.000000
22055.399048	0.241495	0.542864	0.145148	85.477539	-46.320313	15.160380	3.717272	0.000000	-3.343933	0.000000	0.000000	0.000000	1.522843	0.106533	-1.950327	0.000000	0.000000	4.000000	21.000000	0.000000
22055.402381	0.246011	0.543294	0.138330	85.547020	-46.808441	15.531835	3.580306	0.000000	-3.490188	0.000000	0.000000	0.000000	1.354835	0.128994	-2.045388	0.000000	0.000000	4.000000	21.000000	0.000000
22055.405714	0.246011	0.543294	0.138330	85.547020	-46.808441	15.531835	3.580306	0.000000	-3.490188	0.000000	0.000000	0.000000	1.354835	0.128994	-2.045388	0.000000	0.000000	4.000000	21.000000	0.000000
22055.409048	0.246011	0.543294	0.138330	85.547020	-46.808441	15.531835	3.580306	0.000000	-3.490188	0.000000	0.000000	0.000000	1.354835	0.128994	-2.045388	0.000000	0.000000	4.000000	21.000000	0.000000
22055.412381	0.250170	0.543807	0.131227	85.577644	-46.754112	16.259647	3.438778	0.000000	-3.629712	0.000000	0.000000	0.000000	1.247665	0.153897	-2.131016	0.000000	0.000000	4.000000	21.000000	0.000000
22055.415714	0.250170	0.543807	0.131227	85.577644	-46.754112	16.259647	3.438778	0.000000	-3.629712	0.000000	0.000000	0.000000	1.247665	0.153897	-2.131016	0.000000	0.000000	4.000000	21.000000	0.000000
22055.419048	0.250170	0.543807	0.131227	85.577644	-46.754112	16.259647	3.438778	0.000000	-3.629712	0.000000	0.000000	0.000000	1.247665	0.153897	-2.131016	0.000000	0.000000	4.000000	21.000000	0.000000
22055.422381	0.253914	0.544417	0.123879	85.562042	-44.856682	18.945587	3.290085	0.000000	-3.765016	0.000000	0.000000	0.000000	1.123438	0.183024	-2.204474	0.000000	0.000000	4.000000	21.000000	0.000000
22055.425714	0.253914	0.544417	0.123879	85.562042	-44.856682	18.945587	3.290085	0.000000	-3.765016	0.000000	0.000000	0.000000	1.123438	0.183024	-2.204474	0.000000	0.000000	4.000000	21.000000	0.000000
22055.429048	0.253914	0.544417	0.123879	85.562042	-44.856682	18.945587	3.290085	0.000000	-3.765016	0.000000	0.000000	0.000000	1.123438	0.183024	-2.204474	0.000000	0.000000	4.000000	21.000000	0.000000
22055.432381	0.257202	0.545088	0.116350	85.495590	-41.487999	23.702717	3.134988	0.000000	-3.895106	0.000000	0.000000	0.000000	0.986338	0.201388	-2.258571	0.000000	0.000000	4.000000	21.000000	0.000000
22055.435714	0.257202	0.545088	0.116350	85.495590	-41.487999	23.702717	3.134988	0.000000	-3.895106	0.000000	0.000000	0.000000	0.986338	0.201388	-2.258571	0.000000	0.000000	4.000000	21.000000	0.000000
22055.439048	0.257202	0.545088	0.116350	85.495590	-41.487999	23.702717	3.134988	0.000000	-3.895106	0.000000	0.000000	0.000000	0.986338	0.201388	-2.258571	0.000000	0.000000	4.000000	21.000000	0.000000
22055.442381	0.259849	0.545790	0.108672	85.358604	-37.764263	28.826643	2.974550	0.000000	-4.018961	0.000000	0.000000	0.000000	0.794138	0.210597	-2.303288	0.000000	0.000000	4.000000	21.000000	0.000000
22055.445714	0.259849	0.545790	0.108672	85.358604	-37.764263	28.826643	2.974550	0.000000	-4.018961	0.000000	0.000000	0.000000	0.794138	0.210597	-2.303288	0.000000	0.000000	4.000000	21.000000	0.000000
22055.449048	0.259849	0.545790	0.108672	85.358604	-37.764263	28.826643	2.974550	0.000000	-4.018961	0.000000	0.000000	0.000000	0.794138	0.210597	-2.303288	0.000000	0.000000	4.000000	21.000000	0.000000
22055.452381	0.261790	0.546545	0.100838	85.144890	-34.474281	33.166039	2.811103	0.000000	-4.134936	0.000000	0.000000	0.000000	0.582091	0.226473	-2.350333	0.000000	0.000000	4.000000	21.000000	0.000000
22055.455714	0.261790	0.546545	0.100838	85.144890	-34.474281	33.166039	2.811103	0.000000	-4.134936	0.000000	0.000000	0.000000	0.582091	0.226473	-2.350333	0.000000	0.000000	4.000000	21.000000	0.000000
22055.459048	0.261790	0.546545	0.100838	85.144890	-34.474281	33.166039	2.811103	0.000000	-4.134936	0.000000	0.000000	0.000000	0.582091	0.226473	-2.350333	0.000000	0.000000	4.000000	21.000000	0.000000
22055.462381	0.263081	0.547345	0.092824	84.877991	-31.801125	36.423985	2.644700	0.000000	-4.243297	0.000000	0.000000	0.000000	0.387495	0.239891	-2.404064	0.000000	0.000000	4.000000	21.000000	0.000000
22055.465714	0.263081	0.547345	0.092824	84.877991	-31.801125	36.423985	2.644700	0.000000	-4.243297	0.000000	0.000000	0.000000	0.387495	0.239891	-2.404064	0.000000	0.000000	4.000000	21.000000	0.000000
22055.469048	0.263081	0.547345	0.092824	84.877991	-31.801125	36.423985	2.644700	0.000000	-4.243297	0.000000	0.000000	0.000000	0.387495	0.239891	-2.404064	0.000000	0.000000	4.000000	21.000000	0.000000
22055.472381	0.263710	0.548199	0.084659	84.586403	-29.713388	38.532597	2.473360	0.000000	-4.345399	0.000000	0.000000	0.000000	0.188668	0.256416	-2.449633	0.000000	0.000000	4.000000	21.000000	0.000000
22055.475714	0.263710	0.548199	0.084659	84.586403	-29.713388	38.532597	2.473360	0.000000	-4.345399	0.000000	0.000000	0.000000	0.188668	0.256416	-2.449633	0.000000	0.000000	4.000000	21.000000	0.000000
22055.479048	0.263710	0.548199	0.084659	84.586403	-29.713388	38.532597	2.473360	0.000000	-4.345399	0.000000	0.000000	0.000000	0.188668	0.256416	-2.449633	0.000000	0.000000	4.000000	21.000000	0.000000
22055.482381	0.263827	0.549098	0.076376	84.266701	-27.824335	40.176083	2.296712	0.000000	-4.441296	0.000000	0.000000	0.000000	0.035030	0.269418	-2.484938	0.000000	0.000000	4.000000	21.000000	0.000000
22055.485714	0.263827	0.549098	0.076376	84.266701	-27.824335	40.176083	2.296712	0.000000	-4.441296	0.000000	0.000000	0.000000	0.035030	0.269418	-2.484938	0.000000	0.000000	4.000000	21.000000	0.000000
22055.489048	0.263827	0.549098	0.076376	84.266701	-27.824335	40.176083	2.296712	0.000000	-4.441296	0.000000	0.000000	0.000000	0.035030	0.269418	-2.484938	0.000000	0.000000	4.000000	21.000000	0.000000
22055.492381	0.263464	0.550023	0.068026	83.896133	-25.969250	42.094284	2.112682	0.000000	-4.531730	0.000000	0.000000	0.000000	-0.109003	0.277715	-2.504845	0.000000	0.000000	4.000000	21.000000	0.000000
22055.495714	0.263464	0.550023	0.068026	83.896133	-25.969250	42.094284	2.112682	0.000000	-4.531730	0.000000	0.000000	0.000000	-0.109003	0.277715	-2.504845	0.000000	0.000000	4.000000	21.000000	0.000000
22055.499048	0.263464	0.550023	0.068026	83.896133	-25.969250	42.094284	2.112682	0.000000	-4.531730	0.000000	0.000000	0.000000	-0.109003	0.277715	-2.504845	0.000000	0.000000	4.000000	21.000000	0.000000
22055.502381	0.262461	0.550906	0.059706	83.436005	-24.335304	44.032902	1.921066	0.000000	-4.616222	0.000000	0.000000	0.000000	-0.300813	0.264788	-2.496204	0.000000	0.000000	4.000000	21.000000	0.000000
22055.505714	0.262461	0.550906	0.059706	83.436005	-24.335304	44.032902	1.921066	0.000000	-4.616222	0.000000	0.000000	0.000000	-0.300813	0.264788	-2.496204	0.000000	0.000000	4.000000	21.000000	0.000000
22055.509048	0.262461	0.550906	0.059706	83.436005	-24.335304	44.032902	1.921066	0.000000	-4.616222	0.000000	0.000000	0.000000	-0.300813	0.264788	-2.496204	0.000000	0.000000	4.000000	21.000000	0.000000
22055.512381	0.260718	0.551734	0.051538	82.911308	-22.814907	45.623222	1.724751	0.000000	-4.693105	0.000000	0.000000	0.000000	-0.522897	0.248474	-2.450337	0.000000	0.000000	4.000000	21.000000	0.000000
22055.515714	0.260718	0.551734	0.051538	82.911308	-22.814907	45.623222	1.724751	0.000000	-4.693105	0.000000	0.000000	0.000000	-0.522897	0.248474	-2.450337	0.000000	0.000000	4.000000	21.000000	0.000000
22055.519048	0.260718	0.551734	0.051538	82.911308	-22.814907	45.623222	1.724751	0.000000	-4.693105	0.000000	0.000000	0.000000	-0.522897	0.248474	-2.450337	0.000000	0.000000	4.000000	21.000000	0.000000
22055.522381	0.258209	0.552480	0.043592	82.393364	-21.267740	46.830009	1.526783	0.000000	-4.761190	0.000000	0.000000	0.000000	-0.752729	0.223786	-2.383644	0.000000	0.000000	4.000000	21.000000	0.000000
22055.525714	0.258209	0.552480	0.043592	82.393364	-21.267740	46.830009	1.526783	0.000000	-4.761190	0.000000	0.000000	0.000000	-0.752729	0.223786	-2.383644	0.000000	0.000000	4.000000	21.000000	0.000000
22055.529048	0.258209	0.552480	0.043592	82.393364	-21.267740	46.830009	1.526783	0.000000	-4.761190	0.000000	0.000000	0.000000	-0.752729	0.223786	-2.383644	0.000000	0.000000	4.000000	21.000000	0.000000
22055.532381	0.255024	0.553208	0.035748	81.969353	-19.357874	48.342896	1.328187	0.000000	-4.820365	0.000000	0.000000	0.000000	-0.955484	0.218280	-2.353303	0.000000	0.000000	4.000000	21.000000	0.000000
22055.535714	0.255024	0.553208	0.035748	81.969353	-19.357874	48.342896	1.328187	0.000000	-4.820365	0.000000	0.000000	0.000000	-0.955484	0.218280	-2.353303	0.000000	0.000000	4.000000	21.000000	0.000000
22055.539048	0.255024	0.553208	0.035748	81.969353	-19.357874	48.342896	1.328187	0.000000	-4.820365	0.000000	0.000000	0.000000	-0.955484	0.218280	-2.353303	0.000000	0.000000	4.000000	21.000000	0.000000
22055.542381	0.251202	0.553895	0.028079	81.703888	-16.782986	50.802246	1.123499	0.000000	-4.872140	0.000000	0.000000	0.000000	-1.146456	0.206124	-2.300710	0.000000	0.000000	4.000000	21.000000	0.000000
22055.545714	0.251202	0.553895	0.028079	81.703888	-16.782986	50.802246	1.123499	0.000000	-4.872140	0.000000	0.000000	0.000000	-1.146456	0.206124	-2.300710	0.000000	0.000000	4.000000	21.000000	0.000000
22055.549048	0.251202	0.553895	0.028079	81.703888	-16.782986	50.802246	1.123499	0.000000	-4.872140	0.000000	0.000000	0.000000	-1.146456	0.206124	-2.300710	0.000000	0.000000	4.000000	21.000000	0.000000
22055.552381	0.246887	0.554563	0.020576	81.474838	-13.991903	53.615509	0.912914	0.000000	-4.915952	0.000000	0.000000	0.000000	-1.294591	0.200451	-2.251029	0.000000	0.000000	4.000000	21.000000	0.000000
22055.555714	0.246887	0.554563	0.020576	81.474838	-13.991903	53.615509	0.912914	0.000000	-4.915952	0.000000	0.000000	0.000000	-1.294591	0.200451	-2.251029	0.000000	0.000000	4.000000	21.000000	0.000000
22055.559048	0.246887	0.554563	0.020576	81.474838	-13.991903	53.615509	0.912914	0.000000	-4.915952	0.000000	0.000000	0.000000	-1.294591	0.200451	-2.251029	0.000000	0.000000	4.000000	21.000000	0.000000
22055.562381	0.242019	0.555227	0.013288	81.181473	-11.437144	56.216042	0.693614	0.000000	-4.951656	0.000000	0.000000	0.000000	-1.460519	0.199219	-2.186302	0.000000	0.000000	4.000000	21.000000	0.000000
22055.565714	0.242019	0.555227	0.013288	81.181473	-11.437144	56.216042	0.693614	0.000000	-4.951656	0.000000	0.000000	0.000000	-1.460519	0.199219	-2.186302	0.000000	0.000000	4.000000	21.000000	0.000000
22055.569048	0.242019	0.555227	0.013288	81.181473	-11.437144	56.216042	0.693614	0.000000	-4.951656	0.000000	0.000000	0.000000	-1.460519	0.199219	-2.186302	0.000000	0.000000	4.000000	21.000000	0.000000
22055.572381	0.236555	0.555841	0.006338	80.830009	-9.081883	58.669720	0.465786	0.000000	-4.978257	0.000000	0.000000	0.000000	-1.639236	0.184280	-2.084982	0.000000	0.000000	4.000000	21.000000	0.000000
22055.575714	0.236555	0.555841	0.006338	80.830009	-9.081883	58.669720	0.465786	0.000000	-4.978257	0.000000	0.000000	0.000000	-1.639236	0.184280	-2.084982	0.000000	0.000000	4.000000	21.000000	0.000000
22055.579048	0.236555	0.555841	0.006338	80.830009	-9.081883	58.669720	0.465786	0.000000	-4.978257	0.000000	0.000000	0.000000	-1.639236	0.184280	-2.084982	0.000000	0.000000	4.000000	21.000000	0.000000
22055.582381	0.230560	0.556368	-0.000279	80.430473	-6.798935	61.136669	0.231816	0.000000	-4.994623	0.000000	0.000000	0.000000	-1.798520	0.158069	-1.985005	0.000000	0.000000	4.000000	21.000000	0.000000
22055.585714	0.230560	0.556368	-0.000279	80.430473	-6.798935	61.136669	0.231816	0.000000	-4.994623	0.000000	0.000000	0.000000	-1.798520	0.158069	-1.985005	0.000000	0.000000	4.000000	21.000000	0.000000
22055.589048	0.230560	0.556368	-0.000279	80.430473	-6.798935	61.136669	0.231816	0.000000	-4.994623	0.000000	0.000000	0.000000	-1.798520	0.158069	-1.985005	0.000000	0.000000	4.000000	21.000000	0.000000
22055.592381	0.223948	0.556827	-0.006434	79.963440	-4.570426	63.640820	-0.010676	0.000000	-4.999989	0.000000	0.000000	0.000000	-1.983573	0.137546	-1.846678	0.000000	0.000000	4.000000	21.000000	0.000000
22055.595714	0.223948	0.556827	-0.006434	79.963440	-4.570426	63.640820	-0.010676	0.000000	-4.999989	0.000000	0.000000	0.000000	-1.983573	0.137546	-1.846678	0.000000	0.000000	4.000000	21.000000	0.000000
22055.599048	0.223948	0.556827	-0.006434	79.963440	-4.570426	63.640820	-0.010676	0.000000	-4.999989	0.000000	0.000000	0.000000	-1.983573	0.137546	-1.846678	0.000000	0.000000	4.000000	21.000000	0.000000
22055.602381	0.216755	0.557247	-0.012092	79.414818	-2.430920	66.151871	-0.259211	0.000000	-4.993276	0.000000	0.000000	0.000000	-2.157907	0.126053	-1.697228	0.000000	0.000000	4.000000	21.000000	0.000000
22055.605714	0.216755	0.557247	-0.012092	79.414818	-2.430920	66.151871	-0.259211	0.000000	-4.993276	0.000000	0.000000	0.000000	-2.157907	0.126053	-1.697228	0.000000	0.000000	4.000000	21.000000	0.000000
22055.609048	0.216755	0.557247	-0.012092	79.414818	-2.430920	66.151871	-0.259211	0.000000	-4.993276	0.000000	0.000000	0.000000	-2.157907	0.126053	-1.697228	0.000000	0.000000	4.000000	21.000000	0.000000
22055.612381	0.209159	0.557580	-0.017338	78.802521	-0.368267	68.693710	-0.515074	0.000000	-4.973399	0.000000	0.000000	0.000000	-2.278535	0.099964	-1.573916	0.000000	0.000000	4.000000	21.000000	0.000000
22055.615714	0.209159	0.557580	-0.017338	78.802521	-0.368267	68.693710	-0.515074	0.000000	-4.973399	0.000000	0.000000	0.000000	-2.278535	0.099964	-1.573916	0.000000	0.000000	4.000000	21.000000	0.000000
22055.619048	0.209159	0.557580	-0.017338	78.802521	-0.368267	68.693710	-0.515074	0.000000	-4.973399	0.000000	0.000000	0.000000	-2.278535	0.099964	-1.573916	0.000000	0.000000	4.000000	21.000000	0.000000
22055.622381	0.201230	0.557929	-0.022144	78.161125	1.517811	70.966858	-0.784335	0.000000	-4.938099	0.000000	0.000000	0.000000	-2.378735	0.104725	-1.441878	0.000000	0.000000	4.000000	21.000000	0.000000
22055.625714	0.201230	0.557929	-0.022144	78.161125	1.517811	70.966858	-0.784335	0.000000	-4.938099	0.000000	0.000000	0.000000	-2.378735	0.104725	-1.441878	0.000000	0.000000	4.000000	21.000000	0.000000
22055.629048	0.201230	0.557929	-0.022144	78.161125	1.517811	70.966858	-0.784335	0.000000	-4.938099	0.000000	0.000000	0.000000	-2.378735	0.104725	-1.441878	0.000000	0.000000	4.000000	21.000000	0.000000
22055.632381	0.193074	0.558325	-0.026434	77.494370	3.049271	71.297737	-1.068498	0.000000	-4.884497	0.000000	0.000000	0.000000	-2.446939	0.118847	-1.287019	0.000000	0.000000	4.000000	21.000000	0.000000
22055.635714	0.193074	0.558325	-0.026434	77.494370	3.049271	71.297737	-1.068498	0.000000	-4.884497	0.000000	0.000000	0.000000	-2.446939	0.118847	-1.287019	0.000000	0.000000	4.000000	21.000000	0.000000
22055.639048	0.193074	0.558325	-0.026434	77.494370	3.049271	71.297737	-1.068498	0.000000	-4.884497	0.000000	0.000000	0.000000	-2.446939	0.118847	-1.287019	0.000000	0.000000	4.000000	21.000000	0.000000
22055.642381	0.184647	0.558777	-0.030059	76.788284	4.335433	70.349228	-1.321725	0.000000	-4.653694	0.000000	0.000000	0.000000	-2.527918	0.135451	-1.087280	0.000000	0.000000	4.000000	21.000000	0.000000
22055.645714	0.184647	0.558777	-0.030059	76.788284	4.335433	70.349228	-1.321725	0.000000	-4.653694	0.000000	0.000000	0.000000	-2.527918	0.135451	-1.087280	0.000000	0.000000	4.000000	21.000000	0.000000
22055.649048	0.184647	0.558777	-0.030059	76.788284	4.335433	70.349228	-1.321725	0.000000	-4.653694	0.000000	0.000000	0.000000	-2.527918	0.135451	-1.087280	0.000000	0.000000	4.000000	21.000000	0.000000
22055.652381	0.175797	0.559305	-0.032783	76.084412	5.518587	69.861855	-1.502938	0.000000	-4.232374	0.000000	0.000000	0.000000	-2.655257	0.158459	-0.817260	0.000000	0.000000	4.000000	21.000000	0.000000
22055.655714	0.175797	0.559305	-0.032783	76.084412	5.518587	69.861855	-1.502938	0.000000	-4.232374	0.000000	0.000000	0.000000	-2.655257	0.158459	-0.817260	0.000000	0.000000	4.000000	21.000000	0.000000
22055.659048	0.175797	0.559305	-0.032783	76.084412	5.518587	69.861855	-1.502938	0.000000	-4.232374	0.000000	0.000000	0.000000	-2.655257	0.158459	-0.817260	0.000000	0.000000	4.000000	21.000000	0.000000
22055.662381	0.166568	0.559932	-0.034612	75.389168	6.699777	70.241852	-1.639148	0.000000	-3.789831	0.000000	0.000000	0.000000	-2.768696	0.188025	-0.548634	0.000000	0.000000	4.000000	21.000000	0.000000
22055.665714	0.166568	0.559932	-0.034612	75.389168	6.699777	70.241852	-1.639148	0.000000	-3.789831	0.000000	0.000000	0.000000	-2.768696	0.188025	-0.548634	0.000000	0.000000	4.000000	21.000000	0.000000
22055.669048	0.166568	0.559932	-0.034612	75.389168	6.699777	70.241852	-1.639148	0.000000	-3.789831	0.000000	0.000000	0.000000	-2.768696	0.188025	-0.548634	0.000000	0.000000	4.000000	21.000000	0.000000
22055.672381	0.157272	0.560639	-0.035594	74.722641	8.195290	70.991241	-1.730587	0.000000	-3.328382	0.000000	0.000000	0.000000	-2.788549	0.212313	-0.294711	0.000000	0.000000	4.000000	21.000000	0.000000
22055.675714	0.157272	0.560639	-0.035594	74.722641	8.195290	70.991241	-1.730587	0.000000	-3.328382	0.000000	0.000000	0.000000	-2.788549	0.212313	-0.294711	0.000000	0.000000	4.000000	21.000000	0.000000
22055.679048	0.157272	0.560639	-0.035594	74.722641	8.195290	70.991241	-1.730587	0.000000	-3.328382	0.000000	0.000000	0.000000	-2.788549	0.212313	-0.294711	0.000000	0.000000	4.000000	21.000000	0.000000
22055.682381	0.148032	0.561439	-0.035861	74.085136	10.232636	71.916161	-1.779706	0.000000	-2.863624	0.000000	0.000000	0.000000	-2.772047	0.239985	-0.080215	0.000000	0.000000	4.000000	21.000000	0.000000
22055.685714	0.148032	0.561439	-0.035861	74.085136	10.232636	71.916161	-1.779706	0.000000	-2.863624	0.000000	0.000000	0.000000	-2.772047	0.239985	-0.080215	0.000000	0.000000	4.000000	21.000000	0.000000
22055.689048	0.148032	0.561439	-0.035861	74.085136	10.232636	71.916161	-1.779706	0.000000	-2.863624	0.000000	0.000000	0.000000	-2.772047	0.239985	-0.080215	0.000000	0.000000	4.000000	21.000000	0.000000
22055.692381	0.138947	0.562370	-0.035394	73.477051	12.802968	73.105309	-1.793075	0.000000	-2.401616	0.000000	0.000000	0.000000	-2.725741	0.279161	0.140256	0.000000	0.000000	4.000000	21.000000	0.000000
22055.695714	0.138947	0.562370	-0.035394	73.477051	12.802968	73.105309	-1.793075	0.000000	-2.401616	0.000000	0.000000	0.000000	-2.725741	0.279161	0.140256	0.000000	0.000000	4.000000	21.000000	0.000000
22055.699048	0.138947	0.562370	-0.035394	73.477051	12.802968	73.105309	-1.793075	0.000000	-2.401616	0.000000	0.000000	0.000000	-2.725741	0.279161	0.140256	0.000000	0.000000	4.000000	21.000000	0.000000
22055.702381	0.129791	0.563322	-0.034261	73.361488	15.644194	74.831726	-1.769699	0.000000	-1.947326	0.000000	0.000000	0.000000	-2.746788	0.285623	0.339814	0.000000	0.000000	4.000000	21.000000	0.000000
22055.705714	0.129791	0.563322	-0.034261	73.361488	15.644194	74.831726	-1.769699	0.000000	-1.947326	0.000000	0.000000	0.000000	-2.746788	0.285623	0.339814	0.000000	0.000000	4.000000	21.000000	0.000000
22055.709048	0.129791	0.563322	-0.034261	73.361488	15.644194	74.831726	-1.769699	0.000000	-1.947326	0.000000	0.000000	0.000000	-2.746788	0.285623	0.339814	0.000000	0.000000	4.000000	21.000000	0.000000
22055.712381	0.120393	0.564153	-0.032533	73.914841	19.042862	77.453857	-1.713063	0.000000	-1.489528	0.000000	0.000000	0.000000	-2.819280	0.249338	0.518421	0.000000	0.000000	4.000000	21.000000	0.000000
22055.715714	0.120393	0.564153	-0.032533	73.914841	19.042862	77.453857	-1.713063	0.000000	-1.489528	0.000000	0.000000	0.000000	-2.819280	0.249338	0.518421	0.000000	0.000000	4.000000	21.000000	0.000000
22055.719048	0.120393	0.564153	-0.032533	73.914841	19.042862	77.453857	-1.713063	0.000000	-1.489528	0.000000	0.000000	0.000000	-2.819280	0.249338	0.518421	0.000000	0.000000	4.000000	21.000000	0.000000
22055.722381	0.110988	0.565052	-0.029905	74.464661	23.286598	80.978958	-1.626660	0.000000	-1.019648	0.000000	0.000000	0.000000	-2.821411	0.269586	0.788446	0.000000	0.000000	4.000000	21.000000	0.000000
22055.725714	0.110988	0.565052	-0.029905	74.464661	23.286598	80.978958	-1.626660	0.000000	-1.019648	0.000000	0.000000	0.000000	-2.821411	0.269586	0.788446	0.000000	0.000000	4.000000	21.000000	0.000000
22055.729048	0.110988	0.565052	-0.029905	74.464661	23.286598	80.978958	-1.626660	0.000000	-1.019648	0.000000	0.000000	0.000000	-2.821411	0.269586	0.788446	0.000000	0.000000	4.000000	21.000000	0.000000
22055.732381	0.101658	0.565972	-0.026469	74.765038	28.119654	84.519104	-1.495252	0.000000	-0.549413	0.000000	0.000000	0.000000	-2.798985	0.276001	1.030771	0.000000	0.000000	4.000000	21.000000	0.000000
22055.735714	0.101658	0.565972	-0.026469	74.765038	28.119654	84.519104	-1.495252	0.000000	-0.549413	0.000000	0.000000	0.000000	-2.798985	0.276001	1.030771	0.000000	0.000000	4.000000	21.000000	0.000000
22055.739048	0.101658	0.565972	-0.026469	74.765038	28.119654	84.519104	-1.495252	0.000000	-0.549413	0.000000	0.000000	0.000000	-2.798985	0.276001	1.030771	0.000000	0.000000	4.000000	21.000000	0.000000
22055.742381	0.092472	0.566863	-0.022304	74.820732	33.273838	88.158829	-1.323457	0.000000	-0.082915	0.000000	0.000000	0.000000	-2.756025	0.267336	1.249462	0.000000	0.000000	4.000000	21.000000	0.000000
22055.745714	0.092472	0.566863	-0.022304	74.820732	33.273838	88.158829	-1.323457	0.000000	-0.082915	0.000000	0.000000	0.000000	-2.756025	0.267336	1.249462	0.000000	0.000000	4.000000	21.000000	0.000000
22055.749048	0.092472	0.566863	-0.022304	74.820732	33.273838	88.158829	-1.323457	0.000000	-0.082915	0.000000	0.000000	0.000000	-2.756025	0.267336	1.249462	0.000000	0.000000	4.000000	21.000000	0.000000
22055.752381	0.083465	0.567657	-0.017584	74.801094	38.732044	92.604774	-1.115213	0.000000	0.376422	0.000000	0.000000	0.000000	-2.701954	0.238212	1.416217	0.000000	0.000000	4.000000	21.000000	0.000000
22055.755714	0.083465	0.567657	-0.017584	74.801094	38.732044	92.604774	-1.115213	0.000000	0.376422	0.000000	0.000000	0.000000	-2.701954	0.238212	1.416217	0.000000	0.000000	4.000000	21.000000	0.000000
22055.759048	0.083465	0.567657	-0.017584	74.801094	38.732044	92.604774	-1.115213	0.000000	0.376422	0.000000	0.000000	0.000000	-2.701954	0.238212	1.416217	0.000000	0.000000	4.000000	21.000000	0.000000
22055.762381	0.074672	0.568295	-0.012362	74.835388	44.613541	97.914818	-0.879177	0.000000	0.826748	0.000000	0.000000	0.000000	-2.638027	0.191542	1.566557	0.000000	0.000000	4.000000	21.000000	0.000000
22055.765714	0.074672	0.568295	-0.012362	74.835388	44.613541	97.914818	-0.879177	0.000000	0.826748	0.000000	0.000000	0.000000	-2.638027	0.191542	1.566557	0.000000	0.000000	4.000000	21.000000	0.000000
22055.769048	0.074672	0.568295	-0.012362	74.835388	44.613541	97.914818	-0.879177	0.000000	0.826748	0.000000	0.000000	0.000000	-2.638027	0.191542	1.566557	0.000000	0.000000	4.000000	21.000000	0.000000
22055.772381	0.066256	0.568846	-0.006606	74.933167	50.441120	102.465698	-0.618084	0.000000	1.266419	0.000000	0.000000	0.000000	-2.524746	0.165085	1.726621	0.000000	0.000000	4.000000	21.000000	0.000000
22055.775714	0.066256	0.568846	-0.006606	74.933167	50.441120	102.465698	-0.618084	0.000000	1.266419	0.000000	0.000000	0.000000	-2.524746	0.165085	1.726621	0.000000	0.000000	4.000000	21.000000	0.000000
22055.779048	0.066256	0.568846	-0.006606	74.933167	50.441120	102.465698	-0.618084	0.000000	1.266419	0.000000	0.000000	0.000000	-2.524746	0.165085	1.726621	0.000000	0.000000	4.000000	21.000000	0.000000
22055.782381	0.058277	0.569271	-0.000301	75.106033	55.964172	105.850746	-0.330314	0.000000	1.687210	0.000000	0.000000	0.000000	-2.393553	0.127610	1.891447	0.000000	0.000000	4.000000	21.000000	0.000000
22055.785714	0.058277	0.569271	-0.000301	75.106033	55.964172	105.850746	-0.330314	0.000000	1.687210	0.000000	0.000000	0.000000	-2.393553	0.127610	1.891447	0.000000	0.000000	4.000000	21.000000	0.000000
22055.789048	0.058277	0.569271	-0.000301	75.106033	55.964172	105.850746	-0.330314	0.000000	1.687210	0.000000	0.000000	0.000000	-2.393553	0.127610	1.891447	0.000000	0.000000	4.000000	21.000000	0.000000
22055.792381	0.050855	0.569627	0.006630	75.338959	61.191570	108.971825	-0.015073	0.000000	2.086135	0.000000	0.000000	0.000000	-2.226582	0.106704	2.079350	0.000000	0.000000	4.000000	21.000000	0.000000
22055.795714	0.050855	0.569627	0.006630	75.338959	61.191570	108.971825	-0.015073	0.000000	2.086135	0.000000	0.000000	0.000000	-2.226582	0.106704	2.079350	0.000000	0.000000	4.000000	21.000000	0.000000
22055.799048	0.050855	0.569627	0.006630	75.338959	61.191570	108.971825	-0.015073	0.000000	2.086135	0.000000	0.000000	0.000000	-2.226582	0.106704	2.079350	0.000000	0.000000	4.000000	21.000000	0.000000
22055.802381	0.044118	0.569882	0.014025	75.609589	66.245720	112.450974	0.331486	0.000000	2.457232	0.000000	0.000000	0.000000	-2.021301	0.076599	2.218581	0.000000	0.000000	4.000000	21.000000	0.000000
22055.805714	0.044118	0.569882	0.014025	75.609589	66.245720	112.450974	0.331486	0.000000	2.457232	0.000000	0.000000	0.000000	-2.021301	0.076599	2.218581	0.000000	0.000000	4.000000	21.000000	0.000000
22055.809048	0.044118	0.569882	0.014025	75.609589	66.245720	112.450974	0.331486	0.000000	2.457232	0.000000	0.000000	0.000000	-2.021301	0.076599	2.218581	0.000000	0.000000	4.000000	21.000000	0.000000
22055.812381	0.038163	0.570073	0.021890	75.820114	71.315971	116.714912	0.701249	0.000000	2.794116	0.000000	0.000000	0.000000	-1.786288	0.057215	2.359563	0.000000	0.000000	4.000000	21.000000	0.000000
22055.815714	0.038163	0.570073	0.021890	75.820114	71.315971	116.714912	0.701249	0.000000	2.794116	0.000000	0.000000	0.000000	-1.786288	0.057215	2.359563	0.000000	0.000000	4.000000	21.000000	0.000000
22055.819048	0.038163	0.570073	0.021890	75.820114	71.315971	116.714912	0.701249	0.000000	2.794116	0.000000	0.000000	0.000000	-1.786288	0.057215	2.359563	0.000000	0.000000	4.000000	21.000000	0.000000
22055.822381	0.033145	0.570217	0.030145	75.890465	76.360085	121.124062	1.094510	0.000000	3.091831	0.000000	0.000000	0.000000	-1.505381	0.043354	2.476581	0.000000	0.000000	4.000000	21.000000	0.000000
22055.825714	0.033145	0.570217	0.030145	75.890465	76.360085	121.124062	1.094510	0.000000	3.091831	0.000000	0.000000	0.000000	-1.505381	0.043354	2.476581	0.000000	0.000000	4.000000	21.000000	0.000000
22055.829048	0.033145	0.570217	0.030145	75.890465	76.360085	121.124062	1.094510	0.000000	3.091831	0.000000	0.000000	0.000000	-1.505381	0.043354	2.476581	0.000000	0.000000	4.000000	21.000000	0.000000
22055.832381	0.029068	0.570292	0.038646	75.879219	81.435303	124.847908	1.507273	0.000000	3.342728	0.000000	0.000000	0.000000	-1.223206	0.022550	2.550303	0.000000	0.000000	4.000000	21.000000	0.000000
22055.835714	0.029068	0.570292	0.038646	75.879219	81.435303	124.847908	1.507273	0.000000	3.342728	0.000000	0.000000	0.000000	-1.223206	0.022550	2.550303	0.000000	0.000000	4.000000	21.000000	0.000000
22055.839048	0.029068	0.570292	0.038646	75.879219	81.435303	124.847908	1.507273	0.000000	3.342728	0.000000	0.000000	0.000000	-1.223206	0.022550	2.550303	0.000000	0.000000	4.000000	21.000000	0.000000
22055.842381	0.025827	0.570270	0.047274	75.871513	86.633034	128.696396	1.932324	0.000000	3.546595	0.000000	0.000000	0.000000	-0.972371	-0.006645	2.588369	0.000000	0.000000	4.000000	21.000000	0.000000
22055.845714	0.025827	0.570270	0.047274	75.871513	86.633034	128.696396	1.932324	0.000000	3.546595	0.000000	0.000000	0.000000	-0.972371	-0.006645	2.588369	0.000000	0.000000	4.000000	21.000000	0.000000
22055.849048	0.025827	0.570270	0.047274	75.871513	86.633034	128.696396	1.932324	0.000000	3.546595	0.000000	0.000000	0.000000	-0.972371	-0.006645	2.588369	0.000000	0.000000	4.000000	21.000000	0.000000
22055.852381	0.023246	0.570162	0.056005	75.964111	91.950562	133.199066	2.363719	0.000000	3.708657	0.000000	0.000000	0.000000	-0.774276	-0.032329	2.619087	0.000000	0.000000	4.000000	21.000000	0.000000
22055.855714	0.023246	0.570162	0.056005	75.964111	91.950562	133.199066	2.363719	0.000000	3.708657	0.000000	0.000000	0.000000	-0.774276	-0.032329	2.619087	0.000000	0.000000	4.000000	21.000000	0.000000
22055.859048	0.023246	0.570162	0.056005	75.964111	91.950562	133.199066	2.363719	0.000000	3.708657	0.000000	0.000000	0.000000	-0.774276	-0.032329	2.619087	0.000000	0.000000	4.000000	21.000000	0.000000
22055.862381	0.021505	0.569976	0.064689	76.201714	97.509430	138.057434	2.800233	0.000000	3.837703	0.000000	0.000000	0.000000	-0.522355	-0.055865	2.605214	0.000000	0.000000	4.000000	21.000000	0.000000
22055.865714	0.021505	0.569976	0.064689	76.201714	97.509430	138.057434	2.800233	0.000000	3.837703	0.000000	0.000000	0.000000	-0.522355	-0.055865	2.605214	0.000000	0.000000	4.000000	21.000000	0.000000
22055.869048	0.021505	0.569976	0.064689	76.201714	97.509430	138.057434	2.800233	0.000000	3.837703	0.000000	0.000000	0.000000	-0.522355	-0.055865	2.605214	0.000000	0.000000	4.000000	21.000000	0.000000
22055.872381	0.020727	0.569777	0.073357	76.521111	103.361519	142.790222	3.179871	0.000000	3.858552	0.000000	0.000000	0.000000	-0.233397	-0.059861	2.600393	0.000000	0.000000	4.000000	21.000000	0.000000
22055.875714	0.020727	0.569777	0.073357	76.521111	103.361519	142.790222	3.179871	0.000000	3.858552	0.000000	0.000000	0.000000	-0.233397	-0.059861	2.600393	0.000000	0.000000	4.000000	21.000000	0.000000
22055.879048	0.020727	0.569777	0.073357	76.521111	103.361519	142.790222	3.179871	0.000000	3.858552	0.000000	0.000000	0.000000	-0.233397	-0.059861	2.600393	0.000000	0.000000	4.000000	21.000000	0.000000
22055.882381	0.020859	0.569527	0.081980	76.859062	109.540726	147.895370	3.395932	0.000000	3.669830	0.000000	0.000000	0.000000	0.039548	-0.074848	2.587100	0.000000	0.000000	4.000000	21.000000	0.000000
22055.885714	0.020859	0.569527	0.081980	76.859062	109.540726	147.895370	3.395932	0.000000	3.669830	0.000000	0.000000	0.000000	0.039548	-0.074848	2.587100	0.000000	0.000000	4.000000	21.000000	0.000000
22055.889048	0.020859	0.569527	0.081980	76.859062	109.540726	147.895370	3.395932	0.000000	3.669830	0.000000	0.000000	0.000000	0.039548	-0.074848	2.587100	0.000000	0.000000	4.000000	21.000000	0.000000
22055.892381	0.021786	0.569302	0.090467	77.175835	116.023949	153.309891	3.597270	0.000000	3.472700	0.000000	0.000000	0.000000	0.278147	-0.067544	2.545861	0.000000	0.000000	4.000000	21.000000	0.000000
22055.895714	0.021786	0.569302	0.090467	77.175835	116.023949	153.309891	3.597270	0.000000	3.472700	0.000000	0.000000	0.000000	0.278147	-0.067544	2.545861	0.000000	0.000000	4.000000	21.000000	0.000000
22055.899048	0.021786	0.569302	0.090467	77.175835	116.023949	153.309891	3.597270	0.000000	3.472700	0.000000	0.000000	0.000000	0.278147	-0.067544	2.545861	0.000000	0.000000	4.000000	21.000000	0.000000
22055.902381	0.023465	0.569088	0.098797	77.444916	122.644997	158.807053	3.782376	0.000000	3.270112	0.000000	0.000000	0.000000	0.503909	-0.064276	2.499271	0.000000	0.000000	4.000000	21.000000	0.000000
22055.905714	0.023465	0.569088	0.098797	77.444916	122.644997	158.807053	3.782376	0.000000	3.270112	0.000000	0.000000	0.000000	0.503909	-0.064276	2.499271	0.000000	0.000000	4.000000	21.000000	0.000000
22055.909048	0.023465	0.569088	0.098797	77.444916	122.644997	158.807053	3.782376	0.000000	3.270112	0.000000	0.000000	0.000000	0.503909	-0.064276	2.499271	0.000000	0.000000	4.000000	21.000000	0.000000
22055.912381	0.025847	0.568863	0.106916	77.708138	128.933136	163.966080	3.952723	0.000000	3.062022	0.000000	0.000000	0.000000	0.714513	-0.067448	2.435419	0.000000	0.000000	4.000000	21.000000	0.000000
22055.915714	0.025847	0.568863	0.106916	77.708138	128.933136	163.966080	3.952723	0.000000	3.062022	0.000000	0.000000	0.000000	0.714513	-0.067448	2.435419	0.000000	0.000000	4.000000	21.000000	0.000000
22055.919048	0.025847	0.568863	0.106916	77.708138	128.933136	163.966080	3.952723	0.000000	3.062022	0.000000	0.000000	0.000000	0.714513	-0.067448	2.435419	0.000000	0.000000	4.000000	21.000000	0.000000
22055.922381	0.028878	0.568589	0.114845	78.168221	133.893829	167.833145	4.108542	0.000000	2.849541	0.000000	0.000000	0.000000	0.909199	-0.082049	2.378911	0.000000	0.000000	4.000000	21.000000	0.000000
22055.925714	0.028878	0.568589	0.114845	78.168221	133.893829	167.833145	4.108542	0.000000	2.849541	0.000000	0.000000	0.000000	0.909199	-0.082049	2.378911	0.000000	0.000000	4.000000	21.000000	0.000000
22055.929048	0.028878	0.568589	0.114845	78.168221	133.893829	167.833145	4.108542	0.000000	2.849541	0.000000	0.000000	0.000000	0.909199	-0.082049	2.378911	0.000000	0.000000	4.000000	21.000000	0.000000
22055.932381	0.032525	0.568270	0.122580	78.913742	137.305527	170.200760	4.250870	0.000000	2.632509	0.000000	0.000000	0.000000	1.094189	-0.095737	2.320546	0.000000	0.000000	4.000000	21.000000	0.000000
22055.935714	0.032525	0.568270	0.122580	78.913742	137.305527	170.200760	4.250870	0.000000	2.632509	0.000000	0.000000	0.000000	1.094189	-0.095737	2.320546	0.000000	0.000000	4.000000	21.000000	0.000000
22055.939048	0.032525	0.568270	0.122580	78.913742	137.305527	170.200760	4.250870	0.000000	2.632509	0.000000	0.000000	0.000000	1.094189	-0.095737	2.320546	0.000000	0.000000	4.000000	21.000000	0.000000
22055.942381	0.036743	0.567880	0.129966	79.758888	139.923843	171.824402	4.380239	0.000000	2.411121	0.000000	0.000000	0.000000	1.265503	-0.117005	2.215710	0.000000	0.000000	4.000000	21.000000	0.000000
22055.945714	0.036743	0.567880	0.129966	79.758888	139.923843	171.824402	4.380239	0.000000	2.411121	0.000000	0.000000	0.000000	1.265503	-0.117005	2.215710	0.000000	0.000000	4.000000	21.000000	0.000000
22055.949048	0.036743	0.567880	0.129966	79.758888	139.923843	171.824402	4.380239	0.000000	2.411121	0.000000	0.000000	0.000000	1.265503	-0.117005	2.215710	0.000000	0.000000	4.000000	21.000000	0.000000
22055.952381	0.041462	0.567424	0.137001	80.557503	142.301208	173.249207	4.495770	0.000000	2.188163	0.000000	0.000000	0.000000	1.415430	-0.136787	2.110620	0.000000	0.000000	4.000000	21.000000	0.000000
22055.955714	0.041462	0.567424	0.137001	80.557503	142.301208	173.249207	4.495770	0.000000	2.188163	0.000000	0.000000	0.000000	1.415430	-0.136787	2.110620	0.000000	0.000000	4.000000	21.000000	0.000000
22055.959048	0.041462	0.567424	0.137001	80.557503	142.301208	173.249207	4.495770	0.000000	2.188163	0.000000	0.000000	0.000000	1.415430	-0.136787	2.110620	0.000000	0.000000	4.000000	21.000000	0.000000
22055.962381	0.046543	0.566901	0.143655	81.285751	144.630234	174.692184	4.597867	0.000000	1.964592	0.000000	0.000000	0.000000	1.524380	-0.157135	1.996095	0.000000	0.000000	4.000000	21.000000	0.000000
22055.965714	0.046543	0.566901	0.143655	81.285751	144.630234	174.692184	4.597867	0.000000	1.964592	0.000000	0.000000	0.000000	1.524380	-0.157135	1.996095	0.000000	0.000000	4.000000	21.000000	0.000000
22055.969048	0.046543	0.566901	0.143655	81.285751	144.630234	174.692184	4.597867	0.000000	1.964592	0.000000	0.000000	0.000000	1.524380	-0.157135	1.996095	0.000000	0.000000	4.000000	21.000000	0.000000
22055.972381	0.051931	0.566347	0.149924	81.961441	147.049561	176.777939	4.686066	0.000000	1.743786	0.000000	0.000000	0.000000	1.616550	-0.165978	1.880580	0.000000	0.000000	4.000000	21.000000	0.000000
22055.975714	0.051931	0.566347	0.149924	81.961441	147.049561	176.777939	4.686066	0.000000	1.743786	0.000000	0.000000	0.000000	1.616550	-0.165978	1.880580	0.000000	0.000000	4.000000	21.000000	0.000000
22055.979048	0.051931	0.566347	0.149924	81.961441	147.049561	176.777939	4.686066	0.000000	1.743786	0.000000	0.000000	0.000000	1.616550	-0.165978	1.880580	0.000000	0.000000	4.000000	21.000000	0.000000
22055.982381	0.057599	0.565757	0.155830	82.587387	149.522980	179.628952	4.761262	0.000000	1.526560	0.000000	0.000000	0.000000	1.700426	-0.177194	1.771777	0.000000	0.000000	4.000000	21.000000	0.000000
22055.985714	0.057599	0.565757	0.155830	82.587387	149.522980	179.628952	4.761262	0.000000	1.526560	0.000000	0.000000	0.000000	1.700426	-0.177194	1.771777	0.000000	0.000000	4.000000	21.000000	0.000000
22055.989048	0.057599	0.565757	0.155830	82.587387	149.522980	179.628952	4.761262	0.000000	1.526560	0.000000	0.000000	0.000000	1.700426	-0.177194	1.771777	0.000000	0.000000	4.000000	21.000000	0.000000
22055.992381	0.063598	0.565087	0.161301	83.148315	151.864319	-177.507553	4.824592	0.000000	1.312751	0.000000	0.000000	0.000000	1.799475	-0.200819	1.641297	0.000000	0.000000	4.000000	21.000000	0.000000
22055.995714	0.063598	0.565087	0.161301	83.148315	151.864319	-177.507553	4.824592	0.000000	1.312751	0.000000	0.000000	0.000000	1.799475	-0.200819	1.641297	0.000000	0.000000	4.000000	21.000000	0.000000
22055.999048	0.063598	0.565087	0.161301	83.148315	151.864319	-177.507553	4.824592	0.000000	1.312751	0.000000	0.000000	0.000000	1.799475	-0.200819	1.641297	0.000000	0.000000	4.000000	21.000000	0.000000
22056.002381	0.069921	0.564392	0.166309	83.630066	153.892700	-175.065002	4.877337	0.000000	1.100718	0.000000	0.000000	0.000000	1.896984	-0.208532	1.502458	0.000000	0.000000	4.000000	21.000000	0.000000
22056.005714	0.069921	0.564392	0.166309	83.630066	153.892700	-175.065002	4.877337	0.000000	1.100718	0.000000	0.000000	0.000000	1.896984	-0.208532	1.502458	0.000000	0.000000	4.000000	21.000000	0.000000
22056.009048	0.069921	0.564392	0.166309	83.630066	153.892700	-175.065002	4.877337	0.000000	1.100718	0.000000	0.000000	0.000000	1.896984	-0.208532	1.502458	0.000000	0.000000	4.000000	21.000000	0.000000
22056.012381	0.076555	0.563645	0.170768	84.027122	155.327072	-173.322098	4.920175	0.000000	0.889876	0.000000	0.000000	0.000000	1.990295	-0.224102	1.337879	0.000000	0.000000	4.000000	21.000000	0.000000
22056.015714	0.076555	0.563645	0.170768	84.027122	155.327072	-173.322098	4.920175	0.000000	0.889876	0.000000	0.000000	0.000000	1.990295	-0.224102	1.337879	0.000000	0.000000	4.000000	21.000000	0.000000
22056.019048	0.076555	0.563645	0.170768	84.027122	155.327072	-173.322098	4.920175	0.000000	0.889876	0.000000	0.000000	0.000000	1.990295	-0.224102	1.337879	0.000000	0.000000	4.000000	21.000000	0.000000
22056.022381	0.083454	0.562841	0.174614	84.318138	155.868027	-172.045425	4.953535	0.000000	0.680069	0.000000	0.000000	0.000000	2.069772	-0.241310	1.153718	0.000000	0.000000	4.000000	21.000000	0.000000
22056.025714	0.083454	0.562841	0.174614	84.318138	155.868027	-172.045425	4.953535	0.000000	0.680069	0.000000	0.000000	0.000000	2.069772	-0.241310	1.153718	0.000000	0.000000	4.000000	21.000000	0.000000
22056.029048	0.083454	0.562841	0.174614	84.318138	155.868027	-172.045425	4.953535	0.000000	0.680069	0.000000	0.000000	0.000000	2.069772	-0.241310	1.153718	0.000000	0.000000	4.000000	21.000000	0.000000
22056.032381	0.090657	0.562044	0.177759	84.501251	155.576172	-171.465454	4.977704	0.000000	0.471661	0.000000	0.000000	0.000000	2.160743	-0.238971	0.943485	0.000000	0.000000	4.000000	21.000000	0.000000
22056.035714	0.090657	0.562044	0.177759	84.501251	155.576172	-171.465454	4.977704	0.000000	0.471661	0.000000	0.000000	0.000000	2.160743	-0.238971	0.943485	0.000000	0.000000	4.000000	21.000000	0.000000
22056.039048	0.090657	0.562044	0.177759	84.501251	155.576172	-171.465454	4.977704	0.000000	0.471661	0.000000	0.000000	0.000000	2.160743	-0.238971	0.943485	0.000000	0.000000	4.000000	21.000000	0.000000
22056.042381	0.098073	0.561246	0.180111	84.623741	155.427048	-170.169571	4.993108	0.000000	0.262438	0.000000	0.000000	0.000000	2.224837	-0.239323	0.705459	0.000000	0.000000	4.000000	21.000000	0.000000
22056.045714	0.098073	0.561246	0.180111	84.623741	155.427048	-170.169571	4.993108	0.000000	0.262438	0.000000	0.000000	0.000000	2.224837	-0.239323	0.705459	0.000000	0.000000	4.000000	21.000000	0.000000
22056.049048	0.098073	0.561246	0.180111	84.623741	155.427048	-170.169571	4.993108	0.000000	0.262438	0.000000	0.000000	0.000000	2.224837	-0.239323	0.705459	0.000000	0.000000	4.000000	21.000000	0.000000
22056.052381	0.105635	0.560466	0.181750	84.750214	155.930664	-167.823288	4.999714	0.000000	0.053489	0.000000	0.000000	0.000000	2.268474	-0.234135	0.491746	0.000000	0.000000	4.000000	21.000000	0.000000
22056.055714	0.105635	0.560466	0.181750	84.750214	155.930664	-167.823288	4.999714	0.000000	0.053489	0.000000	0.000000	0.000000	2.268474	-0.234135	0.491746	0.000000	0.000000	4.000000	21.000000	0.000000
22056.059048	0.105635	0.560466	0.181750	84.750214	155.930664	-167.823288	4.999714	0.000000	0.053489	0.000000	0.000000	0.000000	2.268474	-0.234135	0.491746	0.000000	0.000000	4.000000	21.000000	0.000000
22056.062381	0.113347	0.559739	0.182635	84.936745	158.020691	-164.393158	4.997599	0.000000	-0.154937	0.000000	0.000000	0.000000	2.313624	-0.218075	0.265483	0.000000	0.000000	4.000000	21.000000	0.000000
22056.065714	0.113347	0.559739	0.182635	84.936745	158.020691	-164.393158	4.997599	0.000000	-0.154937	0.000000	0.000000	0.000000	2.313624	-0.218075	0.265483	0.000000	0.000000	4.000000	21.000000	0.000000
22056.069048	0.113347	0.559739	0.182635	84.936745	158.020691	-164.393158	4.997599	0.000000	-0.154937	0.000000	0.000000	0.000000	2.313624	-0.218075	0.265483	0.000000	0.000000	4.000000	21.000000	0.000000
22056.072381	0.121266	0.559067	0.182842	85.170509	162.231171	-159.016724	4.986701	0.000000	-0.364423	0.000000	0.000000	0.000000	2.375709	-0.201721	0.062158	0.000000	0.000000	4.000000	21.000000	0.000000
22056.075714	0.121266	0.559067	0.182842	85.170509	162.231171	-159.016724	4.986701	0.000000	-0.364423	0.000000	0.000000	0.000000	2.375709	-0.201721	0.062158	0.000000	0.000000	4.000000	21.000000	0.000000
22056.079048	0.121266	0.559067	0.182842	85.170509	162.231171	-159.016724	4.986701	0.000000	-0.364423	0.000000	0.000000	0.000000	2.375709	-0.201721	0.062158	0.000000	0.000000	4.000000	21.000000	0.000000
22056.082381	0.129289	0.558422	0.182425	85.418457	169.018585	-151.049362	4.966521	0.000000	-0.577640	0.000000	0.000000	0.000000	2.407054	-0.193342	-0.124976	0.000000	0.000000	4.000000	21.000000	0.000000
22056.085714	0.129289	0.558422	0.182425	85.418457	169.018585	-151.049362	4.966521	0.000000	-0.577640	0.000000	0.000000	0.000000	2.407054	-0.193342	-0.124976	0.000000	0.000000	4.000000	21.000000	0.000000
22056.089048	0.129289	0.558422	0.182425	85.418457	169.018585	-151.049362	4.966521	0.000000	-0.577640	0.000000	0.000000	0.000000	2.407054	-0.193342	-0.124976	0.000000	0.000000	4.000000	21.000000	0.000000
22056.092381	0.137480	0.557824	0.181471	85.636589	178.616531	-140.539368	4.936775	0.000000	-0.792623	0.000000	0.000000	0.000000	2.457355	-0.179397	-0.286371	0.000000	0.000000	4.000000	21.000000	0.000000
22056.095714	0.137480	0.557824	0.181471	85.636589	178.616531	-140.539368	4.936775	0.000000	-0.792623	0.000000	0.000000	0.000000	2.457355	-0.179397	-0.286371	0.000000	0.000000	4.000000	21.000000	0.000000
22056.099048	0.137480	0.557824	0.181471	85.636589	178.616531	-140.539368	4.936775	0.000000	-0.792623	0.000000	0.000000	0.000000	2.457355	-0.179397	-0.286371	0.000000	0.000000	4.000000	21.000000	0.000000
22056.102381	0.145832	0.557336	0.180015	85.762383	-168.945923	-127.248131	4.896651	0.000000	-1.011340	0.000000	0.000000	0.000000	2.505510	-0.146495	-0.436734	0.000000	0.000000	4.000000	21.000000	0.000000
22056.105714	0.145832	0.557336	0.180015	85.762383	-168.945923	-127.248131	4.896651	0.000000	-1.011340	0.000000	0.000000	0.000000	2.505510	-0.146495	-0.436734	0.000000	0.000000	4.000000	21.000000	0.000000
22056.109048	0.145832	0.557336	0.180015	85.762383	-168.945923	-127.248131	4.896651	0.000000	-1.011340	0.000000	0.000000	0.000000	2.505510	-0.146495	-0.436734	0.000000	0.000000	4.000000	21.000000	0.000000
22056.112381	0.154113	0.556846	0.178086	85.761131	-153.923447	-110.994202	4.845420	0.000000	-1.233653	0.000000	0.000000	0.000000	2.484229	-0.146990	-0.578622	0.000000	0.000000	4.000000	21.000000	0.000000
22056.115714	0.154113	0.556846	0.178086	85.761131	-153.923447	-110.994202	4.845420	0.000000	-1.233653	0.000000	0.000000	0.000000	2.484229	-0.146990	-0.578622	0.000000	0.000000	4.000000	21.000000	0.000000
22056.119048	0.154113	0.556846	0.178086	85.761131	-153.923447	-110.994202	4.845420	0.000000	-1.233653	0.000000	0.000000	0.000000	2.484229	-0.146990	-0.578622	0.000000	0.000000	4.000000	21.000000	0.000000
22056.122381	0.162193	0.556432	0.175740	85.601814	-137.077423	-92.833420	4.784022	0.000000	-1.453663	0.000000	0.000000	0.000000	2.423940	-0.124242	-0.703809	0.000000	0.000000	4.000000	21.000000	0.000000
22056.125714	0.162193	0.556432	0.175740	85.601814	-137.077423	-92.833420	4.784022	0.000000	-1.453663	0.000000	0.000000	0.000000	2.423940	-0.124242	-0.703809	0.000000	0.000000	4.000000	21.000000	0.000000
22056.129048	0.162193	0.556432	0.175740	85.601814	-137.077423	-92.833420	4.784022	0.000000	-1.453663	0.000000	0.000000	0.000000	2.423940	-0.124242	-0.703809	0.000000	0.000000	4.000000	21.000000	0.000000
22056.132381	0.169954	0.556012	0.172952	85.192009	-120.993713	-75.311394	4.713547	0.000000	-1.668077	0.000000	0.000000	0.000000	2.328246	-0.125942	-0.836378	0.000000	0.000000	4.000000	21.000000	0.000000
22056.135714	0.169954	0.556012	0.172952	85.192009	-120.993713	-75.311394	4.713547	0.000000	-1.668077	0.000000	0.000000	0.000000	2.328246	-0.125942	-0.836378	0.000000	0.000000	4.000000	21.000000	0.000000
22056.139048	0.169954	0.556012	0.172952	85.192009	-120.993713	-75.311394	4.713547	0.000000	-1.668077	0.000000	0.000000	0.000000	2.328246	-0.125942	-0.836378	0.000000	0.000000	4.000000	21.000000	0.000000
22056.142381	0.177371	0.555617	0.169694	84.607185	-108.523254	-61.488327	4.635209	0.000000	-1.874790	0.000000	0.000000	0.000000	2.225161	-0.118455	-0.977474	0.000000	0.000000	4.000000	21.000000	0.000000
22056.145714	0.177371	0.555617	0.169694	84.607185	-108.523254	-61.488327	4.635209	0.000000	-1.874790	0.000000	0.000000	0.000000	2.225161	-0.118455	-0.977474	0.000000	0.000000	4.000000	21.000000	0.000000
22056.149048	0.177371	0.555617	0.169694	84.607185	-108.523254	-61.488327	4.635209	0.000000	-1.874790	0.000000	0.000000	0.000000	2.225161	-0.118455	-0.977474	0.000000	0.000000	4.000000	21.000000	0.000000
22056.152381	0.184415	0.555241	0.165815	84.150787	-100.811172	-52.793861	4.549435	0.000000	-2.074281	0.000000	0.000000	0.000000	2.113161	-0.112783	-1.163682	0.000000	0.000000	4.000000	21.000000	0.000000
22056.155714	0.184415	0.555241	0.165815	84.150787	-100.811172	-52.793861	4.549435	0.000000	-2.074281	0.000000	0.000000	0.000000	2.113161	-0.112783	-1.163682	0.000000	0.000000	4.000000	21.000000	0.000000
22056.159048	0.184415	0.555241	0.165815	84.150787	-100.811172	-52.793861	4.549435	0.000000	-2.074281	0.000000	0.000000	0.000000	2.113161	-0.112783	-1.163682	0.000000	0.000000	4.000000	21.000000	0.000000
22056.162381	0.191135	0.554904	0.161446	84.052750	-96.380600	-47.289436	4.455820	0.000000	-2.268407	0.000000	0.000000	0.000000	2.016028	-0.101262	-1.310867	0.000000	0.000000	4.000000	21.000000	0.000000
22056.165714	0.191135	0.554904	0.161446	84.052750	-96.380600	-47.289436	4.455820	0.000000	-2.268407	0.000000	0.000000	0.000000	2.016028	-0.101262	-1.310867	0.000000	0.000000	4.000000	21.000000	0.000000
22056.169048	0.191135	0.554904	0.161446	84.052750	-96.380600	-47.289436	4.455820	0.000000	-2.268407	0.000000	0.000000	0.000000	2.016028	-0.101262	-1.310867	0.000000	0.000000	4.000000	21.000000	0.000000
22056.172381	0.197337	0.554673	0.156637	84.189789	-92.972183	-42.283630	4.354167	0.000000	-2.457891	0.000000	0.000000	0.000000	1.860745	-0.069159	-1.442610	0.000000	0.000000	4.000000	21.000000	0.000000
22056.175714	0.197337	0.554673	0.156637	84.189789	-92.972183	-42.283630	4.354167	0.000000	-2.457891	0.000000	0.000000	0.000000	1.860745	-0.069159	-1.442610	0.000000	0.000000	4.000000	21.000000	0.000000
22056.179048	0.197337	0.554673	0.156637	84.189789	-92.972183	-42.283630	4.354167	0.000000	-2.457891	0.000000	0.000000	0.000000	1.860745	-0.069159	-1.442610	0.000000	0.000000	4.000000	21.000000	0.000000
22056.182381	0.202769	0.554497	0.151637	84.345840	-88.900276	-36.426834	4.246812	0.000000	-2.639051	0.000000	0.000000	0.000000	1.629600	-0.052801	-1.499874	0.000000	0.000000	4.000000	21.000000	0.000000
22056.185714	0.202769	0.554497	0.151637	84.345840	-88.900276	-36.426834	4.246812	0.000000	-2.639051	0.000000	0.000000	0.000000	1.629600	-0.052801	-1.499874	0.000000	0.000000	4.000000	21.000000	0.000000
22056.189048	0.202769	0.554497	0.151637	84.345840	-88.900276	-36.426834	4.246812	0.000000	-2.639051	0.000000	0.000000	0.000000	1.629600	-0.052801	-1.499874	0.000000	0.000000	4.000000	21.000000	0.000000
22056.192381	0.207490	0.554373	0.146443	84.511093	-83.902557	-29.859600	4.138996	0.000000	-2.805123	0.000000	0.000000	0.000000	1.416345	-0.037241	-1.558274	0.000000	0.000000	4.000000	21.000000	0.000000
22056.195714	0.207490	0.554373	0.146443	84.511093	-83.902557	-29.859600	4.138996	0.000000	-2.805123	0.000000	0.000000	0.000000	1.416345	-0.037241	-1.558274	0.000000	0.000000	4.000000	21.000000	0.000000
22056.199048	0.207490	0.554373	0.146443	84.511093	-83.902557	-29.859600	4.138996	0.000000	-2.805123	0.000000	0.000000	0.000000	1.416345	-0.037241	-1.558274	0.000000	0.000000	4.000000	21.000000	0.000000
22056.202381	0.211526	0.554247	0.140952	84.658012	-78.195419	-22.985620	4.030728	0.000000	-2.958585	0.000000	0.000000	0.000000	1.210735	-0.037805	-1.647459	0.000000	0.000000	4.000000	21.000000	0.000000
22056.205714	0.211526	0.554247	0.140952	84.658012	-78.195419	-22.985620	4.030728	0.000000	-2.958585	0.000000	0.000000	0.000000	1.210735	-0.037805	-1.647459	0.000000	0.000000	4.000000	21.000000	0.000000
22056.209048	0.211526	0.554247	0.140952	84.658012	-78.195419	-22.985620	4.030728	0.000000	-2.958585	0.000000	0.000000	0.000000	1.210735	-0.037805	-1.647459	0.000000	0.000000	4.000000	21.000000	0.000000
22056.212381	0.214754	0.554041	0.135188	84.772202	-72.423508	-16.300861	3.921048	0.000000	-3.102479	0.000000	0.000000	0.000000	0.968462	-0.061674	-1.729172	0.000000	0.000000	4.000000	21.000000	0.000000
22056.215714	0.214754	0.554041	0.135188	84.772202	-72.423508	-16.300861	3.921048	0.000000	-3.102479	0.000000	0.000000	0.000000	0.968462	-0.061674	-1.729172	0.000000	0.000000	4.000000	21.000000	0.000000
22056.219048	0.214754	0.554041	0.135188	84.772202	-72.423508	-16.300861	3.921048	0.000000	-3.102479	0.000000	0.000000	0.000000	0.968462	-0.061674	-1.729172	0.000000	0.000000	4.000000	21.000000	0.000000
22056.222381	0.217363	0.553737	0.128974	84.955116	-66.915215	-9.983628	3.811855	0.000000	-3.235701	0.000000	0.000000	0.000000	0.782649	-0.091188	-1.863950	0.000000	0.000000	4.000000	21.000000	0.000000
22056.225714	0.217363	0.553737	0.128974	84.955116	-66.915215	-9.983628	3.811855	0.000000	-3.235701	0.000000	0.000000	0.000000	0.782649	-0.091188	-1.863950	0.000000	0.000000	4.000000	21.000000	0.000000
22056.229048	0.217363	0.553737	0.128974	84.955116	-66.915215	-9.983628	3.811855	0.000000	-3.235701	0.000000	0.000000	0.000000	0.782649	-0.091188	-1.863950	0.000000	0.000000	4.000000	21.000000	0.000000
22056.232381	0.219501	0.553391	0.122302	85.234573	-61.318283	-3.650235	3.698078	0.000000	-3.365147	0.000000	0.000000	0.000000	0.641234	-0.103905	-2.001827	0.000000	0.000000	4.000000	21.000000	0.000000
22056.235714	0.219501	0.553391	0.122302	85.234573	-61.318283	-3.650235	3.698078	0.000000	-3.365147	0.000000	0.000000	0.000000	0.641234	-0.103905	-2.001827	0.000000	0.000000	4.000000	21.000000	0.000000
22056.239048	0.219501	0.553391	0.122302	85.234573	-61.318283	-3.650235	3.698078	0.000000	-3.365147	0.000000	0.000000	0.000000	0.641234	-0.103905	-2.001827	0.000000	0.000000	4.000000	21.000000	0.000000
22056.242381	0.221134	0.553040	0.115347	85.493500	-54.379253	3.925359	3.576250	0.000000	-3.494343	0.000000	0.000000	0.000000	0.490158	-0.105318	-2.086484	0.000000	0.000000	4.000000	21.000000	0.000000
22056.245714	0.221134	0.553040	0.115347	85.493500	-54.379253	3.925359	3.576250	0.000000	-3.494343	0.000000	0.000000	0.000000	0.490158	-0.105318	-2.086484	0.000000	0.000000	4.000000	21.000000	0.000000
22056.249048	0.221134	0.553040	0.115347	85.493500	-54.379253	3.925359	3.576250	0.000000	-3.494343	0.000000	0.000000	0.000000	0.490158	-0.105318	-2.086484	0.000000	0.000000	4.000000	21.000000	0.000000
22056.252381	0.222116	0.552828	0.108362	85.588600	-44.613647	14.469497	3.447972	0.000000	-3.620979	0.000000	0.000000	0.000000	0.294550	-0.063699	-2.095336	0.000000	0.000000	4.000000	21.000000	0.000000
22056.255714	0.222116	0.552828	0.108362	85.588600	-44.613647	14.469497	3.447972	0.000000	-3.620979	0.000000	0.000000	0.000000	0.294550	-0.063699	-2.095336	0.000000	0.000000	4.000000	21.000000	0.000000
22056.259048	0.222116	0.552828	0.108362	85.588600	-44.613647	14.469497	3.447972	0.000000	-3.620979	0.000000	0.000000	0.000000	0.294550	-0.063699	-2.095336	0.000000	0.000000	4.000000	21.000000	0.000000
22056.262381	0.222373	0.552784	0.101520	85.372421	-33.336636	26.376575	3.318645	0.000000	-3.739866	0.000000	0.000000	0.000000	0.077073	-0.013116	-2.052694	0.000000	0.000000	4.000000	21.000000	0.000000
22056.265714	0.222373	0.552784	0.101520	85.372421	-33.336636	26.376575	3.318645	0.000000	-3.739866	0.000000	0.000000	0.000000	0.077073	-0.013116	-2.052694	0.000000	0.000000	4.000000	21.000000	0.000000
22056.269048	0.222373	0.552784	0.101520	85.372421	-33.336636	26.376575	3.318645	0.000000	-3.739866	0.000000	0.000000	0.000000	0.077073	-0.013116	-2.052694	0.000000	0.000000	4.000000	21.000000	0.000000
22056.272381	0.221840	0.552916	0.094833	84.875397	-23.453318	36.318287	3.192421	0.000000	-3.848176	0.000000	0.000000	0.000000	-0.160076	0.039505	-2.005986	0.000000	0.000000	4.000000	21.000000	0.000000
22056.275714	0.221840	0.552916	0.094833	84.875397	-23.453318	36.318287	3.192421	0.000000	-3.848176	0.000000	0.000000	0.000000	-0.160076	0.039505	-2.005986	0.000000	0.000000	4.000000	21.000000	0.000000
22056.279048	0.221840	0.552916	0.094833	84.875397	-23.453318	36.318287	3.192421	0.000000	-3.848176	0.000000	0.000000	0.000000	-0.160076	0.039505	-2.005986	0.000000	0.000000	4.000000	21.000000	0.000000
22056.282381	0.220479	0.553113	0.088301	84.274467	-15.596214	44.077553	3.071100	0.000000	-3.945674	0.000000	0.000000	0.000000	-0.408222	0.059093	-1.959620	0.000000	0.000000	4.000000	21.000000	0.000000
22056.285714	0.220479	0.553113	0.088301	84.274467	-15.596214	44.077553	3.071100	0.000000	-3.945674	0.000000	0.000000	0.000000	-0.408222	0.059093	-1.959620	0.000000	0.000000	4.000000	21.000000	0.000000
22056.289048	0.220479	0.553113	0.088301	84.274467	-15.596214	44.077553	3.071100	0.000000	-3.945674	0.000000	0.000000	0.000000	-0.408222	0.059093	-1.959620	0.000000	0.000000	4.000000	21.000000	0.000000
22056.292381	0.218366	0.553326	0.081821	83.727142	-8.403442	51.392223	2.955733	0.000000	-4.032821	0.000000	0.000000	0.000000	-0.633864	0.063917	-1.944006	0.000000	0.000000	4.000000	21.000000	0.000000
22056.295714	0.218366	0.553326	0.081821	83.727142	-8.403442	51.392223	2.955733	0.000000	-4.032821	0.000000	0.000000	0.000000	-0.633864	0.063917	-1.944006	0.000000	0.000000	4.000000	21.000000	0.000000
22056.299048	0.218366	0.553326	0.081821	83.727142	-8.403442	51.392223	2.955733	0.000000	-4.032821	0.000000	0.000000	0.000000	-0.633864	0.063917	-1.944006	0.000000	0.000000	4.000000	21.000000	0.000000
22056.302381	0.215788	0.553512	0.075240	83.244713	-1.319031	58.855194	2.843127	0.000000	-4.112983	0.000000	0.000000	0.000000	-0.773364	0.055984	-1.974372	0.000000	0.000000	4.000000	21.000000	0.000000
22056.305714	0.215788	0.553512	0.075240	83.244713	-1.319031	58.855194	2.843127	0.000000	-4.112983	0.000000	0.000000	0.000000	-0.773364	0.055984	-1.974372	0.000000	0.000000	4.000000	21.000000	0.000000
22056.309048	0.215788	0.553512	0.075240	83.244713	-1.319031	58.855194	2.843127	0.000000	-4.112983	0.000000	0.000000	0.000000	-0.773364	0.055984	-1.974372	0.000000	0.000000	4.000000	21.000000	0.000000
22056.312381	0.212817	0.553662	0.068483	82.770042	5.424763	66.161713	2.724376	0.000000	-4.192585	0.000000	0.000000	0.000000	-0.891278	0.044785	-2.027143	0.000000	0.000000	4.000000	21.000000	0.000000
22056.315714	0.212817	0.553662	0.068483	82.770042	5.424763	66.161713	2.724376	0.000000	-4.192585	0.000000	0.000000	0.000000	-0.891278	0.044785	-2.027143	0.000000	0.000000	4.000000	21.000000	0.000000
22056.319048	0.212817	0.553662	0.068483	82.770042	5.424763	66.161713	2.724376	0.000000	-4.192585	0.000000	0.000000	0.000000	-0.891278	0.044785	-2.027143	0.000000	0.000000	4.000000	21.000000	0.000000
22056.322381	0.209331	0.553819	0.061712	82.252907	11.245914	72.651649	2.594524	0.000000	-4.274159	0.000000	0.000000	0.000000	-1.045795	0.047270	-2.031132	0.000000	0.000000	4.000000	21.000000	0.000000
22056.325714	0.209331	0.553819	0.061712	82.252907	11.245914	72.651649	2.594524	0.000000	-4.274159	0.000000	0.000000	0.000000	-1.045795	0.047270	-2.031132	0.000000	0.000000	4.000000	21.000000	0.000000
22056.329048	0.209331	0.553819	0.061712	82.252907	11.245914	72.651649	2.594524	0.000000	-4.274159	0.000000	0.000000	0.000000	-1.045795	0.047270	-2.031132	0.000000	0.000000	4.000000	21.000000	0.000000
22056.332381	0.205339	0.554026	0.055107	81.700333	15.605969	77.689018	2.457768	0.000000	-4.354237	0.000000	0.000000	0.000000	-1.197782	0.062009	-1.981738	0.000000	0.000000	4.000000	21.000000	0.000000
22056.335714	0.205339	0.554026	0.055107	81.700333	15.605969	77.689018	2.457768	0.000000	-4.354237	0.000000	0.000000	0.000000	-1.197782	0.062009	-1.981738	0.000000	0.000000	4.000000	21.000000	0.000000
22056.339048	0.205339	0.554026	0.055107	81.700333	15.605969	77.689018	2.457768	0.000000	-4.354237	0.000000	0.000000	0.000000	-1.197782	0.062009	-1.981738	0.000000	0.000000	4.000000	21.000000	0.000000
22056.342381	0.200805	0.554329	0.048798	81.120590	18.542997	81.267685	2.317702	0.000000	-4.430379	0.000000	0.000000	0.000000	-1.359962	0.090890	-1.892684	0.000000	0.000000	4.000000	21.000000	0.000000
22056.345714	0.200805	0.554329	0.048798	81.120590	18.542997	81.267685	2.317702	0.000000	-4.430379	0.000000	0.000000	0.000000	-1.359962	0.090890	-1.892684	0.000000	0.000000	4.000000	21.000000	0.000000
22056.349048	0.200805	0.554329	0.048798	81.120590	18.542997	81.267685	2.317702	0.000000	-4.430379	0.000000	0.000000	0.000000	-1.359962	0.090890	-1.892684	0.000000	0.000000	4.000000	21.000000	0.000000
22056.352381	0.195778	0.554687	0.042903	80.541504	20.476969	83.845032	2.178562	0.000000	-4.500430	0.000000	0.000000	0.000000	-1.508136	0.107592	-1.768310	0.000000	0.000000	4.000000	21.000000	0.000000
22056.355714	0.195778	0.554687	0.042903	80.541504	20.476969	83.845032	2.178562	0.000000	-4.500430	0.000000	0.000000	0.000000	-1.508136	0.107592	-1.768310	0.000000	0.000000	4.000000	21.000000	0.000000
22056.359048	0.195778	0.554687	0.042903	80.541504	20.476969	83.845032	2.178562	0.000000	-4.500430	0.000000	0.000000	0.000000	-1.508136	0.107592	-1.768310	0.000000	0.000000	4.000000	21.000000	0.000000
22056.362381	0.190306	0.555045	0.037413	79.979027	21.948250	85.838974	2.044021	0.000000	-4.563110	0.000000	0.000000	0.000000	-1.641638	0.107208	-1.646973	0.000000	0.000000	4.000000	21.000000	0.000000
22056.365714	0.190306	0.555045	0.037413	79.979027	21.948250	85.838974	2.044021	0.000000	-4.563110	0.000000	0.000000	0.000000	-1.641638	0.107208	-1.646973	0.000000	0.000000	4.000000	21.000000	0.000000
22056.369048	0.190306	0.555045	0.037413	79.979027	21.948250	85.838974	2.044021	0.000000	-4.563110	0.000000	0.000000	0.000000	-1.641638	0.107208	-1.646973	0.000000	0.000000	4.000000	21.000000	0.000000
22056.372381	0.184716	0.555422	0.032219	79.440910	23.560801	86.778679	1.870674	0.000000	-4.515310	0.000000	0.000000	0.000000	-1.677183	0.113205	-1.558438	0.000000	0.000000	4.000000	21.000000	0.000000
22056.375714	0.184716	0.555422	0.032219	79.440910	23.560801	86.778679	1.870674	0.000000	-4.515310	0.000000	0.000000	0.000000	-1.677183	0.113205	-1.558438	0.000000	0.000000	4.000000	21.000000	0.000000
22056.379048	0.184716	0.555422	0.032219	79.440910	23.560801	86.778679	1.870674	0.000000	-4.515310	0.000000	0.000000	0.000000	-1.677183	0.113205	-1.558438	0.000000	0.000000	4.000000	21.000000	0.000000
22056.382381	0.179172	0.555748	0.027252	78.907158	25.568211	87.892479	1.610934	0.000000	-4.235780	0.000000	0.000000	0.000000	-1.663067	0.097758	-1.490033	0.000000	0.000000	4.000000	21.000000	0.000000
22056.385714	0.179172	0.555748	0.027252	78.907158	25.568211	87.892479	1.610934	0.000000	-4.235780	0.000000	0.000000	0.000000	-1.663067	0.097758	-1.490033	0.000000	0.000000	4.000000	21.000000	0.000000
22056.389048	0.179172	0.555748	0.027252	78.907158	25.568211	87.892479	1.610934	0.000000	-4.235780	0.000000	0.000000	0.000000	-1.663067	0.097758	-1.490033	0.000000	0.000000	4.000000	21.000000	0.000000
22056.392381	0.173474	0.556101	0.022597	78.373154	27.635572	89.596092	1.362595	0.000000	-3.958602	0.000000	0.000000	0.000000	-1.709407	0.106018	-1.396384	0.000000	0.000000	4.000000	21.000000	0.000000
22056.395714	0.173474	0.556101	0.022597	78.373154	27.635572	89.596092	1.362595	0.000000	-3.958602	0.000000	0.000000	0.000000	-1.709407	0.106018	-1.396384	0.000000	0.000000	4.000000	21.000000	0.000000
22056.399048	0.173474	0.556101	0.022597	78.373154	27.635572	89.596092	1.362595	0.000000	-3.958602	0.000000	0.000000	0.000000	-1.709407	0.106018	-1.396384	0.000000	0.000000	4.000000	21.000000	0.000000
22056.402381	0.167508	0.556537	0.018417	77.839676	29.164467	90.918663	1.129865	0.000000	-3.673701	0.000000	0.000000	0.000000	-1.789741	0.130590	-1.254211	0.000000	0.000000	4.000000	21.000000	0.000000
22056.405714	0.167508	0.556537	0.018417	77.839676	29.164467	90.918663	1.129865	0.000000	-3.673701	0.000000	0.000000	0.000000	-1.789741	0.130590	-1.254211	0.000000	0.000000	4.000000	21.000000	0.000000
22056.409048	0.167508	0.556537	0.018417	77.839676	29.164467	90.918663	1.129865	0.000000	-3.673701	0.000000	0.000000	0.000000	-1.789741	0.130590	-1.254211	0.000000	0.000000	4.000000	21.000000	0.000000
22056.412381	0.161354	0.557089	0.014917	77.330147	29.722599	90.869209	0.920829	0.000000	-3.375411	0.000000	0.000000	0.000000	-1.846231	0.165603	-1.049981	0.000000	0.000000	4.000000	21.000000	0.000000
22056.415714	0.161354	0.557089	0.014917	77.330147	29.722599	90.869209	0.920829	0.000000	-3.375411	0.000000	0.000000	0.000000	-1.846231	0.165603	-1.049981	0.000000	0.000000	4.000000	21.000000	0.000000
22056.419048	0.161354	0.557089	0.014917	77.330147	29.722599	90.869209	0.920829	0.000000	-3.375411	0.000000	0.000000	0.000000	-1.846231	0.165603	-1.049981	0.000000	0.000000	4.000000	21.000000	0.000000
22056.422381	0.154922	0.557737	0.012128	76.851990	29.453638	89.748047	0.745833	0.000000	-3.067705	0.000000	0.000000	0.000000	-1.929684	0.194516	-0.836551	0.000000	0.000000	4.000000	21.000000	0.000000
22056.425714	0.154922	0.557737	0.012128	76.851990	29.453638	89.748047	0.745833	0.000000	-3.067705	0.000000	0.000000	0.000000	-1.929684	0.194516	-0.836551	0.000000	0.000000	4.000000	21.000000	0.000000
22056.429048	0.154922	0.557737	0.012128	76.851990	29.453638	89.748047	0.745833	0.000000	-3.067705	0.000000	0.000000	0.000000	-1.929684	0.194516	-0.836551	0.000000	0.000000	4.000000	21.000000	0.000000
22056.432381	0.148227	0.558506	0.010188	76.403770	28.928154	88.440323	0.606407	0.000000	-2.746091	0.000000	0.000000	0.000000	-2.008306	0.230551	-0.581904	0.000000	0.000000	4.000000	21.000000	0.000000
22056.435714	0.148227	0.558506	0.010188	76.403770	28.928154	88.440323	0.606407	0.000000	-2.746091	0.000000	0.000000	0.000000	-2.008306	0.230551	-0.581904	0.000000	0.000000	4.000000	21.000000	0.000000
22056.439048	0.148227	0.558506	0.010188	76.403770	28.928154	88.440323	0.606407	0.000000	-2.746091	0.000000	0.000000	0.000000	-2.008306	0.230551	-0.581904	0.000000	0.000000	4.000000	21.000000	0.000000
22056.442381	0.141548	0.559421	0.009018	76.067116	28.759342	87.550545	0.509423	0.000000	-2.411374	0.000000	0.000000	0.000000	-2.003862	0.274591	-0.351035	0.000000	0.000000	4.000000	21.000000	0.000000
22056.445714	0.141548	0.559421	0.009018	76.067116	28.759342	87.550545	0.509423	0.000000	-2.411374	0.000000	0.000000	0.000000	-2.003862	0.274591	-0.351035	0.000000	0.000000	4.000000	21.000000	0.000000
22056.449048	0.141548	0.559421	0.009018	76.067116	28.759342	87.550545	0.509423	0.000000	-2.411374	0.000000	0.000000	0.000000	-2.003862	0.274591	-0.351035	0.000000	0.000000	4.000000	21.000000	0.000000
22056.452381	0.135000	0.560395	0.008444	76.082214	29.648153	87.693512	0.450917	0.000000	-2.077397	0.000000	0.000000	0.000000	-1.964352	0.292185	-0.172305	0.000000	0.000000	4.000000	21.000000	0.000000
22056.455714	0.135000	0.560395	0.008444	76.082214	29.648153	87.693512	0.450917	0.000000	-2.077397	0.000000	0.000000	0.000000	-1.964352	0.292185	-0.172305	0.000000	0.000000	4.000000	21.000000	0.000000
22056.459048	0.135000	0.560395	0.008444	76.082214	29.648153	87.693512	0.450917	0.000000	-2.077397	0.000000	0.000000	0.000000	-1.964352	0.292185	-0.172305	0.000000	0.000000	4.000000	21.000000	0.000000
22056.462381	0.128606	0.561435	0.008460	76.322639	31.556242	88.820122	0.422200	0.000000	-1.750005	0.000000	0.000000	0.000000	-1.918269	0.312107	0.004660	0.000000	0.000000	4.000000	21.000000	0.000000
22056.465714	0.128606	0.561435	0.008460	76.322639	31.556242	88.820122	0.422200	0.000000	-1.750005	0.000000	0.000000	0.000000	-1.918269	0.312107	0.004660	0.000000	0.000000	4.000000	21.000000	0.000000
22056.469048	0.128606	0.561435	0.008460	76.322639	31.556242	88.820122	0.422200	0.000000	-1.750005	0.000000	0.000000	0.000000	-1.918269	0.312107	0.004660	0.000000	0.000000	4.000000	21.000000	0.000000
22056.472381	0.122272	0.562496	0.009168	76.599220	34.066944	90.469101	0.422976	0.000000	-1.430294	0.000000	0.000000	0.000000	-1.900039	0.318370	0.212643	0.000000	0.000000	4.000000	21.000000	0.000000
22056.475714	0.122272	0.562496	0.009168	76.599220	34.066944	90.469101	0.422976	0.000000	-1.430294	0.000000	0.000000	0.000000	-1.900039	0.318370	0.212643	0.000000	0.000000	4.000000	21.000000	0.000000
22056.479048	0.122272	0.562496	0.009168	76.599220	34.066944	90.469101	0.422976	0.000000	-1.430294	0.000000	0.000000	0.000000	-1.900039	0.318370	0.212643	0.000000	0.000000	4.000000	21.000000	0.000000
22056.482381	0.115833	0.563594	0.010583	76.841995	36.712807	92.378799	0.458417	0.000000	-1.113621	0.000000	0.000000	0.000000	-1.931937	0.329197	0.424493	0.000000	0.000000	4.000000	21.000000	0.000000
22056.485714	0.115833	0.563594	0.010583	76.841995	36.712807	92.378799	0.458417	0.000000	-1.113621	0.000000	0.000000	0.000000	-1.931937	0.329197	0.424493	0.000000	0.000000	4.000000	21.000000	0.000000
22056.489048	0.115833	0.563594	0.010583	76.841995	36.712807	92.378799	0.458417	0.000000	-1.113621	0.000000	0.000000	0.000000	-1.931937	0.329197	0.424493	0.000000	0.000000	4.000000	21.000000	0.000000
22056.492381	0.109345	0.564635	0.012679	77.090897	39.210892	93.987686	0.529166	0.000000	-0.791632	0.000000	0.000000	0.000000	-1.946354	0.312507	0.628659	0.000000	0.000000	4.000000	21.000000	0.000000
22056.495714	0.109345	0.564635	0.012679	77.090897	39.210892	93.987686	0.529166	0.000000	-0.791632	0.000000	0.000000	0.000000	-1.946354	0.312507	0.628659	0.000000	0.000000	4.000000	21.000000	0.000000
22056.499048	0.109345	0.564635	0.012679	77.090897	39.210892	93.987686	0.529166	0.000000	-0.791632	0.000000	0.000000	0.000000	-1.946354	0.312507	0.628659	0.000000	0.000000	4.000000	21.000000	0.000000
22056.502381	0.102974	0.565633	0.015386	77.359749	41.516563	95.274513	0.633942	0.000000	-0.467239	0.000000	0.000000	0.000000	-1.911335	0.299262	0.812055	0.000000	0.000000	4.000000	21.000000	0.000000
22056.505714	0.102974	0.565633	0.015386	77.359749	41.516563	95.274513	0.633942	0.000000	-0.467239	0.000000	0.000000	0.000000	-1.911335	0.299262	0.812055	0.000000	0.000000	4.000000	21.000000	0.000000
22056.509048	0.102974	0.565633	0.015386	77.359749	41.516563	95.274513	0.633942	0.000000	-0.467239	0.000000	0.000000	0.000000	-1.911335	0.299262	0.812055	0.000000	0.000000	4.000000	21.000000	0.000000
22056.512381	0.096782	0.566561	0.018695	77.607002	43.824154	96.806519	0.769285	0.000000	-0.148683	0.000000	0.000000	0.000000	-1.857492	0.278319	0.992848	0.000000	0.000000	4.000000	21.000000	0.000000
22056.515714	0.096782	0.566561	0.018695	77.607002	43.824154	96.806519	0.769285	0.000000	-0.148683	0.000000	0.000000	0.000000	-1.857492	0.278319	0.992848	0.000000	0.000000	4.000000	21.000000	0.000000
22056.519048	0.096782	0.566561	0.018695	77.607002	43.824154	96.806519	0.769285	0.000000	-0.148683	0.000000	0.000000	0.000000	-1.857492	0.278319	0.992848	0.000000	0.000000	4.000000	21.000000	0.000000
22056.522381	0.090867	0.567416	0.022524	77.819305	46.193535	98.355835	0.934759	0.000000	0.160899	0.000000	0.000000	0.000000	-1.774361	0.256691	1.148651	0.000000	0.000000	4.000000	21.000000	0.000000
22056.525714	0.090867	0.567416	0.022524	77.819305	46.193535	98.355835	0.934759	0.000000	0.160899	0.000000	0.000000	0.000000	-1.774361	0.256691	1.148651	0.000000	0.000000	4.000000	21.000000	0.000000
22056.529048	0.090867	0.567416	0.022524	77.819305	46.193535	98.355835	0.934759	0.000000	0.160899	0.000000	0.000000	0.000000	-1.774361	0.256691	1.148651	0.000000	0.000000	4.000000	21.000000	0.000000
22056.532381	0.085323	0.568152	0.026849	78.012299	48.691841	99.874207	1.126201	0.000000	0.456626	0.000000	0.000000	0.000000	-1.663389	0.220627	1.297627	0.000000	0.000000	4.000000	21.000000	0.000000
22056.535714	0.085323	0.568152	0.026849	78.012299	48.691841	99.874207	1.126201	0.000000	0.456626	0.000000	0.000000	0.000000	-1.663389	0.220627	1.297627	0.000000	0.000000	4.000000	21.000000	0.000000
22056.539048	0.085323	0.568152	0.026849	78.012299	48.691841	99.874207	1.126201	0.000000	0.456626	0.000000	0.000000	0.000000	-1.663389	0.220627	1.297627	0.000000	0.000000	4.000000	21.000000	0.000000
22056.542381	0.080166	0.568769	0.031588	78.236404	51.416069	101.640808	1.342472	0.000000	0.733857	0.000000	0.000000	0.000000	-1.547146	0.185291	1.421683	0.000000	0.000000	4.000000	21.000000	0.000000
22056.545714	0.080166	0.568769	0.031588	78.236404	51.416069	101.640808	1.342472	0.000000	0.733857	0.000000	0.000000	0.000000	-1.547146	0.185291	1.421683	0.000000	0.000000	4.000000	21.000000	0.000000
22056.549048	0.080166	0.568769	0.031588	78.236404	51.416069	101.640808	1.342472	0.000000	0.733857	0.000000	0.000000	0.000000	-1.547146	0.185291	1.421683	0.000000	0.000000	4.000000	21.000000	0.000000
22056.552381	0.075345	0.569253	0.036781	78.540390	54.198559	103.188492	1.579419	0.000000	0.991714	0.000000	0.000000	0.000000	-1.446308	0.145096	1.557754	0.000000	0.000000	4.000000	21.000000	0.000000
22056.555714	0.075345	0.569253	0.036781	78.540390	54.198559	103.188492	1.579419	0.000000	0.991714	0.000000	0.000000	0.000000	-1.446308	0.145096	1.557754	0.000000	0.000000	4.000000	21.000000	0.000000
22056.559048	0.075345	0.569253	0.036781	78.540390	54.198559	103.188492	1.579419	0.000000	0.991714	0.000000	0.000000	0.000000	-1.446308	0.145096	1.557754	0.000000	0.000000	4.000000	21.000000	0.000000
22056.562381	0.070940	0.569612	0.042374	78.927048	57.082191	104.670563	1.839045	0.000000	1.232766	0.000000	0.000000	0.000000	-1.321381	0.107673	1.677929	0.000000	0.000000	4.000000	21.000000	0.000000
22056.565714	0.070940	0.569612	0.042374	78.927048	57.082191	104.670563	1.839045	0.000000	1.232766	0.000000	0.000000	0.000000	-1.321381	0.107673	1.677929	0.000000	0.000000	4.000000	21.000000	0.000000
22056.569048	0.070940	0.569612	0.042374	78.927048	57.082191	104.670563	1.839045	0.000000	1.232766	0.000000	0.000000	0.000000	-1.321381	0.107673	1.677929	0.000000	0.000000	4.000000	21.000000	0.000000
22056.572381	0.066978	0.569827	0.048394	79.276627	60.293243	106.607117	2.118700	0.000000	1.452996	0.000000	0.000000	0.000000	-1.188670	0.064444	1.806124	0.000000	0.000000	4.000000	21.000000	0.000000
22056.575714	0.066978	0.569827	0.048394	79.276627	60.293243	106.607117	2.118700	0.000000	1.452996	0.000000	0.000000	0.000000	-1.188670	0.064444	1.806124	0.000000	0.000000	4.000000	21.000000	0.000000
22056.579048	0.066978	0.569827	0.048394	79.276627	60.293243	106.607117	2.118700	0.000000	1.452996	0.000000	0.000000	0.000000	-1.188670	0.064444	1.806124	0.000000	0.000000	4.000000	21.000000	0.000000
22056.582381	0.063481	0.569895	0.054821	79.569153	63.701618	108.764542	2.419720	0.000000	1.651107	0.000000	0.000000	0.000000	-1.049011	0.020581	1.928096	0.000000	0.000000	4.000000	21.000000	0.000000
22056.585714	0.063481	0.569895	0.054821	79.569153	63.701618	108.764542	2.419720	0.000000	1.651107	0.000000	0.000000	0.000000	-1.049011	0.020581	1.928096	0.000000	0.000000	4.000000	21.000000	0.000000
22056.589048	0.063481	0.569895	0.054821	79.569153	63.701618	108.764542	2.419720	0.000000	1.651107	0.000000	0.000000	0.000000	-1.049011	0.020581	1.928096	0.000000	0.000000	4.000000	21.000000	0.000000
22056.592381	0.060487	0.569847	0.061500	79.809685	67.324142	111.404922	2.741070	0.000000	1.825943	0.000000	0.000000	0.000000	-0.898138	-0.014649	2.003438	0.000000	0.000000	4.000000	21.000000	0.000000
22056.595714	0.060487	0.569847	0.061500	79.809685	67.324142	111.404922	2.741070	0.000000	1.825943	0.000000	0.000000	0.000000	-0.898138	-0.014649	2.003438	0.000000	0.000000	4.000000	21.000000	0.000000
22056.599048	0.060487	0.569847	0.061500	79.809685	67.324142	111.404922	2.741070	0.000000	1.825943	0.000000	0.000000	0.000000	-0.898138	-0.014649	2.003438	0.000000	0.000000	4.000000	21.000000	0.000000
22056.602381	0.057963	0.569661	0.068461	80.000252	71.236847	114.494736	3.074976	0.000000	1.975632	0.000000	0.000000	0.000000	-0.757324	-0.055797	2.088331	0.000000	0.000000	4.000000	21.000000	0.000000
22056.605714	0.057963	0.569661	0.068461	80.000252	71.236847	114.494736	3.074976	0.000000	1.975632	0.000000	0.000000	0.000000	-0.757324	-0.055797	2.088331	0.000000	0.000000	4.000000	21.000000	0.000000
22056.609048	0.057963	0.569661	0.068461	80.000252	71.236847	114.494736	3.074976	0.000000	1.975632	0.000000	0.000000	0.000000	-0.757324	-0.055797	2.088331	0.000000	0.000000	4.000000	21.000000	0.000000
22056.612381	0.056046	0.569414	0.075674	80.144417	75.539063	117.873726	3.423031	0.000000	2.101853	0.000000	0.000000	0.000000	-0.575114	-0.073853	2.163928	0.000000	0.000000	4.000000	21.000000	0.000000
22056.615714	0.056046	0.569414	0.075674	80.144417	75.539063	117.873726	3.423031	0.000000	2.101853	0.000000	0.000000	0.000000	-0.575114	-0.073853	2.163928	0.000000	0.000000	4.000000	21.000000	0.000000
22056.619048	0.056046	0.569414	0.075674	80.144417	75.539063	117.873726	3.423031	0.000000	2.101853	0.000000	0.000000	0.000000	-0.575114	-0.073853	2.163928	0.000000	0.000000	4.000000	21.000000	0.000000
22056.622381	0.054724	0.569084	0.083064	80.234550	80.038658	121.405441	3.783686	0.000000	2.197706	0.000000	0.000000	0.000000	-0.396667	-0.099100	2.216963	0.000000	0.000000	4.000000	21.000000	0.000000
22056.625714	0.054724	0.569084	0.083064	80.234550	80.038658	121.405441	3.783686	0.000000	2.197706	0.000000	0.000000	0.000000	-0.396667	-0.099100	2.216963	0.000000	0.000000	4.000000	21.000000	0.000000
22056.629048	0.054724	0.569084	0.083064	80.234550	80.038658	121.405441	3.783686	0.000000	2.197706	0.000000	0.000000	0.000000	-0.396667	-0.099100	2.216963	0.000000	0.000000	4.000000	21.000000	0.000000
22056.632381	0.054045	0.568742	0.090630	80.273567	84.604088	125.005806	4.153180	0.000000	2.263817	0.000000	0.000000	0.000000	-0.203454	-0.102741	2.269916	0.000000	0.000000	4.000000	21.000000	0.000000
22056.635714	0.054045	0.568742	0.090630	80.273567	84.604088	125.005806	4.153180	0.000000	2.263817	0.000000	0.000000	0.000000	-0.203454	-0.102741	2.269916	0.000000	0.000000	4.000000	21.000000	0.000000
22056.639048	0.054045	0.568742	0.090630	80.273567	84.604088	125.005806	4.153180	0.000000	2.263817	0.000000	0.000000	0.000000	-0.203454	-0.102741	2.269916	0.000000	0.000000	4.000000	21.000000	0.000000
22056.642381	0.054050	0.568371	0.098229	80.296982	89.361320	128.932983	4.459478	0.000000	2.261207	0.000000	0.000000	0.000000	0.001302	-0.111176	2.279719	0.000000	0.000000	4.000000	21.000000	0.000000
22056.645714	0.054050	0.568371	0.098229	80.296982	89.361320	128.932983	4.459478	0.000000	2.261207	0.000000	0.000000	0.000000	0.001302	-0.111176	2.279719	0.000000	0.000000	4.000000	21.000000	0.000000
22056.649048	0.054050	0.568371	0.098229	80.296982	89.361320	128.932983	4.459478	0.000000	2.261207	0.000000	0.000000	0.000000	0.001302	-0.111176	2.279719	0.000000	0.000000	4.000000	21.000000	0.000000
22056.652381	0.054706	0.567975	0.105802	80.338364	94.488579	133.369644	4.528971	0.000000	2.118589	0.000000	0.000000	0.000000	0.196790	-0.118898	2.271775	0.000000	0.000000	4.000000	21.000000	0.000000
22056.655714	0.054706	0.567975	0.105802	80.338364	94.488579	133.369644	4.528971	0.000000	2.118589	0.000000	0.000000	0.000000	0.196790	-0.118898	2.271775	0.000000	0.000000	4.000000	21.000000	0.000000
22056.659048	0.054706	0.567975	0.105802	80.338364	94.488579	133.369644	4.528971	0.000000	2.118589	0.000000	0.000000	0.000000	0.196790	-0.118898	2.271775	0.000000	0.000000	4.000000	21.000000	0.000000
22056.662381	0.055957	0.567564	0.113328	80.405907	99.896294	138.176559	4.596501	0.000000	1.967785	0.000000	0.000000	0.000000	0.375248	-0.123125	2.258000	0.000000	0.000000	4.000000	21.000000	0.000000
22056.665714	0.055957	0.567564	0.113328	80.405907	99.896294	138.176559	4.596501	0.000000	1.967785	0.000000	0.000000	0.000000	0.375248	-0.123125	2.258000	0.000000	0.000000	4.000000	21.000000	0.000000
22056.669048	0.055957	0.567564	0.113328	80.405907	99.896294	138.176559	4.596501	0.000000	1.967785	0.000000	0.000000	0.000000	0.375248	-0.123125	2.258000	0.000000	0.000000	4.000000	21.000000	0.000000
22056.672381	0.057728	0.567144	0.120655	80.516556	105.419701	143.155640	4.660422	0.000000	1.811205	0.000000	0.000000	0.000000	0.531361	-0.126153	2.198140	0.000000	0.000000	4.000000	21.000000	0.000000
22056.675714	0.057728	0.567144	0.120655	80.516556	105.419701	143.155640	4.660422	0.000000	1.811205	0.000000	0.000000	0.000000	0.531361	-0.126153	2.198140	0.000000	0.000000	4.000000	21.000000	0.000000
22056.679048	0.057728	0.567144	0.120655	80.516556	105.419701	143.155640	4.660422	0.000000	1.811205	0.000000	0.000000	0.000000	0.531361	-0.126153	2.198140	0.000000	0.000000	4.000000	21.000000	0.000000
22056.682381	0.060066	0.566749	0.127770	80.656807	111.098236	148.190460	4.718771	0.000000	1.653242	0.000000	0.000000	0.000000	0.701358	-0.118396	2.134461	0.000000	0.000000	4.000000	21.000000	0.000000
22056.685714	0.060066	0.566749	0.127770	80.656807	111.098236	148.190460	4.718771	0.000000	1.653242	0.000000	0.000000	0.000000	0.701358	-0.118396	2.134461	0.000000	0.000000	4.000000	21.000000	0.000000
22056.689048	0.060066	0.566749	0.127770	80.656807	111.098236	148.190460	4.718771	0.000000	1.653242	0.000000	0.000000	0.000000	0.701358	-0.118396	2.134461	0.000000	0.000000	4.000000	21.000000	0.000000
22056.692381	0.062918	0.566326	0.134533	80.808624	116.920792	153.281906	4.772335	0.000000	1.491582	0.000000	0.000000	0.000000	0.855738	-0.126987	2.028691	0.000000	0.000000	4.000000	21.000000	0.000000
22056.695714	0.062918	0.566326	0.134533	80.808624	116.920792	153.281906	4.772335	0.000000	1.491582	0.000000	0.000000	0.000000	0.855738	-0.126987	2.028691	0.000000	0.000000	4.000000	21.000000	0.000000
22056.699048	0.062918	0.566326	0.134533	80.808624	116.920792	153.281906	4.772335	0.000000	1.491582	0.000000	0.000000	0.000000	0.855738	-0.126987	2.028691	0.000000	0.000000	4.000000	21.000000	0.000000
22056.702381	0.066240	0.565926	0.140919	80.935318	122.794655	158.385239	4.820244	0.000000	1.328626	0.000000	0.000000	0.000000	0.996578	-0.120074	1.915908	0.000000	0.000000	4.000000	21.000000	0.000000
22056.705714	0.066240	0.565926	0.140919	80.935318	122.794655	158.385239	4.820244	0.000000	1.328626	0.000000	0.000000	0.000000	0.996578	-0.120074	1.915908	0.000000	0.000000	4.000000	21.000000	0.000000
22056.709048	0.066240	0.565926	0.140919	80.935318	122.794655	158.385239	4.820244	0.000000	1.328626	0.000000	0.000000	0.000000	0.996578	-0.120074	1.915908	0.000000	0.000000	4.000000	21.000000	0.000000
22056.712381	0.070006	0.565596	0.146867	80.986923	128.475006	163.298904	4.862411	0.000000	1.164887	0.000000	0.000000	0.000000	1.129917	-0.099006	1.784561	0.000000	0.000000	4.000000	21.000000	0.000000
22056.715714	0.070006	0.565596	0.146867	80.986923	128.475006	163.298904	4.862411	0.000000	1.164887	0.000000	0.000000	0.000000	1.129917	-0.099006	1.784561	0.000000	0.000000	4.000000	21.000000	0.000000
22056.719048	0.070006	0.565596	0.146867	80.986923	128.475006	163.298904	4.862411	0.000000	1.164887	0.000000	0.000000	0.000000	1.129917	-0.099006	1.784561	0.000000	0.000000	4.000000	21.000000	0.000000
22056.722381	0.074135	0.565305	0.152357	80.920914	133.689163	167.790527	4.898886	0.000000	1.000459	0.000000	0.000000	0.000000	1.238437	-0.087246	1.646981	0.000000	0.000000	4.000000	21.000000	0.000000
22056.725714	0.074135	0.565305	0.152357	80.920914	133.689163	167.790527	4.898886	0.000000	1.000459	0.000000	0.000000	0.000000	1.238437	-0.087246	1.646981	0.000000	0.000000	4.000000	21.000000	0.000000
22056.729048	0.074135	0.565305	0.152357	80.920914	133.689163	167.790527	4.898886	0.000000	1.000459	0.000000	0.000000	0.000000	1.238437	-0.087246	1.646981	0.000000	0.000000	4.000000	21.000000	0.000000
22056.732381	0.078685	0.565094	0.157376	80.743118	138.223770	171.658386	4.929468	0.000000	0.836866	0.000000	0.000000	0.000000	1.365262	-0.063083	1.505459	0.000000	0.000000	4.000000	21.000000	0.000000
22056.735714	0.078685	0.565094	0.157376	80.743118	138.223770	171.658386	4.929468	0.000000	0.836866	0.000000	0.000000	0.000000	1.365262	-0.063083	1.505459	0.000000	0.000000	4.000000	21.000000	0.000000
22056.739048	0.078685	0.565094	0.157376	80.743118	138.223770	171.658386	4.929468	0.000000	0.836866	0.000000	0.000000	0.000000	1.365262	-0.063083	1.505459	0.000000	0.000000	4.000000	21.000000	0.000000
22056.742381	0.083660	0.564987	0.161900	80.499268	141.987305	174.789307	4.954763	0.000000	0.671060	0.000000	0.000000	0.000000	1.492232	-0.032352	1.357184	0.000000	0.000000	4.000000	21.000000	0.000000
22056.745714	0.083660	0.564987	0.161900	80.499268	141.987305	174.789307	4.954763	0.000000	0.671060	0.000000	0.000000	0.000000	1.492232	-0.032352	1.357184	0.000000	0.000000	4.000000	21.000000	0.000000
22056.749048	0.083660	0.564987	0.161900	80.499268	141.987305	174.789307	4.954763	0.000000	0.671060	0.000000	0.000000	0.000000	1.492232	-0.032352	1.357184	0.000000	0.000000	4.000000	21.000000	0.000000
22056.752381	0.088998	0.564934	0.165926	80.272476	145.000488	177.184082	4.974726	0.000000	0.502096	0.000000	0.000000	0.000000	1.601439	-0.015751	1.208011	0.000000	0.000000	4.000000	21.000000	0.000000
22056.755714	0.088998	0.564934	0.165926	80.272476	145.000488	177.184082	4.974726	0.000000	0.502096	0.000000	0.000000	0.000000	1.601439	-0.015751	1.208011	0.000000	0.000000	4.000000	21.000000	0.000000
22056.759048	0.088998	0.564934	0.165926	80.272476	145.000488	177.184082	4.974726	0.000000	0.502096	0.000000	0.000000	0.000000	1.601439	-0.015751	1.208011	0.000000	0.000000	4.000000	21.000000	0.000000
22056.762381	0.094727	0.564977	0.169444	80.214233	147.392853	179.096161	4.989044	0.000000	0.330815	0.000000	0.000000	0.000000	1.718794	0.013021	1.055175	0.000000	0.000000	4.000000	21.000000	0.000000
22056.765714	0.094727	0.564977	0.169444	80.214233	147.392853	179.096161	4.989044	0.000000	0.330815	0.000000	0.000000	0.000000	1.718794	0.013021	1.055175	0.000000	0.000000	4.000000	21.000000	0.000000
22056.769048	0.094727	0.564977	0.169444	80.214233	147.392853	179.096161	4.989044	0.000000	0.330815	0.000000	0.000000	0.000000	1.718794	0.013021	1.055175	0.000000	0.000000	4.000000	21.000000	0.000000
22056.772381	0.100742	0.565091	0.172379	80.437149	149.155167	-178.828247	4.997581	0.000000	0.155522	0.000000	0.000000	0.000000	1.804395	0.033914	0.880616	0.000000	0.000000	4.000000	21.000000	0.000000
22056.775714	0.100742	0.565091	0.172379	80.437149	149.155167	-178.828247	4.997581	0.000000	0.155522	0.000000	0.000000	0.000000	1.804395	0.033914	0.880616	0.000000	0.000000	4.000000	21.000000	0.000000
22056.779048	0.100742	0.565091	0.172379	80.437149	149.155167	-178.828247	4.997581	0.000000	0.155522	0.000000	0.000000	0.000000	1.804395	0.033914	0.880616	0.000000	0.000000	4.000000	21.000000	0.000000
22056.782381	0.106974	0.565278	0.174742	80.874886	150.676941	-176.454803	4.999953	0.000000	-0.021512	0.000000	0.000000	0.000000	1.869701	0.056317	0.709019	0.000000	0.000000	4.000000	21.000000	0.000000
22056.785714	0.106974	0.565278	0.174742	80.874886	150.676941	-176.454803	4.999953	0.000000	-0.021512	0.000000	0.000000	0.000000	1.869701	0.056317	0.709019	0.000000	0.000000	4.000000	21.000000	0.000000
22056.789048	0.106974	0.565278	0.174742	80.874886	150.676941	-176.454803	4.999953	0.000000	-0.021512	0.000000	0.000000	0.000000	1.869701	0.056317	0.709019	0.000000	0.000000	4.000000	21.000000	0.000000
22056.792381	0.113456	0.565528	0.176422	81.348145	152.850861	-173.253143	4.996023	0.000000	-0.199392	0.000000	0.000000	0.000000	1.944699	0.074880	0.503805	0.000000	0.000000	4.000000	21.000000	0.000000
22056.795714	0.113456	0.565528	0.176422	81.348145	152.850861	-173.253143	4.996023	0.000000	-0.199392	0.000000	0.000000	0.000000	1.944699	0.074880	0.503805	0.000000	0.000000	4.000000	21.000000	0.000000
22056.799048	0.113456	0.565528	0.176422	81.348145	152.850861	-173.253143	4.996023	0.000000	-0.199392	0.000000	0.000000	0.000000	1.944699	0.074880	0.503805	0.000000	0.000000	4.000000	21.000000	0.000000
22056.802381	0.120056	0.565808	0.177445	81.801086	155.690796	-169.216721	4.985519	0.000000	-0.380264	0.000000	0.000000	0.000000	1.979910	0.083928	0.307046	0.000000	0.000000	4.000000	21.000000	0.000000
22056.805714	0.120056	0.565808	0.177445	81.801086	155.690796	-169.216721	4.985519	0.000000	-0.380264	0.000000	0.000000	0.000000	1.979910	0.083928	0.307046	0.000000	0.000000	4.000000	21.000000	0.000000
22056.809048	0.120056	0.565808	0.177445	81.801086	155.690796	-169.216721	4.985519	0.000000	-0.380264	0.000000	0.000000	0.000000	1.979910	0.083928	0.307046	0.000000	0.000000	4.000000	21.000000	0.000000
22056.812381	0.126821	0.566141	0.177817	82.214523	158.859589	-165.141266	4.968365	0.000000	-0.561558	0.000000	0.000000	0.000000	2.029515	0.099914	0.111512	0.000000	0.000000	4.000000	21.000000	0.000000
22056.815714	0.126821	0.566141	0.177817	82.214523	158.859589	-165.141266	4.968365	0.000000	-0.561558	0.000000	0.000000	0.000000	2.029515	0.099914	0.111512	0.000000	0.000000	4.000000	21.000000	0.000000
22056.819048	0.126821	0.566141	0.177817	82.214523	158.859589	-165.141266	4.968365	0.000000	-0.561558	0.000000	0.000000	0.000000	2.029515	0.099914	0.111512	0.000000	0.000000	4.000000	21.000000	0.000000
22056.822381	0.133707	0.566493	0.177548	82.591728	161.934464	-160.865814	4.944074	0.000000	-0.745742	0.000000	0.000000	0.000000	2.065701	0.105736	-0.080673	0.000000	0.000000	4.000000	21.000000	0.000000
22056.825714	0.133707	0.566493	0.177548	82.591728	161.934464	-160.865814	4.944074	0.000000	-0.745742	0.000000	0.000000	0.000000	2.065701	0.105736	-0.080673	0.000000	0.000000	4.000000	21.000000	0.000000
22056.829048	0.133707	0.566493	0.177548	82.591728	161.934464	-160.865814	4.944074	0.000000	-0.745742	0.000000	0.000000	0.000000	2.065701	0.105736	-0.080673	0.000000	0.000000	4.000000	21.000000	0.000000
22056.832381	0.140702	0.566907	0.176665	82.991905	164.918915	-156.375641	4.912261	0.000000	-0.932573	0.000000	0.000000	0.000000	2.098620	0.124167	-0.264877	0.000000	0.000000	4.000000	21.000000	0.000000
22056.835714	0.140702	0.566907	0.176665	82.991905	164.918915	-156.375641	4.912261	0.000000	-0.932573	0.000000	0.000000	0.000000	2.098620	0.124167	-0.264877	0.000000	0.000000	4.000000	21.000000	0.000000
22056.839048	0.140702	0.566907	0.176665	82.991905	164.918915	-156.375641	4.912261	0.000000	-0.932573	0.000000	0.000000	0.000000	2.098620	0.124167	-0.264877	0.000000	0.000000	4.000000	21.000000	0.000000
22056.842381	0.147761	0.567347	0.175179	83.502670	168.274353	-152.031738	4.872359	0.000000	-1.122551	0.000000	0.000000	0.000000	2.117735	0.131944	-0.445866	0.000000	0.000000	4.000000	21.000000	0.000000
22056.845714	0.147761	0.567347	0.175179	83.502670	168.274353	-152.031738	4.872359	0.000000	-1.122551	0.000000	0.000000	0.000000	2.117735	0.131944	-0.445866	0.000000	0.000000	4.000000	21.000000	0.000000
22056.849048	0.147761	0.567347	0.175179	83.502670	168.274353	-152.031738	4.872359	0.000000	-1.122551	0.000000	0.000000	0.000000	2.117735	0.131944	-0.445866	0.000000	0.000000	4.000000	21.000000	0.000000
22056.852381	0.154790	0.567767	0.173168	84.123100	173.052704	-146.771805	4.823922	0.000000	-1.315209	0.000000	0.000000	0.000000	2.108759	0.126121	-0.603212	0.000000	0.000000	4.000000	21.000000	0.000000
22056.855714	0.154790	0.567767	0.173168	84.123100	173.052704	-146.771805	4.823922	0.000000	-1.315209	0.000000	0.000000	0.000000	2.108759	0.126121	-0.603212	0.000000	0.000000	4.000000	21.000000	0.000000
22056.859048	0.154790	0.567767	0.173168	84.123100	173.052704	-146.771805	4.823922	0.000000	-1.315209	0.000000	0.000000	0.000000	2.108759	0.126121	-0.603212	0.000000	0.000000	4.000000	21.000000	0.000000
22056.862381	0.161491	0.568214	0.170770	84.839920	-179.878983	-138.595612	4.767076	0.000000	-1.508305	0.000000	0.000000	0.000000	2.010188	0.134165	-0.719340	0.000000	0.000000	4.000000	21.000000	0.000000
22056.865714	0.161491	0.568214	0.170770	84.839920	-179.878983	-138.595612	4.767076	0.000000	-1.508305	0.000000	0.000000	0.000000	2.010188	0.134165	-0.719340	0.000000	0.000000	4.000000	21.000000	0.000000
22056.869048	0.161491	0.568214	0.170770	84.839920	-179.878983	-138.595612	4.767076	0.000000	-1.508305	0.000000	0.000000	0.000000	2.010188	0.134165	-0.719340	0.000000	0.000000	4.000000	21.000000	0.000000
22056.872381	0.167805	0.568584	0.167934	85.520836	-169.964294	-127.413521	4.704316	0.000000	-1.693934	0.000000	0.000000	0.000000	1.894064	0.110816	-0.850752	0.000000	0.000000	4.000000	21.000000	0.000000
22056.875714	0.167805	0.568584	0.167934	85.520836	-169.964294	-127.413521	4.704316	0.000000	-1.693934	0.000000	0.000000	0.000000	1.894064	0.110816	-0.850752	0.000000	0.000000	4.000000	21.000000	0.000000
22056.879048	0.167805	0.568584	0.167934	85.520836	-169.964294	-127.413521	4.704316	0.000000	-1.693934	0.000000	0.000000	0.000000	1.894064	0.110816	-0.850752	0.000000	0.000000	4.000000	21.000000	0.000000
22056.882381	0.173751	0.568930	0.164669	86.054047	-158.821930	-115.260796	4.636353	0.000000	-1.871958	0.000000	0.000000	0.000000	1.783964	0.103789	-0.979532	0.000000	0.000000	4.000000	21.000000	0.000000
22056.885714	0.173751	0.568930	0.164669	86.054047	-158.821930	-115.260796	4.636353	0.000000	-1.871958	0.000000	0.000000	0.000000	1.783964	0.103789	-0.979532	0.000000	0.000000	4.000000	21.000000	0.000000
22056.889048	0.173751	0.568930	0.164669	86.054047	-158.821930	-115.260796	4.636353	0.000000	-1.871958	0.000000	0.000000	0.000000	1.783964	0.103789	-0.979532	0.000000	0.000000	4.000000	21.000000	0.000000
22056.892381	0.179220	0.569188	0.160967	86.488548	-152.260025	-107.405090	4.563230	0.000000	-2.043754	0.000000	0.000000	0.000000	1.640570	0.077606	-1.110706	0.000000	0.000000	4.000000	21.000000	0.000000
22056.895714	0.179220	0.569188	0.160967	86.488548	-152.260025	-107.405090	4.563230	0.000000	-2.043754	0.000000	0.000000	0.000000	1.640570	0.077606	-1.110706	0.000000	0.000000	4.000000	21.000000	0.000000
22056.899048	0.179220	0.569188	0.160967	86.488548	-152.260025	-107.405090	4.563230	0.000000	-2.043754	0.000000	0.000000	0.000000	1.640570	0.077606	-1.110706	0.000000	0.000000	4.000000	21.000000	0.000000
22056.902381	0.184345	0.569411	0.156894	86.926804	-152.595245	-106.114822	4.486135	0.000000	-2.207848	0.000000	0.000000	0.000000	1.537570	0.066706	-1.221876	0.000000	0.000000	4.000000	21.000000	0.000000
22056.905714	0.184345	0.569411	0.156894	86.926804	-152.595245	-106.114822	4.486135	0.000000	-2.207848	0.000000	0.000000	0.000000	1.537570	0.066706	-1.221876	0.000000	0.000000	4.000000	21.000000	0.000000
22056.909048	0.184345	0.569411	0.156894	86.926804	-152.595245	-106.114822	4.486135	0.000000	-2.207848	0.000000	0.000000	0.000000	1.537570	0.066706	-1.221876	0.000000	0.000000	4.000000	21.000000	0.000000
22056.912381	0.189147	0.569595	0.152446	87.300789	-155.443893	-107.604309	4.403953	0.000000	-2.367530	0.000000	0.000000	0.000000	1.440617	0.055141	-1.334427	0.000000	0.000000	4.000000	21.000000	0.000000
22056.915714	0.189147	0.569595	0.152446	87.300789	-155.443893	-107.604309	4.403953	0.000000	-2.367530	0.000000	0.000000	0.000000	1.440617	0.055141	-1.334427	0.000000	0.000000	4.000000	21.000000	0.000000
22056.919048	0.189147	0.569595	0.152446	87.300789	-155.443893	-107.604309	4.403953	0.000000	-2.367530	0.000000	0.000000	0.000000	1.440617	0.055141	-1.334427	0.000000	0.000000	4.000000	21.000000	0.000000
22056.922381	0.193382	0.569805	0.147783	87.602486	-159.961731	-111.156143	4.316178	0.000000	-2.524006	0.000000	0.000000	0.000000	1.270567	0.063020	-1.399014	0.000000	0.000000	4.000000	21.000000	0.000000
22056.925714	0.193382	0.569805	0.147783	87.602486	-159.961731	-111.156143	4.316178	0.000000	-2.524006	0.000000	0.000000	0.000000	1.270567	0.063020	-1.399014	0.000000	0.000000	4.000000	21.000000	0.000000
22056.929048	0.193382	0.569805	0.147783	87.602486	-159.961731	-111.156143	4.316178	0.000000	-2.524006	0.000000	0.000000	0.000000	1.270567	0.063020	-1.399014	0.000000	0.000000	4.000000	21.000000	0.000000
22056.932381	0.197119	0.570046	0.142831	87.831924	-165.728088	-115.960838	4.226852	0.000000	-2.670903	0.000000	0.000000	0.000000	1.120926	0.072369	-1.485521	0.000000	0.000000	4.000000	21.000000	0.000000
22056.935714	0.197119	0.570046	0.142831	87.831924	-165.728088	-115.960838	4.226852	0.000000	-2.670903	0.000000	0.000000	0.000000	1.120926	0.072369	-1.485521	0.000000	0.000000	4.000000	21.000000	0.000000
22056.939048	0.197119	0.570046	0.142831	87.831924	-165.728088	-115.960838	4.226852	0.000000	-2.670903	0.000000	0.000000	0.000000	1.120926	0.072369	-1.485521	0.000000	0.000000	4.000000	21.000000	0.000000
22056.942381	0.200292	0.570294	0.137600	88.018303	-172.967621	-122.165886	4.134717	0.000000	-2.811426	0.000000	0.000000	0.000000	0.952116	0.074344	-1.569124	0.000000	0.000000	4.000000	21.000000	0.000000
22056.945714	0.200292	0.570294	0.137600	88.018303	-172.967621	-122.165886	4.134717	0.000000	-2.811426	0.000000	0.000000	0.000000	0.952116	0.074344	-1.569124	0.000000	0.000000	4.000000	21.000000	0.000000
22056.949048	0.200292	0.570294	0.137600	88.018303	-172.967621	-122.165886	4.134717	0.000000	-2.811426	0.000000	0.000000	0.000000	0.952116	0.074344	-1.569124	0.000000	0.000000	4.000000	21.000000	0.000000
22056.952381	0.202881	0.570530	0.132124	88.181244	176.494476	-131.961456	4.040614	0.000000	-2.945070	0.000000	0.000000	0.000000	0.776705	0.070818	-1.642814	0.000000	0.000000	4.000000	21.000000	0.000000
22056.955714	0.202881	0.570530	0.132124	88.181244	176.494476	-131.961456	4.040614	0.000000	-2.945070	0.000000	0.000000	0.000000	0.776705	0.070818	-1.642814	0.000000	0.000000	4.000000	21.000000	0.000000
22056.959048	0.202881	0.570530	0.132124	88.181244	176.494476	-131.961456	4.040614	0.000000	-2.945070	0.000000	0.000000	0.000000	0.776705	0.070818	-1.642814	0.000000	0.000000	4.000000	21.000000	0.000000
22056.962381	0.204996	0.570784	0.126360	88.324974	159.137726	-148.647125	3.945053	0.000000	-3.071898	0.000000	0.000000	0.000000	0.634359	0.076143	-1.729185	0.000000	0.000000	4.000000	21.000000	0.000000
22056.965714	0.204996	0.570784	0.126360	88.324974	159.137726	-148.647125	3.945053	0.000000	-3.071898	0.000000	0.000000	0.000000	0.634359	0.076143	-1.729185	0.000000	0.000000	4.000000	21.000000	0.000000
22056.969048	0.204996	0.570784	0.126360	88.324974	159.137726	-148.647125	3.945053	0.000000	-3.071898	0.000000	0.000000	0.000000	0.634359	0.076143	-1.729185	0.000000	0.000000	4.000000	21.000000	0.000000
22056.972381	0.206637	0.571083	0.120400	88.342819	132.697357	-174.201279	3.845659	0.000000	-3.195451	0.000000	0.000000	0.000000	0.492214	0.089799	-1.788181	0.000000	0.000000	4.000000	21.000000	0.000000
22056.975714	0.206637	0.571083	0.120400	88.342819	132.697357	-174.201279	3.845659	0.000000	-3.195451	0.000000	0.000000	0.000000	0.492214	0.089799	-1.788181	0.000000	0.000000	4.000000	21.000000	0.000000
22056.979048	0.206637	0.571083	0.120400	88.342819	132.697357	-174.201279	3.845659	0.000000	-3.195451	0.000000	0.000000	0.000000	0.492214	0.089799	-1.788181	0.000000	0.000000	4.000000	21.000000	0.000000
22056.982381	0.207836	0.571456	0.114325	88.045853	105.416901	159.421906	3.742990	0.000000	-3.315121	0.000000	0.000000	0.000000	0.359758	0.111821	-1.822544	0.000000	0.000000	4.000000	21.000000	0.000000
22056.985714	0.207836	0.571456	0.114325	88.045853	105.416901	159.421906	3.742990	0.000000	-3.315121	0.000000	0.000000	0.000000	0.359758	0.111821	-1.822544	0.000000	0.000000	4.000000	21.000000	0.000000
22056.989048	0.207836	0.571456	0.114325	88.045853	105.416901	159.421906	3.742990	0.000000	-3.315121	0.000000	0.000000	0.000000	0.359758	0.111821	-1.822544	0.000000	0.000000	4.000000	21.000000	0.000000
22056.992381	0.208528	0.571936	0.108193	87.529312	85.587837	140.047394	3.637248	0.000000	-3.430806	0.000000	0.000000	0.000000	0.207727	0.144149	-1.839417	0.000000	0.000000	4.000000	21.000000	0.000000
22056.995714	0.208528	0.571936	0.108193	87.529312	85.587837	140.047394	3.637248	0.000000	-3.430806	0.000000	0.000000	0.000000	0.207727	0.144149	-1.839417	0.000000	0.000000	4.000000	21.000000	0.000000
22056.999048	0.208528	0.571936	0.108193	87.529312	85.587837	140.047394	3.637248	0.000000	-3.430806	0.000000	0.000000	0.000000	0.207727	0.144149	-1.839417	0.000000	0.000000	4.000000	21.000000	0.000000
22057.002381	0.208557	0.572512	0.102129	86.953156	71.406410	125.833725	3.530065	0.000000	-3.540995	0.000000	0.000000	0.000000	0.008618	0.172859	-1.819149	0.000000	0.000000	4.000000	21.000000	0.000000
22057.005714	0.208557	0.572512	0.102129	86.953156	71.406410	125.833725	3.530065	0.000000	-3.540995	0.000000	0.000000	0.000000	0.008618	0.172859	-1.819149	0.000000	0.000000	4.000000	21.000000	0.000000
22057.009048	0.208557	0.572512	0.102129	86.953156	71.406410	125.833725	3.530065	0.000000	-3.540995	0.000000	0.000000	0.000000	0.008618	0.172859	-1.819149	0.000000	0.000000	4.000000	21.000000	0.000000
22057.012381	0.207846	0.573186	0.096206	86.363045	60.696053	115.222572	3.426079	0.000000	-3.641701	0.000000	0.000000	0.000000	-0.213319	0.202075	-1.776898	0.000000	0.000000	4.000000	21.000000	0.000000
22057.015714	0.207846	0.573186	0.096206	86.363045	60.696053	115.222572	3.426079	0.000000	-3.641701	0.000000	0.000000	0.000000	-0.213319	0.202075	-1.776898	0.000000	0.000000	4.000000	21.000000	0.000000
22057.019048	0.207846	0.573186	0.096206	86.363045	60.696053	115.222572	3.426079	0.000000	-3.641701	0.000000	0.000000	0.000000	-0.213319	0.202075	-1.776898	0.000000	0.000000	4.000000	21.000000	0.000000
22057.022381	0.206479	0.573875	0.090434	85.718796	53.279240	108.224991	3.328451	0.000000	-3.731141	0.000000	0.000000	0.000000	-0.410021	0.206852	-1.731765	0.000000	0.000000	4.000000	21.000000	0.000000
22057.025714	0.206479	0.573875	0.090434	85.718796	53.279240	108.224991	3.328451	0.000000	-3.731141	0.000000	0.000000	0.000000	-0.410021	0.206852	-1.731765	0.000000	0.000000	4.000000	21.000000	0.000000
22057.029048	0.206479	0.573875	0.090434	85.718796	53.279240	108.224991	3.328451	0.000000	-3.731141	0.000000	0.000000	0.000000	-0.410021	0.206852	-1.731765	0.000000	0.000000	4.000000	21.000000	0.000000
22057.032381	0.204447	0.574595	0.084731	85.048920	48.616482	103.934288	3.236717	0.000000	-3.810992	0.000000	0.000000	0.000000	-0.609779	0.215771	-1.710803	0.000000	0.000000	4.000000	21.000000	0.000000
22057.035714	0.204447	0.574595	0.084731	85.048920	48.616482	103.934288	3.236717	0.000000	-3.810992	0.000000	0.000000	0.000000	-0.609779	0.215771	-1.710803	0.000000	0.000000	4.000000	21.000000	0.000000
22057.039048	0.204447	0.574595	0.084731	85.048920	48.616482	103.934288	3.236717	0.000000	-3.810992	0.000000	0.000000	0.000000	-0.609779	0.215771	-1.710803	0.000000	0.000000	4.000000	21.000000	0.000000
22057.042381	0.201979	0.575342	0.079114	84.322762	46.628704	102.200584	3.150015	0.000000	-3.882964	0.000000	0.000000	0.000000	-0.740416	0.224355	-1.685171	0.000000	0.000000	4.000000	21.000000	0.000000
22057.045714	0.201979	0.575342	0.079114	84.322762	46.628704	102.200584	3.150015	0.000000	-3.882964	0.000000	0.000000	0.000000	-0.740416	0.224355	-1.685171	0.000000	0.000000	4.000000	21.000000	0.000000
22057.049048	0.201979	0.575342	0.079114	84.322762	46.628704	102.200584	3.150015	0.000000	-3.882964	0.000000	0.000000	0.000000	-0.740416	0.224355	-1.685171	0.000000	0.000000	4.000000	21.000000	0.000000
22057.052381	0.199163	0.576163	0.073622	83.537743	46.678860	102.713249	3.064809	0.000000	-3.950562	0.000000	0.000000	0.000000	-0.844762	0.246091	-1.647482	0.000000	0.000000	4.000000	21.000000	0.000000
22057.055714	0.199163	0.576163	0.073622	83.537743	46.678860	102.713249	3.064809	0.000000	-3.950562	0.000000	0.000000	0.000000	-0.844762	0.246091	-1.647482	0.000000	0.000000	4.000000	21.000000	0.000000
22057.059048	0.199163	0.576163	0.073622	83.537743	46.678860	102.713249	3.064809	0.000000	-3.950562	0.000000	0.000000	0.000000	-0.844762	0.246091	-1.647482	0.000000	0.000000	4.000000	21.000000	0.000000
22057.062381	0.195985	0.576972	0.068259	82.745560	47.478611	104.124573	2.980542	0.000000	-4.014520	0.000000	0.000000	0.000000	-0.953454	0.242714	-1.609069	0.000000	0.000000	4.000000	21.000000	0.000000
22057.065714	0.195985	0.576972	0.068259	82.745560	47.478611	104.124573	2.980542	0.000000	-4.014520	0.000000	0.000000	0.000000	-0.953454	0.242714	-1.609069	0.000000	0.000000	4.000000	21.000000	0.000000
22057.069048	0.195985	0.576972	0.068259	82.745560	47.478611	104.124573	2.980542	0.000000	-4.014520	0.000000	0.000000	0.000000	-0.953454	0.242714	-1.609069	0.000000	0.000000	4.000000	21.000000	0.000000
22057.072381	0.192378	0.577766	0.063111	82.026291	47.958565	105.242973	2.897709	0.000000	-4.074713	0.000000	0.000000	0.000000	-1.081879	0.238285	-1.544290	0.000000	0.000000	4.000000	21.000000	0.000000
22057.075714	0.192378	0.577766	0.063111	82.026291	47.958565	105.242973	2.897709	0.000000	-4.074713	0.000000	0.000000	0.000000	-1.081879	0.238285	-1.544290	0.000000	0.000000	4.000000	21.000000	0.000000
22057.079048	0.192378	0.577766	0.063111	82.026291	47.958565	105.242973	2.897709	0.000000	-4.074713	0.000000	0.000000	0.000000	-1.081879	0.238285	-1.544290	0.000000	0.000000	4.000000	21.000000	0.000000
22057.082381	0.188235	0.578467	0.058214	81.433289	47.932487	105.829048	2.820528	0.000000	-4.128513	0.000000	0.000000	0.000000	-1.242980	0.210331	-1.469059	0.000000	0.000000	4.000000	21.000000	0.000000
22057.085714	0.188235	0.578467	0.058214	81.433289	47.932487	105.829048	2.820528	0.000000	-4.128513	0.000000	0.000000	0.000000	-1.242980	0.210331	-1.469059	0.000000	0.000000	4.000000	21.000000	0.000000
22057.089048	0.188235	0.578467	0.058214	81.433289	47.932487	105.829048	2.820528	0.000000	-4.128513	0.000000	0.000000	0.000000	-1.242980	0.210331	-1.469059	0.000000	0.000000	4.000000	21.000000	0.000000
22057.092381	0.183518	0.579059	0.053559	81.003815	47.689995	106.171494	2.753528	0.000000	-4.173498	0.000000	0.000000	0.000000	-1.415158	0.177458	-1.396616	0.000000	0.000000	4.000000	21.000000	0.000000
22057.095714	0.183518	0.579059	0.053559	81.003815	47.689995	106.171494	2.753528	0.000000	-4.173498	0.000000	0.000000	0.000000	-1.415158	0.177458	-1.396616	0.000000	0.000000	4.000000	21.000000	0.000000
22057.099048	0.183518	0.579059	0.053559	81.003815	47.689995	106.171494	2.753528	0.000000	-4.173498	0.000000	0.000000	0.000000	-1.415158	0.177458	-1.396616	0.000000	0.000000	4.000000	21.000000	0.000000
22057.102381	0.178339	0.579513	0.049169	80.687088	47.582191	106.621864	2.677949	0.000000	-4.175891	0.000000	0.000000	0.000000	-1.553656	0.136307	-1.316983	0.000000	0.000000	4.000000	21.000000	0.000000
22057.105714	0.178339	0.579513	0.049169	80.687088	47.582191	106.621864	2.677949	0.000000	-4.175891	0.000000	0.000000	0.000000	-1.553656	0.136307	-1.316983	0.000000	0.000000	4.000000	21.000000	0.000000
22057.109048	0.178339	0.579513	0.049169	80.687088	47.582191	106.621864	2.677949	0.000000	-4.175891	0.000000	0.000000	0.000000	-1.553656	0.136307	-1.316983	0.000000	0.000000	4.000000	21.000000	0.000000
22057.112381	0.172810	0.579806	0.045005	80.389938	48.085155	106.967651	2.458452	0.000000	-3.916949	0.000000	0.000000	0.000000	-1.658808	0.087961	-1.249221	0.000000	0.000000	4.000000	21.000000	0.000000
22057.115714	0.172810	0.579806	0.045005	80.389938	48.085155	106.967651	2.458452	0.000000	-3.916949	0.000000	0.000000	0.000000	-1.658808	0.087961	-1.249221	0.000000	0.000000	4.000000	21.000000	0.000000
22057.119048	0.172810	0.579806	0.045005	80.389938	48.085155	106.967651	2.458452	0.000000	-3.916949	0.000000	0.000000	0.000000	-1.658808	0.087961	-1.249221	0.000000	0.000000	4.000000	21.000000	0.000000
22057.122381	0.167258	0.580048	0.041142	80.004837	49.454140	107.571945	2.250248	0.000000	-3.640481	0.000000	0.000000	0.000000	-1.665426	0.072457	-1.158890	0.000000	0.000000	4.000000	21.000000	0.000000
22057.125714	0.167258	0.580048	0.041142	80.004837	49.454140	107.571945	2.250248	0.000000	-3.640481	0.000000	0.000000	0.000000	-1.665426	0.072457	-1.158890	0.000000	0.000000	4.000000	21.000000	0.000000
22057.129048	0.167258	0.580048	0.041142	80.004837	49.454140	107.571945	2.250248	0.000000	-3.640481	0.000000	0.000000	0.000000	-1.665426	0.072457	-1.158890	0.000000	0.000000	4.000000	21.000000	0.000000
22057.132381	0.161610	0.580244	0.037672	79.525803	51.461792	109.192543	2.057100	0.000000	-3.362909	0.000000	0.000000	0.000000	-1.694465	0.058724	-1.041108	0.000000	0.000000	4.000000	21.000000	0.000000
22057.135714	0.161610	0.580244	0.037672	79.525803	51.461792	109.192543	2.057100	0.000000	-3.362909	0.000000	0.000000	0.000000	-1.694465	0.058724	-1.041108	0.000000	0.000000	4.000000	21.000000	0.000000
22057.139048	0.161610	0.580244	0.037672	79.525803	51.461792	109.192543	2.057100	0.000000	-3.362909	0.000000	0.000000	0.000000	-1.694465	0.058724	-1.041108	0.000000	0.000000	4.000000	21.000000	0.000000
22057.142381	0.155717	0.580353	0.034695	79.023346	53.360622	111.024948	1.883582	0.000000	-3.080499	0.000000	0.000000	0.000000	-1.767913	0.032960	-0.892916	0.000000	0.000000	4.000000	21.000000	0.000000
22057.145714	0.155717	0.580353	0.034695	79.023346	53.360622	111.024948	1.883582	0.000000	-3.080499	0.000000	0.000000	0.000000	-1.767913	0.032960	-0.892916	0.000000	0.000000	4.000000	21.000000	0.000000
22057.149048	0.155717	0.580353	0.034695	79.023346	53.360622	111.024948	1.883582	0.000000	-3.080499	0.000000	0.000000	0.000000	-1.767913	0.032960	-0.892916	0.000000	0.000000	4.000000	21.000000	0.000000
22057.152381	0.149629	0.580424	0.032291	78.622154	54.491989	111.586807	1.734763	0.000000	-2.785847	0.000000	0.000000	0.000000	-1.826264	0.021044	-0.721293	0.000000	0.000000	4.000000	21.000000	0.000000
22057.155714	0.149629	0.580424	0.032291	78.622154	54.491989	111.586807	1.734763	0.000000	-2.785847	0.000000	0.000000	0.000000	-1.826264	0.021044	-0.721293	0.000000	0.000000	4.000000	21.000000	0.000000
22057.159048	0.149629	0.580424	0.032291	78.622154	54.491989	111.586807	1.734763	0.000000	-2.785847	0.000000	0.000000	0.000000	-1.826264	0.021044	-0.721293	0.000000	0.000000	4.000000	21.000000	0.000000
22057.162381	0.143314	0.580434	0.030535	78.373833	54.799358	110.851768	1.614547	0.000000	-2.481470	0.000000	0.000000	0.000000	-1.894585	0.003238	-0.526916	0.000000	0.000000	4.000000	21.000000	0.000000
22057.165714	0.143314	0.580434	0.030535	78.373833	54.799358	110.851768	1.614547	0.000000	-2.481470	0.000000	0.000000	0.000000	-1.894585	0.003238	-0.526916	0.000000	0.000000	4.000000	21.000000	0.000000
22057.169048	0.143314	0.580434	0.030535	78.373833	54.799358	110.851768	1.614547	0.000000	-2.481470	0.000000	0.000000	0.000000	-1.894585	0.003238	-0.526916	0.000000	0.000000	4.000000	21.000000	0.000000
22057.172381	0.136738	0.580366	0.029433	78.188927	54.805038	110.038551	1.526728	0.000000	-2.165706	0.000000	0.000000	0.000000	-1.972789	-0.020488	-0.330606	0.000000	0.000000	4.000000	21.000000	0.000000
22057.175714	0.136738	0.580366	0.029433	78.188927	54.805038	110.038551	1.526728	0.000000	-2.165706	0.000000	0.000000	0.000000	-1.972789	-0.020488	-0.330606	0.000000	0.000000	4.000000	21.000000	0.000000
22057.179048	0.136738	0.580366	0.029433	78.188927	54.805038	110.038551	1.526728	0.000000	-2.165706	0.000000	0.000000	0.000000	-1.972789	-0.020488	-0.330606	0.000000	0.000000	4.000000	21.000000	0.000000
22057.182381	0.130058	0.580301	0.029065	77.978050	54.954002	109.349670	1.471627	0.000000	-1.836908	0.000000	0.000000	0.000000	-2.004119	-0.019588	-0.110406	0.000000	0.000000	4.000000	21.000000	0.000000
22057.185714	0.130058	0.580301	0.029065	77.978050	54.954002	109.349670	1.471627	0.000000	-1.836908	0.000000	0.000000	0.000000	-2.004119	-0.019588	-0.110406	0.000000	0.000000	4.000000	21.000000	0.000000
22057.189048	0.130058	0.580301	0.029065	77.978050	54.954002	109.349670	1.471627	0.000000	-1.836908	0.000000	0.000000	0.000000	-2.004119	-0.019588	-0.110406	0.000000	0.000000	4.000000	21.000000	0.000000
22057.192381	0.123538	0.580299	0.029406	77.681793	55.581192	109.017204	1.453226	0.000000	-1.502888	0.000000	0.000000	0.000000	-1.955959	-0.000484	0.102469	0.000000	0.000000	4.000000	21.000000	0.000000
22057.195714	0.123538	0.580299	0.029406	77.681793	55.581192	109.017204	1.453226	0.000000	-1.502888	0.000000	0.000000	0.000000	-1.955959	-0.000484	0.102469	0.000000	0.000000	4.000000	21.000000	0.000000
22057.199048	0.123538	0.580299	0.029406	77.681793	55.581192	109.017204	1.453226	0.000000	-1.502888	0.000000	0.000000	0.000000	-1.955959	-0.000484	0.102469	0.000000	0.000000	4.000000	21.000000	0.000000
22057.202381	0.117266	0.580364	0.030437	77.257324	56.668518	109.489265	1.470304	0.000000	-1.176895	0.000000	0.000000	0.000000	-1.881558	0.019573	0.309296	0.000000	0.000000	4.000000	21.000000	0.000000
22057.205714	0.117266	0.580364	0.030437	77.257324	56.668518	109.489265	1.470304	0.000000	-1.176895	0.000000	0.000000	0.000000	-1.881558	0.019573	0.309296	0.000000	0.000000	4.000000	21.000000	0.000000
22057.209048	0.117266	0.580364	0.030437	77.257324	56.668518	109.489265	1.470304	0.000000	-1.176895	0.000000	0.000000	0.000000	-1.881558	0.019573	0.309296	0.000000	0.000000	4.000000	21.000000	0.000000
22057.212381	0.111123	0.580460	0.032089	76.835518	58.300781	110.744507	1.521853	0.000000	-0.863302	0.000000	0.000000	0.000000	-1.842961	0.028539	0.495575	0.000000	0.000000	4.000000	21.000000	0.000000
22057.215714	0.111123	0.580460	0.032089	76.835518	58.300781	110.744507	1.521853	0.000000	-0.863302	0.000000	0.000000	0.000000	-1.842961	0.028539	0.495575	0.000000	0.000000	4.000000	21.000000	0.000000
22057.219048	0.111123	0.580460	0.032089	76.835518	58.300781	110.744507	1.521853	0.000000	-0.863302	0.000000	0.000000	0.000000	-1.842961	0.028539	0.495575	0.000000	0.000000	4.000000	21.000000	0.000000
22057.222381	0.105114	0.580538	0.034285	76.618919	60.711060	112.564964	1.604449	0.000000	-0.556142	0.000000	0.000000	0.000000	-1.802700	0.023383	0.658754	0.000000	0.000000	4.000000	21.000000	0.000000
22057.225714	0.105114	0.580538	0.034285	76.618919	60.711060	112.564964	1.604449	0.000000	-0.556142	0.000000	0.000000	0.000000	-1.802700	0.023383	0.658754	0.000000	0.000000	4.000000	21.000000	0.000000
22057.229048	0.105114	0.580538	0.034285	76.618919	60.711060	112.564964	1.604449	0.000000	-0.556142	0.000000	0.000000	0.000000	-1.802700	0.023383	0.658754	0.000000	0.000000	4.000000	21.000000	0.000000
22057.232381	0.099298	0.580494	0.036952	76.683960	63.591351	114.524345	1.714242	0.000000	-0.255692	0.000000	0.000000	0.000000	-1.744628	-0.012934	0.800006	0.000000	0.000000	4.000000	21.000000	0.000000
22057.235714	0.099298	0.580494	0.036952	76.683960	63.591351	114.524345	1.714242	0.000000	-0.255692	0.000000	0.000000	0.000000	-1.744628	-0.012934	0.800006	0.000000	0.000000	4.000000	21.000000	0.000000
22057.239048	0.099298	0.580494	0.036952	76.683960	63.591351	114.524345	1.714242	0.000000	-0.255692	0.000000	0.000000	0.000000	-1.744628	-0.012934	0.800006	0.000000	0.000000	4.000000	21.000000	0.000000
22057.242381	0.093735	0.580439	0.040246	76.889862	66.321373	116.188065	1.847576	0.000000	0.035079	0.000000	0.000000	0.000000	-1.668968	-0.016503	0.988344	0.000000	0.000000	4.000000	21.000000	0.000000
22057.245714	0.093735	0.580439	0.040246	76.889862	66.321373	116.188065	1.847576	0.000000	0.035079	0.000000	0.000000	0.000000	-1.668968	-0.016503	0.988344	0.000000	0.000000	4.000000	21.000000	0.000000
22057.249048	0.093735	0.580439	0.040246	76.889862	66.321373	116.188065	1.847576	0.000000	0.035079	0.000000	0.000000	0.000000	-1.668968	-0.016503	0.988344	0.000000	0.000000	4.000000	21.000000	0.000000
22057.252381	0.088633	0.580329	0.044100	77.140640	68.787003	117.492455	2.012300	0.000000	0.313241	0.000000	0.000000	0.000000	-1.530516	-0.033012	1.156121	0.000000	0.000000	4.000000	21.000000	0.000000
22057.255714	0.088633	0.580329	0.044100	77.140640	68.787003	117.492455	2.012300	0.000000	0.313241	0.000000	0.000000	0.000000	-1.530516	-0.033012	1.156121	0.000000	0.000000	4.000000	21.000000	0.000000
22057.259048	0.088633	0.580329	0.044100	77.140640	68.787003	117.492455	2.012300	0.000000	0.313241	0.000000	0.000000	0.000000	-1.530516	-0.033012	1.156121	0.000000	0.000000	4.000000	21.000000	0.000000
22057.262381	0.084017	0.580156	0.048454	77.332649	71.195656	118.829010	2.204987	0.000000	0.568326	0.000000	0.000000	0.000000	-1.385038	-0.051896	1.306175	0.000000	0.000000	4.000000	21.000000	0.000000
22057.265714	0.084017	0.580156	0.048454	77.332649	71.195656	118.829010	2.204987	0.000000	0.568326	0.000000	0.000000	0.000000	-1.385038	-0.051896	1.306175	0.000000	0.000000	4.000000	21.000000	0.000000
22057.269048	0.084017	0.580156	0.048454	77.332649	71.195656	118.829010	2.204987	0.000000	0.568326	0.000000	0.000000	0.000000	-1.385038	-0.051896	1.306175	0.000000	0.000000	4.000000	21.000000	0.000000
22057.272381	0.079822	0.579902	0.053286	77.496468	73.498093	119.881294	2.422683	0.000000	0.799166	0.000000	0.000000	0.000000	-1.258363	-0.076212	1.449637	0.000000	0.000000	4.000000	21.000000	0.000000
22057.275714	0.079822	0.579902	0.053286	77.496468	73.498093	119.881294	2.422683	0.000000	0.799166	0.000000	0.000000	0.000000	-1.258363	-0.076212	1.449637	0.000000	0.000000	4.000000	21.000000	0.000000
22057.279048	0.079822	0.579902	0.053286	77.496468	73.498093	119.881294	2.422683	0.000000	0.799166	0.000000	0.000000	0.000000	-1.258363	-0.076212	1.449637	0.000000	0.000000	4.000000	21.000000	0.000000
22057.282381	0.076051	0.579530	0.058481	77.683006	75.880630	121.058891	2.664289	0.000000	1.008893	0.000000	0.000000	0.000000	-1.131206	-0.111824	1.558695	0.000000	0.000000	4.000000	21.000000	0.000000
22057.285714	0.076051	0.579530	0.058481	77.683006	75.880630	121.058891	2.664289	0.000000	1.008893	0.000000	0.000000	0.000000	-1.131206	-0.111824	1.558695	0.000000	0.000000	4.000000	21.000000	0.000000
22057.289048	0.076051	0.579530	0.058481	77.683006	75.880630	121.058891	2.664289	0.000000	1.008893	0.000000	0.000000	0.000000	-1.131206	-0.111824	1.558695	0.000000	0.000000	4.000000	21.000000	0.000000
22057.292381	0.072739	0.579001	0.063922	77.902206	78.452240	122.925758	2.924071	0.000000	1.197427	0.000000	0.000000	0.000000	-0.993869	-0.158582	1.632204	0.000000	0.000000	4.000000	21.000000	0.000000
22057.295714	0.072739	0.579001	0.063922	77.902206	78.452240	122.925758	2.924071	0.000000	1.197427	0.000000	0.000000	0.000000	-0.993869	-0.158582	1.632204	0.000000	0.000000	4.000000	21.000000	0.000000
22057.299048	0.072739	0.579001	0.063922	77.902206	78.452240	122.925758	2.924071	0.000000	1.197427	0.000000	0.000000	0.000000	-0.993869	-0.158582	1.632204	0.000000	0.000000	4.000000	21.000000	0.000000
22057.302381	0.069840	0.578336	0.069613	78.162590	81.182869	125.112991	3.196105	0.000000	1.363072	0.000000	0.000000	0.000000	-0.869676	-0.199448	1.707258	0.000000	0.000000	4.000000	21.000000	0.000000
22057.305714	0.069840	0.578336	0.069613	78.162590	81.182869	125.112991	3.196105	0.000000	1.363072	0.000000	0.000000	0.000000	-0.869676	-0.199448	1.707258	0.000000	0.000000	4.000000	21.000000	0.000000
22057.309048	0.069840	0.578336	0.069613	78.162590	81.182869	125.112991	3.196105	0.000000	1.363072	0.000000	0.000000	0.000000	-0.869676	-0.199448	1.707258	0.000000	0.000000	4.000000	21.000000	0.000000
22057.312381	0.067515	0.577574	0.075547	78.486710	83.954643	127.012482	3.480648	0.000000	1.508018	0.000000	0.000000	0.000000	-0.697434	-0.228588	1.780184	0.000000	0.000000	4.000000	21.000000	0.000000
22057.315714	0.067515	0.577574	0.075547	78.486710	83.954643	127.012482	3.480648	0.000000	1.508018	0.000000	0.000000	0.000000	-0.697434	-0.228588	1.780184	0.000000	0.000000	4.000000	21.000000	0.000000
22057.319048	0.067515	0.577574	0.075547	78.486710	83.954643	127.012482	3.480648	0.000000	1.508018	0.000000	0.000000	0.000000	-0.697434	-0.228588	1.780184	0.000000	0.000000	4.000000	21.000000	0.000000
22057.322381	0.065718	0.576660	0.081662	78.868347	86.819939	129.020554	3.777346	0.000000	1.624257	0.000000	0.000000	0.000000	-0.538959	-0.274339	1.834602	0.000000	0.000000	4.000000	21.000000	0.000000
22057.325714	0.065718	0.576660	0.081662	78.868347	86.819939	129.020554	3.777346	0.000000	1.624257	0.000000	0.000000	0.000000	-0.538959	-0.274339	1.834602	0.000000	0.000000	4.000000	21.000000	0.000000
22057.329048	0.065718	0.576660	0.081662	78.868347	86.819939	129.020554	3.777346	0.000000	1.624257	0.000000	0.000000	0.000000	-0.538959	-0.274339	1.834602	0.000000	0.000000	4.000000	21.000000	0.000000
22057.332381	0.064481	0.575676	0.087877	79.312401	89.813492	131.451172	4.083113	0.000000	1.714083	0.000000	0.000000	0.000000	-0.371086	-0.295004	1.864307	0.000000	0.000000	4.000000	21.000000	0.000000
22057.335714	0.064481	0.575676	0.087877	79.312401	89.813492	131.451172	4.083113	0.000000	1.714083	0.000000	0.000000	0.000000	-0.371086	-0.295004	1.864307	0.000000	0.000000	4.000000	21.000000	0.000000
22057.339048	0.064481	0.575676	0.087877	79.312401	89.813492	131.451172	4.083113	0.000000	1.714083	0.000000	0.000000	0.000000	-0.371086	-0.295004	1.864307	0.000000	0.000000	4.000000	21.000000	0.000000
22057.342381	0.063849	0.574699	0.094190	79.790161	93.057373	134.021194	4.393830	0.000000	1.775931	0.000000	0.000000	0.000000	-0.189851	-0.293167	1.894038	0.000000	0.000000	4.000000	21.000000	0.000000
22057.345714	0.063849	0.574699	0.094190	79.790161	93.057373	134.021194	4.393830	0.000000	1.775931	0.000000	0.000000	0.000000	-0.189851	-0.293167	1.894038	0.000000	0.000000	4.000000	21.000000	0.000000
22057.349048	0.063849	0.574699	0.094190	79.790161	93.057373	134.021194	4.393830	0.000000	1.775931	0.000000	0.000000	0.000000	-0.189851	-0.293167	1.894038	0.000000	0.000000	4.000000	21.000000	0.000000
22057.352381	0.063904	0.573683	0.100462	80.246803	96.663864	136.620010	4.667981	0.000000	1.791636	0.000000	0.000000	0.000000	0.016713	-0.304982	1.881650	0.000000	0.000000	4.000000	21.000000	0.000000
22057.355714	0.063904	0.573683	0.100462	80.246803	96.663864	136.620010	4.667981	0.000000	1.791636	0.000000	0.000000	0.000000	0.016713	-0.304982	1.881650	0.000000	0.000000	4.000000	21.000000	0.000000
22057.359048	0.063904	0.573683	0.100462	80.246803	96.663864	136.620010	4.667981	0.000000	1.791636	0.000000	0.000000	0.000000	0.016713	-0.304982	1.881650	0.000000	0.000000	4.000000	21.000000	0.000000
22057.362381	0.064666	0.572711	0.106634	80.650398	100.518478	139.712341	4.705491	0.000000	1.690667	0.000000	0.000000	0.000000	0.228455	-0.291446	1.851638	0.000000	0.000000	4.000000	21.000000	0.000000
22057.365714	0.064666	0.572711	0.106634	80.650398	100.518478	139.712341	4.705491	0.000000	1.690667	0.000000	0.000000	0.000000	0.228455	-0.291446	1.851638	0.000000	0.000000	4.000000	21.000000	0.000000
22057.369048	0.064666	0.572711	0.106634	80.650398	100.518478	139.712341	4.705491	0.000000	1.690667	0.000000	0.000000	0.000000	0.228455	-0.291446	1.851638	0.000000	0.000000	4.000000	21.000000	0.000000
22057.372381	0.065962	0.571811	0.112681	81.021057	104.527130	143.161636	4.746220	0.000000	1.572702	0.000000	0.000000	0.000000	0.388955	-0.269968	1.813959	0.000000	0.000000	4.000000	21.000000	0.000000
22057.375714	0.065962	0.571811	0.112681	81.021057	104.527130	143.161636	4.746220	0.000000	1.572702	0.000000	0.000000	0.000000	0.388955	-0.269968	1.813959	0.000000	0.000000	4.000000	21.000000	0.000000
22057.379048	0.065962	0.571811	0.112681	81.021057	104.527130	143.161636	4.746220	0.000000	1.572702	0.000000	0.000000	0.000000	0.388955	-0.269968	1.813959	0.000000	0.000000	4.000000	21.000000	0.000000
22057.382381	0.067659	0.570946	0.118487	81.416885	108.755333	146.761932	4.786393	0.000000	1.445835	0.000000	0.000000	0.000000	0.509080	-0.259602	1.741867	0.000000	0.000000	4.000000	21.000000	0.000000
22057.385714	0.067659	0.570946	0.118487	81.416885	108.755333	146.761932	4.786393	0.000000	1.445835	0.000000	0.000000	0.000000	0.509080	-0.259602	1.741867	0.000000	0.000000	4.000000	21.000000	0.000000
22057.389048	0.067659	0.570946	0.118487	81.416885	108.755333	146.761932	4.786393	0.000000	1.445835	0.000000	0.000000	0.000000	0.509080	-0.259602	1.741867	0.000000	0.000000	4.000000	21.000000	0.000000
22057.392381	0.069851	0.570121	0.124042	81.845337	113.295021	150.598251	4.823549	0.000000	1.316577	0.000000	0.000000	0.000000	0.657537	-0.247576	1.666398	0.000000	0.000000	4.000000	21.000000	0.000000
22057.395714	0.069851	0.570121	0.124042	81.845337	113.295021	150.598251	4.823549	0.000000	1.316577	0.000000	0.000000	0.000000	0.657537	-0.247576	1.666398	0.000000	0.000000	4.000000	21.000000	0.000000
22057.399048	0.069851	0.570121	0.124042	81.845337	113.295021	150.598251	4.823549	0.000000	1.316577	0.000000	0.000000	0.000000	0.657537	-0.247576	1.666398	0.000000	0.000000	4.000000	21.000000	0.000000
22057.402381	0.072458	0.569327	0.129279	82.241310	117.993446	154.577637	4.858548	0.000000	1.180896	0.000000	0.000000	0.000000	0.782117	-0.238156	1.571028	0.000000	0.000000	4.000000	21.000000	0.000000
22057.405714	0.072458	0.569327	0.129279	82.241310	117.993446	154.577637	4.858548	0.000000	1.180896	0.000000	0.000000	0.000000	0.782117	-0.238156	1.571028	0.000000	0.000000	4.000000	21.000000	0.000000
22057.409048	0.072458	0.569327	0.129279	82.241310	117.993446	154.577637	4.858548	0.000000	1.180896	0.000000	0.000000	0.000000	0.782117	-0.238156	1.571028	0.000000	0.000000	4.000000	21.000000	0.000000
22057.412381	0.075464	0.568642	0.134224	82.541252	122.496422	158.400894	4.890253	0.000000	1.041837	0.000000	0.000000	0.000000	0.901919	-0.205291	1.483496	0.000000	0.000000	4.000000	21.000000	0.000000
22057.415714	0.075464	0.568642	0.134224	82.541252	122.496422	158.400894	4.890253	0.000000	1.041837	0.000000	0.000000	0.000000	0.901919	-0.205291	1.483496	0.000000	0.000000	4.000000	21.000000	0.000000
22057.419048	0.075464	0.568642	0.134224	82.541252	122.496422	158.400894	4.890253	0.000000	1.041837	0.000000	0.000000	0.000000	0.901919	-0.205291	1.483496	0.000000	0.000000	4.000000	21.000000	0.000000
22057.422381	0.078927	0.568048	0.138815	82.709244	126.343666	161.645065	4.918501	0.000000	0.899083	0.000000	0.000000	0.000000	1.038889	-0.178340	1.377490	0.000000	0.000000	4.000000	21.000000	0.000000
22057.425714	0.078927	0.568048	0.138815	82.709244	126.343666	161.645065	4.918501	0.000000	0.899083	0.000000	0.000000	0.000000	1.038889	-0.178340	1.377490	0.000000	0.000000	4.000000	21.000000	0.000000
22057.429048	0.078927	0.568048	0.138815	82.709244	126.343666	161.645065	4.918501	0.000000	0.899083	0.000000	0.000000	0.000000	1.038889	-0.178340	1.377490	0.000000	0.000000	4.000000	21.000000	0.000000
22057.432381	0.082792	0.567543	0.143022	82.738792	129.299652	164.091904	4.943367	0.000000	0.750419	0.000000	0.000000	0.000000	1.159351	-0.151363	1.261923	0.000000	0.000000	4.000000	21.000000	0.000000
22057.435714	0.082792	0.567543	0.143022	82.738792	129.299652	164.091904	4.943367	0.000000	0.750419	0.000000	0.000000	0.000000	1.159351	-0.151363	1.261923	0.000000	0.000000	4.000000	21.000000	0.000000
22057.439048	0.082792	0.567543	0.143022	82.738792	129.299652	164.091904	4.943367	0.000000	0.750419	0.000000	0.000000	0.000000	1.159351	-0.151363	1.261923	0.000000	0.000000	4.000000	21.000000	0.000000
22057.442381	0.086970	0.567162	0.146810	82.696175	131.499649	165.839828	4.964197	0.000000	0.597283	0.000000	0.000000	0.000000	1.253352	-0.114383	1.136643	0.000000	0.000000	4.000000	21.000000	0.000000
22057.445714	0.086970	0.567162	0.146810	82.696175	131.499649	165.839828	4.964197	0.000000	0.597283	0.000000	0.000000	0.000000	1.253352	-0.114383	1.136643	0.000000	0.000000	4.000000	21.000000	0.000000
22057.449048	0.086970	0.567162	0.146810	82.696175	131.499649	165.839828	4.964197	0.000000	0.597283	0.000000	0.000000	0.000000	1.253352	-0.114383	1.136643	0.000000	0.000000	4.000000	21.000000	0.000000
22057.452381	0.091449	0.566845	0.150100	82.628365	133.351852	167.372238	4.980422	0.000000	0.442040	0.000000	0.000000	0.000000	1.343823	-0.095248	0.986965	0.000000	0.000000	4.000000	21.000000	0.000000
22057.455714	0.091449	0.566845	0.150100	82.628365	133.351852	167.372238	4.980422	0.000000	0.442040	0.000000	0.000000	0.000000	1.343823	-0.095248	0.986965	0.000000	0.000000	4.000000	21.000000	0.000000
22057.459048	0.091449	0.566845	0.150100	82.628365	133.351852	167.372238	4.980422	0.000000	0.442040	0.000000	0.000000	0.000000	1.343823	-0.095248	0.986965	0.000000	0.000000	4.000000	21.000000	0.000000
22057.462381	0.096060	0.566603	0.152953	82.577202	134.926147	169.042831	4.991906	0.000000	0.284376	0.000000	0.000000	0.000000	1.383113	-0.072467	0.855919	0.000000	0.000000	4.000000	21.000000	0.000000
22057.465714	0.096060	0.566603	0.152953	82.577202	134.926147	169.042831	4.991906	0.000000	0.284376	0.000000	0.000000	0.000000	1.383113	-0.072467	0.855919	0.000000	0.000000	4.000000	21.000000	0.000000
22057.469048	0.096060	0.566603	0.152953	82.577202	134.926147	169.042831	4.991906	0.000000	0.284376	0.000000	0.000000	0.000000	1.383113	-0.072467	0.855919	0.000000	0.000000	4.000000	21.000000	0.000000
22057.472381	0.100815	0.566484	0.155305	82.533859	136.166763	171.576355	4.998342	0.000000	0.128770	0.000000	0.000000	0.000000	1.426552	-0.035754	0.705591	0.000000	0.000000	4.000000	21.000000	0.000000
22057.475714	0.100815	0.566484	0.155305	82.533859	136.166763	171.576355	4.998342	0.000000	0.128770	0.000000	0.000000	0.000000	1.426552	-0.035754	0.705591	0.000000	0.000000	4.000000	21.000000	0.000000
22057.479048	0.100815	0.566484	0.155305	82.533859	136.166763	171.576355	4.998342	0.000000	0.128770	0.000000	0.000000	0.000000	1.426552	-0.035754	0.705591	0.000000	0.000000	4.000000	21.000000	0.000000
22057.482381	0.105717	0.566396	0.157211	82.527557	137.358109	174.499405	4.999931	0.000000	-0.026229	0.000000	0.000000	0.000000	1.470728	-0.026321	0.571610	0.000000	0.000000	4.000000	21.000000	0.000000
22057.485714	0.105717	0.566396	0.157211	82.527557	137.358109	174.499405	4.999931	0.000000	-0.026229	0.000000	0.000000	0.000000	1.470728	-0.026321	0.571610	0.000000	0.000000	4.000000	21.000000	0.000000
22057.489048	0.105717	0.566396	0.157211	82.527557	137.358109	174.499405	4.999931	0.000000	-0.026229	0.000000	0.000000	0.000000	1.470728	-0.026321	0.571610	0.000000	0.000000	4.000000	21.000000	0.000000
22057.492381	0.110824	0.566506	0.158685	82.545593	138.128342	176.105377	4.996696	0.000000	-0.181710	0.000000	0.000000	0.000000	1.531960	0.032978	0.442415	0.000000	0.000000	4.000000	21.000000	0.000000
22057.495714	0.110824	0.566506	0.158685	82.545593	138.128342	176.105377	4.996696	0.000000	-0.181710	0.000000	0.000000	0.000000	1.531960	0.032978	0.442415	0.000000	0.000000	4.000000	21.000000	0.000000
22057.499048	0.110824	0.566506	0.158685	82.545593	138.128342	176.105377	4.996696	0.000000	-0.181710	0.000000	0.000000	0.000000	1.531960	0.032978	0.442415	0.000000	0.000000	4.000000	21.000000	0.000000
22057.502381	0.116084	0.566751	0.159655	82.552994	138.426636	176.680145	4.988409	0.000000	-0.340251	0.000000	0.000000	0.000000	1.578157	0.073375	0.290916	0.000000	0.000000	4.000000	21.000000	0.000000
22057.505714	0.116084	0.566751	0.159655	82.552994	138.426636	176.680145	4.988409	0.000000	-0.340251	0.000000	0.000000	0.000000	1.578157	0.073375	0.290916	0.000000	0.000000	4.000000	21.000000	0.000000
22057.509048	0.116084	0.566751	0.159655	82.552994	138.426636	176.680145	4.988409	0.000000	-0.340251	0.000000	0.000000	0.000000	1.578157	0.073375	0.290916	0.000000	0.000000	4.000000	21.000000	0.000000
22057.512381	0.121526	0.567139	0.160148	82.592606	138.446365	177.504761	4.974818	0.000000	-0.501180	0.000000	0.000000	0.000000	1.632491	0.116407	0.147834	0.000000	0.000000	4.000000	21.000000	0.000000
22057.515714	0.121526	0.567139	0.160148	82.592606	138.446365	177.504761	4.974818	0.000000	-0.501180	0.000000	0.000000	0.000000	1.632491	0.116407	0.147834	0.000000	0.000000	4.000000	21.000000	0.000000
22057.519048	0.121526	0.567139	0.160148	82.592606	138.446365	177.504761	4.974818	0.000000	-0.501180	0.000000	0.000000	0.000000	1.632491	0.116407	0.147834	0.000000	0.000000	4.000000	21.000000	0.000000
22057.522381	0.127018	0.567686	0.160165	82.687134	138.242538	178.752686	4.955437	0.000000	-0.666071	0.000000	0.000000	0.000000	1.647680	0.164172	0.005186	0.000000	0.000000	4.000000	21.000000	0.000000
22057.525714	0.127018	0.567686	0.160165	82.687134	138.242538	178.752686	4.955437	0.000000	-0.666071	0.000000	0.000000	0.000000	1.647680	0.164172	0.005186	0.000000	0.000000	4.000000	21.000000	0.000000
22057.529048	0.127018	0.567686	0.160165	82.687134	138.242538	178.752686	4.955437	0.000000	-0.666071	0.000000	0.000000	0.000000	1.647680	0.164172	0.005186	0.000000	0.000000	4.000000	21.000000	0.000000
22057.532381	0.132621	0.568385	0.159749	82.832703	138.407013	-179.911850	4.930343	0.000000	-0.831695	0.000000	0.000000	0.000000	1.680804	0.209823	-0.124837	0.000000	0.000000	4.000000	21.000000	0.000000
22057.535714	0.132621	0.568385	0.159749	82.832703	138.407013	-179.911850	4.930343	0.000000	-0.831695	0.000000	0.000000	0.000000	1.680804	0.209823	-0.124837	0.000000	0.000000	4.000000	21.000000	0.000000
22057.539048	0.132621	0.568385	0.159749	82.832703	138.407013	-179.911850	4.930343	0.000000	-0.831695	0.000000	0.000000	0.000000	1.680804	0.209823	-0.124837	0.000000	0.000000	4.000000	21.000000	0.000000
22057.542381	0.138261	0.569162	0.158888	83.068680	139.169418	-178.694122	4.898907	0.000000	-1.000357	0.000000	0.000000	0.000000	1.691933	0.232950	-0.258282	0.000000	0.000000	4.000000	21.000000	0.000000
22057.545714	0.138261	0.569162	0.158888	83.068680	139.169418	-178.694122	4.898907	0.000000	-1.000357	0.000000	0.000000	0.000000	1.691933	0.232950	-0.258282	0.000000	0.000000	4.000000	21.000000	0.000000
22057.549048	0.138261	0.569162	0.158888	83.068680	139.169418	-178.694122	4.898907	0.000000	-1.000357	0.000000	0.000000	0.000000	1.691933	0.232950	-0.258282	0.000000	0.000000	4.000000	21.000000	0.000000
22057.552381	0.143815	0.570000	0.157629	83.429382	140.276535	-177.140213	4.861050	0.000000	-1.170550	0.000000	0.000000	0.000000	1.666196	0.251615	-0.377672	0.000000	0.000000	4.000000	21.000000	0.000000
22057.555714	0.143815	0.570000	0.157629	83.429382	140.276535	-177.140213	4.861050	0.000000	-1.170550	0.000000	0.000000	0.000000	1.666196	0.251615	-0.377672	0.000000	0.000000	4.000000	21.000000	0.000000
22057.559048	0.143815	0.570000	0.157629	83.429382	140.276535	-177.140213	4.861050	0.000000	-1.170550	0.000000	0.000000	0.000000	1.666196	0.251615	-0.377672	0.000000	0.000000	4.000000	21.000000	0.000000
22057.562381	0.149161	0.570886	0.156023	83.868446	141.468048	-174.761093	4.817364	0.000000	-1.339032	0.000000	0.000000	0.000000	1.604048	0.265692	-0.481882	0.000000	0.000000	4.000000	21.000000	0.000000
22057.565714	0.149161	0.570886	0.156023	83.868446	141.468048	-174.761093	4.817364	0.000000	-1.339032	0.000000	0.000000	0.000000	1.604048	0.265692	-0.481882	0.000000	0.000000	4.000000	21.000000	0.000000
22057.569048	0.149161	0.570886	0.156023	83.868446	141.468048	-174.761093	4.817364	0.000000	-1.339032	0.000000	0.000000	0.000000	1.604048	0.265692	-0.481882	0.000000	0.000000	4.000000	21.000000	0.000000
22057.572381	0.154306	0.571770	0.154005	84.308113	142.288528	-172.733322	4.768869	0.000000	-1.502627	0.000000	0.000000	0.000000	1.543440	0.265110	-0.605412	0.000000	0.000000	4.000000	21.000000	0.000000
22057.575714	0.154306	0.571770	0.154005	84.308113	142.288528	-172.733322	4.768869	0.000000	-1.502627	0.000000	0.000000	0.000000	1.543440	0.265110	-0.605412	0.000000	0.000000	4.000000	21.000000	0.000000
22057.579048	0.154306	0.571770	0.154005	84.308113	142.288528	-172.733322	4.768869	0.000000	-1.502627	0.000000	0.000000	0.000000	1.543440	0.265110	-0.605412	0.000000	0.000000	4.000000	21.000000	0.000000
22057.582381	0.159235	0.572629	0.151565	84.671745	142.306030	-171.923096	4.715417	0.000000	-1.662781	0.000000	0.000000	0.000000	1.478795	0.257777	-0.731888	0.000000	0.000000	4.000000	21.000000	0.000000
22057.585714	0.159235	0.572629	0.151565	84.671745	142.306030	-171.923096	4.715417	0.000000	-1.662781	0.000000	0.000000	0.000000	1.478795	0.257777	-0.731888	0.000000	0.000000	4.000000	21.000000	0.000000
22057.589048	0.159235	0.572629	0.151565	84.671745	142.306030	-171.923096	4.715417	0.000000	-1.662781	0.000000	0.000000	0.000000	1.478795	0.257777	-0.731888	0.000000	0.000000	4.000000	21.000000	0.000000
22057.592381	0.163871	0.573489	0.148683	84.880135	141.078156	-172.252472	4.656971	0.000000	-1.820061	0.000000	0.000000	0.000000	1.390639	0.257994	-0.864654	0.000000	0.000000	4.000000	21.000000	0.000000
22057.595714	0.163871	0.573489	0.148683	84.880135	141.078156	-172.252472	4.656971	0.000000	-1.820061	0.000000	0.000000	0.000000	1.390639	0.257994	-0.864654	0.000000	0.000000	4.000000	21.000000	0.000000
22057.599048	0.163871	0.573489	0.148683	84.880135	141.078156	-172.252472	4.656971	0.000000	-1.820061	0.000000	0.000000	0.000000	1.390639	0.257994	-0.864654	0.000000	0.000000	4.000000	21.000000	0.000000
22057.602381	0.168097	0.574264	0.145427	85.033829	139.195084	-172.730042	4.594049	0.000000	-1.973502	0.000000	0.000000	0.000000	1.267881	0.232490	-0.976912	0.000000	0.000000	4.000000	21.000000	0.000000
22057.605714	0.168097	0.574264	0.145427	85.033829	139.195084	-172.730042	4.594049	0.000000	-1.973502	0.000000	0.000000	0.000000	1.267881	0.232490	-0.976912	0.000000	0.000000	4.000000	21.000000	0.000000
22057.609048	0.168097	0.574264	0.145427	85.033829	139.195084	-172.730042	4.594049	0.000000	-1.973502	0.000000	0.000000	0.000000	1.267881	0.232490	-0.976912	0.000000	0.000000	4.000000	21.000000	0.000000
22057.612381	0.171982	0.574998	0.141847	85.217995	136.599976	-173.780670	4.528150	0.000000	-2.120343	0.000000	0.000000	0.000000	1.165535	0.220327	-1.073839	0.000000	0.000000	4.000000	21.000000	0.000000
22057.615714	0.171982	0.574998	0.141847	85.217995	136.599976	-173.780670	4.528150	0.000000	-2.120343	0.000000	0.000000	0.000000	1.165535	0.220327	-1.073839	0.000000	0.000000	4.000000	21.000000	0.000000
22057.619048	0.171982	0.574998	0.141847	85.217995	136.599976	-173.780670	4.528150	0.000000	-2.120343	0.000000	0.000000	0.000000	1.165535	0.220327	-1.073839	0.000000	0.000000	4.000000	21.000000	0.000000
22057.622381	0.175543	0.575669	0.138022	85.434601	132.708817	-176.490280	4.458745	0.000000	-2.262652	0.000000	0.000000	0.000000	1.068122	0.201189	-1.147415	0.000000	0.000000	4.000000	21.000000	0.000000
22057.625714	0.175543	0.575669	0.138022	85.434601	132.708817	-176.490280	4.458745	0.000000	-2.262652	0.000000	0.000000	0.000000	1.068122	0.201189	-1.147415	0.000000	0.000000	4.000000	21.000000	0.000000
22057.629048	0.175543	0.575669	0.138022	85.434601	132.708817	-176.490280	4.458745	0.000000	-2.262652	0.000000	0.000000	0.000000	1.068122	0.201189	-1.147415	0.000000	0.000000	4.000000	21.000000	0.000000
22057.632381	0.178726	0.576348	0.133994	85.668671	127.120819	178.602097	4.386030	0.000000	-2.400571	0.000000	0.000000	0.000000	0.954890	0.203692	-1.208461	0.000000	0.000000	4.000000	21.000000	0.000000
22057.635714	0.178726	0.576348	0.133994	85.668671	127.120819	178.602097	4.386030	0.000000	-2.400571	0.000000	0.000000	0.000000	0.954890	0.203692	-1.208461	0.000000	0.000000	4.000000	21.000000	0.000000
22057.639048	0.178726	0.576348	0.133994	85.668671	127.120819	178.602097	4.386030	0.000000	-2.400571	0.000000	0.000000	0.000000	0.954890	0.203692	-1.208461	0.000000	0.000000	4.000000	21.000000	0.000000
22057.642381	0.181519	0.577026	0.129829	85.866249	120.222366	171.983109	4.310998	0.000000	-2.532843	0.000000	0.000000	0.000000	0.838038	0.203380	-1.249595	0.000000	0.000000	4.000000	21.000000	0.000000
22057.645714	0.181519	0.577026	0.129829	85.866249	120.222366	171.983109	4.310998	0.000000	-2.532843	0.000000	0.000000	0.000000	0.838038	0.203380	-1.249595	0.000000	0.000000	4.000000	21.000000	0.000000
22057.649048	0.181519	0.577026	0.129829	85.866249	120.222366	171.983109	4.310998	0.000000	-2.532843	0.000000	0.000000	0.000000	0.838038	0.203380	-1.249595	0.000000	0.000000	4.000000	21.000000	0.000000
22057.652381	0.183805	0.577660	0.125537	85.994934	112.464317	164.748962	4.234469	0.000000	-2.658810	0.000000	0.000000	0.000000	0.685716	0.190152	-1.287621	0.000000	0.000000	4.000000	21.000000	0.000000
22057.655714	0.183805	0.577660	0.125537	85.994934	112.464317	164.748962	4.234469	0.000000	-2.658810	0.000000	0.000000	0.000000	0.685716	0.190152	-1.287621	0.000000	0.000000	4.000000	21.000000	0.000000
22057.659048	0.183805	0.577660	0.125537	85.994934	112.464317	164.748962	4.234469	0.000000	-2.658810	0.000000	0.000000	0.000000	0.685716	0.190152	-1.287621	0.000000	0.000000	4.000000	21.000000	0.000000
22057.662381	0.185511	0.578234	0.121168	86.043343	104.686378	157.580124	4.158513	0.000000	-2.776107	0.000000	0.000000	0.000000	0.511739	0.172341	-1.310584	0.000000	0.000000	4.000000	21.000000	0.000000
22057.665714	0.185511	0.578234	0.121168	86.043343	104.686378	157.580124	4.158513	0.000000	-2.776107	0.000000	0.000000	0.000000	0.511739	0.172341	-1.310584	0.000000	0.000000	4.000000	21.000000	0.000000
22057.669048	0.185511	0.578234	0.121168	86.043343	104.686378	157.580124	4.158513	0.000000	-2.776107	0.000000	0.000000	0.000000	0.511739	0.172341	-1.310584	0.000000	0.000000	4.000000	21.000000	0.000000
22057.672381	0.186618	0.578680	0.116649	86.019508	97.756294	150.863678	4.085155	0.000000	-2.882969	0.000000	0.000000	0.000000	0.332259	0.133612	-1.355671	0.000000	0.000000	4.000000	21.000000	0.000000
22057.675714	0.186618	0.578680	0.116649	86.019508	97.756294	150.863678	4.085155	0.000000	-2.882969	0.000000	0.000000	0.000000	0.332259	0.133612	-1.355671	0.000000	0.000000	4.000000	21.000000	0.000000
22057.679048	0.186618	0.578680	0.116649	86.019508	97.756294	150.863678	4.085155	0.000000	-2.882969	0.000000	0.000000	0.000000	0.332259	0.133612	-1.355671	0.000000	0.000000	4.000000	21.000000	0.000000
22057.682381	0.187066	0.579054	0.112049	85.932640	91.941406	145.153290	4.014306	0.000000	-2.980831	0.000000	0.000000	0.000000	0.134459	0.112356	-1.379999	0.000000	0.000000	4.000000	21.000000	0.000000
22057.685714	0.187066	0.579054	0.112049	85.932640	91.941406	145.153290	4.014306	0.000000	-2.980831	0.000000	0.000000	0.000000	0.134459	0.112356	-1.379999	0.000000	0.000000	4.000000	21.000000	0.000000
22057.689048	0.187066	0.579054	0.112049	85.932640	91.941406	145.153290	4.014306	0.000000	-2.980831	0.000000	0.000000	0.000000	0.134459	0.112356	-1.379999	0.000000	0.000000	4.000000	21.000000	0.000000
22057.692381	0.186875	0.579346	0.107486	85.751862	87.419868	140.922073	3.948180	0.000000	-3.067879	0.000000	0.000000	0.000000	-0.057532	0.087421	-1.368883	0.000000	0.000000	4.000000	21.000000	0.000000
22057.695714	0.186875	0.579346	0.107486	85.751862	87.419868	140.922073	3.948180	0.000000	-3.067879	0.000000	0.000000	0.000000	-0.057532	0.087421	-1.368883	0.000000	0.000000	4.000000	21.000000	0.000000
22057.699048	0.186875	0.579346	0.107486	85.751862	87.419868	140.922073	3.948180	0.000000	-3.067879	0.000000	0.000000	0.000000	-0.057532	0.087421	-1.368883	0.000000	0.000000	4.000000	21.000000	0.000000
22057.702381	0.186187	0.579620	0.103001	85.469139	84.229111	138.012253	3.888668	0.000000	-3.142971	0.000000	0.000000	0.000000	-0.206234	0.082470	-1.345665	0.000000	0.000000	4.000000	21.000000	0.000000
22057.705714	0.186187	0.579620	0.103001	85.469139	84.229111	138.012253	3.888668	0.000000	-3.142971	0.000000	0.000000	0.000000	-0.206234	0.082470	-1.345665	0.000000	0.000000	4.000000	21.000000	0.000000
22057.709048	0.186187	0.579620	0.103001	85.469139	84.229111	138.012253	3.888668	0.000000	-3.142971	0.000000	0.000000	0.000000	-0.206234	0.082470	-1.345665	0.000000	0.000000	4.000000	21.000000	0.000000
22057.712381	0.184966	0.579898	0.098622	85.110558	82.223114	136.236359	3.834633	0.000000	-3.208674	0.000000	0.000000	0.000000	-0.366229	0.083222	-1.313517	0.000000	0.000000	4.000000	21.000000	0.000000
22057.715714	0.184966	0.579898	0.098622	85.110558	82.223114	136.236359	3.834633	0.000000	-3.208674	0.000000	0.000000	0.000000	-0.366229	0.083222	-1.313517	0.000000	0.000000	4.000000	21.000000	0.000000
22057.719048	0.184966	0.579898	0.098622	85.110558	82.223114	136.236359	3.834633	0.000000	-3.208674	0.000000	0.000000	0.000000	-0.366229	0.083222	-1.313517	0.000000	0.000000	4.000000	21.000000	0.000000
22057.722381	0.183250	0.580244	0.094426	84.695328	80.894333	135.246811	3.788055	0.000000	-3.263531	0.000000	0.000000	0.000000	-0.514897	0.103768	-1.258879	0.000000	0.000000	4.000000	21.000000	0.000000
22057.725714	0.183250	0.580244	0.094426	84.695328	80.894333	135.246811	3.788055	0.000000	-3.263531	0.000000	0.000000	0.000000	-0.514897	0.103768	-1.258879	0.000000	0.000000	4.000000	21.000000	0.000000
22057.729048	0.183250	0.580244	0.094426	84.695328	80.894333	135.246811	3.788055	0.000000	-3.263531	0.000000	0.000000	0.000000	-0.514897	0.103768	-1.258879	0.000000	0.000000	4.000000	21.000000	0.000000
22057.732381	0.181007	0.580614	0.090453	84.274536	79.859161	134.622467	3.750512	0.000000	-3.306608	0.000000	0.000000	0.000000	-0.672952	0.110946	-1.192000	0.000000	0.000000	4.000000	21.000000	0.000000
22057.735714	0.181007	0.580614	0.090453	84.274536	79.859161	134.622467	3.750512	0.000000	-3.306608	0.000000	0.000000	0.000000	-0.672952	0.110946	-1.192000	0.000000	0.000000	4.000000	21.000000	0.000000
22057.739048	0.181007	0.580614	0.090453	84.274536	79.859161	134.622467	3.750512	0.000000	-3.306608	0.000000	0.000000	0.000000	-0.672952	0.110946	-1.192000	0.000000	0.000000	4.000000	21.000000	0.000000
22057.742381	0.178204	0.580996	0.086735	83.870361	78.838524	134.066895	3.724663	0.000000	-3.335698	0.000000	0.000000	0.000000	-0.840810	0.114579	-1.115368	0.000000	0.000000	4.000000	21.000000	0.000000
22057.745714	0.178204	0.580996	0.086735	83.870361	78.838524	134.066895	3.724663	0.000000	-3.335698	0.000000	0.000000	0.000000	-0.840810	0.114579	-1.115368	0.000000	0.000000	4.000000	21.000000	0.000000
22057.749048	0.178204	0.580996	0.086735	83.870361	78.838524	134.066895	3.724663	0.000000	-3.335698	0.000000	0.000000	0.000000	-0.840810	0.114579	-1.115368	0.000000	0.000000	4.000000	21.000000	0.000000
22057.752381	0.174882	0.581359	0.083263	83.459618	78.035400	133.803482	3.713431	0.000000	-3.348198	0.000000	0.000000	0.000000	-0.996698	0.109071	-1.041532	0.000000	0.000000	4.000000	21.000000	0.000000
22057.755714	0.174882	0.581359	0.083263	83.459618	78.035400	133.803482	3.713431	0.000000	-3.348198	0.000000	0.000000	0.000000	-0.996698	0.109071	-1.041532	0.000000	0.000000	4.000000	21.000000	0.000000
22057.759048	0.174882	0.581359	0.083263	83.459618	78.035400	133.803482	3.713431	0.000000	-3.348198	0.000000	0.000000	0.000000	-0.996698	0.109071	-1.041532	0.000000	0.000000	4.000000	21.000000	0.000000
22057.762381	0.171134	0.581694	0.080026	82.968903	77.745949	134.201187	3.717692	0.000000	-3.343467	0.000000	0.000000	0.000000	-1.124417	0.100538	-0.971195	0.000000	0.000000	4.000000	21.000000	0.000000
22057.765714	0.171134	0.581694	0.080026	82.968903	77.745949	134.201187	3.717692	0.000000	-3.343467	0.000000	0.000000	0.000000	-1.124417	0.100538	-0.971195	0.000000	0.000000	4.000000	21.000000	0.000000
22057.769048	0.171134	0.581694	0.080026	82.968903	77.745949	134.201187	3.717692	0.000000	-3.343467	0.000000	0.000000	0.000000	-1.124417	0.100538	-0.971195	0.000000	0.000000	4.000000	21.000000	0.000000
22057.772381	0.167014	0.581969	0.077071	82.346268	78.082085	135.414658	3.737054	0.000000	-3.321811	0.000000	0.000000	0.000000	-1.236098	0.082571	-0.886355	0.000000	0.000000	4.000000	21.000000	0.000000
22057.775714	0.167014	0.581969	0.077071	82.346268	78.082085	135.414658	3.737054	0.000000	-3.321811	0.000000	0.000000	0.000000	-1.236098	0.082571	-0.886355	0.000000	0.000000	4.000000	21.000000	0.000000
22057.779048	0.167014	0.581969	0.077071	82.346268	78.082085	135.414658	3.737054	0.000000	-3.321811	0.000000	0.000000	0.000000	-1.236098	0.082571	-0.886355	0.000000	0.000000	4.000000	21.000000	0.000000
22057.782381	0.162695	0.582229	0.074310	81.597107	78.912003	137.065781	3.773151	0.000000	-3.280751	0.000000	0.000000	0.000000	-1.295611	0.077906	-0.828278	0.000000	0.000000	4.000000	21.000000	0.000000
22057.785714	0.162695	0.582229	0.074310	81.597107	78.912003	137.065781	3.773151	0.000000	-3.280751	0.000000	0.000000	0.000000	-1.295611	0.077906	-0.828278	0.000000	0.000000	4.000000	21.000000	0.000000
22057.789048	0.162695	0.582229	0.074310	81.597107	78.912003	137.065781	3.773151	0.000000	-3.280751	0.000000	0.000000	0.000000	-1.295611	0.077906	-0.828278	0.000000	0.000000	4.000000	21.000000	0.000000
22057.792381	0.158229	0.582462	0.071812	80.816261	79.768532	137.386108	3.715524	0.000000	-3.134741	0.000000	0.000000	0.000000	-1.339623	0.069962	-0.749635	0.000000	0.000000	4.000000	21.000000	0.000000
22057.795714	0.158229	0.582462	0.071812	80.816261	79.768532	137.386108	3.715524	0.000000	-3.134741	0.000000	0.000000	0.000000	-1.339623	0.069962	-0.749635	0.000000	0.000000	4.000000	21.000000	0.000000
22057.799048	0.158229	0.582462	0.071812	80.816261	79.768532	137.386108	3.715524	0.000000	-3.134741	0.000000	0.000000	0.000000	-1.339623	0.069962	-0.749635	0.000000	0.000000	4.000000	21.000000	0.000000
22057.802381	0.153608	0.582700	0.069632	80.098373	80.413918	137.052475	3.590585	0.000000	-2.911470	0.000000	0.000000	0.000000	-1.386491	0.071385	-0.653867	0.000000	0.000000	4.000000	21.000000	0.000000
22057.805714	0.153608	0.582700	0.069632	80.098373	80.413918	137.052475	3.590585	0.000000	-2.911470	0.000000	0.000000	0.000000	-1.386491	0.071385	-0.653867	0.000000	0.000000	4.000000	21.000000	0.000000
22057.809048	0.153608	0.582700	0.069632	80.098373	80.413918	137.052475	3.590585	0.000000	-2.911470	0.000000	0.000000	0.000000	-1.386491	0.071385	-0.653867	0.000000	0.000000	4.000000	21.000000	0.000000
22057.812381	0.148766	0.582925	0.067834	79.528923	80.699966	136.967102	3.481607	0.000000	-2.680388	0.000000	0.000000	0.000000	-1.452424	0.067440	-0.539358	0.000000	0.000000	4.000000	21.000000	0.000000
22057.815714	0.148766	0.582925	0.067834	79.528923	80.699966	136.967102	3.481607	0.000000	-2.680388	0.000000	0.000000	0.000000	-1.452424	0.067440	-0.539358	0.000000	0.000000	4.000000	21.000000	0.000000
22057.819048	0.148766	0.582925	0.067834	79.528923	80.699966	136.967102	3.481607	0.000000	-2.680388	0.000000	0.000000	0.000000	-1.452424	0.067440	-0.539358	0.000000	0.000000	4.000000	21.000000	0.000000
22057.822381	0.143801	0.583099	0.066481	79.202057	80.639137	136.747437	3.391714	0.000000	-2.438317	0.000000	0.000000	0.000000	-1.489544	0.052085	-0.405979	0.000000	0.000000	4.000000	21.000000	0.000000
22057.825714	0.143801	0.583099	0.066481	79.202057	80.639137	136.747437	3.391714	0.000000	-2.438317	0.000000	0.000000	0.000000	-1.489544	0.052085	-0.405979	0.000000	0.000000	4.000000	21.000000	0.000000
22057.829048	0.143801	0.583099	0.066481	79.202057	80.639137	136.747437	3.391714	0.000000	-2.438317	0.000000	0.000000	0.000000	-1.489544	0.052085	-0.405979	0.000000	0.000000	4.000000	21.000000	0.000000
22057.832381	0.138729	0.583255	0.065558	79.047760	80.519287	135.931473	3.324050	0.000000	-2.190060	0.000000	0.000000	0.000000	-1.521763	0.046908	-0.277050	0.000000	0.000000	4.000000	21.000000	0.000000
22057.835714	0.138729	0.583255	0.065558	79.047760	80.519287	135.931473	3.324050	0.000000	-2.190060	0.000000	0.000000	0.000000	-1.521763	0.046908	-0.277050	0.000000	0.000000	4.000000	21.000000	0.000000
22057.839048	0.138729	0.583255	0.065558	79.047760	80.519287	135.931473	3.324050	0.000000	-2.190060	0.000000	0.000000	0.000000	-1.521763	0.046908	-0.277050	0.000000	0.000000	4.000000	21.000000	0.000000
22057.842381	0.133648	0.583444	0.065171	78.893028	80.504562	134.975815	3.277875	0.000000	-1.936432	0.000000	0.000000	0.000000	-1.524288	0.056676	-0.115924	0.000000	0.000000	4.000000	21.000000	0.000000
22057.845714	0.133648	0.583444	0.065171	78.893028	80.504562	134.975815	3.277875	0.000000	-1.936432	0.000000	0.000000	0.000000	-1.524288	0.056676	-0.115924	0.000000	0.000000	4.000000	21.000000	0.000000
22057.849048	0.133648	0.583444	0.065171	78.893028	80.504562	134.975815	3.277875	0.000000	-1.936432	0.000000	0.000000	0.000000	-1.524288	0.056676	-0.115924	0.000000	0.000000	4.000000	21.000000	0.000000
22057.852381	0.128692	0.583698	0.065280	78.560287	80.579994	134.585922	3.258555	0.000000	-1.682385	0.000000	0.000000	0.000000	-1.486585	0.076164	0.032596	0.000000	0.000000	4.000000	21.000000	0.000000
22057.855714	0.128692	0.583698	0.065280	78.560287	80.579994	134.585922	3.258555	0.000000	-1.682385	0.000000	0.000000	0.000000	-1.486585	0.076164	0.032596	0.000000	0.000000	4.000000	21.000000	0.000000
22057.859048	0.128692	0.583698	0.065280	78.560287	80.579994	134.585922	3.258555	0.000000	-1.682385	0.000000	0.000000	0.000000	-1.486585	0.076164	0.032596	0.000000	0.000000	4.000000	21.000000	0.000000
22057.862381	0.123991	0.584037	0.065934	78.050972	80.602097	134.518646	3.263988	0.000000	-1.434621	0.000000	0.000000	0.000000	-1.410383	0.101832	0.196269	0.000000	0.000000	4.000000	21.000000	0.000000
22057.865714	0.123991	0.584037	0.065934	78.050972	80.602097	134.518646	3.263988	0.000000	-1.434621	0.000000	0.000000	0.000000	-1.410383	0.101832	0.196269	0.000000	0.000000	4.000000	21.000000	0.000000
22057.869048	0.123991	0.584037	0.065934	78.050972	80.602097	134.518646	3.263988	0.000000	-1.434621	0.000000	0.000000	0.000000	-1.410383	0.101832	0.196269	0.000000	0.000000	4.000000	21.000000	0.000000
22057.872381	0.119474	0.584474	0.067130	77.488472	80.445724	133.967682	3.296699	0.000000	-1.199557	0.000000	0.000000	0.000000	-1.355234	0.131028	0.358796	0.000000	0.000000	4.000000	21.000000	0.000000
22057.875714	0.119474	0.584474	0.067130	77.488472	80.445724	133.967682	3.296699	0.000000	-1.199557	0.000000	0.000000	0.000000	-1.355234	0.131028	0.358796	0.000000	0.000000	4.000000	21.000000	0.000000
22057.879048	0.119474	0.584474	0.067130	77.488472	80.445724	133.967682	3.296699	0.000000	-1.199557	0.000000	0.000000	0.000000	-1.355234	0.131028	0.358796	0.000000	0.000000	4.000000	21.000000	0.000000
22057.882381	0.115157	0.584942	0.068777	77.031036	80.067169	133.004105	3.356498	0.000000	-0.973685	0.000000	0.000000	0.000000	-1.295131	0.140471	0.494009	0.000000	0.000000	4.000000	21.000000	0.000000
22057.885714	0.115157	0.584942	0.068777	77.031036	80.067169	133.004105	3.356498	0.000000	-0.973685	0.000000	0.000000	0.000000	-1.295131	0.140471	0.494009	0.000000	0.000000	4.000000	21.000000	0.000000
22057.889048	0.115157	0.584942	0.068777	77.031036	80.067169	133.004105	3.356498	0.000000	-0.973685	0.000000	0.000000	0.000000	-1.295131	0.140471	0.494009	0.000000	0.000000	4.000000	21.000000	0.000000
22057.892381	0.111018	0.585384	0.070832	76.889259	80.396271	132.841492	3.438833	0.000000	-0.757830	0.000000	0.000000	0.000000	-1.241562	0.132582	0.616499	0.000000	0.000000	4.000000	21.000000	0.000000
22057.895714	0.111018	0.585384	0.070832	76.889259	80.396271	132.841492	3.438833	0.000000	-0.757830	0.000000	0.000000	0.000000	-1.241562	0.132582	0.616499	0.000000	0.000000	4.000000	21.000000	0.000000
22057.899048	0.111018	0.585384	0.070832	76.889259	80.396271	132.841492	3.438833	0.000000	-0.757830	0.000000	0.000000	0.000000	-1.241562	0.132582	0.616499	0.000000	0.000000	4.000000	21.000000	0.000000
22057.902381	0.107149	0.585801	0.073152	76.987480	82.542671	134.525421	3.541583	0.000000	-0.550903	0.000000	0.000000	0.000000	-1.160652	0.125052	0.696197	0.000000	0.000000	4.000000	21.000000	0.000000
22057.905714	0.107149	0.585801	0.073152	76.987480	82.542671	134.525421	3.541583	0.000000	-0.550903	0.000000	0.000000	0.000000	-1.160652	0.125052	0.696197	0.000000	0.000000	4.000000	21.000000	0.000000
22057.909048	0.107149	0.585801	0.073152	76.987480	82.542671	134.525421	3.541583	0.000000	-0.550903	0.000000	0.000000	0.000000	-1.160652	0.125052	0.696197	0.000000	0.000000	4.000000	21.000000	0.000000
22057.912381	0.103841	0.586151	0.075779	77.050621	85.991417	137.382050	3.657616	0.000000	-0.357461	0.000000	0.000000	0.000000	-0.992591	0.104891	0.787961	0.000000	0.000000	4.000000	21.000000	0.000000
22057.915714	0.103841	0.586151	0.075779	77.050621	85.991417	137.382050	3.657616	0.000000	-0.357461	0.000000	0.000000	0.000000	-0.992591	0.104891	0.787961	0.000000	0.000000	4.000000	21.000000	0.000000
22057.919048	0.103841	0.586151	0.075779	77.050621	85.991417	137.382050	3.657616	0.000000	-0.357461	0.000000	0.000000	0.000000	-0.992591	0.104891	0.787961	0.000000	0.000000	4.000000	21.000000	0.000000
22057.922381	0.101157	0.586498	0.078794	77.060272	89.591728	140.337891	3.788943	0.000000	-0.192029	0.000000	0.000000	0.000000	-0.805052	0.104149	0.904655	0.000000	0.000000	4.000000	21.000000	0.000000
22057.925714	0.101157	0.586498	0.078794	77.060272	89.591728	140.337891	3.788943	0.000000	-0.192029	0.000000	0.000000	0.000000	-0.805052	0.104149	0.904655	0.000000	0.000000	4.000000	21.000000	0.000000
22057.929048	0.101157	0.586498	0.078794	77.060272	89.591728	140.337891	3.788943	0.000000	-0.192029	0.000000	0.000000	0.000000	-0.805052	0.104149	0.904655	0.000000	0.000000	4.000000	21.000000	0.000000
22057.932381	0.098901	0.586753	0.082139	77.059662	93.086426	143.072754	3.939719	0.000000	-0.057853	0.000000	0.000000	0.000000	-0.676802	0.076381	1.003399	0.000000	0.000000	4.000000	21.000000	0.000000
22057.935714	0.098901	0.586753	0.082139	77.059662	93.086426	143.072754	3.939719	0.000000	-0.057853	0.000000	0.000000	0.000000	-0.676802	0.076381	1.003399	0.000000	0.000000	4.000000	21.000000	0.000000
22057.939048	0.098901	0.586753	0.082139	77.059662	93.086426	143.072754	3.939719	0.000000	-0.057853	0.000000	0.000000	0.000000	-0.676802	0.076381	1.003399	0.000000	0.000000	4.000000	21.000000	0.000000
22057.942381	0.097078	0.586883	0.085698	77.152710	96.565521	145.726822	4.106952	0.000000	0.054947	0.000000	0.000000	0.000000	-0.546797	0.039158	1.067750	0.000000	0.000000	4.000000	21.000000	0.000000
22057.945714	0.097078	0.586883	0.085698	77.152710	96.565521	145.726822	4.106952	0.000000	0.054947	0.000000	0.000000	0.000000	-0.546797	0.039158	1.067750	0.000000	0.000000	4.000000	21.000000	0.000000
22057.949048	0.097078	0.586883	0.085698	77.152710	96.565521	145.726822	4.106952	0.000000	0.054947	0.000000	0.000000	0.000000	-0.546797	0.039158	1.067750	0.000000	0.000000	4.000000	21.000000	0.000000
22057.952381	0.095734	0.586887	0.089405	77.372765	100.102028	148.679749	4.284910	0.000000	0.146080	0.000000	0.000000	0.000000	-0.403230	0.001114	1.112133	0.000000	0.000000	4.000000	21.000000	0.000000
22057.955714	0.095734	0.586887	0.089405	77.372765	100.102028	148.679749	4.284910	0.000000	0.146080	0.000000	0.000000	0.000000	-0.403230	0.001114	1.112133	0.000000	0.000000	4.000000	21.000000	0.000000
22057.959048	0.095734	0.586887	0.089405	77.372765	100.102028	148.679749	4.284910	0.000000	0.146080	0.000000	0.000000	0.000000	-0.403230	0.001114	1.112133	0.000000	0.000000	4.000000	21.000000	0.000000
22057.962381	0.094817	0.586751	0.093234	77.701340	103.737762	151.724930	4.470266	0.000000	0.213285	0.000000	0.000000	0.000000	-0.275285	-0.040900	1.148481	0.000000	0.000000	4.000000	21.000000	0.000000
22057.965714	0.094817	0.586751	0.093234	77.701340	103.737762	151.724930	4.470266	0.000000	0.213285	0.000000	0.000000	0.000000	-0.275285	-0.040900	1.148481	0.000000	0.000000	4.000000	21.000000	0.000000
22057.969048	0.094817	0.586751	0.093234	77.701340	103.737762	151.724930	4.470266	0.000000	0.213285	0.000000	0.000000	0.000000	-0.275285	-0.040900	1.148481	0.000000	0.000000	4.000000	21.000000	0.000000
22057.972381	0.094434	0.586562	0.097144	78.114555	107.503670	154.692352	4.661679	0.000000	0.259165	0.000000	0.000000	0.000000	-0.114811	-0.056640	1.173261	0.000000	0.000000	4.000000	21.000000	0.000000
22057.975714	0.094434	0.586562	0.097144	78.114555	107.503670	154.692352	4.661679	0.000000	0.259165	0.000000	0.000000	0.000000	-0.114811	-0.056640	1.173261	0.000000	0.000000	4.000000	21.000000	0.000000
22057.979048	0.094434	0.586562	0.097144	78.114555	107.503670	154.692352	4.661679	0.000000	0.259165	0.000000	0.000000	0.000000	-0.114811	-0.056640	1.173261	0.000000	0.000000	4.000000	21.000000	0.000000
22057.982381	0.094564	0.586278	0.101111	78.559891	111.416183	157.812378	4.857223	0.000000	0.278300	0.000000	0.000000	0.000000	0.039127	-0.085099	1.190080	0.000000	0.000000	4.000000	21.000000	0.000000
22057.985714	0.094564	0.586278	0.101111	78.559891	111.416183	157.812378	4.857223	0.000000	0.278300	0.000000	0.000000	0.000000	0.039127	-0.085099	1.190080	0.000000	0.000000	4.000000	21.000000	0.000000
22057.989048	0.094564	0.586278	0.101111	78.559891	111.416183	157.812378	4.857223	0.000000	0.278300	0.000000	0.000000	0.000000	0.039127	-0.085099	1.190080	0.000000	0.000000	4.000000	21.000000	0.000000
22057.992381	0.095193	0.585947	0.105145	78.961937	115.326881	161.095154	4.992791	0.000000	0.268404	0.000000	0.000000	0.000000	0.188475	-0.099281	1.210032	0.000000	0.000000	4.000000	21.000000	0.000000
22057.995714	0.095193	0.585947	0.105145	78.961937	115.326881	161.095154	4.992791	0.000000	0.268404	0.000000	0.000000	0.000000	0.188475	-0.099281	1.210032	0.000000	0.000000	4.000000	21.000000	0.000000
22057.999048	0.095193	0.585947	0.105145	78.961937	115.326881	161.095154	4.992791	0.000000	0.268404	0.000000	0.000000	0.000000	0.188475	-0.099281	1.210032	0.000000	0.000000	4.000000	21.000000	0.000000
22058.002381	0.096287	0.585530	0.109157	79.288567	119.202583	164.416153	4.994782	0.000000	0.228367	0.000000	0.000000	0.000000	0.328222	-0.125211	1.203687	0.000000	0.000000	4.000000	21.000000	0.000000
22058.005714	0.096287	0.585530	0.109157	79.288567	119.202583	164.416153	4.994782	0.000000	0.228367	0.000000	0.000000	0.000000	0.328222	-0.125211	1.203687	0.000000	0.000000	4.000000	21.000000	0.000000
22058.009048	0.096287	0.585530	0.109157	79.288567	119.202583	164.416153	4.994782	0.000000	0.228367	0.000000	0.000000	0.000000	0.328222	-0.125211	1.203687	0.000000	0.000000	4.000000	21.000000	0.000000
22058.012381	0.097686	0.585047	0.113129	79.532730	122.945473	167.638138	4.997109	0.000000	0.169990	0.000000	0.000000	0.000000	0.419890	-0.144806	1.191521	0.000000	0.000000	4.000000	21.000000	0.000000
22058.015714	0.097686	0.585047	0.113129	79.532730	122.945473	167.638138	4.997109	0.000000	0.169990	0.000000	0.000000	0.000000	0.419890	-0.144806	1.191521	0.000000	0.000000	4.000000	21.000000	0.000000
22058.019048	0.097686	0.585047	0.113129	79.532730	122.945473	167.638138	4.997109	0.000000	0.169990	0.000000	0.000000	0.000000	0.419890	-0.144806	1.191521	0.000000	0.000000	4.000000	21.000000	0.000000
22058.022381	0.099343	0.584498	0.117067	79.694885	126.401596	170.618835	4.998955	0.000000	0.102235	0.000000	0.000000	0.000000	0.497055	-0.164705	1.181352	0.000000	0.000000	4.000000	21.000000	0.000000
22058.025714	0.099343	0.584498	0.117067	79.694885	126.401596	170.618835	4.998955	0.000000	0.102235	0.000000	0.000000	0.000000	0.497055	-0.164705	1.181352	0.000000	0.000000	4.000000	21.000000	0.000000
22058.029048	0.099343	0.584498	0.117067	79.694885	126.401596	170.618835	4.998955	0.000000	0.102235	0.000000	0.000000	0.000000	0.497055	-0.164705	1.181352	0.000000	0.000000	4.000000	21.000000	0.000000
22058.032381	0.101301	0.583878	0.120864	79.781723	129.447906	173.233887	4.999922	0.000000	0.028051	0.000000	0.000000	0.000000	0.587237	-0.186090	1.139243	0.000000	0.000000	4.000000	21.000000	0.000000
22058.035714	0.101301	0.583878	0.120864	79.781723	129.447906	173.233887	4.999922	0.000000	0.028051	0.000000	0.000000	0.000000	0.587237	-0.186090	1.139243	0.000000	0.000000	4.000000	21.000000	0.000000
22058.039048	0.101301	0.583878	0.120864	79.781723	129.447906	173.233887	4.999922	0.000000	0.028051	0.000000	0.000000	0.000000	0.587237	-0.186090	1.139243	0.000000	0.000000	4.000000	21.000000	0.000000
22058.042381	0.103485	0.583174	0.124555	79.783035	131.882767	175.306702	4.999711	0.000000	-0.053804	0.000000	0.000000	0.000000	0.655358	-0.211082	1.107264	0.000000	0.000000	4.000000	21.000000	0.000000
22058.045714	0.103485	0.583174	0.124555	79.783035	131.882767	175.306702	4.999711	0.000000	-0.053804	0.000000	0.000000	0.000000	0.655358	-0.211082	1.107264	0.000000	0.000000	4.000000	21.000000	0.000000
22058.049048	0.103485	0.583174	0.124555	79.783035	131.882767	175.306702	4.999711	0.000000	-0.053804	0.000000	0.000000	0.000000	0.655358	-0.211082	1.107264	0.000000	0.000000	4.000000	21.000000	0.000000
22058.052381	0.105811	0.582464	0.128117	79.697601	133.642700	176.782608	4.998044	0.000000	-0.139851	0.000000	0.000000	0.000000	0.697715	-0.212944	1.068723	0.000000	0.000000	4.000000	21.000000	0.000000
22058.055714	0.105811	0.582464	0.128117	79.697601	133.642700	176.782608	4.998044	0.000000	-0.139851	0.000000	0.000000	0.000000	0.697715	-0.212944	1.068723	0.000000	0.000000	4.000000	21.000000	0.000000
22058.059048	0.105811	0.582464	0.128117	79.697601	133.642700	176.782608	4.998044	0.000000	-0.139851	0.000000	0.000000	0.000000	0.697715	-0.212944	1.068723	0.000000	0.000000	4.000000	21.000000	0.000000
22058.062381	0.108320	0.581715	0.131454	79.546936	134.737564	177.661118	4.994865	0.000000	-0.226548	0.000000	0.000000	0.000000	0.752644	-0.224921	1.001039	0.000000	0.000000	4.000000	21.000000	0.000000
22058.065714	0.108320	0.581715	0.131454	79.546936	134.737564	177.661118	4.994865	0.000000	-0.226548	0.000000	0.000000	0.000000	0.752644	-0.224921	1.001039	0.000000	0.000000	4.000000	21.000000	0.000000
22058.069048	0.108320	0.581715	0.131454	79.546936	134.737564	177.661118	4.994865	0.000000	-0.226548	0.000000	0.000000	0.000000	0.752644	-0.224921	1.001039	0.000000	0.000000	4.000000	21.000000	0.000000
22058.072381	0.110964	0.581020	0.134612	79.423386	135.590302	178.289413	4.990016	0.000000	-0.315818	0.000000	0.000000	0.000000	0.793367	-0.208292	0.947423	0.000000	0.000000	4.000000	21.000000	0.000000
22058.075714	0.110964	0.581020	0.134612	79.423386	135.590302	178.289413	4.990016	0.000000	-0.315818	0.000000	0.000000	0.000000	0.793367	-0.208292	0.947423	0.000000	0.000000	4.000000	21.000000	0.000000
22058.079048	0.110964	0.581020	0.134612	79.423386	135.590302	178.289413	4.990016	0.000000	-0.315818	0.000000	0.000000	0.000000	0.793367	-0.208292	0.947423	0.000000	0.000000	4.000000	21.000000	0.000000
22058.082381	0.113785	0.580383	0.137489	79.328606	136.177246	178.646286	4.983496	0.000000	-0.405910	0.000000	0.000000	0.000000	0.846072	-0.191300	0.862916	0.000000	0.000000	4.000000	21.000000	0.000000
22058.085714	0.113785	0.580383	0.137489	79.328606	136.177246	178.646286	4.983496	0.000000	-0.405910	0.000000	0.000000	0.000000	0.846072	-0.191300	0.862916	0.000000	0.000000	4.000000	21.000000	0.000000
22058.089048	0.113785	0.580383	0.137489	79.328606	136.177246	178.646286	4.983496	0.000000	-0.405910	0.000000	0.000000	0.000000	0.846072	-0.191300	0.862916	0.000000	0.000000	4.000000	21.000000	0.000000
22058.092381	0.116838	0.579892	0.140074	79.239670	136.461014	178.699722	4.975058	0.000000	-0.498796	0.000000	0.000000	0.000000	0.916066	-0.147167	0.775457	0.000000	0.000000	4.000000	21.000000	0.000000
22058.095714	0.116838	0.579892	0.140074	79.239670	136.461014	178.699722	4.975058	0.000000	-0.498796	0.000000	0.000000	0.000000	0.916066	-0.147167	0.775457	0.000000	0.000000	4.000000	21.000000	0.000000
22058.099048	0.116838	0.579892	0.140074	79.239670	136.461014	178.699722	4.975058	0.000000	-0.498796	0.000000	0.000000	0.000000	0.916066	-0.147167	0.775457	0.000000	0.000000	4.000000	21.000000	0.000000
22058.102381	0.120116	0.579526	0.142316	79.169815	136.503677	178.502533	4.964262	0.000000	-0.596748	0.000000	0.000000	0.000000	0.983354	-0.109940	0.672810	0.000000	0.000000	4.000000	21.000000	0.000000
22058.105714	0.120116	0.579526	0.142316	79.169815	136.503677	178.502533	4.964262	0.000000	-0.596748	0.000000	0.000000	0.000000	0.983354	-0.109940	0.672810	0.000000	0.000000	4.000000	21.000000	0.000000
22058.109048	0.120116	0.579526	0.142316	79.169815	136.503677	178.502533	4.964262	0.000000	-0.596748	0.000000	0.000000	0.000000	0.983354	-0.109940	0.672810	0.000000	0.000000	4.000000	21.000000	0.000000
22058.112381	0.123566	0.579300	0.144110	79.142967	136.437759	178.440231	4.950789	0.000000	-0.699777	0.000000	0.000000	0.000000	1.035072	-0.067754	0.538184	0.000000	0.000000	4.000000	21.000000	0.000000
22058.115714	0.123566	0.579300	0.144110	79.142967	136.437759	178.440231	4.950789	0.000000	-0.699777	0.000000	0.000000	0.000000	1.035072	-0.067754	0.538184	0.000000	0.000000	4.000000	21.000000	0.000000
22058.119048	0.123566	0.579300	0.144110	79.142967	136.437759	178.440231	4.950789	0.000000	-0.699777	0.000000	0.000000	0.000000	1.035072	-0.067754	0.538184	0.000000	0.000000	4.000000	21.000000	0.000000
22058.122381	0.127128	0.579219	0.145468	79.177200	136.430725	179.172714	4.934458	0.000000	-0.806926	0.000000	0.000000	0.000000	1.068699	-0.024263	0.407276	0.000000	0.000000	4.000000	21.000000	0.000000
22058.125714	0.127128	0.579219	0.145468	79.177200	136.430725	179.172714	4.934458	0.000000	-0.806926	0.000000	0.000000	0.000000	1.068699	-0.024263	0.407276	0.000000	0.000000	4.000000	21.000000	0.000000
22058.129048	0.127128	0.579219	0.145468	79.177200	136.430725	179.172714	4.934458	0.000000	-0.806926	0.000000	0.000000	0.000000	1.068699	-0.024263	0.407276	0.000000	0.000000	4.000000	21.000000	0.000000
22058.132381	0.130755	0.579273	0.146327	79.227608	136.371414	179.931076	4.915257	0.000000	-0.916653	0.000000	0.000000	0.000000	1.087916	0.016097	0.257621	0.000000	0.000000	4.000000	21.000000	0.000000
22058.135714	0.130755	0.579273	0.146327	79.227608	136.371414	179.931076	4.915257	0.000000	-0.916653	0.000000	0.000000	0.000000	1.087916	0.016097	0.257621	0.000000	0.000000	4.000000	21.000000	0.000000
22058.139048	0.130755	0.579273	0.146327	79.227608	136.371414	179.931076	4.915257	0.000000	-0.916653	0.000000	0.000000	0.000000	1.087916	0.016097	0.257621	0.000000	0.000000	4.000000	21.000000	0.000000
22058.142381	0.134382	0.579463	0.146701	79.293121	136.312439	-179.811310	4.893091	0.000000	-1.028429	0.000000	0.000000	0.000000	1.088052	0.057261	0.112211	0.000000	0.000000	4.000000	21.000000	0.000000
22058.145714	0.134382	0.579463	0.146701	79.293121	136.312439	-179.811310	4.893091	0.000000	-1.028429	0.000000	0.000000	0.000000	1.088052	0.057261	0.112211	0.000000	0.000000	4.000000	21.000000	0.000000
22058.149048	0.134382	0.579463	0.146701	79.293121	136.312439	-179.811310	4.893091	0.000000	-1.028429	0.000000	0.000000	0.000000	1.088052	0.057261	0.112211	0.000000	0.000000	4.000000	21.000000	0.000000
22058.152381	0.137981	0.579800	0.146633	79.368515	136.369003	-179.566452	4.868091	0.000000	-1.140918	0.000000	0.000000	0.000000	1.079847	0.101042	-0.020334	0.000000	0.000000	4.000000	21.000000	0.000000
22058.155714	0.137981	0.579800	0.146633	79.368515	136.369003	-179.566452	4.868091	0.000000	-1.140918	0.000000	0.000000	0.000000	1.079847	0.101042	-0.020334	0.000000	0.000000	4.000000	21.000000	0.000000
22058.159048	0.137981	0.579800	0.146633	79.368515	136.369003	-179.566452	4.868091	0.000000	-1.140918	0.000000	0.000000	0.000000	1.079847	0.101042	-0.020334	0.000000	0.000000	4.000000	21.000000	0.000000
22058.162381	0.141465	0.580270	0.146165	79.452438	136.567947	-178.704895	4.840262	0.000000	-1.253738	0.000000	0.000000	0.000000	1.045242	0.141004	-0.140243	0.000000	0.000000	4.000000	21.000000	0.000000
22058.165714	0.141465	0.580270	0.146165	79.452438	136.567947	-178.704895	4.840262	0.000000	-1.253738	0.000000	0.000000	0.000000	1.045242	0.141004	-0.140243	0.000000	0.000000	4.000000	21.000000	0.000000
22058.169048	0.141465	0.580270	0.146165	79.452438	136.567947	-178.704895	4.840262	0.000000	-1.253738	0.000000	0.000000	0.000000	1.045242	0.141004	-0.140243	0.000000	0.000000	4.000000	21.000000	0.000000
22058.172381	0.144920	0.580826	0.145307	79.554733	136.951447	-177.332718	4.810186	0.000000	-1.364593	0.000000	0.000000	0.000000	1.036385	0.166727	-0.257537	0.000000	0.000000	4.000000	21.000000	0.000000
22058.175714	0.144920	0.580826	0.145307	79.554733	136.951447	-177.332718	4.810186	0.000000	-1.364593	0.000000	0.000000	0.000000	1.036385	0.166727	-0.257537	0.000000	0.000000	4.000000	21.000000	0.000000
22058.179048	0.144920	0.580826	0.145307	79.554733	136.951447	-177.332718	4.810186	0.000000	-1.364593	0.000000	0.000000	0.000000	1.036385	0.166727	-0.257537	0.000000	0.000000	4.000000	21.000000	0.000000
22058.182381	0.148355	0.581481	0.144127	79.694481	137.581100	-176.164566	4.776948	0.000000	-1.476740	0.000000	0.000000	0.000000	1.030648	0.196473	-0.354085	0.000000	0.000000	4.000000	21.000000	0.000000
22058.185714	0.148355	0.581481	0.144127	79.694481	137.581100	-176.164566	4.776948	0.000000	-1.476740	0.000000	0.000000	0.000000	1.030648	0.196473	-0.354085	0.000000	0.000000	4.000000	21.000000	0.000000
22058.189048	0.148355	0.581481	0.144127	79.694481	137.581100	-176.164566	4.776948	0.000000	-1.476740	0.000000	0.000000	0.000000	1.030648	0.196473	-0.354085	0.000000	0.000000	4.000000	21.000000	0.000000
22058.192381	0.151739	0.582200	0.142638	79.871208	138.443100	-174.973358	4.740316	0.000000	-1.590409	0.000000	0.000000	0.000000	1.015182	0.215673	-0.446551	0.000000	0.000000	4.000000	21.000000	0.000000
22058.195714	0.151739	0.582200	0.142638	79.871208	138.443100	-174.973358	4.740316	0.000000	-1.590409	0.000000	0.000000	0.000000	1.015182	0.215673	-0.446551	0.000000	0.000000	4.000000	21.000000	0.000000
22058.199048	0.151739	0.582200	0.142638	79.871208	138.443100	-174.973358	4.740316	0.000000	-1.590409	0.000000	0.000000	0.000000	1.015182	0.215673	-0.446551	0.000000	0.000000	4.000000	21.000000	0.000000
22058.202381	0.154963	0.582967	0.140795	80.073578	139.498306	-172.953171	4.700331	0.000000	-1.704960	0.000000	0.000000	0.000000	0.967193	0.230132	-0.552936	0.000000	0.000000	4.000000	21.000000	0.000000
22058.205714	0.154963	0.582967	0.140795	80.073578	139.498306	-172.953171	4.700331	0.000000	-1.704960	0.000000	0.000000	0.000000	0.967193	0.230132	-0.552936	0.000000	0.000000	4.000000	21.000000	0.000000
22058.209048	0.154963	0.582967	0.140795	80.073578	139.498306	-172.953171	4.700331	0.000000	-1.704960	0.000000	0.000000	0.000000	0.967193	0.230132	-0.552936	0.000000	0.000000	4.000000	21.000000	0.000000
22058.212381	0.157970	0.583767	0.138634	80.320091	140.637405	-170.882843	4.657675	0.000000	-1.818258	0.000000	0.000000	0.000000	0.902061	0.239922	-0.648270	0.000000	0.000000	4.000000	21.000000	0.000000
22058.215714	0.157970	0.583767	0.138634	80.320091	140.637405	-170.882843	4.657675	0.000000	-1.818258	0.000000	0.000000	0.000000	0.902061	0.239922	-0.648270	0.000000	0.000000	4.000000	21.000000	0.000000
22058.219048	0.157970	0.583767	0.138634	80.320091	140.637405	-170.882843	4.657675	0.000000	-1.818258	0.000000	0.000000	0.000000	0.902061	0.239922	-0.648270	0.000000	0.000000	4.000000	21.000000	0.000000
22058.222381	0.160731	0.584617	0.136179	80.614540	141.402374	-169.308243	4.612947	0.000000	-1.928917	0.000000	0.000000	0.000000	0.828153	0.255073	-0.736654	0.000000	0.000000	4.000000	21.000000	0.000000
22058.225714	0.160731	0.584617	0.136179	80.614540	141.402374	-169.308243	4.612947	0.000000	-1.928917	0.000000	0.000000	0.000000	0.828153	0.255073	-0.736654	0.000000	0.000000	4.000000	21.000000	0.000000
22058.229048	0.160731	0.584617	0.136179	80.614540	141.402374	-169.308243	4.612947	0.000000	-1.928917	0.000000	0.000000	0.000000	0.828153	0.255073	-0.736654	0.000000	0.000000	4.000000	21.000000	0.000000
22058.232381	0.163202	0.585476	0.133507	80.974197	141.110565	-168.723389	4.566478	0.000000	-2.036486	0.000000	0.000000	0.000000	0.741347	0.257606	-0.801410	0.000000	0.000000	4.000000	21.000000	0.000000
22058.235714	0.163202	0.585476	0.133507	80.974197	141.110565	-168.723389	4.566478	0.000000	-2.036486	0.000000	0.000000	0.000000	0.741347	0.257606	-0.801410	0.000000	0.000000	4.000000	21.000000	0.000000
22058.239048	0.163202	0.585476	0.133507	80.974197	141.110565	-168.723389	4.566478	0.000000	-2.036486	0.000000	0.000000	0.000000	0.741347	0.257606	-0.801410	0.000000	0.000000	4.000000	21.000000	0.000000
22058.242381	0.165473	0.586381	0.130626	81.403259	139.570068	-169.452667	4.519191	0.000000	-2.139372	0.000000	0.000000	0.000000	0.681466	0.271662	-0.864360	0.000000	0.000000	4.000000	21.000000	0.000000
22058.245714	0.165473	0.586381	0.130626	81.403259	139.570068	-169.452667	4.519191	0.000000	-2.139372	0.000000	0.000000	0.000000	0.681466	0.271662	-0.864360	0.000000	0.000000	4.000000	21.000000	0.000000
22058.249048	0.165473	0.586381	0.130626	81.403259	139.570068	-169.452667	4.519191	0.000000	-2.139372	0.000000	0.000000	0.000000	0.681466	0.271662	-0.864360	0.000000	0.000000	4.000000	21.000000	0.000000
22058.252381	0.167444	0.587305	0.127609	81.856377	136.885147	-171.587952	4.469937	0.000000	-2.240460	0.000000	0.000000	0.000000	0.591139	0.277211	-0.905201	0.000000	0.000000	4.000000	21.000000	0.000000
22058.255714	0.167444	0.587305	0.127609	81.856377	136.885147	-171.587952	4.469937	0.000000	-2.240460	0.000000	0.000000	0.000000	0.591139	0.277211	-0.905201	0.000000	0.000000	4.000000	21.000000	0.000000
22058.259048	0.167444	0.587305	0.127609	81.856377	136.885147	-171.587952	4.469937	0.000000	-2.240460	0.000000	0.000000	0.000000	0.591139	0.277211	-0.905201	0.000000	0.000000	4.000000	21.000000	0.000000
22058.262381	0.169005	0.588212	0.124496	82.296989	133.355499	-174.748169	4.420566	0.000000	-2.336364	0.000000	0.000000	0.000000	0.468395	0.272109	-0.933867	0.000000	0.000000	4.000000	21.000000	0.000000
22058.265714	0.169005	0.588212	0.124496	82.296989	133.355499	-174.748169	4.420566	0.000000	-2.336364	0.000000	0.000000	0.000000	0.468395	0.272109	-0.933867	0.000000	0.000000	4.000000	21.000000	0.000000
22058.269048	0.169005	0.588212	0.124496	82.296989	133.355499	-174.748169	4.420566	0.000000	-2.336364	0.000000	0.000000	0.000000	0.468395	0.272109	-0.933867	0.000000	0.000000	4.000000	21.000000	0.000000
22058.272381	0.170149	0.589096	0.121353	82.673164	129.281830	-178.375992	4.373156	0.000000	-2.423944	0.000000	0.000000	0.000000	0.343113	0.265016	-0.942941	0.000000	0.000000	4.000000	21.000000	0.000000
22058.275714	0.170149	0.589096	0.121353	82.673164	129.281830	-178.375992	4.373156	0.000000	-2.423944	0.000000	0.000000	0.000000	0.343113	0.265016	-0.942941	0.000000	0.000000	4.000000	21.000000	0.000000
22058.279048	0.170149	0.589096	0.121353	82.673164	129.281830	-178.375992	4.373156	0.000000	-2.423944	0.000000	0.000000	0.000000	0.343113	0.265016	-0.942941	0.000000	0.000000	4.000000	21.000000	0.000000
22058.282381	0.170833	0.589905	0.118127	82.943176	124.925018	177.941299	4.328798	0.000000	-2.502300	0.000000	0.000000	0.000000	0.205354	0.242831	-0.967794	0.000000	0.000000	4.000000	21.000000	0.000000
22058.285714	0.170833	0.589905	0.118127	82.943176	124.925018	177.941299	4.328798	0.000000	-2.502300	0.000000	0.000000	0.000000	0.205354	0.242831	-0.967794	0.000000	0.000000	4.000000	21.000000	0.000000
22058.289048	0.170833	0.589905	0.118127	82.943176	124.925018	177.941299	4.328798	0.000000	-2.502300	0.000000	0.000000	0.000000	0.205354	0.242831	-0.967794	0.000000	0.000000	4.000000	21.000000	0.000000
22058.292381	0.171107	0.590635	0.114866	83.144936	120.688736	174.221313	4.288145	0.000000	-2.571343	0.000000	0.000000	0.000000	0.082049	0.218940	-0.978334	0.000000	0.000000	4.000000	21.000000	0.000000
22058.295714	0.171107	0.590635	0.114866	83.144936	120.688736	174.221313	4.288145	0.000000	-2.571343	0.000000	0.000000	0.000000	0.082049	0.218940	-0.978334	0.000000	0.000000	4.000000	21.000000	0.000000
22058.299048	0.171107	0.590635	0.114866	83.144936	120.688736	174.221313	4.288145	0.000000	-2.571343	0.000000	0.000000	0.000000	0.082049	0.218940	-0.978334	0.000000	0.000000	4.000000	21.000000	0.000000
22058.302381	0.170979	0.591304	0.111583	83.242737	116.614388	170.289719	4.251330	0.000000	-2.631766	0.000000	0.000000	0.000000	-0.038539	0.200849	-0.984806	0.000000	0.000000	4.000000	21.000000	0.000000
22058.305714	0.170979	0.591304	0.111583	83.242737	116.614388	170.289719	4.251330	0.000000	-2.631766	0.000000	0.000000	0.000000	-0.038539	0.200849	-0.984806	0.000000	0.000000	4.000000	21.000000	0.000000
22058.309048	0.170979	0.591304	0.111583	83.242737	116.614388	170.289719	4.251330	0.000000	-2.631766	0.000000	0.000000	0.000000	-0.038539	0.200849	-0.984806	0.000000	0.000000	4.000000	21.000000	0.000000
22058.312381	0.170546	0.591889	0.108295	83.173752	112.814224	166.599533	4.218800	0.000000	-2.683604	0.000000	0.000000	0.000000	-0.129612	0.175292	-0.986308	0.000000	0.000000	4.000000	21.000000	0.000000
22058.315714	0.170546	0.591889	0.108295	83.173752	112.814224	166.599533	4.218800	0.000000	-2.683604	0.000000	0.000000	0.000000	-0.129612	0.175292	-0.986308	0.000000	0.000000	4.000000	21.000000	0.000000
22058.319048	0.170546	0.591889	0.108295	83.173752	112.814224	166.599533	4.218800	0.000000	-2.683604	0.000000	0.000000	0.000000	-0.129612	0.175292	-0.986308	0.000000	0.000000	4.000000	21.000000	0.000000
22058.322381	0.169783	0.592404	0.105087	82.986870	109.530441	163.513809	4.189483	0.000000	-2.729145	0.000000	0.000000	0.000000	-0.229059	0.154780	-0.962306	0.000000	0.000000	4.000000	21.000000	0.000000
22058.325714	0.169783	0.592404	0.105087	82.986870	109.530441	163.513809	4.189483	0.000000	-2.729145	0.000000	0.000000	0.000000	-0.229059	0.154780	-0.962306	0.000000	0.000000	4.000000	21.000000	0.000000
22058.329048	0.169783	0.592404	0.105087	82.986870	109.530441	163.513809	4.189483	0.000000	-2.729145	0.000000	0.000000	0.000000	-0.229059	0.154780	-0.962306	0.000000	0.000000	4.000000	21.000000	0.000000
22058.332381	0.168708	0.592881	0.102008	82.779411	106.754768	160.970139	4.165283	0.000000	-2.765939	0.000000	0.000000	0.000000	-0.322424	0.143059	-0.923919	0.000000	0.000000	4.000000	21.000000	0.000000
22058.335714	0.168708	0.592881	0.102008	82.779411	106.754768	160.970139	4.165283	0.000000	-2.765939	0.000000	0.000000	0.000000	-0.322424	0.143059	-0.923919	0.000000	0.000000	4.000000	21.000000	0.000000
22058.339048	0.168708	0.592881	0.102008	82.779411	106.754768	160.970139	4.165283	0.000000	-2.765939	0.000000	0.000000	0.000000	-0.322424	0.143059	-0.923919	0.000000	0.000000	4.000000	21.000000	0.000000
22058.342381	0.167257	0.593277	0.099107	82.620918	104.502090	158.940811	4.147013	0.000000	-2.793256	0.000000	0.000000	0.000000	-0.435365	0.118605	-0.870265	0.000000	0.000000	4.000000	21.000000	0.000000
22058.345714	0.167257	0.593277	0.099107	82.620918	104.502090	158.940811	4.147013	0.000000	-2.793256	0.000000	0.000000	0.000000	-0.435365	0.118605	-0.870265	0.000000	0.000000	4.000000	21.000000	0.000000
22058.349048	0.167257	0.593277	0.099107	82.620918	104.502090	158.940811	4.147013	0.000000	-2.793256	0.000000	0.000000	0.000000	-0.435365	0.118605	-0.870265	0.000000	0.000000	4.000000	21.000000	0.000000
22058.352381	0.165385	0.593561	0.096405	82.535439	102.651848	157.298782	4.137265	0.000000	-2.807675	0.000000	0.000000	0.000000	-0.561564	0.085160	-0.810438	0.000000	0.000000	4.000000	21.000000	0.000000
22058.355714	0.165385	0.593561	0.096405	82.535439	102.651848	157.298782	4.137265	0.000000	-2.807675	0.000000	0.000000	0.000000	-0.561564	0.085160	-0.810438	0.000000	0.000000	4.000000	21.000000	0.000000
22058.359048	0.165385	0.593561	0.096405	82.535439	102.651848	157.298782	4.137265	0.000000	-2.807675	0.000000	0.000000	0.000000	-0.561564	0.085160	-0.810438	0.000000	0.000000	4.000000	21.000000	0.000000
22058.362381	0.163142	0.593733	0.093949	82.454384	100.982674	155.877197	4.138035	0.000000	-2.806541	0.000000	0.000000	0.000000	-0.672925	0.051645	-0.736942	0.000000	0.000000	4.000000	21.000000	0.000000
22058.365714	0.163142	0.593733	0.093949	82.454384	100.982674	155.877197	4.138035	0.000000	-2.806541	0.000000	0.000000	0.000000	-0.672925	0.051645	-0.736942	0.000000	0.000000	4.000000	21.000000	0.000000
22058.369048	0.163142	0.593733	0.093949	82.454384	100.982674	155.877197	4.138035	0.000000	-2.806541	0.000000	0.000000	0.000000	-0.672925	0.051645	-0.736942	0.000000	0.000000	4.000000	21.000000	0.000000
22058.372381	0.160531	0.593827	0.091727	82.282631	99.405098	154.653534	4.149838	0.000000	-2.789058	0.000000	0.000000	0.000000	-0.783416	0.028348	-0.666669	0.000000	0.000000	4.000000	21.000000	0.000000
22058.375714	0.160531	0.593827	0.091727	82.282631	99.405098	154.653534	4.149838	0.000000	-2.789058	0.000000	0.000000	0.000000	-0.783416	0.028348	-0.666669	0.000000	0.000000	4.000000	21.000000	0.000000
22058.379048	0.160531	0.593827	0.091727	82.282631	99.405098	154.653534	4.149838	0.000000	-2.789058	0.000000	0.000000	0.000000	-0.783416	0.028348	-0.666669	0.000000	0.000000	4.000000	21.000000	0.000000
22058.382381	0.157732	0.593864	0.089761	81.927292	97.797241	153.571793	4.173236	0.000000	-2.753925	0.000000	0.000000	0.000000	-0.839695	0.011011	-0.589682	0.000000	0.000000	4.000000	21.000000	0.000000
22058.385714	0.157732	0.593864	0.089761	81.927292	97.797241	153.571793	4.173236	0.000000	-2.753925	0.000000	0.000000	0.000000	-0.839695	0.011011	-0.589682	0.000000	0.000000	4.000000	21.000000	0.000000
22058.389048	0.157732	0.593864	0.089761	81.927292	97.797241	153.571793	4.173236	0.000000	-2.753925	0.000000	0.000000	0.000000	-0.839695	0.011011	-0.589682	0.000000	0.000000	4.000000	21.000000	0.000000
22058.392381	0.154790	0.593812	0.088108	81.422424	96.153717	152.592773	4.205295	0.000000	-2.704718	0.000000	0.000000	0.000000	-0.882347	-0.015513	-0.495978	0.000000	0.000000	4.000000	21.000000	0.000000
22058.395714	0.154790	0.593812	0.088108	81.422424	96.153717	152.592773	4.205295	0.000000	-2.704718	0.000000	0.000000	0.000000	-0.882347	-0.015513	-0.495978	0.000000	0.000000	4.000000	21.000000	0.000000
22058.399048	0.154790	0.593812	0.088108	81.422424	96.153717	152.592773	4.205295	0.000000	-2.704718	0.000000	0.000000	0.000000	-0.882347	-0.015513	-0.495978	0.000000	0.000000	4.000000	21.000000	0.000000
22058.402381	0.151647	0.593724	0.086853	80.854500	94.496773	151.449814	4.245979	0.000000	-2.640391	0.000000	0.000000	0.000000	-0.942973	-0.026451	-0.376558	0.000000	0.000000	4.000000	21.000000	0.000000
22058.405714	0.151647	0.593724	0.086853	80.854500	94.496773	151.449814	4.245979	0.000000	-2.640391	0.000000	0.000000	0.000000	-0.942973	-0.026451	-0.376558	0.000000	0.000000	4.000000	21.000000	0.000000
22058.409048	0.151647	0.593724	0.086853	80.854500	94.496773	151.449814	4.245979	0.000000	-2.640391	0.000000	0.000000	0.000000	-0.942973	-0.026451	-0.376558	0.000000	0.000000	4.000000	21.000000	0.000000
22058.412381	0.148401	0.593640	0.086059	80.292099	92.840637	149.429245	4.297569	0.000000	-2.555563	0.000000	0.000000	0.000000	-0.973822	-0.025254	-0.237967	0.000000	0.000000	4.000000	21.000000	0.000000
22058.415714	0.148401	0.593640	0.086059	80.292099	92.840637	149.429245	4.297569	0.000000	-2.555563	0.000000	0.000000	0.000000	-0.973822	-0.025254	-0.237967	0.000000	0.000000	4.000000	21.000000	0.000000
22058.419048	0.148401	0.593640	0.086059	80.292099	92.840637	149.429245	4.297569	0.000000	-2.555563	0.000000	0.000000	0.000000	-0.973822	-0.025254	-0.237967	0.000000	0.000000	4.000000	21.000000	0.000000
22058.422381	0.145133	0.593520	0.085736	79.773376	91.231018	147.111298	4.302970	0.000000	-2.420056	0.000000	0.000000	0.000000	-0.980586	-0.035894	-0.096953	0.000000	0.000000	4.000000	21.000000	0.000000
22058.425714	0.145133	0.593520	0.085736	79.773376	91.231018	147.111298	4.302970	0.000000	-2.420056	0.000000	0.000000	0.000000	-0.980586	-0.035894	-0.096953	0.000000	0.000000	4.000000	21.000000	0.000000
22058.429048	0.145133	0.593520	0.085736	79.773376	91.231018	147.111298	4.302970	0.000000	-2.420056	0.000000	0.000000	0.000000	-0.980586	-0.035894	-0.096953	0.000000	0.000000	4.000000	21.000000	0.000000
22058.432381	0.141735	0.593387	0.085925	79.306625	89.704742	145.141922	4.286811	0.000000	-2.256626	0.000000	0.000000	0.000000	-1.019107	-0.040070	0.056756	0.000000	0.000000	4.000000	21.000000	0.000000
22058.435714	0.141735	0.593387	0.085925	79.306625	89.704742	145.141922	4.286811	0.000000	-2.256626	0.000000	0.000000	0.000000	-1.019107	-0.040070	0.056756	0.000000	0.000000	4.000000	21.000000	0.000000
22058.439048	0.141735	0.593387	0.085925	79.306625	89.704742	145.141922	4.286811	0.000000	-2.256626	0.000000	0.000000	0.000000	-1.019107	-0.040070	0.056756	0.000000	0.000000	4.000000	21.000000	0.000000
22058.442381	0.138268	0.593238	0.086670	78.872719	88.331032	143.390671	4.296271	0.000000	-2.086775	0.000000	0.000000	0.000000	-1.040137	-0.044529	0.223521	0.000000	0.000000	4.000000	21.000000	0.000000
22058.445714	0.138268	0.593238	0.086670	78.872719	88.331032	143.390671	4.296271	0.000000	-2.086775	0.000000	0.000000	0.000000	-1.040137	-0.044529	0.223521	0.000000	0.000000	4.000000	21.000000	0.000000
22058.449048	0.138268	0.593238	0.086670	78.872719	88.331032	143.390671	4.296271	0.000000	-2.086775	0.000000	0.000000	0.000000	-1.040137	-0.044529	0.223521	0.000000	0.000000	4.000000	21.000000	0.000000
22058.452381	0.134913	0.593077	0.087861	78.432045	87.141548	141.631180	4.333524	0.000000	-1.913418	0.000000	0.000000	0.000000	-1.006561	-0.048491	0.357062	0.000000	0.000000	4.000000	21.000000	0.000000
22058.455714	0.134913	0.593077	0.087861	78.432045	87.141548	141.631180	4.333524	0.000000	-1.913418	0.000000	0.000000	0.000000	-1.006561	-0.048491	0.357062	0.000000	0.000000	4.000000	21.000000	0.000000
22058.459048	0.134913	0.593077	0.087861	78.432045	87.141548	141.631180	4.333524	0.000000	-1.913418	0.000000	0.000000	0.000000	-1.006561	-0.048491	0.357062	0.000000	0.000000	4.000000	21.000000	0.000000
22058.462381	0.131730	0.592892	0.089442	77.922188	86.172104	140.214584	4.393035	0.000000	-1.745658	0.000000	0.000000	0.000000	-0.954927	-0.055441	0.474529	0.000000	0.000000	4.000000	21.000000	0.000000
22058.465714	0.131730	0.592892	0.089442	77.922188	86.172104	140.214584	4.393035	0.000000	-1.745658	0.000000	0.000000	0.000000	-0.954927	-0.055441	0.474529	0.000000	0.000000	4.000000	21.000000	0.000000
22058.469048	0.131730	0.592892	0.089442	77.922188	86.172104	140.214584	4.393035	0.000000	-1.745658	0.000000	0.000000	0.000000	-0.954927	-0.055441	0.474529	0.000000	0.000000	4.000000	21.000000	0.000000
22058.472381	0.128771	0.592695	0.091319	77.373528	85.651062	139.540298	4.472123	0.000000	-1.586503	0.000000	0.000000	0.000000	-0.887730	-0.059060	0.563062	0.000000	0.000000	4.000000	21.000000	0.000000
22058.475714	0.128771	0.592695	0.091319	77.373528	85.651062	139.540298	4.472123	0.000000	-1.586503	0.000000	0.000000	0.000000	-0.887730	-0.059060	0.563062	0.000000	0.000000	4.000000	21.000000	0.000000
22058.479048	0.128771	0.592695	0.091319	77.373528	85.651062	139.540298	4.472123	0.000000	-1.586503	0.000000	0.000000	0.000000	-0.887730	-0.059060	0.563062	0.000000	0.000000	4.000000	21.000000	0.000000
22058.482381	0.126049	0.592475	0.093451	76.912056	85.952042	139.516556	4.565967	0.000000	-1.438548	0.000000	0.000000	0.000000	-0.816631	-0.065861	0.639649	0.000000	0.000000	4.000000	21.000000	0.000000
22058.485714	0.126049	0.592475	0.093451	76.912056	85.952042	139.516556	4.565967	0.000000	-1.438548	0.000000	0.000000	0.000000	-0.816631	-0.065861	0.639649	0.000000	0.000000	4.000000	21.000000	0.000000
22058.489048	0.126049	0.592475	0.093451	76.912056	85.952042	139.516556	4.565967	0.000000	-1.438548	0.000000	0.000000	0.000000	-0.816631	-0.065861	0.639649	0.000000	0.000000	4.000000	21.000000	0.000000
22058.492381	0.123657	0.592145	0.095658	76.657936	87.523727	140.365738	4.672575	0.000000	-1.302443	0.000000	0.000000	0.000000	-0.717466	-0.099210	0.662054	0.000000	0.000000	4.000000	21.000000	0.000000
22058.495714	0.123657	0.592145	0.095658	76.657936	87.523727	140.365738	4.672575	0.000000	-1.302443	0.000000	0.000000	0.000000	-0.717466	-0.099210	0.662054	0.000000	0.000000	4.000000	21.000000	0.000000
22058.499048	0.123657	0.592145	0.095658	76.657936	87.523727	140.365738	4.672575	0.000000	-1.302443	0.000000	0.000000	0.000000	-0.717466	-0.099210	0.662054	0.000000	0.000000	4.000000	21.000000	0.000000
22058.502381	0.121615	0.591770	0.098024	76.625221	89.916542	141.868927	4.782917	0.000000	-1.182865	0.000000	0.000000	0.000000	-0.612622	-0.112504	0.709735	0.000000	0.000000	4.000000	21.000000	0.000000
22058.505714	0.121615	0.591770	0.098024	76.625221	89.916542	141.868927	4.782917	0.000000	-1.182865	0.000000	0.000000	0.000000	-0.612622	-0.112504	0.709735	0.000000	0.000000	4.000000	21.000000	0.000000
22058.509048	0.121615	0.591770	0.098024	76.625221	89.916542	141.868927	4.782917	0.000000	-1.182865	0.000000	0.000000	0.000000	-0.612622	-0.112504	0.709735	0.000000	0.000000	4.000000	21.000000	0.000000
22058.512381	0.119926	0.591368	0.100566	76.623863	92.447174	143.754150	4.882700	0.000000	-1.076681	0.000000	0.000000	0.000000	-0.506645	-0.120423	0.762637	0.000000	0.000000	4.000000	21.000000	0.000000
22058.515714	0.119926	0.591368	0.100566	76.623863	92.447174	143.754150	4.882700	0.000000	-1.076681	0.000000	0.000000	0.000000	-0.506645	-0.120423	0.762637	0.000000	0.000000	4.000000	21.000000	0.000000
22058.519048	0.119926	0.591368	0.100566	76.623863	92.447174	143.754150	4.882700	0.000000	-1.076681	0.000000	0.000000	0.000000	-0.506645	-0.120423	0.762637	0.000000	0.000000	4.000000	21.000000	0.000000
22058.522381	0.118803	0.590969	0.103234	76.589287	94.873016	145.603821	4.904648	0.000000	-0.971818	0.000000	0.000000	0.000000	-0.336937	-0.119706	0.800411	0.000000	0.000000	4.000000	21.000000	0.000000
22058.525714	0.118803	0.590969	0.103234	76.589287	94.873016	145.603821	4.904648	0.000000	-0.971818	0.000000	0.000000	0.000000	-0.336937	-0.119706	0.800411	0.000000	0.000000	4.000000	21.000000	0.000000
22058.529048	0.118803	0.590969	0.103234	76.589287	94.873016	145.603821	4.904648	0.000000	-0.971818	0.000000	0.000000	0.000000	-0.336937	-0.119706	0.800411	0.000000	0.000000	4.000000	21.000000	0.000000
22058.532381	0.118094	0.590545	0.105949	76.543129	97.106247	147.321686	4.919069	0.000000	-0.895969	0.000000	0.000000	0.000000	-0.212661	-0.127358	0.814428	0.000000	0.000000	4.000000	21.000000	0.000000
22058.535714	0.118094	0.590545	0.105949	76.543129	97.106247	147.321686	4.919069	0.000000	-0.895969	0.000000	0.000000	0.000000	-0.212661	-0.127358	0.814428	0.000000	0.000000	4.000000	21.000000	0.000000
22058.539048	0.118094	0.590545	0.105949	76.543129	97.106247	147.321686	4.919069	0.000000	-0.895969	0.000000	0.000000	0.000000	-0.212661	-0.127358	0.814428	0.000000	0.000000	4.000000	21.000000	0.000000
22058.542381	0.117725	0.590145	0.108735	76.542587	99.154045	149.048370	4.928639	0.000000	-0.841734	0.000000	0.000000	0.000000	-0.110685	-0.119995	0.835885	0.000000	0.000000	4.000000	21.000000	0.000000
22058.545714	0.117725	0.590145	0.108735	76.542587	99.154045	149.048370	4.928639	0.000000	-0.841734	0.000000	0.000000	0.000000	-0.110685	-0.119995	0.835885	0.000000	0.000000	4.000000	21.000000	0.000000
22058.549048	0.117725	0.590145	0.108735	76.542587	99.154045	149.048370	4.928639	0.000000	-0.841734	0.000000	0.000000	0.000000	-0.110685	-0.119995	0.835885	0.000000	0.000000	4.000000	21.000000	0.000000
22058.552381	0.117838	0.589775	0.111444	76.638992	101.080856	150.768204	4.934861	0.000000	-0.804455	0.000000	0.000000	0.000000	0.033852	-0.110974	0.812455	0.000000	0.000000	4.000000	21.000000	0.000000
22058.555714	0.117838	0.589775	0.111444	76.638992	101.080856	150.768204	4.934861	0.000000	-0.804455	0.000000	0.000000	0.000000	0.033852	-0.110974	0.812455	0.000000	0.000000	4.000000	21.000000	0.000000
22058.559048	0.117838	0.589775	0.111444	76.638992	101.080856	150.768204	4.934861	0.000000	-0.804455	0.000000	0.000000	0.000000	0.033852	-0.110974	0.812455	0.000000	0.000000	4.000000	21.000000	0.000000
22058.562381	0.118327	0.589447	0.114074	76.812592	102.914680	152.273392	4.937153	0.000000	-0.790270	0.000000	0.000000	0.000000	0.146558	-0.098384	0.789114	0.000000	0.000000	4.000000	21.000000	0.000000
22058.565714	0.118327	0.589447	0.114074	76.812592	102.914680	152.273392	4.937153	0.000000	-0.790270	0.000000	0.000000	0.000000	0.146558	-0.098384	0.789114	0.000000	0.000000	4.000000	21.000000	0.000000
22058.569048	0.118327	0.589447	0.114074	76.812592	102.914680	152.273392	4.937153	0.000000	-0.790270	0.000000	0.000000	0.000000	0.146558	-0.098384	0.789114	0.000000	0.000000	4.000000	21.000000	0.000000
22058.572381	0.119287	0.589209	0.116517	77.042931	104.635223	153.627335	4.936696	0.000000	-0.793118	0.000000	0.000000	0.000000	0.288144	-0.071394	0.732833	0.000000	0.000000	4.000000	21.000000	0.000000
22058.575714	0.119287	0.589209	0.116517	77.042931	104.635223	153.627335	4.936696	0.000000	-0.793118	0.000000	0.000000	0.000000	0.288144	-0.071394	0.732833	0.000000	0.000000	4.000000	21.000000	0.000000
22058.579048	0.119287	0.589209	0.116517	77.042931	104.635223	153.627335	4.936696	0.000000	-0.793118	0.000000	0.000000	0.000000	0.288144	-0.071394	0.732833	0.000000	0.000000	4.000000	21.000000	0.000000
22058.582381	0.120577	0.589067	0.118741	77.324120	106.436844	155.022049	4.932874	0.000000	-0.816552	0.000000	0.000000	0.000000	0.386969	-0.042693	0.667375	0.000000	0.000000	4.000000	21.000000	0.000000
22058.585714	0.120577	0.589067	0.118741	77.324120	106.436844	155.022049	4.932874	0.000000	-0.816552	0.000000	0.000000	0.000000	0.386969	-0.042693	0.667375	0.000000	0.000000	4.000000	21.000000	0.000000
22058.589048	0.120577	0.589067	0.118741	77.324120	106.436844	155.022049	4.932874	0.000000	-0.816552	0.000000	0.000000	0.000000	0.386969	-0.042693	0.667375	0.000000	0.000000	4.000000	21.000000	0.000000
22058.592381	0.122129	0.589038	0.120679	77.630699	108.368660	156.498276	4.926572	0.000000	-0.853748	0.000000	0.000000	0.000000	0.465470	-0.008562	0.581426	0.000000	0.000000	4.000000	21.000000	0.000000
22058.595714	0.122129	0.589038	0.120679	77.630699	108.368660	156.498276	4.926572	0.000000	-0.853748	0.000000	0.000000	0.000000	0.465470	-0.008562	0.581426	0.000000	0.000000	4.000000	21.000000	0.000000
22058.599048	0.122129	0.589038	0.120679	77.630699	108.368660	156.498276	4.926572	0.000000	-0.853748	0.000000	0.000000	0.000000	0.465470	-0.008562	0.581426	0.000000	0.000000	4.000000	21.000000	0.000000
22058.602381	0.123964	0.589118	0.122289	77.913551	110.419106	158.078003	4.918003	0.000000	-0.901806	0.000000	0.000000	0.000000	0.550557	0.023917	0.482772	0.000000	0.000000	4.000000	21.000000	0.000000
22058.605714	0.123964	0.589118	0.122289	77.913551	110.419106	158.078003	4.918003	0.000000	-0.901806	0.000000	0.000000	0.000000	0.550557	0.023917	0.482772	0.000000	0.000000	4.000000	21.000000	0.000000
22058.609048	0.123964	0.589118	0.122289	77.913551	110.419106	158.078003	4.918003	0.000000	-0.901806	0.000000	0.000000	0.000000	0.550557	0.023917	0.482772	0.000000	0.000000	4.000000	21.000000	0.000000
22058.612381	0.126027	0.589341	0.123573	78.142662	112.429237	159.628586	4.906676	0.000000	-0.961524	0.000000	0.000000	0.000000	0.618986	0.066825	0.385191	0.000000	0.000000	4.000000	21.000000	0.000000
22058.615714	0.126027	0.589341	0.123573	78.142662	112.429237	159.628586	4.906676	0.000000	-0.961524	0.000000	0.000000	0.000000	0.618986	0.066825	0.385191	0.000000	0.000000	4.000000	21.000000	0.000000
22058.619048	0.126027	0.589341	0.123573	78.142662	112.429237	159.628586	4.906676	0.000000	-0.961524	0.000000	0.000000	0.000000	0.618986	0.066825	0.385191	0.000000	0.000000	4.000000	21.000000	0.000000
22058.622381	0.128294	0.589729	0.124550	78.317589	114.325569	161.083801	4.892653	0.000000	-1.030507	0.000000	0.000000	0.000000	0.680002	0.116530	0.293300	0.000000	0.000000	4.000000	21.000000	0.000000
22058.625714	0.128294	0.589729	0.124550	78.317589	114.325569	161.083801	4.892653	0.000000	-1.030507	0.000000	0.000000	0.000000	0.680002	0.116530	0.293300	0.000000	0.000000	4.000000	21.000000	0.000000
22058.629048	0.128294	0.589729	0.124550	78.317589	114.325569	161.083801	4.892653	0.000000	-1.030507	0.000000	0.000000	0.000000	0.680002	0.116530	0.293300	0.000000	0.000000	4.000000	21.000000	0.000000
22058.632381	0.130768	0.590272	0.125241	78.503006	116.114105	162.409958	4.875774	0.000000	-1.107624	0.000000	0.000000	0.000000	0.742126	0.163016	0.207278	0.000000	0.000000	4.000000	21.000000	0.000000
22058.635714	0.130768	0.590272	0.125241	78.503006	116.114105	162.409958	4.875774	0.000000	-1.107624	0.000000	0.000000	0.000000	0.742126	0.163016	0.207278	0.000000	0.000000	4.000000	21.000000	0.000000
22058.639048	0.130768	0.590272	0.125241	78.503006	116.114105	162.409958	4.875774	0.000000	-1.107624	0.000000	0.000000	0.000000	0.742126	0.163016	0.207278	0.000000	0.000000	4.000000	21.000000	0.000000
22058.642381	0.133388	0.590952	0.125642	78.762230	117.909081	163.681961	4.855622	0.000000	-1.192869	0.000000	0.000000	0.000000	0.786204	0.203751	0.120171	0.000000	0.000000	4.000000	21.000000	0.000000
22058.645714	0.133388	0.590952	0.125642	78.762230	117.909081	163.681961	4.855622	0.000000	-1.192869	0.000000	0.000000	0.000000	0.786204	0.203751	0.120171	0.000000	0.000000	4.000000	21.000000	0.000000
22058.649048	0.133388	0.590952	0.125642	78.762230	117.909081	163.681961	4.855622	0.000000	-1.192869	0.000000	0.000000	0.000000	0.786204	0.203751	0.120171	0.000000	0.000000	4.000000	21.000000	0.000000
22058.652381	0.136132	0.591722	0.125785	79.109947	119.754486	165.029221	4.832284	0.000000	-1.284144	0.000000	0.000000	0.000000	0.823209	0.231182	0.043004	0.000000	0.000000	4.000000	21.000000	0.000000
22058.655714	0.136132	0.591722	0.125785	79.109947	119.754486	165.029221	4.832284	0.000000	-1.284144	0.000000	0.000000	0.000000	0.823209	0.231182	0.043004	0.000000	0.000000	4.000000	21.000000	0.000000
22058.659048	0.136132	0.591722	0.125785	79.109947	119.754486	165.029221	4.832284	0.000000	-1.284144	0.000000	0.000000	0.000000	0.823209	0.231182	0.043004	0.000000	0.000000	4.000000	21.000000	0.000000
22058.662381	0.138942	0.592584	0.125683	79.489906	121.523537	166.917068	4.805659	0.000000	-1.380450	0.000000	0.000000	0.000000	0.842838	0.258648	-0.030648	0.000000	0.000000	4.000000	21.000000	0.000000
22058.665714	0.138942	0.592584	0.125683	79.489906	121.523537	166.917068	4.805659	0.000000	-1.380450	0.000000	0.000000	0.000000	0.842838	0.258648	-0.030648	0.000000	0.000000	4.000000	21.000000	0.000000
22058.669048	0.138942	0.592584	0.125683	79.489906	121.523537	166.917068	4.805659	0.000000	-1.380450	0.000000	0.000000	0.000000	0.842838	0.258648	-0.030648	0.000000	0.000000	4.000000	21.000000	0.000000
22058.672381	0.141657	0.593468	0.125291	79.877968	123.216888	169.590393	4.776000	0.000000	-1.479806	0.000000	0.000000	0.000000	0.814502	0.265167	-0.117480	0.000000	0.000000	4.000000	21.000000	0.000000
22058.675714	0.141657	0.593468	0.125291	79.877968	123.216888	169.590393	4.776000	0.000000	-1.479806	0.000000	0.000000	0.000000	0.814502	0.265167	-0.117480	0.000000	0.000000	4.000000	21.000000	0.000000
22058.679048	0.141657	0.593468	0.125291	79.877968	123.216888	169.590393	4.776000	0.000000	-1.479806	0.000000	0.000000	0.000000	0.814502	0.265167	-0.117480	0.000000	0.000000	4.000000	21.000000	0.000000
22058.682381	0.144331	0.594418	0.124724	80.294548	124.799347	171.676834	4.744629	0.000000	-1.577495	0.000000	0.000000	0.000000	0.802148	0.285044	-0.170239	0.000000	0.000000	4.000000	21.000000	0.000000
22058.685714	0.144331	0.594418	0.124724	80.294548	124.799347	171.676834	4.744629	0.000000	-1.577495	0.000000	0.000000	0.000000	0.802148	0.285044	-0.170239	0.000000	0.000000	4.000000	21.000000	0.000000
22058.689048	0.144331	0.594418	0.124724	80.294548	124.799347	171.676834	4.744629	0.000000	-1.577495	0.000000	0.000000	0.000000	0.802148	0.285044	-0.170239	0.000000	0.000000	4.000000	21.000000	0.000000
22058.692381	0.146838	0.595405	0.123960	80.692070	126.058067	172.799667	4.711259	0.000000	-1.674527	0.000000	0.000000	0.000000	0.752305	0.296042	-0.229117	0.000000	0.000000	4.000000	21.000000	0.000000
22058.695714	0.146838	0.595405	0.123960	80.692070	126.058067	172.799667	4.711259	0.000000	-1.674527	0.000000	0.000000	0.000000	0.752305	0.296042	-0.229117	0.000000	0.000000	4.000000	21.000000	0.000000
22058.699048	0.146838	0.595405	0.123960	80.692070	126.058067	172.799667	4.711259	0.000000	-1.674527	0.000000	0.000000	0.000000	0.752305	0.296042	-0.229117	0.000000	0.000000	4.000000	21.000000	0.000000
22058.702381	0.149188	0.596403	0.123044	81.025002	126.934685	173.881470	4.677248	0.000000	-1.767301	0.000000	0.000000	0.000000	0.704987	0.299466	-0.274716	0.000000	0.000000	4.000000	21.000000	0.000000
22058.705714	0.149188	0.596403	0.123044	81.025002	126.934685	173.881470	4.677248	0.000000	-1.767301	0.000000	0.000000	0.000000	0.704987	0.299466	-0.274716	0.000000	0.000000	4.000000	21.000000	0.000000
22058.709048	0.149188	0.596403	0.123044	81.025002	126.934685	173.881470	4.677248	0.000000	-1.767301	0.000000	0.000000	0.000000	0.704987	0.299466	-0.274716	0.000000	0.000000	4.000000	21.000000	0.000000
22058.712381	0.151326	0.597380	0.122000	81.268509	127.449051	174.851532	4.642766	0.000000	-1.855997	0.000000	0.000000	0.000000	0.641263	0.292829	-0.313236	0.000000	0.000000	4.000000	21.000000	0.000000
22058.715714	0.151326	0.597380	0.122000	81.268509	127.449051	174.851532	4.642766	0.000000	-1.855997	0.000000	0.000000	0.000000	0.641263	0.292829	-0.313236	0.000000	0.000000	4.000000	21.000000	0.000000
22058.719048	0.151326	0.597380	0.122000	81.268509	127.449051	174.851532	4.642766	0.000000	-1.855997	0.000000	0.000000	0.000000	0.641263	0.292829	-0.313236	0.000000	0.000000	4.000000	21.000000	0.000000
22058.722381	0.153210	0.598303	0.120789	81.391273	127.619766	175.166290	4.608753	0.000000	-1.938917	0.000000	0.000000	0.000000	0.565132	0.277133	-0.363431	0.000000	0.000000	4.000000	21.000000	0.000000
22058.725714	0.153210	0.598303	0.120789	81.391273	127.619766	175.166290	4.608753	0.000000	-1.938917	0.000000	0.000000	0.000000	0.565132	0.277133	-0.363431	0.000000	0.000000	4.000000	21.000000	0.000000
22058.729048	0.153210	0.598303	0.120789	81.391273	127.619766	175.166290	4.608753	0.000000	-1.938917	0.000000	0.000000	0.000000	0.565132	0.277133	-0.363431	0.000000	0.000000	4.000000	21.000000	0.000000
22058.732381	0.154874	0.599129	0.119434	81.398117	127.531151	175.098175	4.575701	0.000000	-2.015679	0.000000	0.000000	0.000000	0.499196	0.247731	-0.406524	0.000000	0.000000	4.000000	21.000000	0.000000
22058.735714	0.154874	0.599129	0.119434	81.398117	127.531151	175.098175	4.575701	0.000000	-2.015679	0.000000	0.000000	0.000000	0.499196	0.247731	-0.406524	0.000000	0.000000	4.000000	21.000000	0.000000
22058.739048	0.154874	0.599129	0.119434	81.398117	127.531151	175.098175	4.575701	0.000000	-2.015679	0.000000	0.000000	0.000000	0.499196	0.247731	-0.406524	0.000000	0.000000	4.000000	21.000000	0.000000
22058.742381	0.156222	0.599827	0.117911	81.394104	127.589928	175.570831	4.543404	0.000000	-2.087459	0.000000	0.000000	0.000000	0.404536	0.209273	-0.456921	0.000000	0.000000	4.000000	21.000000	0.000000
22058.745714	0.156222	0.599827	0.117911	81.394104	127.589928	175.570831	4.543404	0.000000	-2.087459	0.000000	0.000000	0.000000	0.404536	0.209273	-0.456921	0.000000	0.000000	4.000000	21.000000	0.000000
22058.749048	0.156222	0.599827	0.117911	81.394104	127.589928	175.570831	4.543404	0.000000	-2.087459	0.000000	0.000000	0.000000	0.404536	0.209273	-0.456921	0.000000	0.000000	4.000000	21.000000	0.000000
22058.752381	0.157204	0.600501	0.116249	81.349319	127.617714	176.259109	4.513200	0.000000	-2.151981	0.000000	0.000000	0.000000	0.294507	0.202339	-0.498621	0.000000	0.000000	4.000000	21.000000	0.000000
22058.755714	0.157204	0.600501	0.116249	81.349319	127.617714	176.259109	4.513200	0.000000	-2.151981	0.000000	0.000000	0.000000	0.294507	0.202339	-0.498621	0.000000	0.000000	4.000000	21.000000	0.000000
22058.759048	0.157204	0.600501	0.116249	81.349319	127.617714	176.259109	4.513200	0.000000	-2.151981	0.000000	0.000000	0.000000	0.294507	0.202339	-0.498621	0.000000	0.000000	4.000000	21.000000	0.000000
22058.762381	0.157907	0.601054	0.114449	81.217766	127.473778	177.055099	4.486256	0.000000	-2.207603	0.000000	0.000000	0.000000	0.211039	0.165813	-0.539897	0.000000	0.000000	4.000000	21.000000	0.000000
22058.765714	0.157907	0.601054	0.114449	81.217766	127.473778	177.055099	4.486256	0.000000	-2.207603	0.000000	0.000000	0.000000	0.211039	0.165813	-0.539897	0.000000	0.000000	4.000000	21.000000	0.000000
22058.769048	0.157907	0.601054	0.114449	81.217766	127.473778	177.055099	4.486256	0.000000	-2.207603	0.000000	0.000000	0.000000	0.211039	0.165813	-0.539897	0.000000	0.000000	4.000000	21.000000	0.000000
22058.772381	0.158321	0.601566	0.112574	80.977180	127.012627	177.714920	4.461439	0.000000	-2.257335	0.000000	0.000000	0.000000	0.124222	0.153771	-0.562412	0.000000	0.000000	4.000000	21.000000	0.000000
22058.775714	0.158321	0.601566	0.112574	80.977180	127.012627	177.714920	4.461439	0.000000	-2.257335	0.000000	0.000000	0.000000	0.124222	0.153771	-0.562412	0.000000	0.000000	4.000000	21.000000	0.000000
22058.779048	0.158321	0.601566	0.112574	80.977180	127.012627	177.714920	4.461439	0.000000	-2.257335	0.000000	0.000000	0.000000	0.124222	0.153771	-0.562412	0.000000	0.000000	4.000000	21.000000	0.000000
22058.782381	0.158471	0.602076	0.110708	80.692154	126.001198	177.323013	4.439586	0.000000	-2.300016	0.000000	0.000000	0.000000	0.044874	0.152939	-0.559854	0.000000	0.000000	4.000000	21.000000	0.000000
22058.785714	0.158471	0.602076	0.110708	80.692154	126.001198	177.323013	4.439586	0.000000	-2.300016	0.000000	0.000000	0.000000	0.044874	0.152939	-0.559854	0.000000	0.000000	4.000000	21.000000	0.000000
22058.789048	0.158471	0.602076	0.110708	80.692154	126.001198	177.323013	4.439586	0.000000	-2.300016	0.000000	0.000000	0.000000	0.044874	0.152939	-0.559854	0.000000	0.000000	4.000000	21.000000	0.000000
22058.792381	0.158401	0.602496	0.108901	80.454002	124.047195	175.584793	4.421237	0.000000	-2.335094	0.000000	0.000000	0.000000	-0.020923	0.125811	-0.542174	0.000000	0.000000	4.000000	21.000000	0.000000
22058.795714	0.158401	0.602496	0.108901	80.454002	124.047195	175.584793	4.421237	0.000000	-2.335094	0.000000	0.000000	0.000000	-0.020923	0.125811	-0.542174	0.000000	0.000000	4.000000	21.000000	0.000000
22058.799048	0.158401	0.602496	0.108901	80.454002	124.047195	175.584793	4.421237	0.000000	-2.335094	0.000000	0.000000	0.000000	-0.020923	0.125811	-0.542174	0.000000	0.000000	4.000000	21.000000	0.000000
22058.802381	0.158053	0.602843	0.107245	80.282440	121.388771	173.166092	4.406365	0.000000	-2.363038	0.000000	0.000000	0.000000	-0.104308	0.104240	-0.496707	0.000000	0.000000	4.000000	21.000000	0.000000
22058.805714	0.158053	0.602843	0.107245	80.282440	121.388771	173.166092	4.406365	0.000000	-2.363038	0.000000	0.000000	0.000000	-0.104308	0.104240	-0.496707	0.000000	0.000000	4.000000	21.000000	0.000000
22058.809048	0.158053	0.602843	0.107245	80.282440	121.388771	173.166092	4.406365	0.000000	-2.363038	0.000000	0.000000	0.000000	-0.104308	0.104240	-0.496707	0.000000	0.000000	4.000000	21.000000	0.000000
22058.812381	0.157477	0.603072	0.105599	80.131271	118.626907	170.658371	4.397106	0.000000	-2.380222	0.000000	0.000000	0.000000	-0.172826	0.068638	-0.493726	0.000000	0.000000	4.000000	21.000000	0.000000
22058.815714	0.157477	0.603072	0.105599	80.131271	118.626907	170.658371	4.397106	0.000000	-2.380222	0.000000	0.000000	0.000000	-0.172826	0.068638	-0.493726	0.000000	0.000000	4.000000	21.000000	0.000000
22058.819048	0.157477	0.603072	0.105599	80.131271	118.626907	170.658371	4.397106	0.000000	-2.380222	0.000000	0.000000	0.000000	-0.172826	0.068638	-0.493726	0.000000	0.000000	4.000000	21.000000	0.000000
22058.822381	0.156683	0.603139	0.103992	79.932930	116.169960	168.490891	4.391614	0.000000	-2.390341	0.000000	0.000000	0.000000	-0.238346	0.020260	-0.482289	0.000000	0.000000	4.000000	21.000000	0.000000
22058.825714	0.156683	0.603139	0.103992	79.932930	116.169960	168.490891	4.391614	0.000000	-2.390341	0.000000	0.000000	0.000000	-0.238346	0.020260	-0.482289	0.000000	0.000000	4.000000	21.000000	0.000000
22058.829048	0.156683	0.603139	0.103992	79.932930	116.169960	168.490891	4.391614	0.000000	-2.390341	0.000000	0.000000	0.000000	-0.238346	0.020260	-0.482289	0.000000	0.000000	4.000000	21.000000	0.000000
22058.832381	0.155641	0.603110	0.102413	79.643509	114.048264	166.726044	4.390185	0.000000	-2.392963	0.000000	0.000000	0.000000	-0.312575	-0.008788	-0.473585	0.000000	0.000000	4.000000	21.000000	0.000000
22058.835714	0.155641	0.603110	0.102413	79.643509	114.048264	166.726044	4.390185	0.000000	-2.392963	0.000000	0.000000	0.000000	-0.312575	-0.008788	-0.473585	0.000000	0.000000	4.000000	21.000000	0.000000
22058.839048	0.155641	0.603110	0.102413	79.643509	114.048264	166.726044	4.390185	0.000000	-2.392963	0.000000	0.000000	0.000000	-0.312575	-0.008788	-0.473585	0.000000	0.000000	4.000000	21.000000	0.000000
22058.842381	0.154498	0.602962	0.100868	79.250633	112.293655	165.398575	4.393453	0.000000	-2.386960	0.000000	0.000000	0.000000	-0.342883	-0.044412	-0.463472	0.000000	0.000000	4.000000	21.000000	0.000000
22058.845714	0.154498	0.602962	0.100868	79.250633	112.293655	165.398575	4.393453	0.000000	-2.386960	0.000000	0.000000	0.000000	-0.342883	-0.044412	-0.463472	0.000000	0.000000	4.000000	21.000000	0.000000
22058.849048	0.154498	0.602962	0.100868	79.250633	112.293655	165.398575	4.393453	0.000000	-2.386960	0.000000	0.000000	0.000000	-0.342883	-0.044412	-0.463472	0.000000	0.000000	4.000000	21.000000	0.000000
22058.852381	0.153214	0.602758	0.099412	78.779823	110.874313	164.455215	4.398994	0.000000	-2.376730	0.000000	0.000000	0.000000	-0.385357	-0.061353	-0.436739	0.000000	0.000000	4.000000	21.000000	0.000000
22058.855714	0.153214	0.602758	0.099412	78.779823	110.874313	164.455215	4.398994	0.000000	-2.376730	0.000000	0.000000	0.000000	-0.385357	-0.061353	-0.436739	0.000000	0.000000	4.000000	21.000000	0.000000
22058.859048	0.153214	0.602758	0.099412	78.779823	110.874313	164.455215	4.398994	0.000000	-2.376730	0.000000	0.000000	0.000000	-0.385357	-0.061353	-0.436739	0.000000	0.000000	4.000000	21.000000	0.000000
22058.862381	0.151830	0.602436	0.097989	78.296082	109.872742	163.943771	4.408196	0.000000	-2.359621	0.000000	0.000000	0.000000	-0.415127	-0.096425	-0.427134	0.000000	0.000000	4.000000	21.000000	0.000000
22058.865714	0.151830	0.602436	0.097989	78.296082	109.872742	163.943771	4.408196	0.000000	-2.359621	0.000000	0.000000	0.000000	-0.415127	-0.096425	-0.427134	0.000000	0.000000	4.000000	21.000000	0.000000
22058.869048	0.151830	0.602436	0.097989	78.296082	109.872742	163.943771	4.408196	0.000000	-2.359621	0.000000	0.000000	0.000000	-0.415127	-0.096425	-0.427134	0.000000	0.000000	4.000000	21.000000	0.000000
22058.872381	0.150359	0.601977	0.096639	77.858292	109.333786	163.860550	4.419808	0.000000	-2.337797	0.000000	0.000000	0.000000	-0.441158	-0.137851	-0.404863	0.000000	0.000000	4.000000	21.000000	0.000000
22058.875714	0.150359	0.601977	0.096639	77.858292	109.333786	163.860550	4.419808	0.000000	-2.337797	0.000000	0.000000	0.000000	-0.441158	-0.137851	-0.404863	0.000000	0.000000	4.000000	21.000000	0.000000
22058.879048	0.150359	0.601977	0.096639	77.858292	109.333786	163.860550	4.419808	0.000000	-2.337797	0.000000	0.000000	0.000000	-0.441158	-0.137851	-0.404863	0.000000	0.000000	4.000000	21.000000	0.000000
22058.882381	0.148887	0.601369	0.095363	77.518478	109.264862	164.169037	4.434074	0.000000	-2.310624	0.000000	0.000000	0.000000	-0.441693	-0.182156	-0.382735	0.000000	0.000000	4.000000	21.000000	0.000000
22058.885714	0.148887	0.601369	0.095363	77.518478	109.264862	164.169037	4.434074	0.000000	-2.310624	0.000000	0.000000	0.000000	-0.441693	-0.182156	-0.382735	0.000000	0.000000	4.000000	21.000000	0.000000
22058.889048	0.148887	0.601369	0.095363	77.518478	109.264862	164.169037	4.434074	0.000000	-2.310624	0.000000	0.000000	0.000000	-0.441693	-0.182156	-0.382735	0.000000	0.000000	4.000000	21.000000	0.000000
22058.892381	0.147327	0.600575	0.094154	77.320374	109.679626	164.810394	4.449416	0.000000	-2.280943	0.000000	0.000000	0.000000	-0.468128	-0.238200	-0.362887	0.000000	0.000000	4.000000	21.000000	0.000000
22058.895714	0.147327	0.600575	0.094154	77.320374	109.679626	164.810394	4.449416	0.000000	-2.280943	0.000000	0.000000	0.000000	-0.468128	-0.238200	-0.362887	0.000000	0.000000	4.000000	21.000000	0.000000
22058.899048	0.147327	0.600575	0.094154	77.320374	109.679626	164.810394	4.449416	0.000000	-2.280943	0.000000	0.000000	0.000000	-0.468128	-0.238200	-0.362887	0.000000	0.000000	4.000000	21.000000	0.000000
22058.902381	0.145701	0.599576	0.092988	77.248924	110.350319	165.387375	4.467388	0.000000	-2.245540	0.000000	0.000000	0.000000	-0.487795	-0.299856	-0.349839	0.000000	0.000000	4.000000	21.000000	0.000000
22058.905714	0.145701	0.599576	0.092988	77.248924	110.350319	165.387375	4.467388	0.000000	-2.245540	0.000000	0.000000	0.000000	-0.487795	-0.299856	-0.349839	0.000000	0.000000	4.000000	21.000000	0.000000
22058.909048	0.145701	0.599576	0.092988	77.248924	110.350319	165.387375	4.467388	0.000000	-2.245540	0.000000	0.000000	0.000000	-0.487795	-0.299856	-0.349839	0.000000	0.000000	4.000000	21.000000	0.000000
22058.912381	0.144125	0.598433	0.091879	77.215652	111.146149	165.757660	4.487343	0.000000	-2.205391	0.000000	0.000000	0.000000	-0.472787	-0.342868	-0.332669	0.000000	0.000000	4.000000	21.000000	0.000000
22058.915714	0.144125	0.598433	0.091879	77.215652	111.146149	165.757660	4.487343	0.000000	-2.205391	0.000000	0.000000	0.000000	-0.472787	-0.342868	-0.332669	0.000000	0.000000	4.000000	21.000000	0.000000
22058.919048	0.144125	0.598433	0.091879	77.215652	111.146149	165.757660	4.487343	0.000000	-2.205391	0.000000	0.000000	0.000000	-0.472787	-0.342868	-0.332669	0.000000	0.000000	4.000000	21.000000	0.000000
22058.922381	0.142577	0.597137	0.090855	77.188515	112.005936	166.320908	4.507179	0.000000	-2.164565	0.000000	0.000000	0.000000	-0.464125	-0.388798	-0.307017	0.000000	0.000000	4.000000	21.000000	0.000000
22058.925714	0.142577	0.597137	0.090855	77.188515	112.005936	166.320908	4.507179	0.000000	-2.164565	0.000000	0.000000	0.000000	-0.464125	-0.388798	-0.307017	0.000000	0.000000	4.000000	21.000000	0.000000
22058.929048	0.142577	0.597137	0.090855	77.188515	112.005936	166.320908	4.507179	0.000000	-2.164565	0.000000	0.000000	0.000000	-0.464125	-0.388798	-0.307017	0.000000	0.000000	4.000000	21.000000	0.000000
22058.932381	0.141083	0.595802	0.089903	77.161636	112.852821	166.939987	4.527504	0.000000	-2.121723	0.000000	0.000000	0.000000	-0.448476	-0.400619	-0.285805	0.000000	0.000000	4.000000	21.000000	0.000000
22058.935714	0.141083	0.595802	0.089903	77.161636	112.852821	166.939987	4.527504	0.000000	-2.121723	0.000000	0.000000	0.000000	-0.448476	-0.400619	-0.285805	0.000000	0.000000	4.000000	21.000000	0.000000
22058.939048	0.141083	0.595802	0.089903	77.161636	112.852821	166.939987	4.527504	0.000000	-2.121723	0.000000	0.000000	0.000000	-0.448476	-0.400619	-0.285805	0.000000	0.000000	4.000000	21.000000	0.000000
22058.942381	0.139548	0.594456	0.089098	77.138374	113.703476	167.368637	4.495130	0.000000	-2.054128	0.000000	0.000000	0.000000	-0.460237	-0.403661	-0.241239	0.000000	0.000000	4.000000	21.000000	0.000000
22058.945714	0.139548	0.594456	0.089098	77.138374	113.703476	167.368637	4.495130	0.000000	-2.054128	0.000000	0.000000	0.000000	-0.460237	-0.403661	-0.241239	0.000000	0.000000	4.000000	21.000000	0.000000
22058.949048	0.139548	0.594456	0.089098	77.138374	113.703476	167.368637	4.495130	0.000000	-2.054128	0.000000	0.000000	0.000000	-0.460237	-0.403661	-0.241239	0.000000	0.000000	4.000000	21.000000	0.000000
22058.952381	0.137977	0.593069	0.088450	77.176003	114.612328	167.826004	4.454924	0.000000	-1.977422	0.000000	0.000000	0.000000	-0.471576	-0.416003	-0.194486	0.000000	0.000000	4.000000	21.000000	0.000000
22058.955714	0.137977	0.593069	0.088450	77.176003	114.612328	167.826004	4.454924	0.000000	-1.977422	0.000000	0.000000	0.000000	-0.471576	-0.416003	-0.194486	0.000000	0.000000	4.000000	21.000000	0.000000
22058.959048	0.137977	0.593069	0.088450	77.176003	114.612328	167.826004	4.454924	0.000000	-1.977422	0.000000	0.000000	0.000000	-0.471576	-0.416003	-0.194486	0.000000	0.000000	4.000000	21.000000	0.000000
22058.962381	0.136250	0.591670	0.088041	77.296745	115.580734	168.538559	4.422509	0.000000	-1.898826	0.000000	0.000000	0.000000	-0.518095	-0.419707	-0.122710	0.000000	0.000000	4.000000	21.000000	0.000000
22058.965714	0.136250	0.591670	0.088041	77.296745	115.580734	168.538559	4.422509	0.000000	-1.898826	0.000000	0.000000	0.000000	-0.518095	-0.419707	-0.122710	0.000000	0.000000	4.000000	21.000000	0.000000
22058.969048	0.136250	0.591670	0.088041	77.296745	115.580734	168.538559	4.422509	0.000000	-1.898826	0.000000	0.000000	0.000000	-0.518095	-0.419707	-0.122710	0.000000	0.000000	4.000000	21.000000	0.000000
22058.972381	0.134407	0.590256	0.087922	77.481964	116.359909	169.030731	4.402058	0.000000	-1.812477	0.000000	0.000000	0.000000	-0.552827	-0.424214	-0.035615	0.000000	0.000000	4.000000	21.000000	0.000000
22058.975714	0.134407	0.590256	0.087922	77.481964	116.359909	169.030731	4.402058	0.000000	-1.812477	0.000000	0.000000	0.000000	-0.552827	-0.424214	-0.035615	0.000000	0.000000	4.000000	21.000000	0.000000
22058.979048	0.134407	0.590256	0.087922	77.481964	116.359909	169.030731	4.402058	0.000000	-1.812477	0.000000	0.000000	0.000000	-0.552827	-0.424214	-0.035615	0.000000	0.000000	4.000000	21.000000	0.000000
22058.982381	0.132563	0.588962	0.088237	77.662148	116.553314	168.867264	4.396122	0.000000	-1.720340	0.000000	0.000000	0.000000	-0.553049	-0.388198	0.094341	0.000000	0.000000	4.000000	21.000000	0.000000
22058.985714	0.132563	0.588962	0.088237	77.662148	116.553314	168.867264	4.396122	0.000000	-1.720340	0.000000	0.000000	0.000000	-0.553049	-0.388198	0.094341	0.000000	0.000000	4.000000	21.000000	0.000000
22058.989048	0.132563	0.588962	0.088237	77.662148	116.553314	168.867264	4.396122	0.000000	-1.720340	0.000000	0.000000	0.000000	-0.553049	-0.388198	0.094341	0.000000	0.000000	4.000000	21.000000	0.000000
22058.992381	0.130815	0.587766	0.088946	77.768036	116.058250	167.782684	4.411845	0.000000	-1.628165	0.000000	0.000000	0.000000	-0.524414	-0.358861	0.212778	0.000000	0.000000	4.000000	21.000000	0.000000
22058.995714	0.130815	0.587766	0.088946	77.768036	116.058250	167.782684	4.411845	0.000000	-1.628165	0.000000	0.000000	0.000000	-0.524414	-0.358861	0.212778	0.000000	0.000000	4.000000	21.000000	0.000000
22058.999048	0.130815	0.587766	0.088946	77.768036	116.058250	167.782684	4.411845	0.000000	-1.628165	0.000000	0.000000	0.000000	-0.524414	-0.358861	0.212778	0.000000	0.000000	4.000000	21.000000	0.000000
22059.002381	0.129164	0.586735	0.090075	77.837105	115.159615	166.229675	4.447308	0.000000	-1.540763	0.000000	0.000000	0.000000	-0.495302	-0.309319	0.338572	0.000000	0.000000	4.000000	21.000000	0.000000
22059.005714	0.129164	0.586735	0.090075	77.837105	115.159615	166.229675	4.447308	0.000000	-1.540763	0.000000	0.000000	0.000000	-0.495302	-0.309319	0.338572	0.000000	0.000000	4.000000	21.000000	0.000000
22059.009048	0.129164	0.586735	0.090075	77.837105	115.159615	166.229675	4.447308	0.000000	-1.540763	0.000000	0.000000	0.000000	-0.495302	-0.309319	0.338572	0.000000	0.000000	4.000000	21.000000	0.000000
22059.012381	0.127570	0.585808	0.091585	77.914856	114.205032	164.888626	4.503737	0.000000	-1.458212	0.000000	0.000000	0.000000	-0.478387	-0.278272	0.453084	0.000000	0.000000	4.000000	21.000000	0.000000
22059.015714	0.127570	0.585808	0.091585	77.914856	114.205032	164.888626	4.503737	0.000000	-1.458212	0.000000	0.000000	0.000000	-0.478387	-0.278272	0.453084	0.000000	0.000000	4.000000	21.000000	0.000000
22059.019048	0.127570	0.585808	0.091585	77.914856	114.205032	164.888626	4.503737	0.000000	-1.458212	0.000000	0.000000	0.000000	-0.478387	-0.278272	0.453084	0.000000	0.000000	4.000000	21.000000	0.000000
22059.022381	0.126066	0.584983	0.093407	78.033432	113.419945	163.783920	4.579251	0.000000	-1.378482	0.000000	0.000000	0.000000	-0.451063	-0.247231	0.546468	0.000000	0.000000	4.000000	21.000000	0.000000
22059.025714	0.126066	0.584983	0.093407	78.033432	113.419945	163.783920	4.579251	0.000000	-1.378482	0.000000	0.000000	0.000000	-0.451063	-0.247231	0.546468	0.000000	0.000000	4.000000	21.000000	0.000000
22059.029048	0.126066	0.584983	0.093407	78.033432	113.419945	163.783920	4.579251	0.000000	-1.378482	0.000000	0.000000	0.000000	-0.451063	-0.247231	0.546468	0.000000	0.000000	4.000000	21.000000	0.000000
22059.032381	0.124655	0.584255	0.095438	78.240623	112.885674	162.751068	4.670330	0.000000	-1.303304	0.000000	0.000000	0.000000	-0.423247	-0.218466	0.609528	0.000000	0.000000	4.000000	21.000000	0.000000
22059.035714	0.124655	0.584255	0.095438	78.240623	112.885674	162.751068	4.670330	0.000000	-1.303304	0.000000	0.000000	0.000000	-0.423247	-0.218466	0.609528	0.000000	0.000000	4.000000	21.000000	0.000000
22059.039048	0.124655	0.584255	0.095438	78.240623	112.885674	162.751068	4.670330	0.000000	-1.303304	0.000000	0.000000	0.000000	-0.423247	-0.218466	0.609528	0.000000	0.000000	4.000000	21.000000	0.000000
22059.042381	0.123315	0.583579	0.097715	78.500710	112.637932	161.880829	4.771917	0.000000	-1.232763	0.000000	0.000000	0.000000	-0.401968	-0.202781	0.682906	0.000000	0.000000	4.000000	21.000000	0.000000
22059.045714	0.123315	0.583579	0.097715	78.500710	112.637932	161.880829	4.771917	0.000000	-1.232763	0.000000	0.000000	0.000000	-0.401968	-0.202781	0.682906	0.000000	0.000000	4.000000	21.000000	0.000000
22059.049048	0.123315	0.583579	0.097715	78.500710	112.637932	161.880829	4.771917	0.000000	-1.232763	0.000000	0.000000	0.000000	-0.401968	-0.202781	0.682906	0.000000	0.000000	4.000000	21.000000	0.000000
22059.052381	0.122073	0.582929	0.100113	78.770287	112.636765	161.338974	4.863470	0.000000	-1.160456	0.000000	0.000000	0.000000	-0.372751	-0.195141	0.719632	0.000000	0.000000	4.000000	21.000000	0.000000
22059.055714	0.122073	0.582929	0.100113	78.770287	112.636765	161.338974	4.863470	0.000000	-1.160456	0.000000	0.000000	0.000000	-0.372751	-0.195141	0.719632	0.000000	0.000000	4.000000	21.000000	0.000000
22059.059048	0.122073	0.582929	0.100113	78.770287	112.636765	161.338974	4.863470	0.000000	-1.160456	0.000000	0.000000	0.000000	-0.372751	-0.195141	0.719632	0.000000	0.000000	4.000000	21.000000	0.000000
22059.062381	0.120974	0.582346	0.102595	78.993858	112.526741	160.804672	4.882731	0.000000	-1.076538	0.000000	0.000000	0.000000	-0.329560	-0.174885	0.744392	0.000000	0.000000	4.000000	21.000000	0.000000
22059.065714	0.120974	0.582346	0.102595	78.993858	112.526741	160.804672	4.882731	0.000000	-1.076538	0.000000	0.000000	0.000000	-0.329560	-0.174885	0.744392	0.000000	0.000000	4.000000	21.000000	0.000000
22059.069048	0.120974	0.582346	0.102595	78.993858	112.526741	160.804672	4.882731	0.000000	-1.076538	0.000000	0.000000	0.000000	-0.329560	-0.174885	0.744392	0.000000	0.000000	4.000000	21.000000	0.000000
22059.072381	0.120126	0.581861	0.105129	79.115715	112.235764	160.102707	4.898677	0.000000	-1.001479	0.000000	0.000000	0.000000	-0.254562	-0.145373	0.760394	0.000000	0.000000	4.000000	21.000000	0.000000
22059.075714	0.120126	0.581861	0.105129	79.115715	112.235764	160.102707	4.898677	0.000000	-1.001479	0.000000	0.000000	0.000000	-0.254562	-0.145373	0.760394	0.000000	0.000000	4.000000	21.000000	0.000000
22059.079048	0.120126	0.581861	0.105129	79.115715	112.235764	160.102707	4.898677	0.000000	-1.001479	0.000000	0.000000	0.000000	-0.254562	-0.145373	0.760394	0.000000	0.000000	4.000000	21.000000	0.000000
22059.082381	0.119526	0.581456	0.107703	79.121017	112.085693	159.624588	4.910822	0.000000	-0.940119	0.000000	0.000000	0.000000	-0.179807	-0.121726	0.772079	0.000000	0.000000	4.000000	21.000000	0.000000
22059.085714	0.119526	0.581456	0.107703	79.121017	112.085693	159.624588	4.910822	0.000000	-0.940119	0.000000	0.000000	0.000000	-0.179807	-0.121726	0.772079	0.000000	0.000000	4.000000	21.000000	0.000000
22059.089048	0.119526	0.581456	0.107703	79.121017	112.085693	159.624588	4.910822	0.000000	-0.940119	0.000000	0.000000	0.000000	-0.179807	-0.121726	0.772079	0.000000	0.000000	4.000000	21.000000	0.000000
22059.092381	0.119170	0.581152	0.110273	79.072845	112.594582	159.958054	4.919799	0.000000	-0.891954	0.000000	0.000000	0.000000	-0.106980	-0.090937	0.770900	0.000000	0.000000	4.000000	21.000000	0.000000
22059.095714	0.119170	0.581152	0.110273	79.072845	112.594582	159.958054	4.919799	0.000000	-0.891954	0.000000	0.000000	0.000000	-0.106980	-0.090937	0.770900	0.000000	0.000000	4.000000	21.000000	0.000000
22059.099048	0.119170	0.581152	0.110273	79.072845	112.594582	159.958054	4.919799	0.000000	-0.891954	0.000000	0.000000	0.000000	-0.106980	-0.090937	0.770900	0.000000	0.000000	4.000000	21.000000	0.000000
22059.102381	0.119127	0.580917	0.112892	79.017982	113.750771	160.845108	4.926119	0.000000	-0.856358	0.000000	0.000000	0.000000	-0.012982	-0.070689	0.785657	0.000000	0.000000	4.000000	21.000000	0.000000
22059.105714	0.119127	0.580917	0.112892	79.017982	113.750771	160.845108	4.926119	0.000000	-0.856358	0.000000	0.000000	0.000000	-0.012982	-0.070689	0.785657	0.000000	0.000000	4.000000	21.000000	0.000000
22059.109048	0.119127	0.580917	0.112892	79.017982	113.750771	160.845108	4.926119	0.000000	-0.856358	0.000000	0.000000	0.000000	-0.012982	-0.070689	0.785657	0.000000	0.000000	4.000000	21.000000	0.000000
22059.112381	0.119403	0.580768	0.115573	79.012817	115.282280	161.971313	4.929747	0.000000	-0.835219	0.000000	0.000000	0.000000	0.083004	-0.044517	0.804579	0.000000	0.000000	4.000000	21.000000	0.000000
22059.115714	0.119403	0.580768	0.115573	79.012817	115.282280	161.971313	4.929747	0.000000	-0.835219	0.000000	0.000000	0.000000	0.083004	-0.044517	0.804579	0.000000	0.000000	4.000000	21.000000	0.000000
22059.119048	0.119403	0.580768	0.115573	79.012817	115.282280	161.971313	4.929747	0.000000	-0.835219	0.000000	0.000000	0.000000	0.083004	-0.044517	0.804579	0.000000	0.000000	4.000000	21.000000	0.000000
22059.122381	0.119932	0.580651	0.118383	79.083717	117.118568	163.470413	4.930991	0.000000	-0.827848	0.000000	0.000000	0.000000	0.158609	-0.035240	0.842903	0.000000	0.000000	4.000000	21.000000	0.000000
22059.125714	0.119932	0.580651	0.118383	79.083717	117.118568	163.470413	4.930991	0.000000	-0.827848	0.000000	0.000000	0.000000	0.158609	-0.035240	0.842903	0.000000	0.000000	4.000000	21.000000	0.000000
22059.129048	0.119932	0.580651	0.118383	79.083717	117.118568	163.470413	4.930991	0.000000	-0.827848	0.000000	0.000000	0.000000	0.158609	-0.035240	0.842903	0.000000	0.000000	4.000000	21.000000	0.000000
22059.132381	0.120766	0.580565	0.121151	79.178635	119.403282	165.481400	4.930602	0.000000	-0.830156	0.000000	0.000000	0.000000	0.250342	-0.025832	0.830219	0.000000	0.000000	4.000000	21.000000	0.000000
22059.135714	0.120766	0.580565	0.121151	79.178635	119.403282	165.481400	4.930602	0.000000	-0.830156	0.000000	0.000000	0.000000	0.250342	-0.025832	0.830219	0.000000	0.000000	4.000000	21.000000	0.000000
22059.139048	0.120766	0.580565	0.121151	79.178635	119.403282	165.481400	4.930602	0.000000	-0.830156	0.000000	0.000000	0.000000	0.250342	-0.025832	0.830219	0.000000	0.000000	4.000000	21.000000	0.000000
22059.142381	0.121882	0.580543	0.123873	79.192200	122.084084	167.873901	4.928127	0.000000	-0.844730	0.000000	0.000000	0.000000	0.334665	-0.006567	0.816780	0.000000	0.000000	4.000000	21.000000	0.000000
22059.145714	0.121882	0.580543	0.123873	79.192200	122.084084	167.873901	4.928127	0.000000	-0.844730	0.000000	0.000000	0.000000	0.334665	-0.006567	0.816780	0.000000	0.000000	4.000000	21.000000	0.000000
22059.149048	0.121882	0.580543	0.123873	79.192200	122.084084	167.873901	4.928127	0.000000	-0.844730	0.000000	0.000000	0.000000	0.334665	-0.006567	0.816780	0.000000	0.000000	4.000000	21.000000	0.000000
22059.152381	0.123317	0.580531	0.126437	79.061821	124.784706	170.330017	4.923769	0.000000	-0.869775	0.000000	0.000000	0.000000	0.430388	-0.003685	0.769071	0.000000	0.000000	4.000000	21.000000	0.000000
22059.155714	0.123317	0.580531	0.126437	79.061821	124.784706	170.330017	4.923769	0.000000	-0.869775	0.000000	0.000000	0.000000	0.430388	-0.003685	0.769071	0.000000	0.000000	4.000000	21.000000	0.000000
22059.159048	0.123317	0.580531	0.126437	79.061821	124.784706	170.330017	4.923769	0.000000	-0.869775	0.000000	0.000000	0.000000	0.430388	-0.003685	0.769071	0.000000	0.000000	4.000000	21.000000	0.000000
22059.162381	0.125039	0.580607	0.128811	78.802086	127.151237	172.502747	4.917088	0.000000	-0.906776	0.000000	0.000000	0.000000	0.516819	0.022905	0.712348	0.000000	0.000000	4.000000	21.000000	0.000000
22059.165714	0.125039	0.580607	0.128811	78.802086	127.151237	172.502747	4.917088	0.000000	-0.906776	0.000000	0.000000	0.000000	0.516819	0.022905	0.712348	0.000000	0.000000	4.000000	21.000000	0.000000
22059.169048	0.125039	0.580607	0.128811	78.802086	127.151237	172.502747	4.917088	0.000000	-0.906776	0.000000	0.000000	0.000000	0.516819	0.022905	0.712348	0.000000	0.000000	4.000000	21.000000	0.000000
22059.172381	0.127016	0.580714	0.130958	78.529053	129.285202	174.425476	4.908129	0.000000	-0.954080	0.000000	0.000000	0.000000	0.593012	0.031969	0.643925	0.000000	0.000000	4.000000	21.000000	0.000000
22059.175714	0.127016	0.580714	0.130958	78.529053	129.285202	174.425476	4.908129	0.000000	-0.954080	0.000000	0.000000	0.000000	0.593012	0.031969	0.643925	0.000000	0.000000	4.000000	21.000000	0.000000
22059.179048	0.127016	0.580714	0.130958	78.529053	129.285202	174.425476	4.908129	0.000000	-0.954080	0.000000	0.000000	0.000000	0.593012	0.031969	0.643925	0.000000	0.000000	4.000000	21.000000	0.000000
22059.182381	0.129266	0.580910	0.132820	78.266388	131.216995	176.124115	4.896885	0.000000	-1.010207	0.000000	0.000000	0.000000	0.675055	0.058975	0.558717	0.000000	0.000000	4.000000	21.000000	0.000000
22059.185714	0.129266	0.580910	0.132820	78.266388	131.216995	176.124115	4.896885	0.000000	-1.010207	0.000000	0.000000	0.000000	0.675055	0.058975	0.558717	0.000000	0.000000	4.000000	21.000000	0.000000
22059.189048	0.129266	0.580910	0.132820	78.266388	131.216995	176.124115	4.896885	0.000000	-1.010207	0.000000	0.000000	0.000000	0.675055	0.058975	0.558717	0.000000	0.000000	4.000000	21.000000	0.000000
22059.192381	0.131768	0.581186	0.134424	78.038063	132.918396	177.560043	4.882869	0.000000	-1.075915	0.000000	0.000000	0.000000	0.750468	0.082803	0.481132	0.000000	0.000000	4.000000	21.000000	0.000000
22059.195714	0.131768	0.581186	0.134424	78.038063	132.918396	177.560043	4.882869	0.000000	-1.075915	0.000000	0.000000	0.000000	0.750468	0.082803	0.481132	0.000000	0.000000	4.000000	21.000000	0.000000
22059.199048	0.131768	0.581186	0.134424	78.038063	132.918396	177.560043	4.882869	0.000000	-1.075915	0.000000	0.000000	0.000000	0.750468	0.082803	0.481132	0.000000	0.000000	4.000000	21.000000	0.000000
22059.202381	0.134482	0.581515	0.135724	77.869202	134.581528	178.906677	4.865964	0.000000	-1.149951	0.000000	0.000000	0.000000	0.814242	0.098798	0.390071	0.000000	0.000000	4.000000	21.000000	0.000000
22059.205714	0.134482	0.581515	0.135724	77.869202	134.581528	178.906677	4.865964	0.000000	-1.149951	0.000000	0.000000	0.000000	0.814242	0.098798	0.390071	0.000000	0.000000	4.000000	21.000000	0.000000
22059.209048	0.134482	0.581515	0.135724	77.869202	134.581528	178.906677	4.865964	0.000000	-1.149951	0.000000	0.000000	0.000000	0.814242	0.098798	0.390071	0.000000	0.000000	4.000000	21.000000	0.000000
22059.212381	0.137300	0.581886	0.136766	77.807625	136.429214	-179.641785	4.846049	0.000000	-1.231182	0.000000	0.000000	0.000000	0.845392	0.111313	0.312632	0.000000	0.000000	4.000000	21.000000	0.000000
22059.215714	0.137300	0.581886	0.136766	77.807625	136.429214	-179.641785	4.846049	0.000000	-1.231182	0.000000	0.000000	0.000000	0.845392	0.111313	0.312632	0.000000	0.000000	4.000000	21.000000	0.000000
22059.219048	0.137300	0.581886	0.136766	77.807625	136.429214	-179.641785	4.846049	0.000000	-1.231182	0.000000	0.000000	0.000000	0.845392	0.111313	0.312632	0.000000	0.000000	4.000000	21.000000	0.000000
22059.222381	0.140200	0.582265	0.137466	77.827644	138.496201	-178.024887	4.823819	0.000000	-1.315588	0.000000	0.000000	0.000000	0.870108	0.113582	0.209965	0.000000	0.000000	4.000000	21.000000	0.000000
22059.225714	0.140200	0.582265	0.137466	77.827644	138.496201	-178.024887	4.823819	0.000000	-1.315588	0.000000	0.000000	0.000000	0.870108	0.113582	0.209965	0.000000	0.000000	4.000000	21.000000	0.000000
22059.229048	0.140200	0.582265	0.137466	77.827644	138.496201	-178.024887	4.823819	0.000000	-1.315588	0.000000	0.000000	0.000000	0.870108	0.113582	0.209965	0.000000	0.000000	4.000000	21.000000	0.000000
22059.232381	0.143193	0.582646	0.137879	77.882957	140.580399	-176.187103	4.799004	0.000000	-1.403409	0.000000	0.000000	0.000000	0.897903	0.114312	0.124037	0.000000	0.000000	4.000000	21.000000	0.000000
22059.235714	0.143193	0.582646	0.137879	77.882957	140.580399	-176.187103	4.799004	0.000000	-1.403409	0.000000	0.000000	0.000000	0.897903	0.114312	0.124037	0.000000	0.000000	4.000000	21.000000	0.000000
22059.239048	0.143193	0.582646	0.137879	77.882957	140.580399	-176.187103	4.799004	0.000000	-1.403409	0.000000	0.000000	0.000000	0.897903	0.114312	0.124037	0.000000	0.000000	4.000000	21.000000	0.000000
22059.242381	0.146252	0.582975	0.137909	77.912300	142.511246	-173.917587	4.771355	0.000000	-1.494714	0.000000	0.000000	0.000000	0.917672	0.098525	0.008797	0.000000	0.000000	4.000000	21.000000	0.000000
22059.245714	0.146252	0.582975	0.137909	77.912300	142.511246	-173.917587	4.771355	0.000000	-1.494714	0.000000	0.000000	0.000000	0.917672	0.098525	0.008797	0.000000	0.000000	4.000000	21.000000	0.000000
22059.249048	0.146252	0.582975	0.137909	77.912300	142.511246	-173.917587	4.771355	0.000000	-1.494714	0.000000	0.000000	0.000000	0.917672	0.098525	0.008797	0.000000	0.000000	4.000000	21.000000	0.000000
22059.252381	0.149376	0.583271	0.137568	77.924438	144.269974	-171.203781	4.740495	0.000000	-1.589878	0.000000	0.000000	0.000000	0.937114	0.088878	-0.102219	0.000000	0.000000	4.000000	21.000000	0.000000
22059.255714	0.149376	0.583271	0.137568	77.924438	144.269974	-171.203781	4.740495	0.000000	-1.589878	0.000000	0.000000	0.000000	0.937114	0.088878	-0.102219	0.000000	0.000000	4.000000	21.000000	0.000000
22059.259048	0.149376	0.583271	0.137568	77.924438	144.269974	-171.203781	4.740495	0.000000	-1.589878	0.000000	0.000000	0.000000	0.937114	0.088878	-0.102219	0.000000	0.000000	4.000000	21.000000	0.000000
22059.262381	0.152469	0.583548	0.136858	77.969841	146.011490	-168.966705	4.706056	0.000000	-1.689096	0.000000	0.000000	0.000000	0.928079	0.083082	-0.213016	0.000000	0.000000	4.000000	21.000000	0.000000
22059.265714	0.152469	0.583548	0.136858	77.969841	146.011490	-168.966705	4.706056	0.000000	-1.689096	0.000000	0.000000	0.000000	0.928079	0.083082	-0.213016	0.000000	0.000000	4.000000	21.000000	0.000000
22059.269048	0.152469	0.583548	0.136858	77.969841	146.011490	-168.966705	4.706056	0.000000	-1.689096	0.000000	0.000000	0.000000	0.928079	0.083082	-0.213016	0.000000	0.000000	4.000000	21.000000	0.000000
22059.272381	0.155448	0.583792	0.135822	78.103539	147.768723	-167.295517	4.668648	0.000000	-1.789895	0.000000	0.000000	0.000000	0.893677	0.073303	-0.310794	0.000000	0.000000	4.000000	21.000000	0.000000
22059.275714	0.155448	0.583792	0.135822	78.103539	147.768723	-167.295517	4.668648	0.000000	-1.789895	0.000000	0.000000	0.000000	0.893677	0.073303	-0.310794	0.000000	0.000000	4.000000	21.000000	0.000000
22059.279048	0.155448	0.583792	0.135822	78.103539	147.768723	-167.295517	4.668648	0.000000	-1.789895	0.000000	0.000000	0.000000	0.893677	0.073303	-0.310794	0.000000	0.000000	4.000000	21.000000	0.000000
22059.282381	0.158203	0.583957	0.134519	78.335175	149.317184	-165.740921	4.629109	0.000000	-1.889802	0.000000	0.000000	0.000000	0.826301	0.049372	-0.390927	0.000000	0.000000	4.000000	21.000000	0.000000
22059.285714	0.158203	0.583957	0.134519	78.335175	149.317184	-165.740921	4.629109	0.000000	-1.889802	0.000000	0.000000	0.000000	0.826301	0.049372	-0.390927	0.000000	0.000000	4.000000	21.000000	0.000000
22059.289048	0.158203	0.583957	0.134519	78.335175	149.317184	-165.740921	4.629109	0.000000	-1.889802	0.000000	0.000000	0.000000	0.826301	0.049372	-0.390927	0.000000	0.000000	4.000000	21.000000	0.000000
22059.292381	0.160690	0.584089	0.133029	78.624817	150.580582	-163.705551	4.588882	0.000000	-1.985486	0.000000	0.000000	0.000000	0.746138	0.039790	-0.447020	0.000000	0.000000	4.000000	21.000000	0.000000
22059.295714	0.160690	0.584089	0.133029	78.624817	150.580582	-163.705551	4.588882	0.000000	-1.985486	0.000000	0.000000	0.000000	0.746138	0.039790	-0.447020	0.000000	0.000000	4.000000	21.000000	0.000000
22059.299048	0.160690	0.584089	0.133029	78.624817	150.580582	-163.705551	4.588882	0.000000	-1.985486	0.000000	0.000000	0.000000	0.746138	0.039790	-0.447020	0.000000	0.000000	4.000000	21.000000	0.000000
22059.302381	0.162903	0.584225	0.131445	78.962273	151.405548	-162.401169	4.548966	0.000000	-2.075309	0.000000	0.000000	0.000000	0.663919	0.040617	-0.475130	0.000000	0.000000	4.000000	21.000000	0.000000
22059.305714	0.162903	0.584225	0.131445	78.962273	151.405548	-162.401169	4.548966	0.000000	-2.075309	0.000000	0.000000	0.000000	0.663919	0.040617	-0.475130	0.000000	0.000000	4.000000	21.000000	0.000000
22059.309048	0.162903	0.584225	0.131445	78.962273	151.405548	-162.401169	4.548966	0.000000	-2.075309	0.000000	0.000000	0.000000	0.663919	0.040617	-0.475130	0.000000	0.000000	4.000000	21.000000	0.000000
22059.312381	0.164885	0.584357	0.129817	79.319168	151.411621	-162.616638	4.510165	0.000000	-2.158335	0.000000	0.000000	0.000000	0.594636	0.039669	-0.488295	0.000000	0.000000	4.000000	21.000000	0.000000
22059.315714	0.164885	0.584357	0.129817	79.319168	151.411621	-162.616638	4.510165	0.000000	-2.158335	0.000000	0.000000	0.000000	0.594636	0.039669	-0.488295	0.000000	0.000000	4.000000	21.000000	0.000000
22059.319048	0.164885	0.584357	0.129817	79.319168	151.411621	-162.616638	4.510165	0.000000	-2.158335	0.000000	0.000000	0.000000	0.594636	0.039669	-0.488295	0.000000	0.000000	4.000000	21.000000	0.000000
22059.322381	0.166502	0.584506	0.128201	79.645218	150.490875	-163.673874	4.472463	0.000000	-2.235415	0.000000	0.000000	0.000000	0.484999	0.044722	-0.484835	0.000000	0.000000	4.000000	21.000000	0.000000
22059.325714	0.166502	0.584506	0.128201	79.645218	150.490875	-163.673874	4.472463	0.000000	-2.235415	0.000000	0.000000	0.000000	0.484999	0.044722	-0.484835	0.000000	0.000000	4.000000	21.000000	0.000000
22059.329048	0.166502	0.584506	0.128201	79.645218	150.490875	-163.673874	4.472463	0.000000	-2.235415	0.000000	0.000000	0.000000	0.484999	0.044722	-0.484835	0.000000	0.000000	4.000000	21.000000	0.000000
22059.332381	0.167733	0.584659	0.126628	79.959229	149.047974	-165.190521	4.438392	0.000000	-2.302321	0.000000	0.000000	0.000000	0.369395	0.045832	-0.471992	0.000000	0.000000	4.000000	21.000000	0.000000
22059.335714	0.167733	0.584659	0.126628	79.959229	149.047974	-165.190521	4.438392	0.000000	-2.302321	0.000000	0.000000	0.000000	0.369395	0.045832	-0.471992	0.000000	0.000000	4.000000	21.000000	0.000000
22059.339048	0.167733	0.584659	0.126628	79.959229	149.047974	-165.190521	4.438392	0.000000	-2.302321	0.000000	0.000000	0.000000	0.369395	0.045832	-0.471992	0.000000	0.000000	4.000000	21.000000	0.000000
22059.342381	0.168550	0.584795	0.125094	80.260269	147.546005	-166.689255	4.408898	0.000000	-2.358309	0.000000	0.000000	0.000000	0.245010	0.040762	-0.460260	0.000000	0.000000	4.000000	21.000000	0.000000
22059.345714	0.168550	0.584795	0.125094	80.260269	147.546005	-166.689255	4.408898	0.000000	-2.358309	0.000000	0.000000	0.000000	0.245010	0.040762	-0.460260	0.000000	0.000000	4.000000	21.000000	0.000000
22059.349048	0.168550	0.584795	0.125094	80.260269	147.546005	-166.689255	4.408898	0.000000	-2.358309	0.000000	0.000000	0.000000	0.245010	0.040762	-0.460260	0.000000	0.000000	4.000000	21.000000	0.000000
22059.352381	0.168925	0.584946	0.123602	80.525513	146.078918	-167.922928	4.384803	0.000000	-2.402812	0.000000	0.000000	0.000000	0.112531	0.045512	-0.447695	0.000000	0.000000	4.000000	21.000000	0.000000
22059.355714	0.168925	0.584946	0.123602	80.525513	146.078918	-167.922928	4.384803	0.000000	-2.402812	0.000000	0.000000	0.000000	0.112531	0.045512	-0.447695	0.000000	0.000000	4.000000	21.000000	0.000000
22059.359048	0.168925	0.584946	0.123602	80.525513	146.078918	-167.922928	4.384803	0.000000	-2.402812	0.000000	0.000000	0.000000	0.112531	0.045512	-0.447695	0.000000	0.000000	4.000000	21.000000	0.000000
22059.362381	0.168895	0.585101	0.122164	80.745857	144.744080	-168.681198	4.366921	0.000000	-2.435158	0.000000	0.000000	0.000000	-0.009051	0.046384	-0.431168	0.000000	0.000000	4.000000	21.000000	0.000000
22059.365714	0.168895	0.585101	0.122164	80.745857	144.744080	-168.681198	4.366921	0.000000	-2.435158	0.000000	0.000000	0.000000	-0.009051	0.046384	-0.431168	0.000000	0.000000	4.000000	21.000000	0.000000
22059.369048	0.168895	0.585101	0.122164	80.745857	144.744080	-168.681198	4.366921	0.000000	-2.435158	0.000000	0.000000	0.000000	-0.009051	0.046384	-0.431168	0.000000	0.000000	4.000000	21.000000	0.000000
22059.372381	0.168544	0.585258	0.120758	80.920044	143.586746	-169.725449	4.355175	0.000000	-2.456105	0.000000	0.000000	0.000000	-0.105138	0.047113	-0.421926	0.000000	0.000000	4.000000	21.000000	0.000000
22059.375714	0.168544	0.585258	0.120758	80.920044	143.586746	-169.725449	4.355175	0.000000	-2.456105	0.000000	0.000000	0.000000	-0.105138	0.047113	-0.421926	0.000000	0.000000	4.000000	21.000000	0.000000
22059.379048	0.168544	0.585258	0.120758	80.920044	143.586746	-169.725449	4.355175	0.000000	-2.456105	0.000000	0.000000	0.000000	-0.105138	0.047113	-0.421926	0.000000	0.000000	4.000000	21.000000	0.000000
22059.382381	0.167960	0.585384	0.119364	81.044456	142.632919	-170.638092	4.348338	0.000000	-2.468189	0.000000	0.000000	0.000000	-0.175373	0.037953	-0.418084	0.000000	0.000000	4.000000	21.000000	0.000000
22059.385714	0.167960	0.585384	0.119364	81.044456	142.632919	-170.638092	4.348338	0.000000	-2.468189	0.000000	0.000000	0.000000	-0.175373	0.037953	-0.418084	0.000000	0.000000	4.000000	21.000000	0.000000
22059.389048	0.167960	0.585384	0.119364	81.044456	142.632919	-170.638092	4.348338	0.000000	-2.468189	0.000000	0.000000	0.000000	-0.175373	0.037953	-0.418084	0.000000	0.000000	4.000000	21.000000	0.000000
22059.392381	0.167058	0.585427	0.117999	81.108040	141.841766	-171.345062	4.345108	0.000000	-2.473871	0.000000	0.000000	0.000000	-0.270352	0.012845	-0.409585	0.000000	0.000000	4.000000	21.000000	0.000000
22059.395714	0.167058	0.585427	0.117999	81.108040	141.841766	-171.345062	4.345108	0.000000	-2.473871	0.000000	0.000000	0.000000	-0.270352	0.012845	-0.409585	0.000000	0.000000	4.000000	21.000000	0.000000
22059.399048	0.167058	0.585427	0.117999	81.108040	141.841766	-171.345062	4.345108	0.000000	-2.473871	0.000000	0.000000	0.000000	-0.270352	0.012845	-0.409585	0.000000	0.000000	4.000000	21.000000	0.000000
22059.402381	0.165956	0.585407	0.116643	81.104813	141.174805	-171.885376	4.347068	0.000000	-2.470425	0.000000	0.000000	0.000000	-0.330765	-0.006091	-0.406852	0.000000	0.000000	4.000000	21.000000	0.000000
22059.405714	0.165956	0.585407	0.116643	81.104813	141.174805	-171.885376	4.347068	0.000000	-2.470425	0.000000	0.000000	0.000000	-0.330765	-0.006091	-0.406852	0.000000	0.000000	4.000000	21.000000	0.000000
22059.409048	0.165956	0.585407	0.116643	81.104813	141.174805	-171.885376	4.347068	0.000000	-2.470425	0.000000	0.000000	0.000000	-0.330765	-0.006091	-0.406852	0.000000	0.000000	4.000000	21.000000	0.000000
22059.412381	0.164704	0.585304	0.115265	81.024605	140.559860	-172.330109	4.352377	0.000000	-2.461059	0.000000	0.000000	0.000000	-0.375668	-0.030993	-0.413483	0.000000	0.000000	4.000000	21.000000	0.000000
22059.415714	0.164704	0.585304	0.115265	81.024605	140.559860	-172.330109	4.352377	0.000000	-2.461059	0.000000	0.000000	0.000000	-0.375668	-0.030993	-0.413483	0.000000	0.000000	4.000000	21.000000	0.000000
22059.419048	0.164704	0.585304	0.115265	81.024605	140.559860	-172.330109	4.352377	0.000000	-2.461059	0.000000	0.000000	0.000000	-0.375668	-0.030993	-0.413483	0.000000	0.000000	4.000000	21.000000	0.000000
22059.422381	0.163315	0.585178	0.113905	80.874321	140.009552	-172.665100	4.360020	0.000000	-2.447494	0.000000	0.000000	0.000000	-0.416590	-0.037706	-0.407771	0.000000	0.000000	4.000000	21.000000	0.000000
22059.425714	0.163315	0.585178	0.113905	80.874321	140.009552	-172.665100	4.360020	0.000000	-2.447494	0.000000	0.000000	0.000000	-0.416590	-0.037706	-0.407771	0.000000	0.000000	4.000000	21.000000	0.000000
22059.429048	0.163315	0.585178	0.113905	80.874321	140.009552	-172.665100	4.360020	0.000000	-2.447494	0.000000	0.000000	0.000000	-0.416590	-0.037706	-0.407771	0.000000	0.000000	4.000000	21.000000	0.000000
22059.432381	0.161799	0.584986	0.112592	80.690384	139.804626	-172.651581	4.370228	0.000000	-2.429220	0.000000	0.000000	0.000000	-0.454851	-0.057709	-0.394093	0.000000	0.000000	4.000000	21.000000	0.000000
22059.435714	0.161799	0.584986	0.112592	80.690384	139.804626	-172.651581	4.370228	0.000000	-2.429220	0.000000	0.000000	0.000000	-0.454851	-0.057709	-0.394093	0.000000	0.000000	4.000000	21.000000	0.000000
22059.439048	0.161799	0.584986	0.112592	80.690384	139.804626	-172.651581	4.370228	0.000000	-2.429220	0.000000	0.000000	0.000000	-0.454851	-0.057709	-0.394093	0.000000	0.000000	4.000000	21.000000	0.000000
22059.442381	0.160206	0.584707	0.111293	80.540802	139.995255	-172.275757	4.383158	0.000000	-2.405810	0.000000	0.000000	0.000000	-0.477866	-0.083612	-0.389596	0.000000	0.000000	4.000000	21.000000	0.000000
22059.445714	0.160206	0.584707	0.111293	80.540802	139.995255	-172.275757	4.383158	0.000000	-2.405810	0.000000	0.000000	0.000000	-0.477866	-0.083612	-0.389596	0.000000	0.000000	4.000000	21.000000	0.000000
22059.449048	0.160206	0.584707	0.111293	80.540802	139.995255	-172.275757	4.383158	0.000000	-2.405810	0.000000	0.000000	0.000000	-0.477866	-0.083612	-0.389596	0.000000	0.000000	4.000000	21.000000	0.000000
22059.452381	0.158541	0.584363	0.110023	80.453438	140.488617	-171.644135	4.397746	0.000000	-2.379040	0.000000	0.000000	0.000000	-0.499515	-0.103288	-0.381059	0.000000	0.000000	4.000000	21.000000	0.000000
22059.455714	0.158541	0.584363	0.110023	80.453438	140.488617	-171.644135	4.397746	0.000000	-2.379040	0.000000	0.000000	0.000000	-0.499515	-0.103288	-0.381059	0.000000	0.000000	4.000000	21.000000	0.000000
22059.459048	0.158541	0.584363	0.110023	80.453438	140.488617	-171.644135	4.397746	0.000000	-2.379040	0.000000	0.000000	0.000000	-0.499515	-0.103288	-0.381059	0.000000	0.000000	4.000000	21.000000	0.000000
22059.462381	0.156787	0.583961	0.108823	80.377983	140.999237	-170.989624	4.414060	0.000000	-2.348632	0.000000	0.000000	0.000000	-0.526138	-0.120434	-0.359878	0.000000	0.000000	4.000000	21.000000	0.000000
22059.465714	0.156787	0.583961	0.108823	80.377983	140.999237	-170.989624	4.414060	0.000000	-2.348632	0.000000	0.000000	0.000000	-0.526138	-0.120434	-0.359878	0.000000	0.000000	4.000000	21.000000	0.000000
22059.469048	0.156787	0.583961	0.108823	80.377983	140.999237	-170.989624	4.414060	0.000000	-2.348632	0.000000	0.000000	0.000000	-0.526138	-0.120434	-0.359878	0.000000	0.000000	4.000000	21.000000	0.000000
22059.472381	0.154932	0.583531	0.107751	80.324272	141.242554	-170.582138	4.432761	0.000000	-2.313144	0.000000	0.000000	0.000000	-0.556568	-0.129000	-0.321713	0.000000	0.000000	4.000000	21.000000	0.000000
22059.475714	0.154932	0.583531	0.107751	80.324272	141.242554	-170.582138	4.432761	0.000000	-2.313144	0.000000	0.000000	0.000000	-0.556568	-0.129000	-0.321713	0.000000	0.000000	4.000000	21.000000	0.000000
22059.479048	0.154932	0.583531	0.107751	80.324272	141.242554	-170.582138	4.432761	0.000000	-2.313144	0.000000	0.000000	0.000000	-0.556568	-0.129000	-0.321713	0.000000	0.000000	4.000000	21.000000	0.000000
22059.482381	0.153061	0.583061	0.106804	80.273422	140.853775	-170.751587	4.454529	0.000000	-2.270940	0.000000	0.000000	0.000000	-0.561128	-0.141032	-0.283940	0.000000	0.000000	4.000000	21.000000	0.000000
22059.485714	0.153061	0.583061	0.106804	80.273422	140.853775	-170.751587	4.454529	0.000000	-2.270940	0.000000	0.000000	0.000000	-0.561128	-0.141032	-0.283940	0.000000	0.000000	4.000000	21.000000	0.000000
22059.489048	0.153061	0.583061	0.106804	80.273422	140.853775	-170.751587	4.454529	0.000000	-2.270940	0.000000	0.000000	0.000000	-0.561128	-0.141032	-0.283940	0.000000	0.000000	4.000000	21.000000	0.000000
22059.492381	0.151248	0.582651	0.106043	80.185043	139.546875	-171.746216	4.477835	0.000000	-2.224633	0.000000	0.000000	0.000000	-0.543943	-0.123066	-0.228553	0.000000	0.000000	4.000000	21.000000	0.000000
22059.495714	0.151248	0.582651	0.106043	80.185043	139.546875	-171.746216	4.477835	0.000000	-2.224633	0.000000	0.000000	0.000000	-0.543943	-0.123066	-0.228553	0.000000	0.000000	4.000000	21.000000	0.000000
22059.499048	0.151248	0.582651	0.106043	80.185043	139.546875	-171.746216	4.477835	0.000000	-2.224633	0.000000	0.000000	0.000000	-0.543943	-0.123066	-0.228553	0.000000	0.000000	4.000000	21.000000	0.000000
22059.502381	0.149455	0.582293	0.105438	80.066963	137.652252	-173.272202	4.501837	0.000000	-2.175652	0.000000	0.000000	0.000000	-0.537986	-0.107490	-0.181357	0.000000	0.000000	4.000000	21.000000	0.000000
22059.505714	0.149455	0.582293	0.105438	80.066963	137.652252	-173.272202	4.501837	0.000000	-2.175652	0.000000	0.000000	0.000000	-0.537986	-0.107490	-0.181357	0.000000	0.000000	4.000000	21.000000	0.000000
22059.509048	0.149455	0.582293	0.105438	80.066963	137.652252	-173.272202	4.501837	0.000000	-2.175652	0.000000	0.000000	0.000000	-0.537986	-0.107490	-0.181357	0.000000	0.000000	4.000000	21.000000	0.000000
22059.512381	0.147721	0.582014	0.105035	79.977051	135.682816	-174.936371	4.526783	0.000000	-2.123260	0.000000	0.000000	0.000000	-0.520338	-0.083574	-0.120856	0.000000	0.000000	4.000000	21.000000	0.000000
22059.515714	0.147721	0.582014	0.105035	79.977051	135.682816	-174.936371	4.526783	0.000000	-2.123260	0.000000	0.000000	0.000000	-0.520338	-0.083574	-0.120856	0.000000	0.000000	4.000000	21.000000	0.000000
22059.519048	0.147721	0.582014	0.105035	79.977051	135.682816	-174.936371	4.526783	0.000000	-2.123260	0.000000	0.000000	0.000000	-0.520338	-0.083574	-0.120856	0.000000	0.000000	4.000000	21.000000	0.000000
22059.522381	0.146070	0.581815	0.104828	79.963638	134.119019	-176.511841	4.552203	0.000000	-2.068200	0.000000	0.000000	0.000000	-0.495125	-0.059670	-0.062073	0.000000	0.000000	4.000000	21.000000	0.000000
22059.525714	0.146070	0.581815	0.104828	79.963638	134.119019	-176.511841	4.552203	0.000000	-2.068200	0.000000	0.000000	0.000000	-0.495125	-0.059670	-0.062073	0.000000	0.000000	4.000000	21.000000	0.000000
22059.529048	0.146070	0.581815	0.104828	79.963638	134.119019	-176.511841	4.552203	0.000000	-2.068200	0.000000	0.000000	0.000000	-0.495125	-0.059670	-0.062073	0.000000	0.000000	4.000000	21.000000	0.000000
22059.532381	0.144557	0.581664	0.104811	80.053513	133.133408	-177.729950	4.577449	0.000000	-2.011707	0.000000	0.000000	0.000000	-0.453852	-0.045337	-0.005053	0.000000	0.000000	4.000000	21.000000	0.000000
22059.535714	0.144557	0.581664	0.104811	80.053513	133.133408	-177.729950	4.577449	0.000000	-2.011707	0.000000	0.000000	0.000000	-0.453852	-0.045337	-0.005053	0.000000	0.000000	4.000000	21.000000	0.000000
22059.539048	0.144557	0.581664	0.104811	80.053513	133.133408	-177.729950	4.577449	0.000000	-2.011707	0.000000	0.000000	0.000000	-0.453852	-0.045337	-0.005053	0.000000	0.000000	4.000000	21.000000	0.000000
22059.542381	0.143130	0.581497	0.105013	80.140884	132.375992	-178.562057	4.601458	0.000000	-1.956167	0.000000	0.000000	0.000000	-0.428055	-0.049996	0.060414	0.000000	0.000000	4.000000	21.000000	0.000000
22059.545714	0.143130	0.581497	0.105013	80.140884	132.375992	-178.562057	4.601458	0.000000	-1.956167	0.000000	0.000000	0.000000	-0.428055	-0.049996	0.060414	0.000000	0.000000	4.000000	21.000000	0.000000
22059.549048	0.143130	0.581497	0.105013	80.140884	132.375992	-178.562057	4.601458	0.000000	-1.956167	0.000000	0.000000	0.000000	-0.428055	-0.049996	0.060414	0.000000	0.000000	4.000000	21.000000	0.000000
22059.552381	0.141799	0.581351	0.105363	80.190071	131.828629	-179.148071	4.625095	0.000000	-1.899602	0.000000	0.000000	0.000000	-0.399565	-0.043981	0.104919	0.000000	0.000000	4.000000	21.000000	0.000000
22059.555714	0.141799	0.581351	0.105363	80.190071	131.828629	-179.148071	4.625095	0.000000	-1.899602	0.000000	0.000000	0.000000	-0.399565	-0.043981	0.104919	0.000000	0.000000	4.000000	21.000000	0.000000
22059.559048	0.141799	0.581351	0.105363	80.190071	131.828629	-179.148071	4.625095	0.000000	-1.899602	0.000000	0.000000	0.000000	-0.399565	-0.043981	0.104919	0.000000	0.000000	4.000000	21.000000	0.000000
22059.562381	0.140610	0.581204	0.105833	80.216560	131.474503	-179.723816	4.647635	0.000000	-1.843773	0.000000	0.000000	0.000000	-0.356461	-0.043956	0.141201	0.000000	0.000000	4.000000	21.000000	0.000000
22059.565714	0.140610	0.581204	0.105833	80.216560	131.474503	-179.723816	4.647635	0.000000	-1.843773	0.000000	0.000000	0.000000	-0.356461	-0.043956	0.141201	0.000000	0.000000	4.000000	21.000000	0.000000
22059.569048	0.140610	0.581204	0.105833	80.216560	131.474503	-179.723816	4.647635	0.000000	-1.843773	0.000000	0.000000	0.000000	-0.356461	-0.043956	0.141201	0.000000	0.000000	4.000000	21.000000	0.000000
22059.572381	0.139583	0.581050	0.106383	80.221634	131.314682	179.840363	4.668126	0.000000	-1.791256	0.000000	0.000000	0.000000	-0.308221	-0.046366	0.164938	0.000000	0.000000	4.000000	21.000000	0.000000
22059.575714	0.139583	0.581050	0.106383	80.221634	131.314682	179.840363	4.668126	0.000000	-1.791256	0.000000	0.000000	0.000000	-0.308221	-0.046366	0.164938	0.000000	0.000000	4.000000	21.000000	0.000000
22059.579048	0.139583	0.581050	0.106383	80.221634	131.314682	179.840363	4.668126	0.000000	-1.791256	0.000000	0.000000	0.000000	-0.308221	-0.046366	0.164938	0.000000	0.000000	4.000000	21.000000	0.000000
22059.582381	0.138743	0.580887	0.107006	80.224525	131.187241	179.719879	4.686129	0.000000	-1.743615	0.000000	0.000000	0.000000	-0.252049	-0.048834	0.186932	0.000000	0.000000	4.000000	21.000000	0.000000
22059.585714	0.138743	0.580887	0.107006	80.224525	131.187241	179.719879	4.686129	0.000000	-1.743615	0.000000	0.000000	0.000000	-0.252049	-0.048834	0.186932	0.000000	0.000000	4.000000	21.000000	0.000000
22059.589048	0.138743	0.580887	0.107006	80.224525	131.187241	179.719879	4.686129	0.000000	-1.743615	0.000000	0.000000	0.000000	-0.252049	-0.048834	0.186932	0.000000	0.000000	4.000000	21.000000	0.000000
22059.592381	0.138743	0.580887	0.107006	80.227402	131.076080	179.663162	4.701340	0.000000	-1.702176	0.000000	0.000000	0.000000	-0.252049	-0.048834	0.186932	0.000000	0.000000	4.000000	21.000000	0.000000
22059.595714	0.138099	0.580700	0.107625	80.227402	131.076080	179.663162	4.701340	0.000000	-1.702176	0.000000	0.000000	0.000000	-0.193137	-0.056085	0.185536	0.000000	0.000000	4.000000	21.000000	0.000000
22059.599048	0.138099	0.580700	0.107625	80.227402	131.076080	179.663162	4.701340	0.000000	-1.702176	0.000000	0.000000	0.000000	-0.193137	-0.056085	0.185536	0.000000	0.000000	4.000000	21.000000	0.000000
22059.602381	0.137672	0.580532	0.108205	80.240067	131.021790	179.564514	4.701340	0.000000	-1.702176	0.000000	0.000000	0.000000	-0.128078	-0.050272	0.174006	0.000000	0.000000	4.000000	21.000000	0.000000
22059.605714	0.137672	0.580532	0.108205	80.240067	131.021790	179.564514	4.701340	0.000000	-1.702176	0.000000	0.000000	0.000000	-0.128078	-0.050272	0.174006	0.000000	0.000000	4.000000	21.000000	0.000000
22059.609048	0.137672	0.580532	0.108205	80.240067	131.021790	179.564514	4.701340	0.000000	-1.702176	0.000000	0.000000	0.000000	-0.128078	-0.050272	0.174006	0.000000	0.000000	4.000000	21.000000	0.000000
22059.612381	0.137672	0.580532	0.108205	80.275589	131.078003	179.384308	4.722000	0.000000	-1.643994	0.000000	0.000000	0.000000	-0.128078	-0.050272	0.174006	0.000000	0.000000	4.000000	21.000000	0.000000
22059.615714	0.137403	0.580313	0.108737	80.275589	131.078003	179.384308	4.722000	0.000000	-1.643994	0.000000	0.000000	0.000000	-0.080628	-0.065907	0.159648	0.000000	0.000000	4.000000	21.000000	0.000000
22059.619048	0.137403	0.580313	0.108737	80.275589	131.078003	179.384308	4.722000	0.000000	-1.643994	0.000000	0.000000	0.000000	-0.080628	-0.065907	0.159648	0.000000	0.000000	4.000000	21.000000	0.000000
22059.622381	0.137272	0.580112	0.109251	80.355171	131.321579	179.429504	4.722000	0.000000	-1.643994	0.000000	0.000000	0.000000	-0.039437	-0.060091	0.154193	0.000000	0.000000	4.000000	21.000000	0.000000
22059.625714	0.137272	0.580112	0.109251	80.355171	131.321579	179.429504	4.722000	0.000000	-1.643994	0.000000	0.000000	0.000000	-0.039437	-0.060091	0.154193	0.000000	0.000000	4.000000	21.000000	0.000000
22059.629048	0.137272	0.580112	0.109251	80.355171	131.321579	179.429504	4.722000	0.000000	-1.643994	0.000000	0.000000	0.000000	-0.039437	-0.060091	0.154193	0.000000	0.000000	4.000000	21.000000	0.000000
22059.632381	0.137244	0.579892	0.109724	80.489792	131.826019	179.829803	4.732189	0.000000	-1.614430	0.000000	0.000000	0.000000	-0.008354	-0.066185	0.141872	0.000000	0.000000	4.000000	21.000000	0.000000
22059.635714	0.137244	0.579892	0.109724	80.489792	131.826019	179.829803	4.732189	0.000000	-1.614430	0.000000	0.000000	0.000000	-0.008354	-0.066185	0.141872	0.000000	0.000000	4.000000	21.000000	0.000000
22059.639048	0.137244	0.579892	0.109724	80.489792	131.826019	179.829803	4.732189	0.000000	-1.614430	0.000000	0.000000	0.000000	-0.008354	-0.066185	0.141872	0.000000	0.000000	4.000000	21.000000	0.000000
22059.642381	0.137244	0.579892	0.109724	80.649574	132.442413	-179.683853	4.734679	0.000000	-1.607115	0.000000	0.000000	0.000000	-0.008354	-0.066185	0.141872	0.000000	0.000000	4.000000	21.000000	0.000000
22059.645714	0.137376	0.579702	0.110151	80.649574	132.442413	-179.683853	4.734679	0.000000	-1.607115	0.000000	0.000000	0.000000	0.039570	-0.056750	0.128118	0.000000	0.000000	4.000000	21.000000	0.000000
22059.649048	0.137376	0.579702	0.110151	80.649574	132.442413	-179.683853	4.734679	0.000000	-1.607115	0.000000	0.000000	0.000000	0.039570	-0.056750	0.128118	0.000000	0.000000	4.000000	21.000000	0.000000
22059.652381	0.137673	0.579533	0.110553	80.793953	133.007431	-179.251984	4.734679	0.000000	-1.607115	0.000000	0.000000	0.000000	0.089148	-0.050935	0.120715	0.000000	0.000000	4.000000	21.000000	0.000000
22059.655714	0.137673	0.579533	0.110553	80.793953	133.007431	-179.251984	4.734679	0.000000	-1.607115	0.000000	0.000000	0.000000	0.089148	-0.050935	0.120715	0.000000	0.000000	4.000000	21.000000	0.000000
22059.659048	0.137673	0.579533	0.110553	80.793953	133.007431	-179.251984	4.734679	0.000000	-1.607115	0.000000	0.000000	0.000000	0.089148	-0.050935	0.120715	0.000000	0.000000	4.000000	21.000000	0.000000
22059.662381	0.137673	0.579533	0.110553	80.889732	133.366394	-179.001236	4.732753	0.000000	-1.612777	0.000000	0.000000	0.000000	0.089148	-0.050935	0.120715	0.000000	0.000000	4.000000	21.000000	0.000000
22059.665714	0.138141	0.579370	0.110952	80.889732	133.366394	-179.001236	4.732753	0.000000	-1.612777	0.000000	0.000000	0.000000	0.140383	-0.048769	0.119597	0.000000	0.000000	4.000000	21.000000	0.000000
22059.669048	0.138141	0.579370	0.110952	80.889732	133.366394	-179.001236	4.732753	0.000000	-1.612777	0.000000	0.000000	0.000000	0.140383	-0.048769	0.119597	0.000000	0.000000	4.000000	21.000000	0.000000
22059.672381	0.138734	0.579232	0.111274	80.953430	133.604019	-178.861465	4.732753	0.000000	-1.612777	0.000000	0.000000	0.000000	0.177906	-0.041608	0.096803	0.000000	0.000000	4.000000	21.000000	0.000000
22059.675714	0.138734	0.579232	0.111274	80.953430	133.604019	-178.861465	4.732753	0.000000	-1.612777	0.000000	0.000000	0.000000	0.177906	-0.041608	0.096803	0.000000	0.000000	4.000000	21.000000	0.000000
22059.679048	0.138734	0.579232	0.111274	80.953430	133.604019	-178.861465	4.732753	0.000000	-1.612777	0.000000	0.000000	0.000000	0.177906	-0.041608	0.096803	0.000000	0.000000	4.000000	21.000000	0.000000
22059.682381	0.138734	0.579232	0.111274	81.010712	133.820511	-178.742950	4.722090	0.000000	-1.643736	0.000000	0.000000	0.000000	0.177906	-0.041608	0.096803	0.000000	0.000000	4.000000	21.000000	0.000000
22059.685714	0.139402	0.579137	0.111549	81.010712	133.820511	-178.742950	4.722090	0.000000	-1.643736	0.000000	0.000000	0.000000	0.200349	-0.028471	0.082304	0.000000	0.000000	4.000000	21.000000	0.000000
22059.689048	0.139402	0.579137	0.111549	81.010712	133.820511	-178.742950	4.722090	0.000000	-1.643736	0.000000	0.000000	0.000000	0.200349	-0.028471	0.082304	0.000000	0.000000	4.000000	21.000000	0.000000
22059.692381	0.140062	0.579034	0.111786	81.069473	134.026993	-178.640030	4.722090	0.000000	-1.643736	0.000000	0.000000	0.000000	0.197888	-0.030876	0.071244	0.000000	0.000000	4.000000	21.000000	0.000000
22059.695714	0.140062	0.579034	0.111786	81.069473	134.026993	-178.640030	4.722090	0.000000	-1.643736	0.000000	0.000000	0.000000	0.197888	-0.030876	0.071244	0.000000	0.000000	4.000000	21.000000	0.000000
22059.699048	0.140062	0.579034	0.111786	81.069473	134.026993	-178.640030	4.722090	0.000000	-1.643736	0.000000	0.000000	0.000000	0.197888	-0.030876	0.071244	0.000000	0.000000	4.000000	21.000000	0.000000
22059.702381	0.140062	0.579034	0.111786	81.128281	134.254425	-178.511856	4.706868	0.000000	-1.686829	0.000000	0.000000	0.000000	0.197888	-0.030876	0.071244	0.000000	0.000000	4.000000	21.000000	0.000000
22059.705714	0.140679	0.578967	0.111966	81.128281	134.254425	-178.511856	4.706868	0.000000	-1.686829	0.000000	0.000000	0.000000	0.185242	-0.019990	0.053922	0.000000	0.000000	4.000000	21.000000	0.000000
22059.709048	0.140679	0.578967	0.111966	81.128281	134.254425	-178.511856	4.706868	0.000000	-1.686829	0.000000	0.000000	0.000000	0.185242	-0.019990	0.053922	0.000000	0.000000	4.000000	21.000000	0.000000
22059.712381	0.141290	0.578945	0.112117	81.186996	134.458984	-178.405365	4.706868	0.000000	-1.686829	0.000000	0.000000	0.000000	0.183320	-0.006755	0.045407	0.000000	0.000000	4.000000	21.000000	0.000000
22059.715714	0.141290	0.578945	0.112117	81.186996	134.458984	-178.405365	4.706868	0.000000	-1.686829	0.000000	0.000000	0.000000	0.183320	-0.006755	0.045407	0.000000	0.000000	4.000000	21.000000	0.000000
22059.719048	0.141290	0.578945	0.112117	81.186996	134.458984	-178.405365	4.706868	0.000000	-1.686829	0.000000	0.000000	0.000000	0.183320	-0.006755	0.045407	0.000000	0.000000	4.000000	21.000000	0.000000
22059.722381	0.141290	0.578945	0.112117	81.234604	134.615540	-178.340271	4.691937	0.000000	-1.727925	0.000000	0.000000	0.000000	0.183320	-0.006755	0.045407	0.000000	0.000000	4.000000	21.000000	0.000000
22059.725714	0.141922	0.578966	0.112234	81.234604	134.615540	-178.340271	4.691937	0.000000	-1.727925	0.000000	0.000000	0.000000	0.189487	0.006486	0.034881	0.000000	0.000000	4.000000	21.000000	0.000000
22059.729048	0.141922	0.578966	0.112234	81.234604	134.615540	-178.340271	4.691937	0.000000	-1.727925	0.000000	0.000000	0.000000	0.189487	0.006486	0.034881	0.000000	0.000000	4.000000	21.000000	0.000000
22059.732381	0.142511	0.579024	0.112292	81.280617	134.737701	-178.304413	4.691937	0.000000	-1.727925	0.000000	0.000000	0.000000	0.176717	0.017445	0.017657	0.000000	0.000000	4.000000	21.000000	0.000000
22059.735714	0.142511	0.579024	0.112292	81.280617	134.737701	-178.304413	4.691937	0.000000	-1.727925	0.000000	0.000000	0.000000	0.176717	0.017445	0.017657	0.000000	0.000000	4.000000	21.000000	0.000000
22059.739048	0.142511	0.579024	0.112292	81.280617	134.737701	-178.304413	4.691937	0.000000	-1.727925	0.000000	0.000000	0.000000	0.176717	0.017445	0.017657	0.000000	0.000000	4.000000	21.000000	0.000000
22059.742381	0.142511	0.579024	0.112292	81.339294	134.949081	-178.193771	4.676132	0.000000	-1.770251	0.000000	0.000000	0.000000	0.176717	0.017445	0.017657	0.000000	0.000000	4.000000	21.000000	0.000000
22059.745714	0.143113	0.579087	0.112287	81.339294	134.949081	-178.193771	4.676132	0.000000	-1.770251	0.000000	0.000000	0.000000	0.180606	0.018816	-0.001663	0.000000	0.000000	4.000000	21.000000	0.000000
22059.749048	0.143113	0.579087	0.112287	81.339294	134.949081	-178.193771	4.676132	0.000000	-1.770251	0.000000	0.000000	0.000000	0.180606	0.018816	-0.001663	0.000000	0.000000	4.000000	21.000000	0.000000
22059.752381	0.143643	0.579134	0.112223	81.407349	135.228439	-178.018845	4.676132	0.000000	-1.770251	0.000000	0.000000	0.000000	0.158999	0.014232	-0.019251	0.000000	0.000000	4.000000	21.000000	0.000000
22059.755714	0.143643	0.579134	0.112223	81.407349	135.228439	-178.018845	4.676132	0.000000	-1.770251	0.000000	0.000000	0.000000	0.158999	0.014232	-0.019251	0.000000	0.000000	4.000000	21.000000	0.000000
22059.759048	0.143643	0.579134	0.112223	81.407349	135.228439	-178.018845	4.676132	0.000000	-1.770251	0.000000	0.000000	0.000000	0.158999	0.014232	-0.019251	0.000000	0.000000	4.000000	21.000000	0.000000
22059.762381	0.143643	0.579134	0.112223	81.486130	135.668289	-177.697235	4.660016	0.000000	-1.812253	0.000000	0.000000	0.000000	0.158999	0.014232	-0.019251	0.000000	0.000000	4.000000	21.000000	0.000000
22059.765714	0.144142	0.579139	0.112036	81.486130	135.668289	-177.697235	4.660016	0.000000	-1.812253	0.000000	0.000000	0.000000	0.149728	0.001354	-0.056009	0.000000	0.000000	4.000000	21.000000	0.000000
22059.769048	0.144142	0.579139	0.112036	81.486130	135.668289	-177.697235	4.660016	0.000000	-1.812253	0.000000	0.000000	0.000000	0.149728	0.001354	-0.056009	0.000000	0.000000	4.000000	21.000000	0.000000
22059.772381	0.144142	0.579139	0.112036	81.587532	136.283524	-177.213974	4.660016	0.000000	-1.812253	0.000000	0.000000	0.000000	0.149728	0.001354	-0.056009	0.000000	0.000000	4.000000	21.000000	0.000000
22059.775714	0.144142	0.579139	0.112036	81.587532	136.283524	-177.213974	4.660016	0.000000	-1.812253	0.000000	0.000000	0.000000	0.149728	0.001354	-0.056009	0.000000	0.000000	4.000000	21.000000	0.000000
22059.779048	0.144540	0.579160	0.111791	81.587532	136.283524	-177.213974	4.660016	0.000000	-1.812253	0.000000	0.000000	0.000000	0.119406	0.006385	-0.073375	0.000000	0.000000	4.000000	21.000000	0.000000
22059.782381	0.144835	0.579146	0.111481	81.707153	136.918716	-176.714722	4.651951	0.000000	-1.832855	0.000000	0.000000	0.000000	0.088424	-0.004192	-0.093149	0.000000	0.000000	4.000000	21.000000	0.000000
22059.785714	0.144835	0.579146	0.111481	81.707153	136.918716	-176.714722	4.651951	0.000000	-1.832855	0.000000	0.000000	0.000000	0.088424	-0.004192	-0.093149	0.000000	0.000000	4.000000	21.000000	0.000000
22059.789048	0.144835	0.579146	0.111481	81.707153	136.918716	-176.714722	4.651951	0.000000	-1.832855	0.000000	0.000000	0.000000	0.088424	-0.004192	-0.093149	0.000000	0.000000	4.000000	21.000000	0.000000
22059.792381	0.144835	0.579146	0.111481	81.813622	137.027466	-176.697556	4.638899	0.000000	-1.865640	0.000000	0.000000	0.000000	0.088424	-0.004192	-0.093149	0.000000	0.000000	4.000000	21.000000	0.000000
22059.795714	0.145124	0.579144	0.111149	81.813622	137.027466	-176.697556	4.638899	0.000000	-1.865640	0.000000	0.000000	0.000000	0.086710	-0.000557	-0.099551	0.000000	0.000000	4.000000	21.000000	0.000000
22059.799048	0.145124	0.579144	0.111149	81.813622	137.027466	-176.697556	4.638899	0.000000	-1.865640	0.000000	0.000000	0.000000	0.086710	-0.000557	-0.099551	0.000000	0.000000	4.000000	21.000000	0.000000
22059.802381	0.145387	0.579194	0.110832	81.890923	136.345886	-177.403412	4.638899	0.000000	-1.865640	0.000000	0.000000	0.000000	0.079137	0.014994	-0.095078	0.000000	0.000000	4.000000	21.000000	0.000000
22059.805714	0.145387	0.579194	0.110832	81.890923	136.345886	-177.403412	4.638899	0.000000	-1.865640	0.000000	0.000000	0.000000	0.079137	0.014994	-0.095078	0.000000	0.000000	4.000000	21.000000	0.000000
22059.809048	0.145387	0.579194	0.110832	81.890923	136.345886	-177.403412	4.638899	0.000000	-1.865640	0.000000	0.000000	0.000000	0.079137	0.014994	-0.095078	0.000000	0.000000	4.000000	21.000000	0.000000
22059.812381	0.145658	0.579284	0.110544	81.996002	135.354248	-178.414536	4.627046	0.000000	-1.894845	0.000000	0.000000	0.000000	0.081297	0.026890	-0.086325	0.000000	0.000000	4.000000	21.000000	0.000000
22059.815714	0.145658	0.579284	0.110544	81.996002	135.354248	-178.414536	4.627046	0.000000	-1.894845	0.000000	0.000000	0.000000	0.081297	0.026890	-0.086325	0.000000	0.000000	4.000000	21.000000	0.000000
22059.819048	0.145658	0.579284	0.110544	81.996002	135.354248	-178.414536	4.627046	0.000000	-1.894845	0.000000	0.000000	0.000000	0.081297	0.026890	-0.086325	0.000000	0.000000	4.000000	21.000000	0.000000
22059.822381	0.145658	0.579284	0.110544	82.125229	134.049133	-179.739838	4.621325	0.000000	-1.908758	0.000000	0.000000	0.000000	0.081297	0.026890	-0.086325	0.000000	0.000000	4.000000	21.000000	0.000000
22059.825714	0.145910	0.579413	0.110293	82.125229	134.049133	-179.739838	4.621325	0.000000	-1.908758	0.000000	0.000000	0.000000	0.075389	0.038760	-0.075500	0.000000	0.000000	4.000000	21.000000	0.000000
22059.829048	0.145910	0.579413	0.110293	82.125229	134.049133	-179.739838	4.621325	0.000000	-1.908758	0.000000	0.000000	0.000000	0.075389	0.038760	-0.075500	0.000000	0.000000	4.000000	21.000000	0.000000
22059.832381	0.145910	0.579413	0.110293	82.259293	132.585022	178.778870	4.621325	0.000000	-1.908758	0.000000	0.000000	0.000000	0.075389	0.038760	-0.075500	0.000000	0.000000	4.000000	21.000000	0.000000
22059.835714	0.145910	0.579413	0.110293	82.259293	132.585022	178.778870	4.621325	0.000000	-1.908758	0.000000	0.000000	0.000000	0.075389	0.038760	-0.075500	0.000000	0.000000	4.000000	21.000000	0.000000
22059.839048	0.146167	0.579614	0.110064	82.259293	132.585022	178.778870	4.621325	0.000000	-1.908758	0.000000	0.000000	0.000000	0.077088	0.060271	-0.068690	0.000000	0.000000	4.000000	21.000000	0.000000
22059.842381	0.146386	0.579839	0.109799	82.382584	131.157990	177.334915	4.616061	0.000000	-1.921452	0.000000	0.000000	0.000000	0.065677	0.067504	-0.079349	0.000000	0.000000	4.000000	21.000000	0.000000
22059.845714	0.146386	0.579839	0.109799	82.382584	131.157990	177.334915	4.616061	0.000000	-1.921452	0.000000	0.000000	0.000000	0.065677	0.067504	-0.079349	0.000000	0.000000	4.000000	21.000000	0.000000
22059.849048	0.146386	0.579839	0.109799	82.382584	131.157990	177.334915	4.616061	0.000000	-1.921452	0.000000	0.000000	0.000000	0.065677	0.067504	-0.079349	0.000000	0.000000	4.000000	21.000000	0.000000
22059.852381	0.146386	0.579839	0.109799	82.481926	129.895447	176.059952	4.605858	0.000000	-1.945783	0.000000	0.000000	0.000000	0.065677	0.067504	-0.079349	0.000000	0.000000	4.000000	21.000000	0.000000
22059.855714	0.146545	0.580076	0.109527	82.481926	129.895447	176.059952	4.605858	0.000000	-1.945783	0.000000	0.000000	0.000000	0.047812	0.071101	-0.081576	0.000000	0.000000	4.000000	21.000000	0.000000
22059.859048	0.146545	0.580076	0.109527	82.481926	129.895447	176.059952	4.605858	0.000000	-1.945783	0.000000	0.000000	0.000000	0.047812	0.071101	-0.081576	0.000000	0.000000	4.000000	21.000000	0.000000
22059.862381	0.146623	0.580313	0.109276	82.556000	128.897690	175.053009	4.605858	0.000000	-1.945783	0.000000	0.000000	0.000000	0.023549	0.071050	-0.075361	0.000000	0.000000	4.000000	21.000000	0.000000
22059.865714	0.146623	0.580313	0.109276	82.556000	128.897690	175.053009	4.605858	0.000000	-1.945783	0.000000	0.000000	0.000000	0.023549	0.071050	-0.075361	0.000000	0.000000	4.000000	21.000000	0.000000
22059.869048	0.146623	0.580313	0.109276	82.556000	128.897690	175.053009	4.605858	0.000000	-1.945783	0.000000	0.000000	0.000000	0.023549	0.071050	-0.075361	0.000000	0.000000	4.000000	21.000000	0.000000
22059.872381	0.146693	0.580542	0.108989	82.606682	128.182404	174.331818	4.598907	0.000000	-1.962157	0.000000	0.000000	0.000000	0.020722	0.068635	-0.086139	0.000000	0.000000	4.000000	21.000000	0.000000
22059.875714	0.146693	0.580542	0.108989	82.606682	128.182404	174.331818	4.598907	0.000000	-1.962157	0.000000	0.000000	0.000000	0.020722	0.068635	-0.086139	0.000000	0.000000	4.000000	21.000000	0.000000
22059.879048	0.146693	0.580542	0.108989	82.606682	128.182404	174.331818	4.598907	0.000000	-1.962157	0.000000	0.000000	0.000000	0.020722	0.068635	-0.086139	0.000000	0.000000	4.000000	21.000000	0.000000
22059.882381	0.146693	0.580542	0.108989	82.633156	127.805733	173.947098	4.595985	0.000000	-1.968990	0.000000	0.000000	0.000000	0.020722	0.068635	-0.086139	0.000000	0.000000	4.000000	21.000000	0.000000
22059.885714	0.146722	0.580743	0.108658	82.633156	127.805733	173.947098	4.595985	0.000000	-1.968990	0.000000	0.000000	0.000000	0.008690	0.060285	-0.099230	0.000000	0.000000	4.000000	21.000000	0.000000
22059.889048	0.146722	0.580743	0.108658	82.633156	127.805733	173.947098	4.595985	0.000000	-1.968990	0.000000	0.000000	0.000000	0.008690	0.060285	-0.099230	0.000000	0.000000	4.000000	21.000000	0.000000
22059.892381	0.146722	0.580743	0.108658	82.630974	127.828415	173.961227	4.595985	0.000000	-1.968990	0.000000	0.000000	0.000000	0.008690	0.060285	-0.099230	0.000000	0.000000	4.000000	21.000000	0.000000
22059.895714	0.146722	0.580743	0.108658	82.630974	127.828415	173.961227	4.595985	0.000000	-1.968990	0.000000	0.000000	0.000000	0.008690	0.060285	-0.099230	0.000000	0.000000	4.000000	21.000000	0.000000
22059.899048	0.146699	0.580856	0.108240	82.630974	127.828415	173.961227	4.595985	0.000000	-1.968990	0.000000	0.000000	0.000000	-0.006757	0.033991	-0.125495	0.000000	0.000000	4.000000	21.000000	0.000000
22059.902381	0.146655	0.580957	0.107850	82.626984	127.913124	174.041672	4.593369	0.000000	-1.975084	0.000000	0.000000	0.000000	-0.013204	0.030284	-0.117097	0.000000	0.000000	4.000000	21.000000	0.000000
22059.905714	0.146655	0.580957	0.107850	82.626984	127.913124	174.041672	4.593369	0.000000	-1.975084	0.000000	0.000000	0.000000	-0.013204	0.030284	-0.117097	0.000000	0.000000	4.000000	21.000000	0.000000
22059.909048	0.146655	0.580957	0.107850	82.626984	127.913124	174.041672	4.593369	0.000000	-1.975084	0.000000	0.000000	0.000000	-0.013204	0.030284	-0.117097	0.000000	0.000000	4.000000	21.000000	0.000000
22059.912381	0.146655	0.580957	0.107850	82.633987	127.834946	173.957550	4.589017	0.000000	-1.985176	0.000000	0.000000	0.000000	-0.013204	0.030284	-0.117097	0.000000	0.000000	4.000000	21.000000	0.000000
22059.915714	0.146638	0.581058	0.107452	82.633987	127.834946	173.957550	4.589017	0.000000	-1.985176	0.000000	0.000000	0.000000	-0.005194	0.030205	-0.119230	0.000000	0.000000	4.000000	21.000000	0.000000
22059.919048	0.146638	0.581058	0.107452	82.633987	127.834946	173.957550	4.589017	0.000000	-1.985176	0.000000	0.000000	0.000000	-0.005194	0.030205	-0.119230	0.000000	0.000000	4.000000	21.000000	0.000000
22059.922381	0.146638	0.581058	0.107452	82.665085	127.394173	173.510345	4.589017	0.000000	-1.985176	0.000000	0.000000	0.000000	-0.005194	0.030205	-0.119230	0.000000	0.000000	4.000000	21.000000	0.000000
22059.925714	0.146638	0.581058	0.107452	82.665085	127.394173	173.510345	4.589017	0.000000	-1.985176	0.000000	0.000000	0.000000	-0.005194	0.030205	-0.119230	0.000000	0.000000	4.000000	21.000000	0.000000
22059.929048	0.146660	0.581186	0.107098	82.665085	127.394173	173.510345	4.589017	0.000000	-1.985176	0.000000	0.000000	0.000000	0.006730	0.038456	-0.106205	0.000000	0.000000	4.000000	21.000000	0.000000
22059.932381	0.146640	0.581290	0.106800	82.726807	126.495270	172.612747	4.586609	0.000000	-1.990734	0.000000	0.000000	0.000000	-0.006064	0.031212	-0.089335	0.000000	0.000000	4.000000	21.000000	0.000000
22059.935714	0.146640	0.581290	0.106800	82.726807	126.495270	172.612747	4.586609	0.000000	-1.990734	0.000000	0.000000	0.000000	-0.006064	0.031212	-0.089335	0.000000	0.000000	4.000000	21.000000	0.000000
22059.939048	0.146640	0.581290	0.106800	82.726807	126.495270	172.612747	4.586609	0.000000	-1.990734	0.000000	0.000000	0.000000	-0.006064	0.031212	-0.089335	0.000000	0.000000	4.000000	21.000000	0.000000
22059.942381	0.146640	0.581290	0.106800	82.803223	125.256508	171.383850	4.582129	0.000000	-2.001023	0.000000	0.000000	0.000000	-0.006064	0.031212	-0.089335	0.000000	0.000000	4.000000	21.000000	0.000000
22059.945714	0.146563	0.581398	0.106616	82.803223	125.256508	171.383850	4.582129	0.000000	-2.001023	0.000000	0.000000	0.000000	-0.022927	0.032291	-0.055204	0.000000	0.000000	4.000000	21.000000	0.000000
22059.949048	0.146563	0.581398	0.106616	82.803223	125.256508	171.383850	4.582129	0.000000	-2.001023	0.000000	0.000000	0.000000	-0.022927	0.032291	-0.055204	0.000000	0.000000	4.000000	21.000000	0.000000
22059.952381	0.146563	0.581398	0.106616	82.881065	123.894592	170.037598	4.582129	0.000000	-2.001023	0.000000	0.000000	0.000000	-0.022927	0.032291	-0.055204	0.000000	0.000000	4.000000	21.000000	0.000000
22059.955714	0.146563	0.581398	0.106616	82.881065	123.894592	170.037598	4.582129	0.000000	-2.001023	0.000000	0.000000	0.000000	-0.022927	0.032291	-0.055204	0.000000	0.000000	4.000000	21.000000	0.000000
22059.959048	0.146475	0.581501	0.106496	82.881065	123.894592	170.037598	4.582129	0.000000	-2.001023	0.000000	0.000000	0.000000	-0.026498	0.031070	-0.036000	0.000000	0.000000	4.000000	21.000000	0.000000
22059.962381	0.146475	0.581501	0.106496	82.947784	122.627945	168.793365	4.582067	0.000000	-2.001165	0.000000	0.000000	0.000000	-0.026498	0.031070	-0.036000	0.000000	0.000000	4.000000	21.000000	0.000000
22059.965714	0.146475	0.581501	0.106496	82.947784	122.627945	168.793365	4.582067	0.000000	-2.001165	0.000000	0.000000	0.000000	-0.026498	0.031070	-0.036000	0.000000	0.000000	4.000000	21.000000	0.000000
22059.969048	0.146475	0.581501	0.106496	82.947784	122.627945	168.793365	4.582067	0.000000	-2.001165	0.000000	0.000000	0.000000	-0.026498	0.031070	-0.036000	0.000000	0.000000	4.000000	21.000000	0.000000
22059.972381	0.146223	0.581668	0.106405	82.999016	121.594933	167.778534	4.582634	0.000000	-1.999866	0.000000	0.000000	0.000000	-0.075671	0.050127	-0.027462	0.000000	0.000000	4.000000	21.000000	0.000000
22059.975714	0.146223	0.581668	0.106405	82.999016	121.594933	167.778534	4.582634	0.000000	-1.999866	0.000000	0.000000	0.000000	-0.075671	0.050127	-0.027462	0.000000	0.000000	4.000000	21.000000	0.000000
22059.979048	0.146223	0.581668	0.106405	82.999016	121.594933	167.778534	4.582634	0.000000	-1.999866	0.000000	0.000000	0.000000	-0.075671	0.050127	-0.027462	0.000000	0.000000	4.000000	21.000000	0.000000
22059.982381	0.146223	0.581668	0.106405	83.030518	120.924568	167.120880	4.585981	0.000000	-1.992178	0.000000	0.000000	0.000000	-0.075671	0.050127	-0.027462	0.000000	0.000000	4.000000	21.000000	0.000000
22059.985714	0.146130	0.581724	0.106377	83.030518	120.924568	167.120880	4.585981	0.000000	-1.992178	0.000000	0.000000	0.000000	-0.027897	0.016723	-0.008474	0.000000	0.000000	4.000000	21.000000	0.000000
22059.989048	0.146130	0.581724	0.106377	83.030518	120.924568	167.120880	4.585981	0.000000	-1.992178	0.000000	0.000000	0.000000	-0.027897	0.016723	-0.008474	0.000000	0.000000	4.000000	21.000000	0.000000
22059.992381	0.146130	0.581724	0.106377	83.036354	120.801186	167.004211	4.585981	0.000000	-1.992178	0.000000	0.000000	0.000000	-0.027897	0.016723	-0.008474	0.000000	0.000000	4.000000	21.000000	0.000000
22059.995714	0.146130	0.581724	0.106377	83.036354	120.801186	167.004211	4.585981	0.000000	-1.992178	0.000000	0.000000	0.000000	-0.027897	0.016723	-0.008474	0.000000	0.000000	4.000000	21.000000	0.000000
22059.999048	0.146062	0.581728	0.106333	83.036354	120.801186	167.004211	4.585981	0.000000	-1.992178	0.000000	0.000000	0.000000	-0.020492	0.001194	-0.012978	0.000000	0.000000	4.000000	21.000000	0.000000
22060.002381	0.146062	0.581728	0.106333	83.033730	120.865501	167.071472	4.587253	0.000000	-1.989249	0.000000	0.000000	0.000000	-0.020492	0.001194	-0.012978	0.000000	0.000000	4.000000	21.000000	0.000000
22060.005714	0.146062	0.581728	0.106333	83.033730	120.865501	167.071472	4.587253	0.000000	-1.989249	0.000000	0.000000	0.000000	-0.020492	0.001194	-0.012978	0.000000	0.000000	4.000000	21.000000	0.000000
22060.009048	0.146062	0.581728	0.106333	83.033730	120.865501	167.071472	4.587253	0.000000	-1.989249	0.000000	0.000000	0.000000	-0.020492	0.001194	-0.012978	0.000000	0.000000	4.000000	21.000000	0.000000
22060.012381	0.145963	0.581657	0.106174	83.031960	120.966698	167.174759	4.588033	0.000000	-1.987450	0.000000	0.000000	0.000000	-0.029489	-0.021427	-0.047713	0.000000	0.000000	4.000000	21.000000	0.000000
22060.015714	0.145963	0.581657	0.106174	83.031960	120.966698	167.174759	4.588033	0.000000	-1.987450	0.000000	0.000000	0.000000	-0.029489	-0.021427	-0.047713	0.000000	0.000000	4.000000	21.000000	0.000000
22060.019048	0.145963	0.581657	0.106174	83.031960	120.966698	167.174759	4.588033	0.000000	-1.987450	0.000000	0.000000	0.000000	-0.029489	-0.021427	-0.047713	0.000000	0.000000	4.000000	21.000000	0.000000
22060.022381	0.145874	0.581593	0.106051	83.028442	121.062233	167.273712	4.588496	0.000000	-1.986379	0.000000	0.000000	0.000000	-0.026695	-0.019067	-0.036956	0.000000	0.000000	4.000000	21.000000	0.000000
22060.025714	0.145874	0.581593	0.106051	83.028442	121.062233	167.273712	4.588496	0.000000	-1.986379	0.000000	0.000000	0.000000	-0.026695	-0.019067	-0.036956	0.000000	0.000000	4.000000	21.000000	0.000000
22060.029048	0.145874	0.581593	0.106051	83.028442	121.062233	167.273712	4.588496	0.000000	-1.986379	0.000000	0.000000	0.000000	-0.026695	-0.019067	-0.036956	0.000000	0.000000	4.000000	21.000000	0.000000
22060.032381	0.145874	0.581593	0.106051	83.025742	121.185150	167.401596	4.589059	0.000000	-1.985079	0.000000	0.000000	0.000000	-0.026695	-0.019067	-0.036956	0.000000	0.000000	4.000000	21.000000	0.000000
22060.035714	0.145827	0.581526	0.105978	83.025742	121.185150	167.401596	4.589059	0.000000	-1.985079	0.000000	0.000000	0.000000	-0.014225	-0.020257	-0.021897	0.000000	0.000000	4.000000	21.000000	0.000000
22060.039048	0.145827	0.581526	0.105978	83.025742	121.185150	167.401596	4.589059	0.000000	-1.985079	0.000000	0.000000	0.000000	-0.014225	-0.020257	-0.021897	0.000000	0.000000	4.000000	21.000000	0.000000
22060.042381	0.145827	0.581526	0.105978	83.022987	121.262672	167.482712	4.589059	0.000000	-1.985079	0.000000	0.000000	0.000000	-0.014225	-0.020257	-0.021897	0.000000	0.000000	4.000000	21.000000	0.000000
22060.045714	0.145827	0.581526	0.105978	83.022987	121.262672	167.482712	4.589059	0.000000	-1.985079	0.000000	0.000000	0.000000	-0.014225	-0.020257	-0.021897	0.000000	0.000000	4.000000	21.000000	0.000000
22060.049048	0.145779	0.581458	0.105905	83.022987	121.262672	167.482712	4.589059	0.000000	-1.985079	0.000000	0.000000	0.000000	-0.014228	-0.020249	-0.021903	0.000000	0.000000	4.000000	21.000000	0.000000
22060.052381	0.145779	0.581458	0.105905	83.020226	121.336098	167.556717	4.589309	0.000000	-1.984502	0.000000	0.000000	0.000000	-0.014228	-0.020249	-0.021903	0.000000	0.000000	4.000000	21.000000	0.000000
22060.055714	0.145779	0.581458	0.105905	83.020226	121.336098	167.556717	4.589309	0.000000	-1.984502	0.000000	0.000000	0.000000	-0.014228	-0.020249	-0.021903	0.000000	0.000000	4.000000	21.000000	0.000000
22060.059048	0.145779	0.581458	0.105905	83.020226	121.336098	167.556717	4.589309	0.000000	-1.984502	0.000000	0.000000	0.000000	-0.014228	-0.020249	-0.021903	0.000000	0.000000	4.000000	21.000000	0.000000
22060.062381	0.145827	0.581303	0.105867	83.017532	121.414970	167.630692	4.589559	0.000000	-1.983923	0.000000	0.000000	0.000000	0.014146	-0.046461	-0.011452	0.000000	0.000000	4.000000	21.000000	0.000000
22060.065714	0.145827	0.581303	0.105867	83.017532	121.414970	167.630692	4.589559	0.000000	-1.983923	0.000000	0.000000	0.000000	0.014146	-0.046461	-0.011452	0.000000	0.000000	4.000000	21.000000	0.000000
22060.069048	0.145827	0.581303	0.105867	83.017532	121.414970	167.630692	4.589559	0.000000	-1.983923	0.000000	0.000000	0.000000	0.014146	-0.046461	-0.011452	0.000000	0.000000	4.000000	21.000000	0.000000
22060.072381	0.145827	0.581303	0.105867	83.016548	121.496758	167.708939	4.588553	0.000000	-1.986247	0.000000	0.000000	0.000000	0.014146	-0.046461	-0.011452	0.000000	0.000000	4.000000	21.000000	0.000000
22060.075714	0.145847	0.581232	0.105837	83.016548	121.496758	167.708939	4.588553	0.000000	-1.986247	0.000000	0.000000	0.000000	0.006250	-0.021447	-0.008920	0.000000	0.000000	4.000000	21.000000	0.000000
22060.079048	0.145847	0.581232	0.105837	83.016548	121.496758	167.708939	4.588553	0.000000	-1.986247	0.000000	0.000000	0.000000	0.006250	-0.021447	-0.008920	0.000000	0.000000	4.000000	21.000000	0.000000
22060.082381	0.145847	0.581232	0.105837	83.018295	121.562737	167.767075	4.588553	0.000000	-1.986247	0.000000	0.000000	0.000000	0.006250	-0.021447	-0.008920	0.000000	0.000000	4.000000	21.000000	0.000000
22060.085714	0.145847	0.581232	0.105837	83.018295	121.562737	167.767075	4.588553	0.000000	-1.986247	0.000000	0.000000	0.000000	0.006250	-0.021447	-0.008920	0.000000	0.000000	4.000000	21.000000	0.000000
22060.089048	0.145922	0.581160	0.105794	83.018295	121.562737	167.767075	4.588553	0.000000	-1.986247	0.000000	0.000000	0.000000	0.022280	-0.021448	-0.013076	0.000000	0.000000	4.000000	21.000000	0.000000
22060.092381	0.145922	0.581160	0.105794	83.017197	121.656723	167.852402	4.588021	0.000000	-1.987477	0.000000	0.000000	0.000000	0.022280	-0.021448	-0.013076	0.000000	0.000000	4.000000	21.000000	0.000000
22060.095714	0.145922	0.581160	0.105794	83.017197	121.656723	167.852402	4.588021	0.000000	-1.987477	0.000000	0.000000	0.000000	0.022280	-0.021448	-0.013076	0.000000	0.000000	4.000000	21.000000	0.000000
22060.099048	0.145922	0.581160	0.105794	83.017197	121.656723	167.852402	4.588021	0.000000	-1.987477	0.000000	0.000000	0.000000	0.022280	-0.021448	-0.013076	0.000000	0.000000	4.000000	21.000000	0.000000
22060.102381	0.146038	0.581029	0.105692	83.014465	121.738182	167.926193	4.586547	0.000000	-1.990877	0.000000	0.000000	0.000000	0.034882	-0.039303	-0.030462	0.000000	0.000000	4.000000	21.000000	0.000000
22060.105714	0.146038	0.581029	0.105692	83.014465	121.738182	167.926193	4.586547	0.000000	-1.990877	0.000000	0.000000	0.000000	0.034882	-0.039303	-0.030462	0.000000	0.000000	4.000000	21.000000	0.000000
22060.109048	0.146038	0.581029	0.105692	83.014465	121.738182	167.926193	4.586547	0.000000	-1.990877	0.000000	0.000000	0.000000	0.034882	-0.039303	-0.030462	0.000000	0.000000	4.000000	21.000000	0.000000
22060.112381	0.146038	0.581029	0.105692	83.012535	121.801888	167.982422	4.584003	0.000000	-1.996727	0.000000	0.000000	0.000000	0.034882	-0.039303	-0.030462	0.000000	0.000000	4.000000	21.000000	0.000000
22060.115714	0.146133	0.580970	0.105620	83.012535	121.801888	167.982422	4.584003	0.000000	-1.996727	0.000000	0.000000	0.000000	0.028628	-0.017852	-0.021546	0.000000	0.000000	4.000000	21.000000	0.000000
22060.119048	0.146133	0.580970	0.105620	83.012535	121.801888	167.982422	4.584003	0.000000	-1.996727	0.000000	0.000000	0.000000	0.028628	-0.017852	-0.021546	0.000000	0.000000	4.000000	21.000000	0.000000
22060.122381	0.146133	0.580970	0.105620	83.015114	121.766541	167.936951	4.584003	0.000000	-1.996727	0.000000	0.000000	0.000000	0.028628	-0.017852	-0.021546	0.000000	0.000000	4.000000	21.000000	0.000000
22060.125714	0.146133	0.580970	0.105620	83.015114	121.766541	167.936951	4.584003	0.000000	-1.996727	0.000000	0.000000	0.000000	0.028628	-0.017852	-0.021546	0.000000	0.000000	4.000000	21.000000	0.000000
22060.129048	0.146204	0.580962	0.105564	83.015114	121.766541	167.936951	4.584003	0.000000	-1.996727	0.000000	0.000000	0.000000	0.021245	-0.002369	-0.017025	0.000000	0.000000	4.000000	21.000000	0.000000
22060.132381	0.146204	0.580962	0.105564	83.024582	121.630920	167.790558	4.581988	0.000000	-2.001346	0.000000	0.000000	0.000000	0.021245	-0.002369	-0.017025	0.000000	0.000000	4.000000	21.000000	0.000000
22060.135714	0.146204	0.580962	0.105564	83.024582	121.630920	167.790558	4.581988	0.000000	-2.001346	0.000000	0.000000	0.000000	0.021245	-0.002369	-0.017025	0.000000	0.000000	4.000000	21.000000	0.000000
22060.139048	0.146204	0.580962	0.105564	83.024582	121.630920	167.790558	4.581988	0.000000	-2.001346	0.000000	0.000000	0.000000	0.021245	-0.002369	-0.017025	0.000000	0.000000	4.000000	21.000000	0.000000
22060.142381	0.146359	0.580974	0.105501	83.040070	121.310333	167.466568	4.580465	0.000000	-2.004829	0.000000	0.000000	0.000000	0.046428	0.003562	-0.018871	0.000000	0.000000	4.000000	21.000000	0.000000
22060.145714	0.146359	0.580974	0.105501	83.040070	121.310333	167.466568	4.580465	0.000000	-2.004829	0.000000	0.000000	0.000000	0.046428	0.003562	-0.018871	0.000000	0.000000	4.000000	21.000000	0.000000
22060.149048	0.146359	0.580974	0.105501	83.040070	121.310333	167.466568	4.580465	0.000000	-2.004829	0.000000	0.000000	0.000000	0.046428	0.003562	-0.018871	0.000000	0.000000	4.000000	21.000000	0.000000
22060.152381	0.146359	0.580974	0.105501	83.062881	120.827415	166.981415	4.577555	0.000000	-2.011465	0.000000	0.000000	0.000000	0.046428	0.003562	-0.018871	0.000000	0.000000	4.000000	21.000000	0.000000
22060.155714	0.146422	0.580982	0.105523	83.062881	120.827415	166.981415	4.577555	0.000000	-2.011465	0.000000	0.000000	0.000000	0.018831	0.002384	0.006611	0.000000	0.000000	4.000000	21.000000	0.000000
22060.159048	0.146422	0.580982	0.105523	83.062881	120.827415	166.981415	4.577555	0.000000	-2.011465	0.000000	0.000000	0.000000	0.018831	0.002384	0.006611	0.000000	0.000000	4.000000	21.000000	0.000000
22060.162381	0.146479	0.581002	0.105523	83.086761	120.305298	166.457367	4.577555	0.000000	-2.011465	0.000000	0.000000	0.000000	0.017168	0.005957	0.000235	0.000000	0.000000	4.000000	21.000000	0.000000
22060.165714	0.146479	0.581002	0.105523	83.086761	120.305298	166.457367	4.577555	0.000000	-2.011465	0.000000	0.000000	0.000000	0.017168	0.005957	0.000235	0.000000	0.000000	4.000000	21.000000	0.000000
22060.169048	0.146479	0.581002	0.105523	83.086761	120.305298	166.457367	4.577555	0.000000	-2.011465	0.000000	0.000000	0.000000	0.017168	0.005957	0.000235	0.000000	0.000000	4.000000	21.000000	0.000000
22060.172381	0.146507	0.580970	0.105523	83.107674	119.845016	165.998077	4.575797	0.000000	-2.015462	0.000000	0.000000	0.000000	0.008526	-0.009538	-0.000121	0.000000	0.000000	4.000000	21.000000	0.000000
22060.175714	0.146507	0.580970	0.105523	83.107674	119.845016	165.998077	4.575797	0.000000	-2.015462	0.000000	0.000000	0.000000	0.008526	-0.009538	-0.000121	0.000000	0.000000	4.000000	21.000000	0.000000
22060.179048	0.146507	0.580970	0.105523	83.107674	119.845016	165.998077	4.575797	0.000000	-2.015462	0.000000	0.000000	0.000000	0.008526	-0.009538	-0.000121	0.000000	0.000000	4.000000	21.000000	0.000000
22060.182381	0.146507	0.580970	0.105523	83.124939	119.454781	165.608337	4.575339	0.000000	-2.016500	0.000000	0.000000	0.000000	0.008526	-0.009538	-0.000121	0.000000	0.000000	4.000000	21.000000	0.000000
22060.185714	0.146530	0.580950	0.105501	83.124939	119.454781	165.608337	4.575339	0.000000	-2.016500	0.000000	0.000000	0.000000	0.006868	-0.005958	-0.006496	0.000000	0.000000	4.000000	21.000000	0.000000
22060.189048	0.146530	0.580950	0.105501	83.124939	119.454781	165.608337	4.575339	0.000000	-2.016500	0.000000	0.000000	0.000000	0.006868	-0.005958	-0.006496	0.000000	0.000000	4.000000	21.000000	0.000000
22060.192381	0.146530	0.580950	0.105501	83.138901	119.135811	165.289322	4.575339	0.000000	-2.016500	0.000000	0.000000	0.000000	0.006868	-0.005958	-0.006496	0.000000	0.000000	4.000000	21.000000	0.000000
22060.195714	0.146530	0.580950	0.105501	83.138901	119.135811	165.289322	4.575339	0.000000	-2.016500	0.000000	0.000000	0.000000	0.006868	-0.005958	-0.006496	0.000000	0.000000	4.000000	21.000000	0.000000
22060.199048	0.146553	0.580930	0.105480	83.138901	119.135811	165.289322	4.575339	0.000000	-2.016500	0.000000	0.000000	0.000000	0.006863	-0.005954	-0.006494	0.000000	0.000000	4.000000	21.000000	0.000000
22060.202381	0.146553	0.580930	0.105480	83.148026	118.935303	165.085571	4.574820	0.000000	-2.017677	0.000000	0.000000	0.000000	0.006863	-0.005954	-0.006494	0.000000	0.000000	4.000000	21.000000	0.000000
22060.205714	0.146553	0.580930	0.105480	83.148026	118.935303	165.085571	4.574820	0.000000	-2.017677	0.000000	0.000000	0.000000	0.006863	-0.005954	-0.006494	0.000000	0.000000	4.000000	21.000000	0.000000
22060.209048	0.146553	0.580930	0.105480	83.148026	118.935303	165.085571	4.574820	0.000000	-2.017677	0.000000	0.000000	0.000000	0.006863	-0.005954	-0.006494	0.000000	0.000000	4.000000	21.000000	0.000000
22060.212381	0.146664	0.580894	0.105358	83.148796	118.929321	165.074600	4.574301	0.000000	-2.018854	0.000000	0.000000	0.000000	0.033299	-0.010693	-0.036407	0.000000	0.000000	4.000000	21.000000	0.000000
22060.215714	0.146664	0.580894	0.105358	83.148796	118.929321	165.074600	4.574301	0.000000	-2.018854	0.000000	0.000000	0.000000	0.033299	-0.010693	-0.036407	0.000000	0.000000	4.000000	21.000000	0.000000
22060.219048	0.146664	0.580894	0.105358	83.148796	118.929321	165.074600	4.574301	0.000000	-2.018854	0.000000	0.000000	0.000000	0.033299	-0.010693	-0.036407	0.000000	0.000000	4.000000	21.000000	0.000000
22060.222381	0.146664	0.580894	0.105358	83.148773	118.947121	165.081818	4.571659	0.000000	-2.024829	0.000000	0.000000	0.000000	0.033299	-0.010693	-0.036407	0.000000	0.000000	4.000000	21.000000	0.000000
22060.225714	0.146762	0.580887	0.105295	83.148773	118.947121	165.081818	4.571659	0.000000	-2.024829	0.000000	0.000000	0.000000	0.029232	-0.002362	-0.019135	0.000000	0.000000	4.000000	21.000000	0.000000
22060.229048	0.146762	0.580887	0.105295	83.148773	118.947121	165.081818	4.571659	0.000000	-2.024829	0.000000	0.000000	0.000000	0.029232	-0.002362	-0.019135	0.000000	0.000000	4.000000	21.000000	0.000000
22060.232381	0.146762	0.580887	0.105295	83.150322	118.921303	165.045364	4.571659	0.000000	-2.024829	0.000000	0.000000	0.000000	0.029232	-0.002362	-0.019135	0.000000	0.000000	4.000000	21.000000	0.000000
22060.235714	0.146762	0.580887	0.105295	83.150322	118.921303	165.045364	4.571659	0.000000	-2.024829	0.000000	0.000000	0.000000	0.029232	-0.002362	-0.019135	0.000000	0.000000	4.000000	21.000000	0.000000
22060.239048	0.146868	0.580887	0.105267	83.150322	118.921303	165.045364	4.571659	0.000000	-2.024829	0.000000	0.000000	0.000000	0.032039	-0.000002	-0.008363	0.000000	0.000000	4.000000	21.000000	0.000000
22060.242381	0.146868	0.580887	0.105267	83.156616	118.829887	164.939758	4.569637	0.000000	-2.029388	0.000000	0.000000	0.000000	0.032039	-0.000002	-0.008363	0.000000	0.000000	4.000000	21.000000	0.000000
22060.245714	0.146868	0.580887	0.105267	83.156616	118.829887	164.939758	4.569637	0.000000	-2.029388	0.000000	0.000000	0.000000	0.032039	-0.000002	-0.008363	0.000000	0.000000	4.000000	21.000000	0.000000
22060.249048	0.146868	0.580887	0.105267	83.156616	118.829887	164.939758	4.569637	0.000000	-2.029388	0.000000	0.000000	0.000000	0.032039	-0.000002	-0.008363	0.000000	0.000000	4.000000	21.000000	0.000000
22060.252381	0.147105	0.580867	0.105189	83.164909	118.645348	164.746094	4.567717	0.000000	-2.033707	0.000000	0.000000	0.000000	0.070931	-0.005953	-0.023247	0.000000	0.000000	4.000000	21.000000	0.000000
22060.255714	0.147105	0.580867	0.105189	83.164909	118.645348	164.746094	4.567717	0.000000	-2.033707	0.000000	0.000000	0.000000	0.070931	-0.005953	-0.023247	0.000000	0.000000	4.000000	21.000000	0.000000
22060.259048	0.147105	0.580867	0.105189	83.164909	118.645348	164.746094	4.567717	0.000000	-2.033707	0.000000	0.000000	0.000000	0.070931	-0.005953	-0.023247	0.000000	0.000000	4.000000	21.000000	0.000000
22060.262381	0.147105	0.580867	0.105189	83.176048	118.379501	164.471313	4.563339	0.000000	-2.043511	0.000000	0.000000	0.000000	0.070931	-0.005953	-0.023247	0.000000	0.000000	4.000000	21.000000	0.000000
22060.265714	0.147217	0.580855	0.105183	83.176048	118.379501	164.471313	4.563339	0.000000	-2.043511	0.000000	0.000000	0.000000	0.033705	-0.003569	-0.002015	0.000000	0.000000	4.000000	21.000000	0.000000
22060.269048	0.147217	0.580855	0.105183	83.176048	118.379501	164.471313	4.563339	0.000000	-2.043511	0.000000	0.000000	0.000000	0.033705	-0.003569	-0.002015	0.000000	0.000000	4.000000	21.000000	0.000000
22060.272381	0.147217	0.580855	0.105183	83.184822	118.177986	164.258102	4.563339	0.000000	-2.043511	0.000000	0.000000	0.000000	0.033705	-0.003569	-0.002015	0.000000	0.000000	4.000000	21.000000	0.000000
22060.275714	0.147217	0.580855	0.105183	83.184822	118.177986	164.258102	4.563339	0.000000	-2.043511	0.000000	0.000000	0.000000	0.033705	-0.003569	-0.002015	0.000000	0.000000	4.000000	21.000000	0.000000
22060.279048	0.147352	0.580823	0.105154	83.184822	118.177986	164.258102	4.563339	0.000000	-2.043511	0.000000	0.000000	0.000000	0.040552	-0.009532	-0.008529	0.000000	0.000000	4.000000	21.000000	0.000000
22060.282381	0.147488	0.580791	0.105126	83.191391	118.034348	164.099625	4.561471	0.000000	-2.047678	0.000000	0.000000	0.000000	0.040559	-0.009523	-0.008537	0.000000	0.000000	4.000000	21.000000	0.000000
22060.285714	0.147488	0.580791	0.105126	83.191391	118.034348	164.099625	4.561471	0.000000	-2.047678	0.000000	0.000000	0.000000	0.040559	-0.009523	-0.008537	0.000000	0.000000	4.000000	21.000000	0.000000
22060.289048	0.147488	0.580791	0.105126	83.191391	118.034348	164.099625	4.561471	0.000000	-2.047678	0.000000	0.000000	0.000000	0.040559	-0.009523	-0.008537	0.000000	0.000000	4.000000	21.000000	0.000000
22060.292381	0.147488	0.580791	0.105126	83.194267	117.990303	164.040421	4.556666	0.000000	-2.058347	0.000000	0.000000	0.000000	0.040559	-0.009523	-0.008537	0.000000	0.000000	4.000000	21.000000	0.000000
22060.295714	0.147672	0.580740	0.105068	83.194267	117.990303	164.040421	4.556666	0.000000	-2.058347	0.000000	0.000000	0.000000	0.055407	-0.015465	-0.017160	0.000000	0.000000	4.000000	21.000000	0.000000
22060.299048	0.147672	0.580740	0.105068	83.194267	117.990303	164.040421	4.556666	0.000000	-2.058347	0.000000	0.000000	0.000000	0.055407	-0.015465	-0.017160	0.000000	0.000000	4.000000	21.000000	0.000000
22060.302381	0.147672	0.580740	0.105068	83.195679	117.991478	164.018036	4.556666	0.000000	-2.058347	0.000000	0.000000	0.000000	0.055407	-0.015465	-0.017160	0.000000	0.000000	4.000000	21.000000	0.000000
22060.305714	0.147672	0.580740	0.105068	83.195679	117.991478	164.018036	4.556666	0.000000	-2.058347	0.000000	0.000000	0.000000	0.055407	-0.015465	-0.017160	0.000000	0.000000	4.000000	21.000000	0.000000
22060.309048	0.147905	0.580700	0.104976	83.195679	117.991478	164.018036	4.556666	0.000000	-2.058347	0.000000	0.000000	0.000000	0.069742	-0.011899	-0.027759	0.000000	0.000000	4.000000	21.000000	0.000000
22060.312381	0.147905	0.580700	0.104976	83.200752	118.012337	164.010086	4.553237	0.000000	-2.065921	0.000000	0.000000	0.000000	0.069742	-0.011899	-0.027759	0.000000	0.000000	4.000000	21.000000	0.000000
22060.315714	0.147905	0.580700	0.104976	83.200752	118.012337	164.010086	4.553237	0.000000	-2.065921	0.000000	0.000000	0.000000	0.069742	-0.011899	-0.027759	0.000000	0.000000	4.000000	21.000000	0.000000
22060.319048	0.147905	0.580700	0.104976	83.200752	118.012337	164.010086	4.553237	0.000000	-2.065921	0.000000	0.000000	0.000000	0.069742	-0.011899	-0.027759	0.000000	0.000000	4.000000	21.000000	0.000000
22060.322381	0.148417	0.580549	0.104754	83.224739	118.003021	163.960068	4.548752	0.000000	-2.075778	0.000000	0.000000	0.000000	0.153630	-0.045217	-0.066699	0.000000	0.000000	4.000000	21.000000	0.000000
22060.325714	0.148417	0.580549	0.104754	83.224739	118.003021	163.960068	4.548752	0.000000	-2.075778	0.000000	0.000000	0.000000	0.153630	-0.045217	-0.066699	0.000000	0.000000	4.000000	21.000000	0.000000
22060.329048	0.148417	0.580549	0.104754	83.224739	118.003021	163.960068	4.548752	0.000000	-2.075778	0.000000	0.000000	0.000000	0.153630	-0.045217	-0.066699	0.000000	0.000000	4.000000	21.000000	0.000000
22060.332381	0.148417	0.580549	0.104754	83.285248	117.990974	163.884048	4.538658	0.000000	-2.097755	0.000000	0.000000	0.000000	0.153630	-0.045217	-0.066699	0.000000	0.000000	4.000000	21.000000	0.000000
22060.335714	0.148675	0.580426	0.104652	83.285248	117.990974	163.884048	4.538658	0.000000	-2.097755	0.000000	0.000000	0.000000	0.077556	-0.036872	-0.030477	0.000000	0.000000	4.000000	21.000000	0.000000
22060.339048	0.148675	0.580426	0.104652	83.285248	117.990974	163.884048	4.538658	0.000000	-2.097755	0.000000	0.000000	0.000000	0.077556	-0.036872	-0.030477	0.000000	0.000000	4.000000	21.000000	0.000000
22060.342381	0.148675	0.580426	0.104652	83.399010	117.976479	163.771729	4.538658	0.000000	-2.097755	0.000000	0.000000	0.000000	0.077556	-0.036872	-0.030477	0.000000	0.000000	4.000000	21.000000	0.000000
22060.345714	0.148675	0.580426	0.104652	83.399010	117.976479	163.771729	4.538658	0.000000	-2.097755	0.000000	0.000000	0.000000	0.077556	-0.036872	-0.030477	0.000000	0.000000	4.000000	21.000000	0.000000
22060.349048	0.148894	0.580276	0.104507	83.399010	117.976479	163.771729	4.538658	0.000000	-2.097755	0.000000	0.000000	0.000000	0.065511	-0.045191	-0.043587	0.000000	0.000000	4.000000	21.000000	0.000000
22060.352381	0.148894	0.580276	0.104507	83.566536	117.939430	163.600204	4.533606	0.000000	-2.108654	0.000000	0.000000	0.000000	0.065511	-0.045191	-0.043587	0.000000	0.000000	4.000000	21.000000	0.000000
22060.355714	0.148894	0.580276	0.104507	83.566536	117.939430	163.600204	4.533606	0.000000	-2.108654	0.000000	0.000000	0.000000	0.065511	-0.045191	-0.043587	0.000000	0.000000	4.000000	21.000000	0.000000
22060.359048	0.148894	0.580276	0.104507	83.566536	117.939430	163.600204	4.533606	0.000000	-2.108654	0.000000	0.000000	0.000000	0.065511	-0.045191	-0.043587	0.000000	0.000000	4.000000	21.000000	0.000000
22060.362381	0.149359	0.580026	0.104217	83.735146	117.753937	163.281250	4.528856	0.000000	-2.118836	0.000000	0.000000	0.000000	0.139566	-0.074877	-0.086955	0.000000	0.000000	4.000000	21.000000	0.000000
22060.365714	0.149359	0.580026	0.104217	83.735146	117.753937	163.281250	4.528856	0.000000	-2.118836	0.000000	0.000000	0.000000	0.139566	-0.074877	-0.086955	0.000000	0.000000	4.000000	21.000000	0.000000
22060.369048	0.149359	0.580026	0.104217	83.735146	117.753937	163.281250	4.528856	0.000000	-2.118836	0.000000	0.000000	0.000000	0.139566	-0.074877	-0.086955	0.000000	0.000000	4.000000	21.000000	0.000000
22060.372381	0.149359	0.580026	0.104217	83.869690	117.372742	162.793869	4.518806	0.000000	-2.140186	0.000000	0.000000	0.000000	0.139566	-0.074877	-0.086955	0.000000	0.000000	4.000000	21.000000	0.000000
22060.375714	0.149602	0.579907	0.104058	83.869690	117.372742	162.793869	4.518806	0.000000	-2.140186	0.000000	0.000000	0.000000	0.072886	-0.035639	-0.047782	0.000000	0.000000	4.000000	21.000000	0.000000
22060.379048	0.149602	0.579907	0.104058	83.869690	117.372742	162.793869	4.518806	0.000000	-2.140186	0.000000	0.000000	0.000000	0.072886	-0.035639	-0.047782	0.000000	0.000000	4.000000	21.000000	0.000000
22060.382381	0.149896	0.579821	0.103877	83.967102	116.897133	162.234161	4.518806	0.000000	-2.140186	0.000000	0.000000	0.000000	0.088309	-0.026094	-0.054035	0.000000	0.000000	4.000000	21.000000	0.000000
22060.385714	0.149896	0.579821	0.103877	83.967102	116.897133	162.234161	4.518806	0.000000	-2.140186	0.000000	0.000000	0.000000	0.088309	-0.026094	-0.054035	0.000000	0.000000	4.000000	21.000000	0.000000
22060.389048	0.149896	0.579821	0.103877	83.967102	116.897133	162.234161	4.518806	0.000000	-2.140186	0.000000	0.000000	0.000000	0.088309	-0.026094	-0.054035	0.000000	0.000000	4.000000	21.000000	0.000000
22060.392381	0.150227	0.579741	0.103726	84.045403	116.229744	161.499588	4.507022	0.000000	-2.164891	0.000000	0.000000	0.000000	0.099135	-0.023754	-0.045451	0.000000	0.000000	4.000000	21.000000	0.000000
22060.395714	0.150227	0.579741	0.103726	84.045403	116.229744	161.499588	4.507022	0.000000	-2.164891	0.000000	0.000000	0.000000	0.099135	-0.023754	-0.045451	0.000000	0.000000	4.000000	21.000000	0.000000
22060.399048	0.150227	0.579741	0.103726	84.045403	116.229744	161.499588	4.507022	0.000000	-2.164891	0.000000	0.000000	0.000000	0.099135	-0.023754	-0.045451	0.000000	0.000000	4.000000	21.000000	0.000000
22060.402381	0.150227	0.579741	0.103726	84.134621	115.535423	160.730118	4.500172	0.000000	-2.179095	0.000000	0.000000	0.000000	0.099135	-0.023754	-0.045451	0.000000	0.000000	4.000000	21.000000	0.000000
22060.405714	0.150530	0.579662	0.103581	84.134621	115.535423	160.730118	4.500172	0.000000	-2.179095	0.000000	0.000000	0.000000	0.091105	-0.023757	-0.043372	0.000000	0.000000	4.000000	21.000000	0.000000
22060.409048	0.150530	0.579662	0.103581	84.134621	115.535423	160.730118	4.500172	0.000000	-2.179095	0.000000	0.000000	0.000000	0.091105	-0.023757	-0.043372	0.000000	0.000000	4.000000	21.000000	0.000000
22060.412381	0.150530	0.579662	0.103581	84.242378	114.715897	159.823090	4.500172	0.000000	-2.179095	0.000000	0.000000	0.000000	0.091105	-0.023757	-0.043372	0.000000	0.000000	4.000000	21.000000	0.000000
22060.415714	0.150530	0.579662	0.103581	84.242378	114.715897	159.823090	4.500172	0.000000	-2.179095	0.000000	0.000000	0.000000	0.091105	-0.023757	-0.043372	0.000000	0.000000	4.000000	21.000000	0.000000
22060.419048	0.150809	0.579551	0.103450	84.242378	114.715897	159.823090	4.500172	0.000000	-2.179095	0.000000	0.000000	0.000000	0.083605	-0.033244	-0.039341	0.000000	0.000000	4.000000	21.000000	0.000000
22060.422381	0.150809	0.579551	0.103450	84.363129	114.066322	159.079468	4.493793	0.000000	-2.192219	0.000000	0.000000	0.000000	0.083605	-0.033244	-0.039341	0.000000	0.000000	4.000000	21.000000	0.000000
22060.425714	0.150809	0.579551	0.103450	84.363129	114.066322	159.079468	4.493793	0.000000	-2.192219	0.000000	0.000000	0.000000	0.083605	-0.033244	-0.039341	0.000000	0.000000	4.000000	21.000000	0.000000
22060.429048	0.150809	0.579551	0.103450	84.363129	114.066322	159.079468	4.493793	0.000000	-2.192219	0.000000	0.000000	0.000000	0.083605	-0.033244	-0.039341	0.000000	0.000000	4.000000	21.000000	0.000000
22060.432381	0.151201	0.579342	0.103209	84.463249	113.589996	158.524750	4.487919	0.000000	-2.204218	0.000000	0.000000	0.000000	0.117522	-0.062899	-0.072255	0.000000	0.000000	4.000000	21.000000	0.000000
22060.435714	0.151201	0.579342	0.103209	84.463249	113.589996	158.524750	4.487919	0.000000	-2.204218	0.000000	0.000000	0.000000	0.117522	-0.062899	-0.072255	0.000000	0.000000	4.000000	21.000000	0.000000
22060.439048	0.151201	0.579342	0.103209	84.463249	113.589996	158.524750	4.487919	0.000000	-2.204218	0.000000	0.000000	0.000000	0.117522	-0.062899	-0.072255	0.000000	0.000000	4.000000	21.000000	0.000000
22060.442381	0.151201	0.579342	0.103209	84.495865	113.106476	158.013474	4.479125	0.000000	-2.222034	0.000000	0.000000	0.000000	0.117522	-0.062899	-0.072255	0.000000	0.000000	4.000000	21.000000	0.000000
22060.445714	0.151337	0.579223	0.103078	84.495865	113.106476	158.013474	4.479125	0.000000	-2.222034	0.000000	0.000000	0.000000	0.040719	-0.035570	-0.039460	0.000000	0.000000	4.000000	21.000000	0.000000
22060.449048	0.151337	0.579223	0.103078	84.495865	113.106476	158.013474	4.479125	0.000000	-2.222034	0.000000	0.000000	0.000000	0.040719	-0.035570	-0.039460	0.000000	0.000000	4.000000	21.000000	0.000000
22060.452381	0.151337	0.579223	0.103078	84.503281	112.703781	157.598999	4.479125	0.000000	-2.222034	0.000000	0.000000	0.000000	0.040719	-0.035570	-0.039460	0.000000	0.000000	4.000000	21.000000	0.000000
22060.455714	0.151337	0.579223	0.103078	84.503281	112.703781	157.598999	4.479125	0.000000	-2.222034	0.000000	0.000000	0.000000	0.040719	-0.035570	-0.039460	0.000000	0.000000	4.000000	21.000000	0.000000
22060.459048	0.151486	0.579132	0.102997	84.503281	112.703781	157.598999	4.479125	0.000000	-2.222034	0.000000	0.000000	0.000000	0.044800	-0.027305	-0.024278	0.000000	0.000000	4.000000	21.000000	0.000000
22060.462381	0.151486	0.579132	0.102997	84.512375	112.306557	157.185806	4.475646	0.000000	-2.229034	0.000000	0.000000	0.000000	0.044800	-0.027305	-0.024278	0.000000	0.000000	4.000000	21.000000	0.000000
22060.465714	0.151486	0.579132	0.102997	84.512375	112.306557	157.185806	4.475646	0.000000	-2.229034	0.000000	0.000000	0.000000	0.044800	-0.027305	-0.024278	0.000000	0.000000	4.000000	21.000000	0.000000
22060.469048	0.151486	0.579132	0.102997	84.512375	112.306557	157.185806	4.475646	0.000000	-2.229034	0.000000	0.000000	0.000000	0.044800	-0.027305	-0.024278	0.000000	0.000000	4.000000	21.000000	0.000000
22060.472381	0.151903	0.579009	0.102850	84.519661	111.967644	156.824677	4.472354	0.000000	-2.235630	0.000000	0.000000	0.000000	0.125078	-0.036804	-0.043981	0.000000	0.000000	4.000000	21.000000	0.000000
22060.475714	0.151903	0.579009	0.102850	84.519661	111.967644	156.824677	4.472354	0.000000	-2.235630	0.000000	0.000000	0.000000	0.125078	-0.036804	-0.043981	0.000000	0.000000	4.000000	21.000000	0.000000
22060.479048	0.151903	0.579009	0.102850	84.519661	111.967644	156.824677	4.472354	0.000000	-2.235630	0.000000	0.000000	0.000000	0.125078	-0.036804	-0.043981	0.000000	0.000000	4.000000	21.000000	0.000000
22060.482381	0.152176	0.578966	0.102806	84.524139	111.864075	156.693436	4.463814	0.000000	-2.252636	0.000000	0.000000	0.000000	0.082001	-0.013096	-0.013373	0.000000	0.000000	4.000000	21.000000	0.000000
22060.485714	0.152176	0.578966	0.102806	84.524139	111.864075	156.693436	4.463814	0.000000	-2.252636	0.000000	0.000000	0.000000	0.082001	-0.013096	-0.013373	0.000000	0.000000	4.000000	21.000000	0.000000
22060.489048	0.152176	0.578966	0.102806	84.524139	111.864075	156.693436	4.463814	0.000000	-2.252636	0.000000	0.000000	0.000000	0.082001	-0.013096	-0.013373	0.000000	0.000000	4.000000	21.000000	0.000000
[truncated: 5 more rows]
