# Supplementary material for: Haptic Guidance Needs to Be Intuitive Not Just Informative to Improve Human Motor Accuracy
Source: PLoS One. 2016 Mar 16;11(3):e0150912. doi: 10.1371/journal.pone.0150912 (PMC4794196; doi:10.1371/journal.pone.0150912)
Supplement: S2 Data — (ZIP) [file pone.0150912.s002.zip › Subject2/exp2_0046.txt]

Time	PosX	PosY	PosZ	RotX	RotY	RotZ	ForceX	ForceY	ForceZ	MomentX	MomentY	MomentZ	VelocityX	VelocityY	VelocityZ	CalibratedWeight	ButtonDown	Condition	Trial	Visual
22062.787984	-0.007335	0.556509	0.260024	87.213570	-171.952866	-142.526703	0.000000	0.000000	0.000000	0.000000	0.000000	0.000000	0.010417	0.009250	-0.019644	0.000000	1.000000	4.000000	22.000000	0.000000
22062.791318	-0.006448	0.556632	0.259769	87.201309	-171.939667	-142.589142	4.710194	0.000000	-1.677521	0.000000	0.000000	0.000000	0.266273	0.036956	-0.076503	0.000000	1.000000	4.000000	22.000000	0.000000
22062.794651	-0.006448	0.556632	0.259769	87.201309	-171.939667	-142.589142	4.710194	0.000000	-1.677521	0.000000	0.000000	0.000000	0.266273	0.036956	-0.076503	0.000000	1.000000	4.000000	22.000000	0.000000
22062.797984	-0.006448	0.556632	0.259769	87.201309	-171.939667	-142.589142	4.710194	0.000000	-1.677521	0.000000	0.000000	0.000000	0.266273	0.036956	-0.076503	0.000000	1.000000	4.000000	22.000000	0.000000
22062.801318	-0.005016	0.556469	0.259464	87.173813	-171.949448	-142.738846	4.704232	0.000000	-1.694167	0.000000	0.000000	0.000000	0.429498	-0.049077	-0.091495	0.000000	1.000000	4.000000	22.000000	0.000000
22062.804651	-0.005016	0.556469	0.259464	87.173813	-171.949448	-142.738846	4.704232	0.000000	-1.694167	0.000000	0.000000	0.000000	0.429498	-0.049077	-0.091495	0.000000	1.000000	4.000000	22.000000	0.000000
22062.807984	-0.005016	0.556469	0.259464	87.173813	-171.949448	-142.738846	4.704232	0.000000	-1.694167	0.000000	0.000000	0.000000	0.429498	-0.049077	-0.091495	0.000000	1.000000	4.000000	22.000000	0.000000
22062.811318	-0.003687	0.556636	0.259094	87.130310	-171.503281	-142.421936	4.695274	0.000000	-1.718836	0.000000	0.000000	0.000000	0.398616	0.050105	-0.110958	0.000000	1.000000	4.000000	22.000000	0.000000
22062.814651	-0.003687	0.556636	0.259094	87.130310	-171.503281	-142.421936	4.695274	0.000000	-1.718836	0.000000	0.000000	0.000000	0.398616	0.050105	-0.110958	0.000000	1.000000	4.000000	22.000000	0.000000
22062.817984	-0.003687	0.556636	0.259094	87.130310	-171.503281	-142.421936	4.695274	0.000000	-1.718836	0.000000	0.000000	0.000000	0.398616	0.050105	-0.110958	0.000000	1.000000	4.000000	22.000000	0.000000
22062.821318	-0.002121	0.556804	0.258444	87.051445	-166.592773	-137.764145	4.686667	0.000000	-1.742169	0.000000	0.000000	0.000000	0.469815	0.050373	-0.195066	0.000000	1.000000	4.000000	22.000000	0.000000
22062.824651	-0.002121	0.556804	0.258444	87.051445	-166.592773	-137.764145	4.686667	0.000000	-1.742169	0.000000	0.000000	0.000000	0.469815	0.050373	-0.195066	0.000000	1.000000	4.000000	22.000000	0.000000
22062.827984	-0.002121	0.556804	0.258444	87.051445	-166.592773	-137.764145	4.686667	0.000000	-1.742169	0.000000	0.000000	0.000000	0.469815	0.050373	-0.195066	0.000000	1.000000	4.000000	22.000000	0.000000
22062.831318	-0.000015	0.557015	0.257675	86.821648	-156.083984	-127.737968	4.675897	0.000000	-1.770872	0.000000	0.000000	0.000000	0.631871	0.063319	-0.230637	0.000000	1.000000	4.000000	22.000000	0.000000
22062.834651	-0.000015	0.557015	0.257675	86.821648	-156.083984	-127.737968	4.675897	0.000000	-1.770872	0.000000	0.000000	0.000000	0.631871	0.063319	-0.230637	0.000000	1.000000	4.000000	22.000000	0.000000
22062.837984	-0.000015	0.557015	0.257675	86.821648	-156.083984	-127.737968	4.675897	0.000000	-1.770872	0.000000	0.000000	0.000000	0.631871	0.063319	-0.230637	0.000000	1.000000	4.000000	22.000000	0.000000
22062.841318	0.001374	0.557091	0.256655	86.352509	-143.945847	-116.174866	4.661378	0.000000	-1.808743	0.000000	0.000000	0.000000	0.416809	0.022963	-0.305872	0.000000	1.000000	4.000000	22.000000	0.000000
22062.844651	0.001374	0.557091	0.256655	86.352509	-143.945847	-116.174866	4.661378	0.000000	-1.808743	0.000000	0.000000	0.000000	0.416809	0.022963	-0.305872	0.000000	1.000000	4.000000	22.000000	0.000000
22062.847984	0.001374	0.557091	0.256655	86.352509	-143.945847	-116.174866	4.661378	0.000000	-1.808743	0.000000	0.000000	0.000000	0.416809	0.022963	-0.305872	0.000000	1.000000	4.000000	22.000000	0.000000
22062.851318	0.003266	0.557284	0.255472	85.664421	-131.955139	-104.914749	4.650386	0.000000	-1.836820	0.000000	0.000000	0.000000	0.567670	0.057791	-0.354915	0.000000	1.000000	4.000000	22.000000	0.000000
22062.854651	0.003266	0.557284	0.255472	85.664421	-131.955139	-104.914749	4.650386	0.000000	-1.836820	0.000000	0.000000	0.000000	0.567670	0.057791	-0.354915	0.000000	1.000000	4.000000	22.000000	0.000000
22062.857984	0.003266	0.557284	0.255472	85.664421	-131.955139	-104.914749	4.650386	0.000000	-1.836820	0.000000	0.000000	0.000000	0.567670	0.057791	-0.354915	0.000000	1.000000	4.000000	22.000000	0.000000
22062.861318	0.005522	0.557449	0.254095	84.826424	-121.725983	-95.513710	4.635610	0.000000	-1.873798	0.000000	0.000000	0.000000	0.676805	0.049547	-0.413215	0.000000	1.000000	4.000000	22.000000	0.000000
22062.864651	0.005522	0.557449	0.254095	84.826424	-121.725983	-95.513710	4.635610	0.000000	-1.873798	0.000000	0.000000	0.000000	0.676805	0.049547	-0.413215	0.000000	1.000000	4.000000	22.000000	0.000000
22062.867984	0.005522	0.557449	0.254095	84.826424	-121.725983	-95.513710	4.635610	0.000000	-1.873798	0.000000	0.000000	0.000000	0.676805	0.049547	-0.413215	0.000000	1.000000	4.000000	22.000000	0.000000
22062.871318	0.007736	0.557634	0.252719	84.053436	-113.373459	-87.941299	4.617642	0.000000	-1.917651	0.000000	0.000000	0.000000	0.664105	0.055478	-0.412640	0.000000	1.000000	4.000000	22.000000	0.000000
22062.874651	0.007736	0.557634	0.252719	84.053436	-113.373459	-87.941299	4.617642	0.000000	-1.917651	0.000000	0.000000	0.000000	0.664105	0.055478	-0.412640	0.000000	1.000000	4.000000	22.000000	0.000000
22062.877984	0.007736	0.557634	0.252719	84.053436	-113.373459	-87.941299	4.617642	0.000000	-1.917651	0.000000	0.000000	0.000000	0.664105	0.055478	-0.412640	0.000000	1.000000	4.000000	22.000000	0.000000
22062.881318	0.010412	0.557972	0.251304	83.449287	-105.908432	-81.210938	4.599486	0.000000	-1.960797	0.000000	0.000000	0.000000	0.802683	0.101323	-0.424475	0.000000	1.000000	4.000000	22.000000	0.000000
22062.884651	0.010412	0.557972	0.251304	83.449287	-105.908432	-81.210938	4.599486	0.000000	-1.960797	0.000000	0.000000	0.000000	0.802683	0.101323	-0.424475	0.000000	1.000000	4.000000	22.000000	0.000000
22062.887984	0.010412	0.557972	0.251304	83.449287	-105.908432	-81.210938	4.599486	0.000000	-1.960797	0.000000	0.000000	0.000000	0.802683	0.101323	-0.424475	0.000000	1.000000	4.000000	22.000000	0.000000
22062.891318	0.013208	0.558246	0.249724	83.053192	-99.464592	-75.132446	4.577663	0.000000	-2.011219	0.000000	0.000000	0.000000	0.838914	0.082386	-0.474067	0.000000	1.000000	4.000000	22.000000	0.000000
22062.894651	0.013208	0.558246	0.249724	83.053192	-99.464592	-75.132446	4.577663	0.000000	-2.011219	0.000000	0.000000	0.000000	0.838914	0.082386	-0.474067	0.000000	1.000000	4.000000	22.000000	0.000000
22062.897984	0.013208	0.558246	0.249724	83.053192	-99.464592	-75.132446	4.577663	0.000000	-2.011219	0.000000	0.000000	0.000000	0.838914	0.082386	-0.474067	0.000000	1.000000	4.000000	22.000000	0.000000
22062.901318	0.015923	0.558582	0.248026	82.769287	-93.326057	-68.702179	4.553910	0.000000	-2.064437	0.000000	0.000000	0.000000	0.814357	0.100678	-0.509559	0.000000	0.000000	4.000000	22.000000	0.000000
22062.904651	0.015923	0.558582	0.248026	82.769287	-93.326057	-68.702179	4.553910	0.000000	-2.064437	0.000000	0.000000	0.000000	0.814357	0.100678	-0.509559	0.000000	0.000000	4.000000	22.000000	0.000000
22062.907984	0.015923	0.558582	0.248026	82.769287	-93.326057	-68.702179	4.553910	0.000000	-2.064437	0.000000	0.000000	0.000000	0.814357	0.100678	-0.509559	0.000000	0.000000	4.000000	22.000000	0.000000
22062.911318	0.018654	0.558956	0.246193	82.452484	-87.469246	-62.073437	4.529673	0.000000	-2.117088	0.000000	0.000000	0.000000	0.819495	0.112268	-0.549703	0.000000	0.000000	4.000000	22.000000	0.000000
22062.914651	0.018654	0.558956	0.246193	82.452484	-87.469246	-62.073437	4.529673	0.000000	-2.117088	0.000000	0.000000	0.000000	0.819495	0.112268	-0.549703	0.000000	0.000000	4.000000	22.000000	0.000000
22062.917984	0.018654	0.558956	0.246193	82.452484	-87.469246	-62.073437	4.529673	0.000000	-2.117088	0.000000	0.000000	0.000000	0.819495	0.112268	-0.549703	0.000000	0.000000	4.000000	22.000000	0.000000
22062.921318	0.021268	0.559287	0.244210	82.056732	-82.230530	-56.213493	4.504172	0.000000	-2.170814	0.000000	0.000000	0.000000	0.783957	0.099233	-0.595100	0.000000	0.000000	4.000000	22.000000	0.000000
22062.924651	0.021268	0.559287	0.244210	82.056732	-82.230530	-56.213493	4.504172	0.000000	-2.170814	0.000000	0.000000	0.000000	0.783957	0.099233	-0.595100	0.000000	0.000000	4.000000	22.000000	0.000000
22062.927984	0.021268	0.559287	0.244210	82.056732	-82.230530	-56.213493	4.504172	0.000000	-2.170814	0.000000	0.000000	0.000000	0.783957	0.099233	-0.595100	0.000000	0.000000	4.000000	22.000000	0.000000
22062.931318	0.023961	0.559557	0.242086	81.577080	-77.698181	-51.438259	4.478261	0.000000	-2.223777	0.000000	0.000000	0.000000	0.808094	0.080961	-0.637095	0.000000	0.000000	4.000000	22.000000	0.000000
22062.934651	0.023961	0.559557	0.242086	81.577080	-77.698181	-51.438259	4.478261	0.000000	-2.223777	0.000000	0.000000	0.000000	0.808094	0.080961	-0.637095	0.000000	0.000000	4.000000	22.000000	0.000000
22062.937984	0.023961	0.559557	0.242086	81.577080	-77.698181	-51.438259	4.478261	0.000000	-2.223777	0.000000	0.000000	0.000000	0.808094	0.080961	-0.637095	0.000000	0.000000	4.000000	22.000000	0.000000
22062.941318	0.026700	0.559749	0.239840	81.062706	-73.869461	-47.409580	4.450471	0.000000	-2.278884	0.000000	0.000000	0.000000	0.821768	0.057654	-0.673882	0.000000	0.000000	4.000000	22.000000	0.000000
22062.944651	0.026700	0.559749	0.239840	81.062706	-73.869461	-47.409580	4.450471	0.000000	-2.278884	0.000000	0.000000	0.000000	0.821768	0.057654	-0.673882	0.000000	0.000000	4.000000	22.000000	0.000000
22062.947984	0.026700	0.559749	0.239840	81.062706	-73.869461	-47.409580	4.450471	0.000000	-2.278884	0.000000	0.000000	0.000000	0.821768	0.057654	-0.673882	0.000000	0.000000	4.000000	22.000000	0.000000
22062.951318	0.029321	0.559932	0.237546	80.595062	-70.658112	-43.709232	4.421023	0.000000	-2.335500	0.000000	0.000000	0.000000	0.786251	0.054972	-0.688000	0.000000	0.000000	4.000000	22.000000	0.000000
22062.954651	0.029321	0.559932	0.237546	80.595062	-70.658112	-43.709232	4.421023	0.000000	-2.335500	0.000000	0.000000	0.000000	0.786251	0.054972	-0.688000	0.000000	0.000000	4.000000	22.000000	0.000000
22062.957984	0.029321	0.559932	0.237546	80.595062	-70.658112	-43.709232	4.421023	0.000000	-2.335500	0.000000	0.000000	0.000000	0.786251	0.054972	-0.688000	0.000000	0.000000	4.000000	22.000000	0.000000
22062.961318	0.032051	0.560075	0.235120	80.243126	-67.828606	-40.341995	4.391415	0.000000	-2.390705	0.000000	0.000000	0.000000	0.818830	0.042998	-0.727986	0.000000	0.000000	4.000000	22.000000	0.000000
22062.964651	0.032051	0.560075	0.235120	80.243126	-67.828606	-40.341995	4.391415	0.000000	-2.390705	0.000000	0.000000	0.000000	0.818830	0.042998	-0.727986	0.000000	0.000000	4.000000	22.000000	0.000000
22062.967984	0.032051	0.560075	0.235120	80.243126	-67.828606	-40.341995	4.391415	0.000000	-2.390705	0.000000	0.000000	0.000000	0.818830	0.042998	-0.727986	0.000000	0.000000	4.000000	22.000000	0.000000
22062.971318	0.034790	0.560205	0.232607	80.104195	-65.149475	-37.031494	4.359494	0.000000	-2.448430	0.000000	0.000000	0.000000	0.821740	0.038757	-0.753835	0.000000	0.000000	4.000000	22.000000	0.000000
22062.974651	0.034790	0.560205	0.232607	80.104195	-65.149475	-37.031494	4.359494	0.000000	-2.448430	0.000000	0.000000	0.000000	0.821740	0.038757	-0.753835	0.000000	0.000000	4.000000	22.000000	0.000000
22062.977984	0.034790	0.560205	0.232607	80.104195	-65.149475	-37.031494	4.359494	0.000000	-2.448430	0.000000	0.000000	0.000000	0.821740	0.038757	-0.753835	0.000000	0.000000	4.000000	22.000000	0.000000
22062.981318	0.037471	0.560298	0.229997	80.113464	-62.580067	-33.962387	4.326142	0.000000	-2.506890	0.000000	0.000000	0.000000	0.804454	0.028078	-0.782890	0.000000	0.000000	4.000000	22.000000	0.000000
22062.984651	0.037471	0.560298	0.229997	80.113464	-62.580067	-33.962387	4.326142	0.000000	-2.506890	0.000000	0.000000	0.000000	0.804454	0.028078	-0.782890	0.000000	0.000000	4.000000	22.000000	0.000000
22062.987984	0.037471	0.560298	0.229997	80.113464	-62.580067	-33.962387	4.326142	0.000000	-2.506890	0.000000	0.000000	0.000000	0.804454	0.028078	-0.782890	0.000000	0.000000	4.000000	22.000000	0.000000
22062.991318	0.040221	0.560346	0.227218	80.251015	-60.095734	-31.106802	4.291797	0.000000	-2.565243	0.000000	0.000000	0.000000	0.824783	0.014433	-0.833678	0.000000	0.000000	4.000000	22.000000	0.000000
22062.994651	0.040221	0.560346	0.227218	80.251015	-60.095734	-31.106802	4.291797	0.000000	-2.565243	0.000000	0.000000	0.000000	0.824783	0.014433	-0.833678	0.000000	0.000000	4.000000	22.000000	0.000000
22062.997984	0.040221	0.560346	0.227218	80.251015	-60.095734	-31.106802	4.291797	0.000000	-2.565243	0.000000	0.000000	0.000000	0.824783	0.014433	-0.833678	0.000000	0.000000	4.000000	22.000000	0.000000
22063.001318	0.042967	0.560323	0.224225	80.574585	-57.828533	-28.279438	4.254996	0.000000	-2.625836	0.000000	0.000000	0.000000	0.823844	-0.007120	-0.897842	0.000000	0.000000	4.000000	22.000000	0.000000
22063.004651	0.042967	0.560323	0.224225	80.574585	-57.828533	-28.279438	4.254996	0.000000	-2.625836	0.000000	0.000000	0.000000	0.823844	-0.007120	-0.897842	0.000000	0.000000	4.000000	22.000000	0.000000
22063.007984	0.042967	0.560323	0.224225	80.574585	-57.828533	-28.279438	4.254996	0.000000	-2.625836	0.000000	0.000000	0.000000	0.823844	-0.007120	-0.897842	0.000000	0.000000	4.000000	22.000000	0.000000
22063.011318	0.045734	0.560254	0.220943	81.093269	-56.420876	-25.585493	4.215940	0.000000	-2.688094	0.000000	0.000000	0.000000	0.830165	-0.020621	-0.984772	0.000000	0.000000	4.000000	22.000000	0.000000
22063.014651	0.045734	0.560254	0.220943	81.093269	-56.420876	-25.585493	4.215940	0.000000	-2.688094	0.000000	0.000000	0.000000	0.830165	-0.020621	-0.984772	0.000000	0.000000	4.000000	22.000000	0.000000
22063.017984	0.045734	0.560254	0.220943	81.093269	-56.420876	-25.585493	4.215940	0.000000	-2.688094	0.000000	0.000000	0.000000	0.830165	-0.020621	-0.984772	0.000000	0.000000	4.000000	22.000000	0.000000
22063.021318	0.048482	0.560150	0.217316	81.731667	-56.262039	-23.464636	4.173814	0.000000	-2.753048	0.000000	0.000000	0.000000	0.824289	-0.031132	-1.087989	0.000000	0.000000	4.000000	22.000000	0.000000
22063.024651	0.048482	0.560150	0.217316	81.731667	-56.262039	-23.464636	4.173814	0.000000	-2.753048	0.000000	0.000000	0.000000	0.824289	-0.031132	-1.087989	0.000000	0.000000	4.000000	22.000000	0.000000
22063.027984	0.048482	0.560150	0.217316	81.731667	-56.262039	-23.464636	4.173814	0.000000	-2.753048	0.000000	0.000000	0.000000	0.824289	-0.031132	-1.087989	0.000000	0.000000	4.000000	22.000000	0.000000
22063.031318	0.051138	0.560004	0.213312	82.354942	-56.496658	-22.049635	4.128381	0.000000	-2.820721	0.000000	0.000000	0.000000	0.796952	-0.043726	-1.201296	0.000000	0.000000	4.000000	22.000000	0.000000
22063.034651	0.051138	0.560004	0.213312	82.354942	-56.496658	-22.049635	4.128381	0.000000	-2.820721	0.000000	0.000000	0.000000	0.796952	-0.043726	-1.201296	0.000000	0.000000	4.000000	22.000000	0.000000
22063.037984	0.051138	0.560004	0.213312	82.354942	-56.496658	-22.049635	4.128381	0.000000	-2.820721	0.000000	0.000000	0.000000	0.796952	-0.043726	-1.201296	0.000000	0.000000	4.000000	22.000000	0.000000
22063.041318	0.053762	0.559815	0.208919	82.911995	-57.244202	-21.821501	4.079743	0.000000	-2.890623	0.000000	0.000000	0.000000	0.787129	-0.056933	-1.317917	0.000000	0.000000	4.000000	22.000000	0.000000
22063.044651	0.053762	0.559815	0.208919	82.911995	-57.244202	-21.821501	4.079743	0.000000	-2.890623	0.000000	0.000000	0.000000	0.787129	-0.056933	-1.317917	0.000000	0.000000	4.000000	22.000000	0.000000
22063.047984	0.053762	0.559815	0.208919	82.911995	-57.244202	-21.821501	4.079743	0.000000	-2.890623	0.000000	0.000000	0.000000	0.787129	-0.056933	-1.317917	0.000000	0.000000	4.000000	22.000000	0.000000
22063.051318	0.056226	0.559568	0.204193	83.414803	-58.605000	-22.550280	4.026921	0.000000	-2.963766	0.000000	0.000000	0.000000	0.739098	-0.073937	-1.417639	0.000000	0.000000	4.000000	22.000000	0.000000
22063.054651	0.056226	0.559568	0.204193	83.414803	-58.605000	-22.550280	4.026921	0.000000	-2.963766	0.000000	0.000000	0.000000	0.739098	-0.073937	-1.417639	0.000000	0.000000	4.000000	22.000000	0.000000
22063.057984	0.056226	0.559568	0.204193	83.414803	-58.605000	-22.550280	4.026921	0.000000	-2.963766	0.000000	0.000000	0.000000	0.739098	-0.073937	-1.417639	0.000000	0.000000	4.000000	22.000000	0.000000
22063.061318	0.058619	0.559299	0.199117	83.903587	-60.526398	-23.678070	3.971061	0.000000	-3.038202	0.000000	0.000000	0.000000	0.718101	-0.080619	-1.523055	0.000000	0.000000	4.000000	22.000000	0.000000
22063.064651	0.058619	0.559299	0.199117	83.903587	-60.526398	-23.678070	3.971061	0.000000	-3.038202	0.000000	0.000000	0.000000	0.718101	-0.080619	-1.523055	0.000000	0.000000	4.000000	22.000000	0.000000
22063.067984	0.058619	0.559299	0.199117	83.903587	-60.526398	-23.678070	3.971061	0.000000	-3.038202	0.000000	0.000000	0.000000	0.718101	-0.080619	-1.523055	0.000000	0.000000	4.000000	22.000000	0.000000
22063.071318	0.061036	0.558960	0.193732	84.417381	-62.895756	-24.933180	3.910794	0.000000	-3.115396	0.000000	0.000000	0.000000	0.725052	-0.101817	-1.615254	0.000000	0.000000	4.000000	22.000000	0.000000
22063.074651	0.061036	0.558960	0.193732	84.417381	-62.895756	-24.933180	3.910794	0.000000	-3.115396	0.000000	0.000000	0.000000	0.725052	-0.101817	-1.615254	0.000000	0.000000	4.000000	22.000000	0.000000
22063.077984	0.061036	0.558960	0.193732	84.417381	-62.895756	-24.933180	3.910794	0.000000	-3.115396	0.000000	0.000000	0.000000	0.725052	-0.101817	-1.615254	0.000000	0.000000	4.000000	22.000000	0.000000
22063.081318	0.063407	0.558584	0.188035	84.951080	-65.864021	-26.649662	3.845083	0.000000	-3.196144	0.000000	0.000000	0.000000	0.711430	-0.112738	-1.709254	0.000000	0.000000	4.000000	22.000000	0.000000
22063.084651	0.063407	0.558584	0.188035	84.951080	-65.864021	-26.649662	3.845083	0.000000	-3.196144	0.000000	0.000000	0.000000	0.711430	-0.112738	-1.709254	0.000000	0.000000	4.000000	22.000000	0.000000
22063.087984	0.063407	0.558584	0.188035	84.951080	-65.864021	-26.649662	3.845083	0.000000	-3.196144	0.000000	0.000000	0.000000	0.711430	-0.112738	-1.709254	0.000000	0.000000	4.000000	22.000000	0.000000
22063.091318	0.065795	0.558216	0.182075	85.430481	-68.488808	-28.204063	3.774034	0.000000	-3.279737	0.000000	0.000000	0.000000	0.716317	-0.110482	-1.787849	0.000000	0.000000	4.000000	22.000000	0.000000
22063.094651	0.065795	0.558216	0.182075	85.430481	-68.488808	-28.204063	3.774034	0.000000	-3.279737	0.000000	0.000000	0.000000	0.716317	-0.110482	-1.787849	0.000000	0.000000	4.000000	22.000000	0.000000
22063.097984	0.065795	0.558216	0.182075	85.430481	-68.488808	-28.204063	3.774034	0.000000	-3.279737	0.000000	0.000000	0.000000	0.716317	-0.110482	-1.787849	0.000000	0.000000	4.000000	22.000000	0.000000
22063.101318	0.068114	0.557869	0.175963	85.793510	-67.929619	-26.799765	3.696949	0.000000	-3.366388	0.000000	0.000000	0.000000	0.695592	-0.104051	-1.833669	0.000000	0.000000	4.000000	22.000000	0.000000
22063.104651	0.068114	0.557869	0.175963	85.793510	-67.929619	-26.799765	3.696949	0.000000	-3.366388	0.000000	0.000000	0.000000	0.695592	-0.104051	-1.833669	0.000000	0.000000	4.000000	22.000000	0.000000
22063.107984	0.068114	0.557869	0.175963	85.793510	-67.929619	-26.799765	3.696949	0.000000	-3.366388	0.000000	0.000000	0.000000	0.695592	-0.104051	-1.833669	0.000000	0.000000	4.000000	22.000000	0.000000
22063.111318	0.070234	0.557565	0.169635	86.029106	-63.284790	-21.357445	3.615249	0.000000	-3.453980	0.000000	0.000000	0.000000	0.635954	-0.091296	-1.898505	0.000000	0.000000	4.000000	22.000000	0.000000
22063.114651	0.070234	0.557565	0.169635	86.029106	-63.284790	-21.357445	3.615249	0.000000	-3.453980	0.000000	0.000000	0.000000	0.635954	-0.091296	-1.898505	0.000000	0.000000	4.000000	22.000000	0.000000
22063.117984	0.070234	0.557565	0.169635	86.029106	-63.284790	-21.357445	3.615249	0.000000	-3.453980	0.000000	0.000000	0.000000	0.635954	-0.091296	-1.898505	0.000000	0.000000	4.000000	22.000000	0.000000
22063.121318	0.072185	0.557265	0.163091	86.169167	-56.628742	-14.177964	3.529299	0.000000	-3.541758	0.000000	0.000000	0.000000	0.585411	-0.089880	-1.963245	0.000000	0.000000	4.000000	22.000000	0.000000
22063.124651	0.072185	0.557265	0.163091	86.169167	-56.628742	-14.177964	3.529299	0.000000	-3.541758	0.000000	0.000000	0.000000	0.585411	-0.089880	-1.963245	0.000000	0.000000	4.000000	22.000000	0.000000
22063.127984	0.072185	0.557265	0.163091	86.169167	-56.628742	-14.177964	3.529299	0.000000	-3.541758	0.000000	0.000000	0.000000	0.585411	-0.089880	-1.963245	0.000000	0.000000	4.000000	22.000000	0.000000
22063.131318	0.073906	0.557015	0.156310	86.226021	-48.733139	-5.849448	3.438368	0.000000	-3.630100	0.000000	0.000000	0.000000	0.516315	-0.075008	-2.034291	0.000000	0.000000	4.000000	22.000000	0.000000
22063.134651	0.073906	0.557015	0.156310	86.226021	-48.733139	-5.849448	3.438368	0.000000	-3.630100	0.000000	0.000000	0.000000	0.516315	-0.075008	-2.034291	0.000000	0.000000	4.000000	22.000000	0.000000
22063.137984	0.073906	0.557015	0.156310	86.226021	-48.733139	-5.849448	3.438368	0.000000	-3.630100	0.000000	0.000000	0.000000	0.516315	-0.075008	-2.034291	0.000000	0.000000	4.000000	22.000000	0.000000
22063.141318	0.075499	0.556881	0.149397	86.209145	-39.870609	3.671899	3.342392	0.000000	-3.718658	0.000000	0.000000	0.000000	0.477922	-0.040352	-2.073839	0.000000	0.000000	4.000000	22.000000	0.000000
22063.144651	0.075499	0.556881	0.149397	86.209145	-39.870609	3.671899	3.342392	0.000000	-3.718658	0.000000	0.000000	0.000000	0.477922	-0.040352	-2.073839	0.000000	0.000000	4.000000	22.000000	0.000000
22063.147984	0.075499	0.556881	0.149397	86.209145	-39.870609	3.671899	3.342392	0.000000	-3.718658	0.000000	0.000000	0.000000	0.477922	-0.040352	-2.073839	0.000000	0.000000	4.000000	22.000000	0.000000
22063.151318	0.076933	0.556870	0.142335	86.082336	-31.044228	13.186666	3.241045	0.000000	-3.807312	0.000000	0.000000	0.000000	0.430274	-0.003290	-2.118443	0.000000	0.000000	4.000000	22.000000	0.000000
22063.154651	0.076933	0.556870	0.142335	86.082336	-31.044228	13.186666	3.241045	0.000000	-3.807312	0.000000	0.000000	0.000000	0.430274	-0.003290	-2.118443	0.000000	0.000000	4.000000	22.000000	0.000000
22063.157984	0.076933	0.556870	0.142335	86.082336	-31.044228	13.186666	3.241045	0.000000	-3.807312	0.000000	0.000000	0.000000	0.430274	-0.003290	-2.118443	0.000000	0.000000	4.000000	22.000000	0.000000
22063.161318	0.078165	0.557007	0.135221	85.849937	-23.319485	21.613653	3.134053	0.000000	-3.895858	0.000000	0.000000	0.000000	0.369597	0.041291	-2.134180	0.000000	0.000000	4.000000	22.000000	0.000000
22063.164651	0.078165	0.557007	0.135221	85.849937	-23.319485	21.613653	3.134053	0.000000	-3.895858	0.000000	0.000000	0.000000	0.369597	0.041291	-2.134180	0.000000	0.000000	4.000000	22.000000	0.000000
22063.167984	0.078165	0.557007	0.135221	85.849937	-23.319485	21.613653	3.134053	0.000000	-3.895858	0.000000	0.000000	0.000000	0.369597	0.041291	-2.134180	0.000000	0.000000	4.000000	22.000000	0.000000
22063.171318	0.079039	0.557229	0.128128	85.533577	-17.231142	28.435860	3.022805	0.000000	-3.982794	0.000000	0.000000	0.000000	0.262191	0.066580	-2.128134	0.000000	0.000000	4.000000	22.000000	0.000000
22063.174651	0.079039	0.557229	0.128128	85.533577	-17.231142	28.435860	3.022805	0.000000	-3.982794	0.000000	0.000000	0.000000	0.262191	0.066580	-2.128134	0.000000	0.000000	4.000000	22.000000	0.000000
22063.177984	0.079039	0.557229	0.128128	85.533577	-17.231142	28.435860	3.022805	0.000000	-3.982794	0.000000	0.000000	0.000000	0.262191	0.066580	-2.128134	0.000000	0.000000	4.000000	22.000000	0.000000
22063.181318	0.079609	0.557500	0.120960	85.196167	-12.594346	33.806160	2.909836	0.000000	-4.066061	0.000000	0.000000	0.000000	0.170898	0.081123	-2.150313	0.000000	0.000000	4.000000	22.000000	0.000000
22063.184651	0.079609	0.557500	0.120960	85.196167	-12.594346	33.806160	2.909836	0.000000	-4.066061	0.000000	0.000000	0.000000	0.170898	0.081123	-2.150313	0.000000	0.000000	4.000000	22.000000	0.000000
22063.187984	0.079609	0.557500	0.120960	85.196167	-12.594346	33.806160	2.909836	0.000000	-4.066061	0.000000	0.000000	0.000000	0.170898	0.081123	-2.150313	0.000000	0.000000	4.000000	22.000000	0.000000
22063.191318	0.079805	0.557770	0.113757	84.886337	-8.485077	38.836243	2.792983	0.000000	-4.147197	0.000000	0.000000	0.000000	0.058832	0.081221	-2.160779	0.000000	0.000000	4.000000	22.000000	0.000000
22063.194651	0.079805	0.557770	0.113757	84.886337	-8.485077	38.836243	2.792983	0.000000	-4.147197	0.000000	0.000000	0.000000	0.058832	0.081221	-2.160779	0.000000	0.000000	4.000000	22.000000	0.000000
22063.197984	0.079805	0.557770	0.113757	84.886337	-8.485077	38.836243	2.792983	0.000000	-4.147197	0.000000	0.000000	0.000000	0.058832	0.081221	-2.160779	0.000000	0.000000	4.000000	22.000000	0.000000
22063.201318	0.079793	0.558095	0.106449	84.622688	-3.801637	44.295650	2.673261	0.000000	-4.225361	0.000000	0.000000	0.000000	-0.003568	0.097306	-2.192386	0.000000	0.000000	4.000000	22.000000	0.000000
22063.204651	0.079793	0.558095	0.106449	84.622688	-3.801637	44.295650	2.673261	0.000000	-4.225361	0.000000	0.000000	0.000000	-0.003568	0.097306	-2.192386	0.000000	0.000000	4.000000	22.000000	0.000000
22063.207984	0.079793	0.558095	0.106449	84.622688	-3.801637	44.295650	2.673261	0.000000	-4.225361	0.000000	0.000000	0.000000	-0.003568	0.097306	-2.192386	0.000000	0.000000	4.000000	22.000000	0.000000
22063.211318	0.079586	0.558524	0.099085	84.381721	1.535624	50.030731	2.547335	0.000000	-4.302451	0.000000	0.000000	0.000000	-0.062231	0.128737	-2.209481	0.000000	0.000000	4.000000	22.000000	0.000000
22063.214651	0.079586	0.558524	0.099085	84.381721	1.535624	50.030731	2.547335	0.000000	-4.302451	0.000000	0.000000	0.000000	-0.062231	0.128737	-2.209481	0.000000	0.000000	4.000000	22.000000	0.000000
22063.217984	0.079586	0.558524	0.099085	84.381721	1.535624	50.030731	2.547335	0.000000	-4.302451	0.000000	0.000000	0.000000	-0.062231	0.128737	-2.209481	0.000000	0.000000	4.000000	22.000000	0.000000
22063.221318	0.079146	0.559126	0.091736	84.112305	7.165442	56.145580	2.415437	0.000000	-4.377861	0.000000	0.000000	0.000000	-0.131883	0.180734	-2.204489	0.000000	0.000000	4.000000	22.000000	0.000000
22063.224651	0.079146	0.559126	0.091736	84.112305	7.165442	56.145580	2.415437	0.000000	-4.377861	0.000000	0.000000	0.000000	-0.131883	0.180734	-2.204489	0.000000	0.000000	4.000000	22.000000	0.000000
22063.227984	0.079146	0.559126	0.091736	84.112305	7.165442	56.145580	2.415437	0.000000	-4.377861	0.000000	0.000000	0.000000	-0.131883	0.180734	-2.204489	0.000000	0.000000	4.000000	22.000000	0.000000
22063.231318	0.078343	0.559897	0.084528	83.803345	12.198500	61.713821	2.278955	0.000000	-4.450435	0.000000	0.000000	0.000000	-0.240925	0.231378	-2.162601	0.000000	0.000000	4.000000	22.000000	0.000000
22063.234651	0.078343	0.559897	0.084528	83.803345	12.198500	61.713821	2.278955	0.000000	-4.450435	0.000000	0.000000	0.000000	-0.240925	0.231378	-2.162601	0.000000	0.000000	4.000000	22.000000	0.000000
22063.237984	0.078343	0.559897	0.084528	83.803345	12.198500	61.713821	2.278955	0.000000	-4.450435	0.000000	0.000000	0.000000	-0.240925	0.231378	-2.162601	0.000000	0.000000	4.000000	22.000000	0.000000
22063.241318	0.077150	0.560829	0.077529	83.478897	16.125322	66.163483	2.141450	0.000000	-4.518207	0.000000	0.000000	0.000000	-0.358051	0.279357	-2.099580	0.000000	0.000000	4.000000	22.000000	0.000000
22063.244651	0.077150	0.560829	0.077529	83.478897	16.125322	66.163483	2.141450	0.000000	-4.518207	0.000000	0.000000	0.000000	-0.358051	0.279357	-2.099580	0.000000	0.000000	4.000000	22.000000	0.000000
22063.247984	0.077150	0.560829	0.077529	83.478897	16.125322	66.163483	2.141450	0.000000	-4.518207	0.000000	0.000000	0.000000	-0.358051	0.279357	-2.099580	0.000000	0.000000	4.000000	22.000000	0.000000
22063.251318	0.075610	0.561829	0.070756	83.162697	18.820024	69.334320	2.004658	0.000000	-4.580540	0.000000	0.000000	0.000000	-0.461999	0.299996	-2.031988	0.000000	0.000000	4.000000	22.000000	0.000000
22063.254651	0.075610	0.561829	0.070756	83.162697	18.820024	69.334320	2.004658	0.000000	-4.580540	0.000000	0.000000	0.000000	-0.461999	0.299996	-2.031988	0.000000	0.000000	4.000000	22.000000	0.000000
22063.257984	0.075610	0.561829	0.070756	83.162697	18.820024	69.334320	2.004658	0.000000	-4.580540	0.000000	0.000000	0.000000	-0.461999	0.299996	-2.031988	0.000000	0.000000	4.000000	22.000000	0.000000
22063.261318	0.073629	0.562824	0.064156	82.893890	20.747728	71.719772	1.868600	0.000000	-4.637708	0.000000	0.000000	0.000000	-0.594106	0.298645	-1.979887	0.000000	0.000000	4.000000	22.000000	0.000000
22063.264651	0.073629	0.562824	0.064156	82.893890	20.747728	71.719772	1.868600	0.000000	-4.637708	0.000000	0.000000	0.000000	-0.594106	0.298645	-1.979887	0.000000	0.000000	4.000000	22.000000	0.000000
22063.267984	0.073629	0.562824	0.064156	82.893890	20.747728	71.719772	1.868600	0.000000	-4.637708	0.000000	0.000000	0.000000	-0.594106	0.298645	-1.979887	0.000000	0.000000	4.000000	22.000000	0.000000
22063.271318	0.071342	0.563733	0.057667	82.665482	22.247871	73.679665	1.732982	0.000000	-4.690072	0.000000	0.000000	0.000000	-0.686106	0.272670	-1.946834	0.000000	0.000000	4.000000	22.000000	0.000000
22063.274651	0.071342	0.563733	0.057667	82.665482	22.247871	73.679665	1.732982	0.000000	-4.690072	0.000000	0.000000	0.000000	-0.686106	0.272670	-1.946834	0.000000	0.000000	4.000000	22.000000	0.000000
22063.277984	0.071342	0.563733	0.057667	82.665482	22.247871	73.679665	1.732982	0.000000	-4.690072	0.000000	0.000000	0.000000	-0.686106	0.272670	-1.946834	0.000000	0.000000	4.000000	22.000000	0.000000
22063.281318	0.068868	0.564551	0.051167	82.490158	23.601097	75.500908	1.594885	0.000000	-4.738812	0.000000	0.000000	0.000000	-0.742206	0.245450	-1.949822	0.000000	0.000000	4.000000	22.000000	0.000000
22063.284651	0.068868	0.564551	0.051167	82.490158	23.601097	75.500908	1.594885	0.000000	-4.738812	0.000000	0.000000	0.000000	-0.742206	0.245450	-1.949822	0.000000	0.000000	4.000000	22.000000	0.000000
22063.287984	0.068868	0.564551	0.051167	82.490158	23.601097	75.500908	1.594885	0.000000	-4.738812	0.000000	0.000000	0.000000	-0.742206	0.245450	-1.949822	0.000000	0.000000	4.000000	22.000000	0.000000
22063.291318	0.066150	0.565389	0.044705	82.351036	24.761566	77.138062	1.449907	0.000000	-4.785161	0.000000	0.000000	0.000000	-0.815557	0.251377	-1.938760	0.000000	0.000000	4.000000	22.000000	0.000000
22063.294651	0.066150	0.565389	0.044705	82.351036	24.761566	77.138062	1.449907	0.000000	-4.785161	0.000000	0.000000	0.000000	-0.815557	0.251377	-1.938760	0.000000	0.000000	4.000000	22.000000	0.000000
22063.297984	0.066150	0.565389	0.044705	82.351036	24.761566	77.138062	1.449907	0.000000	-4.785161	0.000000	0.000000	0.000000	-0.815557	0.251377	-1.938760	0.000000	0.000000	4.000000	22.000000	0.000000
22063.301318	0.063185	0.566262	0.038359	82.250702	25.594273	78.432678	1.299110	0.000000	-4.828283	0.000000	0.000000	0.000000	-0.889537	0.261988	-1.903586	0.000000	0.000000	4.000000	22.000000	0.000000
22063.304651	0.063185	0.566262	0.038359	82.250702	25.594273	78.432678	1.299110	0.000000	-4.828283	0.000000	0.000000	0.000000	-0.889537	0.261988	-1.903586	0.000000	0.000000	4.000000	22.000000	0.000000
22063.307984	0.063185	0.566262	0.038359	82.250702	25.594273	78.432678	1.299110	0.000000	-4.828283	0.000000	0.000000	0.000000	-0.889537	0.261988	-1.903586	0.000000	0.000000	4.000000	22.000000	0.000000
22063.311318	0.059923	0.567215	0.032212	82.185608	25.851200	79.096924	1.144151	0.000000	-4.867332	0.000000	0.000000	0.000000	-0.978377	0.285909	-1.844169	0.000000	0.000000	4.000000	22.000000	0.000000
22063.314651	0.059923	0.567215	0.032212	82.185608	25.851200	79.096924	1.144151	0.000000	-4.867332	0.000000	0.000000	0.000000	-0.978377	0.285909	-1.844169	0.000000	0.000000	4.000000	22.000000	0.000000
22063.317984	0.059923	0.567215	0.032212	82.185608	25.851200	79.096924	1.144151	0.000000	-4.867332	0.000000	0.000000	0.000000	-0.978377	0.285909	-1.844169	0.000000	0.000000	4.000000	22.000000	0.000000
22063.321318	0.056362	0.568177	0.026321	82.171135	25.596779	79.209457	0.987283	0.000000	-4.901558	0.000000	0.000000	0.000000	-1.068457	0.288614	-1.767385	0.000000	0.000000	4.000000	22.000000	0.000000
22063.324651	0.056362	0.568177	0.026321	82.171135	25.596779	79.209457	0.987283	0.000000	-4.901558	0.000000	0.000000	0.000000	-1.068457	0.288614	-1.767385	0.000000	0.000000	4.000000	22.000000	0.000000
22063.327984	0.056362	0.568177	0.026321	82.171135	25.596779	79.209457	0.987283	0.000000	-4.901558	0.000000	0.000000	0.000000	-1.068457	0.288614	-1.767385	0.000000	0.000000	4.000000	22.000000	0.000000
22063.331318	0.052491	0.569118	0.020714	82.185455	25.192423	79.187881	0.829988	0.000000	-4.930631	0.000000	0.000000	0.000000	-1.161112	0.282082	-1.682093	0.000000	0.000000	4.000000	22.000000	0.000000
22063.334651	0.052491	0.569118	0.020714	82.185455	25.192423	79.187881	0.829988	0.000000	-4.930631	0.000000	0.000000	0.000000	-1.161112	0.282082	-1.682093	0.000000	0.000000	4.000000	22.000000	0.000000
22063.337984	0.052491	0.569118	0.020714	82.185455	25.192423	79.187881	0.829988	0.000000	-4.930631	0.000000	0.000000	0.000000	-1.161112	0.282082	-1.682093	0.000000	0.000000	4.000000	22.000000	0.000000
22063.341318	0.048318	0.569936	0.015347	82.227158	24.845852	79.275391	0.673001	0.000000	-4.954500	0.000000	0.000000	0.000000	-1.252061	0.245566	-1.610113	0.000000	0.000000	4.000000	22.000000	0.000000
22063.344651	0.048318	0.569936	0.015347	82.227158	24.845852	79.275391	0.673001	0.000000	-4.954500	0.000000	0.000000	0.000000	-1.252061	0.245566	-1.610113	0.000000	0.000000	4.000000	22.000000	0.000000
22063.347984	0.048318	0.569936	0.015347	82.227158	24.845852	79.275391	0.673001	0.000000	-4.954500	0.000000	0.000000	0.000000	-1.252061	0.245566	-1.610113	0.000000	0.000000	4.000000	22.000000	0.000000
22063.351318	0.043888	0.570595	0.010134	82.314873	24.741383	79.672577	0.514615	0.000000	-4.973446	0.000000	0.000000	0.000000	-1.329060	0.197700	-1.563850	0.000000	0.000000	4.000000	22.000000	0.000000
22063.354651	0.043888	0.570595	0.010134	82.314873	24.741383	79.672577	0.514615	0.000000	-4.973446	0.000000	0.000000	0.000000	-1.329060	0.197700	-1.563850	0.000000	0.000000	4.000000	22.000000	0.000000
22063.357984	0.043888	0.570595	0.010134	82.314873	24.741383	79.672577	0.514615	0.000000	-4.973446	0.000000	0.000000	0.000000	-1.329060	0.197700	-1.563850	0.000000	0.000000	4.000000	22.000000	0.000000
22063.361318	0.039267	0.571064	0.004964	82.459930	24.917536	80.403824	0.351279	0.000000	-4.987645	0.000000	0.000000	0.000000	-1.386273	0.140518	-1.551051	0.000000	0.000000	4.000000	22.000000	0.000000
22063.364651	0.039267	0.571064	0.004964	82.459930	24.917536	80.403824	0.351279	0.000000	-4.987645	0.000000	0.000000	0.000000	-1.386273	0.140518	-1.551051	0.000000	0.000000	4.000000	22.000000	0.000000
22063.367984	0.039267	0.571064	0.004964	82.459930	24.917536	80.403824	0.351279	0.000000	-4.987645	0.000000	0.000000	0.000000	-1.386273	0.140518	-1.551051	0.000000	0.000000	4.000000	22.000000	0.000000
22063.371318	0.034486	0.571415	-0.000166	82.620461	25.033239	81.091621	0.178099	0.000000	-4.996827	0.000000	0.000000	0.000000	-1.434295	0.105438	-1.538926	0.000000	0.000000	4.000000	22.000000	0.000000
22063.374651	0.034486	0.571415	-0.000166	82.620461	25.033239	81.091621	0.178099	0.000000	-4.996827	0.000000	0.000000	0.000000	-1.434295	0.105438	-1.538926	0.000000	0.000000	4.000000	22.000000	0.000000
22063.377984	0.034486	0.571415	-0.000166	82.620461	25.033239	81.091621	0.178099	0.000000	-4.996827	0.000000	0.000000	0.000000	-1.434295	0.105438	-1.538926	0.000000	0.000000	4.000000	22.000000	0.000000
22063.381318	0.029423	0.571678	-0.005258	82.788033	24.934608	81.290604	-0.006169	0.000000	-4.999996	0.000000	0.000000	0.000000	-1.518805	0.078947	-1.527746	0.000000	0.000000	4.000000	22.000000	0.000000
22063.384651	0.029423	0.571678	-0.005258	82.788033	24.934608	81.290604	-0.006169	0.000000	-4.999996	0.000000	0.000000	0.000000	-1.518805	0.078947	-1.527746	0.000000	0.000000	4.000000	22.000000	0.000000
22063.387984	0.029423	0.571678	-0.005258	82.788033	24.934608	81.290604	-0.006169	0.000000	-4.999996	0.000000	0.000000	0.000000	-1.518805	0.078947	-1.527746	0.000000	0.000000	4.000000	22.000000	0.000000
22063.391318	0.024034	0.571888	-0.010195	82.873657	24.510656	80.597733	-0.202981	0.000000	-4.995879	0.000000	0.000000	0.000000	-1.616830	0.062952	-1.481011	0.000000	0.000000	4.000000	22.000000	0.000000
22063.394651	0.024034	0.571888	-0.010195	82.873657	24.510656	80.597733	-0.202981	0.000000	-4.995879	0.000000	0.000000	0.000000	-1.616830	0.062952	-1.481011	0.000000	0.000000	4.000000	22.000000	0.000000
22063.397984	0.024034	0.571888	-0.010195	82.873657	24.510656	80.597733	-0.202981	0.000000	-4.995879	0.000000	0.000000	0.000000	-1.616830	0.062952	-1.481011	0.000000	0.000000	4.000000	22.000000	0.000000
22063.401318	0.018312	0.572051	-0.014831	82.739662	23.291309	78.934288	-0.409601	0.000000	-4.983195	0.000000	0.000000	0.000000	-1.716428	0.048808	-1.390754	0.000000	0.000000	4.000000	22.000000	0.000000
22063.404651	0.018312	0.572051	-0.014831	82.739662	23.291309	78.934288	-0.409601	0.000000	-4.983195	0.000000	0.000000	0.000000	-1.716428	0.048808	-1.390754	0.000000	0.000000	4.000000	22.000000	0.000000
22063.407984	0.018312	0.572051	-0.014831	82.739662	23.291309	78.934288	-0.409601	0.000000	-4.983195	0.000000	0.000000	0.000000	-1.716428	0.048808	-1.390754	0.000000	0.000000	4.000000	22.000000	0.000000
22063.411318	0.012304	0.572143	-0.019149	82.426094	21.911840	77.215569	-0.621905	0.000000	-4.961172	0.000000	0.000000	0.000000	-1.802456	0.027659	-1.295326	0.000000	0.000000	4.000000	22.000000	0.000000
22063.414651	0.012304	0.572143	-0.019149	82.426094	21.911840	77.215569	-0.621905	0.000000	-4.961172	0.000000	0.000000	0.000000	-1.802456	0.027659	-1.295326	0.000000	0.000000	4.000000	22.000000	0.000000
22063.417984	0.012304	0.572143	-0.019149	82.426094	21.911840	77.215569	-0.621905	0.000000	-4.961172	0.000000	0.000000	0.000000	-1.802456	0.027659	-1.295326	0.000000	0.000000	4.000000	22.000000	0.000000
22063.421318	0.006130	0.572144	-0.023221	81.998253	21.208464	76.317825	-0.840410	0.000000	-4.928865	0.000000	0.000000	0.000000	-1.852141	0.000271	-1.221788	0.000000	0.000000	4.000000	22.000000	0.000000
22063.424651	0.006130	0.572144	-0.023221	81.998253	21.208464	76.317825	-0.840410	0.000000	-4.928865	0.000000	0.000000	0.000000	-1.852141	0.000271	-1.221788	0.000000	0.000000	4.000000	22.000000	0.000000
22063.427984	0.006130	0.572144	-0.023221	81.998253	21.208464	76.317825	-0.840410	0.000000	-4.928865	0.000000	0.000000	0.000000	-1.852141	0.000271	-1.221788	0.000000	0.000000	4.000000	22.000000	0.000000
22063.431318	-0.000111	0.572049	-0.027098	81.545876	21.136974	76.157631	-1.068720	0.000000	-4.884449	0.000000	0.000000	0.000000	-1.872428	-0.028434	-1.163107	0.000000	0.000000	4.000000	22.000000	0.000000
22063.434651	-0.000111	0.572049	-0.027098	81.545876	21.136974	76.157631	-1.068720	0.000000	-4.884449	0.000000	0.000000	0.000000	-1.872428	-0.028434	-1.163107	0.000000	0.000000	4.000000	22.000000	0.000000
22063.437984	-0.000111	0.572049	-0.027098	81.545876	21.136974	76.157631	-1.068720	0.000000	-4.884449	0.000000	0.000000	0.000000	-1.872428	-0.028434	-1.163107	0.000000	0.000000	4.000000	22.000000	0.000000
22063.441318	-0.006445	0.571865	-0.030875	81.103424	21.470900	76.353371	-1.309110	0.000000	-4.825581	0.000000	0.000000	0.000000	-1.900150	-0.055190	-1.132886	0.000000	0.000000	4.000000	22.000000	0.000000
22063.444651	-0.006445	0.571865	-0.030875	81.103424	21.470900	76.353371	-1.309110	0.000000	-4.825581	0.000000	0.000000	0.000000	-1.900150	-0.055190	-1.132886	0.000000	0.000000	4.000000	22.000000	0.000000
22063.447984	-0.006445	0.571865	-0.030875	81.103424	21.470900	76.353371	-1.309110	0.000000	-4.825581	0.000000	0.000000	0.000000	-1.900150	-0.055190	-1.132886	0.000000	0.000000	4.000000	22.000000	0.000000
22063.451318	-0.012974	0.571654	-0.034529	80.686516	21.721582	76.097626	-1.543733	0.000000	-4.677749	0.000000	0.000000	0.000000	-1.958796	-0.063381	-1.096321	0.000000	0.000000	4.000000	22.000000	0.000000
22063.454651	-0.012974	0.571654	-0.034529	80.686516	21.721582	76.097626	-1.543733	0.000000	-4.677749	0.000000	0.000000	0.000000	-1.958796	-0.063381	-1.096321	0.000000	0.000000	4.000000	22.000000	0.000000
22063.457984	-0.012974	0.571654	-0.034529	80.686516	21.721582	76.097626	-1.543733	0.000000	-4.677749	0.000000	0.000000	0.000000	-1.958796	-0.063381	-1.096321	0.000000	0.000000	4.000000	22.000000	0.000000
22063.461318	-0.019865	0.571436	-0.037970	80.314705	21.500156	75.233841	-1.726453	0.000000	-4.351283	0.000000	0.000000	0.000000	-2.067084	-0.065379	-1.032429	0.000000	0.000000	4.000000	22.000000	0.000000
22063.464651	-0.019865	0.571436	-0.037970	80.314705	21.500156	75.233841	-1.726453	0.000000	-4.351283	0.000000	0.000000	0.000000	-2.067084	-0.065379	-1.032429	0.000000	0.000000	4.000000	22.000000	0.000000
22063.467984	-0.019865	0.571436	-0.037970	80.314705	21.500156	75.233841	-1.726453	0.000000	-4.351283	0.000000	0.000000	0.000000	-2.067084	-0.065379	-1.032429	0.000000	0.000000	4.000000	22.000000	0.000000
22063.471318	-0.027231	0.571319	-0.041025	79.986786	20.782017	73.799240	-1.898525	0.000000	-4.006769	0.000000	0.000000	0.000000	-2.210001	-0.035215	-0.916328	0.000000	0.000000	4.000000	22.000000	0.000000
22063.474651	-0.027231	0.571319	-0.041025	79.986786	20.782017	73.799240	-1.898525	0.000000	-4.006769	0.000000	0.000000	0.000000	-2.210001	-0.035215	-0.916328	0.000000	0.000000	4.000000	22.000000	0.000000
22063.477984	-0.027231	0.571319	-0.041025	79.986786	20.782017	73.799240	-1.898525	0.000000	-4.006769	0.000000	0.000000	0.000000	-2.210001	-0.035215	-0.916328	0.000000	0.000000	4.000000	22.000000	0.000000
22063.481318	-0.035005	0.571290	-0.043546	79.647690	19.973011	72.375259	-2.051246	0.000000	-3.638436	0.000000	0.000000	0.000000	-2.331995	-0.008723	-0.756462	0.000000	0.000000	4.000000	22.000000	0.000000
22063.484651	-0.035005	0.571290	-0.043546	79.647690	19.973011	72.375259	-2.051246	0.000000	-3.638436	0.000000	0.000000	0.000000	-2.331995	-0.008723	-0.756462	0.000000	0.000000	4.000000	22.000000	0.000000
22063.487984	-0.035005	0.571290	-0.043546	79.647690	19.973011	72.375259	-2.051246	0.000000	-3.638436	0.000000	0.000000	0.000000	-2.331995	-0.008723	-0.756462	0.000000	0.000000	4.000000	22.000000	0.000000
22063.491318	-0.043064	0.571359	-0.045476	79.239944	19.666992	71.787445	-2.177323	0.000000	-3.249770	0.000000	0.000000	0.000000	-2.417958	0.020951	-0.579003	0.000000	0.000000	4.000000	22.000000	0.000000
22063.494651	-0.043064	0.571359	-0.045476	79.239944	19.666992	71.787445	-2.177323	0.000000	-3.249770	0.000000	0.000000	0.000000	-2.417958	0.020951	-0.579003	0.000000	0.000000	4.000000	22.000000	0.000000
22063.497984	-0.043064	0.571359	-0.045476	79.239944	19.666992	71.787445	-2.177323	0.000000	-3.249770	0.000000	0.000000	0.000000	-2.417958	0.020951	-0.579003	0.000000	0.000000	4.000000	22.000000	0.000000
22063.501318	-0.051214	0.571492	-0.046816	78.724586	20.031139	71.907013	-2.273823	0.000000	-2.846777	0.000000	0.000000	0.000000	-2.444895	0.039636	-0.401942	0.000000	0.000000	4.000000	22.000000	0.000000
22063.504651	-0.051214	0.571492	-0.046816	78.724586	20.031139	71.907013	-2.273823	0.000000	-2.846777	0.000000	0.000000	0.000000	-2.444895	0.039636	-0.401942	0.000000	0.000000	4.000000	22.000000	0.000000
22063.507984	-0.051214	0.571492	-0.046816	78.724586	20.031139	71.907013	-2.273823	0.000000	-2.846777	0.000000	0.000000	0.000000	-2.444895	0.039636	-0.401942	0.000000	0.000000	4.000000	22.000000	0.000000
22063.511318	-0.059359	0.571675	-0.047689	78.097343	21.042097	72.376884	-2.340814	0.000000	-2.439294	0.000000	0.000000	0.000000	-2.443501	0.055053	-0.261772	0.000000	0.000000	4.000000	22.000000	0.000000
22063.514651	-0.059359	0.571675	-0.047689	78.097343	21.042097	72.376884	-2.340814	0.000000	-2.439294	0.000000	0.000000	0.000000	-2.443501	0.055053	-0.261772	0.000000	0.000000	4.000000	22.000000	0.000000
22063.517984	-0.059359	0.571675	-0.047689	78.097343	21.042097	72.376884	-2.340814	0.000000	-2.439294	0.000000	0.000000	0.000000	-2.443501	0.055053	-0.261772	0.000000	0.000000	4.000000	22.000000	0.000000
22063.521318	-0.067690	0.571892	-0.048233	77.619141	23.062874	73.773834	-2.384443	0.000000	-2.032044	0.000000	0.000000	0.000000	-2.499369	0.065127	-0.163118	0.000000	0.000000	4.000000	22.000000	0.000000
22063.524651	-0.067690	0.571892	-0.048233	77.619141	23.062874	73.773834	-2.384443	0.000000	-2.032044	0.000000	0.000000	0.000000	-2.499369	0.065127	-0.163118	0.000000	0.000000	4.000000	22.000000	0.000000
22063.527984	-0.067690	0.571892	-0.048233	77.619141	23.062874	73.773834	-2.384443	0.000000	-2.032044	0.000000	0.000000	0.000000	-2.499369	0.065127	-0.163118	0.000000	0.000000	4.000000	22.000000	0.000000
22063.531318	-0.076335	0.571957	-0.048892	77.564308	26.997709	77.549576	-2.411629	0.000000	-1.615483	0.000000	0.000000	0.000000	-2.593271	0.019339	-0.197765	0.000000	0.000000	4.000000	22.000000	0.000000
22063.534651	-0.076335	0.571957	-0.048892	77.564308	26.997709	77.549576	-2.411629	0.000000	-1.615483	0.000000	0.000000	0.000000	-2.593271	0.019339	-0.197765	0.000000	0.000000	4.000000	22.000000	0.000000
22063.537984	-0.076335	0.571957	-0.048892	77.564308	26.997709	77.549576	-2.411629	0.000000	-1.615483	0.000000	0.000000	0.000000	-2.593271	0.019339	-0.197765	0.000000	0.000000	4.000000	22.000000	0.000000
22063.541318	-0.085291	0.572104	-0.049309	77.626801	31.530424	82.072151	-2.444590	0.000000	-1.183271	0.000000	0.000000	0.000000	-2.687047	0.044082	-0.125311	0.000000	0.000000	4.000000	22.000000	0.000000
22063.544651	-0.085291	0.572104	-0.049309	77.626801	31.530424	82.072151	-2.444590	0.000000	-1.183271	0.000000	0.000000	0.000000	-2.687047	0.044082	-0.125311	0.000000	0.000000	4.000000	22.000000	0.000000
22063.547984	-0.085291	0.572104	-0.049309	77.626801	31.530424	82.072151	-2.444590	0.000000	-1.183271	0.000000	0.000000	0.000000	-2.687047	0.044082	-0.125311	0.000000	0.000000	4.000000	22.000000	0.000000
22063.551318	-0.094490	0.572355	-0.049305	77.626686	35.543541	85.398064	-2.465475	0.000000	-0.735430	0.000000	0.000000	0.000000	-2.759545	0.075536	0.001373	0.000000	0.000000	4.000000	22.000000	0.000000
22063.554651	-0.094490	0.572355	-0.049305	77.626686	35.543541	85.398064	-2.465475	0.000000	-0.735430	0.000000	0.000000	0.000000	-2.759545	0.075536	0.001373	0.000000	0.000000	4.000000	22.000000	0.000000
22063.557984	-0.094490	0.572355	-0.049305	77.626686	35.543541	85.398064	-2.465475	0.000000	-0.735430	0.000000	0.000000	0.000000	-2.759545	0.075536	0.001373	0.000000	0.000000	4.000000	22.000000	0.000000
22063.561318	-0.103786	0.572721	-0.048713	77.561813	38.963791	88.048218	-2.465246	0.000000	-0.275506	0.000000	0.000000	0.000000	-2.788736	0.109630	0.177639	0.000000	0.000000	4.000000	22.000000	0.000000
22063.564651	-0.103786	0.572721	-0.048713	77.561813	38.963791	88.048218	-2.465246	0.000000	-0.275506	0.000000	0.000000	0.000000	-2.788736	0.109630	0.177639	0.000000	0.000000	4.000000	22.000000	0.000000
22063.567984	-0.103786	0.572721	-0.048713	77.561813	38.963791	88.048218	-2.465246	0.000000	-0.275506	0.000000	0.000000	0.000000	-2.788736	0.109630	0.177639	0.000000	0.000000	4.000000	22.000000	0.000000
22063.571318	-0.113009	0.573172	-0.047477	77.409737	41.948921	90.592560	-2.435640	0.000000	0.189284	0.000000	0.000000	0.000000	-2.766901	0.135277	0.370888	0.000000	0.000000	4.000000	22.000000	0.000000
22063.574651	-0.113009	0.573172	-0.047477	77.409737	41.948921	90.592560	-2.435640	0.000000	0.189284	0.000000	0.000000	0.000000	-2.766901	0.135277	0.370888	0.000000	0.000000	4.000000	22.000000	0.000000
22063.577984	-0.113009	0.573172	-0.047477	77.409737	41.948921	90.592560	-2.435640	0.000000	0.189284	0.000000	0.000000	0.000000	-2.766901	0.135277	0.370888	0.000000	0.000000	4.000000	22.000000	0.000000
22063.581318	-0.122016	0.573678	-0.045627	77.235916	44.644093	92.972466	-2.373825	0.000000	0.650434	0.000000	0.000000	0.000000	-2.702212	0.151946	0.554926	0.000000	0.000000	4.000000	22.000000	0.000000
22063.584651	-0.122016	0.573678	-0.045627	77.235916	44.644093	92.972466	-2.373825	0.000000	0.650434	0.000000	0.000000	0.000000	-2.702212	0.151946	0.554926	0.000000	0.000000	4.000000	22.000000	0.000000
22063.587984	-0.122016	0.573678	-0.045627	77.235916	44.644093	92.972466	-2.373825	0.000000	0.650434	0.000000	0.000000	0.000000	-2.702212	0.151946	0.554926	0.000000	0.000000	4.000000	22.000000	0.000000
22063.591318	-0.130765	0.574252	-0.043299	77.185928	47.727474	95.274841	-2.281337	0.000000	1.100803	0.000000	0.000000	0.000000	-2.624701	0.172126	0.698421	0.000000	0.000000	4.000000	22.000000	0.000000
22063.594651	-0.130765	0.574252	-0.043299	77.185928	47.727474	95.274841	-2.281337	0.000000	1.100803	0.000000	0.000000	0.000000	-2.624701	0.172126	0.698421	0.000000	0.000000	4.000000	22.000000	0.000000
22063.597984	-0.130765	0.574252	-0.043299	77.185928	47.727474	95.274841	-2.281337	0.000000	1.100803	0.000000	0.000000	0.000000	-2.624701	0.172126	0.698421	0.000000	0.000000	4.000000	22.000000	0.000000
22063.601318	-0.139315	0.574842	-0.040667	77.323235	51.799759	98.039360	-2.164934	0.000000	1.538253	0.000000	0.000000	0.000000	-2.564844	0.177100	0.789556	0.000000	0.000000	4.000000	22.000000	0.000000
22063.604651	-0.139315	0.574842	-0.040667	77.323235	51.799759	98.039360	-2.164934	0.000000	1.538253	0.000000	0.000000	0.000000	-2.564844	0.177100	0.789556	0.000000	0.000000	4.000000	22.000000	0.000000
22063.607984	-0.139315	0.574842	-0.040667	77.323235	51.799759	98.039360	-2.164934	0.000000	1.538253	0.000000	0.000000	0.000000	-2.564844	0.177100	0.789556	0.000000	0.000000	4.000000	22.000000	0.000000
22063.611318	-0.147788	0.575502	-0.037633	77.485878	55.909882	100.823898	-2.033341	0.000000	1.965727	0.000000	0.000000	0.000000	-2.542048	0.197885	0.910199	0.000000	0.000000	4.000000	22.000000	0.000000
22063.614651	-0.147788	0.575502	-0.037633	77.485878	55.909882	100.823898	-2.033341	0.000000	1.965727	0.000000	0.000000	0.000000	-2.542048	0.197885	0.910199	0.000000	0.000000	4.000000	22.000000	0.000000
22063.617984	-0.147788	0.575502	-0.037633	77.485878	55.909882	100.823898	-2.033341	0.000000	1.965727	0.000000	0.000000	0.000000	-2.542048	0.197885	0.910199	0.000000	0.000000	4.000000	22.000000	0.000000
22063.621318	-0.156226	0.576232	-0.034228	77.649338	59.771896	103.220352	-1.881642	0.000000	2.389402	0.000000	0.000000	0.000000	-2.531412	0.219022	1.021386	0.000000	0.000000	4.000000	22.000000	0.000000
22063.624651	-0.156226	0.576232	-0.034228	77.649338	59.771896	103.220352	-1.881642	0.000000	2.389402	0.000000	0.000000	0.000000	-2.531412	0.219022	1.021386	0.000000	0.000000	4.000000	22.000000	0.000000
22063.627984	-0.156226	0.576232	-0.034228	77.649338	59.771896	103.220352	-1.881642	0.000000	2.389402	0.000000	0.000000	0.000000	-2.531412	0.219022	1.021386	0.000000	0.000000	4.000000	22.000000	0.000000
22063.631318	-0.164588	0.576999	-0.030329	77.836029	63.392406	105.182648	-1.711411	0.000000	2.811303	0.000000	0.000000	0.000000	-2.508693	0.230193	1.169824	0.000000	0.000000	4.000000	22.000000	0.000000
22063.634651	-0.164588	0.576999	-0.030329	77.836029	63.392406	105.182648	-1.711411	0.000000	2.811303	0.000000	0.000000	0.000000	-2.508693	0.230193	1.169824	0.000000	0.000000	4.000000	22.000000	0.000000
22063.637984	-0.164588	0.576999	-0.030329	77.836029	63.392406	105.182648	-1.711411	0.000000	2.811303	0.000000	0.000000	0.000000	-2.508693	0.230193	1.169824	0.000000	0.000000	4.000000	22.000000	0.000000
22063.641318	-0.172793	0.577846	-0.025908	78.002090	66.687668	107.112450	-1.516440	0.000000	3.229419	0.000000	0.000000	0.000000	-2.461373	0.254010	1.326111	0.000000	0.000000	4.000000	22.000000	0.000000
22063.644651	-0.172793	0.577846	-0.025908	78.002090	66.687668	107.112450	-1.516440	0.000000	3.229419	0.000000	0.000000	0.000000	-2.461373	0.254010	1.326111	0.000000	0.000000	4.000000	22.000000	0.000000
22063.647984	-0.172793	0.577846	-0.025908	78.002090	66.687668	107.112450	-1.516440	0.000000	3.229419	0.000000	0.000000	0.000000	-2.461373	0.254010	1.326111	0.000000	0.000000	4.000000	22.000000	0.000000
22063.651318	-0.180630	0.578820	-0.020816	78.095406	69.604202	108.945084	-1.295421	0.000000	3.639648	0.000000	0.000000	0.000000	-2.351009	0.292149	1.527863	0.000000	0.000000	4.000000	22.000000	0.000000
22063.654651	-0.180630	0.578820	-0.020816	78.095406	69.604202	108.945084	-1.295421	0.000000	3.639648	0.000000	0.000000	0.000000	-2.351009	0.292149	1.527863	0.000000	0.000000	4.000000	22.000000	0.000000
22063.657984	-0.180630	0.578820	-0.020816	78.095406	69.604202	108.945084	-1.295421	0.000000	3.639648	0.000000	0.000000	0.000000	-2.351009	0.292149	1.527863	0.000000	0.000000	4.000000	22.000000	0.000000
22063.661318	-0.187850	0.579870	-0.014942	78.118820	72.083160	110.402382	-1.040777	0.000000	4.031483	0.000000	0.000000	0.000000	-2.166018	0.315201	1.761984	0.000000	0.000000	4.000000	22.000000	0.000000
22063.664651	-0.187850	0.579870	-0.014942	78.118820	72.083160	110.402382	-1.040777	0.000000	4.031483	0.000000	0.000000	0.000000	-2.166018	0.315201	1.761984	0.000000	0.000000	4.000000	22.000000	0.000000
22063.667984	-0.187850	0.579870	-0.014942	78.118820	72.083160	110.402382	-1.040777	0.000000	4.031483	0.000000	0.000000	0.000000	-2.166018	0.315201	1.761984	0.000000	0.000000	4.000000	22.000000	0.000000
22063.671318	-0.194486	0.581033	-0.008346	78.152962	74.322014	111.654839	-0.747113	0.000000	4.392486	0.000000	0.000000	0.000000	-1.990975	0.348895	1.978910	0.000000	0.000000	4.000000	22.000000	0.000000
22063.674651	-0.194486	0.581033	-0.008346	78.152962	74.322014	111.654839	-0.747113	0.000000	4.392486	0.000000	0.000000	0.000000	-1.990975	0.348895	1.978910	0.000000	0.000000	4.000000	22.000000	0.000000
22063.677984	-0.194486	0.581033	-0.008346	78.152962	74.322014	111.654839	-0.747113	0.000000	4.392486	0.000000	0.000000	0.000000	-1.990975	0.348895	1.978910	0.000000	0.000000	4.000000	22.000000	0.000000
22063.681318	-0.200570	0.582248	-0.001087	78.347557	76.471794	112.805748	-0.417295	0.000000	4.724315	0.000000	0.000000	0.000000	-1.825143	0.364373	2.177654	0.000000	0.000000	4.000000	22.000000	0.000000
22063.684651	-0.200570	0.582248	-0.001087	78.347557	76.471794	112.805748	-0.417295	0.000000	4.724315	0.000000	0.000000	0.000000	-1.825143	0.364373	2.177654	0.000000	0.000000	4.000000	22.000000	0.000000
22063.687984	-0.200570	0.582248	-0.001087	78.347557	76.471794	112.805748	-0.417295	0.000000	4.724315	0.000000	0.000000	0.000000	-1.825143	0.364373	2.177654	0.000000	0.000000	4.000000	22.000000	0.000000
22063.691318	-0.206196	0.583423	0.006678	78.809097	78.880859	114.045525	-0.054041	0.000000	4.999708	0.000000	0.000000	0.000000	-1.687795	0.352427	2.329612	0.000000	0.000000	4.000000	22.000000	0.000000
22063.694651	-0.206196	0.583423	0.006678	78.809097	78.880859	114.045525	-0.054041	0.000000	4.999708	0.000000	0.000000	0.000000	-1.687795	0.352427	2.329612	0.000000	0.000000	4.000000	22.000000	0.000000
22063.697984	-0.206196	0.583423	0.006678	78.809097	78.880859	114.045525	-0.054041	0.000000	4.999708	0.000000	0.000000	0.000000	-1.687795	0.352427	2.329612	0.000000	0.000000	4.000000	22.000000	0.000000
22063.701318	-0.211326	0.584474	0.014895	79.561440	81.909416	115.585487	0.313813	0.000000	4.990143	0.000000	0.000000	0.000000	-1.538994	0.315310	2.464877	0.000000	0.000000	4.000000	22.000000	0.000000
22063.704651	-0.211326	0.584474	0.014895	79.561440	81.909416	115.585487	0.313813	0.000000	4.990143	0.000000	0.000000	0.000000	-1.538994	0.315310	2.464877	0.000000	0.000000	4.000000	22.000000	0.000000
22063.707984	-0.211326	0.584474	0.014895	79.561440	81.909416	115.585487	0.313813	0.000000	4.990143	0.000000	0.000000	0.000000	-1.538994	0.315310	2.464877	0.000000	0.000000	4.000000	22.000000	0.000000
22063.711318	-0.216015	0.585448	0.023655	80.554665	85.699959	117.751518	0.663054	0.000000	4.955841	0.000000	0.000000	0.000000	-1.406754	0.292189	2.628165	0.000000	0.000000	4.000000	22.000000	0.000000
22063.714651	-0.216015	0.585448	0.023655	80.554665	85.699959	117.751518	0.663054	0.000000	4.955841	0.000000	0.000000	0.000000	-1.406754	0.292189	2.628165	0.000000	0.000000	4.000000	22.000000	0.000000
22063.717984	-0.216015	0.585448	0.023655	80.554665	85.699959	117.751518	0.663054	0.000000	4.955841	0.000000	0.000000	0.000000	-1.406754	0.292189	2.628165	0.000000	0.000000	4.000000	22.000000	0.000000
22063.721318	-0.220261	0.586266	0.032857	81.663651	90.394287	120.469925	0.998930	0.000000	4.899198	0.000000	0.000000	0.000000	-1.273657	0.245624	2.760510	0.000000	0.000000	4.000000	22.000000	0.000000
22063.724651	-0.220261	0.586266	0.032857	81.663651	90.394287	120.469925	0.998930	0.000000	4.899198	0.000000	0.000000	0.000000	-1.273657	0.245624	2.760510	0.000000	0.000000	4.000000	22.000000	0.000000
22063.727984	-0.220261	0.586266	0.032857	81.663651	90.394287	120.469925	0.998930	0.000000	4.899198	0.000000	0.000000	0.000000	-1.273657	0.245624	2.760510	0.000000	0.000000	4.000000	22.000000	0.000000
22063.731318	-0.223960	0.586967	0.042545	82.730965	95.626610	123.768646	1.317768	0.000000	4.823224	0.000000	0.000000	0.000000	-1.109702	0.210174	2.906509	0.000000	0.000000	4.000000	22.000000	0.000000
22063.734651	-0.223960	0.586967	0.042545	82.730965	95.626610	123.768646	1.317768	0.000000	4.823224	0.000000	0.000000	0.000000	-1.109702	0.210174	2.906509	0.000000	0.000000	4.000000	22.000000	0.000000
22063.737984	-0.223960	0.586967	0.042545	82.730965	95.626610	123.768646	1.317768	0.000000	4.823224	0.000000	0.000000	0.000000	-1.109702	0.210174	2.906509	0.000000	0.000000	4.000000	22.000000	0.000000
22063.741318	-0.227123	0.587564	0.052519	83.528671	100.971275	127.818710	1.623148	0.000000	4.729206	0.000000	0.000000	0.000000	-0.949092	0.179256	2.992239	0.000000	0.000000	4.000000	22.000000	0.000000
22063.744651	-0.227123	0.587564	0.052519	83.528671	100.971275	127.818710	1.623148	0.000000	4.729206	0.000000	0.000000	0.000000	-0.949092	0.179256	2.992239	0.000000	0.000000	4.000000	22.000000	0.000000
22063.747984	-0.227123	0.587564	0.052519	83.528671	100.971275	127.818710	1.623148	0.000000	4.729206	0.000000	0.000000	0.000000	-0.949092	0.179256	2.992239	0.000000	0.000000	4.000000	22.000000	0.000000
22063.751318	-0.229645	0.587981	0.062618	83.709946	108.280190	134.304626	1.909168	0.000000	4.621155	0.000000	0.000000	0.000000	-0.756336	0.124818	3.029607	0.000000	0.000000	4.000000	22.000000	0.000000
22063.754651	-0.229645	0.587981	0.062618	83.709946	108.280190	134.304626	1.909168	0.000000	4.621155	0.000000	0.000000	0.000000	-0.756336	0.124818	3.029607	0.000000	0.000000	4.000000	22.000000	0.000000
22063.757984	-0.229645	0.587981	0.062618	83.709946	108.280190	134.304626	1.909168	0.000000	4.621155	0.000000	0.000000	0.000000	-0.756336	0.124818	3.029607	0.000000	0.000000	4.000000	22.000000	0.000000
22063.761318	-0.231422	0.588142	0.072619	83.171623	117.714363	142.710480	2.174618	0.000000	4.502337	0.000000	0.000000	0.000000	-0.533394	0.048474	3.000339	0.000000	0.000000	4.000000	22.000000	0.000000
22063.764651	-0.231422	0.588142	0.072619	83.171623	117.714363	142.710480	2.174618	0.000000	4.502337	0.000000	0.000000	0.000000	-0.533394	0.048474	3.000339	0.000000	0.000000	4.000000	22.000000	0.000000
22063.767984	-0.231422	0.588142	0.072619	83.171623	117.714363	142.710480	2.174618	0.000000	4.502337	0.000000	0.000000	0.000000	-0.533394	0.048474	3.000339	0.000000	0.000000	4.000000	22.000000	0.000000
22063.771318	-0.232732	0.588156	0.082588	82.383301	125.928978	149.877609	2.418199	0.000000	4.376336	0.000000	0.000000	0.000000	-0.392872	0.004026	2.990765	0.000000	0.000000	4.000000	22.000000	0.000000
22063.774651	-0.232732	0.588156	0.082588	82.383301	125.928978	149.877609	2.418199	0.000000	4.376336	0.000000	0.000000	0.000000	-0.392872	0.004026	2.990765	0.000000	0.000000	4.000000	22.000000	0.000000
22063.777984	-0.232732	0.588156	0.082588	82.383301	125.928978	149.877609	2.418199	0.000000	4.376336	0.000000	0.000000	0.000000	-0.392872	0.004026	2.990765	0.000000	0.000000	4.000000	22.000000	0.000000
22063.781318	-0.233637	0.588022	0.092494	81.579041	133.289627	156.212631	2.641498	0.000000	4.245290	0.000000	0.000000	0.000000	-0.271627	-0.040042	2.971707	0.000000	0.000000	4.000000	22.000000	0.000000
22063.784651	-0.233637	0.588022	0.092494	81.579041	133.289627	156.212631	2.641498	0.000000	4.245290	0.000000	0.000000	0.000000	-0.271627	-0.040042	2.971707	0.000000	0.000000	4.000000	22.000000	0.000000
22063.787984	-0.233637	0.588022	0.092494	81.579041	133.289627	156.212631	2.641498	0.000000	4.245290	0.000000	0.000000	0.000000	-0.271627	-0.040042	2.971707	0.000000	0.000000	4.000000	22.000000	0.000000
22063.791318	-0.234086	0.587682	0.102308	80.760391	140.406647	161.917419	2.845546	0.000000	4.111310	0.000000	0.000000	0.000000	-0.134583	-0.102160	2.944194	0.000000	0.000000	4.000000	22.000000	0.000000
22063.794651	-0.234086	0.587682	0.102308	80.760391	140.406647	161.917419	2.845546	0.000000	4.111310	0.000000	0.000000	0.000000	-0.134583	-0.102160	2.944194	0.000000	0.000000	4.000000	22.000000	0.000000
22063.797984	-0.234086	0.587682	0.102308	80.760391	140.406647	161.917419	2.845546	0.000000	4.111310	0.000000	0.000000	0.000000	-0.134583	-0.102160	2.944194	0.000000	0.000000	4.000000	22.000000	0.000000
22063.801318	-0.234004	0.587196	0.112104	79.953331	147.029053	166.843948	3.032976	0.000000	3.975054	0.000000	0.000000	0.000000	0.024689	-0.145719	2.938825	0.000000	0.000000	4.000000	22.000000	0.000000
22063.804651	-0.234004	0.587196	0.112104	79.953331	147.029053	166.843948	3.032976	0.000000	3.975054	0.000000	0.000000	0.000000	0.024689	-0.145719	2.938825	0.000000	0.000000	4.000000	22.000000	0.000000
22063.807984	-0.234004	0.587196	0.112104	79.953331	147.029053	166.843948	3.032976	0.000000	3.975054	0.000000	0.000000	0.000000	0.024689	-0.145719	2.938825	0.000000	0.000000	4.000000	22.000000	0.000000
22063.811318	-0.233435	0.586601	0.121948	79.463036	152.539749	171.024994	3.208251	0.000000	3.834987	0.000000	0.000000	0.000000	0.170576	-0.178294	2.953166	0.000000	0.000000	4.000000	22.000000	0.000000
22063.814651	-0.233435	0.586601	0.121948	79.463036	152.539749	171.024994	3.208251	0.000000	3.834987	0.000000	0.000000	0.000000	0.170576	-0.178294	2.953166	0.000000	0.000000	4.000000	22.000000	0.000000
22063.817984	-0.233435	0.586601	0.121948	79.463036	152.539749	171.024994	3.208251	0.000000	3.834987	0.000000	0.000000	0.000000	0.170576	-0.178294	2.953166	0.000000	0.000000	4.000000	22.000000	0.000000
22063.821318	-0.232192	0.585968	0.131888	79.507744	156.950684	174.565109	3.373094	0.000000	3.690832	0.000000	0.000000	0.000000	0.373000	-0.189989	2.982088	0.000000	0.000000	4.000000	22.000000	0.000000
22063.824651	-0.232192	0.585968	0.131888	79.507744	156.950684	174.565109	3.373094	0.000000	3.690832	0.000000	0.000000	0.000000	0.373000	-0.189989	2.982088	0.000000	0.000000	4.000000	22.000000	0.000000
22063.827984	-0.232192	0.585968	0.131888	79.507744	156.950684	174.565109	3.373094	0.000000	3.690832	0.000000	0.000000	0.000000	0.373000	-0.189989	2.982088	0.000000	0.000000	4.000000	22.000000	0.000000
22063.831318	-0.230174	0.585202	0.141720	79.717880	160.368317	177.218536	3.531467	0.000000	3.539597	0.000000	0.000000	0.000000	0.605254	-0.229759	2.949574	0.000000	0.000000	4.000000	22.000000	0.000000
22063.834651	-0.230174	0.585202	0.141720	79.717880	160.368317	177.218536	3.531467	0.000000	3.539597	0.000000	0.000000	0.000000	0.605254	-0.229759	2.949574	0.000000	0.000000	4.000000	22.000000	0.000000
22063.837984	-0.230174	0.585202	0.141720	79.717880	160.368317	177.218536	3.531467	0.000000	3.539597	0.000000	0.000000	0.000000	0.605254	-0.229759	2.949574	0.000000	0.000000	4.000000	22.000000	0.000000
22063.841318	-0.227445	0.584359	0.151382	79.945915	163.102051	179.227783	3.682350	0.000000	3.382351	0.000000	0.000000	0.000000	0.818857	-0.252943	2.898517	0.000000	0.000000	4.000000	22.000000	0.000000
22063.844651	-0.227445	0.584359	0.151382	79.945915	163.102051	179.227783	3.682350	0.000000	3.382351	0.000000	0.000000	0.000000	0.818857	-0.252943	2.898517	0.000000	0.000000	4.000000	22.000000	0.000000
22063.847984	-0.227445	0.584359	0.151382	79.945915	163.102051	179.227783	3.682350	0.000000	3.382351	0.000000	0.000000	0.000000	0.818857	-0.252943	2.898517	0.000000	0.000000	4.000000	22.000000	0.000000
22063.851318	-0.224186	0.583478	0.160664	80.187790	165.824371	-178.768509	3.824987	0.000000	3.220167	0.000000	0.000000	0.000000	0.977724	-0.264434	2.784737	0.000000	0.000000	4.000000	22.000000	0.000000
22063.854651	-0.224186	0.583478	0.160664	80.187790	165.824371	-178.768509	3.824987	0.000000	3.220167	0.000000	0.000000	0.000000	0.977724	-0.264434	2.784737	0.000000	0.000000	4.000000	22.000000	0.000000
22063.857984	-0.224186	0.583478	0.160664	80.187790	165.824371	-178.768509	3.824987	0.000000	3.220167	0.000000	0.000000	0.000000	0.977724	-0.264434	2.784737	0.000000	0.000000	4.000000	22.000000	0.000000
22063.861318	-0.220526	0.582626	0.169533	80.430099	169.200775	-176.184280	3.955996	0.000000	3.057793	0.000000	0.000000	0.000000	1.097993	-0.255418	2.660487	0.000000	0.000000	4.000000	22.000000	0.000000
22063.864651	-0.220526	0.582626	0.169533	80.430099	169.200775	-176.184280	3.955996	0.000000	3.057793	0.000000	0.000000	0.000000	1.097993	-0.255418	2.660487	0.000000	0.000000	4.000000	22.000000	0.000000
22063.867984	-0.220526	0.582626	0.169533	80.430099	169.200775	-176.184280	3.955996	0.000000	3.057793	0.000000	0.000000	0.000000	1.097993	-0.255418	2.660487	0.000000	0.000000	4.000000	22.000000	0.000000
22063.871318	-0.216542	0.581743	0.177982	80.638229	173.610809	-172.811035	4.075126	0.000000	2.897128	0.000000	0.000000	0.000000	1.195097	-0.264899	2.534683	0.000000	0.000000	4.000000	22.000000	0.000000
22063.874651	-0.216542	0.581743	0.177982	80.638229	173.610809	-172.811035	4.075126	0.000000	2.897128	0.000000	0.000000	0.000000	1.195097	-0.264899	2.534683	0.000000	0.000000	4.000000	22.000000	0.000000
22063.877984	-0.216542	0.581743	0.177982	80.638229	173.610809	-172.811035	4.075126	0.000000	2.897128	0.000000	0.000000	0.000000	1.195097	-0.264899	2.534683	0.000000	0.000000	4.000000	22.000000	0.000000
22063.881318	-0.212286	0.580822	0.186023	80.810440	178.722031	-168.939713	4.183022	0.000000	2.739038	0.000000	0.000000	0.000000	1.276903	-0.276420	2.412464	0.000000	0.000000	4.000000	22.000000	0.000000
22063.884651	-0.212286	0.580822	0.186023	80.810440	178.722031	-168.939713	4.183022	0.000000	2.739038	0.000000	0.000000	0.000000	1.276903	-0.276420	2.412464	0.000000	0.000000	4.000000	22.000000	0.000000
22063.887984	-0.212286	0.580822	0.186023	80.810440	178.722031	-168.939713	4.183022	0.000000	2.739038	0.000000	0.000000	0.000000	1.276903	-0.276420	2.412464	0.000000	0.000000	4.000000	22.000000	0.000000
22063.891318	-0.207619	0.579929	0.193716	80.968979	-176.197739	-164.990616	4.280629	0.000000	2.583839	0.000000	0.000000	0.000000	1.400186	-0.268021	2.307830	0.000000	0.000000	4.000000	22.000000	0.000000
22063.894651	-0.207619	0.579929	0.193716	80.968979	-176.197739	-164.990616	4.280629	0.000000	2.583839	0.000000	0.000000	0.000000	1.400186	-0.268021	2.307830	0.000000	0.000000	4.000000	22.000000	0.000000
22063.897984	-0.207619	0.579929	0.193716	80.968979	-176.197739	-164.990616	4.280629	0.000000	2.583839	0.000000	0.000000	0.000000	1.400186	-0.268021	2.307830	0.000000	0.000000	4.000000	22.000000	0.000000
22063.901318	-0.202527	0.578980	0.201101	81.132446	-172.103210	-161.753403	4.370800	0.000000	2.428190	0.000000	0.000000	0.000000	1.527399	-0.284616	2.215397	0.000000	0.000000	4.000000	22.000000	0.000000
22063.904651	-0.202527	0.578980	0.201101	81.132446	-172.103210	-161.753403	4.370800	0.000000	2.428190	0.000000	0.000000	0.000000	1.527399	-0.284616	2.215397	0.000000	0.000000	4.000000	22.000000	0.000000
22063.907984	-0.202527	0.578980	0.201101	81.132446	-172.103210	-161.753403	4.370800	0.000000	2.428190	0.000000	0.000000	0.000000	1.527399	-0.284616	2.215397	0.000000	0.000000	4.000000	22.000000	0.000000
22063.911318	-0.196918	0.577997	0.208067	81.336617	-169.825974	-160.142303	4.454483	0.000000	2.271031	0.000000	0.000000	0.000000	1.682841	-0.294798	2.090057	0.000000	0.000000	4.000000	22.000000	0.000000
22063.914651	-0.196918	0.577997	0.208067	81.336617	-169.825974	-160.142303	4.454483	0.000000	2.271031	0.000000	0.000000	0.000000	1.682841	-0.294798	2.090057	0.000000	0.000000	4.000000	22.000000	0.000000
22063.917984	-0.196918	0.577997	0.208067	81.336617	-169.825974	-160.142303	4.454483	0.000000	2.271031	0.000000	0.000000	0.000000	1.682841	-0.294798	2.090057	0.000000	0.000000	4.000000	22.000000	0.000000
22063.921318	-0.190811	0.577053	0.214533	81.396591	-169.032913	-159.955566	4.532421	0.000000	2.111199	0.000000	0.000000	0.000000	1.831870	-0.283104	1.939713	0.000000	0.000000	4.000000	22.000000	0.000000
22063.924651	-0.190811	0.577053	0.214533	81.396591	-169.032913	-159.955566	4.532421	0.000000	2.111199	0.000000	0.000000	0.000000	1.831870	-0.283104	1.939713	0.000000	0.000000	4.000000	22.000000	0.000000
22063.927984	-0.190811	0.577053	0.214533	81.396591	-169.032913	-159.955566	4.532421	0.000000	2.111199	0.000000	0.000000	0.000000	1.831870	-0.283104	1.939713	0.000000	0.000000	4.000000	22.000000	0.000000
22063.931318	-0.184353	0.576098	0.220340	81.191544	-168.911575	-160.454697	4.604471	0.000000	1.949064	0.000000	0.000000	0.000000	1.937565	-0.286585	1.742068	0.000000	0.000000	4.000000	22.000000	0.000000
22063.934651	-0.184353	0.576098	0.220340	81.191544	-168.911575	-160.454697	4.604471	0.000000	1.949064	0.000000	0.000000	0.000000	1.937565	-0.286585	1.742068	0.000000	0.000000	4.000000	22.000000	0.000000
22063.937984	-0.184353	0.576098	0.220340	81.191544	-168.911575	-160.454697	4.604471	0.000000	1.949064	0.000000	0.000000	0.000000	1.937565	-0.286585	1.742068	0.000000	0.000000	4.000000	22.000000	0.000000
22063.941318	-0.177556	0.575254	0.225589	80.901901	-168.707901	-160.893341	4.669515	0.000000	1.787634	0.000000	0.000000	0.000000	2.039195	-0.253234	1.574569	0.000000	0.000000	4.000000	22.000000	0.000000
22063.944651	-0.177556	0.575254	0.225589	80.901901	-168.707901	-160.893341	4.669515	0.000000	1.787634	0.000000	0.000000	0.000000	2.039195	-0.253234	1.574569	0.000000	0.000000	4.000000	22.000000	0.000000
22063.947984	-0.177556	0.575254	0.225589	80.901901	-168.707901	-160.893341	4.669515	0.000000	1.787634	0.000000	0.000000	0.000000	2.039195	-0.253234	1.574569	0.000000	0.000000	4.000000	22.000000	0.000000
22063.951318	-0.170597	0.574446	0.230222	80.561417	-167.689896	-160.581772	4.728371	0.000000	1.625578	0.000000	0.000000	0.000000	2.087641	-0.242356	1.389964	0.000000	0.000000	4.000000	22.000000	0.000000
22063.954651	-0.170597	0.574446	0.230222	80.561417	-167.689896	-160.581772	4.728371	0.000000	1.625578	0.000000	0.000000	0.000000	2.087641	-0.242356	1.389964	0.000000	0.000000	4.000000	22.000000	0.000000
22063.957984	-0.170597	0.574446	0.230222	80.561417	-167.689896	-160.581772	4.728371	0.000000	1.625578	0.000000	0.000000	0.000000	2.087641	-0.242356	1.389964	0.000000	0.000000	4.000000	22.000000	0.000000
22063.961318	-0.163637	0.573685	0.234243	80.168404	-165.886917	-159.533813	4.780297	0.000000	1.465864	0.000000	0.000000	0.000000	2.088059	-0.228251	1.206302	0.000000	0.000000	4.000000	22.000000	0.000000
22063.964651	-0.163637	0.573685	0.234243	80.168404	-165.886917	-159.533813	4.780297	0.000000	1.465864	0.000000	0.000000	0.000000	2.088059	-0.228251	1.206302	0.000000	0.000000	4.000000	22.000000	0.000000
22063.967984	-0.163637	0.573685	0.234243	80.168404	-165.886917	-159.533813	4.780297	0.000000	1.465864	0.000000	0.000000	0.000000	2.088059	-0.228251	1.206302	0.000000	0.000000	4.000000	22.000000	0.000000
22063.971318	-0.156503	0.572959	0.237722	79.748787	-163.768875	-158.203659	4.825112	0.000000	1.310836	0.000000	0.000000	0.000000	2.140131	-0.217854	1.043683	0.000000	0.000000	4.000000	22.000000	0.000000
22063.974651	-0.156503	0.572959	0.237722	79.748787	-163.768875	-158.203659	4.825112	0.000000	1.310836	0.000000	0.000000	0.000000	2.140131	-0.217854	1.043683	0.000000	0.000000	4.000000	22.000000	0.000000
22063.977984	-0.156503	0.572959	0.237722	79.748787	-163.768875	-158.203659	4.825112	0.000000	1.310836	0.000000	0.000000	0.000000	2.140131	-0.217854	1.043683	0.000000	0.000000	4.000000	22.000000	0.000000
22063.981318	-0.149283	0.572254	0.240663	79.389725	-161.963974	-157.158707	4.864481	0.000000	1.156214	0.000000	0.000000	0.000000	2.166020	-0.211510	0.882349	0.000000	0.000000	4.000000	22.000000	0.000000
22063.984651	-0.149283	0.572254	0.240663	79.389725	-161.963974	-157.158707	4.864481	0.000000	1.156214	0.000000	0.000000	0.000000	2.166020	-0.211510	0.882349	0.000000	0.000000	4.000000	22.000000	0.000000
22063.987984	-0.149283	0.572254	0.240663	79.389725	-161.963974	-157.158707	4.864481	0.000000	1.156214	0.000000	0.000000	0.000000	2.166020	-0.211510	0.882349	0.000000	0.000000	4.000000	22.000000	0.000000
22063.991318	-0.141898	0.571617	0.243112	79.209694	-160.765518	-156.520706	4.898350	0.000000	1.003081	0.000000	0.000000	0.000000	2.215349	-0.191117	0.734647	0.000000	0.000000	4.000000	22.000000	0.000000
22063.994651	-0.141898	0.571617	0.243112	79.209694	-160.765518	-156.520706	4.898350	0.000000	1.003081	0.000000	0.000000	0.000000	2.215349	-0.191117	0.734647	0.000000	0.000000	4.000000	22.000000	0.000000
22063.997984	-0.141898	0.571617	0.243112	79.209694	-160.765518	-156.520706	4.898350	0.000000	1.003081	0.000000	0.000000	0.000000	2.215349	-0.191117	0.734647	0.000000	0.000000	4.000000	22.000000	0.000000
22064.001318	-0.134234	0.571033	0.245109	79.254768	-160.109741	-155.568359	4.927360	0.000000	0.849190	0.000000	0.000000	0.000000	2.299261	-0.175251	0.599312	0.000000	0.000000	4.000000	22.000000	0.000000
22064.004651	-0.134234	0.571033	0.245109	79.254768	-160.109741	-155.568359	4.927360	0.000000	0.849190	0.000000	0.000000	0.000000	2.299261	-0.175251	0.599312	0.000000	0.000000	4.000000	22.000000	0.000000
22064.007984	-0.134234	0.571033	0.245109	79.254768	-160.109741	-155.568359	4.927360	0.000000	0.849190	0.000000	0.000000	0.000000	2.299261	-0.175251	0.599312	0.000000	0.000000	4.000000	22.000000	0.000000
22064.011318	-0.126458	0.570472	0.246548	79.318703	-159.540329	-153.739456	4.951934	0.000000	0.691630	0.000000	0.000000	0.000000	2.332947	-0.168361	0.431460	0.000000	0.000000	4.000000	22.000000	0.000000
22064.014651	-0.126458	0.570472	0.246548	79.318703	-159.540329	-153.739456	4.951934	0.000000	0.691630	0.000000	0.000000	0.000000	2.332947	-0.168361	0.431460	0.000000	0.000000	4.000000	22.000000	0.000000
22064.017984	-0.126458	0.570472	0.246548	79.318703	-159.540329	-153.739456	4.951934	0.000000	0.691630	0.000000	0.000000	0.000000	2.332947	-0.168361	0.431460	0.000000	0.000000	4.000000	22.000000	0.000000
22064.021318	-0.118553	0.569995	0.247434	79.323547	-158.963303	-152.044952	4.971456	0.000000	0.533499	0.000000	0.000000	0.000000	2.371382	-0.142903	0.266015	0.000000	0.000000	4.000000	22.000000	0.000000
22064.024651	-0.118553	0.569995	0.247434	79.323547	-158.963303	-152.044952	4.971456	0.000000	0.533499	0.000000	0.000000	0.000000	2.371382	-0.142903	0.266015	0.000000	0.000000	4.000000	22.000000	0.000000
22064.027984	-0.118553	0.569995	0.247434	79.323547	-158.963303	-152.044952	4.971456	0.000000	0.533499	0.000000	0.000000	0.000000	2.371382	-0.142903	0.266015	0.000000	0.000000	4.000000	22.000000	0.000000
22064.031318	-0.110631	0.569538	0.247713	79.263054	-158.543549	-151.077850	4.986003	0.000000	0.373859	0.000000	0.000000	0.000000	2.376486	-0.137086	0.083527	0.000000	0.000000	4.000000	22.000000	0.000000
22064.034651	-0.110631	0.569538	0.247713	79.263054	-158.543549	-151.077850	4.986003	0.000000	0.373859	0.000000	0.000000	0.000000	2.376486	-0.137086	0.083527	0.000000	0.000000	4.000000	22.000000	0.000000
22064.037984	-0.110631	0.569538	0.247713	79.263054	-158.543549	-151.077850	4.986003	0.000000	0.373859	0.000000	0.000000	0.000000	2.376486	-0.137086	0.083527	0.000000	0.000000	4.000000	22.000000	0.000000
22064.041318	-0.102775	0.569178	0.247357	79.170967	-158.270477	-150.888824	4.995401	0.000000	0.214394	0.000000	0.000000	0.000000	2.356837	-0.108021	-0.106661	0.000000	0.000000	4.000000	22.000000	0.000000
22064.044651	-0.102775	0.569178	0.247357	79.170967	-158.270477	-150.888824	4.995401	0.000000	0.214394	0.000000	0.000000	0.000000	2.356837	-0.108021	-0.106661	0.000000	0.000000	4.000000	22.000000	0.000000
22064.047984	-0.102775	0.569178	0.247357	79.170967	-158.270477	-150.888824	4.995401	0.000000	0.214394	0.000000	0.000000	0.000000	2.356837	-0.108021	-0.106661	0.000000	0.000000	4.000000	22.000000	0.000000
22064.051318	-0.094974	0.568940	0.246412	79.118881	-158.022385	-150.059814	4.999685	0.000000	0.056095	0.000000	0.000000	0.000000	2.340358	-0.071520	-0.283629	0.000000	0.000000	4.000000	22.000000	0.000000
22064.054651	-0.094974	0.568940	0.246412	79.118881	-158.022385	-150.059814	4.999685	0.000000	0.056095	0.000000	0.000000	0.000000	2.340358	-0.071520	-0.283629	0.000000	0.000000	4.000000	22.000000	0.000000
22064.057984	-0.094974	0.568940	0.246412	79.118881	-158.022385	-150.059814	4.999685	0.000000	0.056095	0.000000	0.000000	0.000000	2.340358	-0.071520	-0.283629	0.000000	0.000000	4.000000	22.000000	0.000000
22064.061318	-0.087451	0.568830	0.244908	79.197021	-157.823257	-148.843216	4.998960	0.000000	-0.101961	0.000000	0.000000	0.000000	2.256977	-0.032917	-0.451093	0.000000	0.000000	4.000000	22.000000	0.000000
22064.064651	-0.087451	0.568830	0.244908	79.197021	-157.823257	-148.843216	4.998960	0.000000	-0.101961	0.000000	0.000000	0.000000	2.256977	-0.032917	-0.451093	0.000000	0.000000	4.000000	22.000000	0.000000
22064.067984	-0.087451	0.568830	0.244908	79.197021	-157.823257	-148.843216	4.998960	0.000000	-0.101961	0.000000	0.000000	0.000000	2.256977	-0.032917	-0.451093	0.000000	0.000000	4.000000	22.000000	0.000000
22064.071318	-0.080058	0.568855	0.242929	79.434036	-157.754318	-148.148346	4.993449	0.000000	-0.255866	0.000000	0.000000	0.000000	2.217864	0.007546	-0.593764	0.000000	0.000000	4.000000	22.000000	0.000000
22064.074651	-0.080058	0.568855	0.242929	79.434036	-157.754318	-148.148346	4.993449	0.000000	-0.255866	0.000000	0.000000	0.000000	2.217864	0.007546	-0.593764	0.000000	0.000000	4.000000	22.000000	0.000000
22064.077984	-0.080058	0.568855	0.242929	79.434036	-157.754318	-148.148346	4.993449	0.000000	-0.255866	0.000000	0.000000	0.000000	2.217864	0.007546	-0.593764	0.000000	0.000000	4.000000	22.000000	0.000000
22064.081318	-0.072735	0.568925	0.240429	79.820938	-158.210358	-147.702805	4.983238	0.000000	-0.409074	0.000000	0.000000	0.000000	2.197017	0.020820	-0.749990	0.000000	0.000000	4.000000	22.000000	0.000000
22064.084651	-0.072735	0.568925	0.240429	79.820938	-158.210358	-147.702805	4.983238	0.000000	-0.409074	0.000000	0.000000	0.000000	2.197017	0.020820	-0.749990	0.000000	0.000000	4.000000	22.000000	0.000000
22064.087984	-0.072735	0.568925	0.240429	79.820938	-158.210358	-147.702805	4.983238	0.000000	-0.409074	0.000000	0.000000	0.000000	2.197017	0.020820	-0.749990	0.000000	0.000000	4.000000	22.000000	0.000000
22064.091318	-0.065626	0.569154	0.237402	80.292686	-159.423203	-147.573853	4.968156	0.000000	-0.563405	0.000000	0.000000	0.000000	2.132524	0.068762	-0.908065	0.000000	0.000000	4.000000	22.000000	0.000000
22064.094651	-0.065626	0.569154	0.237402	80.292686	-159.423203	-147.573853	4.968156	0.000000	-0.563405	0.000000	0.000000	0.000000	2.132524	0.068762	-0.908065	0.000000	0.000000	4.000000	22.000000	0.000000
22064.097984	-0.065626	0.569154	0.237402	80.292686	-159.423203	-147.573853	4.968156	0.000000	-0.563405	0.000000	0.000000	0.000000	2.132524	0.068762	-0.908065	0.000000	0.000000	4.000000	22.000000	0.000000
22064.101318	-0.058514	0.569461	0.233877	80.755905	-161.167374	-147.876465	4.948399	0.000000	-0.716487	0.000000	0.000000	0.000000	2.133621	0.092018	-1.057415	0.000000	0.000000	4.000000	22.000000	0.000000
22064.104651	-0.058514	0.569461	0.233877	80.755905	-161.167374	-147.876465	4.948399	0.000000	-0.716487	0.000000	0.000000	0.000000	2.133621	0.092018	-1.057415	0.000000	0.000000	4.000000	22.000000	0.000000
22064.107984	-0.058514	0.569461	0.233877	80.755905	-161.167374	-147.876465	4.948399	0.000000	-0.716487	0.000000	0.000000	0.000000	2.133621	0.092018	-1.057415	0.000000	0.000000	4.000000	22.000000	0.000000
22064.111318	-0.051510	0.569860	0.229850	81.139107	-163.080475	-148.297882	4.923147	0.000000	-0.873283	0.000000	0.000000	0.000000	2.101155	0.119916	-1.208183	0.000000	0.000000	4.000000	22.000000	0.000000
22064.114651	-0.051510	0.569860	0.229850	81.139107	-163.080475	-148.297882	4.923147	0.000000	-0.873283	0.000000	0.000000	0.000000	2.101155	0.119916	-1.208183	0.000000	0.000000	4.000000	22.000000	0.000000
22064.117984	-0.051510	0.569860	0.229850	81.139107	-163.080475	-148.297882	4.923147	0.000000	-0.873283	0.000000	0.000000	0.000000	2.101155	0.119916	-1.208183	0.000000	0.000000	4.000000	22.000000	0.000000
22064.121318	-0.044625	0.570362	0.225294	81.425545	-164.639999	-148.504517	4.892318	0.000000	-1.032096	0.000000	0.000000	0.000000	2.065691	0.150590	-1.366878	0.000000	0.000000	4.000000	22.000000	0.000000
22064.124651	-0.044625	0.570362	0.225294	81.425545	-164.639999	-148.504517	4.892318	0.000000	-1.032096	0.000000	0.000000	0.000000	2.065691	0.150590	-1.366878	0.000000	0.000000	4.000000	22.000000	0.000000
22064.127984	-0.044625	0.570362	0.225294	81.425545	-164.639999	-148.504517	4.892318	0.000000	-1.032096	0.000000	0.000000	0.000000	2.065691	0.150590	-1.366878	0.000000	0.000000	4.000000	22.000000	0.000000
22064.131318	-0.037906	0.570953	0.220283	81.606041	-165.085709	-147.902771	4.855482	0.000000	-1.193438	0.000000	0.000000	0.000000	2.015631	0.177275	-1.503380	0.000000	0.000000	4.000000	22.000000	0.000000
22064.134651	-0.037906	0.570953	0.220283	81.606041	-165.085709	-147.902771	4.855482	0.000000	-1.193438	0.000000	0.000000	0.000000	2.015631	0.177275	-1.503380	0.000000	0.000000	4.000000	22.000000	0.000000
22064.137984	-0.037906	0.570953	0.220283	81.606041	-165.085709	-147.902771	4.855482	0.000000	-1.193438	0.000000	0.000000	0.000000	2.015631	0.177275	-1.503380	0.000000	0.000000	4.000000	22.000000	0.000000
22064.141318	-0.031456	0.571577	0.214747	81.721039	-164.303513	-146.240417	4.812459	0.000000	-1.356555	0.000000	0.000000	0.000000	1.935040	0.187243	-1.660567	0.000000	0.000000	4.000000	22.000000	0.000000
22064.144651	-0.031456	0.571577	0.214747	81.721039	-164.303513	-146.240417	4.812459	0.000000	-1.356555	0.000000	0.000000	0.000000	1.935040	0.187243	-1.660567	0.000000	0.000000	4.000000	22.000000	0.000000
22064.147984	-0.031456	0.571577	0.214747	81.721039	-164.303513	-146.240417	4.812459	0.000000	-1.356555	0.000000	0.000000	0.000000	1.935040	0.187243	-1.660567	0.000000	0.000000	4.000000	22.000000	0.000000
22064.151318	-0.025317	0.572280	0.208775	81.891335	-163.492630	-144.390945	4.763246	0.000000	-1.520360	0.000000	0.000000	0.000000	1.841589	0.210816	-1.791658	0.000000	0.000000	4.000000	22.000000	0.000000
22064.154651	-0.025317	0.572280	0.208775	81.891335	-163.492630	-144.390945	4.763246	0.000000	-1.520360	0.000000	0.000000	0.000000	1.841589	0.210816	-1.791658	0.000000	0.000000	4.000000	22.000000	0.000000
22064.157984	-0.025317	0.572280	0.208775	81.891335	-163.492630	-144.390945	4.763246	0.000000	-1.520360	0.000000	0.000000	0.000000	1.841589	0.210816	-1.791658	0.000000	0.000000	4.000000	22.000000	0.000000
22064.161318	-0.019401	0.573022	0.202407	82.118584	-162.580551	-142.272110	4.707849	0.000000	-1.684089	0.000000	0.000000	0.000000	1.774765	0.222706	-1.910403	0.000000	0.000000	4.000000	22.000000	0.000000
22064.164651	-0.019401	0.573022	0.202407	82.118584	-162.580551	-142.272110	4.707849	0.000000	-1.684089	0.000000	0.000000	0.000000	1.774765	0.222706	-1.910403	0.000000	0.000000	4.000000	22.000000	0.000000
22064.167984	-0.019401	0.573022	0.202407	82.118584	-162.580551	-142.272110	4.707849	0.000000	-1.684089	0.000000	0.000000	0.000000	1.774765	0.222706	-1.910403	0.000000	0.000000	4.000000	22.000000	0.000000
22064.171318	-0.013838	0.573746	0.195664	82.389465	-161.692719	-140.203598	4.645259	0.000000	-1.849748	0.000000	0.000000	0.000000	1.668978	0.217119	-2.022894	0.000000	0.000000	4.000000	22.000000	0.000000
22064.174651	-0.013838	0.573746	0.195664	82.389465	-161.692719	-140.203598	4.645259	0.000000	-1.849748	0.000000	0.000000	0.000000	1.668978	0.217119	-2.022894	0.000000	0.000000	4.000000	22.000000	0.000000
22064.177984	-0.013838	0.573746	0.195664	82.389465	-161.692719	-140.203598	4.645259	0.000000	-1.849748	0.000000	0.000000	0.000000	1.668978	0.217119	-2.022894	0.000000	0.000000	4.000000	22.000000	0.000000
22064.181318	-0.008506	0.574508	0.188590	82.698166	-161.408707	-138.484680	4.575973	0.000000	-2.015061	0.000000	0.000000	0.000000	1.599673	0.228391	-2.122182	0.000000	0.000000	4.000000	22.000000	0.000000
22064.184651	-0.008506	0.574508	0.188590	82.698166	-161.408707	-138.484680	4.575973	0.000000	-2.015061	0.000000	0.000000	0.000000	1.599673	0.228391	-2.122182	0.000000	0.000000	4.000000	22.000000	0.000000
22064.187984	-0.008506	0.574508	0.188590	82.698166	-161.408707	-138.484680	4.575973	0.000000	-2.015061	0.000000	0.000000	0.000000	1.599673	0.228391	-2.122182	0.000000	0.000000	4.000000	22.000000	0.000000
22064.191318	-0.003347	0.575264	0.181191	83.028831	-162.107666	-137.608124	4.498540	0.000000	-2.182461	0.000000	0.000000	0.000000	1.547608	0.226878	-2.219765	0.000000	0.000000	4.000000	22.000000	0.000000
22064.194651	-0.003347	0.575264	0.181191	83.028831	-162.107666	-137.608124	4.498540	0.000000	-2.182461	0.000000	0.000000	0.000000	1.547608	0.226878	-2.219765	0.000000	0.000000	4.000000	22.000000	0.000000
22064.197984	-0.003347	0.575264	0.181191	83.028831	-162.107666	-137.608124	4.498540	0.000000	-2.182461	0.000000	0.000000	0.000000	1.547608	0.226878	-2.219765	0.000000	0.000000	4.000000	22.000000	0.000000
22064.201318	0.001603	0.576008	0.173464	83.360298	-163.186508	-137.313553	4.411585	0.000000	-2.353278	0.000000	0.000000	0.000000	1.485078	0.223406	-2.318052	0.000000	0.000000	4.000000	22.000000	0.000000
22064.204651	0.001603	0.576008	0.173464	83.360298	-163.186508	-137.313553	4.411585	0.000000	-2.353278	0.000000	0.000000	0.000000	1.485078	0.223406	-2.318052	0.000000	0.000000	4.000000	22.000000	0.000000
22064.207984	0.001603	0.576008	0.173464	83.360298	-163.186508	-137.313553	4.411585	0.000000	-2.353278	0.000000	0.000000	0.000000	1.485078	0.223406	-2.318052	0.000000	0.000000	4.000000	22.000000	0.000000
22064.211318	0.006431	0.576714	0.165484	83.673492	-163.914612	-136.877197	4.314386	0.000000	-2.527068	0.000000	0.000000	0.000000	1.448260	0.211720	-2.393936	0.000000	0.000000	4.000000	22.000000	0.000000
22064.214651	0.006431	0.576714	0.165484	83.673492	-163.914612	-136.877197	4.314386	0.000000	-2.527068	0.000000	0.000000	0.000000	1.448260	0.211720	-2.393936	0.000000	0.000000	4.000000	22.000000	0.000000
22064.217984	0.006431	0.576714	0.165484	83.673492	-163.914612	-136.877197	4.314386	0.000000	-2.527068	0.000000	0.000000	0.000000	1.448260	0.211720	-2.393936	0.000000	0.000000	4.000000	22.000000	0.000000
22064.221318	0.010898	0.577411	0.157341	83.990509	-163.614426	-135.126114	4.205338	0.000000	-2.704650	0.000000	0.000000	0.000000	1.340289	0.208910	-2.443115	0.000000	0.000000	4.000000	22.000000	0.000000
22064.224651	0.010898	0.577411	0.157341	83.990509	-163.614426	-135.126114	4.205338	0.000000	-2.704650	0.000000	0.000000	0.000000	1.340289	0.208910	-2.443115	0.000000	0.000000	4.000000	22.000000	0.000000
22064.227984	0.010898	0.577411	0.157341	83.990509	-163.614426	-135.126114	4.205338	0.000000	-2.704650	0.000000	0.000000	0.000000	1.340289	0.208910	-2.443115	0.000000	0.000000	4.000000	22.000000	0.000000
22064.231318	0.014899	0.578095	0.149136	84.325287	-162.385315	-132.348343	4.086865	0.000000	-2.880545	0.000000	0.000000	0.000000	1.200312	0.205318	-2.461411	0.000000	0.000000	4.000000	22.000000	0.000000
22064.234651	0.014899	0.578095	0.149136	84.325287	-162.385315	-132.348343	4.086865	0.000000	-2.880545	0.000000	0.000000	0.000000	1.200312	0.205318	-2.461411	0.000000	0.000000	4.000000	22.000000	0.000000
22064.237984	0.014899	0.578095	0.149136	84.325287	-162.385315	-132.348343	4.086865	0.000000	-2.880545	0.000000	0.000000	0.000000	1.200312	0.205318	-2.461411	0.000000	0.000000	4.000000	22.000000	0.000000
22064.241318	0.018448	0.578773	0.140918	84.674942	-161.146652	-129.769104	3.960815	0.000000	-3.051548	0.000000	0.000000	0.000000	1.064620	0.203452	-2.465466	0.000000	0.000000	4.000000	22.000000	0.000000
22064.244651	0.018448	0.578773	0.140918	84.674942	-161.146652	-129.769104	3.960815	0.000000	-3.051548	0.000000	0.000000	0.000000	1.064620	0.203452	-2.465466	0.000000	0.000000	4.000000	22.000000	0.000000
22064.247984	0.018448	0.578773	0.140918	84.674942	-161.146652	-129.769104	3.960815	0.000000	-3.051548	0.000000	0.000000	0.000000	1.064620	0.203452	-2.465466	0.000000	0.000000	4.000000	22.000000	0.000000
22064.251318	0.021474	0.579372	0.132677	85.009468	-160.530731	-128.024017	3.827491	0.000000	-3.217190	0.000000	0.000000	0.000000	0.907697	0.179624	-2.472329	0.000000	0.000000	4.000000	22.000000	0.000000
22064.254651	0.021474	0.579372	0.132677	85.009468	-160.530731	-128.024017	3.827491	0.000000	-3.217190	0.000000	0.000000	0.000000	0.907697	0.179624	-2.472329	0.000000	0.000000	4.000000	22.000000	0.000000
22064.257984	0.021474	0.579372	0.132677	85.009468	-160.530731	-128.024017	3.827491	0.000000	-3.217190	0.000000	0.000000	0.000000	0.907697	0.179624	-2.472329	0.000000	0.000000	4.000000	22.000000	0.000000
22064.261318	0.024160	0.579944	0.124425	85.356575	-162.137131	-128.545776	3.687798	0.000000	-3.376411	0.000000	0.000000	0.000000	0.805784	0.171593	-2.475591	0.000000	0.000000	4.000000	22.000000	0.000000
22064.264651	0.024160	0.579944	0.124425	85.356575	-162.137131	-128.545776	3.687798	0.000000	-3.376411	0.000000	0.000000	0.000000	0.805784	0.171593	-2.475591	0.000000	0.000000	4.000000	22.000000	0.000000
22064.267984	0.024160	0.579944	0.124425	85.356575	-162.137131	-128.545776	3.687798	0.000000	-3.376411	0.000000	0.000000	0.000000	0.805784	0.171593	-2.475591	0.000000	0.000000	4.000000	22.000000	0.000000
22064.271318	0.026623	0.580409	0.116103	85.673553	-166.191299	-131.453217	3.539299	0.000000	-3.531764	0.000000	0.000000	0.000000	0.738851	0.139695	-2.496528	0.000000	0.000000	4.000000	22.000000	0.000000
22064.274651	0.026623	0.580409	0.116103	85.673553	-166.191299	-131.453217	3.539299	0.000000	-3.531764	0.000000	0.000000	0.000000	0.738851	0.139695	-2.496528	0.000000	0.000000	4.000000	22.000000	0.000000
22064.277984	0.026623	0.580409	0.116103	85.673553	-166.191299	-131.453217	3.539299	0.000000	-3.531764	0.000000	0.000000	0.000000	0.738851	0.139695	-2.496528	0.000000	0.000000	4.000000	22.000000	0.000000
22064.281318	0.028757	0.580722	0.107652	85.910118	-171.935303	-136.069977	3.379133	0.000000	-3.685304	0.000000	0.000000	0.000000	0.640196	0.093847	-2.535250	0.000000	0.000000	4.000000	22.000000	0.000000
22064.284651	0.028757	0.580722	0.107652	85.910118	-171.935303	-136.069977	3.379133	0.000000	-3.685304	0.000000	0.000000	0.000000	0.640196	0.093847	-2.535250	0.000000	0.000000	4.000000	22.000000	0.000000
22064.287984	0.028757	0.580722	0.107652	85.910118	-171.935303	-136.069977	3.379133	0.000000	-3.685304	0.000000	0.000000	0.000000	0.640196	0.093847	-2.535250	0.000000	0.000000	4.000000	22.000000	0.000000
22064.291318	0.030541	0.580916	0.099009	86.019653	-177.739578	-140.058273	3.207158	0.000000	-3.835901	0.000000	0.000000	0.000000	0.535218	0.058141	-2.592807	0.000000	0.000000	4.000000	22.000000	0.000000
22064.294651	0.030541	0.580916	0.099009	86.019653	-177.739578	-140.058273	3.207158	0.000000	-3.835901	0.000000	0.000000	0.000000	0.535218	0.058141	-2.592807	0.000000	0.000000	4.000000	22.000000	0.000000
22064.297984	0.030541	0.580916	0.099009	86.019653	-177.739578	-140.058273	3.207158	0.000000	-3.835901	0.000000	0.000000	0.000000	0.535218	0.058141	-2.592807	0.000000	0.000000	4.000000	22.000000	0.000000
22064.301318	0.031916	0.581024	0.090334	86.047752	178.945297	-141.205688	3.021517	0.000000	-3.983771	0.000000	0.000000	0.000000	0.412481	0.032235	-2.602586	0.000000	0.000000	4.000000	22.000000	0.000000
22064.304651	0.031916	0.581024	0.090334	86.047752	178.945297	-141.205688	3.021517	0.000000	-3.983771	0.000000	0.000000	0.000000	0.412481	0.032235	-2.602586	0.000000	0.000000	4.000000	22.000000	0.000000
22064.307984	0.031916	0.581024	0.090334	86.047752	178.945297	-141.205688	3.021517	0.000000	-3.983771	0.000000	0.000000	0.000000	0.412481	0.032235	-2.602586	0.000000	0.000000	4.000000	22.000000	0.000000
22064.311318	0.032822	0.581113	0.081661	86.059357	179.959595	-138.949341	2.825040	0.000000	-4.125427	0.000000	0.000000	0.000000	0.271895	0.026839	-2.601932	0.000000	0.000000	4.000000	22.000000	0.000000
22064.314651	0.032822	0.581113	0.081661	86.059357	179.959595	-138.949341	2.825040	0.000000	-4.125427	0.000000	0.000000	0.000000	0.271895	0.026839	-2.601932	0.000000	0.000000	4.000000	22.000000	0.000000
22064.317984	0.032822	0.581113	0.081661	86.059357	179.959595	-138.949341	2.825040	0.000000	-4.125427	0.000000	0.000000	0.000000	0.271895	0.026839	-2.601932	0.000000	0.000000	4.000000	22.000000	0.000000
22064.321318	0.033237	0.581229	0.073131	86.135933	-177.153809	-135.571350	2.618730	0.000000	-4.259373	0.000000	0.000000	0.000000	0.124644	0.034898	-2.558868	0.000000	0.000000	4.000000	22.000000	0.000000
22064.324651	0.033237	0.581229	0.073131	86.135933	-177.153809	-135.571350	2.618730	0.000000	-4.259373	0.000000	0.000000	0.000000	0.124644	0.034898	-2.558868	0.000000	0.000000	4.000000	22.000000	0.000000
22064.327984	0.033237	0.581229	0.073131	86.135933	-177.153809	-135.571350	2.618730	0.000000	-4.259373	0.000000	0.000000	0.000000	0.124644	0.034898	-2.558868	0.000000	0.000000	4.000000	22.000000	0.000000
22064.331318	0.033217	0.581429	0.064862	86.391960	-173.168213	-131.091202	2.405827	0.000000	-4.383150	0.000000	0.000000	0.000000	-0.006199	0.059943	-2.480878	0.000000	0.000000	4.000000	22.000000	0.000000
22064.334651	0.033217	0.581429	0.064862	86.391960	-173.168213	-131.091202	2.405827	0.000000	-4.383150	0.000000	0.000000	0.000000	-0.006199	0.059943	-2.480878	0.000000	0.000000	4.000000	22.000000	0.000000
22064.337984	0.033217	0.581429	0.064862	86.391960	-173.168213	-131.091202	2.405827	0.000000	-4.383150	0.000000	0.000000	0.000000	-0.006199	0.059943	-2.480878	0.000000	0.000000	4.000000	22.000000	0.000000
22064.341318	0.032759	0.581676	0.056892	86.853401	-168.277374	-125.305244	2.188795	0.000000	-4.495462	0.000000	0.000000	0.000000	-0.137433	0.074016	-2.391074	0.000000	0.000000	4.000000	22.000000	0.000000
22064.344651	0.032759	0.581676	0.056892	86.853401	-168.277374	-125.305244	2.188795	0.000000	-4.495462	0.000000	0.000000	0.000000	-0.137433	0.074016	-2.391074	0.000000	0.000000	4.000000	22.000000	0.000000
22064.347984	0.032759	0.581676	0.056892	86.853401	-168.277374	-125.305244	2.188795	0.000000	-4.495462	0.000000	0.000000	0.000000	-0.137433	0.074016	-2.391074	0.000000	0.000000	4.000000	22.000000	0.000000
22064.351318	0.031947	0.581906	0.049071	87.402710	-161.539780	-117.740059	1.969452	0.000000	-4.595787	0.000000	0.000000	0.000000	-0.243612	0.069035	-2.346280	0.000000	0.000000	4.000000	22.000000	0.000000
22064.354651	0.031947	0.581906	0.049071	87.402710	-161.539780	-117.740059	1.969452	0.000000	-4.595787	0.000000	0.000000	0.000000	-0.243612	0.069035	-2.346280	0.000000	0.000000	4.000000	22.000000	0.000000
22064.357984	0.031947	0.581906	0.049071	87.402710	-161.539780	-117.740059	1.969452	0.000000	-4.595787	0.000000	0.000000	0.000000	-0.243612	0.069035	-2.346280	0.000000	0.000000	4.000000	22.000000	0.000000
22064.361318	0.030843	0.582084	0.041366	87.931519	-151.472137	-107.275108	1.742867	0.000000	-4.686408	0.000000	0.000000	0.000000	-0.331179	0.053480	-2.311464	0.000000	0.000000	4.000000	22.000000	0.000000
22064.364651	0.030843	0.582084	0.041366	87.931519	-151.472137	-107.275108	1.742867	0.000000	-4.686408	0.000000	0.000000	0.000000	-0.331179	0.053480	-2.311464	0.000000	0.000000	4.000000	22.000000	0.000000
22064.367984	0.030843	0.582084	0.041366	87.931519	-151.472137	-107.275108	1.742867	0.000000	-4.686408	0.000000	0.000000	0.000000	-0.331179	0.053480	-2.311464	0.000000	0.000000	4.000000	22.000000	0.000000
22064.371318	0.029316	0.582193	0.033707	88.336815	-135.418350	-90.860298	1.507217	0.000000	-4.767421	0.000000	0.000000	0.000000	-0.457900	0.032571	-2.297749	0.000000	0.000000	4.000000	22.000000	0.000000
22064.374651	0.029316	0.582193	0.033707	88.336815	-135.418350	-90.860298	1.507217	0.000000	-4.767421	0.000000	0.000000	0.000000	-0.457900	0.032571	-2.297749	0.000000	0.000000	4.000000	22.000000	0.000000
22064.377984	0.029316	0.582193	0.033707	88.336815	-135.418350	-90.860298	1.507217	0.000000	-4.767421	0.000000	0.000000	0.000000	-0.457900	0.032571	-2.297749	0.000000	0.000000	4.000000	22.000000	0.000000
22064.381318	0.027181	0.582215	0.026086	88.488197	-112.576202	-67.385010	1.261127	0.000000	-4.838342	0.000000	0.000000	0.000000	-0.640629	0.006510	-2.286117	0.000000	0.000000	4.000000	22.000000	0.000000
22064.384651	0.027181	0.582215	0.026086	88.488197	-112.576202	-67.385010	1.261127	0.000000	-4.838342	0.000000	0.000000	0.000000	-0.640629	0.006510	-2.286117	0.000000	0.000000	4.000000	22.000000	0.000000
22064.387984	0.027181	0.582215	0.026086	88.488197	-112.576202	-67.385010	1.261127	0.000000	-4.838342	0.000000	0.000000	0.000000	-0.640629	0.006510	-2.286117	0.000000	0.000000	4.000000	22.000000	0.000000
22064.391318	0.024474	0.582298	0.018634	88.308121	-89.810944	-44.213848	1.004642	0.000000	-4.898030	0.000000	0.000000	0.000000	-0.812133	0.024995	-2.235796	0.000000	0.000000	4.000000	22.000000	0.000000
22064.394651	0.024474	0.582298	0.018634	88.308121	-89.810944	-44.213848	1.004642	0.000000	-4.898030	0.000000	0.000000	0.000000	-0.812133	0.024995	-2.235796	0.000000	0.000000	4.000000	22.000000	0.000000
22064.397984	0.024474	0.582298	0.018634	88.308121	-89.810944	-44.213848	1.004642	0.000000	-4.898030	0.000000	0.000000	0.000000	-0.812133	0.024995	-2.235796	0.000000	0.000000	4.000000	22.000000	0.000000
22064.401318	0.021224	0.582435	0.011367	87.894020	-73.918175	-28.278069	0.740247	0.000000	-4.944900	0.000000	0.000000	0.000000	-0.974936	0.041104	-2.180106	0.000000	0.000000	4.000000	22.000000	0.000000
22064.404651	0.021224	0.582435	0.011367	87.894020	-73.918175	-28.278069	0.740247	0.000000	-4.944900	0.000000	0.000000	0.000000	-0.974936	0.041104	-2.180106	0.000000	0.000000	4.000000	22.000000	0.000000
22064.407984	0.021224	0.582435	0.011367	87.894020	-73.918175	-28.278069	0.740247	0.000000	-4.944900	0.000000	0.000000	0.000000	-0.974936	0.041104	-2.180106	0.000000	0.000000	4.000000	22.000000	0.000000
22064.411318	0.017528	0.582685	0.004391	87.346573	-64.112953	-18.466490	0.466779	0.000000	-4.978164	0.000000	0.000000	0.000000	-1.108855	0.074977	-2.092595	0.000000	0.000000	4.000000	22.000000	0.000000
22064.414651	0.017528	0.582685	0.004391	87.346573	-64.112953	-18.466490	0.466779	0.000000	-4.978164	0.000000	0.000000	0.000000	-1.108855	0.074977	-2.092595	0.000000	0.000000	4.000000	22.000000	0.000000
22064.417984	0.017528	0.582685	0.004391	87.346573	-64.112953	-18.466490	0.466779	0.000000	-4.978164	0.000000	0.000000	0.000000	-1.108855	0.074977	-2.092595	0.000000	0.000000	4.000000	22.000000	0.000000
22064.421318	0.013340	0.583018	-0.002266	86.712227	-57.915592	-12.236331	0.186688	0.000000	-4.996514	0.000000	0.000000	0.000000	-1.256293	0.099884	-1.997165	0.000000	0.000000	4.000000	22.000000	0.000000
22064.424651	0.013340	0.583018	-0.002266	86.712227	-57.915592	-12.236331	0.186688	0.000000	-4.996514	0.000000	0.000000	0.000000	-1.256293	0.099884	-1.997165	0.000000	0.000000	4.000000	22.000000	0.000000
22064.427984	0.013340	0.583018	-0.002266	86.712227	-57.915592	-12.236331	0.186688	0.000000	-4.996514	0.000000	0.000000	0.000000	-1.256293	0.099884	-1.997165	0.000000	0.000000	4.000000	22.000000	0.000000
22064.431318	0.008618	0.583448	-0.008483	86.004677	-53.514488	-7.760009	-0.099942	0.000000	-4.999002	0.000000	0.000000	0.000000	-1.416595	0.129088	-1.865021	0.000000	0.000000	4.000000	22.000000	0.000000
22064.434651	0.008618	0.583448	-0.008483	86.004677	-53.514488	-7.760009	-0.099942	0.000000	-4.999002	0.000000	0.000000	0.000000	-1.416595	0.129088	-1.865021	0.000000	0.000000	4.000000	22.000000	0.000000
22064.437984	0.008618	0.583448	-0.008483	86.004677	-53.514488	-7.760009	-0.099942	0.000000	-4.999002	0.000000	0.000000	0.000000	-1.416595	0.129088	-1.865021	0.000000	0.000000	4.000000	22.000000	0.000000
22064.441318	0.003397	0.583911	-0.014251	85.289902	-50.064899	-4.126772	-0.389296	0.000000	-4.984822	0.000000	0.000000	0.000000	-1.566366	0.138759	-1.730576	0.000000	0.000000	4.000000	22.000000	0.000000
22064.444651	0.003397	0.583911	-0.014251	85.289902	-50.064899	-4.126772	-0.389296	0.000000	-4.984822	0.000000	0.000000	0.000000	-1.566366	0.138759	-1.730576	0.000000	0.000000	4.000000	22.000000	0.000000
22064.447984	0.003397	0.583911	-0.014251	85.289902	-50.064899	-4.126772	-0.389296	0.000000	-4.984822	0.000000	0.000000	0.000000	-1.566366	0.138759	-1.730576	0.000000	0.000000	4.000000	22.000000	0.000000
22064.451318	-0.002356	0.584337	-0.019632	84.641159	-46.795246	-0.473403	-0.682698	0.000000	-4.953173	0.000000	0.000000	0.000000	-1.726024	0.128064	-1.614111	0.000000	0.000000	4.000000	22.000000	0.000000
22064.454651	-0.002356	0.584337	-0.019632	84.641159	-46.795246	-0.473403	-0.682698	0.000000	-4.953173	0.000000	0.000000	0.000000	-1.726024	0.128064	-1.614111	0.000000	0.000000	4.000000	22.000000	0.000000
22064.457984	-0.002356	0.584337	-0.019632	84.641159	-46.795246	-0.473403	-0.682698	0.000000	-4.953173	0.000000	0.000000	0.000000	-1.726024	0.128064	-1.614111	0.000000	0.000000	4.000000	22.000000	0.000000
22064.461318	-0.008675	0.584787	-0.024658	84.117470	-43.350143	3.635914	-0.981582	0.000000	-4.882179	0.000000	0.000000	0.000000	-1.895589	0.134726	-1.507875	0.000000	0.000000	4.000000	22.000000	0.000000
22064.464651	-0.008675	0.584787	-0.024658	84.117470	-43.350143	3.635914	-0.981582	0.000000	-4.882179	0.000000	0.000000	0.000000	-1.895589	0.134726	-1.507875	0.000000	0.000000	4.000000	22.000000	0.000000
22064.467984	-0.008675	0.584787	-0.024658	84.117470	-43.350143	3.635914	-0.981582	0.000000	-4.882179	0.000000	0.000000	0.000000	-1.895589	0.134726	-1.507875	0.000000	0.000000	4.000000	22.000000	0.000000
22064.471318	-0.015554	0.585238	-0.029323	83.680870	-39.738384	8.176737	-1.232894	0.000000	-4.566247	0.000000	0.000000	0.000000	-2.063652	0.135304	-1.399498	0.000000	0.000000	4.000000	22.000000	0.000000
22064.474651	-0.015554	0.585238	-0.029323	83.680870	-39.738384	8.176737	-1.232894	0.000000	-4.566247	0.000000	0.000000	0.000000	-2.063652	0.135304	-1.399498	0.000000	0.000000	4.000000	22.000000	0.000000
22064.477984	-0.015554	0.585238	-0.029323	83.680870	-39.738384	8.176737	-1.232894	0.000000	-4.566247	0.000000	0.000000	0.000000	-2.063652	0.135304	-1.399498	0.000000	0.000000	4.000000	22.000000	0.000000
22064.481318	-0.022955	0.585730	-0.033593	83.241951	-36.773804	12.044847	-1.466144	0.000000	-4.222305	0.000000	0.000000	0.000000	-2.220330	0.147817	-1.280905	0.000000	0.000000	4.000000	22.000000	0.000000
22064.484651	-0.022955	0.585730	-0.033593	83.241951	-36.773804	12.044847	-1.466144	0.000000	-4.222305	0.000000	0.000000	0.000000	-2.220330	0.147817	-1.280905	0.000000	0.000000	4.000000	22.000000	0.000000
22064.487984	-0.022955	0.585730	-0.033593	83.241951	-36.773804	12.044847	-1.466144	0.000000	-4.222305	0.000000	0.000000	0.000000	-2.220330	0.147817	-1.280905	0.000000	0.000000	4.000000	22.000000	0.000000
22064.491318	-0.030855	0.586289	-0.037360	82.766876	-34.611919	13.617778	-1.679628	0.000000	-3.852250	0.000000	0.000000	0.000000	-2.370137	0.167734	-1.130280	0.000000	0.000000	4.000000	22.000000	0.000000
22064.494651	-0.030855	0.586289	-0.037360	82.766876	-34.611919	13.617778	-1.679628	0.000000	-3.852250	0.000000	0.000000	0.000000	-2.370137	0.167734	-1.130280	0.000000	0.000000	4.000000	22.000000	0.000000
22064.497984	-0.030855	0.586289	-0.037360	82.766876	-34.611919	13.617778	-1.679628	0.000000	-3.852250	0.000000	0.000000	0.000000	-2.370137	0.167734	-1.130280	0.000000	0.000000	4.000000	22.000000	0.000000
22064.501318	-0.039065	0.586910	-0.040562	82.291336	-32.791718	13.776729	-1.868008	0.000000	-3.457227	0.000000	0.000000	0.000000	-2.462790	0.186207	-0.960563	0.000000	0.000000	4.000000	22.000000	0.000000
22064.504651	-0.039065	0.586910	-0.040562	82.291336	-32.791718	13.776729	-1.868008	0.000000	-3.457227	0.000000	0.000000	0.000000	-2.462790	0.186207	-0.960563	0.000000	0.000000	4.000000	22.000000	0.000000
22064.507984	-0.039065	0.586910	-0.040562	82.291336	-32.791718	13.776729	-1.868008	0.000000	-3.457227	0.000000	0.000000	0.000000	-2.462790	0.186207	-0.960563	0.000000	0.000000	4.000000	22.000000	0.000000
22064.511318	-0.047673	0.587573	-0.043077	81.870926	-30.544159	14.835993	-2.028102	0.000000	-3.046762	0.000000	0.000000	0.000000	-2.582334	0.198989	-0.754615	0.000000	0.000000	4.000000	22.000000	0.000000
22064.514651	-0.047673	0.587573	-0.043077	81.870926	-30.544159	14.835993	-2.028102	0.000000	-3.046762	0.000000	0.000000	0.000000	-2.582334	0.198989	-0.754615	0.000000	0.000000	4.000000	22.000000	0.000000
22064.517984	-0.047673	0.587573	-0.043077	81.870926	-30.544159	14.835993	-2.028102	0.000000	-3.046762	0.000000	0.000000	0.000000	-2.582334	0.198989	-0.754615	0.000000	0.000000	4.000000	22.000000	0.000000
22064.521318	-0.056680	0.588275	-0.044970	81.519920	-27.499529	17.396521	-2.153871	0.000000	-2.616373	0.000000	0.000000	0.000000	-2.702102	0.210631	-0.567855	0.000000	0.000000	4.000000	22.000000	0.000000
22064.524651	-0.056680	0.588275	-0.044970	81.519920	-27.499529	17.396521	-2.153871	0.000000	-2.616373	0.000000	0.000000	0.000000	-2.702102	0.210631	-0.567855	0.000000	0.000000	4.000000	22.000000	0.000000
22064.527984	-0.056680	0.588275	-0.044970	81.519920	-27.499529	17.396521	-2.153871	0.000000	-2.616373	0.000000	0.000000	0.000000	-2.702102	0.210631	-0.567855	0.000000	0.000000	4.000000	22.000000	0.000000
22064.531318	-0.066048	0.589049	-0.046172	81.180183	-23.843458	20.416948	-2.248513	0.000000	-2.166023	0.000000	0.000000	0.000000	-2.810665	0.232092	-0.360469	0.000000	0.000000	4.000000	22.000000	0.000000
22064.534651	-0.066048	0.589049	-0.046172	81.180183	-23.843458	20.416948	-2.248513	0.000000	-2.166023	0.000000	0.000000	0.000000	-2.810665	0.232092	-0.360469	0.000000	0.000000	4.000000	22.000000	0.000000
22064.537984	-0.066048	0.589049	-0.046172	81.180183	-23.843458	20.416948	-2.248513	0.000000	-2.166023	0.000000	0.000000	0.000000	-2.810665	0.232092	-0.360469	0.000000	0.000000	4.000000	22.000000	0.000000
22064.541318	-0.075697	0.589835	-0.046805	80.813164	-19.706757	23.253895	-2.308591	0.000000	-1.697579	0.000000	0.000000	0.000000	-2.894527	0.235831	-0.190050	0.000000	0.000000	4.000000	22.000000	0.000000
22064.544651	-0.075697	0.589835	-0.046805	80.813164	-19.706757	23.253895	-2.308591	0.000000	-1.697579	0.000000	0.000000	0.000000	-2.894527	0.235831	-0.190050	0.000000	0.000000	4.000000	22.000000	0.000000
22064.547984	-0.075697	0.589835	-0.046805	80.813164	-19.706757	23.253895	-2.308591	0.000000	-1.697579	0.000000	0.000000	0.000000	-2.894527	0.235831	-0.190050	0.000000	0.000000	4.000000	22.000000	0.000000
22064.551318	-0.085545	0.590670	-0.046831	80.390373	-15.190646	26.512339	-2.340266	0.000000	-1.215158	0.000000	0.000000	0.000000	-2.954543	0.250445	-0.007790	0.000000	0.000000	4.000000	22.000000	0.000000
22064.554651	-0.085545	0.590670	-0.046831	80.390373	-15.190646	26.512339	-2.340266	0.000000	-1.215158	0.000000	0.000000	0.000000	-2.954543	0.250445	-0.007790	0.000000	0.000000	4.000000	22.000000	0.000000
22064.557984	-0.085545	0.590670	-0.046831	80.390373	-15.190646	26.512339	-2.340266	0.000000	-1.215158	0.000000	0.000000	0.000000	-2.954543	0.250445	-0.007790	0.000000	0.000000	4.000000	22.000000	0.000000
22064.561318	-0.095609	0.591501	-0.046336	79.887962	-10.561619	30.653162	-2.341565	0.000000	-0.722734	0.000000	0.000000	0.000000	-3.019167	0.249406	0.148471	0.000000	0.000000	4.000000	22.000000	0.000000
22064.564651	-0.095609	0.591501	-0.046336	79.887962	-10.561619	30.653162	-2.341565	0.000000	-0.722734	0.000000	0.000000	0.000000	-3.019167	0.249406	0.148471	0.000000	0.000000	4.000000	22.000000	0.000000
22064.567984	-0.095609	0.591501	-0.046336	79.887962	-10.561619	30.653162	-2.341565	0.000000	-0.722734	0.000000	0.000000	0.000000	-3.019167	0.249406	0.148471	0.000000	0.000000	4.000000	22.000000	0.000000
22064.571318	-0.105736	0.592332	-0.045219	79.329781	-6.073223	35.156776	-2.316819	0.000000	-0.219539	0.000000	0.000000	0.000000	-3.037991	0.249130	0.335309	0.000000	0.000000	4.000000	22.000000	0.000000
22064.574651	-0.105736	0.592332	-0.045219	79.329781	-6.073223	35.156776	-2.316819	0.000000	-0.219539	0.000000	0.000000	0.000000	-3.037991	0.249130	0.335309	0.000000	0.000000	4.000000	22.000000	0.000000
22064.577984	-0.105736	0.592332	-0.045219	79.329781	-6.073223	35.156776	-2.316819	0.000000	-0.219539	0.000000	0.000000	0.000000	-3.037991	0.249130	0.335309	0.000000	0.000000	4.000000	22.000000	0.000000
22064.581318	-0.115808	0.593092	-0.043465	78.888313	-1.831812	38.709782	-2.260935	0.000000	0.286793	0.000000	0.000000	0.000000	-3.021502	0.228046	0.526011	0.000000	0.000000	4.000000	22.000000	0.000000
22064.584651	-0.115808	0.593092	-0.043465	78.888313	-1.831812	38.709782	-2.260935	0.000000	0.286793	0.000000	0.000000	0.000000	-3.021502	0.228046	0.526011	0.000000	0.000000	4.000000	22.000000	0.000000
22064.587984	-0.115808	0.593092	-0.043465	78.888313	-1.831812	38.709782	-2.260935	0.000000	0.286793	0.000000	0.000000	0.000000	-3.021502	0.228046	0.526011	0.000000	0.000000	4.000000	22.000000	0.000000
22064.591318	-0.125682	0.593735	-0.041172	78.725700	2.495515	41.992104	-2.173266	0.000000	0.790376	0.000000	0.000000	0.000000	-2.962402	0.192778	0.688054	0.000000	0.000000	4.000000	22.000000	0.000000
22064.594651	-0.125682	0.593735	-0.041172	78.725700	2.495515	41.992104	-2.173266	0.000000	0.790376	0.000000	0.000000	0.000000	-2.962402	0.192778	0.688054	0.000000	0.000000	4.000000	22.000000	0.000000
22064.597984	-0.125682	0.593735	-0.041172	78.725700	2.495515	41.992104	-2.173266	0.000000	0.790376	0.000000	0.000000	0.000000	-2.962402	0.192778	0.688054	0.000000	0.000000	4.000000	22.000000	0.000000
22064.601318	-0.135467	0.594302	-0.038201	78.837120	7.161340	45.553768	-2.058590	0.000000	1.284110	0.000000	0.000000	0.000000	-2.935304	0.170085	0.891263	0.000000	0.000000	4.000000	22.000000	0.000000
22064.604651	-0.135467	0.594302	-0.038201	78.837120	7.161340	45.553768	-2.058590	0.000000	1.284110	0.000000	0.000000	0.000000	-2.935304	0.170085	0.891263	0.000000	0.000000	4.000000	22.000000	0.000000
22064.607984	-0.135467	0.594302	-0.038201	78.837120	7.161340	45.553768	-2.058590	0.000000	1.284110	0.000000	0.000000	0.000000	-2.935304	0.170085	0.891263	0.000000	0.000000	4.000000	22.000000	0.000000
22064.611318	-0.145123	0.594829	-0.034469	79.082954	11.621032	48.777802	-1.910046	0.000000	1.773327	0.000000	0.000000	0.000000	-2.897051	0.158292	1.119480	0.000000	0.000000	4.000000	22.000000	0.000000
22064.614651	-0.145123	0.594829	-0.034469	79.082954	11.621032	48.777802	-1.910046	0.000000	1.773327	0.000000	0.000000	0.000000	-2.897051	0.158292	1.119480	0.000000	0.000000	4.000000	22.000000	0.000000
22064.617984	-0.145123	0.594829	-0.034469	79.082954	11.621032	48.777802	-1.910046	0.000000	1.773327	0.000000	0.000000	0.000000	-2.897051	0.158292	1.119480	0.000000	0.000000	4.000000	22.000000	0.000000
22064.621318	-0.154646	0.595240	-0.029915	79.413475	15.668690	51.676277	-1.723466	0.000000	2.256169	0.000000	0.000000	0.000000	-2.856786	0.123328	1.366370	0.000000	0.000000	4.000000	22.000000	0.000000
22064.624651	-0.154646	0.595240	-0.029915	79.413475	15.668690	51.676277	-1.723466	0.000000	2.256169	0.000000	0.000000	0.000000	-2.856786	0.123328	1.366370	0.000000	0.000000	4.000000	22.000000	0.000000
22064.627984	-0.154646	0.595240	-0.029915	79.413475	15.668690	51.676277	-1.723466	0.000000	2.256169	0.000000	0.000000	0.000000	-2.856786	0.123328	1.366370	0.000000	0.000000	4.000000	22.000000	0.000000
22064.631318	-0.163894	0.595577	-0.024561	79.803581	19.247747	54.163357	-1.495738	0.000000	2.732300	0.000000	0.000000	0.000000	-2.774291	0.100946	1.606101	0.000000	0.000000	4.000000	22.000000	0.000000
22064.634651	-0.163894	0.595577	-0.024561	79.803581	19.247747	54.163357	-1.495738	0.000000	2.732300	0.000000	0.000000	0.000000	-2.774291	0.100946	1.606101	0.000000	0.000000	4.000000	22.000000	0.000000
22064.637984	-0.163894	0.595577	-0.024561	79.803581	19.247747	54.163357	-1.495738	0.000000	2.732300	0.000000	0.000000	0.000000	-2.774291	0.100946	1.606101	0.000000	0.000000	4.000000	22.000000	0.000000
22064.641318	-0.172843	0.595844	-0.018319	80.238937	22.593248	56.220985	-1.228055	0.000000	3.194681	0.000000	0.000000	0.000000	-2.684662	0.080114	1.872558	0.000000	0.000000	4.000000	22.000000	0.000000
22064.644651	-0.172843	0.595844	-0.018319	80.238937	22.593248	56.220985	-1.228055	0.000000	3.194681	0.000000	0.000000	0.000000	-2.684662	0.080114	1.872558	0.000000	0.000000	4.000000	22.000000	0.000000
22064.647984	-0.172843	0.595844	-0.018319	80.238937	22.593248	56.220985	-1.228055	0.000000	3.194681	0.000000	0.000000	0.000000	-2.684662	0.080114	1.872558	0.000000	0.000000	4.000000	22.000000	0.000000
22064.651318	-0.181299	0.595996	-0.011373	80.754028	26.724220	58.893929	-0.915962	0.000000	3.642125	0.000000	0.000000	0.000000	-2.536975	0.045708	2.083887	0.000000	0.000000	4.000000	22.000000	0.000000
22064.654651	-0.181299	0.595996	-0.011373	80.754028	26.724220	58.893929	-0.915962	0.000000	3.642125	0.000000	0.000000	0.000000	-2.536975	0.045708	2.083887	0.000000	0.000000	4.000000	22.000000	0.000000
22064.657984	-0.181299	0.595996	-0.011373	80.754028	26.724220	58.893929	-0.915962	0.000000	3.642125	0.000000	0.000000	0.000000	-2.536975	0.045708	2.083887	0.000000	0.000000	4.000000	22.000000	0.000000
22064.661318	-0.189303	0.596001	-0.003766	81.370697	33.534470	64.366608	-0.568647	0.000000	4.064955	0.000000	0.000000	0.000000	-2.401066	0.001413	2.282202	0.000000	0.000000	4.000000	22.000000	0.000000
22064.664651	-0.189303	0.596001	-0.003766	81.370697	33.534470	64.366608	-0.568647	0.000000	4.064955	0.000000	0.000000	0.000000	-2.401066	0.001413	2.282202	0.000000	0.000000	4.000000	22.000000	0.000000
22064.667984	-0.189303	0.596001	-0.003766	81.370697	33.534470	64.366608	-0.568647	0.000000	4.064955	0.000000	0.000000	0.000000	-2.401066	0.001413	2.282202	0.000000	0.000000	4.000000	22.000000	0.000000
22064.671318	-0.196841	0.595850	0.004397	81.902382	42.963505	72.491074	-0.188280	0.000000	4.465132	0.000000	0.000000	0.000000	-2.261377	-0.045299	2.448805	0.000000	0.000000	4.000000	22.000000	0.000000
22064.674651	-0.196841	0.595850	0.004397	81.902382	42.963505	72.491074	-0.188280	0.000000	4.465132	0.000000	0.000000	0.000000	-2.261377	-0.045299	2.448805	0.000000	0.000000	4.000000	22.000000	0.000000
22064.677984	-0.196841	0.595850	0.004397	81.902382	42.963505	72.491074	-0.188280	0.000000	4.465132	0.000000	0.000000	0.000000	-2.261377	-0.045299	2.448805	0.000000	0.000000	4.000000	22.000000	0.000000
22064.681318	-0.204062	0.595592	0.013081	82.179787	53.471340	81.651756	0.219854	0.000000	4.842028	0.000000	0.000000	0.000000	-2.166547	-0.077313	2.605291	0.000000	0.000000	4.000000	22.000000	0.000000
22064.684651	-0.204062	0.595592	0.013081	82.179787	53.471340	81.651756	0.219854	0.000000	4.842028	0.000000	0.000000	0.000000	-2.166547	-0.077313	2.605291	0.000000	0.000000	4.000000	22.000000	0.000000
22064.687984	-0.204062	0.595592	0.013081	82.179787	53.471340	81.651756	0.219854	0.000000	4.842028	0.000000	0.000000	0.000000	-2.166547	-0.077313	2.605291	0.000000	0.000000	4.000000	22.000000	0.000000
22064.691318	-0.210830	0.595143	0.022182	82.225395	64.205261	91.094292	0.623628	0.000000	4.960957	0.000000	0.000000	0.000000	-2.030216	-0.134833	2.730331	0.000000	0.000000	4.000000	22.000000	0.000000
22064.694651	-0.210830	0.595143	0.022182	82.225395	64.205261	91.094292	0.623628	0.000000	4.960957	0.000000	0.000000	0.000000	-2.030216	-0.134833	2.730331	0.000000	0.000000	4.000000	22.000000	0.000000
22064.697984	-0.210830	0.595143	0.022182	82.225395	64.205261	91.094292	0.623628	0.000000	4.960957	0.000000	0.000000	0.000000	-2.030216	-0.134833	2.730331	0.000000	0.000000	4.000000	22.000000	0.000000
22064.701318	-0.217175	0.594507	0.031566	82.085526	74.595802	100.105431	0.981284	0.000000	4.902762	0.000000	0.000000	0.000000	-1.903718	-0.190638	2.815097	0.000000	0.000000	4.000000	22.000000	0.000000
22064.704651	-0.217175	0.594507	0.031566	82.085526	74.595802	100.105431	0.981284	0.000000	4.902762	0.000000	0.000000	0.000000	-1.903718	-0.190638	2.815097	0.000000	0.000000	4.000000	22.000000	0.000000
22064.707984	-0.217175	0.594507	0.031566	82.085526	74.595802	100.105431	0.981284	0.000000	4.902762	0.000000	0.000000	0.000000	-1.903718	-0.190638	2.815097	0.000000	0.000000	4.000000	22.000000	0.000000
22064.711318	-0.223115	0.593727	0.041231	81.784157	84.319862	108.329964	1.300594	0.000000	4.827883	0.000000	0.000000	0.000000	-1.781889	-0.233977	2.899439	0.000000	0.000000	4.000000	22.000000	0.000000
22064.714651	-0.223115	0.593727	0.041231	81.784157	84.319862	108.329964	1.300594	0.000000	4.827883	0.000000	0.000000	0.000000	-1.781889	-0.233977	2.899439	0.000000	0.000000	4.000000	22.000000	0.000000
22064.717984	-0.223115	0.593727	0.041231	81.784157	84.319862	108.329964	1.300594	0.000000	4.827883	0.000000	0.000000	0.000000	-1.781889	-0.233977	2.899439	0.000000	0.000000	4.000000	22.000000	0.000000
22064.721318	-0.228545	0.592849	0.051160	81.347626	93.164543	115.567528	1.587812	0.000000	4.741187	0.000000	0.000000	0.000000	-1.629006	-0.263469	2.978607	0.000000	0.000000	4.000000	22.000000	0.000000
22064.724651	-0.228545	0.592849	0.051160	81.347626	93.164543	115.567528	1.587812	0.000000	4.741187	0.000000	0.000000	0.000000	-1.629006	-0.263469	2.978607	0.000000	0.000000	4.000000	22.000000	0.000000
22064.727984	-0.228545	0.592849	0.051160	81.347626	93.164543	115.567528	1.587812	0.000000	4.741187	0.000000	0.000000	0.000000	-1.629006	-0.263469	2.978607	0.000000	0.000000	4.000000	22.000000	0.000000
22064.731318	-0.233259	0.591847	0.061250	80.796196	100.999931	121.977249	1.848900	0.000000	4.645597	0.000000	0.000000	0.000000	-1.414190	-0.300536	3.027153	0.000000	0.000000	4.000000	22.000000	0.000000
22064.734651	-0.233259	0.591847	0.061250	80.796196	100.999931	121.977249	1.848900	0.000000	4.645597	0.000000	0.000000	0.000000	-1.414190	-0.300536	3.027153	0.000000	0.000000	4.000000	22.000000	0.000000
22064.737984	-0.233259	0.591847	0.061250	80.796196	100.999931	121.977249	1.848900	0.000000	4.645597	0.000000	0.000000	0.000000	-1.414190	-0.300536	3.027153	0.000000	0.000000	4.000000	22.000000	0.000000
22064.741318	-0.237224	0.590799	0.071539	80.154602	107.644157	127.337318	2.088148	0.000000	4.543087	0.000000	0.000000	0.000000	-1.189613	-0.314523	3.086586	0.000000	0.000000	4.000000	22.000000	0.000000
22064.744651	-0.237224	0.590799	0.071539	80.154602	107.644157	127.337318	2.088148	0.000000	4.543087	0.000000	0.000000	0.000000	-1.189613	-0.314523	3.086586	0.000000	0.000000	4.000000	22.000000	0.000000
22064.747984	-0.237224	0.590799	0.071539	80.154602	107.644157	127.337318	2.088148	0.000000	4.543087	0.000000	0.000000	0.000000	-1.189613	-0.314523	3.086586	0.000000	0.000000	4.000000	22.000000	0.000000
22064.751318	-0.240383	0.589739	0.081933	79.454666	113.372391	131.901840	2.311392	0.000000	4.433674	0.000000	0.000000	0.000000	-0.947538	-0.317970	3.118173	0.000000	0.000000	4.000000	22.000000	0.000000
22064.754651	-0.240383	0.589739	0.081933	79.454666	113.372391	131.901840	2.311392	0.000000	4.433674	0.000000	0.000000	0.000000	-0.947538	-0.317970	3.118173	0.000000	0.000000	4.000000	22.000000	0.000000
22064.757984	-0.240383	0.589739	0.081933	79.454666	113.372391	131.901840	2.311392	0.000000	4.433674	0.000000	0.000000	0.000000	-0.947538	-0.317970	3.118173	0.000000	0.000000	4.000000	22.000000	0.000000
22064.761318	-0.242641	0.588664	0.092388	78.755875	118.564186	135.990906	2.520333	0.000000	4.318324	0.000000	0.000000	0.000000	-0.677274	-0.322415	3.136699	0.000000	0.000000	4.000000	22.000000	0.000000
22064.764651	-0.242641	0.588664	0.092388	78.755875	118.564186	135.990906	2.520333	0.000000	4.318324	0.000000	0.000000	0.000000	-0.677274	-0.322415	3.136699	0.000000	0.000000	4.000000	22.000000	0.000000
22064.767984	-0.242641	0.588664	0.092388	78.755875	118.564186	135.990906	2.520333	0.000000	4.318324	0.000000	0.000000	0.000000	-0.677274	-0.322415	3.136699	0.000000	0.000000	4.000000	22.000000	0.000000
22064.771318	-0.244023	0.587566	0.102771	78.076973	123.685257	139.947922	2.718154	0.000000	4.196622	0.000000	0.000000	0.000000	-0.414773	-0.329586	3.114779	0.000000	0.000000	4.000000	22.000000	0.000000
22064.774651	-0.244023	0.587566	0.102771	78.076973	123.685257	139.947922	2.718154	0.000000	4.196622	0.000000	0.000000	0.000000	-0.414773	-0.329586	3.114779	0.000000	0.000000	4.000000	22.000000	0.000000
22064.777984	-0.244023	0.587566	0.102771	78.076973	123.685257	139.947922	2.718154	0.000000	4.196622	0.000000	0.000000	0.000000	-0.414773	-0.329586	3.114779	0.000000	0.000000	4.000000	22.000000	0.000000
22064.781318	-0.244671	0.586479	0.113032	77.438393	128.773560	143.817429	2.904269	0.000000	4.070039	0.000000	0.000000	0.000000	-0.194386	-0.325887	3.078256	0.000000	0.000000	4.000000	22.000000	0.000000
22064.784651	-0.244671	0.586479	0.113032	77.438393	128.773560	143.817429	2.904269	0.000000	4.070039	0.000000	0.000000	0.000000	-0.194386	-0.325887	3.078256	0.000000	0.000000	4.000000	22.000000	0.000000
22064.787984	-0.244671	0.586479	0.113032	77.438393	128.773560	143.817429	2.904269	0.000000	4.070039	0.000000	0.000000	0.000000	-0.194386	-0.325887	3.078256	0.000000	0.000000	4.000000	22.000000	0.000000
22064.791318	-0.244566	0.585421	0.123175	76.819191	133.930496	147.529526	3.078348	0.000000	3.940022	0.000000	0.000000	0.000000	0.031387	-0.317577	3.042998	0.000000	0.000000	4.000000	22.000000	0.000000
22064.794651	-0.244566	0.585421	0.123175	76.819191	133.930496	147.529526	3.078348	0.000000	3.940022	0.000000	0.000000	0.000000	0.031387	-0.317577	3.042998	0.000000	0.000000	4.000000	22.000000	0.000000
22064.797984	-0.244566	0.585421	0.123175	76.819191	133.930496	147.529526	3.078348	0.000000	3.940022	0.000000	0.000000	0.000000	0.031387	-0.317577	3.042998	0.000000	0.000000	4.000000	22.000000	0.000000
22064.801318	-0.243679	0.584397	0.133171	76.226700	138.779541	150.670212	3.242728	0.000000	3.805879	0.000000	0.000000	0.000000	0.266150	-0.306980	2.998815	0.000000	0.000000	4.000000	22.000000	0.000000
22064.804651	-0.243679	0.584397	0.133171	76.226700	138.779541	150.670212	3.242728	0.000000	3.805879	0.000000	0.000000	0.000000	0.266150	-0.306980	2.998815	0.000000	0.000000	4.000000	22.000000	0.000000
22064.807984	-0.243679	0.584397	0.133171	76.226700	138.779541	150.670212	3.242728	0.000000	3.805879	0.000000	0.000000	0.000000	0.266150	-0.306980	2.998815	0.000000	0.000000	4.000000	22.000000	0.000000
22064.811318	-0.242138	0.583424	0.142963	75.761398	142.861496	153.465195	3.398892	0.000000	3.667088	0.000000	0.000000	0.000000	0.462523	-0.291990	2.937543	0.000000	0.000000	4.000000	22.000000	0.000000
22064.814651	-0.242138	0.583424	0.142963	75.761398	142.861496	153.465195	3.398892	0.000000	3.667088	0.000000	0.000000	0.000000	0.462523	-0.291990	2.937543	0.000000	0.000000	4.000000	22.000000	0.000000
22064.817984	-0.242138	0.583424	0.142963	75.761398	142.861496	153.465195	3.398892	0.000000	3.667088	0.000000	0.000000	0.000000	0.462523	-0.291990	2.937543	0.000000	0.000000	4.000000	22.000000	0.000000
22064.821318	-0.239836	0.582508	0.152553	75.518997	146.062790	155.826553	3.545755	0.000000	3.525282	0.000000	0.000000	0.000000	0.690571	-0.274883	2.877087	0.000000	0.000000	4.000000	22.000000	0.000000
22064.824651	-0.239836	0.582508	0.152553	75.518997	146.062790	155.826553	3.545755	0.000000	3.525282	0.000000	0.000000	0.000000	0.690571	-0.274883	2.877087	0.000000	0.000000	4.000000	22.000000	0.000000
22064.827984	-0.239836	0.582508	0.152553	75.518997	146.062790	155.826553	3.545755	0.000000	3.525282	0.000000	0.000000	0.000000	0.690571	-0.274883	2.877087	0.000000	0.000000	4.000000	22.000000	0.000000
22064.831318	-0.236691	0.581601	0.161834	75.447060	148.634872	157.609207	3.685829	0.000000	3.378559	0.000000	0.000000	0.000000	0.943411	-0.272069	2.784071	0.000000	0.000000	4.000000	22.000000	0.000000
22064.834651	-0.236691	0.581601	0.161834	75.447060	148.634872	157.609207	3.685829	0.000000	3.378559	0.000000	0.000000	0.000000	0.943411	-0.272069	2.784071	0.000000	0.000000	4.000000	22.000000	0.000000
22064.837984	-0.236691	0.581601	0.161834	75.447060	148.634872	157.609207	3.685829	0.000000	3.378559	0.000000	0.000000	0.000000	0.943411	-0.272069	2.784071	0.000000	0.000000	4.000000	22.000000	0.000000
22064.841318	-0.232721	0.580769	0.170766	75.472267	150.953537	159.131836	3.819783	0.000000	3.226338	0.000000	0.000000	0.000000	1.191048	-0.249649	2.679667	0.000000	0.000000	4.000000	22.000000	0.000000
22064.844651	-0.232721	0.580769	0.170766	75.472267	150.953537	159.131836	3.819783	0.000000	3.226338	0.000000	0.000000	0.000000	1.191048	-0.249649	2.679667	0.000000	0.000000	4.000000	22.000000	0.000000
22064.847984	-0.232721	0.580769	0.170766	75.472267	150.953537	159.131836	3.819783	0.000000	3.226338	0.000000	0.000000	0.000000	1.191048	-0.249649	2.679667	0.000000	0.000000	4.000000	22.000000	0.000000
22064.851318	-0.228143	0.580051	0.179192	75.553276	153.508331	160.848129	3.947848	0.000000	3.068305	0.000000	0.000000	0.000000	1.373286	-0.215412	2.527928	0.000000	0.000000	4.000000	22.000000	0.000000
22064.854651	-0.228143	0.580051	0.179192	75.553276	153.508331	160.848129	3.947848	0.000000	3.068305	0.000000	0.000000	0.000000	1.373286	-0.215412	2.527928	0.000000	0.000000	4.000000	22.000000	0.000000
22064.857984	-0.228143	0.580051	0.179192	75.553276	153.508331	160.848129	3.947848	0.000000	3.068305	0.000000	0.000000	0.000000	1.373286	-0.215412	2.527928	0.000000	0.000000	4.000000	22.000000	0.000000
22064.861318	-0.223029	0.579440	0.187080	75.675591	156.811417	163.229858	4.067070	0.000000	2.908426	0.000000	0.000000	0.000000	1.534199	-0.183192	2.366464	0.000000	0.000000	4.000000	22.000000	0.000000
22064.864651	-0.223029	0.579440	0.187080	75.675591	156.811417	163.229858	4.067070	0.000000	2.908426	0.000000	0.000000	0.000000	1.534199	-0.183192	2.366464	0.000000	0.000000	4.000000	22.000000	0.000000
22064.867984	-0.223029	0.579440	0.187080	75.675591	156.811417	163.229858	4.067070	0.000000	2.908426	0.000000	0.000000	0.000000	1.534199	-0.183192	2.366464	0.000000	0.000000	4.000000	22.000000	0.000000
22064.871318	-0.217526	0.578934	0.194409	75.827797	160.843124	166.277222	4.177598	0.000000	2.747303	0.000000	0.000000	0.000000	1.651032	-0.151902	2.198456	0.000000	0.000000	4.000000	22.000000	0.000000
22064.874651	-0.217526	0.578934	0.194409	75.827797	160.843124	166.277222	4.177598	0.000000	2.747303	0.000000	0.000000	0.000000	1.651032	-0.151902	2.198456	0.000000	0.000000	4.000000	22.000000	0.000000
22064.877984	-0.217526	0.578934	0.194409	75.827797	160.843124	166.277222	4.177598	0.000000	2.747303	0.000000	0.000000	0.000000	1.651032	-0.151902	2.198456	0.000000	0.000000	4.000000	22.000000	0.000000
22064.881318	-0.211622	0.578542	0.201190	76.007530	165.245361	169.665085	4.278890	0.000000	2.586715	0.000000	0.000000	0.000000	1.771118	-0.117406	2.034440	0.000000	0.000000	4.000000	22.000000	0.000000
22064.884651	-0.211622	0.578542	0.201190	76.007530	165.245361	169.665085	4.278890	0.000000	2.586715	0.000000	0.000000	0.000000	1.771118	-0.117406	2.034440	0.000000	0.000000	4.000000	22.000000	0.000000
22064.887984	-0.211622	0.578542	0.201190	76.007530	165.245361	169.665085	4.278890	0.000000	2.586715	0.000000	0.000000	0.000000	1.771118	-0.117406	2.034440	0.000000	0.000000	4.000000	22.000000	0.000000
22064.891318	-0.205274	0.578276	0.207446	76.246933	169.515442	172.942291	4.372172	0.000000	2.425719	0.000000	0.000000	0.000000	1.904418	-0.080087	1.876737	0.000000	0.000000	4.000000	22.000000	0.000000
22064.894651	-0.205274	0.578276	0.207446	76.246933	169.515442	172.942291	4.372172	0.000000	2.425719	0.000000	0.000000	0.000000	1.904418	-0.080087	1.876737	0.000000	0.000000	4.000000	22.000000	0.000000
22064.897984	-0.205274	0.578276	0.207446	76.246933	169.515442	172.942291	4.372172	0.000000	2.425719	0.000000	0.000000	0.000000	1.904418	-0.080087	1.876737	0.000000	0.000000	4.000000	22.000000	0.000000
22064.901318	-0.198566	0.578065	0.213169	76.464417	173.404617	175.874817	4.458722	0.000000	2.262698	0.000000	0.000000	0.000000	2.012347	-0.063260	1.716825	0.000000	0.000000	4.000000	22.000000	0.000000
22064.904651	-0.198566	0.578065	0.213169	76.464417	173.404617	175.874817	4.458722	0.000000	2.262698	0.000000	0.000000	0.000000	2.012347	-0.063260	1.716825	0.000000	0.000000	4.000000	22.000000	0.000000
22064.907984	-0.198566	0.578065	0.213169	76.464417	173.404617	175.874817	4.458722	0.000000	2.262698	0.000000	0.000000	0.000000	2.012347	-0.063260	1.716825	0.000000	0.000000	4.000000	22.000000	0.000000
22064.911318	-0.191502	0.577866	0.218305	76.624779	176.609848	178.197067	4.538333	0.000000	2.098460	0.000000	0.000000	0.000000	2.119293	-0.059431	1.540920	0.000000	0.000000	4.000000	22.000000	0.000000
22064.914651	-0.191502	0.577866	0.218305	76.624779	176.609848	178.197067	4.538333	0.000000	2.098460	0.000000	0.000000	0.000000	2.119293	-0.059431	1.540920	0.000000	0.000000	4.000000	22.000000	0.000000
22064.917984	-0.191502	0.577866	0.218305	76.624779	176.609848	178.197067	4.538333	0.000000	2.098460	0.000000	0.000000	0.000000	2.119293	-0.059431	1.540920	0.000000	0.000000	4.000000	22.000000	0.000000
22064.921318	-0.184156	0.577719	0.222801	76.730698	179.136978	179.897873	4.611314	0.000000	1.932817	0.000000	0.000000	0.000000	2.203723	-0.044159	1.348718	0.000000	0.000000	4.000000	22.000000	0.000000
22064.924651	-0.184156	0.577719	0.222801	76.730698	179.136978	179.897873	4.611314	0.000000	1.932817	0.000000	0.000000	0.000000	2.203723	-0.044159	1.348718	0.000000	0.000000	4.000000	22.000000	0.000000
22064.927984	-0.184156	0.577719	0.222801	76.730698	179.136978	179.897873	4.611314	0.000000	1.932817	0.000000	0.000000	0.000000	2.203723	-0.044159	1.348718	0.000000	0.000000	4.000000	22.000000	0.000000
22064.931318	-0.176613	0.577605	0.226627	76.804558	-178.857742	-178.877335	4.677452	0.000000	1.766762	0.000000	0.000000	0.000000	2.262815	-0.034214	1.147999	0.000000	0.000000	4.000000	22.000000	0.000000
22064.934651	-0.176613	0.577605	0.226627	76.804558	-178.857742	-178.877335	4.677452	0.000000	1.766762	0.000000	0.000000	0.000000	2.262815	-0.034214	1.147999	0.000000	0.000000	4.000000	22.000000	0.000000
22064.937984	-0.176613	0.577605	0.226627	76.804558	-178.857742	-178.877335	4.677452	0.000000	1.766762	0.000000	0.000000	0.000000	2.262815	-0.034214	1.147999	0.000000	0.000000	4.000000	22.000000	0.000000
22064.941318	-0.168946	0.577556	0.229704	76.844498	-177.190521	-177.842316	4.736659	0.000000	1.601268	0.000000	0.000000	0.000000	2.300168	-0.014875	0.923030	0.000000	0.000000	4.000000	22.000000	0.000000
22064.944651	-0.168946	0.577556	0.229704	76.844498	-177.190521	-177.842316	4.736659	0.000000	1.601268	0.000000	0.000000	0.000000	2.300168	-0.014875	0.923030	0.000000	0.000000	4.000000	22.000000	0.000000
22064.947984	-0.168946	0.577556	0.229704	76.844498	-177.190521	-177.842316	4.736659	0.000000	1.601268	0.000000	0.000000	0.000000	2.300168	-0.014875	0.923030	0.000000	0.000000	4.000000	22.000000	0.000000
22064.951318	-0.161282	0.577556	0.232027	76.835396	-175.636337	-176.016342	4.788931	0.000000	1.437406	0.000000	0.000000	0.000000	2.299140	0.000167	0.696979	0.000000	0.000000	4.000000	22.000000	0.000000
22064.954651	-0.161282	0.577556	0.232027	76.835396	-175.636337	-176.016342	4.788931	0.000000	1.437406	0.000000	0.000000	0.000000	2.299140	0.000167	0.696979	0.000000	0.000000	4.000000	22.000000	0.000000
22064.957984	-0.161282	0.577556	0.232027	76.835396	-175.636337	-176.016342	4.788931	0.000000	1.437406	0.000000	0.000000	0.000000	2.299140	0.000167	0.696979	0.000000	0.000000	4.000000	22.000000	0.000000
22064.961318	-0.153740	0.577724	0.233559	76.776604	-174.089783	-173.961395	4.834229	0.000000	1.276801	0.000000	0.000000	0.000000	2.262574	0.050214	0.459446	0.000000	0.000000	4.000000	22.000000	0.000000
22064.964651	-0.153740	0.577724	0.233559	76.776604	-174.089783	-173.961395	4.834229	0.000000	1.276801	0.000000	0.000000	0.000000	2.262574	0.050214	0.459446	0.000000	0.000000	4.000000	22.000000	0.000000
22064.967984	-0.153740	0.577724	0.233559	76.776604	-174.089783	-173.961395	4.834229	0.000000	1.276801	0.000000	0.000000	0.000000	2.262574	0.050214	0.459446	0.000000	0.000000	4.000000	22.000000	0.000000
22064.971318	-0.146218	0.578002	0.234355	76.676727	-172.560562	-172.236374	4.872676	0.000000	1.121171	0.000000	0.000000	0.000000	2.256763	0.083444	0.238853	0.000000	0.000000	4.000000	22.000000	0.000000
22064.974651	-0.146218	0.578002	0.234355	76.676727	-172.560562	-172.236374	4.872676	0.000000	1.121171	0.000000	0.000000	0.000000	2.256763	0.083444	0.238853	0.000000	0.000000	4.000000	22.000000	0.000000
22064.977984	-0.146218	0.578002	0.234355	76.676727	-172.560562	-172.236374	4.872676	0.000000	1.121171	0.000000	0.000000	0.000000	2.256763	0.083444	0.238853	0.000000	0.000000	4.000000	22.000000	0.000000
22064.981318	-0.138680	0.578437	0.234481	76.585449	-171.316147	-170.437225	4.905515	0.000000	0.967431	0.000000	0.000000	0.000000	2.261267	0.130674	0.037718	0.000000	0.000000	4.000000	22.000000	0.000000
22064.984651	-0.138680	0.578437	0.234481	76.585449	-171.316147	-170.437225	4.905515	0.000000	0.967431	0.000000	0.000000	0.000000	2.261267	0.130674	0.037718	0.000000	0.000000	4.000000	22.000000	0.000000
22064.987984	-0.138680	0.578437	0.234481	76.585449	-171.316147	-170.437225	4.905515	0.000000	0.967431	0.000000	0.000000	0.000000	2.261267	0.130674	0.037718	0.000000	0.000000	4.000000	22.000000	0.000000
22064.991318	-0.131055	0.578955	0.233993	76.619850	-170.353607	-168.766983	4.933327	0.000000	0.813809	0.000000	0.000000	0.000000	2.287453	0.155325	-0.146304	0.000000	0.000000	4.000000	22.000000	0.000000
22064.994651	-0.131055	0.578955	0.233993	76.619850	-170.353607	-168.766983	4.933327	0.000000	0.813809	0.000000	0.000000	0.000000	2.287453	0.155325	-0.146304	0.000000	0.000000	4.000000	22.000000	0.000000
22064.997984	-0.131055	0.578955	0.233993	76.619850	-170.353607	-168.766983	4.933327	0.000000	0.813809	0.000000	0.000000	0.000000	2.287453	0.155325	-0.146304	0.000000	0.000000	4.000000	22.000000	0.000000
22065.001318	-0.123370	0.579600	0.232937	76.857971	-169.436462	-166.865860	4.956537	0.000000	0.657829	0.000000	0.000000	0.000000	2.305768	0.193421	-0.316693	0.000000	0.000000	4.000000	22.000000	0.000000
22065.004651	-0.123370	0.579600	0.232937	76.857971	-169.436462	-166.865860	4.956537	0.000000	0.657829	0.000000	0.000000	0.000000	2.305768	0.193421	-0.316693	0.000000	0.000000	4.000000	22.000000	0.000000
22065.007984	-0.123370	0.579600	0.232937	76.857971	-169.436462	-166.865860	4.956537	0.000000	0.657829	0.000000	0.000000	0.000000	2.305768	0.193421	-0.316693	0.000000	0.000000	4.000000	22.000000	0.000000
22065.011318	-0.115577	0.580372	0.231347	77.232689	-168.268845	-164.633102	4.975026	0.000000	0.499121	0.000000	0.000000	0.000000	2.337636	0.231554	-0.477274	0.000000	0.000000	4.000000	22.000000	0.000000
22065.014651	-0.115577	0.580372	0.231347	77.232689	-168.268845	-164.633102	4.975026	0.000000	0.499121	0.000000	0.000000	0.000000	2.337636	0.231554	-0.477274	0.000000	0.000000	4.000000	22.000000	0.000000
22065.017984	-0.115577	0.580372	0.231347	77.232689	-168.268845	-164.633102	4.975026	0.000000	0.499121	0.000000	0.000000	0.000000	2.337636	0.231554	-0.477274	0.000000	0.000000	4.000000	22.000000	0.000000
22065.021318	-0.107794	0.581286	0.229206	77.660583	-166.974045	-162.081223	4.988704	0.000000	0.335908	0.000000	0.000000	0.000000	2.335139	0.274354	-0.642235	0.000000	0.000000	4.000000	22.000000	0.000000
22065.024651	-0.107794	0.581286	0.229206	77.660583	-166.974045	-162.081223	4.988704	0.000000	0.335908	0.000000	0.000000	0.000000	2.335139	0.274354	-0.642235	0.000000	0.000000	4.000000	22.000000	0.000000
22065.027984	-0.107794	0.581286	0.229206	77.660583	-166.974045	-162.081223	4.988704	0.000000	0.335908	0.000000	0.000000	0.000000	2.335139	0.274354	-0.642235	0.000000	0.000000	4.000000	22.000000	0.000000
22065.031318	-0.100032	0.582336	0.226507	78.086662	-165.631577	-159.421951	4.997112	0.000000	0.169915	0.000000	0.000000	0.000000	2.328462	0.314923	-0.809750	0.000000	0.000000	4.000000	22.000000	0.000000
22065.034651	-0.100032	0.582336	0.226507	78.086662	-165.631577	-159.421951	4.997112	0.000000	0.169915	0.000000	0.000000	0.000000	2.328462	0.314923	-0.809750	0.000000	0.000000	4.000000	22.000000	0.000000
22065.037984	-0.100032	0.582336	0.226507	78.086662	-165.631577	-159.421951	4.997112	0.000000	0.169915	0.000000	0.000000	0.000000	2.328462	0.314923	-0.809750	0.000000	0.000000	4.000000	22.000000	0.000000
22065.041318	-0.092341	0.583534	0.223248	78.483650	-164.313354	-157.137054	5.000000	0.000000	0.000708	0.000000	0.000000	0.000000	2.307395	0.359432	-0.977669	0.000000	0.000000	4.000000	22.000000	0.000000
22065.044651	-0.092341	0.583534	0.223248	78.483650	-164.313354	-157.137054	5.000000	0.000000	0.000708	0.000000	0.000000	0.000000	2.307395	0.359432	-0.977669	0.000000	0.000000	4.000000	22.000000	0.000000
22065.047984	-0.092341	0.583534	0.223248	78.483650	-164.313354	-157.137054	5.000000	0.000000	0.000708	0.000000	0.000000	0.000000	2.307395	0.359432	-0.977669	0.000000	0.000000	4.000000	22.000000	0.000000
22065.051318	-0.084860	0.584849	0.219392	78.841507	-163.018021	-155.071213	4.997060	0.000000	-0.171440	0.000000	0.000000	0.000000	2.244278	0.394499	-1.156672	0.000000	0.000000	4.000000	22.000000	0.000000
22065.054651	-0.084860	0.584849	0.219392	78.841507	-163.018021	-155.071213	4.997060	0.000000	-0.171440	0.000000	0.000000	0.000000	2.244278	0.394499	-1.156672	0.000000	0.000000	4.000000	22.000000	0.000000
22065.057984	-0.084860	0.584849	0.219392	78.841507	-163.018021	-155.071213	4.997060	0.000000	-0.171440	0.000000	0.000000	0.000000	2.244278	0.394499	-1.156672	0.000000	0.000000	4.000000	22.000000	0.000000
22065.061318	-0.077543	0.586224	0.215001	79.169403	-161.773102	-152.631561	4.988137	0.000000	-0.344229	0.000000	0.000000	0.000000	2.194947	0.412408	-1.317462	0.000000	0.000000	4.000000	22.000000	0.000000
22065.064651	-0.077543	0.586224	0.215001	79.169403	-161.773102	-152.631561	4.988137	0.000000	-0.344229	0.000000	0.000000	0.000000	2.194947	0.412408	-1.317462	0.000000	0.000000	4.000000	22.000000	0.000000
22065.067984	-0.077543	0.586224	0.215001	79.169403	-161.773102	-152.631561	4.988137	0.000000	-0.344229	0.000000	0.000000	0.000000	2.194947	0.412408	-1.317462	0.000000	0.000000	4.000000	22.000000	0.000000
22065.071318	-0.070437	0.587655	0.210096	79.486252	-160.537506	-150.161774	4.972947	0.000000	-0.519421	0.000000	0.000000	0.000000	2.131981	0.429246	-1.471359	0.000000	0.000000	4.000000	22.000000	0.000000
22065.074651	-0.070437	0.587655	0.210096	79.486252	-160.537506	-150.161774	4.972947	0.000000	-0.519421	0.000000	0.000000	0.000000	2.131981	0.429246	-1.471359	0.000000	0.000000	4.000000	22.000000	0.000000
22065.077984	-0.070437	0.587655	0.210096	79.486252	-160.537506	-150.161774	4.972947	0.000000	-0.519421	0.000000	0.000000	0.000000	2.131981	0.429246	-1.471359	0.000000	0.000000	4.000000	22.000000	0.000000
22065.081318	-0.063518	0.589059	0.204691	79.806671	-159.263702	-147.652115	4.951222	0.000000	-0.696702	0.000000	0.000000	0.000000	2.075478	0.421201	-1.621392	0.000000	0.000000	4.000000	22.000000	0.000000
22065.084651	-0.063518	0.589059	0.204691	79.806671	-159.263702	-147.652115	4.951222	0.000000	-0.696702	0.000000	0.000000	0.000000	2.075478	0.421201	-1.621392	0.000000	0.000000	4.000000	22.000000	0.000000
22065.087984	-0.063518	0.589059	0.204691	79.806671	-159.263702	-147.652115	4.951222	0.000000	-0.696702	0.000000	0.000000	0.000000	2.075478	0.421201	-1.621392	0.000000	0.000000	4.000000	22.000000	0.000000
22065.091318	-0.056801	0.590455	0.198827	80.114647	-158.007507	-144.851486	4.922431	0.000000	-0.877310	0.000000	0.000000	0.000000	2.015197	0.418876	-1.759219	0.000000	0.000000	4.000000	22.000000	0.000000
22065.094651	-0.056801	0.590455	0.198827	80.114647	-158.007507	-144.851486	4.922431	0.000000	-0.877310	0.000000	0.000000	0.000000	2.015197	0.418876	-1.759219	0.000000	0.000000	4.000000	22.000000	0.000000
22065.097984	-0.056801	0.590455	0.198827	80.114647	-158.007507	-144.851486	4.922431	0.000000	-0.877310	0.000000	0.000000	0.000000	2.015197	0.418876	-1.759219	0.000000	0.000000	4.000000	22.000000	0.000000
22065.101318	-0.050203	0.591805	0.192548	80.410645	-156.730179	-141.693588	4.886007	0.000000	-1.061574	0.000000	0.000000	0.000000	1.979561	0.405181	-1.883870	0.000000	0.000000	4.000000	22.000000	0.000000
22065.104651	-0.050203	0.591805	0.192548	80.410645	-156.730179	-141.693588	4.886007	0.000000	-1.061574	0.000000	0.000000	0.000000	1.979561	0.405181	-1.883870	0.000000	0.000000	4.000000	22.000000	0.000000
22065.107984	-0.050203	0.591805	0.192548	80.410645	-156.730179	-141.693588	4.886007	0.000000	-1.061574	0.000000	0.000000	0.000000	1.979561	0.405181	-1.883870	0.000000	0.000000	4.000000	22.000000	0.000000
22065.111318	-0.043701	0.593138	0.185842	80.692726	-155.450562	-138.685669	4.840732	0.000000	-1.251927	0.000000	0.000000	0.000000	1.950573	0.399689	-2.011801	0.000000	0.000000	4.000000	22.000000	0.000000
22065.114651	-0.043701	0.593138	0.185842	80.692726	-155.450562	-138.685669	4.840732	0.000000	-1.251927	0.000000	0.000000	0.000000	1.950573	0.399689	-2.011801	0.000000	0.000000	4.000000	22.000000	0.000000
22065.117984	-0.043701	0.593138	0.185842	80.692726	-155.450562	-138.685669	4.840732	0.000000	-1.251927	0.000000	0.000000	0.000000	1.950573	0.399689	-2.011801	0.000000	0.000000	4.000000	22.000000	0.000000
22065.121318	-0.037369	0.594380	0.178748	80.967361	-154.157288	-136.018646	4.785239	0.000000	-1.449650	0.000000	0.000000	0.000000	1.899542	0.372660	-2.128030	0.000000	0.000000	4.000000	22.000000	0.000000
22065.124651	-0.037369	0.594380	0.178748	80.967361	-154.157288	-136.018646	4.785239	0.000000	-1.449650	0.000000	0.000000	0.000000	1.899542	0.372660	-2.128030	0.000000	0.000000	4.000000	22.000000	0.000000
22065.127984	-0.037369	0.594380	0.178748	80.967361	-154.157288	-136.018646	4.785239	0.000000	-1.449650	0.000000	0.000000	0.000000	1.899542	0.372660	-2.128030	0.000000	0.000000	4.000000	22.000000	0.000000
22065.131318	-0.031244	0.595525	0.171263	81.285423	-152.657501	-133.478638	4.718722	0.000000	-1.653379	0.000000	0.000000	0.000000	1.837440	0.343591	-2.245657	0.000000	0.000000	4.000000	22.000000	0.000000
22065.134651	-0.031244	0.595525	0.171263	81.285423	-152.657501	-133.478638	4.718722	0.000000	-1.653379	0.000000	0.000000	0.000000	1.837440	0.343591	-2.245657	0.000000	0.000000	4.000000	22.000000	0.000000
22065.137984	-0.031244	0.595525	0.171263	81.285423	-152.657501	-133.478638	4.718722	0.000000	-1.653379	0.000000	0.000000	0.000000	1.837440	0.343591	-2.245657	0.000000	0.000000	4.000000	22.000000	0.000000
22065.141318	-0.025393	0.596595	0.163429	81.665207	-150.597427	-130.203568	4.640037	0.000000	-1.862809	0.000000	0.000000	0.000000	1.755285	0.321057	-2.350067	0.000000	0.000000	4.000000	22.000000	0.000000
22065.144651	-0.025393	0.596595	0.163429	81.665207	-150.597427	-130.203568	4.640037	0.000000	-1.862809	0.000000	0.000000	0.000000	1.755285	0.321057	-2.350067	0.000000	0.000000	4.000000	22.000000	0.000000
22065.147984	-0.025393	0.596595	0.163429	81.665207	-150.597427	-130.203568	4.640037	0.000000	-1.862809	0.000000	0.000000	0.000000	1.755285	0.321057	-2.350067	0.000000	0.000000	4.000000	22.000000	0.000000
22065.151318	-0.019878	0.597525	0.155297	82.096741	-147.434235	-125.771309	4.548462	0.000000	-2.076412	0.000000	0.000000	0.000000	1.654513	0.278793	-2.439528	0.000000	0.000000	4.000000	22.000000	0.000000
22065.154651	-0.019878	0.597525	0.155297	82.096741	-147.434235	-125.771309	4.548462	0.000000	-2.076412	0.000000	0.000000	0.000000	1.654513	0.278793	-2.439528	0.000000	0.000000	4.000000	22.000000	0.000000
22065.157984	-0.019878	0.597525	0.155297	82.096741	-147.434235	-125.771309	4.548462	0.000000	-2.076412	0.000000	0.000000	0.000000	1.654513	0.278793	-2.439528	0.000000	0.000000	4.000000	22.000000	0.000000
22065.161318	-0.014785	0.598273	0.146935	82.576828	-142.730270	-119.699692	4.443472	0.000000	-2.292499	0.000000	0.000000	0.000000	1.527971	0.224419	-2.508884	0.000000	0.000000	4.000000	22.000000	0.000000
22065.164651	-0.014785	0.598273	0.146935	82.576828	-142.730270	-119.699692	4.443472	0.000000	-2.292499	0.000000	0.000000	0.000000	1.527971	0.224419	-2.508884	0.000000	0.000000	4.000000	22.000000	0.000000
22065.167984	-0.014785	0.598273	0.146935	82.576828	-142.730270	-119.699692	4.443472	0.000000	-2.292499	0.000000	0.000000	0.000000	1.527971	0.224419	-2.508884	0.000000	0.000000	4.000000	22.000000	0.000000
22065.171318	-0.010276	0.598807	0.138353	83.054367	-136.753967	-112.128967	4.325244	0.000000	-2.508438	0.000000	0.000000	0.000000	1.352711	0.160206	-2.574531	0.000000	0.000000	4.000000	22.000000	0.000000
22065.174651	-0.010276	0.598807	0.138353	83.054367	-136.753967	-112.128967	4.325244	0.000000	-2.508438	0.000000	0.000000	0.000000	1.352711	0.160206	-2.574531	0.000000	0.000000	4.000000	22.000000	0.000000
22065.177984	-0.010276	0.598807	0.138353	83.054367	-136.753967	-112.128967	4.325244	0.000000	-2.508438	0.000000	0.000000	0.000000	1.352711	0.160206	-2.574531	0.000000	0.000000	4.000000	22.000000	0.000000
22065.181318	-0.006392	0.599157	0.129613	83.512909	-130.115295	-103.968353	4.195058	0.000000	-2.720568	0.000000	0.000000	0.000000	1.165265	0.105146	-2.621997	0.000000	0.000000	4.000000	22.000000	0.000000
22065.184651	-0.006392	0.599157	0.129613	83.512909	-130.115295	-103.968353	4.195058	0.000000	-2.720568	0.000000	0.000000	0.000000	1.165265	0.105146	-2.621997	0.000000	0.000000	4.000000	22.000000	0.000000
22065.187984	-0.006392	0.599157	0.129613	83.512909	-130.115295	-103.968353	4.195058	0.000000	-2.720568	0.000000	0.000000	0.000000	1.165265	0.105146	-2.621997	0.000000	0.000000	4.000000	22.000000	0.000000
22065.191318	-0.003112	0.599274	0.120719	83.976334	-123.871490	-96.435913	4.053409	0.000000	-2.927435	0.000000	0.000000	0.000000	0.983813	0.035086	-2.668072	0.000000	0.000000	4.000000	22.000000	0.000000
22065.194651	-0.003112	0.599274	0.120719	83.976334	-123.871490	-96.435913	4.053409	0.000000	-2.927435	0.000000	0.000000	0.000000	0.983813	0.035086	-2.668072	0.000000	0.000000	4.000000	22.000000	0.000000
22065.197984	-0.003112	0.599274	0.120719	83.976334	-123.871490	-96.435913	4.053409	0.000000	-2.927435	0.000000	0.000000	0.000000	0.983813	0.035086	-2.668072	0.000000	0.000000	4.000000	22.000000	0.000000
22065.201318	-0.000444	0.599172	0.111659	84.463707	-118.306282	-89.728371	3.899417	0.000000	-3.129624	0.000000	0.000000	0.000000	0.800446	-0.030576	-2.718192	0.000000	0.000000	4.000000	22.000000	0.000000
22065.204651	-0.000444	0.599172	0.111659	84.463707	-118.306282	-89.728371	3.899417	0.000000	-3.129624	0.000000	0.000000	0.000000	0.800446	-0.030576	-2.718192	0.000000	0.000000	4.000000	22.000000	0.000000
22065.207984	-0.000444	0.599172	0.111659	84.463707	-118.306282	-89.728371	3.899417	0.000000	-3.129624	0.000000	0.000000	0.000000	0.800446	-0.030576	-2.718192	0.000000	0.000000	4.000000	22.000000	0.000000
22065.211318	0.001742	0.598914	0.102482	84.947044	-112.897697	-83.420998	3.731999	0.000000	-3.327489	0.000000	0.000000	0.000000	0.655719	-0.077324	-2.752905	0.000000	0.000000	4.000000	22.000000	0.000000
22065.214651	0.001742	0.598914	0.102482	84.947044	-112.897697	-83.420998	3.731999	0.000000	-3.327489	0.000000	0.000000	0.000000	0.655719	-0.077324	-2.752905	0.000000	0.000000	4.000000	22.000000	0.000000
22065.217984	0.001742	0.598914	0.102482	84.947044	-112.897697	-83.420998	3.731999	0.000000	-3.327489	0.000000	0.000000	0.000000	0.655719	-0.077324	-2.752905	0.000000	0.000000	4.000000	22.000000	0.000000
22065.221318	0.003385	0.598512	0.093234	85.419052	-107.478989	-77.031197	3.548331	0.000000	-3.522690	0.000000	0.000000	0.000000	0.493051	-0.120616	-2.774338	0.000000	0.000000	4.000000	22.000000	0.000000
22065.224651	0.003385	0.598512	0.093234	85.419052	-107.478989	-77.031197	3.548331	0.000000	-3.522690	0.000000	0.000000	0.000000	0.493051	-0.120616	-2.774338	0.000000	0.000000	4.000000	22.000000	0.000000
22065.227984	0.003385	0.598512	0.093234	85.419052	-107.478989	-77.031197	3.548331	0.000000	-3.522690	0.000000	0.000000	0.000000	0.493051	-0.120616	-2.774338	0.000000	0.000000	4.000000	22.000000	0.000000
22065.231318	0.004305	0.598048	0.084045	85.858345	-101.072479	-69.522530	3.348548	0.000000	-3.713115	0.000000	0.000000	0.000000	0.275957	-0.139368	-2.756685	0.000000	0.000000	4.000000	22.000000	0.000000
22065.234651	0.004305	0.598048	0.084045	85.858345	-101.072479	-69.522530	3.348548	0.000000	-3.713115	0.000000	0.000000	0.000000	0.275957	-0.139368	-2.756685	0.000000	0.000000	4.000000	22.000000	0.000000
22065.237984	0.004305	0.598048	0.084045	85.858345	-101.072479	-69.522530	3.348548	0.000000	-3.713115	0.000000	0.000000	0.000000	0.275957	-0.139368	-2.756685	0.000000	0.000000	4.000000	22.000000	0.000000
22065.241318	0.004512	0.597603	0.075110	86.230072	-92.260391	-59.890160	3.137145	0.000000	-3.893368	0.000000	0.000000	0.000000	0.062069	-0.133356	-2.680735	0.000000	0.000000	4.000000	22.000000	0.000000
22065.244651	0.004512	0.597603	0.075110	86.230072	-92.260391	-59.890160	3.137145	0.000000	-3.893368	0.000000	0.000000	0.000000	0.062069	-0.133356	-2.680735	0.000000	0.000000	4.000000	22.000000	0.000000
22065.247984	0.004512	0.597603	0.075110	86.230072	-92.260391	-59.890160	3.137145	0.000000	-3.893368	0.000000	0.000000	0.000000	0.062069	-0.133356	-2.680735	0.000000	0.000000	4.000000	22.000000	0.000000
22065.251318	0.004091	0.597138	0.066554	86.502403	-80.562408	-47.463661	2.917969	0.000000	-4.060229	0.000000	0.000000	0.000000	-0.126185	-0.139669	-2.566796	0.000000	0.000000	4.000000	22.000000	0.000000
22065.254651	0.004091	0.597138	0.066554	86.502403	-80.562408	-47.463661	2.917969	0.000000	-4.060229	0.000000	0.000000	0.000000	-0.126185	-0.139669	-2.566796	0.000000	0.000000	4.000000	22.000000	0.000000
22065.257984	0.004091	0.597138	0.066554	86.502403	-80.562408	-47.463661	2.917969	0.000000	-4.060229	0.000000	0.000000	0.000000	-0.126185	-0.139669	-2.566796	0.000000	0.000000	4.000000	22.000000	0.000000
22065.261318	0.002975	0.596726	0.058349	86.650932	-66.534088	-32.818058	2.693410	0.000000	-4.212546	0.000000	0.000000	0.000000	-0.334941	-0.123631	-2.461362	0.000000	0.000000	4.000000	22.000000	0.000000
22065.264651	0.002975	0.596726	0.058349	86.650932	-66.534088	-32.818058	2.693410	0.000000	-4.212546	0.000000	0.000000	0.000000	-0.334941	-0.123631	-2.461362	0.000000	0.000000	4.000000	22.000000	0.000000
22065.267984	0.002975	0.596726	0.058349	86.650932	-66.534088	-32.818058	2.693410	0.000000	-4.212546	0.000000	0.000000	0.000000	-0.334941	-0.123631	-2.461362	0.000000	0.000000	4.000000	22.000000	0.000000
22065.271318	0.001267	0.596373	0.050501	86.668037	-51.094925	-16.856585	2.464959	0.000000	-4.350169	0.000000	0.000000	0.000000	-0.512470	-0.105889	-2.354318	0.000000	0.000000	4.000000	22.000000	0.000000
22065.274651	0.001267	0.596373	0.050501	86.668037	-51.094925	-16.856585	2.464959	0.000000	-4.350169	0.000000	0.000000	0.000000	-0.512470	-0.105889	-2.354318	0.000000	0.000000	4.000000	22.000000	0.000000
22065.277984	0.001267	0.596373	0.050501	86.668037	-51.094925	-16.856585	2.464959	0.000000	-4.350169	0.000000	0.000000	0.000000	-0.512470	-0.105889	-2.354318	0.000000	0.000000	4.000000	22.000000	0.000000
22065.281318	-0.001008	0.596128	0.042959	86.507492	-35.519844	-0.592492	2.231406	0.000000	-4.474464	0.000000	0.000000	0.000000	-0.682301	-0.073384	-2.262779	0.000000	0.000000	4.000000	22.000000	0.000000
22065.284651	-0.001008	0.596128	0.042959	86.507492	-35.519844	-0.592492	2.231406	0.000000	-4.474464	0.000000	0.000000	0.000000	-0.682301	-0.073384	-2.262779	0.000000	0.000000	4.000000	22.000000	0.000000
22065.287984	-0.001008	0.596128	0.042959	86.507492	-35.519844	-0.592492	2.231406	0.000000	-4.474464	0.000000	0.000000	0.000000	-0.682301	-0.073384	-2.262779	0.000000	0.000000	4.000000	22.000000	0.000000
22065.291318	-0.003942	0.596006	0.035760	86.125511	-22.137480	13.613071	1.990463	0.000000	-4.586726	0.000000	0.000000	0.000000	-0.880214	-0.036729	-2.159611	0.000000	0.000000	4.000000	22.000000	0.000000
22065.294651	-0.003942	0.596006	0.035760	86.125511	-22.137480	13.613071	1.990463	0.000000	-4.586726	0.000000	0.000000	0.000000	-0.880214	-0.036729	-2.159611	0.000000	0.000000	4.000000	22.000000	0.000000
22065.297984	-0.003942	0.596006	0.035760	86.125511	-22.137480	13.613071	1.990463	0.000000	-4.586726	0.000000	0.000000	0.000000	-0.880214	-0.036729	-2.159611	0.000000	0.000000	4.000000	22.000000	0.000000
22065.301318	-0.007602	0.595997	0.028859	85.567474	-12.290471	24.377960	1.744420	0.000000	-4.685830	0.000000	0.000000	0.000000	-1.098032	-0.002510	-2.070253	0.000000	0.000000	4.000000	22.000000	0.000000
22065.304651	-0.007602	0.595997	0.028859	85.567474	-12.290471	24.377960	1.744420	0.000000	-4.685830	0.000000	0.000000	0.000000	-1.098032	-0.002510	-2.070253	0.000000	0.000000	4.000000	22.000000	0.000000
22065.307984	-0.007602	0.595997	0.028859	85.567474	-12.290471	24.377960	1.744420	0.000000	-4.685830	0.000000	0.000000	0.000000	-1.098032	-0.002510	-2.070253	0.000000	0.000000	4.000000	22.000000	0.000000
22065.311318	-0.011919	0.596160	0.022383	84.903069	-5.761767	31.879120	1.442964	0.000000	-4.619904	0.000000	0.000000	0.000000	-1.295124	0.048791	-1.942743	0.000000	0.000000	4.000000	22.000000	0.000000
22065.314651	-0.011919	0.596160	0.022383	84.903069	-5.761767	31.879120	1.442964	0.000000	-4.619904	0.000000	0.000000	0.000000	-1.295124	0.048791	-1.942743	0.000000	0.000000	4.000000	22.000000	0.000000
22065.317984	-0.011919	0.596160	0.022383	84.903069	-5.761767	31.879120	1.442964	0.000000	-4.619904	0.000000	0.000000	0.000000	-1.295124	0.048791	-1.942743	0.000000	0.000000	4.000000	22.000000	0.000000
22065.321318	-0.016901	0.596452	0.016400	84.172539	-1.312485	37.389545	1.119174	0.000000	-4.404050	0.000000	0.000000	0.000000	-1.494545	0.087518	-1.795162	0.000000	0.000000	4.000000	22.000000	0.000000
22065.324651	-0.016901	0.596452	0.016400	84.172539	-1.312485	37.389545	1.119174	0.000000	-4.404050	0.000000	0.000000	0.000000	-1.494545	0.087518	-1.795162	0.000000	0.000000	4.000000	22.000000	0.000000
22065.327984	-0.016901	0.596452	0.016400	84.172539	-1.312485	37.389545	1.119174	0.000000	-4.404050	0.000000	0.000000	0.000000	-1.494545	0.087518	-1.795162	0.000000	0.000000	4.000000	22.000000	0.000000
22065.331318	-0.022430	0.596924	0.010994	83.391586	2.129259	42.029903	0.819980	0.000000	-4.154959	0.000000	0.000000	0.000000	-1.658690	0.141675	-1.621580	0.000000	0.000000	4.000000	22.000000	0.000000
22065.334651	-0.022430	0.596924	0.010994	83.391586	2.129259	42.029903	0.819980	0.000000	-4.154959	0.000000	0.000000	0.000000	-1.658690	0.141675	-1.621580	0.000000	0.000000	4.000000	22.000000	0.000000
22065.337984	-0.022430	0.596924	0.010994	83.391586	2.129259	42.029903	0.819980	0.000000	-4.154959	0.000000	0.000000	0.000000	-1.658690	0.141675	-1.621580	0.000000	0.000000	4.000000	22.000000	0.000000
22065.341318	-0.028359	0.597490	0.006257	82.603760	4.940737	45.844730	0.549717	0.000000	-3.878511	0.000000	0.000000	0.000000	-1.778824	0.169941	-1.421216	0.000000	0.000000	4.000000	22.000000	0.000000
22065.344651	-0.028359	0.597490	0.006257	82.603760	4.940737	45.844730	0.549717	0.000000	-3.878511	0.000000	0.000000	0.000000	-1.778824	0.169941	-1.421216	0.000000	0.000000	4.000000	22.000000	0.000000
22065.347984	-0.028359	0.597490	0.006257	82.603760	4.940737	45.844730	0.549717	0.000000	-3.878511	0.000000	0.000000	0.000000	-1.778824	0.169941	-1.421216	0.000000	0.000000	4.000000	22.000000	0.000000
22065.351318	-0.034591	0.598133	0.002126	81.970482	7.255522	47.631447	0.312847	0.000000	-3.582040	0.000000	0.000000	0.000000	-1.869419	0.192751	-1.239149	0.000000	0.000000	4.000000	22.000000	0.000000
22065.354651	-0.034591	0.598133	0.002126	81.970482	7.255522	47.631447	0.312847	0.000000	-3.582040	0.000000	0.000000	0.000000	-1.869419	0.192751	-1.239149	0.000000	0.000000	4.000000	22.000000	0.000000
22065.357984	-0.034591	0.598133	0.002126	81.970482	7.255522	47.631447	0.312847	0.000000	-3.582040	0.000000	0.000000	0.000000	-1.869419	0.192751	-1.239149	0.000000	0.000000	4.000000	22.000000	0.000000
22065.361318	-0.041171	0.598769	-0.001583	81.858353	9.908129	49.423538	0.106322	0.000000	-3.270470	0.000000	0.000000	0.000000	-1.974105	0.190730	-1.112711	0.000000	0.000000	4.000000	22.000000	0.000000
22065.364651	-0.041171	0.598769	-0.001583	81.858353	9.908129	49.423538	0.106322	0.000000	-3.270470	0.000000	0.000000	0.000000	-1.974105	0.190730	-1.112711	0.000000	0.000000	4.000000	22.000000	0.000000
22065.367984	-0.041171	0.598769	-0.001583	81.858353	9.908129	49.423538	0.106322	0.000000	-3.270470	0.000000	0.000000	0.000000	-1.974105	0.190730	-1.112711	0.000000	0.000000	4.000000	22.000000	0.000000
22065.371318	-0.048377	0.599438	-0.004856	81.955727	12.668018	52.041416	-0.079130	0.000000	-2.941453	0.000000	0.000000	0.000000	-2.161858	0.200764	-0.981962	0.000000	0.000000	4.000000	22.000000	0.000000
22065.374651	-0.048377	0.599438	-0.004856	81.955727	12.668018	52.041416	-0.079130	0.000000	-2.941453	0.000000	0.000000	0.000000	-2.161858	0.200764	-0.981962	0.000000	0.000000	4.000000	22.000000	0.000000
22065.377984	-0.048377	0.599438	-0.004856	81.955727	12.668018	52.041416	-0.079130	0.000000	-2.941453	0.000000	0.000000	0.000000	-2.161858	0.200764	-0.981962	0.000000	0.000000	4.000000	22.000000	0.000000
22065.381318	-0.056170	0.600149	-0.007627	82.041550	15.237020	55.000126	-0.242790	0.000000	-2.581143	0.000000	0.000000	0.000000	-2.337794	0.213456	-0.831383	0.000000	0.000000	4.000000	22.000000	0.000000
22065.384651	-0.056170	0.600149	-0.007627	82.041550	15.237020	55.000126	-0.242790	0.000000	-2.581143	0.000000	0.000000	0.000000	-2.337794	0.213456	-0.831383	0.000000	0.000000	4.000000	22.000000	0.000000
22065.387984	-0.056170	0.600149	-0.007627	82.041550	15.237020	55.000126	-0.242790	0.000000	-2.581143	0.000000	0.000000	0.000000	-2.337794	0.213456	-0.831383	0.000000	0.000000	4.000000	22.000000	0.000000
22065.391318	-0.064376	0.600906	-0.009785	82.028854	17.576315	56.748596	-0.381354	0.000000	-2.191511	0.000000	0.000000	0.000000	-2.461952	0.227075	-0.647458	0.000000	0.000000	4.000000	22.000000	0.000000
22065.394651	-0.064376	0.600906	-0.009785	82.028854	17.576315	56.748596	-0.381354	0.000000	-2.191511	0.000000	0.000000	0.000000	-2.461952	0.227075	-0.647458	0.000000	0.000000	4.000000	22.000000	0.000000
22065.397984	-0.064376	0.600906	-0.009785	82.028854	17.576315	56.748596	-0.381354	0.000000	-2.191511	0.000000	0.000000	0.000000	-2.461952	0.227075	-0.647458	0.000000	0.000000	4.000000	22.000000	0.000000
22065.401318	-0.072978	0.601635	-0.011298	81.867088	20.289274	58.412518	-0.489263	0.000000	-1.781186	0.000000	0.000000	0.000000	-2.580373	0.218682	-0.453683	0.000000	0.000000	4.000000	22.000000	0.000000
22065.404651	-0.072978	0.601635	-0.011298	81.867088	20.289274	58.412518	-0.489263	0.000000	-1.781186	0.000000	0.000000	0.000000	-2.580373	0.218682	-0.453683	0.000000	0.000000	4.000000	22.000000	0.000000
22065.407984	-0.072978	0.601635	-0.011298	81.867088	20.289274	58.412518	-0.489263	0.000000	-1.781186	0.000000	0.000000	0.000000	-2.580373	0.218682	-0.453683	0.000000	0.000000	4.000000	22.000000	0.000000
22065.411318	-0.081861	0.602396	-0.012201	81.500633	23.673975	61.521343	-0.564877	0.000000	-1.351124	0.000000	0.000000	0.000000	-2.665074	0.228087	-0.271143	0.000000	0.000000	4.000000	22.000000	0.000000
22065.414651	-0.081861	0.602396	-0.012201	81.500633	23.673975	61.521343	-0.564877	0.000000	-1.351124	0.000000	0.000000	0.000000	-2.665074	0.228087	-0.271143	0.000000	0.000000	4.000000	22.000000	0.000000
22065.417984	-0.081861	0.602396	-0.012201	81.500633	23.673975	61.521343	-0.564877	0.000000	-1.351124	0.000000	0.000000	0.000000	-2.665074	0.228087	-0.271143	0.000000	0.000000	4.000000	22.000000	0.000000
22065.421318	-0.090896	0.603126	-0.012506	80.999329	27.508343	65.202560	-0.610068	0.000000	-0.906945	0.000000	0.000000	0.000000	-2.710478	0.219059	-0.091399	0.000000	0.000000	4.000000	22.000000	0.000000
22065.424651	-0.090896	0.603126	-0.012506	80.999329	27.508343	65.202560	-0.610068	0.000000	-0.906945	0.000000	0.000000	0.000000	-2.710478	0.219059	-0.091399	0.000000	0.000000	4.000000	22.000000	0.000000
22065.427984	-0.090896	0.603126	-0.012506	80.999329	27.508343	65.202560	-0.610068	0.000000	-0.906945	0.000000	0.000000	0.000000	-2.710478	0.219059	-0.091399	0.000000	0.000000	4.000000	22.000000	0.000000
22065.431318	-0.099904	0.603766	-0.012315	80.564415	32.233086	69.432175	-0.625301	0.000000	-0.455198	0.000000	0.000000	0.000000	-2.702351	0.191962	0.057355	0.000000	0.000000	4.000000	22.000000	0.000000
22065.434651	-0.099904	0.603766	-0.012315	80.564415	32.233086	69.432175	-0.625301	0.000000	-0.455198	0.000000	0.000000	0.000000	-2.702351	0.191962	0.057355	0.000000	0.000000	4.000000	22.000000	0.000000
22065.437984	-0.099904	0.603766	-0.012315	80.564415	32.233086	69.432175	-0.625301	0.000000	-0.455198	0.000000	0.000000	0.000000	-2.702351	0.191962	0.057355	0.000000	0.000000	4.000000	22.000000	0.000000
22065.441318	-0.108838	0.604234	-0.011675	80.333321	37.571018	73.657944	-0.615742	0.000000	-0.004807	0.000000	0.000000	0.000000	-2.680349	0.140649	0.191988	0.000000	0.000000	4.000000	22.000000	0.000000
22065.444651	-0.108838	0.604234	-0.011675	80.333321	37.571018	73.657944	-0.615742	0.000000	-0.004807	0.000000	0.000000	0.000000	-2.680349	0.140649	0.191988	0.000000	0.000000	4.000000	22.000000	0.000000
22065.447984	-0.108838	0.604234	-0.011675	80.333321	37.571018	73.657944	-0.615742	0.000000	-0.004807	0.000000	0.000000	0.000000	-2.680349	0.140649	0.191988	0.000000	0.000000	4.000000	22.000000	0.000000
22065.451318	-0.117754	0.604588	-0.010564	80.304153	42.292339	77.139793	-0.583744	0.000000	0.441918	0.000000	0.000000	0.000000	-2.674637	0.105993	0.333184	0.000000	0.000000	4.000000	22.000000	0.000000
22065.454651	-0.117754	0.604588	-0.010564	80.304153	42.292339	77.139793	-0.583744	0.000000	0.441918	0.000000	0.000000	0.000000	-2.674637	0.105993	0.333184	0.000000	0.000000	4.000000	22.000000	0.000000
22065.457984	-0.117754	0.604588	-0.010564	80.304153	42.292339	77.139793	-0.583744	0.000000	0.441918	0.000000	0.000000	0.000000	-2.674637	0.105993	0.333184	0.000000	0.000000	4.000000	22.000000	0.000000
22065.461318	-0.126666	0.604829	-0.008938	80.471642	46.243782	80.083054	-0.528213	0.000000	0.887691	0.000000	0.000000	0.000000	-2.673687	0.072338	0.487990	0.000000	0.000000	4.000000	22.000000	0.000000
22065.464651	-0.126666	0.604829	-0.008938	80.471642	46.243782	80.083054	-0.528213	0.000000	0.887691	0.000000	0.000000	0.000000	-2.673687	0.072338	0.487990	0.000000	0.000000	4.000000	22.000000	0.000000
22065.467984	-0.126666	0.604829	-0.008938	80.471642	46.243782	80.083054	-0.528213	0.000000	0.887691	0.000000	0.000000	0.000000	-2.673687	0.072338	0.487990	0.000000	0.000000	4.000000	22.000000	0.000000
22065.471318	-0.135519	0.605016	-0.006679	80.696838	49.647213	82.420082	-0.446882	0.000000	1.333306	0.000000	0.000000	0.000000	-2.655970	0.056129	0.677695	0.000000	0.000000	4.000000	22.000000	0.000000
22065.474651	-0.135519	0.605016	-0.006679	80.696838	49.647213	82.420082	-0.446882	0.000000	1.333306	0.000000	0.000000	0.000000	-2.655970	0.056129	0.677695	0.000000	0.000000	4.000000	22.000000	0.000000
22065.477984	-0.135519	0.605016	-0.006679	80.696838	49.647213	82.420082	-0.446882	0.000000	1.333306	0.000000	0.000000	0.000000	-2.655970	0.056129	0.677695	0.000000	0.000000	4.000000	22.000000	0.000000
22065.481318	-0.144161	0.605187	-0.003745	80.821182	52.858154	84.509689	-0.333932	0.000000	1.775968	0.000000	0.000000	0.000000	-2.592597	0.051159	0.879955	0.000000	0.000000	4.000000	22.000000	0.000000
22065.484651	-0.144161	0.605187	-0.003745	80.821182	52.858154	84.509689	-0.333932	0.000000	1.775968	0.000000	0.000000	0.000000	-2.592597	0.051159	0.879955	0.000000	0.000000	4.000000	22.000000	0.000000
22065.487984	-0.144161	0.605187	-0.003745	80.821182	52.858154	84.509689	-0.333932	0.000000	1.775968	0.000000	0.000000	0.000000	-2.592597	0.051159	0.879955	0.000000	0.000000	4.000000	22.000000	0.000000
22065.491318	-0.152587	0.605326	-0.000120	80.883118	55.786720	86.104843	-0.187273	0.000000	2.208067	0.000000	0.000000	0.000000	-2.527566	0.041730	1.087724	0.000000	0.000000	4.000000	22.000000	0.000000
22065.494651	-0.152587	0.605326	-0.000120	80.883118	55.786720	86.104843	-0.187273	0.000000	2.208067	0.000000	0.000000	0.000000	-2.527566	0.041730	1.087724	0.000000	0.000000	4.000000	22.000000	0.000000
22065.497984	-0.152587	0.605326	-0.000120	80.883118	55.786720	86.104843	-0.187273	0.000000	2.208067	0.000000	0.000000	0.000000	-2.527566	0.041730	1.087724	0.000000	0.000000	4.000000	22.000000	0.000000
22065.501318	-0.160703	0.605482	0.004270	80.864616	58.297791	87.378334	-0.005986	0.000000	2.629328	0.000000	0.000000	0.000000	-2.435028	0.046833	1.316850	0.000000	0.000000	4.000000	22.000000	0.000000
22065.504651	-0.160703	0.605482	0.004270	80.864616	58.297791	87.378334	-0.005986	0.000000	2.629328	0.000000	0.000000	0.000000	-2.435028	0.046833	1.316850	0.000000	0.000000	4.000000	22.000000	0.000000
22065.507984	-0.160703	0.605482	0.004270	80.864616	58.297791	87.378334	-0.005986	0.000000	2.629328	0.000000	0.000000	0.000000	-2.435028	0.046833	1.316850	0.000000	0.000000	4.000000	22.000000	0.000000
22065.511318	-0.168442	0.605610	0.009312	80.813484	60.324341	88.503593	0.213489	0.000000	3.035166	0.000000	0.000000	0.000000	-2.321743	0.038527	1.512564	0.000000	0.000000	4.000000	22.000000	0.000000
22065.514651	-0.168442	0.605610	0.009312	80.813484	60.324341	88.503593	0.213489	0.000000	3.035166	0.000000	0.000000	0.000000	-2.321743	0.038527	1.512564	0.000000	0.000000	4.000000	22.000000	0.000000
22065.517984	-0.168442	0.605610	0.009312	80.813484	60.324341	88.503593	0.213489	0.000000	3.035166	0.000000	0.000000	0.000000	-2.321743	0.038527	1.512564	0.000000	0.000000	4.000000	22.000000	0.000000
22065.521318	-0.175753	0.605664	0.014980	80.779976	61.896446	89.052269	0.465583	0.000000	3.422123	0.000000	0.000000	0.000000	-2.193073	0.016234	1.700603	0.000000	0.000000	4.000000	22.000000	0.000000
22065.524651	-0.175753	0.605664	0.014980	80.779976	61.896446	89.052269	0.465583	0.000000	3.422123	0.000000	0.000000	0.000000	-2.193073	0.016234	1.700603	0.000000	0.000000	4.000000	22.000000	0.000000
22065.527984	-0.175753	0.605664	0.014980	80.779976	61.896446	89.052269	0.465583	0.000000	3.422123	0.000000	0.000000	0.000000	-2.193073	0.016234	1.700603	0.000000	0.000000	4.000000	22.000000	0.000000
22065.531318	-0.182597	0.605670	0.021175	80.741417	63.019444	88.955391	0.749017	0.000000	3.787635	0.000000	0.000000	0.000000	-2.053364	0.001701	1.858522	0.000000	0.000000	4.000000	22.000000	0.000000
22065.534651	-0.182597	0.605670	0.021175	80.741417	63.019444	88.955391	0.749017	0.000000	3.787635	0.000000	0.000000	0.000000	-2.053364	0.001701	1.858522	0.000000	0.000000	4.000000	22.000000	0.000000
22065.537984	-0.182597	0.605670	0.021175	80.741417	63.019444	88.955391	0.749017	0.000000	3.787635	0.000000	0.000000	0.000000	-2.053364	0.001701	1.858522	0.000000	0.000000	4.000000	22.000000	0.000000
22065.541318	-0.188956	0.605585	0.027856	80.753670	63.840870	88.549591	1.058771	0.000000	4.129862	0.000000	0.000000	0.000000	-1.907591	-0.025449	2.004110	0.000000	0.000000	4.000000	22.000000	0.000000
22065.544651	-0.188956	0.605585	0.027856	80.753670	63.840870	88.549591	1.058771	0.000000	4.129862	0.000000	0.000000	0.000000	-1.907591	-0.025449	2.004110	0.000000	0.000000	4.000000	22.000000	0.000000
22065.547984	-0.188956	0.605585	0.027856	80.753670	63.840870	88.549591	1.058771	0.000000	4.129862	0.000000	0.000000	0.000000	-1.907591	-0.025449	2.004110	0.000000	0.000000	4.000000	22.000000	0.000000
22065.551318	-0.194925	0.605337	0.034874	80.876503	64.623589	88.008453	1.392789	0.000000	4.447794	0.000000	0.000000	0.000000	-1.790863	-0.074345	2.105433	0.000000	0.000000	4.000000	22.000000	0.000000
22065.554651	-0.194925	0.605337	0.034874	80.876503	64.623589	88.008453	1.392789	0.000000	4.447794	0.000000	0.000000	0.000000	-1.790863	-0.074345	2.105433	0.000000	0.000000	4.000000	22.000000	0.000000
22065.557984	-0.194925	0.605337	0.034874	80.876503	64.623589	88.008453	1.392789	0.000000	4.447794	0.000000	0.000000	0.000000	-1.790863	-0.074345	2.105433	0.000000	0.000000	4.000000	22.000000	0.000000
22065.561318	-0.200573	0.604947	0.042263	81.137581	65.461517	87.372940	1.724232	0.000000	4.693295	0.000000	0.000000	0.000000	-1.694289	-0.117200	2.216704	0.000000	0.000000	4.000000	22.000000	0.000000
22065.564651	-0.200573	0.604947	0.042263	81.137581	65.461517	87.372940	1.724232	0.000000	4.693295	0.000000	0.000000	0.000000	-1.694289	-0.117200	2.216704	0.000000	0.000000	4.000000	22.000000	0.000000
22065.567984	-0.200573	0.604947	0.042263	81.137581	65.461517	87.372940	1.724232	0.000000	4.693295	0.000000	0.000000	0.000000	-1.694289	-0.117200	2.216704	0.000000	0.000000	4.000000	22.000000	0.000000
22065.571318	-0.205875	0.604431	0.049957	81.540421	66.654709	87.095268	1.937028	0.000000	4.609547	0.000000	0.000000	0.000000	-1.590459	-0.154583	2.308102	0.000000	0.000000	4.000000	22.000000	0.000000
22065.574651	-0.205875	0.604431	0.049957	81.540421	66.654709	87.095268	1.937028	0.000000	4.609547	0.000000	0.000000	0.000000	-1.590459	-0.154583	2.308102	0.000000	0.000000	4.000000	22.000000	0.000000
22065.577984	-0.205875	0.604431	0.049957	81.540421	66.654709	87.095268	1.937028	0.000000	4.609547	0.000000	0.000000	0.000000	-1.590459	-0.154583	2.308102	0.000000	0.000000	4.000000	22.000000	0.000000
22065.581318	-0.210745	0.603824	0.058019	82.017754	68.880035	87.927208	2.133643	0.000000	4.521899	0.000000	0.000000	0.000000	-1.461016	-0.182170	2.418855	0.000000	0.000000	4.000000	22.000000	0.000000
22065.584651	-0.210745	0.603824	0.058019	82.017754	68.880035	87.927208	2.133643	0.000000	4.521899	0.000000	0.000000	0.000000	-1.461016	-0.182170	2.418855	0.000000	0.000000	4.000000	22.000000	0.000000
22065.587984	-0.210745	0.603824	0.058019	82.017754	68.880035	87.927208	2.133643	0.000000	4.521899	0.000000	0.000000	0.000000	-1.461016	-0.182170	2.418855	0.000000	0.000000	4.000000	22.000000	0.000000
22065.591318	-0.214941	0.603140	0.066433	82.476631	72.884109	90.566750	2.320359	0.000000	4.428988	0.000000	0.000000	0.000000	-1.258862	-0.205182	2.524043	0.000000	0.000000	4.000000	22.000000	0.000000
22065.594651	-0.214941	0.603140	0.066433	82.476631	72.884109	90.566750	2.320359	0.000000	4.428988	0.000000	0.000000	0.000000	-1.258862	-0.205182	2.524043	0.000000	0.000000	4.000000	22.000000	0.000000
22065.597984	-0.214941	0.603140	0.066433	82.476631	72.884109	90.566750	2.320359	0.000000	4.428988	0.000000	0.000000	0.000000	-1.258862	-0.205182	2.524043	0.000000	0.000000	4.000000	22.000000	0.000000
22065.601318	-0.218400	0.602410	0.075147	82.749153	78.919319	95.321442	2.502027	0.000000	4.328956	0.000000	0.000000	0.000000	-1.037612	-0.219061	2.614119	0.000000	0.000000	4.000000	22.000000	0.000000
22065.604651	-0.218400	0.602410	0.075147	82.749153	78.919319	95.321442	2.502027	0.000000	4.328956	0.000000	0.000000	0.000000	-1.037612	-0.219061	2.614119	0.000000	0.000000	4.000000	22.000000	0.000000
22065.607984	-0.218400	0.602410	0.075147	82.749153	78.919319	95.321442	2.502027	0.000000	4.328956	0.000000	0.000000	0.000000	-1.037612	-0.219061	2.614119	0.000000	0.000000	4.000000	22.000000	0.000000
22065.611318	-0.221144	0.601676	0.084176	82.780907	85.524719	100.948036	2.679337	0.000000	4.221510	0.000000	0.000000	0.000000	-0.823296	-0.220290	2.708903	0.000000	0.000000	4.000000	22.000000	0.000000
22065.614651	-0.221144	0.601676	0.084176	82.780907	85.524719	100.948036	2.679337	0.000000	4.221510	0.000000	0.000000	0.000000	-0.823296	-0.220290	2.708903	0.000000	0.000000	4.000000	22.000000	0.000000
22065.617984	-0.221144	0.601676	0.084176	82.780907	85.524719	100.948036	2.679337	0.000000	4.221510	0.000000	0.000000	0.000000	-0.823296	-0.220290	2.708903	0.000000	0.000000	4.000000	22.000000	0.000000
22065.621318	-0.223223	0.600945	0.093367	82.674347	91.945251	106.435921	2.853091	0.000000	4.106077	0.000000	0.000000	0.000000	-0.623585	-0.219113	2.757096	0.000000	0.000000	4.000000	22.000000	0.000000
22065.624651	-0.223223	0.600945	0.093367	82.674347	91.945251	106.435921	2.853091	0.000000	4.106077	0.000000	0.000000	0.000000	-0.623585	-0.219113	2.757096	0.000000	0.000000	4.000000	22.000000	0.000000
22065.627984	-0.223223	0.600945	0.093367	82.674347	91.945251	106.435921	2.853091	0.000000	4.106077	0.000000	0.000000	0.000000	-0.623585	-0.219113	2.757096	0.000000	0.000000	4.000000	22.000000	0.000000
22065.631318	-0.224621	0.600183	0.102685	82.560616	98.446693	111.672485	3.019622	0.000000	3.985208	0.000000	0.000000	0.000000	-0.419603	-0.228565	2.795501	0.000000	0.000000	4.000000	22.000000	0.000000
22065.634651	-0.224621	0.600183	0.102685	82.560616	98.446693	111.672485	3.019622	0.000000	3.985208	0.000000	0.000000	0.000000	-0.419603	-0.228565	2.795501	0.000000	0.000000	4.000000	22.000000	0.000000
22065.637984	-0.224621	0.600183	0.102685	82.560616	98.446693	111.672485	3.019622	0.000000	3.985208	0.000000	0.000000	0.000000	-0.419603	-0.228565	2.795501	0.000000	0.000000	4.000000	22.000000	0.000000
22065.641318	-0.225313	0.599362	0.111981	82.482475	105.092812	117.051506	3.179565	0.000000	3.858804	0.000000	0.000000	0.000000	-0.207685	-0.246337	2.788701	0.000000	0.000000	4.000000	22.000000	0.000000
22065.644651	-0.225313	0.599362	0.111981	82.482475	105.092812	117.051506	3.179565	0.000000	3.858804	0.000000	0.000000	0.000000	-0.207685	-0.246337	2.788701	0.000000	0.000000	4.000000	22.000000	0.000000
22065.647984	-0.225313	0.599362	0.111981	82.482475	105.092812	117.051506	3.179565	0.000000	3.858804	0.000000	0.000000	0.000000	-0.207685	-0.246337	2.788701	0.000000	0.000000	4.000000	22.000000	0.000000
22065.651318	-0.225294	0.598537	0.121219	82.387764	112.022690	122.813896	3.331628	0.000000	3.728304	0.000000	0.000000	0.000000	0.005734	-0.247617	2.771502	0.000000	0.000000	4.000000	22.000000	0.000000
22065.654651	-0.225294	0.598537	0.121219	82.387764	112.022690	122.813896	3.331628	0.000000	3.728304	0.000000	0.000000	0.000000	0.005734	-0.247617	2.771502	0.000000	0.000000	4.000000	22.000000	0.000000
22065.657984	-0.225294	0.598537	0.121219	82.387764	112.022690	122.813896	3.331628	0.000000	3.728304	0.000000	0.000000	0.000000	0.005734	-0.247617	2.771502	0.000000	0.000000	4.000000	22.000000	0.000000
22065.661318	-0.224442	0.597652	0.130301	82.236969	118.969505	128.576965	3.476609	0.000000	3.593492	0.000000	0.000000	0.000000	0.255586	-0.265388	2.724506	0.000000	0.000000	4.000000	22.000000	0.000000
22065.664651	-0.224442	0.597652	0.130301	82.236969	118.969505	128.576965	3.476609	0.000000	3.593492	0.000000	0.000000	0.000000	0.255586	-0.265388	2.724506	0.000000	0.000000	4.000000	22.000000	0.000000
22065.667984	-0.224442	0.597652	0.130301	82.236969	118.969505	128.576965	3.476609	0.000000	3.593492	0.000000	0.000000	0.000000	0.255586	-0.265388	2.724506	0.000000	0.000000	4.000000	22.000000	0.000000
22065.671318	-0.222828	0.596739	0.139114	81.963982	125.536980	134.074661	3.615884	0.000000	3.453315	0.000000	0.000000	0.000000	0.484427	-0.273863	2.643934	0.000000	0.000000	4.000000	22.000000	0.000000
22065.674651	-0.222828	0.596739	0.139114	81.963982	125.536980	134.074661	3.615884	0.000000	3.453315	0.000000	0.000000	0.000000	0.484427	-0.273863	2.643934	0.000000	0.000000	4.000000	22.000000	0.000000
22065.677984	-0.222828	0.596739	0.139114	81.963982	125.536980	134.074661	3.615884	0.000000	3.453315	0.000000	0.000000	0.000000	0.484427	-0.273863	2.643934	0.000000	0.000000	4.000000	22.000000	0.000000
22065.681318	-0.220510	0.595818	0.147577	81.599655	131.342484	139.085098	3.748117	0.000000	3.309323	0.000000	0.000000	0.000000	0.695327	-0.276426	2.538973	0.000000	0.000000	4.000000	22.000000	0.000000
22065.684651	-0.220510	0.595818	0.147577	81.599655	131.342484	139.085098	3.748117	0.000000	3.309323	0.000000	0.000000	0.000000	0.695327	-0.276426	2.538973	0.000000	0.000000	4.000000	22.000000	0.000000
22065.687984	-0.220510	0.595818	0.147577	81.599655	131.342484	139.085098	3.748117	0.000000	3.309323	0.000000	0.000000	0.000000	0.695327	-0.276426	2.538973	0.000000	0.000000	4.000000	22.000000	0.000000
22065.691318	-0.217515	0.594937	0.155581	81.195694	136.650223	143.602676	3.872807	0.000000	3.162494	0.000000	0.000000	0.000000	0.898576	-0.264256	2.401275	0.000000	0.000000	4.000000	22.000000	0.000000
22065.694651	-0.217515	0.594937	0.155581	81.195694	136.650223	143.602676	3.872807	0.000000	3.162494	0.000000	0.000000	0.000000	0.898576	-0.264256	2.401275	0.000000	0.000000	4.000000	22.000000	0.000000
22065.697984	-0.217515	0.594937	0.155581	81.195694	136.650223	143.602676	3.872807	0.000000	3.162494	0.000000	0.000000	0.000000	0.898576	-0.264256	2.401275	0.000000	0.000000	4.000000	22.000000	0.000000
22065.701318	-0.213902	0.594091	0.163096	80.759285	141.745789	147.882614	3.989776	0.000000	3.013583	0.000000	0.000000	0.000000	1.083660	-0.253917	2.254331	0.000000	0.000000	4.000000	22.000000	0.000000
22065.704651	-0.213902	0.594091	0.163096	80.759285	141.745789	147.882614	3.989776	0.000000	3.013583	0.000000	0.000000	0.000000	1.083660	-0.253917	2.254331	0.000000	0.000000	4.000000	22.000000	0.000000
22065.707984	-0.213902	0.594091	0.163096	80.759285	141.745789	147.882614	3.989776	0.000000	3.013583	0.000000	0.000000	0.000000	1.083660	-0.253917	2.254331	0.000000	0.000000	4.000000	22.000000	0.000000
22065.711318	-0.209779	0.593221	0.170014	80.298515	146.542587	151.853027	4.099281	0.000000	2.862847	0.000000	0.000000	0.000000	1.236953	-0.260816	2.075456	0.000000	0.000000	4.000000	22.000000	0.000000
22065.714651	-0.209779	0.593221	0.170014	80.298515	146.542587	151.853027	4.099281	0.000000	2.862847	0.000000	0.000000	0.000000	1.236953	-0.260816	2.075456	0.000000	0.000000	4.000000	22.000000	0.000000
22065.717984	-0.209779	0.593221	0.170014	80.298515	146.542587	151.853027	4.099281	0.000000	2.862847	0.000000	0.000000	0.000000	1.236953	-0.260816	2.075456	0.000000	0.000000	4.000000	22.000000	0.000000
22065.721318	-0.205230	0.592384	0.176343	79.812462	150.812210	155.308716	4.200438	0.000000	2.712254	0.000000	0.000000	0.000000	1.364922	-0.251256	1.898798	0.000000	0.000000	4.000000	22.000000	0.000000
22065.724651	-0.205230	0.592384	0.176343	79.812462	150.812210	155.308716	4.200438	0.000000	2.712254	0.000000	0.000000	0.000000	1.364922	-0.251256	1.898798	0.000000	0.000000	4.000000	22.000000	0.000000
22065.727984	-0.205230	0.592384	0.176343	79.812462	150.812210	155.308716	4.200438	0.000000	2.712254	0.000000	0.000000	0.000000	1.364922	-0.251256	1.898798	0.000000	0.000000	4.000000	22.000000	0.000000
22065.731318	-0.200227	0.591561	0.182052	79.321465	154.164749	157.897125	4.293644	0.000000	2.562151	0.000000	0.000000	0.000000	1.500805	-0.246794	1.712768	0.000000	0.000000	4.000000	22.000000	0.000000
22065.734651	-0.200227	0.591561	0.182052	79.321465	154.164749	157.897125	4.293644	0.000000	2.562151	0.000000	0.000000	0.000000	1.500805	-0.246794	1.712768	0.000000	0.000000	4.000000	22.000000	0.000000
22065.737984	-0.200227	0.591561	0.182052	79.321465	154.164749	157.897125	4.293644	0.000000	2.562151	0.000000	0.000000	0.000000	1.500805	-0.246794	1.712768	0.000000	0.000000	4.000000	22.000000	0.000000
22065.741318	-0.194856	0.590748	0.187143	78.927971	156.478287	159.509796	4.380084	0.000000	2.411403	0.000000	0.000000	0.000000	1.611156	-0.244001	1.527039	0.000000	0.000000	4.000000	22.000000	0.000000
22065.744651	-0.194856	0.590748	0.187143	78.927971	156.478287	159.509796	4.380084	0.000000	2.411403	0.000000	0.000000	0.000000	1.611156	-0.244001	1.527039	0.000000	0.000000	4.000000	22.000000	0.000000
22065.747984	-0.194856	0.590748	0.187143	78.927971	156.478287	159.509796	4.380084	0.000000	2.411403	0.000000	0.000000	0.000000	1.611156	-0.244001	1.527039	0.000000	0.000000	4.000000	22.000000	0.000000
22065.751318	-0.189051	0.589995	0.191665	78.838333	157.829529	160.216064	4.459819	0.000000	2.260533	0.000000	0.000000	0.000000	1.741473	-0.225834	1.356678	0.000000	0.000000	4.000000	22.000000	0.000000
22065.754651	-0.189051	0.589995	0.191665	78.838333	157.829529	160.216064	4.459819	0.000000	2.260533	0.000000	0.000000	0.000000	1.741473	-0.225834	1.356678	0.000000	0.000000	4.000000	22.000000	0.000000
22065.757984	-0.189051	0.589995	0.191665	78.838333	157.829529	160.216064	4.459819	0.000000	2.260533	0.000000	0.000000	0.000000	1.741473	-0.225834	1.356678	0.000000	0.000000	4.000000	22.000000	0.000000
22065.761318	-0.182892	0.589269	0.195485	79.010811	158.677612	160.444855	4.534465	0.000000	2.106805	0.000000	0.000000	0.000000	1.847836	-0.217759	1.145932	0.000000	0.000000	4.000000	22.000000	0.000000
22065.764651	-0.182892	0.589269	0.195485	79.010811	158.677612	160.444855	4.534465	0.000000	2.106805	0.000000	0.000000	0.000000	1.847836	-0.217759	1.145932	0.000000	0.000000	4.000000	22.000000	0.000000
22065.767984	-0.182892	0.589269	0.195485	79.010811	158.677612	160.444855	4.534465	0.000000	2.106805	0.000000	0.000000	0.000000	1.847836	-0.217759	1.145932	0.000000	0.000000	4.000000	22.000000	0.000000
22065.771318	-0.176494	0.588635	0.198579	79.217941	159.624710	160.765076	4.603255	0.000000	1.951932	0.000000	0.000000	0.000000	1.919315	-0.190283	0.928298	0.000000	0.000000	4.000000	22.000000	0.000000
22065.774651	-0.176494	0.588635	0.198579	79.217941	159.624710	160.765076	4.603255	0.000000	1.951932	0.000000	0.000000	0.000000	1.919315	-0.190283	0.928298	0.000000	0.000000	4.000000	22.000000	0.000000
22065.777984	-0.176494	0.588635	0.198579	79.217941	159.624710	160.765076	4.603255	0.000000	1.951932	0.000000	0.000000	0.000000	1.919315	-0.190283	0.928298	0.000000	0.000000	4.000000	22.000000	0.000000
22065.781318	-0.169877	0.588075	0.200934	79.419815	161.125244	161.595596	4.665801	0.000000	1.797304	0.000000	0.000000	0.000000	1.985035	-0.167951	0.706447	0.000000	0.000000	4.000000	22.000000	0.000000
22065.784651	-0.169877	0.588075	0.200934	79.419815	161.125244	161.595596	4.665801	0.000000	1.797304	0.000000	0.000000	0.000000	1.985035	-0.167951	0.706447	0.000000	0.000000	4.000000	22.000000	0.000000
22065.787984	-0.169877	0.588075	0.200934	79.419815	161.125244	161.595596	4.665801	0.000000	1.797304	0.000000	0.000000	0.000000	1.985035	-0.167951	0.706447	0.000000	0.000000	4.000000	22.000000	0.000000
22065.791318	-0.163131	0.587577	0.202549	79.599609	163.122223	163.023666	4.722576	0.000000	1.642339	0.000000	0.000000	0.000000	2.023956	-0.149387	0.484458	0.000000	0.000000	4.000000	22.000000	0.000000
22065.794651	-0.163131	0.587577	0.202549	79.599609	163.122223	163.023666	4.722576	0.000000	1.642339	0.000000	0.000000	0.000000	2.023956	-0.149387	0.484458	0.000000	0.000000	4.000000	22.000000	0.000000
22065.797984	-0.163131	0.587577	0.202549	79.599609	163.122223	163.023666	4.722576	0.000000	1.642339	0.000000	0.000000	0.000000	2.023956	-0.149387	0.484458	0.000000	0.000000	4.000000	22.000000	0.000000
22065.801318	-0.156195	0.587095	0.203499	79.898895	165.196381	165.369888	4.773510	0.000000	1.487820	0.000000	0.000000	0.000000	2.080688	-0.144476	0.285180	0.000000	0.000000	4.000000	22.000000	0.000000
22065.804651	-0.156195	0.587095	0.203499	79.898895	165.196381	165.369888	4.773510	0.000000	1.487820	0.000000	0.000000	0.000000	2.080688	-0.144476	0.285180	0.000000	0.000000	4.000000	22.000000	0.000000
22065.807984	-0.156195	0.587095	0.203499	79.898895	165.196381	165.369888	4.773510	0.000000	1.487820	0.000000	0.000000	0.000000	2.080688	-0.144476	0.285180	0.000000	0.000000	4.000000	22.000000	0.000000
22065.811318	-0.149030	0.586661	0.203956	80.511436	166.916412	167.736572	4.819613	0.000000	1.330912	0.000000	0.000000	0.000000	2.149462	-0.130311	0.137007	0.000000	0.000000	4.000000	22.000000	0.000000
22065.814651	-0.149030	0.586661	0.203956	80.511436	166.916412	167.736572	4.819613	0.000000	1.330912	0.000000	0.000000	0.000000	2.149462	-0.130311	0.137007	0.000000	0.000000	4.000000	22.000000	0.000000
22065.817984	-0.149030	0.586661	0.203956	80.511436	166.916412	167.736572	4.819613	0.000000	1.330912	0.000000	0.000000	0.000000	2.149462	-0.130311	0.137007	0.000000	0.000000	4.000000	22.000000	0.000000
22065.821318	-0.141675	0.586267	0.203870	81.371696	168.136398	168.961563	4.861498	0.000000	1.168690	0.000000	0.000000	0.000000	2.206647	-0.118259	-0.025649	0.000000	0.000000	4.000000	22.000000	0.000000
22065.824651	-0.141675	0.586267	0.203870	81.371696	168.136398	168.961563	4.861498	0.000000	1.168690	0.000000	0.000000	0.000000	2.206647	-0.118259	-0.025649	0.000000	0.000000	4.000000	22.000000	0.000000
22065.827984	-0.141675	0.586267	0.203870	81.371696	168.136398	168.961563	4.861498	0.000000	1.168690	0.000000	0.000000	0.000000	2.206647	-0.118259	-0.025649	0.000000	0.000000	4.000000	22.000000	0.000000
22065.831318	-0.134332	0.585911	0.203194	82.294647	168.849503	170.033234	4.898696	0.000000	1.001385	0.000000	0.000000	0.000000	2.202762	-0.106705	-0.202897	0.000000	0.000000	4.000000	22.000000	0.000000
22065.834651	-0.134332	0.585911	0.203194	82.294647	168.849503	170.033234	4.898696	0.000000	1.001385	0.000000	0.000000	0.000000	2.202762	-0.106705	-0.202897	0.000000	0.000000	4.000000	22.000000	0.000000
22065.837984	-0.134332	0.585911	0.203194	82.294647	168.849503	170.033234	4.898696	0.000000	1.001385	0.000000	0.000000	0.000000	2.202762	-0.106705	-0.202897	0.000000	0.000000	4.000000	22.000000	0.000000
22065.841318	-0.127051	0.585613	0.201928	83.202576	169.487122	171.766068	4.930121	0.000000	0.833011	0.000000	0.000000	0.000000	2.184299	-0.089491	-0.379693	0.000000	0.000000	4.000000	22.000000	0.000000
22065.844651	-0.127051	0.585613	0.201928	83.202576	169.487122	171.766068	4.930121	0.000000	0.833011	0.000000	0.000000	0.000000	2.184299	-0.089491	-0.379693	0.000000	0.000000	4.000000	22.000000	0.000000
22065.847984	-0.127051	0.585613	0.201928	83.202576	169.487122	171.766068	4.930121	0.000000	0.833011	0.000000	0.000000	0.000000	2.184299	-0.089491	-0.379693	0.000000	0.000000	4.000000	22.000000	0.000000
22065.851318	-0.119853	0.585338	0.200108	84.042175	170.126007	173.452515	4.955729	0.000000	0.663895	0.000000	0.000000	0.000000	2.159532	-0.082318	-0.546080	0.000000	0.000000	4.000000	22.000000	0.000000
22065.854651	-0.119853	0.585338	0.200108	84.042175	170.126007	173.452515	4.955729	0.000000	0.663895	0.000000	0.000000	0.000000	2.159532	-0.082318	-0.546080	0.000000	0.000000	4.000000	22.000000	0.000000
22065.857984	-0.119853	0.585338	0.200108	84.042175	170.126007	173.452515	4.955729	0.000000	0.663895	0.000000	0.000000	0.000000	2.159532	-0.082318	-0.546080	0.000000	0.000000	4.000000	22.000000	0.000000
22065.861318	-0.112684	0.585099	0.197720	84.797150	170.766769	175.069199	4.975573	0.000000	0.493632	0.000000	0.000000	0.000000	2.150753	-0.071752	-0.716528	0.000000	0.000000	4.000000	22.000000	0.000000
22065.864651	-0.112684	0.585099	0.197720	84.797150	170.766769	175.069199	4.975573	0.000000	0.493632	0.000000	0.000000	0.000000	2.150753	-0.071752	-0.716528	0.000000	0.000000	4.000000	22.000000	0.000000
22065.867984	-0.112684	0.585099	0.197720	84.797150	170.766769	175.069199	4.975573	0.000000	0.493632	0.000000	0.000000	0.000000	2.150753	-0.071752	-0.716528	0.000000	0.000000	4.000000	22.000000	0.000000
22065.871318	-0.105599	0.584810	0.194817	85.457565	171.409027	176.791306	4.989744	0.000000	0.320094	0.000000	0.000000	0.000000	2.125510	-0.086731	-0.870839	0.000000	0.000000	4.000000	22.000000	0.000000
22065.874651	-0.105599	0.584810	0.194817	85.457565	171.409027	176.791306	4.989744	0.000000	0.320094	0.000000	0.000000	0.000000	2.125510	-0.086731	-0.870839	0.000000	0.000000	4.000000	22.000000	0.000000
22065.877984	-0.105599	0.584810	0.194817	85.457565	171.409027	176.791306	4.989744	0.000000	0.320094	0.000000	0.000000	0.000000	2.125510	-0.086731	-0.870839	0.000000	0.000000	4.000000	22.000000	0.000000
22065.881318	-0.098520	0.584510	0.191434	86.036469	172.062576	178.811920	4.997936	0.000000	0.143633	0.000000	0.000000	0.000000	2.123543	-0.089966	-1.014882	0.000000	0.000000	4.000000	22.000000	0.000000
22065.884651	-0.098520	0.584510	0.191434	86.036469	172.062576	178.811920	4.997936	0.000000	0.143633	0.000000	0.000000	0.000000	2.123543	-0.089966	-1.014882	0.000000	0.000000	4.000000	22.000000	0.000000
22065.887984	-0.098520	0.584510	0.191434	86.036469	172.062576	178.811920	4.997936	0.000000	0.143633	0.000000	0.000000	0.000000	2.123543	-0.089966	-1.014882	0.000000	0.000000	4.000000	22.000000	0.000000
22065.891318	-0.091534	0.584194	0.187641	86.540161	172.725616	-179.219101	4.999851	0.000000	-0.038647	0.000000	0.000000	0.000000	2.096027	-0.094816	-1.137993	0.000000	0.000000	4.000000	22.000000	0.000000
22065.894651	-0.091534	0.584194	0.187641	86.540161	172.725616	-179.219101	4.999851	0.000000	-0.038647	0.000000	0.000000	0.000000	2.096027	-0.094816	-1.137993	0.000000	0.000000	4.000000	22.000000	0.000000
22065.897984	-0.091534	0.584194	0.187641	86.540161	172.725616	-179.219101	4.999851	0.000000	-0.038647	0.000000	0.000000	0.000000	2.096027	-0.094816	-1.137993	0.000000	0.000000	4.000000	22.000000	0.000000
22065.901318	-0.084614	0.583873	0.183416	87.000099	173.595688	-177.394623	4.994918	0.000000	-0.225374	0.000000	0.000000	0.000000	2.075922	-0.096360	-1.267331	0.000000	0.000000	4.000000	22.000000	0.000000
22065.904651	-0.084614	0.583873	0.183416	87.000099	173.595688	-177.394623	4.994918	0.000000	-0.225374	0.000000	0.000000	0.000000	2.075922	-0.096360	-1.267331	0.000000	0.000000	4.000000	22.000000	0.000000
22065.907984	-0.084614	0.583873	0.183416	87.000099	173.595688	-177.394623	4.994918	0.000000	-0.225374	0.000000	0.000000	0.000000	2.075922	-0.096360	-1.267331	0.000000	0.000000	4.000000	22.000000	0.000000
22065.911318	-0.077895	0.583584	0.178767	87.485023	175.667358	-174.344772	4.982500	0.000000	-0.417966	0.000000	0.000000	0.000000	2.015719	-0.086606	-1.394765	0.000000	0.000000	4.000000	22.000000	0.000000
22065.914651	-0.077895	0.583584	0.178767	87.485023	175.667358	-174.344772	4.982500	0.000000	-0.417966	0.000000	0.000000	0.000000	2.015719	-0.086606	-1.394765	0.000000	0.000000	4.000000	22.000000	0.000000
22065.917984	-0.077895	0.583584	0.178767	87.485023	175.667358	-174.344772	4.982500	0.000000	-0.417966	0.000000	0.000000	0.000000	2.015719	-0.086606	-1.394765	0.000000	0.000000	4.000000	22.000000	0.000000
22065.921318	-0.071445	0.583309	0.173706	88.059120	-178.249451	-166.896133	4.962207	0.000000	-0.613597	0.000000	0.000000	0.000000	1.935009	-0.082623	-1.518465	0.000000	0.000000	4.000000	22.000000	0.000000
22065.924651	-0.071445	0.583309	0.173706	88.059120	-178.249451	-166.896133	4.962207	0.000000	-0.613597	0.000000	0.000000	0.000000	1.935009	-0.082623	-1.518465	0.000000	0.000000	4.000000	22.000000	0.000000
22065.927984	-0.071445	0.583309	0.173706	88.059120	-178.249451	-166.896133	4.962207	0.000000	-0.613597	0.000000	0.000000	0.000000	1.935009	-0.082623	-1.518465	0.000000	0.000000	4.000000	22.000000	0.000000
22065.931318	-0.065124	0.583070	0.168296	88.692093	-161.616547	-149.003113	4.933780	0.000000	-0.811060	0.000000	0.000000	0.000000	1.896205	-0.071752	-1.622726	0.000000	0.000000	4.000000	22.000000	0.000000
22065.934651	-0.065124	0.583070	0.168296	88.692093	-161.616547	-149.003113	4.933780	0.000000	-0.811060	0.000000	0.000000	0.000000	1.896205	-0.071752	-1.622726	0.000000	0.000000	4.000000	22.000000	0.000000
22065.937984	-0.065124	0.583070	0.168296	88.692093	-161.616547	-149.003113	4.933780	0.000000	-0.811060	0.000000	0.000000	0.000000	1.896205	-0.071752	-1.622726	0.000000	0.000000	4.000000	22.000000	0.000000
22065.941318	-0.059006	0.582862	0.162623	89.058510	-114.617805	-100.944214	4.895978	0.000000	-1.014591	0.000000	0.000000	0.000000	1.835311	-0.062214	-1.702060	0.000000	0.000000	4.000000	22.000000	0.000000
22065.944651	-0.059006	0.582862	0.162623	89.058510	-114.617805	-100.944214	4.895978	0.000000	-1.014591	0.000000	0.000000	0.000000	1.835311	-0.062214	-1.702060	0.000000	0.000000	4.000000	22.000000	0.000000
22065.947984	-0.059006	0.582862	0.162623	89.058510	-114.617805	-100.944214	4.895978	0.000000	-1.014591	0.000000	0.000000	0.000000	1.835311	-0.062214	-1.702060	0.000000	0.000000	4.000000	22.000000	0.000000
22065.951318	-0.053117	0.582722	0.156621	88.517868	-66.053375	-51.029186	4.848332	0.000000	-1.222159	0.000000	0.000000	0.000000	1.766670	-0.042009	-1.800610	0.000000	0.000000	4.000000	22.000000	0.000000
22065.954651	-0.053117	0.582722	0.156621	88.517868	-66.053375	-51.029186	4.848332	0.000000	-1.222159	0.000000	0.000000	0.000000	1.766670	-0.042009	-1.800610	0.000000	0.000000	4.000000	22.000000	0.000000
22065.957984	-0.053117	0.582722	0.156621	88.517868	-66.053375	-51.029186	4.848332	0.000000	-1.222159	0.000000	0.000000	0.000000	1.766670	-0.042009	-1.800610	0.000000	0.000000	4.000000	22.000000	0.000000
22065.961318	-0.047584	0.582578	0.150389	87.492668	-48.774704	-32.205795	4.790003	0.000000	-1.433830	0.000000	0.000000	0.000000	1.660149	-0.043145	-1.869597	0.000000	0.000000	4.000000	22.000000	0.000000
22065.964651	-0.047584	0.582578	0.150389	87.492668	-48.774704	-32.205795	4.790003	0.000000	-1.433830	0.000000	0.000000	0.000000	1.660149	-0.043145	-1.869597	0.000000	0.000000	4.000000	22.000000	0.000000
22065.967984	-0.047584	0.582578	0.150389	87.492668	-48.774704	-32.205795	4.790003	0.000000	-1.433830	0.000000	0.000000	0.000000	1.660149	-0.043145	-1.869597	0.000000	0.000000	4.000000	22.000000	0.000000
22065.971318	-0.042427	0.582420	0.143895	86.368591	-41.875568	-23.968376	4.721438	0.000000	-1.645606	0.000000	0.000000	0.000000	1.546993	-0.047403	-1.948062	0.000000	0.000000	4.000000	22.000000	0.000000
22065.974651	-0.042427	0.582420	0.143895	86.368591	-41.875568	-23.968376	4.721438	0.000000	-1.645606	0.000000	0.000000	0.000000	1.546993	-0.047403	-1.948062	0.000000	0.000000	4.000000	22.000000	0.000000
22065.977984	-0.042427	0.582420	0.143895	86.368591	-41.875568	-23.968376	4.721438	0.000000	-1.645606	0.000000	0.000000	0.000000	1.546993	-0.047403	-1.948062	0.000000	0.000000	4.000000	22.000000	0.000000
22065.981318	-0.037726	0.582290	0.137112	85.248039	-38.467266	-19.630968	4.642217	0.000000	-1.857368	0.000000	0.000000	0.000000	1.410365	-0.039166	-2.034944	0.000000	0.000000	4.000000	22.000000	0.000000
22065.984651	-0.037726	0.582290	0.137112	85.248039	-38.467266	-19.630968	4.642217	0.000000	-1.857368	0.000000	0.000000	0.000000	1.410365	-0.039166	-2.034944	0.000000	0.000000	4.000000	22.000000	0.000000
22065.987984	-0.037726	0.582290	0.137112	85.248039	-38.467266	-19.630968	4.642217	0.000000	-1.857368	0.000000	0.000000	0.000000	1.410365	-0.039166	-2.034944	0.000000	0.000000	4.000000	22.000000	0.000000
22065.991318	-0.033617	0.582153	0.130140	84.164543	-36.533150	-17.117418	4.552451	0.000000	-2.067654	0.000000	0.000000	0.000000	1.232479	-0.041204	-2.091610	0.000000	0.000000	4.000000	22.000000	0.000000
22065.994651	-0.033617	0.582153	0.130140	84.164543	-36.533150	-17.117418	4.552451	0.000000	-2.067654	0.000000	0.000000	0.000000	1.232479	-0.041204	-2.091610	0.000000	0.000000	4.000000	22.000000	0.000000
22065.997984	-0.033617	0.582153	0.130140	84.164543	-36.533150	-17.117418	4.552451	0.000000	-2.067654	0.000000	0.000000	0.000000	1.232479	-0.041204	-2.091610	0.000000	0.000000	4.000000	22.000000	0.000000
22066.001318	-0.030141	0.582018	0.122965	83.137474	-35.133793	-14.857910	4.454024	0.000000	-2.271931	0.000000	0.000000	0.000000	1.043024	-0.040472	-2.152490	0.000000	0.000000	4.000000	22.000000	0.000000
22066.004651	-0.030141	0.582018	0.122965	83.137474	-35.133793	-14.857910	4.454024	0.000000	-2.271931	0.000000	0.000000	0.000000	1.043024	-0.040472	-2.152490	0.000000	0.000000	4.000000	22.000000	0.000000
22066.007984	-0.030141	0.582018	0.122965	83.137474	-35.133793	-14.857910	4.454024	0.000000	-2.271931	0.000000	0.000000	0.000000	1.043024	-0.040472	-2.152490	0.000000	0.000000	4.000000	22.000000	0.000000
22066.011318	-0.027312	0.581851	0.115759	82.186691	-33.714146	-12.485280	4.347394	0.000000	-2.469852	0.000000	0.000000	0.000000	0.848488	-0.049884	-2.161947	0.000000	0.000000	4.000000	22.000000	0.000000
22066.014651	-0.027312	0.581851	0.115759	82.186691	-33.714146	-12.485280	4.347394	0.000000	-2.469852	0.000000	0.000000	0.000000	0.848488	-0.049884	-2.161947	0.000000	0.000000	4.000000	22.000000	0.000000
22066.017984	-0.027312	0.581851	0.115759	82.186691	-33.714146	-12.485280	4.347394	0.000000	-2.469852	0.000000	0.000000	0.000000	0.848488	-0.049884	-2.161947	0.000000	0.000000	4.000000	22.000000	0.000000
22066.021318	-0.025194	0.581682	0.108582	81.347374	-31.847742	-9.593020	4.234419	0.000000	-2.658890	0.000000	0.000000	0.000000	0.635540	-0.050679	-2.153033	0.000000	0.000000	4.000000	22.000000	0.000000
22066.024651	-0.025194	0.581682	0.108582	81.347374	-31.847742	-9.593020	4.234419	0.000000	-2.658890	0.000000	0.000000	0.000000	0.635540	-0.050679	-2.153033	0.000000	0.000000	4.000000	22.000000	0.000000
22066.027984	-0.025194	0.581682	0.108582	81.347374	-31.847742	-9.593020	4.234419	0.000000	-2.658890	0.000000	0.000000	0.000000	0.635540	-0.050679	-2.153033	0.000000	0.000000	4.000000	22.000000	0.000000
22066.031318	-0.023711	0.581517	0.101547	80.674812	-29.137875	-5.653821	4.117446	0.000000	-2.836659	0.000000	0.000000	0.000000	0.444750	-0.049496	-2.110485	0.000000	0.000000	4.000000	22.000000	0.000000
22066.034651	-0.023711	0.581517	0.101547	80.674812	-29.137875	-5.653821	4.117446	0.000000	-2.836659	0.000000	0.000000	0.000000	0.444750	-0.049496	-2.110485	0.000000	0.000000	4.000000	22.000000	0.000000
22066.037984	-0.023711	0.581517	0.101547	80.674812	-29.137875	-5.653821	4.117446	0.000000	-2.836659	0.000000	0.000000	0.000000	0.444750	-0.049496	-2.110485	0.000000	0.000000	4.000000	22.000000	0.000000
22066.041318	-0.022840	0.581361	0.094604	80.078514	-26.229490	-1.554109	3.997574	0.000000	-3.003232	0.000000	0.000000	0.000000	0.261576	-0.046876	-2.082943	0.000000	0.000000	4.000000	22.000000	0.000000
22066.044651	-0.022840	0.581361	0.094604	80.078514	-26.229490	-1.554109	3.997574	0.000000	-3.003232	0.000000	0.000000	0.000000	0.261576	-0.046876	-2.082943	0.000000	0.000000	4.000000	22.000000	0.000000
22066.047984	-0.022840	0.581361	0.094604	80.078514	-26.229490	-1.554109	3.997574	0.000000	-3.003232	0.000000	0.000000	0.000000	0.261576	-0.046876	-2.082943	0.000000	0.000000	4.000000	22.000000	0.000000
22066.051318	-0.022582	0.581245	0.087752	79.557030	-23.642786	1.819669	3.874653	0.000000	-3.160231	0.000000	0.000000	0.000000	0.077308	-0.034945	-2.055583	0.000000	0.000000	4.000000	22.000000	0.000000
22066.054651	-0.022582	0.581245	0.087752	79.557030	-23.642786	1.819669	3.874653	0.000000	-3.160231	0.000000	0.000000	0.000000	0.077308	-0.034945	-2.055583	0.000000	0.000000	4.000000	22.000000	0.000000
22066.057984	-0.022582	0.581245	0.087752	79.557030	-23.642786	1.819669	3.874653	0.000000	-3.160231	0.000000	0.000000	0.000000	0.077308	-0.034945	-2.055583	0.000000	0.000000	4.000000	22.000000	0.000000
22066.061318	-0.022860	0.581112	0.080889	79.235786	-21.699640	4.257939	3.749401	0.000000	-3.307868	0.000000	0.000000	0.000000	-0.083563	-0.039757	-2.058875	0.000000	0.000000	4.000000	22.000000	0.000000
22066.064651	-0.022860	0.581112	0.080889	79.235786	-21.699640	4.257939	3.749401	0.000000	-3.307868	0.000000	0.000000	0.000000	-0.083563	-0.039757	-2.058875	0.000000	0.000000	4.000000	22.000000	0.000000
22066.067984	-0.022860	0.581112	0.080889	79.235786	-21.699640	4.257939	3.749401	0.000000	-3.307868	0.000000	0.000000	0.000000	-0.083563	-0.039757	-2.058875	0.000000	0.000000	4.000000	22.000000	0.000000
22066.071318	-0.023734	0.581030	0.074100	79.149704	-20.347385	5.937883	3.618399	0.000000	-3.450679	0.000000	0.000000	0.000000	-0.262179	-0.024708	-2.036649	0.000000	0.000000	4.000000	22.000000	0.000000
22066.074651	-0.023734	0.581030	0.074100	79.149704	-20.347385	5.937883	3.618399	0.000000	-3.450679	0.000000	0.000000	0.000000	-0.262179	-0.024708	-2.036649	0.000000	0.000000	4.000000	22.000000	0.000000
22066.077984	-0.023734	0.581030	0.074100	79.149704	-20.347385	5.937883	3.618399	0.000000	-3.450679	0.000000	0.000000	0.000000	-0.262179	-0.024708	-2.036649	0.000000	0.000000	4.000000	22.000000	0.000000
22066.081318	-0.025310	0.581035	0.067475	79.172112	-19.186275	7.531669	3.484255	0.000000	-3.586080	0.000000	0.000000	0.000000	-0.472805	0.001451	-1.987605	0.000000	0.000000	4.000000	22.000000	0.000000
22066.084651	-0.025310	0.581035	0.067475	79.172112	-19.186275	7.531669	3.484255	0.000000	-3.586080	0.000000	0.000000	0.000000	-0.472805	0.001451	-1.987605	0.000000	0.000000	4.000000	22.000000	0.000000
22066.087984	-0.025310	0.581035	0.067475	79.172112	-19.186275	7.531669	3.484255	0.000000	-3.586080	0.000000	0.000000	0.000000	-0.472805	0.001451	-1.987605	0.000000	0.000000	4.000000	22.000000	0.000000
22066.091318	-0.027544	0.581061	0.061112	79.238960	-17.932890	9.353323	3.351791	0.000000	-3.710188	0.000000	0.000000	0.000000	-0.670136	0.007840	-1.908831	0.000000	0.000000	4.000000	22.000000	0.000000
22066.094651	-0.027544	0.581061	0.061112	79.238960	-17.932890	9.353323	3.351791	0.000000	-3.710188	0.000000	0.000000	0.000000	-0.670136	0.007840	-1.908831	0.000000	0.000000	4.000000	22.000000	0.000000
22066.097984	-0.027544	0.581061	0.061112	79.238960	-17.932890	9.353323	3.351791	0.000000	-3.710188	0.000000	0.000000	0.000000	-0.670136	0.007840	-1.908831	0.000000	0.000000	4.000000	22.000000	0.000000
22066.101318	-0.030468	0.581132	0.055085	79.343124	-16.436861	11.586432	3.055601	0.000000	-3.622794	0.000000	0.000000	0.000000	-0.877284	0.021339	-1.808008	0.000000	0.000000	4.000000	22.000000	0.000000
22066.104651	-0.030468	0.581132	0.055085	79.343124	-16.436861	11.586432	3.055601	0.000000	-3.622794	0.000000	0.000000	0.000000	-0.877284	0.021339	-1.808008	0.000000	0.000000	4.000000	22.000000	0.000000
22066.107984	-0.030468	0.581132	0.055085	79.343124	-16.436861	11.586432	3.055601	0.000000	-3.622794	0.000000	0.000000	0.000000	-0.877284	0.021339	-1.808008	0.000000	0.000000	4.000000	22.000000	0.000000
22066.111318	-0.033925	0.581328	0.049465	79.478142	-14.409449	14.561498	2.754267	0.000000	-3.476580	0.000000	0.000000	0.000000	-1.037050	0.058912	-1.686219	0.000000	0.000000	4.000000	22.000000	0.000000
22066.114651	-0.033925	0.581328	0.049465	79.478142	-14.409449	14.561498	2.754267	0.000000	-3.476580	0.000000	0.000000	0.000000	-1.037050	0.058912	-1.686219	0.000000	0.000000	4.000000	22.000000	0.000000
22066.117984	-0.033925	0.581328	0.049465	79.478142	-14.409449	14.561498	2.754267	0.000000	-3.476580	0.000000	0.000000	0.000000	-1.037050	0.058912	-1.686219	0.000000	0.000000	4.000000	22.000000	0.000000
22066.121318	-0.037755	0.581643	0.044153	79.629021	-11.681943	18.450418	2.473230	0.000000	-3.303738	0.000000	0.000000	0.000000	-1.149071	0.094512	-1.593592	0.000000	0.000000	4.000000	22.000000	0.000000
22066.124651	-0.037755	0.581643	0.044153	79.629021	-11.681943	18.450418	2.473230	0.000000	-3.303738	0.000000	0.000000	0.000000	-1.149071	0.094512	-1.593592	0.000000	0.000000	4.000000	22.000000	0.000000
22066.127984	-0.037755	0.581643	0.044153	79.629021	-11.681943	18.450418	2.473230	0.000000	-3.303738	0.000000	0.000000	0.000000	-1.149071	0.094512	-1.593592	0.000000	0.000000	4.000000	22.000000	0.000000
22066.131318	-0.041944	0.582148	0.039300	79.764091	-8.541985	22.889341	2.207631	0.000000	-3.112227	0.000000	0.000000	0.000000	-1.256585	0.151272	-1.455886	0.000000	0.000000	4.000000	22.000000	0.000000
22066.134651	-0.041944	0.582148	0.039300	79.764091	-8.541985	22.889341	2.207631	0.000000	-3.112227	0.000000	0.000000	0.000000	-1.256585	0.151272	-1.455886	0.000000	0.000000	4.000000	22.000000	0.000000
22066.137984	-0.041944	0.582148	0.039300	79.764091	-8.541985	22.889341	2.207631	0.000000	-3.112227	0.000000	0.000000	0.000000	-1.256585	0.151272	-1.455886	0.000000	0.000000	4.000000	22.000000	0.000000
22066.141318	-0.046609	0.582827	0.034873	79.842293	-5.361073	27.436323	1.964984	0.000000	-2.902796	0.000000	0.000000	0.000000	-1.399479	0.203755	-1.327955	0.000000	0.000000	4.000000	22.000000	0.000000
22066.144651	-0.046609	0.582827	0.034873	79.842293	-5.361073	27.436323	1.964984	0.000000	-2.902796	0.000000	0.000000	0.000000	-1.399479	0.203755	-1.327955	0.000000	0.000000	4.000000	22.000000	0.000000
22066.147984	-0.046609	0.582827	0.034873	79.842293	-5.361073	27.436323	1.964984	0.000000	-2.902796	0.000000	0.000000	0.000000	-1.399479	0.203755	-1.327955	0.000000	0.000000	4.000000	22.000000	0.000000
22066.151318	-0.051789	0.583690	0.030987	79.857430	-2.329464	31.589520	1.743658	0.000000	-2.669549	0.000000	0.000000	0.000000	-1.553862	0.258981	-1.165890	0.000000	0.000000	4.000000	22.000000	0.000000
22066.154651	-0.051789	0.583690	0.030987	79.857430	-2.329464	31.589520	1.743658	0.000000	-2.669549	0.000000	0.000000	0.000000	-1.553862	0.258981	-1.165890	0.000000	0.000000	4.000000	22.000000	0.000000
22066.157984	-0.051789	0.583690	0.030987	79.857430	-2.329464	31.589520	1.743658	0.000000	-2.669549	0.000000	0.000000	0.000000	-1.553862	0.258981	-1.165890	0.000000	0.000000	4.000000	22.000000	0.000000
22066.161318	-0.057429	0.584702	0.027689	79.777016	0.474662	34.114372	1.549343	0.000000	-2.410572	0.000000	0.000000	0.000000	-1.692061	0.303466	-0.989483	0.000000	0.000000	4.000000	22.000000	0.000000
22066.164651	-0.057429	0.584702	0.027689	79.777016	0.474662	34.114372	1.549343	0.000000	-2.410572	0.000000	0.000000	0.000000	-1.692061	0.303466	-0.989483	0.000000	0.000000	4.000000	22.000000	0.000000
22066.167984	-0.057429	0.584702	0.027689	79.777016	0.474662	34.114372	1.549343	0.000000	-2.410572	0.000000	0.000000	0.000000	-1.692061	0.303466	-0.989483	0.000000	0.000000	4.000000	22.000000	0.000000
22066.171318	-0.063452	0.585753	0.024963	79.611565	3.268317	36.547146	1.384429	0.000000	-2.128562	0.000000	0.000000	0.000000	-1.807019	0.315326	-0.817603	0.000000	0.000000	4.000000	22.000000	0.000000
22066.174651	-0.063452	0.585753	0.024963	79.611565	3.268317	36.547146	1.384429	0.000000	-2.128562	0.000000	0.000000	0.000000	-1.807019	0.315326	-0.817603	0.000000	0.000000	4.000000	22.000000	0.000000
22066.177984	-0.063452	0.585753	0.024963	79.611565	3.268317	36.547146	1.384429	0.000000	-2.128562	0.000000	0.000000	0.000000	-1.807019	0.315326	-0.817603	0.000000	0.000000	4.000000	22.000000	0.000000
22066.181318	-0.069869	0.586777	0.022731	79.345100	6.264667	39.765949	1.248162	0.000000	-1.827392	0.000000	0.000000	0.000000	-1.925048	0.307257	-0.669642	0.000000	0.000000	4.000000	22.000000	0.000000
22066.184651	-0.069869	0.586777	0.022731	79.345100	6.264667	39.765949	1.248162	0.000000	-1.827392	0.000000	0.000000	0.000000	-1.925048	0.307257	-0.669642	0.000000	0.000000	4.000000	22.000000	0.000000
22066.187984	-0.069869	0.586777	0.022731	79.345100	6.264667	39.765949	1.248162	0.000000	-1.827392	0.000000	0.000000	0.000000	-1.925048	0.307257	-0.669642	0.000000	0.000000	4.000000	22.000000	0.000000
22066.191318	-0.076490	0.587815	0.020979	78.994308	9.222162	42.935135	1.136555	0.000000	-1.506551	0.000000	0.000000	0.000000	-1.986195	0.311408	-0.525764	0.000000	0.000000	4.000000	22.000000	0.000000
22066.194651	-0.076490	0.587815	0.020979	78.994308	9.222162	42.935135	1.136555	0.000000	-1.506551	0.000000	0.000000	0.000000	-1.986195	0.311408	-0.525764	0.000000	0.000000	4.000000	22.000000	0.000000
22066.197984	-0.076490	0.587815	0.020979	78.994308	9.222162	42.935135	1.136555	0.000000	-1.506551	0.000000	0.000000	0.000000	-1.986195	0.311408	-0.525764	0.000000	0.000000	4.000000	22.000000	0.000000
22066.201318	-0.083259	0.588764	0.019520	78.790657	12.331348	46.011223	1.048928	0.000000	-1.175518	0.000000	0.000000	0.000000	-2.030682	0.284678	-0.437628	0.000000	0.000000	4.000000	22.000000	0.000000
22066.204651	-0.083259	0.588764	0.019520	78.790657	12.331348	46.011223	1.048928	0.000000	-1.175518	0.000000	0.000000	0.000000	-2.030682	0.284678	-0.437628	0.000000	0.000000	4.000000	22.000000	0.000000
22066.207984	-0.083259	0.588764	0.019520	78.790657	12.331348	46.011223	1.048928	0.000000	-1.175518	0.000000	0.000000	0.000000	-2.030682	0.284678	-0.437628	0.000000	0.000000	4.000000	22.000000	0.000000
22066.211318	-0.090201	0.589518	0.018156	79.074699	16.356504	49.437553	0.975990	0.000000	-0.837071	0.000000	0.000000	0.000000	-2.082783	0.226343	-0.409190	0.000000	0.000000	4.000000	22.000000	0.000000
22066.214651	-0.090201	0.589518	0.018156	79.074699	16.356504	49.437553	0.975990	0.000000	-0.837071	0.000000	0.000000	0.000000	-2.082783	0.226343	-0.409190	0.000000	0.000000	4.000000	22.000000	0.000000
22066.217984	-0.090201	0.589518	0.018156	79.074699	16.356504	49.437553	0.975990	0.000000	-0.837071	0.000000	0.000000	0.000000	-2.082783	0.226343	-0.409190	0.000000	0.000000	4.000000	22.000000	0.000000
22066.221318	-0.097204	0.590187	0.017094	79.564606	20.535278	52.419632	0.907791	0.000000	-0.489941	0.000000	0.000000	0.000000	-2.100978	0.200702	-0.318411	0.000000	0.000000	4.000000	22.000000	0.000000
22066.224651	-0.097204	0.590187	0.017094	79.564606	20.535278	52.419632	0.907791	0.000000	-0.489941	0.000000	0.000000	0.000000	-2.100978	0.200702	-0.318411	0.000000	0.000000	4.000000	22.000000	0.000000
22066.227984	-0.097204	0.590187	0.017094	79.564606	20.535278	52.419632	0.907791	0.000000	-0.489941	0.000000	0.000000	0.000000	-2.100978	0.200702	-0.318411	0.000000	0.000000	4.000000	22.000000	0.000000
22066.231318	-0.104326	0.590695	0.016411	80.042343	24.653547	55.693378	0.854723	0.000000	-0.139778	0.000000	0.000000	0.000000	-2.136316	0.152455	-0.204987	0.000000	0.000000	4.000000	22.000000	0.000000
22066.234651	-0.104326	0.590695	0.016411	80.042343	24.653547	55.693378	0.854723	0.000000	-0.139778	0.000000	0.000000	0.000000	-2.136316	0.152455	-0.204987	0.000000	0.000000	4.000000	22.000000	0.000000
22066.237984	-0.104326	0.590695	0.016411	80.042343	24.653547	55.693378	0.854723	0.000000	-0.139778	0.000000	0.000000	0.000000	-2.136316	0.152455	-0.204987	0.000000	0.000000	4.000000	22.000000	0.000000
22066.241318	-0.111649	0.591109	0.016176	80.400169	28.784740	59.491837	0.820558	0.000000	0.216275	0.000000	0.000000	0.000000	-2.197196	0.124144	-0.070443	0.000000	0.000000	4.000000	22.000000	0.000000
22066.244651	-0.111649	0.591109	0.016176	80.400169	28.784740	59.491837	0.820558	0.000000	0.216275	0.000000	0.000000	0.000000	-2.197196	0.124144	-0.070443	0.000000	0.000000	4.000000	22.000000	0.000000
22066.247984	-0.111649	0.591109	0.016176	80.400169	28.784740	59.491837	0.820558	0.000000	0.216275	0.000000	0.000000	0.000000	-2.197196	0.124144	-0.070443	0.000000	0.000000	4.000000	22.000000	0.000000
22066.251318	-0.119005	0.591464	0.016462	80.598701	33.087986	63.223934	0.808818	0.000000	0.582475	0.000000	0.000000	0.000000	-2.206743	0.106396	0.085649	0.000000	0.000000	4.000000	22.000000	0.000000
22066.254651	-0.119005	0.591464	0.016462	80.598701	33.087986	63.223934	0.808818	0.000000	0.582475	0.000000	0.000000	0.000000	-2.206743	0.106396	0.085649	0.000000	0.000000	4.000000	22.000000	0.000000
22066.257984	-0.119005	0.591464	0.016462	80.598701	33.087986	63.223934	0.808818	0.000000	0.582475	0.000000	0.000000	0.000000	-2.206743	0.106396	0.085649	0.000000	0.000000	4.000000	22.000000	0.000000
22066.261318	-0.126189	0.591782	0.017317	80.600288	37.517811	67.028114	0.823093	0.000000	0.950265	0.000000	0.000000	0.000000	-2.155223	0.095491	0.256618	0.000000	0.000000	4.000000	22.000000	0.000000
22066.264651	-0.126189	0.591782	0.017317	80.600288	37.517811	67.028114	0.823093	0.000000	0.950265	0.000000	0.000000	0.000000	-2.155223	0.095491	0.256618	0.000000	0.000000	4.000000	22.000000	0.000000
22066.267984	-0.126189	0.591782	0.017317	80.600288	37.517811	67.028114	0.823093	0.000000	0.950265	0.000000	0.000000	0.000000	-2.155223	0.095491	0.256618	0.000000	0.000000	4.000000	22.000000	0.000000
22066.271318	-0.133078	0.592094	0.018756	80.413353	41.709885	70.721596	0.865862	0.000000	1.309469	0.000000	0.000000	0.000000	-2.066504	0.093461	0.431773	0.000000	0.000000	4.000000	22.000000	0.000000
22066.274651	-0.133078	0.592094	0.018756	80.413353	41.709885	70.721596	0.865862	0.000000	1.309469	0.000000	0.000000	0.000000	-2.066504	0.093461	0.431773	0.000000	0.000000	4.000000	22.000000	0.000000
22066.277984	-0.133078	0.592094	0.018756	80.413353	41.709885	70.721596	0.865862	0.000000	1.309469	0.000000	0.000000	0.000000	-2.066504	0.093461	0.431773	0.000000	0.000000	4.000000	22.000000	0.000000
22066.281318	-0.139614	0.592420	0.020803	80.099449	45.410671	73.766663	0.937824	0.000000	1.653886	0.000000	0.000000	0.000000	-1.960987	0.097847	0.614030	0.000000	0.000000	4.000000	22.000000	0.000000
22066.284651	-0.139614	0.592420	0.020803	80.099449	45.410671	73.766663	0.937824	0.000000	1.653886	0.000000	0.000000	0.000000	-1.960987	0.097847	0.614030	0.000000	0.000000	4.000000	22.000000	0.000000
22066.287984	-0.139614	0.592420	0.020803	80.099449	45.410671	73.766663	0.937824	0.000000	1.653886	0.000000	0.000000	0.000000	-1.960987	0.097847	0.614030	0.000000	0.000000	4.000000	22.000000	0.000000
22066.291318	-0.145790	0.592773	0.023492	79.760956	48.330730	75.995178	1.040163	0.000000	1.980717	0.000000	0.000000	0.000000	-1.852722	0.106073	0.806651	0.000000	0.000000	4.000000	22.000000	0.000000
22066.294651	-0.145790	0.592773	0.023492	79.760956	48.330730	75.995178	1.040163	0.000000	1.980717	0.000000	0.000000	0.000000	-1.852722	0.106073	0.806651	0.000000	0.000000	4.000000	22.000000	0.000000
22066.297984	-0.145790	0.592773	0.023492	79.760956	48.330730	75.995178	1.040163	0.000000	1.980717	0.000000	0.000000	0.000000	-1.852722	0.106073	0.806651	0.000000	0.000000	4.000000	22.000000	0.000000
22066.301318	-0.151613	0.593145	0.026767	79.563324	50.432823	77.338509	1.174605	0.000000	2.289504	0.000000	0.000000	0.000000	-1.747009	0.111530	0.982425	0.000000	0.000000	4.000000	22.000000	0.000000
22066.304651	-0.151613	0.593145	0.026767	79.563324	50.432823	77.338509	1.174605	0.000000	2.289504	0.000000	0.000000	0.000000	-1.747009	0.111530	0.982425	0.000000	0.000000	4.000000	22.000000	0.000000
22066.307984	-0.151613	0.593145	0.026767	79.563324	50.432823	77.338509	1.174605	0.000000	2.289504	0.000000	0.000000	0.000000	-1.747009	0.111530	0.982425	0.000000	0.000000	4.000000	22.000000	0.000000
22066.311318	-0.157074	0.593490	0.030607	79.619820	51.792171	77.642906	1.338342	0.000000	2.580672	0.000000	0.000000	0.000000	-1.638081	0.103330	1.152084	0.000000	0.000000	4.000000	22.000000	0.000000
22066.314651	-0.157074	0.593490	0.030607	79.619820	51.792171	77.642906	1.338342	0.000000	2.580672	0.000000	0.000000	0.000000	-1.638081	0.103330	1.152084	0.000000	0.000000	4.000000	22.000000	0.000000
22066.317984	-0.157074	0.593490	0.030607	79.619820	51.792171	77.642906	1.338342	0.000000	2.580672	0.000000	0.000000	0.000000	-1.638081	0.103330	1.152084	0.000000	0.000000	4.000000	22.000000	0.000000
22066.321318	-0.162039	0.593836	0.035032	79.779510	52.710857	77.455849	1.530356	0.000000	2.853686	0.000000	0.000000	0.000000	-1.489557	0.103833	1.327341	0.000000	0.000000	4.000000	22.000000	0.000000
22066.324651	-0.162039	0.593836	0.035032	79.779510	52.710857	77.455849	1.530356	0.000000	2.853686	0.000000	0.000000	0.000000	-1.489557	0.103833	1.327341	0.000000	0.000000	4.000000	22.000000	0.000000
22066.327984	-0.162039	0.593836	0.035032	79.779510	52.710857	77.455849	1.530356	0.000000	2.853686	0.000000	0.000000	0.000000	-1.489557	0.103833	1.327341	0.000000	0.000000	4.000000	22.000000	0.000000
22066.331318	-0.166460	0.594166	0.040023	79.956207	53.305542	77.172760	1.751580	0.000000	3.101945	0.000000	0.000000	0.000000	-1.326229	0.099074	1.497401	0.000000	0.000000	4.000000	22.000000	0.000000
22066.334651	-0.166460	0.594166	0.040023	79.956207	53.305542	77.172760	1.751580	0.000000	3.101945	0.000000	0.000000	0.000000	-1.326229	0.099074	1.497401	0.000000	0.000000	4.000000	22.000000	0.000000
22066.337984	-0.166460	0.594166	0.040023	79.956207	53.305542	77.172760	1.751580	0.000000	3.101945	0.000000	0.000000	0.000000	-1.326229	0.099074	1.497401	0.000000	0.000000	4.000000	22.000000	0.000000
22066.341318	-0.170295	0.594502	0.045526	80.144501	53.638313	76.720161	2.001147	0.000000	3.322983	0.000000	0.000000	0.000000	-1.150582	0.100646	1.651061	0.000000	0.000000	4.000000	22.000000	0.000000
22066.344651	-0.170295	0.594502	0.045526	80.144501	53.638313	76.720161	2.001147	0.000000	3.322983	0.000000	0.000000	0.000000	-1.150582	0.100646	1.651061	0.000000	0.000000	4.000000	22.000000	0.000000
22066.347984	-0.170295	0.594502	0.045526	80.144501	53.638313	76.720161	2.001147	0.000000	3.322983	0.000000	0.000000	0.000000	-1.150582	0.100646	1.651061	0.000000	0.000000	4.000000	22.000000	0.000000
22066.351318	-0.173485	0.594827	0.051524	80.382889	54.249432	76.381897	2.276324	0.000000	3.514747	0.000000	0.000000	0.000000	-0.956968	0.097624	1.799184	0.000000	0.000000	4.000000	22.000000	0.000000
22066.354651	-0.173485	0.594827	0.051524	80.382889	54.249432	76.381897	2.276324	0.000000	3.514747	0.000000	0.000000	0.000000	-0.956968	0.097624	1.799184	0.000000	0.000000	4.000000	22.000000	0.000000
22066.357984	-0.173485	0.594827	0.051524	80.382889	54.249432	76.381897	2.276324	0.000000	3.514747	0.000000	0.000000	0.000000	-0.956968	0.097624	1.799184	0.000000	0.000000	4.000000	22.000000	0.000000
22066.361318	-0.175969	0.595089	0.057768	80.747215	56.515614	77.495445	2.576187	0.000000	3.674242	0.000000	0.000000	0.000000	-0.745230	0.078653	1.873169	0.000000	0.000000	4.000000	22.000000	0.000000
22066.364651	-0.175969	0.595089	0.057768	80.747215	56.515614	77.495445	2.576187	0.000000	3.674242	0.000000	0.000000	0.000000	-0.745230	0.078653	1.873169	0.000000	0.000000	4.000000	22.000000	0.000000
22066.367984	-0.175969	0.595089	0.057768	80.747215	56.515614	77.495445	2.576187	0.000000	3.674242	0.000000	0.000000	0.000000	-0.745230	0.078653	1.873169	0.000000	0.000000	4.000000	22.000000	0.000000
22066.371318	-0.177760	0.595266	0.064302	81.198570	60.136005	80.005562	2.888382	0.000000	3.798446	0.000000	0.000000	0.000000	-0.537196	0.053075	1.960320	0.000000	0.000000	4.000000	22.000000	0.000000
22066.374651	-0.177760	0.595266	0.064302	81.198570	60.136005	80.005562	2.888382	0.000000	3.798446	0.000000	0.000000	0.000000	-0.537196	0.053075	1.960320	0.000000	0.000000	4.000000	22.000000	0.000000
22066.377984	-0.177760	0.595266	0.064302	81.198570	60.136005	80.005562	2.888382	0.000000	3.798446	0.000000	0.000000	0.000000	-0.537196	0.053075	1.960320	0.000000	0.000000	4.000000	22.000000	0.000000
22066.381318	-0.178954	0.595355	0.071090	81.741264	64.108017	82.935913	3.186347	0.000000	3.853206	0.000000	0.000000	0.000000	-0.358423	0.026590	2.036329	0.000000	0.000000	4.000000	22.000000	0.000000
22066.384651	-0.178954	0.595355	0.071090	81.741264	64.108017	82.935913	3.186347	0.000000	3.853206	0.000000	0.000000	0.000000	-0.358423	0.026590	2.036329	0.000000	0.000000	4.000000	22.000000	0.000000
22066.387984	-0.178954	0.595355	0.071090	81.741264	64.108017	82.935913	3.186347	0.000000	3.853206	0.000000	0.000000	0.000000	-0.358423	0.026590	2.036329	0.000000	0.000000	4.000000	22.000000	0.000000
22066.391318	-0.179566	0.595292	0.078073	82.388199	68.439545	86.311607	3.345627	0.000000	3.715747	0.000000	0.000000	0.000000	-0.183361	-0.018804	2.095034	0.000000	0.000000	4.000000	22.000000	0.000000
22066.394651	-0.179566	0.595292	0.078073	82.388199	68.439545	86.311607	3.345627	0.000000	3.715747	0.000000	0.000000	0.000000	-0.183361	-0.018804	2.095034	0.000000	0.000000	4.000000	22.000000	0.000000
22066.397984	-0.179566	0.595292	0.078073	82.388199	68.439545	86.311607	3.345627	0.000000	3.715747	0.000000	0.000000	0.000000	-0.183361	-0.018804	2.095034	0.000000	0.000000	4.000000	22.000000	0.000000
22066.401318	-0.179620	0.595119	0.085142	83.114792	73.346489	90.287636	3.501908	0.000000	3.568843	0.000000	0.000000	0.000000	-0.016329	-0.052050	2.120749	0.000000	0.000000	4.000000	22.000000	0.000000
22066.404651	-0.179620	0.595119	0.085142	83.114792	73.346489	90.287636	3.501908	0.000000	3.568843	0.000000	0.000000	0.000000	-0.016329	-0.052050	2.120749	0.000000	0.000000	4.000000	22.000000	0.000000
22066.407984	-0.179620	0.595119	0.085142	83.114792	73.346489	90.287636	3.501908	0.000000	3.568843	0.000000	0.000000	0.000000	-0.016329	-0.052050	2.120749	0.000000	0.000000	4.000000	22.000000	0.000000
22066.411318	-0.179091	0.594807	0.092183	83.837791	79.144630	95.136520	3.651986	0.000000	3.415113	0.000000	0.000000	0.000000	0.158612	-0.093363	2.112243	0.000000	0.000000	4.000000	22.000000	0.000000
22066.414651	-0.179091	0.594807	0.092183	83.837791	79.144630	95.136520	3.651986	0.000000	3.415113	0.000000	0.000000	0.000000	0.158612	-0.093363	2.112243	0.000000	0.000000	4.000000	22.000000	0.000000
22066.417984	-0.179091	0.594807	0.092183	83.837791	79.144630	95.136520	3.651986	0.000000	3.415113	0.000000	0.000000	0.000000	0.158612	-0.093363	2.112243	0.000000	0.000000	4.000000	22.000000	0.000000
22066.421318	-0.177894	0.594447	0.099156	84.427887	85.834106	100.918198	3.794715	0.000000	3.255785	0.000000	0.000000	0.000000	0.359211	-0.108219	2.091834	0.000000	0.000000	4.000000	22.000000	0.000000
22066.424651	-0.177894	0.594447	0.099156	84.427887	85.834106	100.918198	3.794715	0.000000	3.255785	0.000000	0.000000	0.000000	0.359211	-0.108219	2.091834	0.000000	0.000000	4.000000	22.000000	0.000000
22066.427984	-0.177894	0.594447	0.099156	84.427887	85.834106	100.918198	3.794715	0.000000	3.255785	0.000000	0.000000	0.000000	0.359211	-0.108219	2.091834	0.000000	0.000000	4.000000	22.000000	0.000000
22066.431318	-0.176082	0.594033	0.105999	84.805588	93.011040	107.269524	3.931869	0.000000	3.088755	0.000000	0.000000	0.000000	0.543439	-0.124165	2.052861	0.000000	0.000000	4.000000	22.000000	0.000000
22066.434651	-0.176082	0.594033	0.105999	84.805588	93.011040	107.269524	3.931869	0.000000	3.088755	0.000000	0.000000	0.000000	0.543439	-0.124165	2.052861	0.000000	0.000000	4.000000	22.000000	0.000000
22066.437984	-0.176082	0.594033	0.105999	84.805588	93.011040	107.269524	3.931869	0.000000	3.088755	0.000000	0.000000	0.000000	0.543439	-0.124165	2.052861	0.000000	0.000000	4.000000	22.000000	0.000000
22066.441318	-0.173769	0.593595	0.112626	84.978233	99.908020	113.435394	4.061970	0.000000	2.915545	0.000000	0.000000	0.000000	0.693930	-0.131375	1.988147	0.000000	0.000000	4.000000	22.000000	0.000000
22066.444651	-0.173769	0.593595	0.112626	84.978233	99.908020	113.435394	4.061970	0.000000	2.915545	0.000000	0.000000	0.000000	0.693930	-0.131375	1.988147	0.000000	0.000000	4.000000	22.000000	0.000000
22066.447984	-0.173769	0.593595	0.112626	84.978233	99.908020	113.435394	4.061970	0.000000	2.915545	0.000000	0.000000	0.000000	0.693930	-0.131375	1.988147	0.000000	0.000000	4.000000	22.000000	0.000000
22066.451318	-0.170962	0.593143	0.118972	85.029175	106.515175	119.349892	4.182648	0.000000	2.739608	0.000000	0.000000	0.000000	0.842150	-0.135443	1.903752	0.000000	0.000000	4.000000	22.000000	0.000000
22066.454651	-0.170962	0.593143	0.118972	85.029175	106.515175	119.349892	4.182648	0.000000	2.739608	0.000000	0.000000	0.000000	0.842150	-0.135443	1.903752	0.000000	0.000000	4.000000	22.000000	0.000000
22066.457984	-0.170962	0.593143	0.118972	85.029175	106.515175	119.349892	4.182648	0.000000	2.739608	0.000000	0.000000	0.000000	0.842150	-0.135443	1.903752	0.000000	0.000000	4.000000	22.000000	0.000000
22066.461318	-0.167736	0.592644	0.124983	85.057236	113.069580	125.185211	4.294153	0.000000	2.561298	0.000000	0.000000	0.000000	0.967871	-0.149790	1.803321	0.000000	0.000000	4.000000	22.000000	0.000000
22066.464651	-0.167736	0.592644	0.124983	85.057236	113.069580	125.185211	4.294153	0.000000	2.561298	0.000000	0.000000	0.000000	0.967871	-0.149790	1.803321	0.000000	0.000000	4.000000	22.000000	0.000000
22066.467984	-0.167736	0.592644	0.124983	85.057236	113.069580	125.185211	4.294153	0.000000	2.561298	0.000000	0.000000	0.000000	0.967871	-0.149790	1.803321	0.000000	0.000000	4.000000	22.000000	0.000000
22066.471318	-0.164126	0.592123	0.130663	85.112488	120.108017	131.446136	4.395917	0.000000	2.382417	0.000000	0.000000	0.000000	1.082887	-0.156187	1.704166	0.000000	0.000000	4.000000	22.000000	0.000000
22066.474651	-0.164126	0.592123	0.130663	85.112488	120.108017	131.446136	4.395917	0.000000	2.382417	0.000000	0.000000	0.000000	1.082887	-0.156187	1.704166	0.000000	0.000000	4.000000	22.000000	0.000000
22066.477984	-0.164126	0.592123	0.130663	85.112488	120.108017	131.446136	4.395917	0.000000	2.382417	0.000000	0.000000	0.000000	1.082887	-0.156187	1.704166	0.000000	0.000000	4.000000	22.000000	0.000000
22066.481318	-0.160204	0.591572	0.135920	85.186104	127.918175	138.417496	4.488577	0.000000	2.202879	0.000000	0.000000	0.000000	1.176593	-0.165502	1.577069	0.000000	0.000000	4.000000	22.000000	0.000000
22066.484651	-0.160204	0.591572	0.135920	85.186104	127.918175	138.417496	4.488577	0.000000	2.202879	0.000000	0.000000	0.000000	1.176593	-0.165502	1.577069	0.000000	0.000000	4.000000	22.000000	0.000000
22066.487984	-0.160204	0.591572	0.135920	85.186104	127.918175	138.417496	4.488577	0.000000	2.202879	0.000000	0.000000	0.000000	1.176593	-0.165502	1.577069	0.000000	0.000000	4.000000	22.000000	0.000000
22066.491318	-0.155896	0.591049	0.140782	85.231125	136.185959	145.813004	4.571610	0.000000	2.024940	0.000000	0.000000	0.000000	1.292461	-0.156675	1.458468	0.000000	0.000000	4.000000	22.000000	0.000000
22066.494651	-0.155896	0.591049	0.140782	85.231125	136.185959	145.813004	4.571610	0.000000	2.024940	0.000000	0.000000	0.000000	1.292461	-0.156675	1.458468	0.000000	0.000000	4.000000	22.000000	0.000000
22066.497984	-0.155896	0.591049	0.140782	85.231125	136.185959	145.813004	4.571610	0.000000	2.024940	0.000000	0.000000	0.000000	1.292461	-0.156675	1.458468	0.000000	0.000000	4.000000	22.000000	0.000000
22066.501318	-0.151287	0.590555	0.145190	85.222420	144.032333	152.798157	4.647111	0.000000	1.845091	0.000000	0.000000	0.000000	1.382815	-0.148332	1.322300	0.000000	0.000000	4.000000	22.000000	0.000000
22066.504651	-0.151287	0.590555	0.145190	85.222420	144.032333	152.798157	4.647111	0.000000	1.845091	0.000000	0.000000	0.000000	1.382815	-0.148332	1.322300	0.000000	0.000000	4.000000	22.000000	0.000000
22066.507984	-0.151287	0.590555	0.145190	85.222420	144.032333	152.798157	4.647111	0.000000	1.845091	0.000000	0.000000	0.000000	1.382815	-0.148332	1.322300	0.000000	0.000000	4.000000	22.000000	0.000000
22066.511318	-0.146460	0.590100	0.149066	85.166084	150.497604	158.465149	4.714510	0.000000	1.665352	0.000000	0.000000	0.000000	1.447891	-0.136566	1.163038	0.000000	0.000000	4.000000	22.000000	0.000000
22066.514651	-0.146460	0.590100	0.149066	85.166084	150.497604	158.465149	4.714510	0.000000	1.665352	0.000000	0.000000	0.000000	1.447891	-0.136566	1.163038	0.000000	0.000000	4.000000	22.000000	0.000000
22066.517984	-0.146460	0.590100	0.149066	85.166084	150.497604	158.465149	4.714510	0.000000	1.665352	0.000000	0.000000	0.000000	1.447891	-0.136566	1.163038	0.000000	0.000000	4.000000	22.000000	0.000000
22066.521318	-0.141493	0.589710	0.152412	85.093040	155.241379	162.492447	4.773518	0.000000	1.487791	0.000000	0.000000	0.000000	1.490326	-0.116973	1.003817	0.000000	0.000000	4.000000	22.000000	0.000000
22066.524651	-0.141493	0.589710	0.152412	85.093040	155.241379	162.492447	4.773518	0.000000	1.487791	0.000000	0.000000	0.000000	1.490326	-0.116973	1.003817	0.000000	0.000000	4.000000	22.000000	0.000000
22066.527984	-0.141493	0.589710	0.152412	85.093040	155.241379	162.492447	4.773518	0.000000	1.487791	0.000000	0.000000	0.000000	1.490326	-0.116973	1.003817	0.000000	0.000000	4.000000	22.000000	0.000000
22066.531318	-0.136392	0.589348	0.155202	85.053596	158.129639	164.848175	4.824416	0.000000	1.313396	0.000000	0.000000	0.000000	1.530159	-0.108520	0.836760	0.000000	0.000000	4.000000	22.000000	0.000000
22066.534651	-0.136392	0.589348	0.155202	85.053596	158.129639	164.848175	4.824416	0.000000	1.313396	0.000000	0.000000	0.000000	1.530159	-0.108520	0.836760	0.000000	0.000000	4.000000	22.000000	0.000000
22066.537984	-0.136392	0.589348	0.155202	85.053596	158.129639	164.848175	4.824416	0.000000	1.313396	0.000000	0.000000	0.000000	1.530159	-0.108520	0.836760	0.000000	0.000000	4.000000	22.000000	0.000000
22066.541318	-0.131167	0.589010	0.157400	85.110519	159.519104	166.429550	4.867965	0.000000	1.141455	0.000000	0.000000	0.000000	1.567647	-0.101328	0.659565	0.000000	0.000000	4.000000	22.000000	0.000000
22066.544651	-0.131167	0.589010	0.157400	85.110519	159.519104	166.429550	4.867965	0.000000	1.141455	0.000000	0.000000	0.000000	1.567647	-0.101328	0.659565	0.000000	0.000000	4.000000	22.000000	0.000000
22066.547984	-0.131167	0.589010	0.157400	85.110519	159.519104	166.429550	4.867965	0.000000	1.141455	0.000000	0.000000	0.000000	1.567647	-0.101328	0.659565	0.000000	0.000000	4.000000	22.000000	0.000000
22066.551318	-0.125900	0.588727	0.159043	85.187775	160.085693	167.643265	4.904773	0.000000	0.971189	0.000000	0.000000	0.000000	1.580006	-0.084919	0.492889	0.000000	0.000000	4.000000	22.000000	0.000000
22066.554651	-0.125900	0.588727	0.159043	85.187775	160.085693	167.643265	4.904773	0.000000	0.971189	0.000000	0.000000	0.000000	1.580006	-0.084919	0.492889	0.000000	0.000000	4.000000	22.000000	0.000000
22066.557984	-0.125900	0.588727	0.159043	85.187775	160.085693	167.643265	4.904773	0.000000	0.971189	0.000000	0.000000	0.000000	1.580006	-0.084919	0.492889	0.000000	0.000000	4.000000	22.000000	0.000000
22066.561318	-0.120486	0.588480	0.160140	85.288269	160.470673	168.592560	4.934991	0.000000	0.803657	0.000000	0.000000	0.000000	1.624077	-0.074341	0.329111	0.000000	0.000000	4.000000	22.000000	0.000000
22066.564651	-0.120486	0.588480	0.160140	85.288269	160.470673	168.592560	4.934991	0.000000	0.803657	0.000000	0.000000	0.000000	1.624077	-0.074341	0.329111	0.000000	0.000000	4.000000	22.000000	0.000000
22066.567984	-0.120486	0.588480	0.160140	85.288269	160.470673	168.592560	4.934991	0.000000	0.803657	0.000000	0.000000	0.000000	1.624077	-0.074341	0.329111	0.000000	0.000000	4.000000	22.000000	0.000000
22066.571318	-0.115024	0.588281	0.160651	85.404152	161.077881	169.723251	4.959582	0.000000	0.634468	0.000000	0.000000	0.000000	1.638816	-0.059536	0.153162	0.000000	0.000000	4.000000	22.000000	0.000000
22066.574651	-0.115024	0.588281	0.160651	85.404152	161.077881	169.723251	4.959582	0.000000	0.634468	0.000000	0.000000	0.000000	1.638816	-0.059536	0.153162	0.000000	0.000000	4.000000	22.000000	0.000000
22066.577984	-0.115024	0.588281	0.160651	85.404152	161.077881	169.723251	4.959582	0.000000	0.634468	0.000000	0.000000	0.000000	1.638816	-0.059536	0.153162	0.000000	0.000000	4.000000	22.000000	0.000000
22066.581318	-0.109589	0.588173	0.160590	85.579910	162.469833	171.874847	4.978278	0.000000	0.465556	0.000000	0.000000	0.000000	1.630277	-0.032400	-0.018362	0.000000	0.000000	4.000000	22.000000	0.000000
22066.584651	-0.109589	0.588173	0.160590	85.579910	162.469833	171.874847	4.978278	0.000000	0.465556	0.000000	0.000000	0.000000	1.630277	-0.032400	-0.018362	0.000000	0.000000	4.000000	22.000000	0.000000
22066.587984	-0.109589	0.588173	0.160590	85.579910	162.469833	171.874847	4.978278	0.000000	0.465556	0.000000	0.000000	0.000000	1.630277	-0.032400	-0.018362	0.000000	0.000000	4.000000	22.000000	0.000000
22066.591318	-0.104192	0.588112	0.159928	85.807541	165.340073	175.526733	4.991110	0.000000	0.298038	0.000000	0.000000	0.000000	1.619274	-0.018181	-0.198447	0.000000	0.000000	4.000000	22.000000	0.000000
22066.594651	-0.104192	0.588112	0.159928	85.807541	165.340073	175.526733	4.991110	0.000000	0.298038	0.000000	0.000000	0.000000	1.619274	-0.018181	-0.198447	0.000000	0.000000	4.000000	22.000000	0.000000
22066.597984	-0.104192	0.588112	0.159928	85.807541	165.340073	175.526733	4.991110	0.000000	0.298038	0.000000	0.000000	0.000000	1.619274	-0.018181	-0.198447	0.000000	0.000000	4.000000	22.000000	0.000000
22066.601318	-0.098882	0.588180	0.158714	86.075089	169.531204	-179.755493	4.998283	0.000000	0.131008	0.000000	0.000000	0.000000	1.593013	0.020146	-0.364086	0.000000	0.000000	4.000000	22.000000	0.000000
22066.604651	-0.098882	0.588180	0.158714	86.075089	169.531204	-179.755493	4.998283	0.000000	0.131008	0.000000	0.000000	0.000000	1.593013	0.020146	-0.364086	0.000000	0.000000	4.000000	22.000000	0.000000
22066.607984	-0.098882	0.588180	0.158714	86.075089	169.531204	-179.755493	4.998283	0.000000	0.131008	0.000000	0.000000	0.000000	1.593013	0.020146	-0.364086	0.000000	0.000000	4.000000	22.000000	0.000000
22066.611318	-0.093636	0.588329	0.156924	86.367081	174.328949	-174.362656	4.999876	0.000000	-0.035227	0.000000	0.000000	0.000000	1.573583	0.044799	-0.537157	0.000000	0.000000	4.000000	22.000000	0.000000
22066.614651	-0.093636	0.588329	0.156924	86.367081	174.328949	-174.362656	4.999876	0.000000	-0.035227	0.000000	0.000000	0.000000	1.573583	0.044799	-0.537157	0.000000	0.000000	4.000000	22.000000	0.000000
22066.617984	-0.093636	0.588329	0.156924	86.367081	174.328949	-174.362656	4.999876	0.000000	-0.035227	0.000000	0.000000	0.000000	1.573583	0.044799	-0.537157	0.000000	0.000000	4.000000	22.000000	0.000000
22066.621318	-0.088589	0.588529	0.154578	86.682526	178.928085	-168.966049	4.995894	0.000000	-0.202591	0.000000	0.000000	0.000000	1.514241	0.060157	-0.703679	0.000000	0.000000	4.000000	22.000000	0.000000
22066.624651	-0.088589	0.588529	0.154578	86.682526	178.928085	-168.966049	4.995894	0.000000	-0.202591	0.000000	0.000000	0.000000	1.514241	0.060157	-0.703679	0.000000	0.000000	4.000000	22.000000	0.000000
22066.627984	-0.088589	0.588529	0.154578	86.682526	178.928085	-168.966049	4.995894	0.000000	-0.202591	0.000000	0.000000	0.000000	1.514241	0.060157	-0.703679	0.000000	0.000000	4.000000	22.000000	0.000000
22066.631318	-0.083712	0.588802	0.151639	87.043350	-176.717712	-163.927155	4.986432	0.000000	-0.368098	0.000000	0.000000	0.000000	1.463022	0.081687	-0.881901	0.000000	0.000000	4.000000	22.000000	0.000000
22066.634651	-0.083712	0.588802	0.151639	87.043350	-176.717712	-163.927155	4.986432	0.000000	-0.368098	0.000000	0.000000	0.000000	1.463022	0.081687	-0.881901	0.000000	0.000000	4.000000	22.000000	0.000000
22066.637984	-0.083712	0.588802	0.151639	87.043350	-176.717712	-163.927155	4.986432	0.000000	-0.368098	0.000000	0.000000	0.000000	1.463022	0.081687	-0.881901	0.000000	0.000000	4.000000	22.000000	0.000000
22066.641318	-0.079015	0.589105	0.148109	87.438377	-172.234619	-158.632599	4.971404	0.000000	-0.533985	0.000000	0.000000	0.000000	1.409179	0.091100	-1.058849	0.000000	0.000000	4.000000	22.000000	0.000000
22066.644651	-0.079015	0.589105	0.148109	87.438377	-172.234619	-158.632599	4.971404	0.000000	-0.533985	0.000000	0.000000	0.000000	1.409179	0.091100	-1.058849	0.000000	0.000000	4.000000	22.000000	0.000000
22066.647984	-0.079015	0.589105	0.148109	87.438377	-172.234619	-158.632599	4.971404	0.000000	-0.533985	0.000000	0.000000	0.000000	1.409179	0.091100	-1.058849	0.000000	0.000000	4.000000	22.000000	0.000000
22066.651318	-0.074622	0.589441	0.144008	87.871368	-166.273880	-151.681564	4.950556	0.000000	-0.701424	0.000000	0.000000	0.000000	1.317792	0.100574	-1.230466	0.000000	0.000000	4.000000	22.000000	0.000000
22066.654651	-0.074622	0.589441	0.144008	87.871368	-166.273880	-151.681564	4.950556	0.000000	-0.701424	0.000000	0.000000	0.000000	1.317792	0.100574	-1.230466	0.000000	0.000000	4.000000	22.000000	0.000000
22066.657984	-0.074622	0.589441	0.144008	87.871368	-166.273880	-151.681564	4.950556	0.000000	-0.701424	0.000000	0.000000	0.000000	1.317792	0.100574	-1.230466	0.000000	0.000000	4.000000	22.000000	0.000000
22066.661318	-0.070509	0.589767	0.139343	88.358963	-154.806854	-139.196701	4.924125	0.000000	-0.867750	0.000000	0.000000	0.000000	1.233946	0.097788	-1.399318	0.000000	0.000000	4.000000	22.000000	0.000000
22066.664651	-0.070509	0.589767	0.139343	88.358963	-154.806854	-139.196701	4.924125	0.000000	-0.867750	0.000000	0.000000	0.000000	1.233946	0.097788	-1.399318	0.000000	0.000000	4.000000	22.000000	0.000000
22066.667984	-0.070509	0.589767	0.139343	88.358963	-154.806854	-139.196701	4.924125	0.000000	-0.867750	0.000000	0.000000	0.000000	1.233946	0.097788	-1.399318	0.000000	0.000000	4.000000	22.000000	0.000000
22066.671318	-0.066718	0.590067	0.134225	88.760773	-129.356903	-112.556816	4.891647	0.000000	-1.035274	0.000000	0.000000	0.000000	1.137365	0.090064	-1.535317	0.000000	0.000000	4.000000	22.000000	0.000000
22066.674651	-0.066718	0.590067	0.134225	88.760773	-129.356903	-112.556816	4.891647	0.000000	-1.035274	0.000000	0.000000	0.000000	1.137365	0.090064	-1.535317	0.000000	0.000000	4.000000	22.000000	0.000000
22066.677984	-0.066718	0.590067	0.134225	88.760773	-129.356903	-112.556816	4.891647	0.000000	-1.035274	0.000000	0.000000	0.000000	1.137365	0.090064	-1.535317	0.000000	0.000000	4.000000	22.000000	0.000000
22066.681318	-0.063168	0.590311	0.128706	88.744461	-90.291946	-72.253120	4.853038	0.000000	-1.203339	0.000000	0.000000	0.000000	1.065099	0.073219	-1.655729	0.000000	0.000000	4.000000	22.000000	0.000000
22066.684651	-0.063168	0.590311	0.128706	88.744461	-90.291946	-72.253120	4.853038	0.000000	-1.203339	0.000000	0.000000	0.000000	1.065099	0.073219	-1.655729	0.000000	0.000000	4.000000	22.000000	0.000000
22066.687984	-0.063168	0.590311	0.128706	88.744461	-90.291946	-72.253120	4.853038	0.000000	-1.203339	0.000000	0.000000	0.000000	1.065099	0.073219	-1.655729	0.000000	0.000000	4.000000	22.000000	0.000000
22066.691318	-0.059839	0.590498	0.122882	88.251007	-62.898907	-43.804550	4.807036	0.000000	-1.375644	0.000000	0.000000	0.000000	0.998600	0.056227	-1.747311	0.000000	0.000000	4.000000	22.000000	0.000000
22066.694651	-0.059839	0.590498	0.122882	88.251007	-62.898907	-43.804550	4.807036	0.000000	-1.375644	0.000000	0.000000	0.000000	0.998600	0.056227	-1.747311	0.000000	0.000000	4.000000	22.000000	0.000000
22066.697984	-0.059839	0.590498	0.122882	88.251007	-62.898907	-43.804550	4.807036	0.000000	-1.375644	0.000000	0.000000	0.000000	0.998600	0.056227	-1.747311	0.000000	0.000000	4.000000	22.000000	0.000000
22066.701318	-0.056731	0.590645	0.116767	87.574486	-49.212944	-29.210814	4.752614	0.000000	-1.553275	0.000000	0.000000	0.000000	0.932399	0.044081	-1.834629	0.000000	0.000000	4.000000	22.000000	0.000000
22066.704651	-0.056731	0.590645	0.116767	87.574486	-49.212944	-29.210814	4.752614	0.000000	-1.553275	0.000000	0.000000	0.000000	0.932399	0.044081	-1.834629	0.000000	0.000000	4.000000	22.000000	0.000000
22066.707984	-0.056731	0.590645	0.116767	87.574486	-49.212944	-29.210814	4.752614	0.000000	-1.553275	0.000000	0.000000	0.000000	0.932399	0.044081	-1.834629	0.000000	0.000000	4.000000	22.000000	0.000000
22066.711318	-0.053898	0.590756	0.110392	86.845390	-41.630394	-20.886581	4.688455	0.000000	-1.737351	0.000000	0.000000	0.000000	0.849900	0.033146	-1.912482	0.000000	0.000000	4.000000	22.000000	0.000000
22066.714651	-0.053898	0.590756	0.110392	86.845390	-41.630394	-20.886581	4.688455	0.000000	-1.737351	0.000000	0.000000	0.000000	0.849900	0.033146	-1.912482	0.000000	0.000000	4.000000	22.000000	0.000000
22066.717984	-0.053898	0.590756	0.110392	86.845390	-41.630394	-20.886581	4.688455	0.000000	-1.737351	0.000000	0.000000	0.000000	0.849900	0.033146	-1.912482	0.000000	0.000000	4.000000	22.000000	0.000000
22066.721318	-0.051371	0.590853	0.103868	86.084480	-36.813526	-15.426568	4.613819	0.000000	-1.926832	0.000000	0.000000	0.000000	0.758074	0.029016	-1.957090	0.000000	0.000000	4.000000	22.000000	0.000000
22066.724651	-0.051371	0.590853	0.103868	86.084480	-36.813526	-15.426568	4.613819	0.000000	-1.926832	0.000000	0.000000	0.000000	0.758074	0.029016	-1.957090	0.000000	0.000000	4.000000	22.000000	0.000000
22066.727984	-0.051371	0.590853	0.103868	86.084480	-36.813526	-15.426568	4.613819	0.000000	-1.926832	0.000000	0.000000	0.000000	0.758074	0.029016	-1.957090	0.000000	0.000000	4.000000	22.000000	0.000000
22066.731318	-0.049286	0.590869	0.097322	85.257736	-33.483261	-11.267307	4.528287	0.000000	-2.120051	0.000000	0.000000	0.000000	0.625620	0.004920	-1.963704	0.000000	0.000000	4.000000	22.000000	0.000000
22066.734651	-0.049286	0.590869	0.097322	85.257736	-33.483261	-11.267307	4.528287	0.000000	-2.120051	0.000000	0.000000	0.000000	0.625620	0.004920	-1.963704	0.000000	0.000000	4.000000	22.000000	0.000000
22066.737984	-0.049286	0.590869	0.097322	85.257736	-33.483261	-11.267307	4.528287	0.000000	-2.120051	0.000000	0.000000	0.000000	0.625620	0.004920	-1.963704	0.000000	0.000000	4.000000	22.000000	0.000000
22066.741318	-0.047821	0.590855	0.090875	84.371513	-31.265219	-8.306450	4.434093	0.000000	-2.310588	0.000000	0.000000	0.000000	0.439351	-0.004319	-1.934327	0.000000	0.000000	4.000000	22.000000	0.000000
22066.744651	-0.047821	0.590855	0.090875	84.371513	-31.265219	-8.306450	4.434093	0.000000	-2.310588	0.000000	0.000000	0.000000	0.439351	-0.004319	-1.934327	0.000000	0.000000	4.000000	22.000000	0.000000
22066.747984	-0.047821	0.590855	0.090875	84.371513	-31.265219	-8.306450	4.434093	0.000000	-2.310588	0.000000	0.000000	0.000000	0.439351	-0.004319	-1.934327	0.000000	0.000000	4.000000	22.000000	0.000000
22066.751318	-0.047013	0.590763	0.084582	83.504478	-29.396687	-5.941698	4.336059	0.000000	-2.489698	0.000000	0.000000	0.000000	0.242450	-0.027512	-1.887740	0.000000	0.000000	4.000000	22.000000	0.000000
22066.754651	-0.047013	0.590763	0.084582	83.504478	-29.396687	-5.941698	4.336059	0.000000	-2.489698	0.000000	0.000000	0.000000	0.242450	-0.027512	-1.887740	0.000000	0.000000	4.000000	22.000000	0.000000
22066.757984	-0.047013	0.590763	0.084582	83.504478	-29.396687	-5.941698	4.336059	0.000000	-2.489698	0.000000	0.000000	0.000000	0.242450	-0.027512	-1.887740	0.000000	0.000000	4.000000	22.000000	0.000000
22066.761318	-0.046791	0.590590	0.078480	82.713287	-27.033730	-2.983932	4.229106	0.000000	-2.649348	0.000000	0.000000	0.000000	0.066622	-0.051977	-1.830692	0.000000	0.000000	4.000000	22.000000	0.000000
22066.764651	-0.046791	0.590590	0.078480	82.713287	-27.033730	-2.983932	4.229106	0.000000	-2.649348	0.000000	0.000000	0.000000	0.066622	-0.051977	-1.830692	0.000000	0.000000	4.000000	22.000000	0.000000
22066.767984	-0.046791	0.590590	0.078480	82.713287	-27.033730	-2.983932	4.229106	0.000000	-2.649348	0.000000	0.000000	0.000000	0.066622	-0.051977	-1.830692	0.000000	0.000000	4.000000	22.000000	0.000000
22066.771318	-0.047118	0.590390	0.072645	82.004784	-24.195595	0.225857	3.923990	0.000000	-2.660451	0.000000	0.000000	0.000000	-0.098043	-0.059999	-1.750351	0.000000	0.000000	4.000000	22.000000	0.000000
22066.774651	-0.047118	0.590390	0.072645	82.004784	-24.195595	0.225857	3.923990	0.000000	-2.660451	0.000000	0.000000	0.000000	-0.098043	-0.059999	-1.750351	0.000000	0.000000	4.000000	22.000000	0.000000
22066.777984	-0.047118	0.590390	0.072645	82.004784	-24.195595	0.225857	3.923990	0.000000	-2.660451	0.000000	0.000000	0.000000	-0.098043	-0.059999	-1.750351	0.000000	0.000000	4.000000	22.000000	0.000000
22066.781318	-0.047978	0.590245	0.067084	81.330544	-21.333887	3.359128	3.632265	0.000000	-2.644111	0.000000	0.000000	0.000000	-0.258107	-0.043220	-1.668250	0.000000	0.000000	4.000000	22.000000	0.000000
22066.784651	-0.047978	0.590245	0.067084	81.330544	-21.333887	3.359128	3.632265	0.000000	-2.644111	0.000000	0.000000	0.000000	-0.258107	-0.043220	-1.668250	0.000000	0.000000	4.000000	22.000000	0.000000
22066.787984	-0.047978	0.590245	0.067084	81.330544	-21.333887	3.359128	3.632265	0.000000	-2.644111	0.000000	0.000000	0.000000	-0.258107	-0.043220	-1.668250	0.000000	0.000000	4.000000	22.000000	0.000000
22066.791318	-0.049366	0.590152	0.061885	80.666191	-18.352812	6.793112	3.354224	0.000000	-2.601093	0.000000	0.000000	0.000000	-0.416507	-0.027924	-1.559768	0.000000	0.000000	4.000000	22.000000	0.000000
22066.794651	-0.049366	0.590152	0.061885	80.666191	-18.352812	6.793112	3.354224	0.000000	-2.601093	0.000000	0.000000	0.000000	-0.416507	-0.027924	-1.559768	0.000000	0.000000	4.000000	22.000000	0.000000
22066.797984	-0.049366	0.590152	0.061885	80.666191	-18.352812	6.793112	3.354224	0.000000	-2.601093	0.000000	0.000000	0.000000	-0.416507	-0.027924	-1.559768	0.000000	0.000000	4.000000	22.000000	0.000000
22066.801318	-0.051334	0.590165	0.057177	80.004700	-15.534741	10.215793	3.094262	0.000000	-2.531675	0.000000	0.000000	0.000000	-0.590368	0.003760	-1.412331	0.000000	0.000000	4.000000	22.000000	0.000000
22066.804651	-0.051334	0.590165	0.057177	80.004700	-15.534741	10.215793	3.094262	0.000000	-2.531675	0.000000	0.000000	0.000000	-0.590368	0.003760	-1.412331	0.000000	0.000000	4.000000	22.000000	0.000000
22066.807984	-0.051334	0.590165	0.057177	80.004700	-15.534741	10.215793	3.094262	0.000000	-2.531675	0.000000	0.000000	0.000000	-0.590368	0.003760	-1.412331	0.000000	0.000000	4.000000	22.000000	0.000000
22066.811318	-0.053883	0.590234	0.053038	79.369118	-12.888176	13.617775	2.858874	0.000000	-2.433281	0.000000	0.000000	0.000000	-0.764542	0.020751	-1.241952	0.000000	0.000000	4.000000	22.000000	0.000000
22066.814651	-0.053883	0.590234	0.053038	79.369118	-12.888176	13.617775	2.858874	0.000000	-2.433281	0.000000	0.000000	0.000000	-0.764542	0.020751	-1.241952	0.000000	0.000000	4.000000	22.000000	0.000000
22066.817984	-0.053883	0.590234	0.053038	79.369118	-12.888176	13.617775	2.858874	0.000000	-2.433281	0.000000	0.000000	0.000000	-0.764542	0.020751	-1.241952	0.000000	0.000000	4.000000	22.000000	0.000000
22066.821318	-0.057078	0.590329	0.049422	78.968269	-10.239829	17.238943	2.651882	0.000000	-2.305857	0.000000	0.000000	0.000000	-0.958669	0.028445	-1.084553	0.000000	0.000000	4.000000	22.000000	0.000000
22066.824651	-0.057078	0.590329	0.049422	78.968269	-10.239829	17.238943	2.651882	0.000000	-2.305857	0.000000	0.000000	0.000000	-0.958669	0.028445	-1.084553	0.000000	0.000000	4.000000	22.000000	0.000000
22066.827984	-0.057078	0.590329	0.049422	78.968269	-10.239829	17.238943	2.651882	0.000000	-2.305857	0.000000	0.000000	0.000000	-0.958669	0.028445	-1.084553	0.000000	0.000000	4.000000	22.000000	0.000000
22066.831318	-0.060834	0.590378	0.046206	79.197731	-7.040016	21.697945	2.471123	0.000000	-2.146079	0.000000	0.000000	0.000000	-1.126614	0.014717	-0.965010	0.000000	0.000000	4.000000	22.000000	0.000000
22066.834651	-0.060834	0.590378	0.046206	79.197731	-7.040016	21.697945	2.471123	0.000000	-2.146079	0.000000	0.000000	0.000000	-1.126614	0.014717	-0.965010	0.000000	0.000000	4.000000	22.000000	0.000000
22066.837984	-0.060834	0.590378	0.046206	79.197731	-7.040016	21.697945	2.471123	0.000000	-2.146079	0.000000	0.000000	0.000000	-1.126614	0.014717	-0.965010	0.000000	0.000000	4.000000	22.000000	0.000000
22066.841318	-0.064989	0.590397	0.043438	79.666672	-2.484005	27.776760	2.310288	0.000000	-1.958310	0.000000	0.000000	0.000000	-1.246598	0.005732	-0.830225	0.000000	0.000000	4.000000	22.000000	0.000000
22066.844651	-0.064989	0.590397	0.043438	79.666672	-2.484005	27.776760	2.310288	0.000000	-1.958310	0.000000	0.000000	0.000000	-1.246598	0.005732	-0.830225	0.000000	0.000000	4.000000	22.000000	0.000000
22066.847984	-0.064989	0.590397	0.043438	79.666672	-2.484005	27.776760	2.310288	0.000000	-1.958310	0.000000	0.000000	0.000000	-1.246598	0.005732	-0.830225	0.000000	0.000000	4.000000	22.000000	0.000000
22066.851318	-0.069584	0.590494	0.041166	79.973610	3.437161	34.648376	2.171917	0.000000	-1.750544	0.000000	0.000000	0.000000	-1.378379	0.029106	-0.681756	0.000000	0.000000	4.000000	22.000000	0.000000
22066.854651	-0.069584	0.590494	0.041166	79.973610	3.437161	34.648376	2.171917	0.000000	-1.750544	0.000000	0.000000	0.000000	-1.378379	0.029106	-0.681756	0.000000	0.000000	4.000000	22.000000	0.000000
22066.857984	-0.069584	0.590494	0.041166	79.973610	3.437161	34.648376	2.171917	0.000000	-1.750544	0.000000	0.000000	0.000000	-1.378379	0.029106	-0.681756	0.000000	0.000000	4.000000	22.000000	0.000000
22066.861318	-0.074539	0.590636	0.039422	80.033051	9.782293	40.234303	2.058291	0.000000	-1.520814	0.000000	0.000000	0.000000	-1.486644	0.042640	-0.523149	0.000000	0.000000	4.000000	22.000000	0.000000
22066.864651	-0.074539	0.590636	0.039422	80.033051	9.782293	40.234303	2.058291	0.000000	-1.520814	0.000000	0.000000	0.000000	-1.486644	0.042640	-0.523149	0.000000	0.000000	4.000000	22.000000	0.000000
22066.867984	-0.074539	0.590636	0.039422	80.033051	9.782293	40.234303	2.058291	0.000000	-1.520814	0.000000	0.000000	0.000000	-1.486644	0.042640	-0.523149	0.000000	0.000000	4.000000	22.000000	0.000000
22066.871318	-0.079911	0.590742	0.038148	79.881279	15.852714	45.478874	1.971100	0.000000	-1.273040	0.000000	0.000000	0.000000	-1.611681	0.031579	-0.382151	0.000000	0.000000	4.000000	22.000000	0.000000
22066.874651	-0.079911	0.590742	0.038148	79.881279	15.852714	45.478874	1.971100	0.000000	-1.273040	0.000000	0.000000	0.000000	-1.611681	0.031579	-0.382151	0.000000	0.000000	4.000000	22.000000	0.000000
22066.877984	-0.079911	0.590742	0.038148	79.881279	15.852714	45.478874	1.971100	0.000000	-1.273040	0.000000	0.000000	0.000000	-1.611681	0.031579	-0.382151	0.000000	0.000000	4.000000	22.000000	0.000000
22066.881318	-0.085704	0.590813	0.037397	79.569534	21.083731	50.440857	1.907408	0.000000	-1.004426	0.000000	0.000000	0.000000	-1.737618	0.021570	-0.225336	0.000000	0.000000	4.000000	22.000000	0.000000
22066.884651	-0.085704	0.590813	0.037397	79.569534	21.083731	50.440857	1.907408	0.000000	-1.004426	0.000000	0.000000	0.000000	-1.737618	0.021570	-0.225336	0.000000	0.000000	4.000000	22.000000	0.000000
22066.887984	-0.085704	0.590813	0.037397	79.569534	21.083731	50.440857	1.907408	0.000000	-1.004426	0.000000	0.000000	0.000000	-1.737618	0.021570	-0.225336	0.000000	0.000000	4.000000	22.000000	0.000000
22066.891318	-0.091722	0.590805	0.037184	79.192856	25.300938	54.474174	1.869852	0.000000	-0.714824	0.000000	0.000000	0.000000	-1.805683	-0.002503	-0.064041	0.000000	0.000000	4.000000	22.000000	0.000000
22066.894651	-0.091722	0.590805	0.037184	79.192856	25.300938	54.474174	1.869852	0.000000	-0.714824	0.000000	0.000000	0.000000	-1.805683	-0.002503	-0.064041	0.000000	0.000000	4.000000	22.000000	0.000000
22066.897984	-0.091722	0.590805	0.037184	79.192856	25.300938	54.474174	1.869852	0.000000	-0.714824	0.000000	0.000000	0.000000	-1.805683	-0.002503	-0.064041	0.000000	0.000000	4.000000	22.000000	0.000000
22066.901318	-0.097895	0.590714	0.037517	78.853889	28.992556	57.593521	1.859178	0.000000	-0.413876	0.000000	0.000000	0.000000	-1.851892	-0.027246	0.099951	0.000000	0.000000	4.000000	22.000000	0.000000
22066.904651	-0.097895	0.590714	0.037517	78.853889	28.992556	57.593521	1.859178	0.000000	-0.413876	0.000000	0.000000	0.000000	-1.851892	-0.027246	0.099951	0.000000	0.000000	4.000000	22.000000	0.000000
22066.907984	-0.097895	0.590714	0.037517	78.853889	28.992556	57.593521	1.859178	0.000000	-0.413876	0.000000	0.000000	0.000000	-1.851892	-0.027246	0.099951	0.000000	0.000000	4.000000	22.000000	0.000000
22066.911318	-0.104150	0.590478	0.038295	78.633476	33.019173	61.157700	1.875837	0.000000	-0.105228	0.000000	0.000000	0.000000	-1.876356	-0.070930	0.233384	0.000000	0.000000	4.000000	22.000000	0.000000
22066.914651	-0.104150	0.590478	0.038295	78.633476	33.019173	61.157700	1.875837	0.000000	-0.105228	0.000000	0.000000	0.000000	-1.876356	-0.070930	0.233384	0.000000	0.000000	4.000000	22.000000	0.000000
22066.917984	-0.104150	0.590478	0.038295	78.633476	33.019173	61.157700	1.875837	0.000000	-0.105228	0.000000	0.000000	0.000000	-1.876356	-0.070930	0.233384	0.000000	0.000000	4.000000	22.000000	0.000000
22066.921318	-0.110447	0.590154	0.039486	78.525612	37.893734	65.575081	1.914734	0.000000	0.207498	0.000000	0.000000	0.000000	-1.889148	-0.097040	0.357414	0.000000	0.000000	4.000000	22.000000	0.000000
22066.924651	-0.110447	0.590154	0.039486	78.525612	37.893734	65.575081	1.914734	0.000000	0.207498	0.000000	0.000000	0.000000	-1.889148	-0.097040	0.357414	0.000000	0.000000	4.000000	22.000000	0.000000
22066.927984	-0.110447	0.590154	0.039486	78.525612	37.893734	65.575081	1.914734	0.000000	0.207498	0.000000	0.000000	0.000000	-1.889148	-0.097040	0.357414	0.000000	0.000000	4.000000	22.000000	0.000000
22066.931318	-0.116696	0.589767	0.041169	78.417786	43.053837	69.547783	1.974303	0.000000	0.522356	0.000000	0.000000	0.000000	-1.874514	-0.116160	0.504973	0.000000	0.000000	4.000000	22.000000	0.000000
22066.934651	-0.116696	0.589767	0.041169	78.417786	43.053837	69.547783	1.974303	0.000000	0.522356	0.000000	0.000000	0.000000	-1.874514	-0.116160	0.504973	0.000000	0.000000	4.000000	22.000000	0.000000
22066.937984	-0.116696	0.589767	0.041169	78.417786	43.053837	69.547783	1.974303	0.000000	0.522356	0.000000	0.000000	0.000000	-1.874514	-0.116160	0.504973	0.000000	0.000000	4.000000	22.000000	0.000000
22066.941318	-0.122838	0.589384	0.043363	78.229515	47.918823	73.123428	2.058465	0.000000	0.834775	0.000000	0.000000	0.000000	-1.842685	-0.114828	0.658108	0.000000	0.000000	4.000000	22.000000	0.000000
22066.944651	-0.122838	0.589384	0.043363	78.229515	47.918823	73.123428	2.058465	0.000000	0.834775	0.000000	0.000000	0.000000	-1.842685	-0.114828	0.658108	0.000000	0.000000	4.000000	22.000000	0.000000
22066.947984	-0.122838	0.589384	0.043363	78.229515	47.918823	73.123428	2.058465	0.000000	0.834775	0.000000	0.000000	0.000000	-1.842685	-0.114828	0.658108	0.000000	0.000000	4.000000	22.000000	0.000000
22066.951318	-0.128861	0.588923	0.046073	77.960106	52.315552	76.644653	2.168150	0.000000	1.141889	0.000000	0.000000	0.000000	-1.806821	-0.138476	0.812985	0.000000	0.000000	4.000000	22.000000	0.000000
22066.954651	-0.128861	0.588923	0.046073	77.960106	52.315552	76.644653	2.168150	0.000000	1.141889	0.000000	0.000000	0.000000	-1.806821	-0.138476	0.812985	0.000000	0.000000	4.000000	22.000000	0.000000
22066.957984	-0.128861	0.588923	0.046073	77.960106	52.315552	76.644653	2.168150	0.000000	1.141889	0.000000	0.000000	0.000000	-1.806821	-0.138476	0.812985	0.000000	0.000000	4.000000	22.000000	0.000000
22066.961318	-0.134610	0.588440	0.049369	77.687080	56.174461	79.567398	2.303648	0.000000	1.443026	0.000000	0.000000	0.000000	-1.724845	-0.144913	0.988830	0.000000	0.000000	4.000000	22.000000	0.000000
22066.964651	-0.134610	0.588440	0.049369	77.687080	56.174461	79.567398	2.303648	0.000000	1.443026	0.000000	0.000000	0.000000	-1.724845	-0.144913	0.988830	0.000000	0.000000	4.000000	22.000000	0.000000
22066.967984	-0.134610	0.588440	0.049369	77.687080	56.174461	79.567398	2.303648	0.000000	1.443026	0.000000	0.000000	0.000000	-1.724845	-0.144913	0.988830	0.000000	0.000000	4.000000	22.000000	0.000000
22066.971318	-0.140080	0.587848	0.053129	77.483620	59.707863	82.262596	2.468453	0.000000	1.730500	0.000000	0.000000	0.000000	-1.640965	-0.177358	1.128011	0.000000	0.000000	4.000000	22.000000	0.000000
22066.974651	-0.140080	0.587848	0.053129	77.483620	59.707863	82.262596	2.468453	0.000000	1.730500	0.000000	0.000000	0.000000	-1.640965	-0.177358	1.128011	0.000000	0.000000	4.000000	22.000000	0.000000
22066.977984	-0.140080	0.587848	0.053129	77.483620	59.707863	82.262596	2.468453	0.000000	1.730500	0.000000	0.000000	0.000000	-1.640965	-0.177358	1.128011	0.000000	0.000000	4.000000	22.000000	0.000000
22066.981318	-0.145224	0.587236	0.057389	77.354195	63.252041	85.334396	2.656454	0.000000	2.003994	0.000000	0.000000	0.000000	-1.543124	-0.183738	1.278121	0.000000	0.000000	4.000000	22.000000	0.000000
22066.984651	-0.145224	0.587236	0.057389	77.354195	63.252041	85.334396	2.656454	0.000000	2.003994	0.000000	0.000000	0.000000	-1.543124	-0.183738	1.278121	0.000000	0.000000	4.000000	22.000000	0.000000
22066.987984	-0.145224	0.587236	0.057389	77.354195	63.252041	85.334396	2.656454	0.000000	2.003994	0.000000	0.000000	0.000000	-1.543124	-0.183738	1.278121	0.000000	0.000000	4.000000	22.000000	0.000000
22066.991318	-0.149945	0.586606	0.062031	77.272987	67.791161	89.224182	2.869474	0.000000	2.261182	0.000000	0.000000	0.000000	-1.416541	-0.189118	1.392306	0.000000	0.000000	4.000000	22.000000	0.000000
22066.994651	-0.149945	0.586606	0.062031	77.272987	67.791161	89.224182	2.869474	0.000000	2.261182	0.000000	0.000000	0.000000	-1.416541	-0.189118	1.392306	0.000000	0.000000	4.000000	22.000000	0.000000
22066.997984	-0.149945	0.586606	0.062031	77.272987	67.791161	89.224182	2.869474	0.000000	2.261182	0.000000	0.000000	0.000000	-1.416541	-0.189118	1.392306	0.000000	0.000000	4.000000	22.000000	0.000000
22067.001318	-0.154074	0.585955	0.066980	77.064240	73.416634	93.862999	3.101526	0.000000	2.497272	0.000000	0.000000	0.000000	-1.238671	-0.195287	1.484931	0.000000	0.000000	4.000000	22.000000	0.000000
22067.004651	-0.154074	0.585955	0.066980	77.064240	73.416634	93.862999	3.101526	0.000000	2.497272	0.000000	0.000000	0.000000	-1.238671	-0.195287	1.484931	0.000000	0.000000	4.000000	22.000000	0.000000
22067.007984	-0.154074	0.585955	0.066980	77.064240	73.416634	93.862999	3.101526	0.000000	2.497272	0.000000	0.000000	0.000000	-1.238671	-0.195287	1.484931	0.000000	0.000000	4.000000	22.000000	0.000000
22067.011318	-0.157559	0.585358	0.072326	76.723473	79.040497	98.667961	3.349014	0.000000	2.703717	0.000000	0.000000	0.000000	-1.045399	-0.178916	1.603662	0.000000	0.000000	4.000000	22.000000	0.000000
22067.014651	-0.157559	0.585358	0.072326	76.723473	79.040497	98.667961	3.349014	0.000000	2.703717	0.000000	0.000000	0.000000	-1.045399	-0.178916	1.603662	0.000000	0.000000	4.000000	22.000000	0.000000
22067.017984	-0.157559	0.585358	0.072326	76.723473	79.040497	98.667961	3.349014	0.000000	2.703717	0.000000	0.000000	0.000000	-1.045399	-0.178916	1.603662	0.000000	0.000000	4.000000	22.000000	0.000000
22067.021318	-0.160548	0.584789	0.077907	76.328674	84.334419	103.547714	3.616291	0.000000	2.877950	0.000000	0.000000	0.000000	-0.896612	-0.170906	1.674294	0.000000	0.000000	4.000000	22.000000	0.000000
22067.024651	-0.160548	0.584789	0.077907	76.328674	84.334419	103.547714	3.616291	0.000000	2.877950	0.000000	0.000000	0.000000	-0.896612	-0.170906	1.674294	0.000000	0.000000	4.000000	22.000000	0.000000
22067.027984	-0.160548	0.584789	0.077907	76.328674	84.334419	103.547714	3.616291	0.000000	2.877950	0.000000	0.000000	0.000000	-0.896612	-0.170906	1.674294	0.000000	0.000000	4.000000	22.000000	0.000000
22067.031318	-0.162941	0.584271	0.083645	76.000168	89.403008	108.026611	3.895340	0.000000	3.027386	0.000000	0.000000	0.000000	-0.718024	-0.155434	1.721387	0.000000	0.000000	4.000000	22.000000	0.000000
22067.034651	-0.162941	0.584271	0.083645	76.000168	89.403008	108.026611	3.895340	0.000000	3.027386	0.000000	0.000000	0.000000	-0.718024	-0.155434	1.721387	0.000000	0.000000	4.000000	22.000000	0.000000
22067.037984	-0.162941	0.584271	0.083645	76.000168	89.403008	108.026611	3.895340	0.000000	3.027386	0.000000	0.000000	0.000000	-0.718024	-0.155434	1.721387	0.000000	0.000000	4.000000	22.000000	0.000000
22067.041318	-0.164646	0.583790	0.089491	75.753006	94.422974	112.067139	3.995236	0.000000	3.006341	0.000000	0.000000	0.000000	-0.511378	-0.144149	1.753765	0.000000	0.000000	4.000000	22.000000	0.000000
22067.044651	-0.164646	0.583790	0.089491	75.753006	94.422974	112.067139	3.995236	0.000000	3.006341	0.000000	0.000000	0.000000	-0.511378	-0.144149	1.753765	0.000000	0.000000	4.000000	22.000000	0.000000
22067.047984	-0.164646	0.583790	0.089491	75.753006	94.422974	112.067139	3.995236	0.000000	3.006341	0.000000	0.000000	0.000000	-0.511378	-0.144149	1.753765	0.000000	0.000000	4.000000	22.000000	0.000000
22067.051318	-0.165783	0.583287	0.095260	75.588028	99.539207	116.205933	4.053104	0.000000	2.927857	0.000000	0.000000	0.000000	-0.341100	-0.150923	1.730748	0.000000	0.000000	4.000000	22.000000	0.000000
22067.054651	-0.165783	0.583287	0.095260	75.588028	99.539207	116.205933	4.053104	0.000000	2.927857	0.000000	0.000000	0.000000	-0.341100	-0.150923	1.730748	0.000000	0.000000	4.000000	22.000000	0.000000
22067.057984	-0.165783	0.583287	0.095260	75.588028	99.539207	116.205933	4.053104	0.000000	2.927857	0.000000	0.000000	0.000000	-0.341100	-0.150923	1.730748	0.000000	0.000000	4.000000	22.000000	0.000000
22067.061318	-0.166403	0.582822	0.100886	75.491943	104.801384	120.670631	4.114321	0.000000	2.841190	0.000000	0.000000	0.000000	-0.186084	-0.139622	1.687741	0.000000	0.000000	4.000000	22.000000	0.000000
22067.064651	-0.166403	0.582822	0.100886	75.491943	104.801384	120.670631	4.114321	0.000000	2.841190	0.000000	0.000000	0.000000	-0.186084	-0.139622	1.687741	0.000000	0.000000	4.000000	22.000000	0.000000
22067.067984	-0.166403	0.582822	0.100886	75.491943	104.801384	120.670631	4.114321	0.000000	2.841190	0.000000	0.000000	0.000000	-0.186084	-0.139622	1.687741	0.000000	0.000000	4.000000	22.000000	0.000000
22067.071318	-0.166475	0.582301	0.106301	75.422607	109.993729	125.029358	4.176498	0.000000	2.748975	0.000000	0.000000	0.000000	-0.021608	-0.156285	1.624525	0.000000	0.000000	4.000000	22.000000	0.000000
22067.074651	-0.166475	0.582301	0.106301	75.422607	109.993729	125.029358	4.176498	0.000000	2.748975	0.000000	0.000000	0.000000	-0.021608	-0.156285	1.624525	0.000000	0.000000	4.000000	22.000000	0.000000
22067.077984	-0.166475	0.582301	0.106301	75.422607	109.993729	125.029358	4.176498	0.000000	2.748975	0.000000	0.000000	0.000000	-0.021608	-0.156285	1.624525	0.000000	0.000000	4.000000	22.000000	0.000000
22067.081318	-0.166047	0.581782	0.111501	75.482742	114.056343	128.272278	4.239326	0.000000	2.651058	0.000000	0.000000	0.000000	0.128510	-0.155641	1.560159	0.000000	0.000000	4.000000	22.000000	0.000000
22067.084651	-0.166047	0.581782	0.111501	75.482742	114.056343	128.272278	4.239326	0.000000	2.651058	0.000000	0.000000	0.000000	0.128510	-0.155641	1.560159	0.000000	0.000000	4.000000	22.000000	0.000000
22067.087984	-0.166047	0.581782	0.111501	75.482742	114.056343	128.272278	4.239326	0.000000	2.651058	0.000000	0.000000	0.000000	0.128510	-0.155641	1.560159	0.000000	0.000000	4.000000	22.000000	0.000000
22067.091318	-0.165187	0.581286	0.116544	75.947723	115.629745	129.239014	4.301934	0.000000	2.548208	0.000000	0.000000	0.000000	0.258019	-0.148738	1.512880	0.000000	0.000000	4.000000	22.000000	0.000000
22067.094651	-0.165187	0.581286	0.116544	75.947723	115.629745	129.239014	4.301934	0.000000	2.548208	0.000000	0.000000	0.000000	0.258019	-0.148738	1.512880	0.000000	0.000000	4.000000	22.000000	0.000000
22067.097984	-0.165187	0.581286	0.116544	75.947723	115.629745	129.239014	4.301934	0.000000	2.548208	0.000000	0.000000	0.000000	0.258019	-0.148738	1.512880	0.000000	0.000000	4.000000	22.000000	0.000000
22067.101318	-0.163856	0.580690	0.121310	76.418388	116.021378	129.164520	4.363776	0.000000	2.440789	0.000000	0.000000	0.000000	0.399183	-0.178858	1.429807	0.000000	0.000000	4.000000	22.000000	0.000000
22067.104651	-0.163856	0.580690	0.121310	76.418388	116.021378	129.164520	4.363776	0.000000	2.440789	0.000000	0.000000	0.000000	0.399183	-0.178858	1.429807	0.000000	0.000000	4.000000	22.000000	0.000000
22067.107984	-0.163856	0.580690	0.121310	76.418388	116.021378	129.164520	4.363776	0.000000	2.440789	0.000000	0.000000	0.000000	0.399183	-0.178858	1.429807	0.000000	0.000000	4.000000	22.000000	0.000000
22067.111318	-0.162024	0.580116	0.125803	76.759583	115.945724	128.694870	4.424463	0.000000	2.328975	0.000000	0.000000	0.000000	0.549696	-0.172072	1.347757	0.000000	0.000000	4.000000	22.000000	0.000000
22067.114651	-0.162024	0.580116	0.125803	76.759583	115.945724	128.694870	4.424463	0.000000	2.328975	0.000000	0.000000	0.000000	0.549696	-0.172072	1.347757	0.000000	0.000000	4.000000	22.000000	0.000000
22067.117984	-0.162024	0.580116	0.125803	76.759583	115.945724	128.694870	4.424463	0.000000	2.328975	0.000000	0.000000	0.000000	0.549696	-0.172072	1.347757	0.000000	0.000000	4.000000	22.000000	0.000000
22067.121318	-0.159731	0.579544	0.129957	77.032242	115.889061	128.240540	4.484581	0.000000	2.211003	0.000000	0.000000	0.000000	0.687926	-0.171826	1.246315	0.000000	0.000000	4.000000	22.000000	0.000000
22067.124651	-0.159731	0.579544	0.129957	77.032242	115.889061	128.240540	4.484581	0.000000	2.211003	0.000000	0.000000	0.000000	0.687926	-0.171826	1.246315	0.000000	0.000000	4.000000	22.000000	0.000000
22067.127984	-0.159731	0.579544	0.129957	77.032242	115.889061	128.240540	4.484581	0.000000	2.211003	0.000000	0.000000	0.000000	0.687926	-0.171826	1.246315	0.000000	0.000000	4.000000	22.000000	0.000000
22067.131318	-0.157027	0.578936	0.133729	77.318253	116.284012	128.166931	4.543112	0.000000	2.088094	0.000000	0.000000	0.000000	0.811096	-0.182193	1.131623	0.000000	0.000000	4.000000	22.000000	0.000000
22067.134651	-0.157027	0.578936	0.133729	77.318253	116.284012	128.166931	4.543112	0.000000	2.088094	0.000000	0.000000	0.000000	0.811096	-0.182193	1.131623	0.000000	0.000000	4.000000	22.000000	0.000000
22067.137984	-0.157027	0.578936	0.133729	77.318253	116.284012	128.166931	4.543112	0.000000	2.088094	0.000000	0.000000	0.000000	0.811096	-0.182193	1.131623	0.000000	0.000000	4.000000	22.000000	0.000000
22067.141318	-0.154002	0.578386	0.137097	77.635712	117.392418	128.711319	4.599274	0.000000	1.961295	0.000000	0.000000	0.000000	0.907539	-0.165033	1.010297	0.000000	0.000000	4.000000	22.000000	0.000000
22067.144651	-0.154002	0.578386	0.137097	77.635712	117.392418	128.711319	4.599274	0.000000	1.961295	0.000000	0.000000	0.000000	0.907539	-0.165033	1.010297	0.000000	0.000000	4.000000	22.000000	0.000000
22067.147984	-0.154002	0.578386	0.137097	77.635712	117.392418	128.711319	4.599274	0.000000	1.961295	0.000000	0.000000	0.000000	0.907539	-0.165033	1.010297	0.000000	0.000000	4.000000	22.000000	0.000000
22067.151318	-0.150684	0.577824	0.140030	78.004898	119.142036	129.813400	4.652112	0.000000	1.832445	0.000000	0.000000	0.000000	0.995243	-0.168737	0.879948	0.000000	0.000000	4.000000	22.000000	0.000000
22067.154651	-0.150684	0.577824	0.140030	78.004898	119.142036	129.813400	4.652112	0.000000	1.832445	0.000000	0.000000	0.000000	0.995243	-0.168737	0.879948	0.000000	0.000000	4.000000	22.000000	0.000000
22067.157984	-0.150684	0.577824	0.140030	78.004898	119.142036	129.813400	4.652112	0.000000	1.832445	0.000000	0.000000	0.000000	0.995243	-0.168737	0.879948	0.000000	0.000000	4.000000	22.000000	0.000000
22067.161318	-0.147050	0.577320	0.142521	78.416122	121.487022	131.436081	4.701504	0.000000	1.701725	0.000000	0.000000	0.000000	1.090165	-0.151144	0.747387	0.000000	0.000000	4.000000	22.000000	0.000000
22067.164651	-0.147050	0.577320	0.142521	78.416122	121.487022	131.436081	4.701504	0.000000	1.701725	0.000000	0.000000	0.000000	1.090165	-0.151144	0.747387	0.000000	0.000000	4.000000	22.000000	0.000000
22067.167984	-0.147050	0.577320	0.142521	78.416122	121.487022	131.436081	4.701504	0.000000	1.701725	0.000000	0.000000	0.000000	1.090165	-0.151144	0.747387	0.000000	0.000000	4.000000	22.000000	0.000000
22067.171318	-0.143192	0.576824	0.144540	78.811867	124.165138	133.366516	4.747961	0.000000	1.567440	0.000000	0.000000	0.000000	1.157536	-0.148747	0.605469	0.000000	0.000000	4.000000	22.000000	0.000000
22067.174651	-0.143192	0.576824	0.144540	78.811867	124.165138	133.366516	4.747961	0.000000	1.567440	0.000000	0.000000	0.000000	1.157536	-0.148747	0.605469	0.000000	0.000000	4.000000	22.000000	0.000000
22067.177984	-0.143192	0.576824	0.144540	78.811867	124.165138	133.366516	4.747961	0.000000	1.567440	0.000000	0.000000	0.000000	1.157536	-0.148747	0.605469	0.000000	0.000000	4.000000	22.000000	0.000000
22067.181318	-0.139103	0.576420	0.146145	79.147285	126.745636	135.282959	4.790679	0.000000	1.431572	0.000000	0.000000	0.000000	1.226777	-0.121281	0.481773	0.000000	0.000000	4.000000	22.000000	0.000000
22067.184651	-0.139103	0.576420	0.146145	79.147285	126.745636	135.282959	4.790679	0.000000	1.431572	0.000000	0.000000	0.000000	1.226777	-0.121281	0.481773	0.000000	0.000000	4.000000	22.000000	0.000000
22067.187984	-0.139103	0.576420	0.146145	79.147285	126.745636	135.282959	4.790679	0.000000	1.431572	0.000000	0.000000	0.000000	1.226777	-0.121281	0.481773	0.000000	0.000000	4.000000	22.000000	0.000000
22067.191318	-0.134854	0.576061	0.147350	79.443535	128.728622	137.084595	4.830099	0.000000	1.292342	0.000000	0.000000	0.000000	1.274544	-0.107492	0.361257	0.000000	0.000000	4.000000	22.000000	0.000000
22067.194651	-0.134854	0.576061	0.147350	79.443535	128.728622	137.084595	4.830099	0.000000	1.292342	0.000000	0.000000	0.000000	1.274544	-0.107492	0.361257	0.000000	0.000000	4.000000	22.000000	0.000000
22067.197984	-0.134854	0.576061	0.147350	79.443535	128.728622	137.084595	4.830099	0.000000	1.292342	0.000000	0.000000	0.000000	1.274544	-0.107492	0.361257	0.000000	0.000000	4.000000	22.000000	0.000000
22067.201318	-0.130577	0.575757	0.148159	79.721382	129.619537	138.786758	4.865729	0.000000	1.150944	0.000000	0.000000	0.000000	1.283119	-0.091432	0.242866	0.000000	0.000000	4.000000	22.000000	0.000000
22067.204651	-0.130577	0.575757	0.148159	79.721382	129.619537	138.786758	4.865729	0.000000	1.150944	0.000000	0.000000	0.000000	1.283119	-0.091432	0.242866	0.000000	0.000000	4.000000	22.000000	0.000000
22067.207984	-0.130577	0.575757	0.148159	79.721382	129.619537	138.786758	4.865729	0.000000	1.150944	0.000000	0.000000	0.000000	1.283119	-0.091432	0.242866	0.000000	0.000000	4.000000	22.000000	0.000000
22067.211318	-0.126172	0.575601	0.148634	80.023582	129.477737	139.530731	4.896803	0.000000	1.010605	0.000000	0.000000	0.000000	1.321577	-0.046825	0.142407	0.000000	0.000000	4.000000	22.000000	0.000000
22067.214651	-0.126172	0.575601	0.148634	80.023582	129.477737	139.530731	4.896803	0.000000	1.010605	0.000000	0.000000	0.000000	1.321577	-0.046825	0.142407	0.000000	0.000000	4.000000	22.000000	0.000000
22067.217984	-0.126172	0.575601	0.148634	80.023582	129.477737	139.530731	4.896803	0.000000	1.010605	0.000000	0.000000	0.000000	1.321577	-0.046825	0.142407	0.000000	0.000000	4.000000	22.000000	0.000000
22067.221318	-0.121708	0.575546	0.148786	80.370041	128.902390	139.498016	4.924244	0.000000	0.867076	0.000000	0.000000	0.000000	1.339125	-0.016528	0.045638	0.000000	0.000000	4.000000	22.000000	0.000000
22067.224651	-0.121708	0.575546	0.148786	80.370041	128.902390	139.498016	4.924244	0.000000	0.867076	0.000000	0.000000	0.000000	1.339125	-0.016528	0.045638	0.000000	0.000000	4.000000	22.000000	0.000000
22067.227984	-0.121708	0.575546	0.148786	80.370041	128.902390	139.498016	4.924244	0.000000	0.867076	0.000000	0.000000	0.000000	1.339125	-0.016528	0.045638	0.000000	0.000000	4.000000	22.000000	0.000000
22067.231318	-0.117212	0.575651	0.148560	80.752800	128.349579	139.791290	4.947617	0.000000	0.721866	0.000000	0.000000	0.000000	1.348925	0.031672	-0.067703	0.000000	0.000000	4.000000	22.000000	0.000000
22067.234651	-0.117212	0.575651	0.148560	80.752800	128.349579	139.791290	4.947617	0.000000	0.721866	0.000000	0.000000	0.000000	1.348925	0.031672	-0.067703	0.000000	0.000000	4.000000	22.000000	0.000000
22067.237984	-0.117212	0.575651	0.148560	80.752800	128.349579	139.791290	4.947617	0.000000	0.721866	0.000000	0.000000	0.000000	1.348925	0.031672	-0.067703	0.000000	0.000000	4.000000	22.000000	0.000000
22067.241318	-0.112811	0.575922	0.147969	81.176880	128.227859	140.724503	4.966777	0.000000	0.575435	0.000000	0.000000	0.000000	1.320144	0.081395	-0.177538	0.000000	0.000000	4.000000	22.000000	0.000000
22067.244651	-0.112811	0.575922	0.147969	81.176880	128.227859	140.724503	4.966777	0.000000	0.575435	0.000000	0.000000	0.000000	1.320144	0.081395	-0.177538	0.000000	0.000000	4.000000	22.000000	0.000000
22067.247984	-0.112811	0.575922	0.147969	81.176880	128.227859	140.724503	4.966777	0.000000	0.575435	0.000000	0.000000	0.000000	1.320144	0.081395	-0.177538	0.000000	0.000000	4.000000	22.000000	0.000000
22067.251318	-0.108453	0.576337	0.147007	81.668053	128.812225	142.068069	4.981364	0.000000	0.431291	0.000000	0.000000	0.000000	1.307610	0.124290	-0.288467	0.000000	0.000000	4.000000	22.000000	0.000000
22067.254651	-0.108453	0.576337	0.147007	81.668053	128.812225	142.068069	4.981364	0.000000	0.431291	0.000000	0.000000	0.000000	1.307610	0.124290	-0.288467	0.000000	0.000000	4.000000	22.000000	0.000000
22067.257984	-0.108453	0.576337	0.147007	81.668053	128.812225	142.068069	4.981364	0.000000	0.431291	0.000000	0.000000	0.000000	1.307610	0.124290	-0.288467	0.000000	0.000000	4.000000	22.000000	0.000000
22067.261318	-0.104206	0.576865	0.145706	82.199585	130.031906	143.503586	4.991755	0.000000	0.287014	0.000000	0.000000	0.000000	1.273965	0.158346	-0.390212	0.000000	0.000000	4.000000	22.000000	0.000000
22067.264651	-0.104206	0.576865	0.145706	82.199585	130.031906	143.503586	4.991755	0.000000	0.287014	0.000000	0.000000	0.000000	1.273965	0.158346	-0.390212	0.000000	0.000000	4.000000	22.000000	0.000000
22067.267984	-0.104206	0.576865	0.145706	82.199585	130.031906	143.503586	4.991755	0.000000	0.287014	0.000000	0.000000	0.000000	1.273965	0.158346	-0.390212	0.000000	0.000000	4.000000	22.000000	0.000000
22067.271318	-0.100078	0.577523	0.144081	82.699532	131.405029	145.057709	4.997918	0.000000	0.144272	0.000000	0.000000	0.000000	1.238274	0.197523	-0.487550	0.000000	0.000000	4.000000	22.000000	0.000000
22067.274651	-0.100078	0.577523	0.144081	82.699532	131.405029	145.057709	4.997918	0.000000	0.144272	0.000000	0.000000	0.000000	1.238274	0.197523	-0.487550	0.000000	0.000000	4.000000	22.000000	0.000000
22067.277984	-0.100078	0.577523	0.144081	82.699532	131.405029	145.057709	4.997918	0.000000	0.144272	0.000000	0.000000	0.000000	1.238274	0.197523	-0.487550	0.000000	0.000000	4.000000	22.000000	0.000000
22067.281318	-0.096047	0.578242	0.142149	83.128448	132.411026	146.785645	5.000000	0.000000	0.002722	0.000000	0.000000	0.000000	1.209374	0.215666	-0.579625	0.000000	0.000000	4.000000	22.000000	0.000000
22067.284651	-0.096047	0.578242	0.142149	83.128448	132.411026	146.785645	5.000000	0.000000	0.002722	0.000000	0.000000	0.000000	1.209374	0.215666	-0.579625	0.000000	0.000000	4.000000	22.000000	0.000000
22067.287984	-0.096047	0.578242	0.142149	83.128448	132.411026	146.785645	5.000000	0.000000	0.002722	0.000000	0.000000	0.000000	1.209374	0.215666	-0.579625	0.000000	0.000000	4.000000	22.000000	0.000000
22067.291318	-0.092142	0.579084	0.139892	83.485634	132.833176	148.092758	4.998068	0.000000	-0.138984	0.000000	0.000000	0.000000	1.171552	0.252629	-0.677110	0.000000	0.000000	4.000000	22.000000	0.000000
22067.294651	-0.092142	0.579084	0.139892	83.485634	132.833176	148.092758	4.998068	0.000000	-0.138984	0.000000	0.000000	0.000000	1.171552	0.252629	-0.677110	0.000000	0.000000	4.000000	22.000000	0.000000
22067.297984	-0.092142	0.579084	0.139892	83.485634	132.833176	148.092758	4.998068	0.000000	-0.138984	0.000000	0.000000	0.000000	1.171552	0.252629	-0.677110	0.000000	0.000000	4.000000	22.000000	0.000000
22067.301318	-0.088400	0.580019	0.137348	83.808403	133.027191	148.817230	4.992130	0.000000	-0.280417	0.000000	0.000000	0.000000	1.122488	0.280555	-0.763261	0.000000	0.000000	4.000000	22.000000	0.000000
22067.304651	-0.088400	0.580019	0.137348	83.808403	133.027191	148.817230	4.992130	0.000000	-0.280417	0.000000	0.000000	0.000000	1.122488	0.280555	-0.763261	0.000000	0.000000	4.000000	22.000000	0.000000
22067.307984	-0.088400	0.580019	0.137348	83.808403	133.027191	148.817230	4.992130	0.000000	-0.280417	0.000000	0.000000	0.000000	1.122488	0.280555	-0.763261	0.000000	0.000000	4.000000	22.000000	0.000000
22067.311318	-0.084934	0.581023	0.134486	84.162354	133.309799	149.645157	4.982264	0.000000	-0.420774	0.000000	0.000000	0.000000	1.039891	0.301150	-0.858539	0.000000	0.000000	4.000000	22.000000	0.000000
22067.314651	-0.084934	0.581023	0.134486	84.162354	133.309799	149.645157	4.982264	0.000000	-0.420774	0.000000	0.000000	0.000000	1.039891	0.301150	-0.858539	0.000000	0.000000	4.000000	22.000000	0.000000
22067.317984	-0.084934	0.581023	0.134486	84.162354	133.309799	149.645157	4.982264	0.000000	-0.420774	0.000000	0.000000	0.000000	1.039891	0.301150	-0.858539	0.000000	0.000000	4.000000	22.000000	0.000000
22067.321318	-0.081838	0.582041	0.131383	84.570389	133.913483	150.894897	4.968917	0.000000	-0.556647	0.000000	0.000000	0.000000	0.928721	0.305540	-0.930990	0.000000	0.000000	4.000000	22.000000	0.000000
22067.324651	-0.081838	0.582041	0.131383	84.570389	133.913483	150.894897	4.968917	0.000000	-0.556647	0.000000	0.000000	0.000000	0.928721	0.305540	-0.930990	0.000000	0.000000	4.000000	22.000000	0.000000
22067.327984	-0.081838	0.582041	0.131383	84.570389	133.913483	150.894897	4.968917	0.000000	-0.556647	0.000000	0.000000	0.000000	0.928721	0.305540	-0.930990	0.000000	0.000000	4.000000	22.000000	0.000000
22067.331318	-0.079078	0.583031	0.128016	85.047455	134.882294	152.345291	4.952902	0.000000	-0.684663	0.000000	0.000000	0.000000	0.828172	0.297016	-1.010010	0.000000	0.000000	4.000000	22.000000	0.000000
22067.334651	-0.079078	0.583031	0.128016	85.047455	134.882294	152.345291	4.952902	0.000000	-0.684663	0.000000	0.000000	0.000000	0.828172	0.297016	-1.010010	0.000000	0.000000	4.000000	22.000000	0.000000
22067.337984	-0.079078	0.583031	0.128016	85.047455	134.882294	152.345291	4.952902	0.000000	-0.684663	0.000000	0.000000	0.000000	0.828172	0.297016	-1.010010	0.000000	0.000000	4.000000	22.000000	0.000000
22067.341318	-0.076685	0.583954	0.124450	85.574242	135.657623	153.386063	4.934531	0.000000	-0.806472	0.000000	0.000000	0.000000	0.717858	0.276824	-1.069850	0.000000	0.000000	4.000000	22.000000	0.000000
22067.344651	-0.076685	0.583954	0.124450	85.574242	135.657623	153.386063	4.934531	0.000000	-0.806472	0.000000	0.000000	0.000000	0.717858	0.276824	-1.069850	0.000000	0.000000	4.000000	22.000000	0.000000
22067.347984	-0.076685	0.583954	0.124450	85.574242	135.657623	153.386063	4.934531	0.000000	-0.806472	0.000000	0.000000	0.000000	0.717858	0.276824	-1.069850	0.000000	0.000000	4.000000	22.000000	0.000000
22067.351318	-0.074705	0.584768	0.120650	86.070503	134.996460	153.483994	4.914499	0.000000	-0.920708	0.000000	0.000000	0.000000	0.593848	0.244284	-1.139797	0.000000	0.000000	4.000000	22.000000	0.000000
22067.354651	-0.074705	0.584768	0.120650	86.070503	134.996460	153.483994	4.914499	0.000000	-0.920708	0.000000	0.000000	0.000000	0.593848	0.244284	-1.139797	0.000000	0.000000	4.000000	22.000000	0.000000
22067.357984	-0.074705	0.584768	0.120650	86.070503	134.996460	153.483994	4.914499	0.000000	-0.920708	0.000000	0.000000	0.000000	0.593848	0.244284	-1.139797	0.000000	0.000000	4.000000	22.000000	0.000000
22067.361318	-0.073031	0.585470	0.116693	86.469971	131.971832	151.245331	4.893610	0.000000	-1.025953	0.000000	0.000000	0.000000	0.502384	0.210376	-1.187200	0.000000	0.000000	4.000000	22.000000	0.000000
22067.364651	-0.073031	0.585470	0.116693	86.469971	131.971832	151.245331	4.893610	0.000000	-1.025953	0.000000	0.000000	0.000000	0.502384	0.210376	-1.187200	0.000000	0.000000	4.000000	22.000000	0.000000
22067.367984	-0.073031	0.585470	0.116693	86.469971	131.971832	151.245331	4.893610	0.000000	-1.025953	0.000000	0.000000	0.000000	0.502384	0.210376	-1.187200	0.000000	0.000000	4.000000	22.000000	0.000000
22067.371318	-0.071662	0.586086	0.112631	86.787949	127.164749	147.032867	4.871590	0.000000	-1.125883	0.000000	0.000000	0.000000	0.410646	0.184956	-1.218496	0.000000	0.000000	4.000000	22.000000	0.000000
22067.374651	-0.071662	0.586086	0.112631	86.787949	127.164749	147.032867	4.871590	0.000000	-1.125883	0.000000	0.000000	0.000000	0.410646	0.184956	-1.218496	0.000000	0.000000	4.000000	22.000000	0.000000
22067.377984	-0.071662	0.586086	0.112631	86.787949	127.164749	147.032867	4.871590	0.000000	-1.125883	0.000000	0.000000	0.000000	0.410646	0.184956	-1.218496	0.000000	0.000000	4.000000	22.000000	0.000000
22067.381318	-0.070698	0.586599	0.108439	87.082077	121.491280	141.759613	4.848882	0.000000	-1.219975	0.000000	0.000000	0.000000	0.289089	0.153707	-1.257799	0.000000	0.000000	4.000000	22.000000	0.000000
22067.384651	-0.070698	0.586599	0.108439	87.082077	121.491280	141.759613	4.848882	0.000000	-1.219975	0.000000	0.000000	0.000000	0.289089	0.153707	-1.257799	0.000000	0.000000	4.000000	22.000000	0.000000
22067.387984	-0.070698	0.586599	0.108439	87.082077	121.491280	141.759613	4.848882	0.000000	-1.219975	0.000000	0.000000	0.000000	0.289089	0.153707	-1.257799	0.000000	0.000000	4.000000	22.000000	0.000000
22067.391318	-0.070200	0.587053	0.104237	87.350929	114.263557	135.071716	4.826886	0.000000	-1.304290	0.000000	0.000000	0.000000	0.149430	0.136266	-1.260509	0.000000	0.000000	4.000000	22.000000	0.000000
22067.394651	-0.070200	0.587053	0.104237	87.350929	114.263557	135.071716	4.826886	0.000000	-1.304290	0.000000	0.000000	0.000000	0.149430	0.136266	-1.260509	0.000000	0.000000	4.000000	22.000000	0.000000
22067.397984	-0.070200	0.587053	0.104237	87.350929	114.263557	135.071716	4.826886	0.000000	-1.304290	0.000000	0.000000	0.000000	0.149430	0.136266	-1.260509	0.000000	0.000000	4.000000	22.000000	0.000000
22067.401318	-0.070140	0.587418	0.100099	87.579811	104.954140	126.245270	4.807404	0.000000	-1.374360	0.000000	0.000000	0.000000	0.018192	0.109434	-1.241506	0.000000	0.000000	4.000000	22.000000	0.000000
22067.404651	-0.070140	0.587418	0.100099	87.579811	104.954140	126.245270	4.807404	0.000000	-1.374360	0.000000	0.000000	0.000000	0.018192	0.109434	-1.241506	0.000000	0.000000	4.000000	22.000000	0.000000
22067.407984	-0.070140	0.587418	0.100099	87.579811	104.954140	126.245270	4.807404	0.000000	-1.374360	0.000000	0.000000	0.000000	0.018192	0.109434	-1.241506	0.000000	0.000000	4.000000	22.000000	0.000000
22067.411318	-0.070594	0.587694	0.096076	87.743195	92.944412	114.406281	4.791356	0.000000	-1.429305	0.000000	0.000000	0.000000	-0.136297	0.082965	-1.206977	0.000000	0.000000	4.000000	22.000000	0.000000
22067.414651	-0.070594	0.587694	0.096076	87.743195	92.944412	114.406281	4.791356	0.000000	-1.429305	0.000000	0.000000	0.000000	-0.136297	0.082965	-1.206977	0.000000	0.000000	4.000000	22.000000	0.000000
22067.417984	-0.070594	0.587694	0.096076	87.743195	92.944412	114.406281	4.791356	0.000000	-1.429305	0.000000	0.000000	0.000000	-0.136297	0.082965	-1.206977	0.000000	0.000000	4.000000	22.000000	0.000000
22067.421318	-0.071450	0.587856	0.092189	87.785835	79.400841	101.024628	4.781067	0.000000	-1.463352	0.000000	0.000000	0.000000	-0.256866	0.048500	-1.165964	0.000000	0.000000	4.000000	22.000000	0.000000
22067.424651	-0.071450	0.587856	0.092189	87.785835	79.400841	101.024628	4.781067	0.000000	-1.463352	0.000000	0.000000	0.000000	-0.256866	0.048500	-1.165964	0.000000	0.000000	4.000000	22.000000	0.000000
22067.427984	-0.071450	0.587856	0.092189	87.785835	79.400841	101.024628	4.781067	0.000000	-1.463352	0.000000	0.000000	0.000000	-0.256866	0.048500	-1.165964	0.000000	0.000000	4.000000	22.000000	0.000000
22067.431318	-0.072789	0.587925	0.088505	87.676620	66.709595	88.569977	4.609448	0.000000	-1.427492	0.000000	0.000000	0.000000	-0.401774	0.020733	-1.105301	0.000000	0.000000	4.000000	22.000000	0.000000
22067.434651	-0.072789	0.587925	0.088505	87.676620	66.709595	88.569977	4.609448	0.000000	-1.427492	0.000000	0.000000	0.000000	-0.401774	0.020733	-1.105301	0.000000	0.000000	4.000000	22.000000	0.000000
22067.437984	-0.072789	0.587925	0.088505	87.676620	66.709595	88.569977	4.609448	0.000000	-1.427492	0.000000	0.000000	0.000000	-0.401774	0.020733	-1.105301	0.000000	0.000000	4.000000	22.000000	0.000000
22067.441318	-0.074582	0.587925	0.085040	87.410332	57.064522	79.277328	4.425231	0.000000	-1.360529	0.000000	0.000000	0.000000	-0.537652	0.000119	-1.039260	0.000000	0.000000	4.000000	22.000000	0.000000
22067.444651	-0.074582	0.587925	0.085040	87.410332	57.064522	79.277328	4.425231	0.000000	-1.360529	0.000000	0.000000	0.000000	-0.537652	0.000119	-1.039260	0.000000	0.000000	4.000000	22.000000	0.000000
22067.447984	-0.074582	0.587925	0.085040	87.410332	57.064522	79.277328	4.425231	0.000000	-1.360529	0.000000	0.000000	0.000000	-0.537652	0.000119	-1.039260	0.000000	0.000000	4.000000	22.000000	0.000000
22067.451318	-0.076793	0.587871	0.081775	86.985069	51.319790	74.045532	4.252021	0.000000	-1.270921	0.000000	0.000000	0.000000	-0.663520	-0.016303	-0.979518	0.000000	0.000000	4.000000	22.000000	0.000000
22067.454651	-0.076793	0.587871	0.081775	86.985069	51.319790	74.045532	4.252021	0.000000	-1.270921	0.000000	0.000000	0.000000	-0.663520	-0.016303	-0.979518	0.000000	0.000000	4.000000	22.000000	0.000000
22067.457984	-0.076793	0.587871	0.081775	86.985069	51.319790	74.045532	4.252021	0.000000	-1.270921	0.000000	0.000000	0.000000	-0.663520	-0.016303	-0.979518	0.000000	0.000000	4.000000	22.000000	0.000000
22067.461318	-0.079465	0.587842	0.078825	86.441689	48.519314	71.923248	4.088768	0.000000	-1.160334	0.000000	0.000000	0.000000	-0.801473	-0.008748	-0.885074	0.000000	0.000000	4.000000	22.000000	0.000000
22067.464651	-0.079465	0.587842	0.078825	86.441689	48.519314	71.923248	4.088768	0.000000	-1.160334	0.000000	0.000000	0.000000	-0.801473	-0.008748	-0.885074	0.000000	0.000000	4.000000	22.000000	0.000000
22067.467984	-0.079465	0.587842	0.078825	86.441689	48.519314	71.923248	4.088768	0.000000	-1.160334	0.000000	0.000000	0.000000	-0.801473	-0.008748	-0.885074	0.000000	0.000000	4.000000	22.000000	0.000000
22067.471318	-0.082578	0.587820	0.076234	85.808617	47.326721	71.556129	3.941256	0.000000	-1.026755	0.000000	0.000000	0.000000	-0.933861	-0.006412	-0.777225	0.000000	0.000000	4.000000	22.000000	0.000000
22067.474651	-0.082578	0.587820	0.076234	85.808617	47.326721	71.556129	3.941256	0.000000	-1.026755	0.000000	0.000000	0.000000	-0.933861	-0.006412	-0.777225	0.000000	0.000000	4.000000	22.000000	0.000000
22067.477984	-0.082578	0.587820	0.076234	85.808617	47.326721	71.556129	3.941256	0.000000	-1.026755	0.000000	0.000000	0.000000	-0.933861	-0.006412	-0.777225	0.000000	0.000000	4.000000	22.000000	0.000000
22067.481318	-0.086094	0.587809	0.074066	85.149498	46.827576	71.964256	3.811718	0.000000	-0.871112	0.000000	0.000000	0.000000	-1.054903	-0.003435	-0.650396	0.000000	0.000000	4.000000	22.000000	0.000000
22067.484651	-0.086094	0.587809	0.074066	85.149498	46.827576	71.964256	3.811718	0.000000	-0.871112	0.000000	0.000000	0.000000	-1.054903	-0.003435	-0.650396	0.000000	0.000000	4.000000	22.000000	0.000000
22067.487984	-0.086094	0.587809	0.074066	85.149498	46.827576	71.964256	3.811718	0.000000	-0.871112	0.000000	0.000000	0.000000	-1.054903	-0.003435	-0.650396	0.000000	0.000000	4.000000	22.000000	0.000000
22067.491318	-0.089918	0.587761	0.072323	84.469719	46.649651	72.713120	3.703319	0.000000	-0.695294	0.000000	0.000000	0.000000	-1.147276	-0.014357	-0.522890	0.000000	0.000000	4.000000	22.000000	0.000000
22067.494651	-0.089918	0.587761	0.072323	84.469719	46.649651	72.713120	3.703319	0.000000	-0.695294	0.000000	0.000000	0.000000	-1.147276	-0.014357	-0.522890	0.000000	0.000000	4.000000	22.000000	0.000000
22067.497984	-0.089918	0.587761	0.072323	84.469719	46.649651	72.713120	3.703319	0.000000	-0.695294	0.000000	0.000000	0.000000	-1.147276	-0.014357	-0.522890	0.000000	0.000000	4.000000	22.000000	0.000000
22067.501318	-0.094054	0.587640	0.070969	83.813316	46.770325	72.931602	3.616171	0.000000	-0.504082	0.000000	0.000000	0.000000	-1.240596	-0.036327	-0.406417	0.000000	0.000000	4.000000	22.000000	0.000000
22067.504651	-0.094054	0.587640	0.070969	83.813316	46.770325	72.931602	3.616171	0.000000	-0.504082	0.000000	0.000000	0.000000	-1.240596	-0.036327	-0.406417	0.000000	0.000000	4.000000	22.000000	0.000000
22067.507984	-0.094054	0.587640	0.070969	83.813316	46.770325	72.931602	3.616171	0.000000	-0.504082	0.000000	0.000000	0.000000	-1.240596	-0.036327	-0.406417	0.000000	0.000000	4.000000	22.000000	0.000000
22067.511318	-0.098346	0.587476	0.069956	83.257034	47.711155	73.222054	3.548435	0.000000	-0.297316	0.000000	0.000000	0.000000	-1.287797	-0.049101	-0.303890	0.000000	0.000000	4.000000	22.000000	0.000000
22067.514651	-0.098346	0.587476	0.069956	83.257034	47.711155	73.222054	3.548435	0.000000	-0.297316	0.000000	0.000000	0.000000	-1.287797	-0.049101	-0.303890	0.000000	0.000000	4.000000	22.000000	0.000000
22067.517984	-0.098346	0.587476	0.069956	83.257034	47.711155	73.222054	3.548435	0.000000	-0.297316	0.000000	0.000000	0.000000	-1.287797	-0.049101	-0.303890	0.000000	0.000000	4.000000	22.000000	0.000000
22067.521318	-0.102793	0.587193	0.069219	82.857872	49.960911	75.344429	3.497787	0.000000	-0.082683	0.000000	0.000000	0.000000	-1.334019	-0.085088	-0.221146	0.000000	0.000000	4.000000	22.000000	0.000000
22067.524651	-0.102793	0.587193	0.069219	82.857872	49.960911	75.344429	3.497787	0.000000	-0.082683	0.000000	0.000000	0.000000	-1.334019	-0.085088	-0.221146	0.000000	0.000000	4.000000	22.000000	0.000000
22067.527984	-0.102793	0.587193	0.069219	82.857872	49.960911	75.344429	3.497787	0.000000	-0.082683	0.000000	0.000000	0.000000	-1.334019	-0.085088	-0.221146	0.000000	0.000000	4.000000	22.000000	0.000000
22067.531318	-0.107430	0.586886	0.068765	82.599968	52.502872	77.878204	3.460929	0.000000	0.139654	0.000000	0.000000	0.000000	-1.391045	-0.092037	-0.136087	0.000000	0.000000	4.000000	22.000000	0.000000
22067.534651	-0.107430	0.586886	0.068765	82.599968	52.502872	77.878204	3.460929	0.000000	0.139654	0.000000	0.000000	0.000000	-1.391045	-0.092037	-0.136087	0.000000	0.000000	4.000000	22.000000	0.000000
22067.537984	-0.107430	0.586886	0.068765	82.599968	52.502872	77.878204	3.460929	0.000000	0.139654	0.000000	0.000000	0.000000	-1.391045	-0.092037	-0.136087	0.000000	0.000000	4.000000	22.000000	0.000000
22067.541318	-0.112105	0.586525	0.068694	82.452385	55.050777	79.958168	3.438248	0.000000	0.371495	0.000000	0.000000	0.000000	-1.402417	-0.108345	-0.021366	0.000000	0.000000	4.000000	22.000000	0.000000
22067.544651	-0.112105	0.586525	0.068694	82.452385	55.050777	79.958168	3.438248	0.000000	0.371495	0.000000	0.000000	0.000000	-1.402417	-0.108345	-0.021366	0.000000	0.000000	4.000000	22.000000	0.000000
22067.547984	-0.112105	0.586525	0.068694	82.452385	55.050777	79.958168	3.438248	0.000000	0.371495	0.000000	0.000000	0.000000	-1.402417	-0.108345	-0.021366	0.000000	0.000000	4.000000	22.000000	0.000000
22067.551318	-0.116802	0.586107	0.069009	82.333458	57.473953	81.539619	3.434687	0.000000	0.605231	0.000000	0.000000	0.000000	-1.409298	-0.125300	0.094436	0.000000	0.000000	4.000000	22.000000	0.000000
22067.554651	-0.116802	0.586107	0.069009	82.333458	57.473953	81.539619	3.434687	0.000000	0.605231	0.000000	0.000000	0.000000	-1.409298	-0.125300	0.094436	0.000000	0.000000	4.000000	22.000000	0.000000
22067.557984	-0.116802	0.586107	0.069009	82.333458	57.473953	81.539619	3.434687	0.000000	0.605231	0.000000	0.000000	0.000000	-1.409298	-0.125300	0.094436	0.000000	0.000000	4.000000	22.000000	0.000000
22067.561318	-0.121532	0.585630	0.069707	82.187469	59.852123	83.177757	3.450426	0.000000	0.840114	0.000000	0.000000	0.000000	-1.419050	-0.143102	0.209690	0.000000	0.000000	4.000000	22.000000	0.000000
22067.564651	-0.121532	0.585630	0.069707	82.187469	59.852123	83.177757	3.450426	0.000000	0.840114	0.000000	0.000000	0.000000	-1.419050	-0.143102	0.209690	0.000000	0.000000	4.000000	22.000000	0.000000
22067.567984	-0.121532	0.585630	0.069707	82.187469	59.852123	83.177757	3.450426	0.000000	0.840114	0.000000	0.000000	0.000000	-1.419050	-0.143102	0.209690	0.000000	0.000000	4.000000	22.000000	0.000000
22067.571318	-0.126285	0.585101	0.070706	81.991898	62.212593	84.974518	3.485374	0.000000	1.076622	0.000000	0.000000	0.000000	-1.425639	-0.158585	0.299702	0.000000	0.000000	4.000000	22.000000	0.000000
22067.574651	-0.126285	0.585101	0.070706	81.991898	62.212593	84.974518	3.485374	0.000000	1.076622	0.000000	0.000000	0.000000	-1.425639	-0.158585	0.299702	0.000000	0.000000	4.000000	22.000000	0.000000
22067.577984	-0.126285	0.585101	0.070706	81.991898	62.212593	84.974518	3.485374	0.000000	1.076622	0.000000	0.000000	0.000000	-1.425639	-0.158585	0.299702	0.000000	0.000000	4.000000	22.000000	0.000000
22067.581318	-0.130928	0.584546	0.072094	81.725830	64.674225	86.758041	3.535325	0.000000	1.314229	0.000000	0.000000	0.000000	-1.392913	-0.166548	0.416113	0.000000	0.000000	4.000000	22.000000	0.000000
22067.584651	-0.130928	0.584546	0.072094	81.725830	64.674225	86.758041	3.535325	0.000000	1.314229	0.000000	0.000000	0.000000	-1.392913	-0.166548	0.416113	0.000000	0.000000	4.000000	22.000000	0.000000
22067.587984	-0.130928	0.584546	0.072094	81.725830	64.674225	86.758041	3.535325	0.000000	1.314229	0.000000	0.000000	0.000000	-1.392913	-0.166548	0.416113	0.000000	0.000000	4.000000	22.000000	0.000000
22067.591318	-0.135379	0.584011	0.073838	81.414093	67.337074	88.670586	3.604677	0.000000	1.546380	0.000000	0.000000	0.000000	-1.335399	-0.160474	0.523447	0.000000	0.000000	4.000000	22.000000	0.000000
22067.594651	-0.135379	0.584011	0.073838	81.414093	67.337074	88.670586	3.604677	0.000000	1.546380	0.000000	0.000000	0.000000	-1.335399	-0.160474	0.523447	0.000000	0.000000	4.000000	22.000000	0.000000
22067.597984	-0.135379	0.584011	0.073838	81.414093	67.337074	88.670586	3.604677	0.000000	1.546380	0.000000	0.000000	0.000000	-1.335399	-0.160474	0.523447	0.000000	0.000000	4.000000	22.000000	0.000000
22067.601318	-0.139517	0.583463	0.075984	81.080399	70.068260	90.655022	3.691918	0.000000	1.768947	0.000000	0.000000	0.000000	-1.241339	-0.164435	0.643662	0.000000	0.000000	4.000000	22.000000	0.000000
22067.604651	-0.139517	0.583463	0.075984	81.080399	70.068260	90.655022	3.691918	0.000000	1.768947	0.000000	0.000000	0.000000	-1.241339	-0.164435	0.643662	0.000000	0.000000	4.000000	22.000000	0.000000
22067.607984	-0.139517	0.583463	0.075984	81.080399	70.068260	90.655022	3.691918	0.000000	1.768947	0.000000	0.000000	0.000000	-1.241339	-0.164435	0.643662	0.000000	0.000000	4.000000	22.000000	0.000000
22067.611318	-0.143372	0.582881	0.078448	80.765236	72.849304	92.908203	3.799195	0.000000	1.975837	0.000000	0.000000	0.000000	-1.156603	-0.174772	0.739260	0.000000	0.000000	4.000000	22.000000	0.000000
22067.614651	-0.143372	0.582881	0.078448	80.765236	72.849304	92.908203	3.799195	0.000000	1.975837	0.000000	0.000000	0.000000	-1.156603	-0.174772	0.739260	0.000000	0.000000	4.000000	22.000000	0.000000
22067.617984	-0.143372	0.582881	0.078448	80.765236	72.849304	92.908203	3.799195	0.000000	1.975837	0.000000	0.000000	0.000000	-1.156603	-0.174772	0.739260	0.000000	0.000000	4.000000	22.000000	0.000000
22067.621318	-0.146971	0.582310	0.081237	80.534645	75.784576	95.376160	3.922405	0.000000	2.168604	0.000000	0.000000	0.000000	-1.079648	-0.171221	0.836619	0.000000	0.000000	4.000000	22.000000	0.000000
22067.624651	-0.146971	0.582310	0.081237	80.534645	75.784576	95.376160	3.922405	0.000000	2.168604	0.000000	0.000000	0.000000	-1.079648	-0.171221	0.836619	0.000000	0.000000	4.000000	22.000000	0.000000
22067.627984	-0.146971	0.582310	0.081237	80.534645	75.784576	95.376160	3.922405	0.000000	2.168604	0.000000	0.000000	0.000000	-1.079648	-0.171221	0.836619	0.000000	0.000000	4.000000	22.000000	0.000000
22067.631318	-0.150227	0.581678	0.084351	80.407341	78.943001	97.889366	4.061841	0.000000	2.348546	0.000000	0.000000	0.000000	-0.976796	-0.189558	0.934321	0.000000	0.000000	4.000000	22.000000	0.000000
22067.634651	-0.150227	0.581678	0.084351	80.407341	78.943001	97.889366	4.061841	0.000000	2.348546	0.000000	0.000000	0.000000	-0.976796	-0.189558	0.934321	0.000000	0.000000	4.000000	22.000000	0.000000
22067.637984	-0.150227	0.581678	0.084351	80.407341	78.943001	97.889366	4.061841	0.000000	2.348546	0.000000	0.000000	0.000000	-0.976796	-0.189558	0.934321	0.000000	0.000000	4.000000	22.000000	0.000000
22067.641318	-0.153103	0.581074	0.087783	80.253922	82.009766	100.287361	4.217562	0.000000	2.511344	0.000000	0.000000	0.000000	-0.862855	-0.181290	1.029572	0.000000	0.000000	4.000000	22.000000	0.000000
22067.644651	-0.153103	0.581074	0.087783	80.253922	82.009766	100.287361	4.217562	0.000000	2.511344	0.000000	0.000000	0.000000	-0.862855	-0.181290	1.029572	0.000000	0.000000	4.000000	22.000000	0.000000
22067.647984	-0.153103	0.581074	0.087783	80.253922	82.009766	100.287361	4.217562	0.000000	2.511344	0.000000	0.000000	0.000000	-0.862855	-0.181290	1.029572	0.000000	0.000000	4.000000	22.000000	0.000000
22067.651318	-0.155497	0.580498	0.091501	80.073502	84.974197	102.657440	4.278123	0.000000	2.587985	0.000000	0.000000	0.000000	-0.718288	-0.172732	1.115412	0.000000	0.000000	4.000000	22.000000	0.000000
22067.654651	-0.155497	0.580498	0.091501	80.073502	84.974197	102.657440	4.278123	0.000000	2.587985	0.000000	0.000000	0.000000	-0.718288	-0.172732	1.115412	0.000000	0.000000	4.000000	22.000000	0.000000
22067.657984	-0.155497	0.580498	0.091501	80.073502	84.974197	102.657440	4.278123	0.000000	2.587985	0.000000	0.000000	0.000000	-0.718288	-0.172732	1.115412	0.000000	0.000000	4.000000	22.000000	0.000000
22067.661318	-0.157411	0.579922	0.095452	79.873734	87.808823	104.903641	4.275117	0.000000	2.592947	0.000000	0.000000	0.000000	-0.574018	-0.172831	1.185157	0.000000	0.000000	4.000000	22.000000	0.000000
22067.664651	-0.157411	0.579922	0.095452	79.873734	87.808823	104.903641	4.275117	0.000000	2.592947	0.000000	0.000000	0.000000	-0.574018	-0.172831	1.185157	0.000000	0.000000	4.000000	22.000000	0.000000
22067.667984	-0.157411	0.579922	0.095452	79.873734	87.808823	104.903641	4.275117	0.000000	2.592947	0.000000	0.000000	0.000000	-0.574018	-0.172831	1.185157	0.000000	0.000000	4.000000	22.000000	0.000000
22067.671318	-0.158798	0.579384	0.099518	79.657784	90.605209	107.120750	4.284695	0.000000	2.577089	0.000000	0.000000	0.000000	-0.416037	-0.161414	1.219904	0.000000	0.000000	4.000000	22.000000	0.000000
22067.674651	-0.158798	0.579384	0.099518	79.657784	90.605209	107.120750	4.284695	0.000000	2.577089	0.000000	0.000000	0.000000	-0.416037	-0.161414	1.219904	0.000000	0.000000	4.000000	22.000000	0.000000
22067.677984	-0.158798	0.579384	0.099518	79.657784	90.605209	107.120750	4.284695	0.000000	2.577089	0.000000	0.000000	0.000000	-0.416037	-0.161414	1.219904	0.000000	0.000000	4.000000	22.000000	0.000000
22067.681318	-0.159722	0.578866	0.103667	79.447235	93.377083	109.390602	4.304795	0.000000	2.543372	0.000000	0.000000	0.000000	-0.277286	-0.155419	1.244602	0.000000	0.000000	4.000000	22.000000	0.000000
22067.684651	-0.159722	0.578866	0.103667	79.447235	93.377083	109.390602	4.304795	0.000000	2.543372	0.000000	0.000000	0.000000	-0.277286	-0.155419	1.244602	0.000000	0.000000	4.000000	22.000000	0.000000
22067.687984	-0.159722	0.578866	0.103667	79.447235	93.377083	109.390602	4.304795	0.000000	2.543372	0.000000	0.000000	0.000000	-0.277286	-0.155419	1.244602	0.000000	0.000000	4.000000	22.000000	0.000000
22067.691318	-0.160222	0.578378	0.107764	79.271767	96.044998	111.709419	4.332481	0.000000	2.495919	0.000000	0.000000	0.000000	-0.150077	-0.146314	1.229277	0.000000	0.000000	4.000000	22.000000	0.000000
22067.694651	-0.160222	0.578378	0.107764	79.271767	96.044998	111.709419	4.332481	0.000000	2.495919	0.000000	0.000000	0.000000	-0.150077	-0.146314	1.229277	0.000000	0.000000	4.000000	22.000000	0.000000
22067.697984	-0.160222	0.578378	0.107764	79.271767	96.044998	111.709419	4.332481	0.000000	2.495919	0.000000	0.000000	0.000000	-0.150077	-0.146314	1.229277	0.000000	0.000000	4.000000	22.000000	0.000000
22067.701318	-0.160277	0.577897	0.111763	79.148338	98.742050	113.955391	4.364702	0.000000	2.439133	0.000000	0.000000	0.000000	-0.016487	-0.144497	1.199712	0.000000	0.000000	4.000000	22.000000	0.000000
22067.704651	-0.160277	0.577897	0.111763	79.148338	98.742050	113.955391	4.364702	0.000000	2.439133	0.000000	0.000000	0.000000	-0.016487	-0.144497	1.199712	0.000000	0.000000	4.000000	22.000000	0.000000
22067.707984	-0.160277	0.577897	0.111763	79.148338	98.742050	113.955391	4.364702	0.000000	2.439133	0.000000	0.000000	0.000000	-0.016487	-0.144497	1.199712	0.000000	0.000000	4.000000	22.000000	0.000000
22067.711318	-0.159803	0.577444	0.115703	79.077339	101.376366	115.962692	4.400764	0.000000	2.373453	0.000000	0.000000	0.000000	0.142236	-0.135806	1.181925	0.000000	0.000000	4.000000	22.000000	0.000000
22067.714651	-0.159803	0.577444	0.115703	79.077339	101.376366	115.962692	4.400764	0.000000	2.373453	0.000000	0.000000	0.000000	0.142236	-0.135806	1.181925	0.000000	0.000000	4.000000	22.000000	0.000000
22067.717984	-0.159803	0.577444	0.115703	79.077339	101.376366	115.962692	4.400764	0.000000	2.373453	0.000000	0.000000	0.000000	0.142236	-0.135806	1.181925	0.000000	0.000000	4.000000	22.000000	0.000000
22067.721318	-0.158853	0.577041	0.119485	79.037231	103.842651	117.861626	4.441770	0.000000	2.295797	0.000000	0.000000	0.000000	0.284915	-0.120792	1.134463	0.000000	0.000000	4.000000	22.000000	0.000000
22067.724651	-0.158853	0.577041	0.119485	79.037231	103.842651	117.861626	4.441770	0.000000	2.295797	0.000000	0.000000	0.000000	0.284915	-0.120792	1.134463	0.000000	0.000000	4.000000	22.000000	0.000000
22067.727984	-0.158853	0.577041	0.119485	79.037231	103.842651	117.861626	4.441770	0.000000	2.295797	0.000000	0.000000	0.000000	0.284915	-0.120792	1.134463	0.000000	0.000000	4.000000	22.000000	0.000000
22067.731318	-0.157410	0.576665	0.123059	79.013512	106.154388	119.742218	4.485407	0.000000	2.209326	0.000000	0.000000	0.000000	0.432887	-0.112796	1.072179	0.000000	0.000000	4.000000	22.000000	0.000000
22067.734651	-0.157410	0.576665	0.123059	79.013512	106.154388	119.742218	4.485407	0.000000	2.209326	0.000000	0.000000	0.000000	0.432887	-0.112796	1.072179	0.000000	0.000000	4.000000	22.000000	0.000000
22067.737984	-0.157410	0.576665	0.123059	79.013512	106.154388	119.742218	4.485407	0.000000	2.209326	0.000000	0.000000	0.000000	0.432887	-0.112796	1.072179	0.000000	0.000000	4.000000	22.000000	0.000000
22067.741318	-0.155447	0.576340	0.126446	79.014175	108.359886	121.487671	4.531157	0.000000	2.113911	0.000000	0.000000	0.000000	0.588831	-0.097705	1.016143	0.000000	0.000000	4.000000	22.000000	0.000000
22067.744651	-0.155447	0.576340	0.126446	79.014175	108.359886	121.487671	4.531157	0.000000	2.113911	0.000000	0.000000	0.000000	0.588831	-0.097705	1.016143	0.000000	0.000000	4.000000	22.000000	0.000000
22067.747984	-0.155447	0.576340	0.126446	79.014175	108.359886	121.487671	4.531157	0.000000	2.113911	0.000000	0.000000	0.000000	0.588831	-0.097705	1.016143	0.000000	0.000000	4.000000	22.000000	0.000000
22067.751318	-0.153099	0.576026	0.129480	79.018875	110.466263	123.120407	4.579090	0.000000	2.007968	0.000000	0.000000	0.000000	0.704687	-0.094026	0.910432	0.000000	0.000000	4.000000	22.000000	0.000000
22067.754651	-0.153099	0.576026	0.129480	79.018875	110.466263	123.120407	4.579090	0.000000	2.007968	0.000000	0.000000	0.000000	0.704687	-0.094026	0.910432	0.000000	0.000000	4.000000	22.000000	0.000000
22067.757984	-0.153099	0.576026	0.129480	79.018875	110.466263	123.120407	4.579090	0.000000	2.007968	0.000000	0.000000	0.000000	0.704687	-0.094026	0.910432	0.000000	0.000000	4.000000	22.000000	0.000000
22067.761318	-0.150393	0.575762	0.132148	79.040718	112.492378	124.655586	4.626115	0.000000	1.897119	0.000000	0.000000	0.000000	0.811678	-0.079363	0.800236	0.000000	0.000000	4.000000	22.000000	0.000000
22067.764651	-0.150393	0.575762	0.132148	79.040718	112.492378	124.655586	4.626115	0.000000	1.897119	0.000000	0.000000	0.000000	0.811678	-0.079363	0.800236	0.000000	0.000000	4.000000	22.000000	0.000000
22067.767984	-0.150393	0.575762	0.132148	79.040718	112.492378	124.655586	4.626115	0.000000	1.897119	0.000000	0.000000	0.000000	0.811678	-0.079363	0.800236	0.000000	0.000000	4.000000	22.000000	0.000000
22067.771318	-0.147374	0.575535	0.134362	79.070488	114.507904	126.165466	4.671840	0.000000	1.781547	0.000000	0.000000	0.000000	0.905701	-0.067993	0.664228	0.000000	0.000000	4.000000	22.000000	0.000000
22067.774651	-0.147374	0.575535	0.134362	79.070488	114.507904	126.165466	4.671840	0.000000	1.781547	0.000000	0.000000	0.000000	0.905701	-0.067993	0.664228	0.000000	0.000000	4.000000	22.000000	0.000000
22067.777984	-0.147374	0.575535	0.134362	79.070488	114.507904	126.165466	4.671840	0.000000	1.781547	0.000000	0.000000	0.000000	0.905701	-0.067993	0.664228	0.000000	0.000000	4.000000	22.000000	0.000000
22067.781318	-0.144067	0.575375	0.136072	79.080597	116.412231	127.576805	4.715480	0.000000	1.662604	0.000000	0.000000	0.000000	0.992165	-0.047927	0.513090	0.000000	0.000000	4.000000	22.000000	0.000000
22067.784651	-0.144067	0.575375	0.136072	79.080597	116.412231	127.576805	4.715480	0.000000	1.662604	0.000000	0.000000	0.000000	0.992165	-0.047927	0.513090	0.000000	0.000000	4.000000	22.000000	0.000000
22067.787984	-0.144067	0.575375	0.136072	79.080597	116.412231	127.576805	4.715480	0.000000	1.662604	0.000000	0.000000	0.000000	0.992165	-0.047927	0.513090	0.000000	0.000000	4.000000	22.000000	0.000000
22067.791318	-0.140548	0.575311	0.137312	79.064003	118.014076	128.716812	4.756779	0.000000	1.540472	0.000000	0.000000	0.000000	1.055629	-0.019176	0.371815	0.000000	0.000000	4.000000	22.000000	0.000000
22067.794651	-0.140548	0.575311	0.137312	79.064003	118.014076	128.716812	4.756779	0.000000	1.540472	0.000000	0.000000	0.000000	1.055629	-0.019176	0.371815	0.000000	0.000000	4.000000	22.000000	0.000000
22067.797984	-0.140548	0.575311	0.137312	79.064003	118.014076	128.716812	4.756779	0.000000	1.540472	0.000000	0.000000	0.000000	1.055629	-0.019176	0.371815	0.000000	0.000000	4.000000	22.000000	0.000000
22067.801318	-0.136826	0.575344	0.138077	79.064690	119.101303	129.381836	4.795292	0.000000	1.416043	0.000000	0.000000	0.000000	1.116587	0.009808	0.229649	0.000000	0.000000	4.000000	22.000000	0.000000
22067.804651	-0.136826	0.575344	0.138077	79.064690	119.101303	129.381836	4.795292	0.000000	1.416043	0.000000	0.000000	0.000000	1.116587	0.009808	0.229649	0.000000	0.000000	4.000000	22.000000	0.000000
22067.807984	-0.136826	0.575344	0.138077	79.064690	119.101303	129.381836	4.795292	0.000000	1.416043	0.000000	0.000000	0.000000	1.116587	0.009808	0.229649	0.000000	0.000000	4.000000	22.000000	0.000000
22067.811318	-0.132947	0.575447	0.138400	79.145599	119.596207	129.490677	4.831128	0.000000	1.288490	0.000000	0.000000	0.000000	1.163719	0.030807	0.096852	0.000000	0.000000	4.000000	22.000000	0.000000
22067.814651	-0.132947	0.575447	0.138400	79.145599	119.596207	129.490677	4.831128	0.000000	1.288490	0.000000	0.000000	0.000000	1.163719	0.030807	0.096852	0.000000	0.000000	4.000000	22.000000	0.000000
22067.817984	-0.132947	0.575447	0.138400	79.145599	119.596207	129.490677	4.831128	0.000000	1.288490	0.000000	0.000000	0.000000	1.163719	0.030807	0.096852	0.000000	0.000000	4.000000	22.000000	0.000000
22067.821318	-0.128986	0.575646	0.138314	79.376030	119.384125	129.339294	4.864074	0.000000	1.157921	0.000000	0.000000	0.000000	1.188238	0.059635	-0.025843	0.000000	0.000000	4.000000	22.000000	0.000000
22067.824651	-0.128986	0.575646	0.138314	79.376030	119.384125	129.339294	4.864074	0.000000	1.157921	0.000000	0.000000	0.000000	1.188238	0.059635	-0.025843	0.000000	0.000000	4.000000	22.000000	0.000000
22067.827984	-0.128986	0.575646	0.138314	79.376030	119.384125	129.339294	4.864074	0.000000	1.157921	0.000000	0.000000	0.000000	1.188238	0.059635	-0.025843	0.000000	0.000000	4.000000	22.000000	0.000000
22067.831318	-0.125122	0.575906	0.137787	79.785271	118.431808	129.104721	4.893692	0.000000	1.025560	0.000000	0.000000	0.000000	1.159377	0.078040	-0.158190	0.000000	0.000000	4.000000	22.000000	0.000000
22067.834651	-0.125122	0.575906	0.137787	79.785271	118.431808	129.104721	4.893692	0.000000	1.025560	0.000000	0.000000	0.000000	1.159377	0.078040	-0.158190	0.000000	0.000000	4.000000	22.000000	0.000000
22067.837984	-0.125122	0.575906	0.137787	79.785271	118.431808	129.104721	4.893692	0.000000	1.025560	0.000000	0.000000	0.000000	1.159377	0.078040	-0.158190	0.000000	0.000000	4.000000	22.000000	0.000000
22067.841318	-0.121306	0.576245	0.136844	80.323517	116.963753	128.485123	4.918913	0.000000	0.896827	0.000000	0.000000	0.000000	1.144683	0.101812	-0.282675	0.000000	0.000000	4.000000	22.000000	0.000000
22067.844651	-0.121306	0.576245	0.136844	80.323517	116.963753	128.485123	4.918913	0.000000	0.896827	0.000000	0.000000	0.000000	1.144683	0.101812	-0.282675	0.000000	0.000000	4.000000	22.000000	0.000000
22067.847984	-0.121306	0.576245	0.136844	80.323517	116.963753	128.485123	4.918913	0.000000	0.896827	0.000000	0.000000	0.000000	1.144683	0.101812	-0.282675	0.000000	0.000000	4.000000	22.000000	0.000000
22067.851318	-0.117542	0.576641	0.135471	80.887230	115.078133	127.110016	4.940478	0.000000	0.769206	0.000000	0.000000	0.000000	1.129171	0.118703	-0.411898	0.000000	0.000000	4.000000	22.000000	0.000000
22067.854651	-0.117542	0.576641	0.135471	80.887230	115.078133	127.110016	4.940478	0.000000	0.769206	0.000000	0.000000	0.000000	1.129171	0.118703	-0.411898	0.000000	0.000000	4.000000	22.000000	0.000000
22067.857984	-0.117542	0.576641	0.135471	80.887230	115.078133	127.110016	4.940478	0.000000	0.769206	0.000000	0.000000	0.000000	1.129171	0.118703	-0.411898	0.000000	0.000000	4.000000	22.000000	0.000000
22067.861318	-0.113897	0.577130	0.133684	81.402000	112.670242	125.218040	4.958601	0.000000	0.642084	0.000000	0.000000	0.000000	1.093549	0.146674	-0.536128	0.000000	0.000000	4.000000	22.000000	0.000000
22067.864651	-0.113897	0.577130	0.133684	81.402000	112.670242	125.218040	4.958601	0.000000	0.642084	0.000000	0.000000	0.000000	1.093549	0.146674	-0.536128	0.000000	0.000000	4.000000	22.000000	0.000000
22067.867984	-0.113897	0.577130	0.133684	81.402000	112.670242	125.218040	4.958601	0.000000	0.642084	0.000000	0.000000	0.000000	1.093549	0.146674	-0.536128	0.000000	0.000000	4.000000	22.000000	0.000000
22067.871318	-0.110444	0.577722	0.131543	81.835426	109.843025	123.020248	4.973201	0.000000	0.516979	0.000000	0.000000	0.000000	1.035984	0.177733	-0.642278	0.000000	0.000000	4.000000	22.000000	0.000000
22067.874651	-0.110444	0.577722	0.131543	81.835426	109.843025	123.020248	4.973201	0.000000	0.516979	0.000000	0.000000	0.000000	1.035984	0.177733	-0.642278	0.000000	0.000000	4.000000	22.000000	0.000000
22067.877984	-0.110444	0.577722	0.131543	81.835426	109.843025	123.020248	4.973201	0.000000	0.516979	0.000000	0.000000	0.000000	1.035984	0.177733	-0.642278	0.000000	0.000000	4.000000	22.000000	0.000000
22067.881318	-0.107184	0.578414	0.129049	82.187965	106.629448	120.523773	4.984316	0.000000	0.395718	0.000000	0.000000	0.000000	0.977968	0.207579	-0.748248	0.000000	0.000000	4.000000	22.000000	0.000000
22067.884651	-0.107184	0.578414	0.129049	82.187965	106.629448	120.523773	4.984316	0.000000	0.395718	0.000000	0.000000	0.000000	0.977968	0.207579	-0.748248	0.000000	0.000000	4.000000	22.000000	0.000000
22067.887984	-0.107184	0.578414	0.129049	82.187965	106.629448	120.523773	4.984316	0.000000	0.395718	0.000000	0.000000	0.000000	0.977968	0.207579	-0.748248	0.000000	0.000000	4.000000	22.000000	0.000000
22067.891318	-0.104215	0.579183	0.126266	82.497658	103.151070	117.622787	4.992271	0.000000	0.277901	0.000000	0.000000	0.000000	0.890575	0.230798	-0.834973	0.000000	0.000000	4.000000	22.000000	0.000000
22067.894651	-0.104215	0.579183	0.126266	82.497658	103.151070	117.622787	4.992271	0.000000	0.277901	0.000000	0.000000	0.000000	0.890575	0.230798	-0.834973	0.000000	0.000000	4.000000	22.000000	0.000000
22067.897984	-0.104215	0.579183	0.126266	82.497658	103.151070	117.622787	4.992271	0.000000	0.277901	0.000000	0.000000	0.000000	0.890575	0.230798	-0.834973	0.000000	0.000000	4.000000	22.000000	0.000000
22067.901318	-0.101572	0.580054	0.123242	82.801865	99.394104	114.303566	4.997216	0.000000	0.166821	0.000000	0.000000	0.000000	0.792841	0.261111	-0.907200	0.000000	0.000000	4.000000	22.000000	0.000000
22067.904651	-0.101572	0.580054	0.123242	82.801865	99.394104	114.303566	4.997216	0.000000	0.166821	0.000000	0.000000	0.000000	0.792841	0.261111	-0.907200	0.000000	0.000000	4.000000	22.000000	0.000000
22067.907984	-0.101572	0.580054	0.123242	82.801865	99.394104	114.303566	4.997216	0.000000	0.166821	0.000000	0.000000	0.000000	0.792841	0.261111	-0.907200	0.000000	0.000000	4.000000	22.000000	0.000000
22067.911318	-0.099327	0.580981	0.120093	83.103432	95.157997	110.403053	4.999593	0.000000	0.063784	0.000000	0.000000	0.000000	0.673442	0.278108	-0.944736	0.000000	0.000000	4.000000	22.000000	0.000000
22067.914651	-0.099327	0.580981	0.120093	83.103432	95.157997	110.403053	4.999593	0.000000	0.063784	0.000000	0.000000	0.000000	0.673442	0.278108	-0.944736	0.000000	0.000000	4.000000	22.000000	0.000000
22067.917984	-0.099327	0.580981	0.120093	83.103432	95.157997	110.403053	4.999593	0.000000	0.063784	0.000000	0.000000	0.000000	0.673442	0.278108	-0.944736	0.000000	0.000000	4.000000	22.000000	0.000000
22067.921318	-0.097517	0.581915	0.116905	83.365578	90.268044	105.888298	4.999921	0.000000	-0.027999	0.000000	0.000000	0.000000	0.543230	0.280223	-0.956476	0.000000	0.000000	4.000000	22.000000	0.000000
22067.924651	-0.097517	0.581915	0.116905	83.365578	90.268044	105.888298	4.999921	0.000000	-0.027999	0.000000	0.000000	0.000000	0.543230	0.280223	-0.956476	0.000000	0.000000	4.000000	22.000000	0.000000
22067.927984	-0.097517	0.581915	0.116905	83.365578	90.268044	105.888298	4.999921	0.000000	-0.027999	0.000000	0.000000	0.000000	0.543230	0.280223	-0.956476	0.000000	0.000000	4.000000	22.000000	0.000000
22067.931318	-0.096124	0.582828	0.113630	83.525375	84.955910	101.137016	4.998873	0.000000	-0.106185	0.000000	0.000000	0.000000	0.417705	0.274076	-0.982331	0.000000	0.000000	4.000000	22.000000	0.000000
22067.934651	-0.096124	0.582828	0.113630	83.525375	84.955910	101.137016	4.998873	0.000000	-0.106185	0.000000	0.000000	0.000000	0.417705	0.274076	-0.982331	0.000000	0.000000	4.000000	22.000000	0.000000
22067.937984	-0.096124	0.582828	0.113630	83.525375	84.955910	101.137016	4.998873	0.000000	-0.106185	0.000000	0.000000	0.000000	0.417705	0.274076	-0.982331	0.000000	0.000000	4.000000	22.000000	0.000000
22067.941318	-0.095178	0.583698	0.110312	83.602264	79.762352	96.464767	4.997095	0.000000	-0.170437	0.000000	0.000000	0.000000	0.283980	0.260897	-0.995509	0.000000	0.000000	4.000000	22.000000	0.000000
22067.944651	-0.095178	0.583698	0.110312	83.602264	79.762352	96.464767	4.997095	0.000000	-0.170437	0.000000	0.000000	0.000000	0.283980	0.260897	-0.995509	0.000000	0.000000	4.000000	22.000000	0.000000
22067.947984	-0.095178	0.583698	0.110312	83.602264	79.762352	96.464767	4.997095	0.000000	-0.170437	0.000000	0.000000	0.000000	0.283980	0.260897	-0.995509	0.000000	0.000000	4.000000	22.000000	0.000000
22067.951318	-0.094623	0.584502	0.107005	83.624001	74.814735	91.742905	4.995229	0.000000	-0.218364	0.000000	0.000000	0.000000	0.166369	0.241139	-0.992013	0.000000	0.000000	4.000000	22.000000	0.000000
22067.954651	-0.094623	0.584502	0.107005	83.624001	74.814735	91.742905	4.995229	0.000000	-0.218364	0.000000	0.000000	0.000000	0.166369	0.241139	-0.992013	0.000000	0.000000	4.000000	22.000000	0.000000
22067.957984	-0.094623	0.584502	0.107005	83.624001	74.814735	91.742905	4.995229	0.000000	-0.218364	0.000000	0.000000	0.000000	0.166369	0.241139	-0.992013	0.000000	0.000000	4.000000	22.000000	0.000000
22067.961318	-0.094423	0.585284	0.103688	83.601135	70.229111	87.401352	4.993700	0.000000	-0.250923	0.000000	0.000000	0.000000	0.060132	0.234603	-0.995169	0.000000	0.000000	4.000000	22.000000	0.000000
22067.964651	-0.094423	0.585284	0.103688	83.601135	70.229111	87.401352	4.993700	0.000000	-0.250923	0.000000	0.000000	0.000000	0.060132	0.234603	-0.995169	0.000000	0.000000	4.000000	22.000000	0.000000
22067.967984	-0.094423	0.585284	0.103688	83.601135	70.229111	87.401352	4.993700	0.000000	-0.250923	0.000000	0.000000	0.000000	0.060132	0.234603	-0.995169	0.000000	0.000000	4.000000	22.000000	0.000000
22067.971318	-0.094593	0.586059	0.100495	83.518318	66.072891	83.566803	4.992783	0.000000	-0.268555	0.000000	0.000000	0.000000	-0.051117	0.232671	-0.957988	0.000000	0.000000	4.000000	22.000000	0.000000
22067.974651	-0.094593	0.586059	0.100495	83.518318	66.072891	83.566803	4.992783	0.000000	-0.268555	0.000000	0.000000	0.000000	-0.051117	0.232671	-0.957988	0.000000	0.000000	4.000000	22.000000	0.000000
22067.977984	-0.094593	0.586059	0.100495	83.518318	66.072891	83.566803	4.992783	0.000000	-0.268555	0.000000	0.000000	0.000000	-0.051117	0.232671	-0.957988	0.000000	0.000000	4.000000	22.000000	0.000000
22067.981318	-0.095106	0.586850	0.097446	83.365578	62.462341	80.215630	4.992779	0.000000	-0.268623	0.000000	0.000000	0.000000	-0.153766	0.237340	-0.914508	0.000000	0.000000	4.000000	22.000000	0.000000
22067.984651	-0.095106	0.586850	0.097446	83.365578	62.462341	80.215630	4.992779	0.000000	-0.268623	0.000000	0.000000	0.000000	-0.153766	0.237340	-0.914508	0.000000	0.000000	4.000000	22.000000	0.000000
22067.987984	-0.095106	0.586850	0.097446	83.365578	62.462341	80.215630	4.992779	0.000000	-0.268623	0.000000	0.000000	0.000000	-0.153766	0.237340	-0.914508	0.000000	0.000000	4.000000	22.000000	0.000000
22067.991318	-0.095900	0.587625	0.094683	83.153152	59.311142	77.323242	4.872310	0.000000	-0.244714	0.000000	0.000000	0.000000	-0.238247	0.232233	-0.828968	0.000000	0.000000	4.000000	22.000000	0.000000
22067.994651	-0.095900	0.587625	0.094683	83.153152	59.311142	77.323242	4.872310	0.000000	-0.244714	0.000000	0.000000	0.000000	-0.238247	0.232233	-0.828968	0.000000	0.000000	4.000000	22.000000	0.000000
22067.997984	-0.095900	0.587625	0.094683	83.153152	59.311142	77.323242	4.872310	0.000000	-0.244714	0.000000	0.000000	0.000000	-0.238247	0.232233	-0.828968	0.000000	0.000000	4.000000	22.000000	0.000000
22068.001318	-0.097126	0.588427	0.092149	82.912300	56.694355	75.017685	4.734149	0.000000	-0.205006	0.000000	0.000000	0.000000	-0.367847	0.240681	-0.760176	0.000000	0.000000	4.000000	22.000000	0.000000
22068.004651	-0.097126	0.588427	0.092149	82.912300	56.694355	75.017685	4.734149	0.000000	-0.205006	0.000000	0.000000	0.000000	-0.367847	0.240681	-0.760176	0.000000	0.000000	4.000000	22.000000	0.000000
22068.007984	-0.097126	0.588427	0.092149	82.912300	56.694355	75.017685	4.734149	0.000000	-0.205006	0.000000	0.000000	0.000000	-0.367847	0.240681	-0.760176	0.000000	0.000000	4.000000	22.000000	0.000000
22068.011318	-0.098717	0.589198	0.089931	82.684151	54.500385	73.157745	4.607453	0.000000	-0.143699	0.000000	0.000000	0.000000	-0.477326	0.231259	-0.665415	0.000000	0.000000	4.000000	22.000000	0.000000
22068.014651	-0.098717	0.589198	0.089931	82.684151	54.500385	73.157745	4.607453	0.000000	-0.143699	0.000000	0.000000	0.000000	-0.477326	0.231259	-0.665415	0.000000	0.000000	4.000000	22.000000	0.000000
22068.017984	-0.098717	0.589198	0.089931	82.684151	54.500385	73.157745	4.607453	0.000000	-0.143699	0.000000	0.000000	0.000000	-0.477326	0.231259	-0.665415	0.000000	0.000000	4.000000	22.000000	0.000000
22068.021318	-0.100684	0.589873	0.087940	82.478874	52.850517	71.864258	4.496550	0.000000	-0.064144	0.000000	0.000000	0.000000	-0.590145	0.202514	-0.597307	0.000000	0.000000	4.000000	22.000000	0.000000
22068.024651	-0.100684	0.589873	0.087940	82.478874	52.850517	71.864258	4.496550	0.000000	-0.064144	0.000000	0.000000	0.000000	-0.590145	0.202514	-0.597307	0.000000	0.000000	4.000000	22.000000	0.000000
22068.027984	-0.100684	0.589873	0.087940	82.478874	52.850517	71.864258	4.496550	0.000000	-0.064144	0.000000	0.000000	0.000000	-0.590145	0.202514	-0.597307	0.000000	0.000000	4.000000	22.000000	0.000000
22068.031318	-0.102957	0.590464	0.086225	82.298393	52.028183	71.433983	4.396999	0.000000	0.034213	0.000000	0.000000	0.000000	-0.681929	0.177455	-0.514427	0.000000	0.000000	4.000000	22.000000	0.000000
22068.034651	-0.102957	0.590464	0.086225	82.298393	52.028183	71.433983	4.396999	0.000000	0.034213	0.000000	0.000000	0.000000	-0.681929	0.177455	-0.514427	0.000000	0.000000	4.000000	22.000000	0.000000
22068.037984	-0.102957	0.590464	0.086225	82.298393	52.028183	71.433983	4.396999	0.000000	0.034213	0.000000	0.000000	0.000000	-0.681929	0.177455	-0.514427	0.000000	0.000000	4.000000	22.000000	0.000000
22068.041318	-0.105537	0.590925	0.084776	82.108894	52.405338	72.276207	4.311261	0.000000	0.147868	0.000000	0.000000	0.000000	-0.773954	0.138226	-0.434743	0.000000	0.000000	4.000000	22.000000	0.000000
22068.044651	-0.105537	0.590925	0.084776	82.108894	52.405338	72.276207	4.311261	0.000000	0.147868	0.000000	0.000000	0.000000	-0.773954	0.138226	-0.434743	0.000000	0.000000	4.000000	22.000000	0.000000
22068.047984	-0.105537	0.590925	0.084776	82.108894	52.405338	72.276207	4.311261	0.000000	0.147868	0.000000	0.000000	0.000000	-0.773954	0.138226	-0.434743	0.000000	0.000000	4.000000	22.000000	0.000000
22068.051318	-0.108339	0.591228	0.083552	81.857292	53.448593	73.875114	4.238804	0.000000	0.276860	0.000000	0.000000	0.000000	-0.840640	0.090988	-0.367210	0.000000	0.000000	4.000000	22.000000	0.000000
22068.054651	-0.108339	0.591228	0.083552	81.857292	53.448593	73.875114	4.238804	0.000000	0.276860	0.000000	0.000000	0.000000	-0.840640	0.090988	-0.367210	0.000000	0.000000	4.000000	22.000000	0.000000
22068.057984	-0.108339	0.591228	0.083552	81.857292	53.448593	73.875114	4.238804	0.000000	0.276860	0.000000	0.000000	0.000000	-0.840640	0.090988	-0.367210	0.000000	0.000000	4.000000	22.000000	0.000000
22068.061318	-0.111375	0.591385	0.082587	81.577919	55.102646	76.138916	4.177602	0.000000	0.416967	0.000000	0.000000	0.000000	-0.910613	0.046937	-0.289382	0.000000	0.000000	4.000000	22.000000	0.000000
22068.064651	-0.111375	0.591385	0.082587	81.577919	55.102646	76.138916	4.177602	0.000000	0.416967	0.000000	0.000000	0.000000	-0.910613	0.046937	-0.289382	0.000000	0.000000	4.000000	22.000000	0.000000
22068.067984	-0.111375	0.591385	0.082587	81.577919	55.102646	76.138916	4.177602	0.000000	0.416967	0.000000	0.000000	0.000000	-0.910613	0.046937	-0.289382	0.000000	0.000000	4.000000	22.000000	0.000000
22068.071318	-0.114565	0.591436	0.081865	81.303993	57.377361	79.042976	4.129372	0.000000	0.568736	0.000000	0.000000	0.000000	-0.956995	0.015288	-0.216583	0.000000	0.000000	4.000000	22.000000	0.000000
22068.074651	-0.114565	0.591436	0.081865	81.303993	57.377361	79.042976	4.129372	0.000000	0.568736	0.000000	0.000000	0.000000	-0.956995	0.015288	-0.216583	0.000000	0.000000	4.000000	22.000000	0.000000
22068.077984	-0.114565	0.591436	0.081865	81.303993	57.377361	79.042976	4.129372	0.000000	0.568736	0.000000	0.000000	0.000000	-0.956995	0.015288	-0.216583	0.000000	0.000000	4.000000	22.000000	0.000000
22068.081318	-0.117864	0.591351	0.081402	81.046959	59.905731	82.158470	4.093275	0.000000	0.728235	0.000000	0.000000	0.000000	-0.989860	-0.025361	-0.139113	0.000000	0.000000	4.000000	22.000000	0.000000
22068.084651	-0.117864	0.591351	0.081402	81.046959	59.905731	82.158470	4.093275	0.000000	0.728235	0.000000	0.000000	0.000000	-0.989860	-0.025361	-0.139113	0.000000	0.000000	4.000000	22.000000	0.000000
22068.087984	-0.117864	0.591351	0.081402	81.046959	59.905731	82.158470	4.093275	0.000000	0.728235	0.000000	0.000000	0.000000	-0.989860	-0.025361	-0.139113	0.000000	0.000000	4.000000	22.000000	0.000000
22068.091318	-0.121130	0.591200	0.081251	80.806999	62.343857	84.655914	4.070089	0.000000	0.893212	0.000000	0.000000	0.000000	-0.979731	-0.045305	-0.045120	0.000000	0.000000	4.000000	22.000000	0.000000
22068.094651	-0.121130	0.591200	0.081251	80.806999	62.343857	84.655914	4.070089	0.000000	0.893212	0.000000	0.000000	0.000000	-0.979731	-0.045305	-0.045120	0.000000	0.000000	4.000000	22.000000	0.000000
22068.097984	-0.121130	0.591200	0.081251	80.806999	62.343857	84.655914	4.070089	0.000000	0.893212	0.000000	0.000000	0.000000	-0.979731	-0.045305	-0.045120	0.000000	0.000000	4.000000	22.000000	0.000000
22068.101318	-0.124309	0.590942	0.081396	80.600868	64.549255	86.070015	4.062570	0.000000	1.056500	0.000000	0.000000	0.000000	-0.953783	-0.077319	0.043480	0.000000	0.000000	4.000000	22.000000	0.000000
22068.104651	-0.124309	0.590942	0.081396	80.600868	64.549255	86.070015	4.062570	0.000000	1.056500	0.000000	0.000000	0.000000	-0.953783	-0.077319	0.043480	0.000000	0.000000	4.000000	22.000000	0.000000
22068.107984	-0.124309	0.590942	0.081396	80.600868	64.549255	86.070015	4.062570	0.000000	1.056500	0.000000	0.000000	0.000000	-0.953783	-0.077319	0.043480	0.000000	0.000000	4.000000	22.000000	0.000000
22068.111318	-0.127529	0.590587	0.081785	80.445618	66.491013	87.590508	4.069816	0.000000	1.215464	0.000000	0.000000	0.000000	-0.965930	-0.106659	0.116663	0.000000	0.000000	4.000000	22.000000	0.000000
22068.114651	-0.127529	0.590587	0.081785	80.445618	66.491013	87.590508	4.069816	0.000000	1.215464	0.000000	0.000000	0.000000	-0.965930	-0.106659	0.116663	0.000000	0.000000	4.000000	22.000000	0.000000
22068.117984	-0.127529	0.590587	0.081785	80.445618	66.491013	87.590508	4.069816	0.000000	1.215464	0.000000	0.000000	0.000000	-0.965930	-0.106659	0.116663	0.000000	0.000000	4.000000	22.000000	0.000000
22068.121318	-0.130707	0.590123	0.082398	80.326202	68.147850	88.987450	4.089260	0.000000	1.376452	0.000000	0.000000	0.000000	-0.953503	-0.139248	0.183932	0.000000	0.000000	4.000000	22.000000	0.000000
22068.124651	-0.130707	0.590123	0.082398	80.326202	68.147850	88.987450	4.089260	0.000000	1.376452	0.000000	0.000000	0.000000	-0.953503	-0.139248	0.183932	0.000000	0.000000	4.000000	22.000000	0.000000
22068.127984	-0.130707	0.590123	0.082398	80.326202	68.147850	88.987450	4.089260	0.000000	1.376452	0.000000	0.000000	0.000000	-0.953503	-0.139248	0.183932	0.000000	0.000000	4.000000	22.000000	0.000000
22068.131318	-0.133697	0.589568	0.083289	80.227829	69.562683	89.803970	4.119915	0.000000	1.535369	0.000000	0.000000	0.000000	-0.896837	-0.166540	0.267075	0.000000	0.000000	4.000000	22.000000	0.000000
22068.134651	-0.133697	0.589568	0.083289	80.227829	69.562683	89.803970	4.119915	0.000000	1.535369	0.000000	0.000000	0.000000	-0.896837	-0.166540	0.267075	0.000000	0.000000	4.000000	22.000000	0.000000
22068.137984	-0.133697	0.589568	0.083289	80.227829	69.562683	89.803970	4.119915	0.000000	1.535369	0.000000	0.000000	0.000000	-0.896837	-0.166540	0.267075	0.000000	0.000000	4.000000	22.000000	0.000000
22068.141318	-0.136477	0.589020	0.084480	80.086151	70.654846	90.211433	4.164428	0.000000	1.684842	0.000000	0.000000	0.000000	-0.834173	-0.164385	0.357557	0.000000	0.000000	4.000000	22.000000	0.000000
22068.144651	-0.136477	0.589020	0.084480	80.086151	70.654846	90.211433	4.164428	0.000000	1.684842	0.000000	0.000000	0.000000	-0.834173	-0.164385	0.357557	0.000000	0.000000	4.000000	22.000000	0.000000
22068.147984	-0.136477	0.589020	0.084480	80.086151	70.654846	90.211433	4.164428	0.000000	1.684842	0.000000	0.000000	0.000000	-0.834173	-0.164385	0.357557	0.000000	0.000000	4.000000	22.000000	0.000000
22068.151318	-0.138899	0.588497	0.086031	79.867111	71.431831	90.571701	4.224020	0.000000	1.823871	0.000000	0.000000	0.000000	-0.726519	-0.156923	0.465034	0.000000	0.000000	4.000000	22.000000	0.000000
22068.154651	-0.138899	0.588497	0.086031	79.867111	71.431831	90.571701	4.224020	0.000000	1.823871	0.000000	0.000000	0.000000	-0.726519	-0.156923	0.465034	0.000000	0.000000	4.000000	22.000000	0.000000
22068.157984	-0.138899	0.588497	0.086031	79.867111	71.431831	90.571701	4.224020	0.000000	1.823871	0.000000	0.000000	0.000000	-0.726519	-0.156923	0.465034	0.000000	0.000000	4.000000	22.000000	0.000000
22068.161318	-0.140907	0.588027	0.087949	79.622192	71.939514	90.735435	4.301527	0.000000	1.944957	0.000000	0.000000	0.000000	-0.602369	-0.140859	0.575534	0.000000	0.000000	4.000000	22.000000	0.000000
22068.164651	-0.140907	0.588027	0.087949	79.622192	71.939514	90.735435	4.301527	0.000000	1.944957	0.000000	0.000000	0.000000	-0.602369	-0.140859	0.575534	0.000000	0.000000	4.000000	22.000000	0.000000
22068.167984	-0.140907	0.588027	0.087949	79.622192	71.939514	90.735435	4.301527	0.000000	1.944957	0.000000	0.000000	0.000000	-0.602369	-0.140859	0.575534	0.000000	0.000000	4.000000	22.000000	0.000000
22068.171318	-0.142508	0.587612	0.090174	79.427315	72.246223	90.699371	4.397449	0.000000	2.045352	0.000000	0.000000	0.000000	-0.480371	-0.124628	0.667556	0.000000	0.000000	4.000000	22.000000	0.000000
22068.174651	-0.142508	0.587612	0.090174	79.427315	72.246223	90.699371	4.397449	0.000000	2.045352	0.000000	0.000000	0.000000	-0.480371	-0.124628	0.667556	0.000000	0.000000	4.000000	22.000000	0.000000
22068.177984	-0.142508	0.587612	0.090174	79.427315	72.246223	90.699371	4.397449	0.000000	2.045352	0.000000	0.000000	0.000000	-0.480371	-0.124628	0.667556	0.000000	0.000000	4.000000	22.000000	0.000000
22068.181318	-0.143659	0.587303	0.092665	79.389946	72.570145	90.678299	4.508708	0.000000	2.125413	0.000000	0.000000	0.000000	-0.345099	-0.092665	0.747323	0.000000	0.000000	4.000000	22.000000	0.000000
22068.184651	-0.143659	0.587303	0.092665	79.389946	72.570145	90.678299	4.508708	0.000000	2.125413	0.000000	0.000000	0.000000	-0.345099	-0.092665	0.747323	0.000000	0.000000	4.000000	22.000000	0.000000
22068.187984	-0.143659	0.587303	0.092665	79.389946	72.570145	90.678299	4.508708	0.000000	2.125413	0.000000	0.000000	0.000000	-0.345099	-0.092665	0.747323	0.000000	0.000000	4.000000	22.000000	0.000000
22068.191318	-0.144364	0.587072	0.095366	79.468811	73.119720	90.934608	4.523126	0.000000	2.131040	0.000000	0.000000	0.000000	-0.211704	-0.069236	0.810310	0.000000	0.000000	4.000000	22.000000	0.000000
22068.194651	-0.144364	0.587072	0.095366	79.468811	73.119720	90.934608	4.523126	0.000000	2.131040	0.000000	0.000000	0.000000	-0.211704	-0.069236	0.810310	0.000000	0.000000	4.000000	22.000000	0.000000
22068.197984	-0.144364	0.587072	0.095366	79.468811	73.119720	90.934608	4.523126	0.000000	2.131040	0.000000	0.000000	0.000000	-0.211704	-0.069236	0.810310	0.000000	0.000000	4.000000	22.000000	0.000000
22068.201318	-0.144635	0.586911	0.098235	79.665054	74.395119	91.733337	4.533463	0.000000	2.108961	0.000000	0.000000	0.000000	-0.081250	-0.048265	0.860679	0.000000	0.000000	4.000000	22.000000	0.000000
22068.204651	-0.144635	0.586911	0.098235	79.665054	74.395119	91.733337	4.533463	0.000000	2.108961	0.000000	0.000000	0.000000	-0.081250	-0.048265	0.860679	0.000000	0.000000	4.000000	22.000000	0.000000
22068.207984	-0.144635	0.586911	0.098235	79.665054	74.395119	91.733337	4.533463	0.000000	2.108961	0.000000	0.000000	0.000000	-0.081250	-0.048265	0.860679	0.000000	0.000000	4.000000	22.000000	0.000000
22068.211318	-0.144553	0.586772	0.101179	79.964539	76.467957	93.241272	4.552134	0.000000	2.068352	0.000000	0.000000	0.000000	0.024626	-0.041623	0.883283	0.000000	0.000000	4.000000	22.000000	0.000000
22068.214651	-0.144553	0.586772	0.101179	79.964539	76.467957	93.241272	4.552134	0.000000	2.068352	0.000000	0.000000	0.000000	0.024626	-0.041623	0.883283	0.000000	0.000000	4.000000	22.000000	0.000000
22068.217984	-0.144553	0.586772	0.101179	79.964539	76.467957	93.241272	4.552134	0.000000	2.068352	0.000000	0.000000	0.000000	0.024626	-0.041623	0.883283	0.000000	0.000000	4.000000	22.000000	0.000000
22068.221318	-0.144100	0.586711	0.104149	80.323929	78.942345	95.193352	4.576007	0.000000	2.014982	0.000000	0.000000	0.000000	0.135946	-0.018306	0.890936	0.000000	0.000000	4.000000	22.000000	0.000000
22068.224651	-0.144100	0.586711	0.104149	80.323929	78.942345	95.193352	4.576007	0.000000	2.014982	0.000000	0.000000	0.000000	0.135946	-0.018306	0.890936	0.000000	0.000000	4.000000	22.000000	0.000000
22068.227984	-0.144100	0.586711	0.104149	80.323929	78.942345	95.193352	4.576007	0.000000	2.014982	0.000000	0.000000	0.000000	0.135946	-0.018306	0.890936	0.000000	0.000000	4.000000	22.000000	0.000000
22068.231318	-0.143281	0.586681	0.107072	80.661369	81.453476	97.193092	4.604254	0.000000	1.949576	0.000000	0.000000	0.000000	0.245666	-0.008986	0.876906	0.000000	0.000000	4.000000	22.000000	0.000000
22068.234651	-0.143281	0.586681	0.107072	80.661369	81.453476	97.193092	4.604254	0.000000	1.949576	0.000000	0.000000	0.000000	0.245666	-0.008986	0.876906	0.000000	0.000000	4.000000	22.000000	0.000000
22068.237984	-0.143281	0.586681	0.107072	80.661369	81.453476	97.193092	4.604254	0.000000	1.949576	0.000000	0.000000	0.000000	0.245666	-0.008986	0.876906	0.000000	0.000000	4.000000	22.000000	0.000000
22068.241318	-0.142085	0.586728	0.109920	80.914963	83.822624	99.090591	4.635604	0.000000	1.873813	0.000000	0.000000	0.000000	0.358637	0.013888	0.854188	0.000000	0.000000	4.000000	22.000000	0.000000
22068.244651	-0.142085	0.586728	0.109920	80.914963	83.822624	99.090591	4.635604	0.000000	1.873813	0.000000	0.000000	0.000000	0.358637	0.013888	0.854188	0.000000	0.000000	4.000000	22.000000	0.000000
22068.247984	-0.142085	0.586728	0.109920	80.914963	83.822624	99.090591	4.635604	0.000000	1.873813	0.000000	0.000000	0.000000	0.358637	0.013888	0.854188	0.000000	0.000000	4.000000	22.000000	0.000000
22068.251318	-0.140619	0.586828	0.112549	81.077911	85.946831	100.793709	4.669445	0.000000	1.787816	0.000000	0.000000	0.000000	0.439896	0.030060	0.788892	0.000000	0.000000	4.000000	22.000000	0.000000
22068.254651	-0.140619	0.586828	0.112549	81.077911	85.946831	100.793709	4.669445	0.000000	1.787816	0.000000	0.000000	0.000000	0.439896	0.030060	0.788892	0.000000	0.000000	4.000000	22.000000	0.000000
22068.257984	-0.140619	0.586828	0.112549	81.077911	85.946831	100.793709	4.669445	0.000000	1.787816	0.000000	0.000000	0.000000	0.439896	0.030060	0.788892	0.000000	0.000000	4.000000	22.000000	0.000000
22068.261318	-0.138877	0.586912	0.114939	81.185547	87.890732	102.348152	4.703084	0.000000	1.697350	0.000000	0.000000	0.000000	0.522575	0.025178	0.716879	0.000000	0.000000	4.000000	22.000000	0.000000
22068.264651	-0.138877	0.586912	0.114939	81.185547	87.890732	102.348152	4.703084	0.000000	1.697350	0.000000	0.000000	0.000000	0.522575	0.025178	0.716879	0.000000	0.000000	4.000000	22.000000	0.000000
22068.267984	-0.138877	0.586912	0.114939	81.185547	87.890732	102.348152	4.703084	0.000000	1.697350	0.000000	0.000000	0.000000	0.522575	0.025178	0.716879	0.000000	0.000000	4.000000	22.000000	0.000000
22068.271318	-0.136919	0.587009	0.116969	81.282913	89.739349	103.809227	4.736394	0.000000	1.602053	0.000000	0.000000	0.000000	0.587434	0.029170	0.608954	0.000000	0.000000	4.000000	22.000000	0.000000
22068.274651	-0.136919	0.587009	0.116969	81.282913	89.739349	103.809227	4.736394	0.000000	1.602053	0.000000	0.000000	0.000000	0.587434	0.029170	0.608954	0.000000	0.000000	4.000000	22.000000	0.000000
22068.277984	-0.136919	0.587009	0.116969	81.282913	89.739349	103.809227	4.736394	0.000000	1.602053	0.000000	0.000000	0.000000	0.587434	0.029170	0.608954	0.000000	0.000000	4.000000	22.000000	0.000000
22068.281318	-0.134832	0.587089	0.118626	81.404541	91.545830	105.217148	4.768127	0.000000	1.504977	0.000000	0.000000	0.000000	0.626032	0.023955	0.497229	0.000000	0.000000	4.000000	22.000000	0.000000
22068.284651	-0.134832	0.587089	0.118626	81.404541	91.545830	105.217148	4.768127	0.000000	1.504977	0.000000	0.000000	0.000000	0.626032	0.023955	0.497229	0.000000	0.000000	4.000000	22.000000	0.000000
22068.287984	-0.134832	0.587089	0.118626	81.404541	91.545830	105.217148	4.768127	0.000000	1.504977	0.000000	0.000000	0.000000	0.626032	0.023955	0.497229	0.000000	0.000000	4.000000	22.000000	0.000000
22068.291318	-0.132617	0.587164	0.119890	81.569977	93.424698	106.669922	4.797458	0.000000	1.408685	0.000000	0.000000	0.000000	0.664691	0.022699	0.379125	0.000000	0.000000	4.000000	22.000000	0.000000
22068.294651	-0.132617	0.587164	0.119890	81.569977	93.424698	106.669922	4.797458	0.000000	1.408685	0.000000	0.000000	0.000000	0.664691	0.022699	0.379125	0.000000	0.000000	4.000000	22.000000	0.000000
22068.297984	-0.132617	0.587164	0.119890	81.569977	93.424698	106.669922	4.797458	0.000000	1.408685	0.000000	0.000000	0.000000	0.664691	0.022699	0.379125	0.000000	0.000000	4.000000	22.000000	0.000000
22068.301318	-0.130313	0.587200	0.120661	81.740204	95.318535	108.144211	4.824640	0.000000	1.312572	0.000000	0.000000	0.000000	0.691195	0.010775	0.231488	0.000000	0.000000	4.000000	22.000000	0.000000
22068.304651	-0.130313	0.587200	0.120661	81.740204	95.318535	108.144211	4.824640	0.000000	1.312572	0.000000	0.000000	0.000000	0.691195	0.010775	0.231488	0.000000	0.000000	4.000000	22.000000	0.000000
22068.307984	-0.130313	0.587200	0.120661	81.740204	95.318535	108.144211	4.824640	0.000000	1.312572	0.000000	0.000000	0.000000	0.691195	0.010775	0.231488	0.000000	0.000000	4.000000	22.000000	0.000000
22068.311318	-0.127949	0.587253	0.121040	81.862984	97.099922	109.544861	4.849316	0.000000	1.218252	0.000000	0.000000	0.000000	0.709235	0.015849	0.113688	0.000000	0.000000	4.000000	22.000000	0.000000
22068.314651	-0.127949	0.587253	0.121040	81.862984	97.099922	109.544861	4.849316	0.000000	1.218252	0.000000	0.000000	0.000000	0.709235	0.015849	0.113688	0.000000	0.000000	4.000000	22.000000	0.000000
22068.317984	-0.127949	0.587253	0.121040	81.862984	97.099922	109.544861	4.849316	0.000000	1.218252	0.000000	0.000000	0.000000	0.709235	0.015849	0.113688	0.000000	0.000000	4.000000	22.000000	0.000000
22068.321318	-0.125520	0.587262	0.120983	81.909752	98.502495	110.639153	4.871813	0.000000	1.124918	0.000000	0.000000	0.000000	0.728701	0.002679	-0.017321	0.000000	0.000000	4.000000	22.000000	0.000000
22068.324651	-0.125520	0.587262	0.120983	81.909752	98.502495	110.639153	4.871813	0.000000	1.124918	0.000000	0.000000	0.000000	0.728701	0.002679	-0.017321	0.000000	0.000000	4.000000	22.000000	0.000000
22068.327984	-0.125520	0.587262	0.120983	81.909752	98.502495	110.639153	4.871813	0.000000	1.124918	0.000000	0.000000	0.000000	0.728701	0.002679	-0.017321	0.000000	0.000000	4.000000	22.000000	0.000000
22068.331318	-0.123105	0.587315	0.120568	81.882111	99.530457	111.447464	4.892344	0.000000	1.031972	0.000000	0.000000	0.000000	0.724270	0.015946	-0.124270	0.000000	0.000000	4.000000	22.000000	0.000000
22068.334651	-0.123105	0.587315	0.120568	81.882111	99.530457	111.447464	4.892344	0.000000	1.031972	0.000000	0.000000	0.000000	0.724270	0.015946	-0.124270	0.000000	0.000000	4.000000	22.000000	0.000000
22068.337984	-0.123105	0.587315	0.120568	81.882111	99.530457	111.447464	4.892344	0.000000	1.031972	0.000000	0.000000	0.000000	0.724270	0.015946	-0.124270	0.000000	0.000000	4.000000	22.000000	0.000000
22068.341318	-0.120720	0.587355	0.119847	81.848061	100.306480	112.070549	4.910642	0.000000	0.941061	0.000000	0.000000	0.000000	0.715679	0.011971	-0.216503	0.000000	0.000000	4.000000	22.000000	0.000000
22068.344651	-0.120720	0.587355	0.119847	81.848061	100.306480	112.070549	4.910642	0.000000	0.941061	0.000000	0.000000	0.000000	0.715679	0.011971	-0.216503	0.000000	0.000000	4.000000	22.000000	0.000000
22068.347984	-0.120720	0.587355	0.119847	81.848061	100.306480	112.070549	4.910642	0.000000	0.941061	0.000000	0.000000	0.000000	0.715679	0.011971	-0.216503	0.000000	0.000000	4.000000	22.000000	0.000000
22068.351318	-0.118449	0.587433	0.118808	81.830765	100.871262	112.681435	4.926911	0.000000	0.851792	0.000000	0.000000	0.000000	0.681233	0.023372	-0.311750	0.000000	0.000000	4.000000	22.000000	0.000000
22068.354651	-0.118449	0.587433	0.118808	81.830765	100.871262	112.681435	4.926911	0.000000	0.851792	0.000000	0.000000	0.000000	0.681233	0.023372	-0.311750	0.000000	0.000000	4.000000	22.000000	0.000000
22068.357984	-0.118449	0.587433	0.118808	81.830765	100.871262	112.681435	4.926911	0.000000	0.851792	0.000000	0.000000	0.000000	0.681233	0.023372	-0.311750	0.000000	0.000000	4.000000	22.000000	0.000000
22068.361318	-0.116374	0.587508	0.117562	81.862816	100.939636	113.654221	4.940785	0.000000	0.767229	0.000000	0.000000	0.000000	0.622496	0.022450	-0.373658	0.000000	0.000000	4.000000	22.000000	0.000000
22068.364651	-0.116374	0.587508	0.117562	81.862816	100.939636	113.654221	4.940785	0.000000	0.767229	0.000000	0.000000	0.000000	0.622496	0.022450	-0.373658	0.000000	0.000000	4.000000	22.000000	0.000000
22068.367984	-0.116374	0.587508	0.117562	81.862816	100.939636	113.654221	4.940785	0.000000	0.767229	0.000000	0.000000	0.000000	0.622496	0.022450	-0.373658	0.000000	0.000000	4.000000	22.000000	0.000000
22068.371318	-0.114535	0.587627	0.116171	82.016472	100.255409	114.104782	4.952198	0.000000	0.689741	0.000000	0.000000	0.000000	0.551733	0.035824	-0.417223	0.000000	0.000000	4.000000	22.000000	0.000000
22068.374651	-0.114535	0.587627	0.116171	82.016472	100.255409	114.104782	4.952198	0.000000	0.689741	0.000000	0.000000	0.000000	0.551733	0.035824	-0.417223	0.000000	0.000000	4.000000	22.000000	0.000000
22068.377984	-0.114535	0.587627	0.116171	82.016472	100.255409	114.104782	4.952198	0.000000	0.689741	0.000000	0.000000	0.000000	0.551733	0.035824	-0.417223	0.000000	0.000000	4.000000	22.000000	0.000000
22068.381318	-0.112876	0.587790	0.114648	82.273026	98.880066	113.406197	4.961318	0.000000	0.620741	0.000000	0.000000	0.000000	0.497601	0.048915	-0.457030	0.000000	0.000000	4.000000	22.000000	0.000000
22068.384651	-0.112876	0.587790	0.114648	82.273026	98.880066	113.406197	4.961318	0.000000	0.620741	0.000000	0.000000	0.000000	0.497601	0.048915	-0.457030	0.000000	0.000000	4.000000	22.000000	0.000000
22068.387984	-0.112876	0.587790	0.114648	82.273026	98.880066	113.406197	4.961318	0.000000	0.620741	0.000000	0.000000	0.000000	0.497601	0.048915	-0.457030	0.000000	0.000000	4.000000	22.000000	0.000000
22068.391318	-0.111538	0.587953	0.112995	82.540726	96.680603	111.529877	4.968761	0.000000	0.558048	0.000000	0.000000	0.000000	0.401484	0.048680	-0.495847	0.000000	0.000000	4.000000	22.000000	0.000000
22068.394651	-0.111538	0.587953	0.112995	82.540726	96.680603	111.529877	4.968761	0.000000	0.558048	0.000000	0.000000	0.000000	0.401484	0.048680	-0.495847	0.000000	0.000000	4.000000	22.000000	0.000000
22068.397984	-0.111538	0.587953	0.112995	82.540726	96.680603	111.529877	4.968761	0.000000	0.558048	0.000000	0.000000	0.000000	0.401484	0.048680	-0.495847	0.000000	0.000000	4.000000	22.000000	0.000000
22068.401318	-0.110489	0.588145	0.111213	82.726891	93.808800	108.667397	4.974136	0.000000	0.507911	0.000000	0.000000	0.000000	0.314641	0.057849	-0.534618	0.000000	0.000000	4.000000	22.000000	0.000000
22068.404651	-0.110489	0.588145	0.111213	82.726891	93.808800	108.667397	4.974136	0.000000	0.507911	0.000000	0.000000	0.000000	0.314641	0.057849	-0.534618	0.000000	0.000000	4.000000	22.000000	0.000000
22068.407984	-0.110489	0.588145	0.111213	82.726891	93.808800	108.667397	4.974136	0.000000	0.507911	0.000000	0.000000	0.000000	0.314641	0.057849	-0.534618	0.000000	0.000000	4.000000	22.000000	0.000000
22068.411318	-0.109781	0.588285	0.109292	82.863510	90.658844	105.522095	4.977909	0.000000	0.469496	0.000000	0.000000	0.000000	0.212483	0.041879	-0.576336	0.000000	0.000000	4.000000	22.000000	0.000000
22068.414651	-0.109781	0.588285	0.109292	82.863510	90.658844	105.522095	4.977909	0.000000	0.469496	0.000000	0.000000	0.000000	0.212483	0.041879	-0.576336	0.000000	0.000000	4.000000	22.000000	0.000000
22068.417984	-0.109781	0.588285	0.109292	82.863510	90.658844	105.522095	4.977909	0.000000	0.469496	0.000000	0.000000	0.000000	0.212483	0.041879	-0.576336	0.000000	0.000000	4.000000	22.000000	0.000000
22068.421318	-0.109427	0.588408	0.107320	82.968063	87.513580	102.449661	4.980097	0.000000	0.445685	0.000000	0.000000	0.000000	0.106277	0.036988	-0.591448	0.000000	0.000000	4.000000	22.000000	0.000000
22068.424651	-0.109427	0.588408	0.107320	82.968063	87.513580	102.449661	4.980097	0.000000	0.445685	0.000000	0.000000	0.000000	0.106277	0.036988	-0.591448	0.000000	0.000000	4.000000	22.000000	0.000000
22068.427984	-0.109427	0.588408	0.107320	82.968063	87.513580	102.449661	4.980097	0.000000	0.445685	0.000000	0.000000	0.000000	0.106277	0.036988	-0.591448	0.000000	0.000000	4.000000	22.000000	0.000000
22068.431318	-0.109337	0.588476	0.105285	83.003273	84.458992	99.663727	4.980823	0.000000	0.437497	0.000000	0.000000	0.000000	0.026909	0.020188	-0.610513	0.000000	0.000000	4.000000	22.000000	0.000000
22068.434651	-0.109337	0.588476	0.105285	83.003273	84.458992	99.663727	4.980823	0.000000	0.437497	0.000000	0.000000	0.000000	0.026909	0.020188	-0.610513	0.000000	0.000000	4.000000	22.000000	0.000000
22068.437984	-0.109337	0.588476	0.105285	83.003273	84.458992	99.663727	4.980823	0.000000	0.437497	0.000000	0.000000	0.000000	0.026909	0.020188	-0.610513	0.000000	0.000000	4.000000	22.000000	0.000000
22068.441318	-0.109480	0.588533	0.103322	82.945953	81.591103	97.039513	4.980454	0.000000	0.441677	0.000000	0.000000	0.000000	-0.042936	0.017231	-0.588986	0.000000	0.000000	4.000000	22.000000	0.000000
22068.444651	-0.109480	0.588533	0.103322	82.945953	81.591103	97.039513	4.980454	0.000000	0.441677	0.000000	0.000000	0.000000	-0.042936	0.017231	-0.588986	0.000000	0.000000	4.000000	22.000000	0.000000
22068.447984	-0.109480	0.588533	0.103322	82.945953	81.591103	97.039513	4.980454	0.000000	0.441677	0.000000	0.000000	0.000000	-0.042936	0.017231	-0.588986	0.000000	0.000000	4.000000	22.000000	0.000000
22068.451318	-0.109810	0.588559	0.101485	82.800911	79.023216	94.712234	4.979085	0.000000	0.456843	0.000000	0.000000	0.000000	-0.098908	0.007757	-0.551053	0.000000	0.000000	4.000000	22.000000	0.000000
22068.454651	-0.109810	0.588559	0.101485	82.800911	79.023216	94.712234	4.979085	0.000000	0.456843	0.000000	0.000000	0.000000	-0.098908	0.007757	-0.551053	0.000000	0.000000	4.000000	22.000000	0.000000
22068.457984	-0.109810	0.588559	0.101485	82.800911	79.023216	94.712234	4.979085	0.000000	0.456843	0.000000	0.000000	0.000000	-0.098908	0.007757	-0.551053	0.000000	0.000000	4.000000	22.000000	0.000000
22068.461318	-0.110340	0.588572	0.099849	82.629166	76.762581	92.713760	4.976803	0.000000	0.481067	0.000000	0.000000	0.000000	-0.159003	0.003823	-0.490915	0.000000	0.000000	4.000000	22.000000	0.000000
22068.464651	-0.110340	0.588572	0.099849	82.629166	76.762581	92.713760	4.976803	0.000000	0.481067	0.000000	0.000000	0.000000	-0.159003	0.003823	-0.490915	0.000000	0.000000	4.000000	22.000000	0.000000
22068.467984	-0.110340	0.588572	0.099849	82.629166	76.762581	92.713760	4.976803	0.000000	0.481067	0.000000	0.000000	0.000000	-0.159003	0.003823	-0.490915	0.000000	0.000000	4.000000	22.000000	0.000000
22068.471318	-0.111133	0.588601	0.098454	82.466988	74.781815	90.999039	4.973405	0.000000	0.515016	0.000000	0.000000	0.000000	-0.237975	0.008804	-0.418304	0.000000	0.000000	4.000000	22.000000	0.000000
22068.474651	-0.111133	0.588601	0.098454	82.466988	74.781815	90.999039	4.973405	0.000000	0.515016	0.000000	0.000000	0.000000	-0.237975	0.008804	-0.418304	0.000000	0.000000	4.000000	22.000000	0.000000
22068.477984	-0.111133	0.588601	0.098454	82.466988	74.781815	90.999039	4.973405	0.000000	0.515016	0.000000	0.000000	0.000000	-0.237975	0.008804	-0.418304	0.000000	0.000000	4.000000	22.000000	0.000000
22068.481318	-0.112124	0.588600	0.097246	82.350349	73.150421	89.608398	4.922725	0.000000	0.556650	0.000000	0.000000	0.000000	-0.297174	-0.000433	-0.362535	0.000000	0.000000	4.000000	22.000000	0.000000
22068.484651	-0.112124	0.588600	0.097246	82.350349	73.150421	89.608398	4.922725	0.000000	0.556650	0.000000	0.000000	0.000000	-0.297174	-0.000433	-0.362535	0.000000	0.000000	4.000000	22.000000	0.000000
22068.487984	-0.112124	0.588600	0.097246	82.350349	73.150421	89.608398	4.922725	0.000000	0.556650	0.000000	0.000000	0.000000	-0.297174	-0.000433	-0.362535	0.000000	0.000000	4.000000	22.000000	0.000000
22068.491318	-0.113341	0.588588	0.096233	82.272820	71.834785	88.512367	4.862303	0.000000	0.606179	0.000000	0.000000	0.000000	-0.365317	-0.003502	-0.304057	0.000000	0.000000	4.000000	22.000000	0.000000
22068.494651	-0.113341	0.588588	0.096233	82.272820	71.834785	88.512367	4.862303	0.000000	0.606179	0.000000	0.000000	0.000000	-0.365317	-0.003502	-0.304057	0.000000	0.000000	4.000000	22.000000	0.000000
22068.497984	-0.113341	0.588588	0.096233	82.272820	71.834785	88.512367	4.862303	0.000000	0.606179	0.000000	0.000000	0.000000	-0.365317	-0.003502	-0.304057	0.000000	0.000000	4.000000	22.000000	0.000000
22068.501318	-0.114787	0.588485	0.095412	82.210968	70.841087	87.741814	4.811626	0.000000	0.667065	0.000000	0.000000	0.000000	-0.433653	-0.030814	-0.246139	0.000000	0.000000	4.000000	22.000000	0.000000
22068.504651	-0.114787	0.588485	0.095412	82.210968	70.841087	87.741814	4.811626	0.000000	0.667065	0.000000	0.000000	0.000000	-0.433653	-0.030814	-0.246139	0.000000	0.000000	4.000000	22.000000	0.000000
22068.507984	-0.114787	0.588485	0.095412	82.210968	70.841087	87.741814	4.811626	0.000000	0.667065	0.000000	0.000000	0.000000	-0.433653	-0.030814	-0.246139	0.000000	0.000000	4.000000	22.000000	0.000000
22068.511318	-0.116454	0.588365	0.094747	82.138580	70.202042	87.347694	4.770603	0.000000	0.739341	0.000000	0.000000	0.000000	-0.500077	-0.036186	-0.199474	0.000000	0.000000	4.000000	22.000000	0.000000
22068.514651	-0.116454	0.588365	0.094747	82.138580	70.202042	87.347694	4.770603	0.000000	0.739341	0.000000	0.000000	0.000000	-0.500077	-0.036186	-0.199474	0.000000	0.000000	4.000000	22.000000	0.000000
22068.517984	-0.116454	0.588365	0.094747	82.138580	70.202042	87.347694	4.770603	0.000000	0.739341	0.000000	0.000000	0.000000	-0.500077	-0.036186	-0.199474	0.000000	0.000000	4.000000	22.000000	0.000000
22068.521318	-0.118206	0.588186	0.094234	82.016922	69.854156	87.287354	4.737358	0.000000	0.822687	0.000000	0.000000	0.000000	-0.525679	-0.053424	-0.153892	0.000000	0.000000	4.000000	22.000000	0.000000
22068.524651	-0.118206	0.588186	0.094234	82.016922	69.854156	87.287354	4.737358	0.000000	0.822687	0.000000	0.000000	0.000000	-0.525679	-0.053424	-0.153892	0.000000	0.000000	4.000000	22.000000	0.000000
22068.527984	-0.118206	0.588186	0.094234	82.016922	69.854156	87.287354	4.737358	0.000000	0.822687	0.000000	0.000000	0.000000	-0.525679	-0.053424	-0.153892	0.000000	0.000000	4.000000	22.000000	0.000000
22068.531318	-0.120081	0.588010	0.093911	81.843414	69.848251	87.611961	4.711709	0.000000	0.910300	0.000000	0.000000	0.000000	-0.562498	-0.052820	-0.096840	0.000000	0.000000	4.000000	22.000000	0.000000
22068.534651	-0.120081	0.588010	0.093911	81.843414	69.848251	87.611961	4.711709	0.000000	0.910300	0.000000	0.000000	0.000000	-0.562498	-0.052820	-0.096840	0.000000	0.000000	4.000000	22.000000	0.000000
22068.537984	-0.120081	0.588010	0.093911	81.843414	69.848251	87.611961	4.711709	0.000000	0.910300	0.000000	0.000000	0.000000	-0.562498	-0.052820	-0.096840	0.000000	0.000000	4.000000	22.000000	0.000000
22068.541318	-0.121973	0.587816	0.093786	81.635361	69.733307	87.855377	4.695569	0.000000	1.004050	0.000000	0.000000	0.000000	-0.567538	-0.058263	-0.037695	0.000000	0.000000	4.000000	22.000000	0.000000
22068.544651	-0.121973	0.587816	0.093786	81.635361	69.733307	87.855377	4.695569	0.000000	1.004050	0.000000	0.000000	0.000000	-0.567538	-0.058263	-0.037695	0.000000	0.000000	4.000000	22.000000	0.000000
22068.547984	-0.121973	0.587816	0.093786	81.635361	69.733307	87.855377	4.695569	0.000000	1.004050	0.000000	0.000000	0.000000	-0.567538	-0.058263	-0.037695	0.000000	0.000000	4.000000	22.000000	0.000000
22068.551318	-0.123919	0.587581	0.093895	81.447784	69.548691	88.008583	4.689286	0.000000	1.098639	0.000000	0.000000	0.000000	-0.583949	-0.070464	0.032694	0.000000	0.000000	4.000000	22.000000	0.000000
22068.554651	-0.123919	0.587581	0.093895	81.447784	69.548691	88.008583	4.689286	0.000000	1.098639	0.000000	0.000000	0.000000	-0.583949	-0.070464	0.032694	0.000000	0.000000	4.000000	22.000000	0.000000
22068.557984	-0.123919	0.587581	0.093895	81.447784	69.548691	88.008583	4.689286	0.000000	1.098639	0.000000	0.000000	0.000000	-0.583949	-0.070464	0.032694	0.000000	0.000000	4.000000	22.000000	0.000000
22068.561318	-0.125952	0.587325	0.094246	81.303963	69.271652	87.987442	4.694735	0.000000	1.195964	0.000000	0.000000	0.000000	-0.609923	-0.076934	0.105469	0.000000	0.000000	4.000000	22.000000	0.000000
22068.564651	-0.125952	0.587325	0.094246	81.303963	69.271652	87.987442	4.694735	0.000000	1.195964	0.000000	0.000000	0.000000	-0.609923	-0.076934	0.105469	0.000000	0.000000	4.000000	22.000000	0.000000
22068.567984	-0.125952	0.587325	0.094246	81.303963	69.271652	87.987442	4.694735	0.000000	1.195964	0.000000	0.000000	0.000000	-0.609923	-0.076934	0.105469	0.000000	0.000000	4.000000	22.000000	0.000000
22068.571318	-0.127970	0.587046	0.094863	81.213493	68.997444	87.589432	4.712314	0.000000	1.297617	0.000000	0.000000	0.000000	-0.605191	-0.083743	0.185099	0.000000	0.000000	4.000000	22.000000	0.000000
22068.574651	-0.127970	0.587046	0.094863	81.213493	68.997444	87.589432	4.712314	0.000000	1.297617	0.000000	0.000000	0.000000	-0.605191	-0.083743	0.185099	0.000000	0.000000	4.000000	22.000000	0.000000
22068.577984	-0.127970	0.587046	0.094863	81.213493	68.997444	87.589432	4.712314	0.000000	1.297617	0.000000	0.000000	0.000000	-0.605191	-0.083743	0.185099	0.000000	0.000000	4.000000	22.000000	0.000000
22068.581318	-0.129891	0.586723	0.095749	81.133659	69.097687	87.306519	4.743163	0.000000	1.398483	0.000000	0.000000	0.000000	-0.576388	-0.096830	0.265677	0.000000	0.000000	4.000000	22.000000	0.000000
22068.584651	-0.129891	0.586723	0.095749	81.133659	69.097687	87.306519	4.743163	0.000000	1.398483	0.000000	0.000000	0.000000	-0.576388	-0.096830	0.265677	0.000000	0.000000	4.000000	22.000000	0.000000
22068.587984	-0.129891	0.586723	0.095749	81.133659	69.097687	87.306519	4.743163	0.000000	1.398483	0.000000	0.000000	0.000000	-0.576388	-0.096830	0.265677	0.000000	0.000000	4.000000	22.000000	0.000000
22068.591318	-0.131719	0.586380	0.096796	81.030296	69.990471	87.911774	4.772833	0.000000	1.489987	0.000000	0.000000	0.000000	-0.548565	-0.102761	0.313996	0.000000	0.000000	4.000000	22.000000	0.000000
22068.594651	-0.131719	0.586380	0.096796	81.030296	69.990471	87.911774	4.772833	0.000000	1.489987	0.000000	0.000000	0.000000	-0.548565	-0.102761	0.313996	0.000000	0.000000	4.000000	22.000000	0.000000
22068.597984	-0.131719	0.586380	0.096796	81.030296	69.990471	87.911774	4.772833	0.000000	1.489987	0.000000	0.000000	0.000000	-0.548565	-0.102761	0.313996	0.000000	0.000000	4.000000	22.000000	0.000000
22068.601318	-0.133413	0.586077	0.098061	80.897995	72.004799	89.598984	4.751391	0.000000	1.557012	0.000000	0.000000	0.000000	-0.508199	-0.091147	0.379537	0.000000	0.000000	4.000000	22.000000	0.000000
22068.604651	-0.133413	0.586077	0.098061	80.897995	72.004799	89.598984	4.751391	0.000000	1.557012	0.000000	0.000000	0.000000	-0.508199	-0.091147	0.379537	0.000000	0.000000	4.000000	22.000000	0.000000
22068.607984	-0.133413	0.586077	0.098061	80.897995	72.004799	89.598984	4.751391	0.000000	1.557012	0.000000	0.000000	0.000000	-0.508199	-0.091147	0.379537	0.000000	0.000000	4.000000	22.000000	0.000000
22068.611318	-0.134807	0.585853	0.099555	80.731720	74.474594	91.765099	4.732790	0.000000	1.612666	0.000000	0.000000	0.000000	-0.418127	-0.066967	0.448235	0.000000	0.000000	4.000000	22.000000	0.000000
22068.614651	-0.134807	0.585853	0.099555	80.731720	74.474594	91.765099	4.732790	0.000000	1.612666	0.000000	0.000000	0.000000	-0.418127	-0.066967	0.448235	0.000000	0.000000	4.000000	22.000000	0.000000
22068.617984	-0.134807	0.585853	0.099555	80.731720	74.474594	91.765099	4.732790	0.000000	1.612666	0.000000	0.000000	0.000000	-0.418127	-0.066967	0.448235	0.000000	0.000000	4.000000	22.000000	0.000000
22068.621318	-0.135929	0.585730	0.101288	80.565781	76.742981	93.678093	4.719837	0.000000	1.650193	0.000000	0.000000	0.000000	-0.336426	-0.036915	0.519873	0.000000	0.000000	4.000000	22.000000	0.000000
22068.624651	-0.135929	0.585730	0.101288	80.565781	76.742981	93.678093	4.719837	0.000000	1.650193	0.000000	0.000000	0.000000	-0.336426	-0.036915	0.519873	0.000000	0.000000	4.000000	22.000000	0.000000
22068.627984	-0.135929	0.585730	0.101288	80.565781	76.742981	93.678093	4.719837	0.000000	1.650193	0.000000	0.000000	0.000000	-0.336426	-0.036915	0.519873	0.000000	0.000000	4.000000	22.000000	0.000000
22068.631318	-0.136750	0.585676	0.103273	80.472984	78.742775	95.216316	4.712317	0.000000	1.671548	0.000000	0.000000	0.000000	-0.246457	-0.016359	0.595703	0.000000	0.000000	4.000000	22.000000	0.000000
22068.634651	-0.136750	0.585676	0.103273	80.472984	78.742775	95.216316	4.712317	0.000000	1.671548	0.000000	0.000000	0.000000	-0.246457	-0.016359	0.595703	0.000000	0.000000	4.000000	22.000000	0.000000
22068.637984	-0.136750	0.585676	0.103273	80.472984	78.742775	95.216316	4.712317	0.000000	1.671548	0.000000	0.000000	0.000000	-0.246457	-0.016359	0.595703	0.000000	0.000000	4.000000	22.000000	0.000000
22068.641318	-0.137299	0.585685	0.105405	80.415710	80.408447	96.622948	4.710630	0.000000	1.676294	0.000000	0.000000	0.000000	-0.164550	0.002639	0.639619	0.000000	0.000000	4.000000	22.000000	0.000000
22068.644651	-0.137299	0.585685	0.105405	80.415710	80.408447	96.622948	4.710630	0.000000	1.676294	0.000000	0.000000	0.000000	-0.164550	0.002639	0.639619	0.000000	0.000000	4.000000	22.000000	0.000000
22068.647984	-0.137299	0.585685	0.105405	80.415710	80.408447	96.622948	4.710630	0.000000	1.676294	0.000000	0.000000	0.000000	-0.164550	0.002639	0.639619	0.000000	0.000000	4.000000	22.000000	0.000000
22068.651318	-0.137564	0.585717	0.107655	80.370346	81.869370	97.975410	4.713592	0.000000	1.667948	0.000000	0.000000	0.000000	-0.079468	0.009697	0.674835	0.000000	0.000000	4.000000	22.000000	0.000000
22068.654651	-0.137564	0.585717	0.107655	80.370346	81.869370	97.975410	4.713592	0.000000	1.667948	0.000000	0.000000	0.000000	-0.079468	0.009697	0.674835	0.000000	0.000000	4.000000	22.000000	0.000000
22068.657984	-0.137564	0.585717	0.107655	80.370346	81.869370	97.975410	4.713592	0.000000	1.667948	0.000000	0.000000	0.000000	-0.079468	0.009697	0.674835	0.000000	0.000000	4.000000	22.000000	0.000000
22068.661318	-0.137564	0.585760	0.109880	80.370201	83.237427	99.166374	4.720870	0.000000	1.647234	0.000000	0.000000	0.000000	-0.000040	0.012987	0.667431	0.000000	0.000000	4.000000	22.000000	0.000000
22068.664651	-0.137564	0.585760	0.109880	80.370201	83.237427	99.166374	4.720870	0.000000	1.647234	0.000000	0.000000	0.000000	-0.000040	0.012987	0.667431	0.000000	0.000000	4.000000	22.000000	0.000000
22068.667984	-0.137564	0.585760	0.109880	80.370201	83.237427	99.166374	4.720870	0.000000	1.647234	0.000000	0.000000	0.000000	-0.000040	0.012987	0.667431	0.000000	0.000000	4.000000	22.000000	0.000000
22068.671318	-0.137382	0.585811	0.111961	80.426010	84.893219	100.606628	4.731172	0.000000	1.617410	0.000000	0.000000	0.000000	0.054437	0.015203	0.624450	0.000000	0.000000	4.000000	22.000000	0.000000
22068.674651	-0.137382	0.585811	0.111961	80.426010	84.893219	100.606628	4.731172	0.000000	1.617410	0.000000	0.000000	0.000000	0.054437	0.015203	0.624450	0.000000	0.000000	4.000000	22.000000	0.000000
22068.677984	-0.137382	0.585811	0.111961	80.426010	84.893219	100.606628	4.731172	0.000000	1.617410	0.000000	0.000000	0.000000	0.054437	0.015203	0.624450	0.000000	0.000000	4.000000	22.000000	0.000000
22068.681318	-0.136890	0.585834	0.113840	80.494576	87.140511	102.595016	4.742629	0.000000	1.583498	0.000000	0.000000	0.000000	0.147818	0.006889	0.563718	0.000000	0.000000	4.000000	22.000000	0.000000
22068.684651	-0.136890	0.585834	0.113840	80.494576	87.140511	102.595016	4.742629	0.000000	1.583498	0.000000	0.000000	0.000000	0.147818	0.006889	0.563718	0.000000	0.000000	4.000000	22.000000	0.000000
22068.687984	-0.136890	0.585834	0.113840	80.494576	87.140511	102.595016	4.742629	0.000000	1.583498	0.000000	0.000000	0.000000	0.147818	0.006889	0.563718	0.000000	0.000000	4.000000	22.000000	0.000000
22068.691318	-0.136047	0.585854	0.115481	80.559013	89.628296	104.793320	4.756501	0.000000	1.541329	0.000000	0.000000	0.000000	0.252642	0.006138	0.492321	0.000000	0.000000	4.000000	22.000000	0.000000
22068.694651	-0.136047	0.585854	0.115481	80.559013	89.628296	104.793320	4.756501	0.000000	1.541329	0.000000	0.000000	0.000000	0.252642	0.006138	0.492321	0.000000	0.000000	4.000000	22.000000	0.000000
22068.697984	-0.136047	0.585854	0.115481	80.559013	89.628296	104.793320	4.756501	0.000000	1.541329	0.000000	0.000000	0.000000	0.252642	0.006138	0.492321	0.000000	0.000000	4.000000	22.000000	0.000000
22068.701318	-0.134992	0.585873	0.116852	80.617348	92.076736	106.939087	4.772876	0.000000	1.489850	0.000000	0.000000	0.000000	0.316626	0.005736	0.411236	0.000000	0.000000	4.000000	22.000000	0.000000
22068.704651	-0.134992	0.585873	0.116852	80.617348	92.076736	106.939087	4.772876	0.000000	1.489850	0.000000	0.000000	0.000000	0.316626	0.005736	0.411236	0.000000	0.000000	4.000000	22.000000	0.000000
22068.707984	-0.134992	0.585873	0.116852	80.617348	92.076736	106.939087	4.772876	0.000000	1.489850	0.000000	0.000000	0.000000	0.316626	0.005736	0.411236	0.000000	0.000000	4.000000	22.000000	0.000000
22068.711318	-0.133689	0.585884	0.117923	80.689453	94.487503	109.028183	4.789849	0.000000	1.434346	0.000000	0.000000	0.000000	0.390893	0.003237	0.321304	0.000000	0.000000	4.000000	22.000000	0.000000
22068.714651	-0.133689	0.585884	0.117923	80.689453	94.487503	109.028183	4.789849	0.000000	1.434346	0.000000	0.000000	0.000000	0.390893	0.003237	0.321304	0.000000	0.000000	4.000000	22.000000	0.000000
22068.717984	-0.133689	0.585884	0.117923	80.689453	94.487503	109.028183	4.789849	0.000000	1.434346	0.000000	0.000000	0.000000	0.390893	0.003237	0.321304	0.000000	0.000000	4.000000	22.000000	0.000000
22068.721318	-0.132269	0.585879	0.118626	80.759583	96.834923	111.055099	4.807655	0.000000	1.373481	0.000000	0.000000	0.000000	0.426052	-0.001464	0.210987	0.000000	0.000000	4.000000	22.000000	0.000000
22068.724651	-0.132269	0.585879	0.118626	80.759583	96.834923	111.055099	4.807655	0.000000	1.373481	0.000000	0.000000	0.000000	0.426052	-0.001464	0.210987	0.000000	0.000000	4.000000	22.000000	0.000000
22068.727984	-0.132269	0.585879	0.118626	80.759583	96.834923	111.055099	4.807655	0.000000	1.373481	0.000000	0.000000	0.000000	0.426052	-0.001464	0.210987	0.000000	0.000000	4.000000	22.000000	0.000000
22068.731318	-0.130720	0.585855	0.119025	80.822792	99.164612	113.065735	4.824683	0.000000	1.312414	0.000000	0.000000	0.000000	0.464663	-0.007285	0.119504	0.000000	0.000000	4.000000	22.000000	0.000000
22068.734651	-0.130720	0.585855	0.119025	80.822792	99.164612	113.065735	4.824683	0.000000	1.312414	0.000000	0.000000	0.000000	0.464663	-0.007285	0.119504	0.000000	0.000000	4.000000	22.000000	0.000000
22068.737984	-0.130720	0.585855	0.119025	80.822792	99.164612	113.065735	4.824683	0.000000	1.312414	0.000000	0.000000	0.000000	0.464663	-0.007285	0.119504	0.000000	0.000000	4.000000	22.000000	0.000000
22068.741318	-0.129075	0.585831	0.119125	80.886284	101.310341	114.900642	4.841348	0.000000	1.249539	0.000000	0.000000	0.000000	0.493361	-0.007075	0.030215	0.000000	0.000000	4.000000	22.000000	0.000000
22068.744651	-0.129075	0.585831	0.119125	80.886284	101.310341	114.900642	4.841348	0.000000	1.249539	0.000000	0.000000	0.000000	0.493361	-0.007075	0.030215	0.000000	0.000000	4.000000	22.000000	0.000000
22068.747984	-0.129075	0.585831	0.119125	80.886284	101.310341	114.900642	4.841348	0.000000	1.249539	0.000000	0.000000	0.000000	0.493361	-0.007075	0.030215	0.000000	0.000000	4.000000	22.000000	0.000000
22068.751318	-0.127367	0.585776	0.118928	80.935509	103.264290	116.565132	4.857409	0.000000	1.185568	0.000000	0.000000	0.000000	0.512674	-0.016565	-0.059145	0.000000	0.000000	4.000000	22.000000	0.000000
22068.754651	-0.127367	0.585776	0.118928	80.935509	103.264290	116.565132	4.857409	0.000000	1.185568	0.000000	0.000000	0.000000	0.512674	-0.016565	-0.059145	0.000000	0.000000	4.000000	22.000000	0.000000
22068.757984	-0.127367	0.585776	0.118928	80.935509	103.264290	116.565132	4.857409	0.000000	1.185568	0.000000	0.000000	0.000000	0.512674	-0.016565	-0.059145	0.000000	0.000000	4.000000	22.000000	0.000000
22068.761318	-0.125687	0.585749	0.118458	80.987854	104.622200	117.676117	4.872660	0.000000	1.121245	0.000000	0.000000	0.000000	0.503855	-0.008101	-0.141165	0.000000	0.000000	4.000000	22.000000	0.000000
22068.764651	-0.125687	0.585749	0.118458	80.987854	104.622200	117.676117	4.872660	0.000000	1.121245	0.000000	0.000000	0.000000	0.503855	-0.008101	-0.141165	0.000000	0.000000	4.000000	22.000000	0.000000
22068.767984	-0.125687	0.585749	0.118458	80.987854	104.622200	117.676117	4.872660	0.000000	1.121245	0.000000	0.000000	0.000000	0.503855	-0.008101	-0.141165	0.000000	0.000000	4.000000	22.000000	0.000000
22068.771318	-0.124081	0.585766	0.117779	81.078873	105.102455	117.959145	4.886435	0.000000	1.059601	0.000000	0.000000	0.000000	0.481711	0.005017	-0.203522	0.000000	0.000000	4.000000	22.000000	0.000000
22068.774651	-0.124081	0.585766	0.117779	81.078873	105.102455	117.959145	4.886435	0.000000	1.059601	0.000000	0.000000	0.000000	0.481711	0.005017	-0.203522	0.000000	0.000000	4.000000	22.000000	0.000000
22068.777984	-0.124081	0.585766	0.117779	81.078873	105.102455	117.959145	4.886435	0.000000	1.059601	0.000000	0.000000	0.000000	0.481711	0.005017	-0.203522	0.000000	0.000000	4.000000	22.000000	0.000000
22068.781318	-0.122602	0.585806	0.116867	81.209602	104.789154	117.502968	4.898656	0.000000	1.001585	0.000000	0.000000	0.000000	0.443907	0.011876	-0.273709	0.000000	0.000000	4.000000	22.000000	0.000000
22068.784651	-0.122602	0.585806	0.116867	81.209602	104.789154	117.502968	4.898656	0.000000	1.001585	0.000000	0.000000	0.000000	0.443907	0.011876	-0.273709	0.000000	0.000000	4.000000	22.000000	0.000000
22068.787984	-0.122602	0.585806	0.116867	81.209602	104.789154	117.502968	4.898656	0.000000	1.001585	0.000000	0.000000	0.000000	0.443907	0.011876	-0.273709	0.000000	0.000000	4.000000	22.000000	0.000000
22068.791318	-0.121291	0.585883	0.115787	81.351372	103.670311	116.362640	4.909039	0.000000	0.949389	0.000000	0.000000	0.000000	0.393269	0.023348	-0.323921	0.000000	0.000000	4.000000	22.000000	0.000000
22068.794651	-0.121291	0.585883	0.115787	81.351372	103.670311	116.362640	4.909039	0.000000	0.949389	0.000000	0.000000	0.000000	0.393269	0.023348	-0.323921	0.000000	0.000000	4.000000	22.000000	0.000000
22068.797984	-0.121291	0.585883	0.115787	81.351372	103.670311	116.362640	4.909039	0.000000	0.949389	0.000000	0.000000	0.000000	0.393269	0.023348	-0.323921	0.000000	0.000000	4.000000	22.000000	0.000000
22068.801318	-0.120148	0.585999	0.114541	81.523651	101.832764	114.740486	4.917557	0.000000	0.904230	0.000000	0.000000	0.000000	0.342788	0.034566	-0.373931	0.000000	0.000000	4.000000	22.000000	0.000000
22068.804651	-0.120148	0.585999	0.114541	81.523651	101.832764	114.740486	4.917557	0.000000	0.904230	0.000000	0.000000	0.000000	0.342788	0.034566	-0.373931	0.000000	0.000000	4.000000	22.000000	0.000000
22068.807984	-0.120148	0.585999	0.114541	81.523651	101.832764	114.740486	4.917557	0.000000	0.904230	0.000000	0.000000	0.000000	0.342788	0.034566	-0.373931	0.000000	0.000000	4.000000	22.000000	0.000000
22068.811318	-0.119208	0.586159	0.113159	81.717453	99.478539	112.915787	4.924395	0.000000	0.866217	0.000000	0.000000	0.000000	0.282154	0.048011	-0.414638	0.000000	0.000000	4.000000	22.000000	0.000000
22068.814651	-0.119208	0.586159	0.113159	81.717453	99.478539	112.915787	4.924395	0.000000	0.866217	0.000000	0.000000	0.000000	0.282154	0.048011	-0.414638	0.000000	0.000000	4.000000	22.000000	0.000000
22068.817984	-0.119208	0.586159	0.113159	81.717453	99.478539	112.915787	4.924395	0.000000	0.866217	0.000000	0.000000	0.000000	0.282154	0.048011	-0.414638	0.000000	0.000000	4.000000	22.000000	0.000000
22068.821318	-0.118498	0.586299	0.111650	81.909248	96.785378	110.563614	4.929491	0.000000	0.836733	0.000000	0.000000	0.000000	0.212969	0.042169	-0.452705	0.000000	0.000000	4.000000	22.000000	0.000000
22068.824651	-0.118498	0.586299	0.111650	81.909248	96.785378	110.563614	4.929491	0.000000	0.836733	0.000000	0.000000	0.000000	0.212969	0.042169	-0.452705	0.000000	0.000000	4.000000	22.000000	0.000000
22068.827984	-0.118498	0.586299	0.111650	81.909248	96.785378	110.563614	4.929491	0.000000	0.836733	0.000000	0.000000	0.000000	0.212969	0.042169	-0.452705	0.000000	0.000000	4.000000	22.000000	0.000000
22068.831318	-0.117967	0.586408	0.110047	82.081383	93.967476	107.789474	4.932760	0.000000	0.817241	0.000000	0.000000	0.000000	0.159145	0.032725	-0.480775	0.000000	0.000000	4.000000	22.000000	0.000000
22068.834651	-0.117967	0.586408	0.110047	82.081383	93.967476	107.789474	4.932760	0.000000	0.817241	0.000000	0.000000	0.000000	0.159145	0.032725	-0.480775	0.000000	0.000000	4.000000	22.000000	0.000000
22068.837984	-0.117967	0.586408	0.110047	82.081383	93.967476	107.789474	4.932760	0.000000	0.817241	0.000000	0.000000	0.000000	0.159145	0.032725	-0.480775	0.000000	0.000000	4.000000	22.000000	0.000000
22068.841318	-0.117677	0.586546	0.108384	82.227562	91.103745	104.967720	4.934662	0.000000	0.805674	0.000000	0.000000	0.000000	0.086941	0.041219	-0.498864	0.000000	0.000000	4.000000	22.000000	0.000000
22068.844651	-0.117677	0.586546	0.108384	82.227562	91.103745	104.967720	4.934662	0.000000	0.805674	0.000000	0.000000	0.000000	0.086941	0.041219	-0.498864	0.000000	0.000000	4.000000	22.000000	0.000000
22068.847984	-0.117677	0.586546	0.108384	82.227562	91.103745	104.967720	4.934662	0.000000	0.805674	0.000000	0.000000	0.000000	0.086941	0.041219	-0.498864	0.000000	0.000000	4.000000	22.000000	0.000000
22068.851318	-0.117625	0.586673	0.106790	82.353348	88.181908	102.107246	4.934794	0.000000	0.804862	0.000000	0.000000	0.000000	0.015699	0.038272	-0.478228	0.000000	0.000000	4.000000	22.000000	0.000000
22068.854651	-0.117625	0.586673	0.106790	82.353348	88.181908	102.107246	4.934794	0.000000	0.804862	0.000000	0.000000	0.000000	0.015699	0.038272	-0.478228	0.000000	0.000000	4.000000	22.000000	0.000000
22068.857984	-0.117625	0.586673	0.106790	82.353348	88.181908	102.107246	4.934794	0.000000	0.804862	0.000000	0.000000	0.000000	0.015699	0.038272	-0.478228	0.000000	0.000000	4.000000	22.000000	0.000000
22068.861318	-0.117727	0.586823	0.105275	82.451706	85.247643	99.248169	4.933262	0.000000	0.814205	0.000000	0.000000	0.000000	-0.030616	0.044921	-0.454453	0.000000	0.000000	4.000000	22.000000	0.000000
22068.864651	-0.117727	0.586823	0.105275	82.451706	85.247643	99.248169	4.933262	0.000000	0.814205	0.000000	0.000000	0.000000	-0.030616	0.044921	-0.454453	0.000000	0.000000	4.000000	22.000000	0.000000
22068.867984	-0.117727	0.586823	0.105275	82.451706	85.247643	99.248169	4.933262	0.000000	0.814205	0.000000	0.000000	0.000000	-0.030616	0.044921	-0.454453	0.000000	0.000000	4.000000	22.000000	0.000000
22068.871318	-0.117998	0.587012	0.103913	82.526016	82.469711	96.556686	4.930586	0.000000	0.830253	0.000000	0.000000	0.000000	-0.081318	0.056784	-0.408657	0.000000	0.000000	4.000000	22.000000	0.000000
22068.874651	-0.117998	0.587012	0.103913	82.526016	82.469711	96.556686	4.930586	0.000000	0.830253	0.000000	0.000000	0.000000	-0.081318	0.056784	-0.408657	0.000000	0.000000	4.000000	22.000000	0.000000
22068.877984	-0.117998	0.587012	0.103913	82.526016	82.469711	96.556686	4.930586	0.000000	0.830253	0.000000	0.000000	0.000000	-0.081318	0.056784	-0.408657	0.000000	0.000000	4.000000	22.000000	0.000000
22068.881318	-0.118405	0.587247	0.102810	82.572762	79.793785	93.974930	4.926648	0.000000	0.853316	0.000000	0.000000	0.000000	-0.121992	0.070470	-0.330913	0.000000	0.000000	4.000000	22.000000	0.000000
22068.884651	-0.118405	0.587247	0.102810	82.572762	79.793785	93.974930	4.926648	0.000000	0.853316	0.000000	0.000000	0.000000	-0.121992	0.070470	-0.330913	0.000000	0.000000	4.000000	22.000000	0.000000
22068.887984	-0.118405	0.587247	0.102810	82.572762	79.793785	93.974930	4.926648	0.000000	0.853316	0.000000	0.000000	0.000000	-0.121992	0.070470	-0.330913	0.000000	0.000000	4.000000	22.000000	0.000000
22068.891318	-0.118895	0.587529	0.101978	82.589211	77.276505	91.558945	4.921758	0.000000	0.881082	0.000000	0.000000	0.000000	-0.146922	0.084485	-0.249657	0.000000	0.000000	4.000000	22.000000	0.000000
22068.894651	-0.118895	0.587529	0.101978	82.589211	77.276505	91.558945	4.921758	0.000000	0.881082	0.000000	0.000000	0.000000	-0.146922	0.084485	-0.249657	0.000000	0.000000	4.000000	22.000000	0.000000
22068.897984	-0.118895	0.587529	0.101978	82.589211	77.276505	91.558945	4.921758	0.000000	0.881082	0.000000	0.000000	0.000000	-0.146922	0.084485	-0.249657	0.000000	0.000000	4.000000	22.000000	0.000000
22068.901318	-0.118895	0.587529	0.101978	82.580055	74.896027	89.290962	4.916326	0.000000	0.910902	0.000000	0.000000	0.000000	-0.146922	0.084485	-0.249657	0.000000	0.000000	4.000000	22.000000	0.000000
22068.904651	-0.119523	0.587827	0.101412	82.580055	74.896027	89.290962	4.916326	0.000000	0.910902	0.000000	0.000000	0.000000	-0.188491	0.089351	-0.169633	0.000000	0.000000	4.000000	22.000000	0.000000
22068.907984	-0.119523	0.587827	0.101412	82.580055	74.896027	89.290962	4.916326	0.000000	0.910902	0.000000	0.000000	0.000000	-0.188491	0.089351	-0.169633	0.000000	0.000000	4.000000	22.000000	0.000000
22068.911318	-0.120280	0.588113	0.101062	82.578018	72.747475	87.241425	4.916326	0.000000	0.910902	0.000000	0.000000	0.000000	-0.227017	0.085892	-0.105078	0.000000	0.000000	4.000000	22.000000	0.000000
22068.914651	-0.120280	0.588113	0.101062	82.578018	72.747475	87.241425	4.916326	0.000000	0.910902	0.000000	0.000000	0.000000	-0.227017	0.085892	-0.105078	0.000000	0.000000	4.000000	22.000000	0.000000
22068.917984	-0.120280	0.588113	0.101062	82.578018	72.747475	87.241425	4.916326	0.000000	0.910902	0.000000	0.000000	0.000000	-0.227017	0.085892	-0.105078	0.000000	0.000000	4.000000	22.000000	0.000000
22068.921318	-0.120280	0.588113	0.101062	82.574287	71.013885	85.602348	4.902276	0.000000	0.983713	0.000000	0.000000	0.000000	-0.227017	0.085892	-0.105078	0.000000	0.000000	4.000000	22.000000	0.000000
22068.924651	-0.121109	0.588368	0.100923	82.574287	71.013885	85.602348	4.902276	0.000000	0.983713	0.000000	0.000000	0.000000	-0.248943	0.076656	-0.041625	0.000000	0.000000	4.000000	22.000000	0.000000
22068.927984	-0.121109	0.588368	0.100923	82.574287	71.013885	85.602348	4.902276	0.000000	0.983713	0.000000	0.000000	0.000000	-0.248943	0.076656	-0.041625	0.000000	0.000000	4.000000	22.000000	0.000000
22068.931318	-0.121997	0.588576	0.100923	82.565315	69.877548	84.558868	4.902276	0.000000	0.983713	0.000000	0.000000	0.000000	-0.266366	0.062254	-0.000178	0.000000	0.000000	4.000000	22.000000	0.000000
22068.934651	-0.121997	0.588576	0.100923	82.565315	69.877548	84.558868	4.902276	0.000000	0.983713	0.000000	0.000000	0.000000	-0.266366	0.062254	-0.000178	0.000000	0.000000	4.000000	22.000000	0.000000
22068.937984	-0.121997	0.588576	0.100923	82.565315	69.877548	84.558868	4.902276	0.000000	0.983713	0.000000	0.000000	0.000000	-0.266366	0.062254	-0.000178	0.000000	0.000000	4.000000	22.000000	0.000000
22068.941318	-0.121997	0.588576	0.100923	82.559822	69.744347	84.510078	4.885303	0.000000	1.064808	0.000000	0.000000	0.000000	-0.266366	0.062254	-0.000178	0.000000	0.000000	4.000000	22.000000	0.000000
22068.944651	-0.122905	0.588738	0.101008	82.559822	69.744347	84.510078	4.885303	0.000000	1.064808	0.000000	0.000000	0.000000	-0.272187	0.048733	0.025460	0.000000	0.000000	4.000000	22.000000	0.000000
22068.947984	-0.122905	0.588738	0.101008	82.559822	69.744347	84.510078	4.885303	0.000000	1.064808	0.000000	0.000000	0.000000	-0.272187	0.048733	0.025460	0.000000	0.000000	4.000000	22.000000	0.000000
22068.951318	-0.123799	0.588816	0.101154	82.550575	70.306221	85.154297	4.885303	0.000000	1.064808	0.000000	0.000000	0.000000	-0.268216	0.023206	0.043992	0.000000	0.000000	4.000000	22.000000	0.000000
22068.954651	-0.123799	0.588816	0.101154	82.550575	70.306221	85.154297	4.885303	0.000000	1.064808	0.000000	0.000000	0.000000	-0.268216	0.023206	0.043992	0.000000	0.000000	4.000000	22.000000	0.000000
22068.957984	-0.123799	0.588816	0.101154	82.550575	70.306221	85.154297	4.885303	0.000000	1.064808	0.000000	0.000000	0.000000	-0.268216	0.023206	0.043992	0.000000	0.000000	4.000000	22.000000	0.000000
22068.961318	-0.123799	0.588816	0.101154	82.528381	71.291557	86.220535	4.867111	0.000000	1.145088	0.000000	0.000000	0.000000	-0.268216	0.023206	0.043992	0.000000	0.000000	4.000000	22.000000	0.000000
22068.964651	-0.124625	0.588839	0.101368	82.528381	71.291557	86.220535	4.867111	0.000000	1.145088	0.000000	0.000000	0.000000	-0.247929	0.007009	0.063986	0.000000	0.000000	4.000000	22.000000	0.000000
22068.967984	-0.124625	0.588839	0.101368	82.528381	71.291557	86.220535	4.867111	0.000000	1.145088	0.000000	0.000000	0.000000	-0.247929	0.007009	0.063986	0.000000	0.000000	4.000000	22.000000	0.000000
22068.971318	-0.125359	0.588777	0.101661	82.478355	72.341255	87.362839	4.867111	0.000000	1.145088	0.000000	0.000000	0.000000	-0.220192	-0.018623	0.087954	0.000000	0.000000	4.000000	22.000000	0.000000
22068.974651	-0.125359	0.588777	0.101661	82.478355	72.341255	87.362839	4.867111	0.000000	1.145088	0.000000	0.000000	0.000000	-0.220192	-0.018623	0.087954	0.000000	0.000000	4.000000	22.000000	0.000000
22068.977984	-0.125359	0.588777	0.101661	82.478355	72.341255	87.362839	4.867111	0.000000	1.145088	0.000000	0.000000	0.000000	-0.220192	-0.018623	0.087954	0.000000	0.000000	4.000000	22.000000	0.000000
22068.981318	-0.125359	0.588777	0.101661	82.415039	73.289894	88.397331	4.851343	0.000000	1.210155	0.000000	0.000000	0.000000	-0.220192	-0.018623	0.087954	0.000000	0.000000	4.000000	22.000000	0.000000
22068.984651	-0.125974	0.588629	0.102040	82.415039	73.289894	88.397331	4.851343	0.000000	1.210155	0.000000	0.000000	0.000000	-0.184489	-0.044320	0.113804	0.000000	0.000000	4.000000	22.000000	0.000000
22068.987984	-0.125974	0.588629	0.102040	82.415039	73.289894	88.397331	4.851343	0.000000	1.210155	0.000000	0.000000	0.000000	-0.184489	-0.044320	0.113804	0.000000	0.000000	4.000000	22.000000	0.000000
22068.991318	-0.126488	0.588387	0.102463	82.362183	74.135300	89.314384	4.851343	0.000000	1.210155	0.000000	0.000000	0.000000	-0.154255	-0.072666	0.127032	0.000000	0.000000	4.000000	22.000000	0.000000
22068.994651	-0.126488	0.588387	0.102463	82.362183	74.135300	89.314384	4.851343	0.000000	1.210155	0.000000	0.000000	0.000000	-0.154255	-0.072666	0.127032	0.000000	0.000000	4.000000	22.000000	0.000000
22068.997984	-0.126488	0.588387	0.102463	82.362183	74.135300	89.314384	4.851343	0.000000	1.210155	0.000000	0.000000	0.000000	-0.154255	-0.072666	0.127032	0.000000	0.000000	4.000000	22.000000	0.000000
22069.001318	-0.126488	0.588387	0.102463	82.347527	74.866714	90.075912	4.840861	0.000000	1.251426	0.000000	0.000000	0.000000	-0.154255	-0.072666	0.127032	0.000000	0.000000	4.000000	22.000000	0.000000
22069.004651	-0.126900	0.588081	0.102924	82.347527	74.866714	90.075912	4.840861	0.000000	1.251426	0.000000	0.000000	0.000000	-0.123476	-0.091677	0.138218	0.000000	0.000000	4.000000	22.000000	0.000000
22069.007984	-0.126900	0.588081	0.102924	82.347527	74.866714	90.075912	4.840861	0.000000	1.251426	0.000000	0.000000	0.000000	-0.123476	-0.091677	0.138218	0.000000	0.000000	4.000000	22.000000	0.000000
22069.011318	-0.127200	0.587704	0.103386	82.341759	75.675346	90.898300	4.840861	0.000000	1.251426	0.000000	0.000000	0.000000	-0.090143	-0.113305	0.138544	0.000000	0.000000	4.000000	22.000000	0.000000
22069.014651	-0.127200	0.587704	0.103386	82.341759	75.675346	90.898300	4.840861	0.000000	1.251426	0.000000	0.000000	0.000000	-0.090143	-0.113305	0.138544	0.000000	0.000000	4.000000	22.000000	0.000000
22069.017984	-0.127200	0.587704	0.103386	82.341759	75.675346	90.898300	4.840861	0.000000	1.251426	0.000000	0.000000	0.000000	-0.090143	-0.113305	0.138544	0.000000	0.000000	4.000000	22.000000	0.000000
22069.021318	-0.127200	0.587704	0.103386	82.335480	76.453468	91.680481	4.835449	0.000000	1.272176	0.000000	0.000000	0.000000	-0.090143	-0.113305	0.138544	0.000000	0.000000	4.000000	22.000000	0.000000
22069.024651	-0.127349	0.587257	0.103797	82.335480	76.453468	91.680481	4.835449	0.000000	1.272176	0.000000	0.000000	0.000000	-0.044786	-0.134005	0.123338	0.000000	0.000000	4.000000	22.000000	0.000000
22069.027984	-0.127349	0.587257	0.103797	82.335480	76.453468	91.680481	4.835449	0.000000	1.272176	0.000000	0.000000	0.000000	-0.044786	-0.134005	0.123338	0.000000	0.000000	4.000000	22.000000	0.000000
22069.031318	-0.127352	0.586813	0.104180	82.331665	76.996704	92.217224	4.835449	0.000000	1.272176	0.000000	0.000000	0.000000	-0.000865	-0.133266	0.114893	0.000000	0.000000	4.000000	22.000000	0.000000
22069.034651	-0.127352	0.586813	0.104180	82.331665	76.996704	92.217224	4.835449	0.000000	1.272176	0.000000	0.000000	0.000000	-0.000865	-0.133266	0.114893	0.000000	0.000000	4.000000	22.000000	0.000000
22069.037984	-0.127352	0.586813	0.104180	82.331665	76.996704	92.217224	4.835449	0.000000	1.272176	0.000000	0.000000	0.000000	-0.000865	-0.133266	0.114893	0.000000	0.000000	4.000000	22.000000	0.000000
22069.041318	-0.127352	0.586813	0.104180	82.333099	77.304726	92.509521	4.836097	0.000000	1.269711	0.000000	0.000000	0.000000	-0.000865	-0.133266	0.114893	0.000000	0.000000	4.000000	22.000000	0.000000
22069.044651	-0.127287	0.586320	0.104509	82.333099	77.304726	92.509521	4.836097	0.000000	1.269711	0.000000	0.000000	0.000000	0.019663	-0.147872	0.098681	0.000000	0.000000	4.000000	22.000000	0.000000
22069.047984	-0.127287	0.586320	0.104509	82.333099	77.304726	92.509521	4.836097	0.000000	1.269711	0.000000	0.000000	0.000000	0.019663	-0.147872	0.098681	0.000000	0.000000	4.000000	22.000000	0.000000
22069.051318	-0.127181	0.585830	0.104786	82.332947	77.623276	92.814491	4.836097	0.000000	1.269711	0.000000	0.000000	0.000000	0.031676	-0.147026	0.082988	0.000000	0.000000	4.000000	22.000000	0.000000
22069.054651	-0.127181	0.585830	0.104786	82.332947	77.623276	92.814491	4.836097	0.000000	1.269711	0.000000	0.000000	0.000000	0.031676	-0.147026	0.082988	0.000000	0.000000	4.000000	22.000000	0.000000
22069.057984	-0.127181	0.585830	0.104786	82.332947	77.623276	92.814491	4.836097	0.000000	1.269711	0.000000	0.000000	0.000000	0.031676	-0.147026	0.082988	0.000000	0.000000	4.000000	22.000000	0.000000
22069.061318	-0.127181	0.585830	0.104786	82.334351	77.987251	93.166611	4.839821	0.000000	1.255441	0.000000	0.000000	0.000000	0.031676	-0.147026	0.082988	0.000000	0.000000	4.000000	22.000000	0.000000
22069.064651	-0.127091	0.585311	0.105005	82.334351	77.987251	93.166611	4.839821	0.000000	1.255441	0.000000	0.000000	0.000000	0.027204	-0.155609	0.065729	0.000000	0.000000	4.000000	22.000000	0.000000
22069.067984	-0.127091	0.585311	0.105005	82.334351	77.987251	93.166611	4.839821	0.000000	1.255441	0.000000	0.000000	0.000000	0.027204	-0.155609	0.065729	0.000000	0.000000	4.000000	22.000000	0.000000
22069.071318	-0.127010	0.584776	0.105145	82.333458	78.393372	93.565422	4.839821	0.000000	1.255441	0.000000	0.000000	0.000000	0.024178	-0.160607	0.041980	0.000000	0.000000	4.000000	22.000000	0.000000
22069.074651	-0.127010	0.584776	0.105145	82.333458	78.393372	93.565422	4.839821	0.000000	1.255441	0.000000	0.000000	0.000000	0.024178	-0.160607	0.041980	0.000000	0.000000	4.000000	22.000000	0.000000
22069.077984	-0.127010	0.584776	0.105145	82.333458	78.393372	93.565422	4.839821	0.000000	1.255441	0.000000	0.000000	0.000000	0.024178	-0.160607	0.041980	0.000000	0.000000	4.000000	22.000000	0.000000
22069.081318	-0.127010	0.584776	0.105145	82.332184	78.822632	93.987572	4.842767	0.000000	1.244028	0.000000	0.000000	0.000000	0.024178	-0.160607	0.041980	0.000000	0.000000	4.000000	22.000000	0.000000
22069.084651	-0.126889	0.584244	0.105232	82.332184	78.822632	93.987572	4.842767	0.000000	1.244028	0.000000	0.000000	0.000000	0.036152	-0.159609	0.026270	0.000000	0.000000	4.000000	22.000000	0.000000
22069.087984	-0.126889	0.584244	0.105232	82.332184	78.822632	93.987572	4.842767	0.000000	1.244028	0.000000	0.000000	0.000000	0.036152	-0.159609	0.026270	0.000000	0.000000	4.000000	22.000000	0.000000
22069.091318	-0.126778	0.583727	0.105234	82.330338	79.277771	94.433098	4.842767	0.000000	1.244028	0.000000	0.000000	0.000000	0.033562	-0.155072	0.000481	0.000000	0.000000	4.000000	22.000000	0.000000
22069.094651	-0.126778	0.583727	0.105234	82.330338	79.277771	94.433098	4.842767	0.000000	1.244028	0.000000	0.000000	0.000000	0.033562	-0.155072	0.000481	0.000000	0.000000	4.000000	22.000000	0.000000
22069.097984	-0.126778	0.583727	0.105234	82.330338	79.277771	94.433098	4.842767	0.000000	1.244028	0.000000	0.000000	0.000000	0.033562	-0.155072	0.000481	0.000000	0.000000	4.000000	22.000000	0.000000
22069.101318	-0.126778	0.583727	0.105234	82.328140	79.703896	94.854836	4.845588	0.000000	1.232997	0.000000	0.000000	0.000000	0.033562	-0.155072	0.000481	0.000000	0.000000	4.000000	22.000000	0.000000
22069.104651	-0.126664	0.583242	0.105228	82.328140	79.703896	94.854836	4.845588	0.000000	1.232997	0.000000	0.000000	0.000000	0.034040	-0.145591	-0.001682	0.000000	0.000000	4.000000	22.000000	0.000000
22069.107984	-0.126664	0.583242	0.105228	82.328140	79.703896	94.854836	4.845588	0.000000	1.232997	0.000000	0.000000	0.000000	0.034040	-0.145591	-0.001682	0.000000	0.000000	4.000000	22.000000	0.000000
22069.111318	-0.126664	0.583242	0.105228	82.323944	80.107277	95.252312	4.845588	0.000000	1.232997	0.000000	0.000000	0.000000	0.034040	-0.145591	-0.001682	0.000000	0.000000	4.000000	22.000000	0.000000
22069.114651	-0.126664	0.583242	0.105228	82.323944	80.107277	95.252312	4.845588	0.000000	1.232997	0.000000	0.000000	0.000000	0.034040	-0.145591	-0.001682	0.000000	0.000000	4.000000	22.000000	0.000000
22069.117984	-0.126565	0.582843	0.105160	82.323944	80.107277	95.252312	4.845588	0.000000	1.232997	0.000000	0.000000	0.000000	0.029872	-0.119642	-0.020559	0.000000	0.000000	4.000000	22.000000	0.000000
22069.121318	-0.126485	0.582487	0.105057	82.321510	80.460587	95.603317	4.846819	0.000000	1.228149	0.000000	0.000000	0.000000	0.023784	-0.106638	-0.030917	0.000000	0.000000	4.000000	22.000000	0.000000
22069.124651	-0.126485	0.582487	0.105057	82.321510	80.460587	95.603317	4.846819	0.000000	1.228149	0.000000	0.000000	0.000000	0.023784	-0.106638	-0.030917	0.000000	0.000000	4.000000	22.000000	0.000000
22069.127984	-0.126485	0.582487	0.105057	82.321510	80.460587	95.603317	4.846819	0.000000	1.228149	0.000000	0.000000	0.000000	0.023784	-0.106638	-0.030917	0.000000	0.000000	4.000000	22.000000	0.000000
22069.131318	-0.126485	0.582487	0.105057	82.319336	80.744110	95.883926	4.848303	0.000000	1.222278	0.000000	0.000000	0.000000	0.023784	-0.106638	-0.030917	0.000000	0.000000	4.000000	22.000000	0.000000
22069.134651	-0.126375	0.582227	0.104939	82.319336	80.744110	95.883926	4.848303	0.000000	1.222278	0.000000	0.000000	0.000000	0.033148	-0.078253	-0.035191	0.000000	0.000000	4.000000	22.000000	0.000000
22069.137984	-0.126375	0.582227	0.104939	82.319336	80.744110	95.883926	4.848303	0.000000	1.222278	0.000000	0.000000	0.000000	0.033148	-0.078253	-0.035191	0.000000	0.000000	4.000000	22.000000	0.000000
22069.141318	-0.126375	0.582227	0.104939	82.317650	80.960770	96.094307	4.848303	0.000000	1.222278	0.000000	0.000000	0.000000	0.033148	-0.078253	-0.035191	0.000000	0.000000	4.000000	22.000000	0.000000
22069.144651	-0.126375	0.582227	0.104939	82.317650	80.960770	96.094307	4.848303	0.000000	1.222278	0.000000	0.000000	0.000000	0.033148	-0.078253	-0.035191	0.000000	0.000000	4.000000	22.000000	0.000000
22069.147984	-0.126291	0.582048	0.104818	82.317650	80.960770	96.094307	4.848303	0.000000	1.222278	0.000000	0.000000	0.000000	0.025038	-0.053434	-0.036569	0.000000	0.000000	4.000000	22.000000	0.000000
22069.151318	-0.126291	0.582048	0.104818	82.316223	81.131004	96.257858	4.849187	0.000000	1.218762	0.000000	0.000000	0.000000	0.025038	-0.053434	-0.036569	0.000000	0.000000	4.000000	22.000000	0.000000
22069.154651	-0.126291	0.582048	0.104818	82.316223	81.131004	96.257858	4.849187	0.000000	1.218762	0.000000	0.000000	0.000000	0.025038	-0.053434	-0.036569	0.000000	0.000000	4.000000	22.000000	0.000000
22069.157984	-0.126291	0.582048	0.104818	82.316223	81.131004	96.257858	4.849187	0.000000	1.218762	0.000000	0.000000	0.000000	0.025038	-0.053434	-0.036569	0.000000	0.000000	4.000000	22.000000	0.000000
22069.161318	-0.126058	0.581854	0.104653	82.317039	81.257263	96.375595	4.849765	0.000000	1.216463	0.000000	0.000000	0.000000	0.069951	-0.058250	-0.049474	0.000000	0.000000	4.000000	22.000000	0.000000
22069.164651	-0.126058	0.581854	0.104653	82.317039	81.257263	96.375595	4.849765	0.000000	1.216463	0.000000	0.000000	0.000000	0.069951	-0.058250	-0.049474	0.000000	0.000000	4.000000	22.000000	0.000000
22069.167984	-0.126058	0.581854	0.104653	82.317039	81.257263	96.375595	4.849765	0.000000	1.216463	0.000000	0.000000	0.000000	0.069951	-0.058250	-0.049474	0.000000	0.000000	4.000000	22.000000	0.000000
22069.171318	-0.126058	0.581854	0.104653	82.316345	81.332108	96.445625	4.851856	0.000000	1.208095	0.000000	0.000000	0.000000	0.069951	-0.058250	-0.049474	0.000000	0.000000	4.000000	22.000000	0.000000
22069.174651	-0.126004	0.581810	0.104534	82.316345	81.332108	96.445625	4.851856	0.000000	1.208095	0.000000	0.000000	0.000000	0.016357	-0.013195	-0.035468	0.000000	0.000000	4.000000	22.000000	0.000000
22069.177984	-0.126004	0.581810	0.104534	82.316345	81.332108	96.445625	4.851856	0.000000	1.208095	0.000000	0.000000	0.000000	0.016357	-0.013195	-0.035468	0.000000	0.000000	4.000000	22.000000	0.000000
22069.181318	-0.126003	0.581849	0.104406	82.315948	81.375687	96.492348	4.851856	0.000000	1.208095	0.000000	0.000000	0.000000	0.000254	0.011592	-0.038579	0.000000	0.000000	4.000000	22.000000	0.000000
22069.184651	-0.126003	0.581849	0.104406	82.315948	81.375687	96.492348	4.851856	0.000000	1.208095	0.000000	0.000000	0.000000	0.000254	0.011592	-0.038579	0.000000	0.000000	4.000000	22.000000	0.000000
22069.187984	-0.126003	0.581849	0.104406	82.315948	81.375687	96.492348	4.851856	0.000000	1.208095	0.000000	0.000000	0.000000	0.000254	0.011592	-0.038579	0.000000	0.000000	4.000000	22.000000	0.000000
22069.191318	-0.126003	0.581849	0.104406	82.315689	81.393394	96.515701	4.851789	0.000000	1.208362	0.000000	0.000000	0.000000	0.000254	0.011592	-0.038579	0.000000	0.000000	4.000000	22.000000	0.000000
22069.194651	-0.126024	0.581899	0.104250	82.315689	81.393394	96.515701	4.851789	0.000000	1.208362	0.000000	0.000000	0.000000	-0.006288	0.015093	-0.046840	0.000000	0.000000	4.000000	22.000000	0.000000
22069.197984	-0.126024	0.581899	0.104250	82.315689	81.393394	96.515701	4.851789	0.000000	1.208362	0.000000	0.000000	0.000000	-0.006288	0.015093	-0.046840	0.000000	0.000000	4.000000	22.000000	0.000000
22069.201318	-0.126024	0.581899	0.104250	82.315918	81.362106	96.492371	4.851789	0.000000	1.208362	0.000000	0.000000	0.000000	-0.006288	0.015093	-0.046840	0.000000	0.000000	4.000000	22.000000	0.000000
22069.204651	-0.126024	0.581899	0.104250	82.315918	81.362106	96.492371	4.851789	0.000000	1.208362	0.000000	0.000000	0.000000	-0.006288	0.015093	-0.046840	0.000000	0.000000	4.000000	22.000000	0.000000
22069.207984	-0.126108	0.582009	0.104126	82.315918	81.362106	96.492371	4.851789	0.000000	1.208362	0.000000	0.000000	0.000000	-0.025274	0.032869	-0.037028	0.000000	0.000000	4.000000	22.000000	0.000000
22069.211318	-0.126108	0.582009	0.104126	82.316811	81.258667	96.398972	4.851136	0.000000	1.210984	0.000000	0.000000	0.000000	-0.025274	0.032869	-0.037028	0.000000	0.000000	4.000000	22.000000	0.000000
22069.214651	-0.126108	0.582009	0.104126	82.316811	81.258667	96.398972	4.851136	0.000000	1.210984	0.000000	0.000000	0.000000	-0.025274	0.032869	-0.037028	0.000000	0.000000	4.000000	22.000000	0.000000
22069.217984	-0.126108	0.582009	0.104126	82.316811	81.258667	96.398972	4.851136	0.000000	1.210984	0.000000	0.000000	0.000000	-0.025274	0.032869	-0.037028	0.000000	0.000000	4.000000	22.000000	0.000000
22069.221318	-0.126225	0.582361	0.103901	82.316223	81.109253	96.257866	4.849874	0.000000	1.216028	0.000000	0.000000	0.000000	-0.035187	0.105819	-0.067566	0.000000	0.000000	4.000000	22.000000	0.000000
22069.224651	-0.126225	0.582361	0.103901	82.316223	81.109253	96.257866	4.849874	0.000000	1.216028	0.000000	0.000000	0.000000	-0.035187	0.105819	-0.067566	0.000000	0.000000	4.000000	22.000000	0.000000
22069.227984	-0.126225	0.582361	0.103901	82.316223	81.109253	96.257866	4.849874	0.000000	1.216028	0.000000	0.000000	0.000000	-0.035187	0.105819	-0.067566	0.000000	0.000000	4.000000	22.000000	0.000000
22069.231318	-0.126225	0.582361	0.103901	82.317650	80.944481	96.094345	4.847955	0.000000	1.223654	0.000000	0.000000	0.000000	-0.035187	0.105819	-0.067566	0.000000	0.000000	4.000000	22.000000	0.000000
22069.234651	-0.126245	0.582601	0.103863	82.317650	80.944481	96.094345	4.847955	0.000000	1.223654	0.000000	0.000000	0.000000	-0.005840	0.071921	-0.011354	0.000000	0.000000	4.000000	22.000000	0.000000
22069.237984	-0.126245	0.582601	0.103863	82.317650	80.944481	96.094345	4.847955	0.000000	1.223654	0.000000	0.000000	0.000000	-0.005840	0.071921	-0.011354	0.000000	0.000000	4.000000	22.000000	0.000000
22069.241318	-0.126269	0.582829	0.103847	82.319397	80.733261	95.883949	4.847955	0.000000	1.223654	0.000000	0.000000	0.000000	-0.007291	0.068410	-0.004916	0.000000	0.000000	4.000000	22.000000	0.000000
22069.244651	-0.126269	0.582829	0.103847	82.319397	80.733261	95.883949	4.847955	0.000000	1.223654	0.000000	0.000000	0.000000	-0.007291	0.068410	-0.004916	0.000000	0.000000	4.000000	22.000000	0.000000
22069.247984	-0.126269	0.582829	0.103847	82.319397	80.733261	95.883949	4.847955	0.000000	1.223654	0.000000	0.000000	0.000000	-0.007291	0.068410	-0.004916	0.000000	0.000000	4.000000	22.000000	0.000000
22069.251318	-0.126269	0.582829	0.103847	82.320793	80.550575	95.696877	4.847318	0.000000	1.226175	0.000000	0.000000	0.000000	-0.007291	0.068410	-0.004916	0.000000	0.000000	4.000000	22.000000	0.000000
22069.254651	-0.126243	0.583077	0.103857	82.320793	80.550575	95.696877	4.847318	0.000000	1.226175	0.000000	0.000000	0.000000	0.007695	0.074373	0.003112	0.000000	0.000000	4.000000	22.000000	0.000000
22069.257984	-0.126243	0.583077	0.103857	82.320793	80.550575	95.696877	4.847318	0.000000	1.226175	0.000000	0.000000	0.000000	0.007695	0.074373	0.003112	0.000000	0.000000	4.000000	22.000000	0.000000
22069.261318	-0.126243	0.583077	0.103857	82.321999	80.388298	95.533134	4.847318	0.000000	1.226175	0.000000	0.000000	0.000000	0.007695	0.074373	0.003112	0.000000	0.000000	4.000000	22.000000	0.000000
22069.264651	-0.126243	0.583077	0.103857	82.321999	80.388298	95.533134	4.847318	0.000000	1.226175	0.000000	0.000000	0.000000	0.007695	0.074373	0.003112	0.000000	0.000000	4.000000	22.000000	0.000000
22069.267984	-0.126243	0.583274	0.103853	82.321999	80.388298	95.533134	4.847318	0.000000	1.226175	0.000000	0.000000	0.000000	0.000262	0.059001	-0.001155	0.000000	0.000000	4.000000	22.000000	0.000000
22069.271318	-0.126243	0.583274	0.103853	82.323174	80.226013	95.369362	4.847632	0.000000	1.224935	0.000000	0.000000	0.000000	0.000262	0.059001	-0.001155	0.000000	0.000000	4.000000	22.000000	0.000000
22069.274651	-0.126243	0.583274	0.103853	82.323174	80.226013	95.369362	4.847632	0.000000	1.224935	0.000000	0.000000	0.000000	0.000262	0.059001	-0.001155	0.000000	0.000000	4.000000	22.000000	0.000000
22069.277984	-0.126243	0.583274	0.103853	82.323174	80.226013	95.369362	4.847632	0.000000	1.224935	0.000000	0.000000	0.000000	0.000262	0.059001	-0.001155	0.000000	0.000000	4.000000	22.000000	0.000000
22069.281318	-0.126213	0.583623	0.103721	82.323761	80.133209	95.275734	4.847631	0.000000	1.224939	0.000000	0.000000	0.000000	0.008909	0.104692	-0.039608	0.000000	0.000000	4.000000	22.000000	0.000000
22069.284651	-0.126213	0.583623	0.103721	82.323761	80.133209	95.275734	4.847631	0.000000	1.224939	0.000000	0.000000	0.000000	0.008909	0.104692	-0.039608	0.000000	0.000000	4.000000	22.000000	0.000000
22069.287984	-0.126213	0.583623	0.103721	82.323761	80.133209	95.275734	4.847631	0.000000	1.224939	0.000000	0.000000	0.000000	0.008909	0.104692	-0.039608	0.000000	0.000000	4.000000	22.000000	0.000000
22069.291318	-0.126213	0.583623	0.103721	82.324120	80.089546	95.228928	4.847590	0.000000	1.225100	0.000000	0.000000	0.000000	0.008909	0.104692	-0.039608	0.000000	0.000000	4.000000	22.000000	0.000000
22069.294651	-0.126154	0.583755	0.103584	82.324120	80.089546	95.228928	4.847590	0.000000	1.225100	0.000000	0.000000	0.000000	0.017640	0.039712	-0.041098	0.000000	0.000000	4.000000	22.000000	0.000000
22069.297984	-0.126154	0.583755	0.103584	82.324120	80.089546	95.228928	4.847590	0.000000	1.225100	0.000000	0.000000	0.000000	0.017640	0.039712	-0.041098	0.000000	0.000000	4.000000	22.000000	0.000000
22069.301318	-0.126035	0.583848	0.103430	82.324066	80.097679	95.228897	4.847590	0.000000	1.225100	0.000000	0.000000	0.000000	0.035604	0.027793	-0.046424	0.000000	0.000000	4.000000	22.000000	0.000000
22069.304651	-0.126035	0.583848	0.103430	82.324066	80.097679	95.228897	4.847590	0.000000	1.225100	0.000000	0.000000	0.000000	0.035604	0.027793	-0.046424	0.000000	0.000000	4.000000	22.000000	0.000000
22069.307984	-0.126035	0.583848	0.103430	82.324066	80.097679	95.228897	4.847590	0.000000	1.225100	0.000000	0.000000	0.000000	0.035604	0.027793	-0.046424	0.000000	0.000000	4.000000	22.000000	0.000000
22069.311318	-0.126035	0.583848	0.103430	82.323967	80.131790	95.252342	4.848743	0.000000	1.220528	0.000000	0.000000	0.000000	0.035604	0.027793	-0.046424	0.000000	0.000000	4.000000	22.000000	0.000000
22069.314651	-0.125860	0.583921	0.103272	82.323967	80.131790	95.252342	4.848743	0.000000	1.220528	0.000000	0.000000	0.000000	0.052559	0.021850	-0.047312	0.000000	0.000000	4.000000	22.000000	0.000000
22069.317984	-0.125860	0.583921	0.103272	82.323967	80.131790	95.252342	4.848743	0.000000	1.220528	0.000000	0.000000	0.000000	0.052559	0.021850	-0.047312	0.000000	0.000000	4.000000	22.000000	0.000000
22069.321318	-0.125860	0.583921	0.103272	82.323303	80.238152	95.345947	4.848743	0.000000	1.220528	0.000000	0.000000	0.000000	0.052559	0.021850	-0.047312	0.000000	0.000000	4.000000	22.000000	0.000000
22069.324651	-0.125860	0.583921	0.103272	82.323303	80.238152	95.345947	4.848743	0.000000	1.220528	0.000000	0.000000	0.000000	0.052559	0.021850	-0.047312	0.000000	0.000000	4.000000	22.000000	0.000000
22069.327984	-0.125680	0.583922	0.103091	82.323303	80.238152	95.345947	4.848743	0.000000	1.220528	0.000000	0.000000	0.000000	0.054081	0.000512	-0.054220	0.000000	0.000000	4.000000	22.000000	0.000000
22069.331318	-0.125680	0.583922	0.103091	82.322716	80.344574	95.439606	4.850246	0.000000	1.214542	0.000000	0.000000	0.000000	0.054081	0.000512	-0.054220	0.000000	0.000000	4.000000	22.000000	0.000000
22069.334651	-0.125680	0.583922	0.103091	82.322716	80.344574	95.439606	4.850246	0.000000	1.214542	0.000000	0.000000	0.000000	0.054081	0.000512	-0.054220	0.000000	0.000000	4.000000	22.000000	0.000000
[truncated: 258 more rows]
