# Supplementary material for: Haptic Guidance Needs to Be Intuitive Not Just Informative to Improve Human Motor Accuracy
Source: PLoS One. 2016 Mar 16;11(3):e0150912. doi: 10.1371/journal.pone.0150912 (PMC4794196; doi:10.1371/journal.pone.0150912)
Supplement: S2 Data — (ZIP) [file pone.0150912.s002.zip › Subject2/exp2_0047.txt]

Time	PosX	PosY	PosZ	RotX	RotY	RotZ	ForceX	ForceY	ForceZ	MomentX	MomentY	MomentZ	VelocityX	VelocityY	VelocityZ	CalibratedWeight	ButtonDown	Condition	Trial	Visual
22071.947984	-0.000686	0.530405	0.250076	86.332054	86.480301	108.058846	0.000000	0.000000	0.000000	0.000000	0.000000	0.000000	0.030221	-0.006279	-0.004055	0.000000	1.000000	4.000000	23.000000	0.000000
22071.951318	0.000287	0.530517	0.250206	86.331520	86.391258	107.912376	4.637562	0.000000	1.868961	0.000000	0.000000	0.000000	0.292110	0.033359	0.039257	0.000000	1.000000	4.000000	23.000000	0.000000
22071.954651	0.000287	0.530517	0.250206	86.331520	86.391258	107.912376	4.637562	0.000000	1.868961	0.000000	0.000000	0.000000	0.292110	0.033359	0.039257	0.000000	1.000000	4.000000	23.000000	0.000000
22071.957984	0.000287	0.530517	0.250206	86.331520	86.391258	107.912376	4.637562	0.000000	1.868961	0.000000	0.000000	0.000000	0.292110	0.033359	0.039257	0.000000	1.000000	4.000000	23.000000	0.000000
22071.961318	0.001933	0.530505	0.250284	86.329124	85.996956	107.383522	4.644747	0.000000	1.851033	0.000000	0.000000	0.000000	0.493694	-0.003376	0.023244	0.000000	1.000000	4.000000	23.000000	0.000000
22071.964651	0.001933	0.530505	0.250284	86.329124	85.996956	107.383522	4.644747	0.000000	1.851033	0.000000	0.000000	0.000000	0.493694	-0.003376	0.023244	0.000000	1.000000	4.000000	23.000000	0.000000
22071.967984	0.001933	0.530505	0.250284	86.329124	85.996956	107.383522	4.644747	0.000000	1.851033	0.000000	0.000000	0.000000	0.493694	-0.003376	0.023244	0.000000	1.000000	4.000000	23.000000	0.000000
22071.971318	0.003647	0.530770	0.250565	86.339325	85.839973	107.076920	4.655394	0.000000	1.824092	0.000000	0.000000	0.000000	0.514277	0.079306	0.084396	0.000000	1.000000	4.000000	23.000000	0.000000
22071.974651	0.003647	0.530770	0.250565	86.339325	85.839973	107.076920	4.655394	0.000000	1.824092	0.000000	0.000000	0.000000	0.514277	0.079306	0.084396	0.000000	1.000000	4.000000	23.000000	0.000000
22071.977984	0.003647	0.530770	0.250565	86.339325	85.839973	107.076920	4.655394	0.000000	1.824092	0.000000	0.000000	0.000000	0.514277	0.079306	0.084396	0.000000	1.000000	4.000000	23.000000	0.000000
22071.981318	0.005330	0.530981	0.250895	86.600967	84.753075	105.680229	4.666843	0.000000	1.794596	0.000000	0.000000	0.000000	0.504724	0.063412	0.098978	0.000000	1.000000	4.000000	23.000000	0.000000
22071.984651	0.005330	0.530981	0.250895	86.600967	84.753075	105.680229	4.666843	0.000000	1.794596	0.000000	0.000000	0.000000	0.504724	0.063412	0.098978	0.000000	1.000000	4.000000	23.000000	0.000000
22071.987984	0.005330	0.530981	0.250895	86.600967	84.753075	105.680229	4.666843	0.000000	1.794596	0.000000	0.000000	0.000000	0.504724	0.063412	0.098978	0.000000	1.000000	4.000000	23.000000	0.000000
22071.991318	0.007484	0.531401	0.251147	87.248848	82.795792	103.275726	4.678052	0.000000	1.765172	0.000000	0.000000	0.000000	0.646219	0.125853	0.075531	0.000000	1.000000	4.000000	23.000000	0.000000
22071.994651	0.007484	0.531401	0.251147	87.248848	82.795792	103.275726	4.678052	0.000000	1.765172	0.000000	0.000000	0.000000	0.646219	0.125853	0.075531	0.000000	1.000000	4.000000	23.000000	0.000000
22071.997984	0.007484	0.531401	0.251147	87.248848	82.795792	103.275726	4.678052	0.000000	1.765172	0.000000	0.000000	0.000000	0.646219	0.125853	0.075531	0.000000	1.000000	4.000000	23.000000	0.000000
22072.001318	0.008896	0.531657	0.251151	88.055496	79.612770	99.910309	4.691786	0.000000	1.728338	0.000000	0.000000	0.000000	0.423745	0.076944	0.001200	0.000000	1.000000	4.000000	23.000000	0.000000
22072.004651	0.008896	0.531657	0.251151	88.055496	79.612770	99.910309	4.691786	0.000000	1.728338	0.000000	0.000000	0.000000	0.423745	0.076944	0.001200	0.000000	1.000000	4.000000	23.000000	0.000000
22072.007984	0.008896	0.531657	0.251151	88.055496	79.612770	99.910309	4.691786	0.000000	1.728338	0.000000	0.000000	0.000000	0.423745	0.076944	0.001200	0.000000	1.000000	4.000000	23.000000	0.000000
22072.011318	0.010609	0.532034	0.250993	88.932472	69.932976	90.064835	4.700310	0.000000	1.705016	0.000000	0.000000	0.000000	0.513851	0.113141	-0.047349	0.000000	1.000000	4.000000	23.000000	0.000000
22072.014651	0.010609	0.532034	0.250993	88.932472	69.932976	90.064835	4.700310	0.000000	1.705016	0.000000	0.000000	0.000000	0.513851	0.113141	-0.047349	0.000000	1.000000	4.000000	23.000000	0.000000
22072.017984	0.010609	0.532034	0.250993	88.932472	69.932976	90.064835	4.700310	0.000000	1.705016	0.000000	0.000000	0.000000	0.513851	0.113141	-0.047349	0.000000	1.000000	4.000000	23.000000	0.000000
22072.021318	0.012588	0.532359	0.250706	89.457878	10.910353	30.764330	4.710190	0.000000	1.677531	0.000000	0.000000	0.000000	0.593657	0.097528	-0.086238	0.000000	1.000000	4.000000	23.000000	0.000000
22072.024651	0.012588	0.532359	0.250706	89.457878	10.910353	30.764330	4.710190	0.000000	1.677531	0.000000	0.000000	0.000000	0.593657	0.097528	-0.086238	0.000000	1.000000	4.000000	23.000000	0.000000
22072.027984	0.012588	0.532359	0.250706	89.457878	10.910353	30.764330	4.710190	0.000000	1.677531	0.000000	0.000000	0.000000	0.593657	0.097528	-0.086238	0.000000	1.000000	4.000000	23.000000	0.000000
22072.031318	0.014531	0.532702	0.250396	89.408508	-47.330078	-27.461773	4.721254	0.000000	1.646134	0.000000	0.000000	0.000000	0.583012	0.102743	-0.093059	0.000000	1.000000	4.000000	23.000000	0.000000
22072.034651	0.014531	0.532702	0.250396	89.408508	-47.330078	-27.461773	4.721254	0.000000	1.646134	0.000000	0.000000	0.000000	0.583012	0.102743	-0.093059	0.000000	1.000000	4.000000	23.000000	0.000000
22072.037984	0.014531	0.532702	0.250396	89.408508	-47.330078	-27.461773	4.721254	0.000000	1.646134	0.000000	0.000000	0.000000	0.583012	0.102743	-0.093059	0.000000	1.000000	4.000000	23.000000	0.000000
22072.041318	0.016876	0.533083	0.250066	89.147285	-60.408878	-40.152157	4.731935	0.000000	1.615176	0.000000	0.000000	0.000000	0.703363	0.114273	-0.098845	0.000000	1.000000	4.000000	23.000000	0.000000
22072.044651	0.016876	0.533083	0.250066	89.147285	-60.408878	-40.152157	4.731935	0.000000	1.615176	0.000000	0.000000	0.000000	0.703363	0.114273	-0.098845	0.000000	1.000000	4.000000	23.000000	0.000000
22072.047984	0.016876	0.533083	0.250066	89.147285	-60.408878	-40.152157	4.731935	0.000000	1.615176	0.000000	0.000000	0.000000	0.703363	0.114273	-0.098845	0.000000	1.000000	4.000000	23.000000	0.000000
22072.051318	0.019317	0.533418	0.249667	89.012650	-64.238274	-43.769287	4.744730	0.000000	1.577193	0.000000	0.000000	0.000000	0.732476	0.100554	-0.119555	0.000000	0.000000	4.000000	23.000000	0.000000
22072.054651	0.019317	0.533418	0.249667	89.012650	-64.238274	-43.769287	4.744730	0.000000	1.577193	0.000000	0.000000	0.000000	0.732476	0.100554	-0.119555	0.000000	0.000000	4.000000	23.000000	0.000000
22072.057984	0.019317	0.533418	0.249667	89.012650	-64.238274	-43.769287	4.744730	0.000000	1.577193	0.000000	0.000000	0.000000	0.732476	0.100554	-0.119555	0.000000	0.000000	4.000000	23.000000	0.000000
22072.061318	0.021756	0.533770	0.249242	88.901573	-66.551765	-45.933971	4.757736	0.000000	1.537513	0.000000	0.000000	0.000000	0.731541	0.105751	-0.127505	0.000000	0.000000	4.000000	23.000000	0.000000
22072.064651	0.021756	0.533770	0.249242	88.901573	-66.551765	-45.933971	4.757736	0.000000	1.537513	0.000000	0.000000	0.000000	0.731541	0.105751	-0.127505	0.000000	0.000000	4.000000	23.000000	0.000000
22072.067984	0.021756	0.533770	0.249242	88.901573	-66.551765	-45.933971	4.757736	0.000000	1.537513	0.000000	0.000000	0.000000	0.731541	0.105751	-0.127505	0.000000	0.000000	4.000000	23.000000	0.000000
22072.071318	0.024393	0.534084	0.248806	88.745392	-69.197563	-48.145287	4.770456	0.000000	1.497580	0.000000	0.000000	0.000000	0.791091	0.094043	-0.130955	0.000000	0.000000	4.000000	23.000000	0.000000
22072.074651	0.024393	0.534084	0.248806	88.745392	-69.197563	-48.145287	4.770456	0.000000	1.497580	0.000000	0.000000	0.000000	0.791091	0.094043	-0.130955	0.000000	0.000000	4.000000	23.000000	0.000000
22072.077984	0.024393	0.534084	0.248806	88.745392	-69.197563	-48.145287	4.770456	0.000000	1.497580	0.000000	0.000000	0.000000	0.791091	0.094043	-0.130955	0.000000	0.000000	4.000000	23.000000	0.000000
22072.081318	0.027028	0.534302	0.248385	88.504196	-72.329468	-50.867634	4.783992	0.000000	1.453761	0.000000	0.000000	0.000000	0.790497	0.065538	-0.126169	0.000000	0.000000	4.000000	23.000000	0.000000
22072.084651	0.027028	0.534302	0.248385	88.504196	-72.329468	-50.867634	4.783992	0.000000	1.453761	0.000000	0.000000	0.000000	0.790497	0.065538	-0.126169	0.000000	0.000000	4.000000	23.000000	0.000000
22072.087984	0.027028	0.534302	0.248385	88.504196	-72.329468	-50.867634	4.783992	0.000000	1.453761	0.000000	0.000000	0.000000	0.790497	0.065538	-0.126169	0.000000	0.000000	4.000000	23.000000	0.000000
22072.091318	0.029864	0.534489	0.248013	88.169548	-74.986328	-52.996296	4.797258	0.000000	1.409369	0.000000	0.000000	0.000000	0.850750	0.055942	-0.111706	0.000000	0.000000	4.000000	23.000000	0.000000
22072.094651	0.029864	0.534489	0.248013	88.169548	-74.986328	-52.996296	4.797258	0.000000	1.409369	0.000000	0.000000	0.000000	0.850750	0.055942	-0.111706	0.000000	0.000000	4.000000	23.000000	0.000000
22072.097984	0.029864	0.534489	0.248013	88.169548	-74.986328	-52.996296	4.797258	0.000000	1.409369	0.000000	0.000000	0.000000	0.850750	0.055942	-0.111706	0.000000	0.000000	4.000000	23.000000	0.000000
22072.101318	0.032934	0.534622	0.247671	87.812149	-76.774788	-54.264404	4.811315	0.000000	1.360607	0.000000	0.000000	0.000000	0.920986	0.040109	-0.102480	0.000000	0.000000	4.000000	23.000000	0.000000
22072.104651	0.032934	0.534622	0.247671	87.812149	-76.774788	-54.264404	4.811315	0.000000	1.360607	0.000000	0.000000	0.000000	0.920986	0.040109	-0.102480	0.000000	0.000000	4.000000	23.000000	0.000000
22072.107984	0.032934	0.534622	0.247671	87.812149	-76.774788	-54.264404	4.811315	0.000000	1.360607	0.000000	0.000000	0.000000	0.920986	0.040109	-0.102480	0.000000	0.000000	4.000000	23.000000	0.000000
22072.111318	0.036238	0.534742	0.247353	87.486740	-77.760147	-54.736435	4.826187	0.000000	1.306874	0.000000	0.000000	0.000000	0.991246	0.035835	-0.095414	0.000000	0.000000	4.000000	23.000000	0.000000
22072.114651	0.036238	0.534742	0.247353	87.486740	-77.760147	-54.736435	4.826187	0.000000	1.306874	0.000000	0.000000	0.000000	0.991246	0.035835	-0.095414	0.000000	0.000000	4.000000	23.000000	0.000000
22072.117984	0.036238	0.534742	0.247353	87.486740	-77.760147	-54.736435	4.826187	0.000000	1.306874	0.000000	0.000000	0.000000	0.991246	0.035835	-0.095414	0.000000	0.000000	4.000000	23.000000	0.000000
22072.121318	0.039943	0.534847	0.247046	87.219551	-78.200401	-54.715176	4.841722	0.000000	1.248090	0.000000	0.000000	0.000000	1.111743	0.031586	-0.092156	0.000000	0.000000	4.000000	23.000000	0.000000
22072.124651	0.039943	0.534847	0.247046	87.219551	-78.200401	-54.715176	4.841722	0.000000	1.248090	0.000000	0.000000	0.000000	1.111743	0.031586	-0.092156	0.000000	0.000000	4.000000	23.000000	0.000000
22072.127984	0.039943	0.534847	0.247046	87.219551	-78.200401	-54.715176	4.841722	0.000000	1.248090	0.000000	0.000000	0.000000	1.111743	0.031586	-0.092156	0.000000	0.000000	4.000000	23.000000	0.000000
22072.131318	0.043916	0.534896	0.246725	87.013779	-78.402519	-54.251251	4.858500	0.000000	1.181093	0.000000	0.000000	0.000000	1.191679	0.014747	-0.096409	0.000000	0.000000	4.000000	23.000000	0.000000
22072.134651	0.043916	0.534896	0.246725	87.013779	-78.402519	-54.251251	4.858500	0.000000	1.181093	0.000000	0.000000	0.000000	1.191679	0.014747	-0.096409	0.000000	0.000000	4.000000	23.000000	0.000000
22072.137984	0.043916	0.534896	0.246725	87.013779	-78.402519	-54.251251	4.858500	0.000000	1.181093	0.000000	0.000000	0.000000	1.191679	0.014747	-0.096409	0.000000	0.000000	4.000000	23.000000	0.000000
22072.141318	0.048187	0.534907	0.246365	86.846504	-78.440681	-53.449615	4.875620	0.000000	1.108301	0.000000	0.000000	0.000000	1.281234	0.003200	-0.108025	0.000000	0.000000	4.000000	23.000000	0.000000
22072.144651	0.048187	0.534907	0.246365	86.846504	-78.440681	-53.449615	4.875620	0.000000	1.108301	0.000000	0.000000	0.000000	1.281234	0.003200	-0.108025	0.000000	0.000000	4.000000	23.000000	0.000000
22072.147984	0.048187	0.534907	0.246365	86.846504	-78.440681	-53.449615	4.875620	0.000000	1.108301	0.000000	0.000000	0.000000	1.281234	0.003200	-0.108025	0.000000	0.000000	4.000000	23.000000	0.000000
22072.151318	0.052758	0.534942	0.246001	86.678986	-78.405083	-52.596191	4.892961	0.000000	1.029048	0.000000	0.000000	0.000000	1.371538	0.010509	-0.109116	0.000000	0.000000	4.000000	23.000000	0.000000
22072.154651	0.052758	0.534942	0.246001	86.678986	-78.405083	-52.596191	4.892961	0.000000	1.029048	0.000000	0.000000	0.000000	1.371538	0.010509	-0.109116	0.000000	0.000000	4.000000	23.000000	0.000000
22072.157984	0.052758	0.534942	0.246001	86.678986	-78.405083	-52.596191	4.892961	0.000000	1.029048	0.000000	0.000000	0.000000	1.371538	0.010509	-0.109116	0.000000	0.000000	4.000000	23.000000	0.000000
22072.161318	0.057595	0.534938	0.245590	86.484314	-78.352348	-51.887302	4.910277	0.000000	0.942962	0.000000	0.000000	0.000000	1.450900	-0.001031	-0.123302	0.000000	0.000000	4.000000	23.000000	0.000000
22072.164651	0.057595	0.534938	0.245590	86.484314	-78.352348	-51.887302	4.910277	0.000000	0.942962	0.000000	0.000000	0.000000	1.450900	-0.001031	-0.123302	0.000000	0.000000	4.000000	23.000000	0.000000
22072.167984	0.057595	0.534938	0.245590	86.484314	-78.352348	-51.887302	4.910277	0.000000	0.942962	0.000000	0.000000	0.000000	1.450900	-0.001031	-0.123302	0.000000	0.000000	4.000000	23.000000	0.000000
22072.171318	0.062629	0.534858	0.245136	86.239639	-78.340736	-51.122669	4.927092	0.000000	0.850747	0.000000	0.000000	0.000000	1.510191	-0.024145	-0.136090	0.000000	0.000000	4.000000	23.000000	0.000000
22072.174651	0.062629	0.534858	0.245136	86.239639	-78.340736	-51.122669	4.927092	0.000000	0.850747	0.000000	0.000000	0.000000	1.510191	-0.024145	-0.136090	0.000000	0.000000	4.000000	23.000000	0.000000
22072.177984	0.062629	0.534858	0.245136	86.239639	-78.340736	-51.122669	4.927092	0.000000	0.850747	0.000000	0.000000	0.000000	1.510191	-0.024145	-0.136090	0.000000	0.000000	4.000000	23.000000	0.000000
22072.181318	0.067959	0.534739	0.244622	85.947014	-78.377464	-50.319122	4.942890	0.000000	0.753550	0.000000	0.000000	0.000000	1.599201	-0.035711	-0.154339	0.000000	0.000000	4.000000	23.000000	0.000000
22072.184651	0.067959	0.534739	0.244622	85.947014	-78.377464	-50.319122	4.942890	0.000000	0.753550	0.000000	0.000000	0.000000	1.599201	-0.035711	-0.154339	0.000000	0.000000	4.000000	23.000000	0.000000
22072.187984	0.067959	0.534739	0.244622	85.947014	-78.377464	-50.319122	4.942890	0.000000	0.753550	0.000000	0.000000	0.000000	1.599201	-0.035711	-0.154339	0.000000	0.000000	4.000000	23.000000	0.000000
22072.191318	0.073546	0.534575	0.243981	85.641579	-78.450272	-49.619873	4.957655	0.000000	0.649356	0.000000	0.000000	0.000000	1.676004	-0.049330	-0.192283	0.000000	0.000000	4.000000	23.000000	0.000000
22072.194651	0.073546	0.534575	0.243981	85.641579	-78.450272	-49.619873	4.957655	0.000000	0.649356	0.000000	0.000000	0.000000	1.676004	-0.049330	-0.192283	0.000000	0.000000	4.000000	23.000000	0.000000
22072.197984	0.073546	0.534575	0.243981	85.641579	-78.450272	-49.619873	4.957655	0.000000	0.649356	0.000000	0.000000	0.000000	1.676004	-0.049330	-0.192283	0.000000	0.000000	4.000000	23.000000	0.000000
22072.201318	0.079420	0.534424	0.243213	85.365021	-78.441025	-49.091694	4.970866	0.000000	0.538974	0.000000	0.000000	0.000000	1.762348	-0.045076	-0.230443	0.000000	0.000000	4.000000	23.000000	0.000000
22072.204651	0.079420	0.534424	0.243213	85.365021	-78.441025	-49.091694	4.970866	0.000000	0.538974	0.000000	0.000000	0.000000	1.762348	-0.045076	-0.230443	0.000000	0.000000	4.000000	23.000000	0.000000
22072.207984	0.079420	0.534424	0.243213	85.365021	-78.441025	-49.091694	4.970866	0.000000	0.538974	0.000000	0.000000	0.000000	1.762348	-0.045076	-0.230443	0.000000	0.000000	4.000000	23.000000	0.000000
22072.211318	0.085612	0.534229	0.242297	85.142998	-78.397324	-48.202110	4.982196	0.000000	0.421570	0.000000	0.000000	0.000000	1.857525	-0.058664	-0.274829	0.000000	0.000000	4.000000	23.000000	0.000000
22072.214651	0.085612	0.534229	0.242297	85.142998	-78.397324	-48.202110	4.982196	0.000000	0.421570	0.000000	0.000000	0.000000	1.857525	-0.058664	-0.274829	0.000000	0.000000	4.000000	23.000000	0.000000
22072.217984	0.085612	0.534229	0.242297	85.142998	-78.397324	-48.202110	4.982196	0.000000	0.421570	0.000000	0.000000	0.000000	1.857525	-0.058664	-0.274829	0.000000	0.000000	4.000000	23.000000	0.000000
22072.221318	0.091957	0.534051	0.241286	84.944328	-78.356201	-46.311451	4.991208	0.000000	0.296382	0.000000	0.000000	0.000000	1.903557	-0.053389	-0.303118	0.000000	0.000000	4.000000	23.000000	0.000000
22072.224651	0.091957	0.534051	0.241286	84.944328	-78.356201	-46.311451	4.991208	0.000000	0.296382	0.000000	0.000000	0.000000	1.903557	-0.053389	-0.303118	0.000000	0.000000	4.000000	23.000000	0.000000
22072.227984	0.091957	0.534051	0.241286	84.944328	-78.356201	-46.311451	4.991208	0.000000	0.296382	0.000000	0.000000	0.000000	1.903557	-0.053389	-0.303118	0.000000	0.000000	4.000000	23.000000	0.000000
22072.231318	0.098582	0.533887	0.240128	84.714317	-78.256371	-44.042553	4.997225	0.000000	0.166568	0.000000	0.000000	0.000000	1.987479	-0.049122	-0.347655	0.000000	0.000000	4.000000	23.000000	0.000000
22072.234651	0.098582	0.533887	0.240128	84.714317	-78.256371	-44.042553	4.997225	0.000000	0.166568	0.000000	0.000000	0.000000	1.987479	-0.049122	-0.347655	0.000000	0.000000	4.000000	23.000000	0.000000
22072.237984	0.098582	0.533887	0.240128	84.714317	-78.256371	-44.042553	4.997225	0.000000	0.166568	0.000000	0.000000	0.000000	1.987479	-0.049122	-0.347655	0.000000	0.000000	4.000000	23.000000	0.000000
22072.241318	0.105413	0.533734	0.238791	84.418297	-78.117424	-42.033829	4.999913	0.000000	0.029518	0.000000	0.000000	0.000000	2.049118	-0.045888	-0.400969	0.000000	0.000000	4.000000	23.000000	0.000000
22072.244651	0.105413	0.533734	0.238791	84.418297	-78.117424	-42.033829	4.999913	0.000000	0.029518	0.000000	0.000000	0.000000	2.049118	-0.045888	-0.400969	0.000000	0.000000	4.000000	23.000000	0.000000
22072.247984	0.105413	0.533734	0.238791	84.418297	-78.117424	-42.033829	4.999913	0.000000	0.029518	0.000000	0.000000	0.000000	2.049118	-0.045888	-0.400969	0.000000	0.000000	4.000000	23.000000	0.000000
22072.251318	0.112414	0.533574	0.237293	84.066307	-77.993301	-40.609638	4.998716	0.000000	-0.113307	0.000000	0.000000	0.000000	2.100400	-0.047941	-0.449337	0.000000	0.000000	4.000000	23.000000	0.000000
22072.254651	0.112414	0.533574	0.237293	84.066307	-77.993301	-40.609638	4.998716	0.000000	-0.113307	0.000000	0.000000	0.000000	2.100400	-0.047941	-0.449337	0.000000	0.000000	4.000000	23.000000	0.000000
22072.257984	0.112414	0.533574	0.237293	84.066307	-77.993301	-40.609638	4.998716	0.000000	-0.113307	0.000000	0.000000	0.000000	2.100400	-0.047941	-0.449337	0.000000	0.000000	4.000000	23.000000	0.000000
22072.261318	0.119609	0.533443	0.235588	83.679352	-77.832947	-40.029556	4.993172	0.000000	-0.261220	0.000000	0.000000	0.000000	2.158560	-0.039442	-0.511634	0.000000	0.000000	4.000000	23.000000	0.000000
22072.264651	0.119609	0.533443	0.235588	83.679352	-77.832947	-40.029556	4.993172	0.000000	-0.261220	0.000000	0.000000	0.000000	2.158560	-0.039442	-0.511634	0.000000	0.000000	4.000000	23.000000	0.000000
22072.267984	0.119609	0.533443	0.235588	83.679352	-77.832947	-40.029556	4.993172	0.000000	-0.261220	0.000000	0.000000	0.000000	2.158560	-0.039442	-0.511634	0.000000	0.000000	4.000000	23.000000	0.000000
22072.271318	0.126925	0.533319	0.233667	83.284691	-77.640915	-39.751160	4.982769	0.000000	-0.414744	0.000000	0.000000	0.000000	2.194616	-0.037240	-0.576336	0.000000	0.000000	4.000000	23.000000	0.000000
22072.274651	0.126925	0.533319	0.233667	83.284691	-77.640915	-39.751160	4.982769	0.000000	-0.414744	0.000000	0.000000	0.000000	2.194616	-0.037240	-0.576336	0.000000	0.000000	4.000000	23.000000	0.000000
22072.277984	0.126925	0.533319	0.233667	83.284691	-77.640915	-39.751160	4.982769	0.000000	-0.414744	0.000000	0.000000	0.000000	2.194616	-0.037240	-0.576336	0.000000	0.000000	4.000000	23.000000	0.000000
22072.281318	0.134354	0.533240	0.231521	82.872612	-77.440773	-38.669159	4.967134	0.000000	-0.572347	0.000000	0.000000	0.000000	2.228678	-0.023595	-0.643662	0.000000	0.000000	4.000000	23.000000	0.000000
22072.284651	0.134354	0.533240	0.231521	82.872612	-77.440773	-38.669159	4.967134	0.000000	-0.572347	0.000000	0.000000	0.000000	2.228678	-0.023595	-0.643662	0.000000	0.000000	4.000000	23.000000	0.000000
22072.287984	0.134354	0.533240	0.231521	82.872612	-77.440773	-38.669159	4.967134	0.000000	-0.572347	0.000000	0.000000	0.000000	2.228678	-0.023595	-0.643662	0.000000	0.000000	4.000000	23.000000	0.000000
22072.291318	0.141830	0.533248	0.229187	82.452568	-77.192436	-36.944035	4.945849	0.000000	-0.733876	0.000000	0.000000	0.000000	2.242982	0.002535	-0.700250	0.000000	0.000000	4.000000	23.000000	0.000000
22072.294651	0.141830	0.533248	0.229187	82.452568	-77.192436	-36.944035	4.945849	0.000000	-0.733876	0.000000	0.000000	0.000000	2.242982	0.002535	-0.700250	0.000000	0.000000	4.000000	23.000000	0.000000
22072.297984	0.141830	0.533248	0.229187	82.452568	-77.192436	-36.944035	4.945849	0.000000	-0.733876	0.000000	0.000000	0.000000	2.242982	0.002535	-0.700250	0.000000	0.000000	4.000000	23.000000	0.000000
22072.301318	0.149307	0.533319	0.226624	82.036316	-76.881966	-35.027435	4.918745	0.000000	-0.897748	0.000000	0.000000	0.000000	2.243150	0.021218	-0.768787	0.000000	0.000000	4.000000	23.000000	0.000000
22072.304651	0.149307	0.533319	0.226624	82.036316	-76.881966	-35.027435	4.918745	0.000000	-0.897748	0.000000	0.000000	0.000000	2.243150	0.021218	-0.768787	0.000000	0.000000	4.000000	23.000000	0.000000
22072.307984	0.149307	0.533319	0.226624	82.036316	-76.881966	-35.027435	4.918745	0.000000	-0.897748	0.000000	0.000000	0.000000	2.243150	0.021218	-0.768787	0.000000	0.000000	4.000000	23.000000	0.000000
22072.311318	0.156821	0.533476	0.223869	81.668243	-76.568642	-32.843014	4.885697	0.000000	-1.062997	0.000000	0.000000	0.000000	2.254212	0.047051	-0.826647	0.000000	0.000000	4.000000	23.000000	0.000000
22072.314651	0.156821	0.533476	0.223869	81.668243	-76.568642	-32.843014	4.885697	0.000000	-1.062997	0.000000	0.000000	0.000000	2.254212	0.047051	-0.826647	0.000000	0.000000	4.000000	23.000000	0.000000
22072.317984	0.156821	0.533476	0.223869	81.668243	-76.568642	-32.843014	4.885697	0.000000	-1.062997	0.000000	0.000000	0.000000	2.254212	0.047051	-0.826647	0.000000	0.000000	4.000000	23.000000	0.000000
22072.321318	0.164278	0.533722	0.220972	81.342537	-76.219841	-30.382591	4.846330	0.000000	-1.230075	0.000000	0.000000	0.000000	2.236971	0.073797	-0.868940	0.000000	0.000000	4.000000	23.000000	0.000000
22072.324651	0.164278	0.533722	0.220972	81.342537	-76.219841	-30.382591	4.846330	0.000000	-1.230075	0.000000	0.000000	0.000000	2.236971	0.073797	-0.868940	0.000000	0.000000	4.000000	23.000000	0.000000
22072.327984	0.164278	0.533722	0.220972	81.342537	-76.219841	-30.382591	4.846330	0.000000	-1.230075	0.000000	0.000000	0.000000	2.236971	0.073797	-0.868940	0.000000	0.000000	4.000000	23.000000	0.000000
22072.331318	0.171779	0.534022	0.217946	81.022476	-75.833694	-28.339155	4.801005	0.000000	-1.396550	0.000000	0.000000	0.000000	2.250338	0.089960	-0.907853	0.000000	0.000000	4.000000	23.000000	0.000000
22072.334651	0.171779	0.534022	0.217946	81.022476	-75.833694	-28.339155	4.801005	0.000000	-1.396550	0.000000	0.000000	0.000000	2.250338	0.089960	-0.907853	0.000000	0.000000	4.000000	23.000000	0.000000
22072.337984	0.171779	0.534022	0.217946	81.022476	-75.833694	-28.339155	4.801005	0.000000	-1.396550	0.000000	0.000000	0.000000	2.250338	0.089960	-0.907853	0.000000	0.000000	4.000000	23.000000	0.000000
22072.341318	0.179290	0.534375	0.214796	80.694687	-75.374359	-27.227636	4.749070	0.000000	-1.564075	0.000000	0.000000	0.000000	2.253223	0.106053	-0.944968	0.000000	0.000000	4.000000	23.000000	0.000000
22072.344651	0.179290	0.534375	0.214796	80.694687	-75.374359	-27.227636	4.749070	0.000000	-1.564075	0.000000	0.000000	0.000000	2.253223	0.106053	-0.944968	0.000000	0.000000	4.000000	23.000000	0.000000
22072.347984	0.179290	0.534375	0.214796	80.694687	-75.374359	-27.227636	4.749070	0.000000	-1.564075	0.000000	0.000000	0.000000	2.253223	0.106053	-0.944968	0.000000	0.000000	4.000000	23.000000	0.000000
22072.351318	0.186750	0.534727	0.211561	80.343819	-74.879410	-26.341021	4.690621	0.000000	-1.731495	0.000000	0.000000	0.000000	2.238041	0.105504	-0.970700	0.000000	0.000000	4.000000	23.000000	0.000000
22072.354651	0.186750	0.534727	0.211561	80.343819	-74.879410	-26.341021	4.690621	0.000000	-1.731495	0.000000	0.000000	0.000000	2.238041	0.105504	-0.970700	0.000000	0.000000	4.000000	23.000000	0.000000
22072.357984	0.186750	0.534727	0.211561	80.343819	-74.879410	-26.341021	4.690621	0.000000	-1.731495	0.000000	0.000000	0.000000	2.238041	0.105504	-0.970700	0.000000	0.000000	4.000000	23.000000	0.000000
22072.361318	0.194036	0.535098	0.208290	79.960114	-74.341225	-24.789490	4.626182	0.000000	-1.896957	0.000000	0.000000	0.000000	2.185828	0.111185	-0.981148	0.000000	0.000000	4.000000	23.000000	0.000000
22072.364651	0.194036	0.535098	0.208290	79.960114	-74.341225	-24.789490	4.626182	0.000000	-1.896957	0.000000	0.000000	0.000000	2.185828	0.111185	-0.981148	0.000000	0.000000	4.000000	23.000000	0.000000
22072.367984	0.194036	0.535098	0.208290	79.960114	-74.341225	-24.789490	4.626182	0.000000	-1.896957	0.000000	0.000000	0.000000	2.185828	0.111185	-0.981148	0.000000	0.000000	4.000000	23.000000	0.000000
22072.371318	0.201005	0.535480	0.204966	79.590698	-73.885201	-22.649839	4.557102	0.000000	-2.057381	0.000000	0.000000	0.000000	2.090704	0.114660	-0.997151	0.000000	0.000000	4.000000	23.000000	0.000000
22072.374651	0.201005	0.535480	0.204966	79.590698	-73.885201	-22.649839	4.557102	0.000000	-2.057381	0.000000	0.000000	0.000000	2.090704	0.114660	-0.997151	0.000000	0.000000	4.000000	23.000000	0.000000
22072.377984	0.201005	0.535480	0.204966	79.590698	-73.885201	-22.649839	4.557102	0.000000	-2.057381	0.000000	0.000000	0.000000	2.090704	0.114660	-0.997151	0.000000	0.000000	4.000000	23.000000	0.000000
22072.381318	0.207761	0.535808	0.201488	79.291466	-73.566139	-20.467308	4.484997	0.000000	-2.210157	0.000000	0.000000	0.000000	2.026779	0.098332	-1.043573	0.000000	0.000000	4.000000	23.000000	0.000000
22072.384651	0.207761	0.535808	0.201488	79.291466	-73.566139	-20.467308	4.484997	0.000000	-2.210157	0.000000	0.000000	0.000000	2.026779	0.098332	-1.043573	0.000000	0.000000	4.000000	23.000000	0.000000
22072.387984	0.207761	0.535808	0.201488	79.291466	-73.566139	-20.467308	4.484997	0.000000	-2.210157	0.000000	0.000000	0.000000	2.026779	0.098332	-1.043573	0.000000	0.000000	4.000000	23.000000	0.000000
22072.391318	0.214226	0.536152	0.197841	79.160950	-73.351875	-18.418139	4.409028	0.000000	-2.358067	0.000000	0.000000	0.000000	1.939503	0.103438	-1.094089	0.000000	0.000000	4.000000	23.000000	0.000000
22072.394651	0.214226	0.536152	0.197841	79.160950	-73.351875	-18.418139	4.409028	0.000000	-2.358067	0.000000	0.000000	0.000000	1.939503	0.103438	-1.094089	0.000000	0.000000	4.000000	23.000000	0.000000
22072.397984	0.214226	0.536152	0.197841	79.160950	-73.351875	-18.418139	4.409028	0.000000	-2.358067	0.000000	0.000000	0.000000	1.939503	0.103438	-1.094089	0.000000	0.000000	4.000000	23.000000	0.000000
22072.401318	0.220494	0.536534	0.194014	79.190376	-73.339745	-16.827721	4.330102	0.000000	-2.500043	0.000000	0.000000	0.000000	1.880481	0.114490	-1.148060	0.000000	0.000000	4.000000	23.000000	0.000000
22072.404651	0.220494	0.536534	0.194014	79.190376	-73.339745	-16.827721	4.330102	0.000000	-2.500043	0.000000	0.000000	0.000000	1.880481	0.114490	-1.148060	0.000000	0.000000	4.000000	23.000000	0.000000
22072.407984	0.220494	0.536534	0.194014	79.190376	-73.339745	-16.827721	4.330102	0.000000	-2.500043	0.000000	0.000000	0.000000	1.880481	0.114490	-1.148060	0.000000	0.000000	4.000000	23.000000	0.000000
22072.411318	0.226623	0.537000	0.190088	79.203331	-73.322166	-15.914845	4.247495	0.000000	-2.637951	0.000000	0.000000	0.000000	1.838716	0.139925	-1.177751	0.000000	0.000000	4.000000	23.000000	0.000000
22072.414651	0.226623	0.537000	0.190088	79.203331	-73.322166	-15.914845	4.247495	0.000000	-2.637951	0.000000	0.000000	0.000000	1.838716	0.139925	-1.177751	0.000000	0.000000	4.000000	23.000000	0.000000
22072.417984	0.226623	0.537000	0.190088	79.203331	-73.322166	-15.914845	4.247495	0.000000	-2.637951	0.000000	0.000000	0.000000	1.838716	0.139925	-1.177751	0.000000	0.000000	4.000000	23.000000	0.000000
22072.421318	0.232491	0.537513	0.186114	79.196365	-73.284630	-15.403889	4.161282	0.000000	-2.771955	0.000000	0.000000	0.000000	1.760302	0.153866	-1.192192	0.000000	0.000000	4.000000	23.000000	0.000000
22072.424651	0.232491	0.537513	0.186114	79.196365	-73.284630	-15.403889	4.161282	0.000000	-2.771955	0.000000	0.000000	0.000000	1.760302	0.153866	-1.192192	0.000000	0.000000	4.000000	23.000000	0.000000
22072.427984	0.232491	0.537513	0.186114	79.196365	-73.284630	-15.403889	4.161282	0.000000	-2.771955	0.000000	0.000000	0.000000	1.760302	0.153866	-1.192192	0.000000	0.000000	4.000000	23.000000	0.000000
22072.431318	0.238172	0.538039	0.182110	79.188133	-73.255638	-14.576267	4.073295	0.000000	-2.899701	0.000000	0.000000	0.000000	1.704281	0.157596	-1.201213	0.000000	0.000000	4.000000	23.000000	0.000000
22072.434651	0.238172	0.538039	0.182110	79.188133	-73.255638	-14.576267	4.073295	0.000000	-2.899701	0.000000	0.000000	0.000000	1.704281	0.157596	-1.201213	0.000000	0.000000	4.000000	23.000000	0.000000
22072.437984	0.238172	0.538039	0.182110	79.188133	-73.255638	-14.576267	4.073295	0.000000	-2.899701	0.000000	0.000000	0.000000	1.704281	0.157596	-1.201213	0.000000	0.000000	4.000000	23.000000	0.000000
22072.441318	0.243612	0.538597	0.178116	79.181145	-73.245743	-13.386339	3.983250	0.000000	-3.022204	0.000000	0.000000	0.000000	1.632029	0.167439	-1.198113	0.000000	0.000000	4.000000	23.000000	0.000000
22072.444651	0.243612	0.538597	0.178116	79.181145	-73.245743	-13.386339	3.983250	0.000000	-3.022204	0.000000	0.000000	0.000000	1.632029	0.167439	-1.198113	0.000000	0.000000	4.000000	23.000000	0.000000
22072.447984	0.243612	0.538597	0.178116	79.181145	-73.245743	-13.386339	3.983250	0.000000	-3.022204	0.000000	0.000000	0.000000	1.632029	0.167439	-1.198113	0.000000	0.000000	4.000000	23.000000	0.000000
22072.451318	0.248582	0.539114	0.174077	79.174271	-73.318741	-12.349998	3.892386	0.000000	-3.138364	0.000000	0.000000	0.000000	1.491086	0.155106	-1.211665	0.000000	0.000000	4.000000	23.000000	0.000000
22072.454651	0.248582	0.539114	0.174077	79.174271	-73.318741	-12.349998	3.892386	0.000000	-3.138364	0.000000	0.000000	0.000000	1.491086	0.155106	-1.211665	0.000000	0.000000	4.000000	23.000000	0.000000
22072.457984	0.248582	0.539114	0.174077	79.174271	-73.318741	-12.349998	3.892386	0.000000	-3.138364	0.000000	0.000000	0.000000	1.491086	0.155106	-1.211665	0.000000	0.000000	4.000000	23.000000	0.000000
22072.461318	0.253178	0.539618	0.169889	79.189041	-73.539932	-11.305162	3.803041	0.000000	-3.246055	0.000000	0.000000	0.000000	1.378616	0.151303	-1.256506	0.000000	0.000000	4.000000	23.000000	0.000000
22072.464651	0.253178	0.539618	0.169889	79.189041	-73.539932	-11.305162	3.803041	0.000000	-3.246055	0.000000	0.000000	0.000000	1.378616	0.151303	-1.256506	0.000000	0.000000	4.000000	23.000000	0.000000
22072.467984	0.253178	0.539618	0.169889	79.189041	-73.539932	-11.305162	3.803041	0.000000	-3.246055	0.000000	0.000000	0.000000	1.378616	0.151303	-1.256506	0.000000	0.000000	4.000000	23.000000	0.000000
22072.471318	0.257453	0.540117	0.165441	79.342628	-74.095863	-10.130526	3.713452	0.000000	-3.348175	0.000000	0.000000	0.000000	1.282453	0.149569	-1.334270	0.000000	0.000000	4.000000	23.000000	0.000000
22072.474651	0.257453	0.540117	0.165441	79.342628	-74.095863	-10.130526	3.713452	0.000000	-3.348175	0.000000	0.000000	0.000000	1.282453	0.149569	-1.334270	0.000000	0.000000	4.000000	23.000000	0.000000
22072.477984	0.257453	0.540117	0.165441	79.342628	-74.095863	-10.130526	3.713452	0.000000	-3.348175	0.000000	0.000000	0.000000	1.282453	0.149569	-1.334270	0.000000	0.000000	4.000000	23.000000	0.000000
22072.481318	0.261570	0.540624	0.160646	79.682030	-75.110931	-9.125146	3.621900	0.000000	-3.447005	0.000000	0.000000	0.000000	1.235138	0.152115	-1.438692	0.000000	0.000000	4.000000	23.000000	0.000000
22072.484651	0.261570	0.540624	0.160646	79.682030	-75.110931	-9.125146	3.621900	0.000000	-3.447005	0.000000	0.000000	0.000000	1.235138	0.152115	-1.438692	0.000000	0.000000	4.000000	23.000000	0.000000
22072.487984	0.261570	0.540624	0.160646	79.682030	-75.110931	-9.125146	3.621900	0.000000	-3.447005	0.000000	0.000000	0.000000	1.235138	0.152115	-1.438692	0.000000	0.000000	4.000000	23.000000	0.000000
22072.491318	0.265641	0.541157	0.155464	80.119049	-76.497368	-8.561964	3.525382	0.000000	-3.545657	0.000000	0.000000	0.000000	1.221339	0.160032	-1.554501	0.000000	0.000000	4.000000	23.000000	0.000000
22072.494651	0.265641	0.541157	0.155464	80.119049	-76.497368	-8.561964	3.525382	0.000000	-3.545657	0.000000	0.000000	0.000000	1.221339	0.160032	-1.554501	0.000000	0.000000	4.000000	23.000000	0.000000
22072.497984	0.265641	0.541157	0.155464	80.119049	-76.497368	-8.561964	3.525382	0.000000	-3.545657	0.000000	0.000000	0.000000	1.221339	0.160032	-1.554501	0.000000	0.000000	4.000000	23.000000	0.000000
22072.501318	0.269447	0.541759	0.150053	80.492950	-78.017975	-8.612070	3.421765	0.000000	-3.645754	0.000000	0.000000	0.000000	1.141969	0.180518	-1.623326	0.000000	0.000000	4.000000	23.000000	0.000000
22072.504651	0.269447	0.541759	0.150053	80.492950	-78.017975	-8.612070	3.421765	0.000000	-3.645754	0.000000	0.000000	0.000000	1.141969	0.180518	-1.623326	0.000000	0.000000	4.000000	23.000000	0.000000
22072.507984	0.269447	0.541759	0.150053	80.492950	-78.017975	-8.612070	3.421765	0.000000	-3.645754	0.000000	0.000000	0.000000	1.141969	0.180518	-1.623326	0.000000	0.000000	4.000000	23.000000	0.000000
22072.511318	0.273011	0.542443	0.144551	80.625183	-79.084923	-8.939836	3.314818	0.000000	-3.743258	0.000000	0.000000	0.000000	1.069135	0.205248	-1.650732	0.000000	0.000000	4.000000	23.000000	0.000000
22072.514651	0.273011	0.542443	0.144551	80.625183	-79.084923	-8.939836	3.314818	0.000000	-3.743258	0.000000	0.000000	0.000000	1.069135	0.205248	-1.650732	0.000000	0.000000	4.000000	23.000000	0.000000
22072.517984	0.273011	0.542443	0.144551	80.625183	-79.084923	-8.939836	3.314818	0.000000	-3.743258	0.000000	0.000000	0.000000	1.069135	0.205248	-1.650732	0.000000	0.000000	4.000000	23.000000	0.000000
22072.521318	0.276319	0.543176	0.139008	80.475357	-78.923096	-8.333846	3.205823	0.000000	-3.837017	0.000000	0.000000	0.000000	0.992475	0.219787	-1.662893	0.000000	0.000000	4.000000	23.000000	0.000000
22072.524651	0.276319	0.543176	0.139008	80.475357	-78.923096	-8.333846	3.205823	0.000000	-3.837017	0.000000	0.000000	0.000000	0.992475	0.219787	-1.662893	0.000000	0.000000	4.000000	23.000000	0.000000
22072.527984	0.276319	0.543176	0.139008	80.475357	-78.923096	-8.333846	3.205823	0.000000	-3.837017	0.000000	0.000000	0.000000	0.992475	0.219787	-1.662893	0.000000	0.000000	4.000000	23.000000	0.000000
22072.531318	0.279078	0.543995	0.133600	80.261528	-77.470421	-6.033174	3.095588	0.000000	-3.926491	0.000000	0.000000	0.000000	0.827458	0.245862	-1.622378	0.000000	0.000000	4.000000	23.000000	0.000000
22072.534651	0.279078	0.543995	0.133600	80.261528	-77.470421	-6.033174	3.095588	0.000000	-3.926491	0.000000	0.000000	0.000000	0.827458	0.245862	-1.622378	0.000000	0.000000	4.000000	23.000000	0.000000
22072.537984	0.279078	0.543995	0.133600	80.261528	-77.470421	-6.033174	3.095588	0.000000	-3.926491	0.000000	0.000000	0.000000	0.827458	0.245862	-1.622378	0.000000	0.000000	4.000000	23.000000	0.000000
22072.541318	0.281427	0.544915	0.128249	80.096542	-75.384575	-2.697228	2.989843	0.000000	-4.007597	0.000000	0.000000	0.000000	0.704733	0.275841	-1.605166	0.000000	0.000000	4.000000	23.000000	0.000000
22072.544651	0.281427	0.544915	0.128249	80.096542	-75.384575	-2.697228	2.989843	0.000000	-4.007597	0.000000	0.000000	0.000000	0.704733	0.275841	-1.605166	0.000000	0.000000	4.000000	23.000000	0.000000
22072.547984	0.281427	0.544915	0.128249	80.096542	-75.384575	-2.697228	2.989843	0.000000	-4.007597	0.000000	0.000000	0.000000	0.704733	0.275841	-1.605166	0.000000	0.000000	4.000000	23.000000	0.000000
22072.551318	0.283522	0.546008	0.122777	80.085159	-73.293739	0.601940	2.886168	0.000000	-4.082895	0.000000	0.000000	0.000000	0.628693	0.327908	-1.641682	0.000000	0.000000	4.000000	23.000000	0.000000
22072.554651	0.283522	0.546008	0.122777	80.085159	-73.293739	0.601940	2.886168	0.000000	-4.082895	0.000000	0.000000	0.000000	0.628693	0.327908	-1.641682	0.000000	0.000000	4.000000	23.000000	0.000000
22072.557984	0.283522	0.546008	0.122777	80.085159	-73.293739	0.601940	2.886168	0.000000	-4.082895	0.000000	0.000000	0.000000	0.628693	0.327908	-1.641682	0.000000	0.000000	4.000000	23.000000	0.000000
22072.561318	0.285345	0.547254	0.117215	80.242287	-71.270149	3.756663	2.780218	0.000000	-4.155766	0.000000	0.000000	0.000000	0.546635	0.373809	-1.668634	0.000000	0.000000	4.000000	23.000000	0.000000
22072.564651	0.285345	0.547254	0.117215	80.242287	-71.270149	3.756663	2.780218	0.000000	-4.155766	0.000000	0.000000	0.000000	0.546635	0.373809	-1.668634	0.000000	0.000000	4.000000	23.000000	0.000000
22072.567984	0.285345	0.547254	0.117215	80.242287	-71.270149	3.756663	2.780218	0.000000	-4.155766	0.000000	0.000000	0.000000	0.546635	0.373809	-1.668634	0.000000	0.000000	4.000000	23.000000	0.000000
22072.571318	0.286989	0.548697	0.111487	80.399910	-68.981720	7.195604	2.672493	0.000000	-4.225847	0.000000	0.000000	0.000000	0.493488	0.433006	-1.718459	0.000000	0.000000	4.000000	23.000000	0.000000
22072.574651	0.286989	0.548697	0.111487	80.399910	-68.981720	7.195604	2.672493	0.000000	-4.225847	0.000000	0.000000	0.000000	0.493488	0.433006	-1.718459	0.000000	0.000000	4.000000	23.000000	0.000000
22072.577984	0.286989	0.548697	0.111487	80.399910	-68.981720	7.195604	2.672493	0.000000	-4.225847	0.000000	0.000000	0.000000	0.493488	0.433006	-1.718459	0.000000	0.000000	4.000000	23.000000	0.000000
22072.581318	0.288349	0.550296	0.105651	80.496971	-66.438606	11.170331	2.560528	0.000000	-4.294612	0.000000	0.000000	0.000000	0.407718	0.479781	-1.750771	0.000000	0.000000	4.000000	23.000000	0.000000
22072.584651	0.288349	0.550296	0.105651	80.496971	-66.438606	11.170331	2.560528	0.000000	-4.294612	0.000000	0.000000	0.000000	0.407718	0.479781	-1.750771	0.000000	0.000000	4.000000	23.000000	0.000000
22072.587984	0.288349	0.550296	0.105651	80.496971	-66.438606	11.170331	2.560528	0.000000	-4.294612	0.000000	0.000000	0.000000	0.407718	0.479781	-1.750771	0.000000	0.000000	4.000000	23.000000	0.000000
22072.591318	0.289422	0.551931	0.099644	80.573647	-63.940586	15.248428	2.446110	0.000000	-4.360796	0.000000	0.000000	0.000000	0.321959	0.490435	-1.802041	0.000000	0.000000	4.000000	23.000000	0.000000
22072.594651	0.289422	0.551931	0.099644	80.573647	-63.940586	15.248428	2.446110	0.000000	-4.360796	0.000000	0.000000	0.000000	0.321959	0.490435	-1.802041	0.000000	0.000000	4.000000	23.000000	0.000000
22072.597984	0.289422	0.551931	0.099644	80.573647	-63.940586	15.248428	2.446110	0.000000	-4.360796	0.000000	0.000000	0.000000	0.321959	0.490435	-1.802041	0.000000	0.000000	4.000000	23.000000	0.000000
22072.601318	0.290145	0.553610	0.093475	80.610413	-61.564629	18.828789	2.327785	0.000000	-4.425089	0.000000	0.000000	0.000000	0.216893	0.503689	-1.850675	0.000000	0.000000	4.000000	23.000000	0.000000
22072.604651	0.290145	0.553610	0.093475	80.610413	-61.564629	18.828789	2.327785	0.000000	-4.425089	0.000000	0.000000	0.000000	0.216893	0.503689	-1.850675	0.000000	0.000000	4.000000	23.000000	0.000000
22072.607984	0.290145	0.553610	0.093475	80.610413	-61.564629	18.828789	2.327785	0.000000	-4.425089	0.000000	0.000000	0.000000	0.216893	0.503689	-1.850675	0.000000	0.000000	4.000000	23.000000	0.000000
22072.611318	0.290360	0.555335	0.087162	80.568283	-59.282711	21.563314	2.205861	0.000000	-4.487113	0.000000	0.000000	0.000000	0.064710	0.517407	-1.893933	0.000000	0.000000	4.000000	23.000000	0.000000
22072.614651	0.290360	0.555335	0.087162	80.568283	-59.282711	21.563314	2.205861	0.000000	-4.487113	0.000000	0.000000	0.000000	0.064710	0.517407	-1.893933	0.000000	0.000000	4.000000	23.000000	0.000000
22072.617984	0.290360	0.555335	0.087162	80.568283	-59.282711	21.563314	2.205861	0.000000	-4.487113	0.000000	0.000000	0.000000	0.064710	0.517407	-1.893933	0.000000	0.000000	4.000000	23.000000	0.000000
22072.621318	0.290017	0.557036	0.080785	80.438034	-57.156853	23.782160	2.081563	0.000000	-4.546107	0.000000	0.000000	0.000000	-0.103008	0.510306	-1.913023	0.000000	0.000000	4.000000	23.000000	0.000000
22072.624651	0.290017	0.557036	0.080785	80.438034	-57.156853	23.782160	2.081563	0.000000	-4.546107	0.000000	0.000000	0.000000	-0.103008	0.510306	-1.913023	0.000000	0.000000	4.000000	23.000000	0.000000
22072.627984	0.290017	0.557036	0.080785	80.438034	-57.156853	23.782160	2.081563	0.000000	-4.546107	0.000000	0.000000	0.000000	-0.103008	0.510306	-1.913023	0.000000	0.000000	4.000000	23.000000	0.000000
22072.631318	0.289154	0.558633	0.074402	80.322037	-55.151100	25.816593	1.956275	0.000000	-4.601412	0.000000	0.000000	0.000000	-0.258831	0.479230	-1.914876	0.000000	0.000000	4.000000	23.000000	0.000000
22072.634651	0.289154	0.558633	0.074402	80.322037	-55.151100	25.816593	1.956275	0.000000	-4.601412	0.000000	0.000000	0.000000	-0.258831	0.479230	-1.914876	0.000000	0.000000	4.000000	23.000000	0.000000
22072.637984	0.289154	0.558633	0.074402	80.322037	-55.151100	25.816593	1.956275	0.000000	-4.601412	0.000000	0.000000	0.000000	-0.258831	0.479230	-1.914876	0.000000	0.000000	4.000000	23.000000	0.000000
22072.641318	0.287838	0.560117	0.067937	80.318863	-53.018898	27.927292	1.830214	0.000000	-4.652990	0.000000	0.000000	0.000000	-0.394874	0.445321	-1.939624	0.000000	0.000000	4.000000	23.000000	0.000000
22072.644651	0.287838	0.560117	0.067937	80.318863	-53.018898	27.927292	1.830214	0.000000	-4.652990	0.000000	0.000000	0.000000	-0.394874	0.445321	-1.939624	0.000000	0.000000	4.000000	23.000000	0.000000
22072.647984	0.287838	0.560117	0.067937	80.318863	-53.018898	27.927292	1.830214	0.000000	-4.652990	0.000000	0.000000	0.000000	-0.394874	0.445321	-1.939624	0.000000	0.000000	4.000000	23.000000	0.000000
22072.651318	0.286153	0.561420	0.061354	80.429482	-50.474907	30.315840	1.700578	0.000000	-4.701918	0.000000	0.000000	0.000000	-0.505370	0.390805	-1.974865	0.000000	0.000000	4.000000	23.000000	0.000000
22072.654651	0.286153	0.561420	0.061354	80.429482	-50.474907	30.315840	1.700578	0.000000	-4.701918	0.000000	0.000000	0.000000	-0.505370	0.390805	-1.974865	0.000000	0.000000	4.000000	23.000000	0.000000
22072.657984	0.286153	0.561420	0.061354	80.429482	-50.474907	30.315840	1.700578	0.000000	-4.701918	0.000000	0.000000	0.000000	-0.505370	0.390805	-1.974865	0.000000	0.000000	4.000000	23.000000	0.000000
22072.661318	0.284265	0.562578	0.054596	80.655106	-47.157780	33.571217	1.565122	0.000000	-4.748725	0.000000	0.000000	0.000000	-0.566425	0.347413	-2.027304	0.000000	0.000000	4.000000	23.000000	0.000000
22072.664651	0.284265	0.562578	0.054596	80.655106	-47.157780	33.571217	1.565122	0.000000	-4.748725	0.000000	0.000000	0.000000	-0.566425	0.347413	-2.027304	0.000000	0.000000	4.000000	23.000000	0.000000
22072.667984	0.284265	0.562578	0.054596	80.655106	-47.157780	33.571217	1.565122	0.000000	-4.748725	0.000000	0.000000	0.000000	-0.566425	0.347413	-2.027304	0.000000	0.000000	4.000000	23.000000	0.000000
22072.671318	0.282210	0.563544	0.047561	80.954559	-42.971554	37.807785	1.420420	0.000000	-4.793997	0.000000	0.000000	0.000000	-0.616512	0.289742	-2.110668	0.000000	0.000000	4.000000	23.000000	0.000000
22072.674651	0.282210	0.563544	0.047561	80.954559	-42.971554	37.807785	1.420420	0.000000	-4.793997	0.000000	0.000000	0.000000	-0.616512	0.289742	-2.110668	0.000000	0.000000	4.000000	23.000000	0.000000
22072.677984	0.282210	0.563544	0.047561	80.954559	-42.971554	37.807785	1.420420	0.000000	-4.793997	0.000000	0.000000	0.000000	-0.616512	0.289742	-2.110668	0.000000	0.000000	4.000000	23.000000	0.000000
22072.681318	0.279807	0.564328	0.040319	81.228149	-37.925587	43.095348	1.262795	0.000000	-4.837908	0.000000	0.000000	0.000000	-0.721131	0.235081	-2.172638	0.000000	0.000000	4.000000	23.000000	0.000000
22072.684651	0.279807	0.564328	0.040319	81.228149	-37.925587	43.095348	1.262795	0.000000	-4.837908	0.000000	0.000000	0.000000	-0.721131	0.235081	-2.172638	0.000000	0.000000	4.000000	23.000000	0.000000
22072.687984	0.279807	0.564328	0.040319	81.228149	-37.925587	43.095348	1.262795	0.000000	-4.837908	0.000000	0.000000	0.000000	-0.721131	0.235081	-2.172638	0.000000	0.000000	4.000000	23.000000	0.000000
22072.691318	0.277009	0.564983	0.032946	81.393349	-31.916430	49.705109	1.093999	0.000000	-4.878849	0.000000	0.000000	0.000000	-0.839174	0.196722	-2.211782	0.000000	0.000000	4.000000	23.000000	0.000000
22072.694651	0.277009	0.564983	0.032946	81.393349	-31.916430	49.705109	1.093999	0.000000	-4.878849	0.000000	0.000000	0.000000	-0.839174	0.196722	-2.211782	0.000000	0.000000	4.000000	23.000000	0.000000
22072.697984	0.277009	0.564983	0.032946	81.393349	-31.916430	49.705109	1.093999	0.000000	-4.878849	0.000000	0.000000	0.000000	-0.839174	0.196722	-2.211782	0.000000	0.000000	4.000000	23.000000	0.000000
22072.701318	0.273871	0.565564	0.025466	81.359642	-25.077816	57.085148	0.914915	0.000000	-4.915580	0.000000	0.000000	0.000000	-0.941428	0.174234	-2.244025	0.000000	0.000000	4.000000	23.000000	0.000000
22072.704651	0.273871	0.565564	0.025466	81.359642	-25.077816	57.085148	0.914915	0.000000	-4.915580	0.000000	0.000000	0.000000	-0.941428	0.174234	-2.244025	0.000000	0.000000	4.000000	23.000000	0.000000
22072.707984	0.273871	0.565564	0.025466	81.359642	-25.077816	57.085148	0.914915	0.000000	-4.915580	0.000000	0.000000	0.000000	-0.941428	0.174234	-2.244025	0.000000	0.000000	4.000000	23.000000	0.000000
22072.711318	0.270289	0.566178	0.018048	81.016243	-17.583975	64.683647	0.724589	0.000000	-4.947218	0.000000	0.000000	0.000000	-1.074682	0.184166	-2.225314	0.000000	0.000000	4.000000	23.000000	0.000000
22072.714651	0.270289	0.566178	0.018048	81.016243	-17.583975	64.683647	0.724589	0.000000	-4.947218	0.000000	0.000000	0.000000	-1.074682	0.184166	-2.225314	0.000000	0.000000	4.000000	23.000000	0.000000
22072.717984	0.270289	0.566178	0.018048	81.016243	-17.583975	64.683647	0.724589	0.000000	-4.947218	0.000000	0.000000	0.000000	-1.074682	0.184166	-2.225314	0.000000	0.000000	4.000000	23.000000	0.000000
22072.721318	0.266339	0.566791	0.010844	80.340904	-10.195459	72.132736	0.526976	0.000000	-4.972152	0.000000	0.000000	0.000000	-1.185078	0.183770	-2.161289	0.000000	0.000000	4.000000	23.000000	0.000000
22072.724651	0.266339	0.566791	0.010844	80.340904	-10.195459	72.132736	0.526976	0.000000	-4.972152	0.000000	0.000000	0.000000	-1.185078	0.183770	-2.161289	0.000000	0.000000	4.000000	23.000000	0.000000
22072.727984	0.266339	0.566791	0.010844	80.340904	-10.195459	72.132736	0.526976	0.000000	-4.972152	0.000000	0.000000	0.000000	-1.185078	0.183770	-2.161289	0.000000	0.000000	4.000000	23.000000	0.000000
22072.731318	0.262087	0.567363	0.003780	79.422256	-3.787333	78.590347	0.325267	0.000000	-4.989409	0.000000	0.000000	0.000000	-1.275364	0.171701	-2.119081	0.000000	0.000000	4.000000	23.000000	0.000000
22072.734651	0.262087	0.567363	0.003780	79.422256	-3.787333	78.590347	0.325267	0.000000	-4.989409	0.000000	0.000000	0.000000	-1.275364	0.171701	-2.119081	0.000000	0.000000	4.000000	23.000000	0.000000
22072.737984	0.262087	0.567363	0.003780	79.422256	-3.787333	78.590347	0.325267	0.000000	-4.989409	0.000000	0.000000	0.000000	-1.275364	0.171701	-2.119081	0.000000	0.000000	4.000000	23.000000	0.000000
22072.741318	0.257502	0.567858	-0.003232	78.415138	1.343066	83.802292	0.116580	0.000000	-4.998641	0.000000	0.000000	0.000000	-1.375626	0.148630	-2.103757	0.000000	0.000000	4.000000	23.000000	0.000000
22072.744651	0.257502	0.567858	-0.003232	78.415138	1.343066	83.802292	0.116580	0.000000	-4.998641	0.000000	0.000000	0.000000	-1.375626	0.148630	-2.103757	0.000000	0.000000	4.000000	23.000000	0.000000
22072.747984	0.257502	0.567858	-0.003232	78.415138	1.343066	83.802292	0.116580	0.000000	-4.998641	0.000000	0.000000	0.000000	-1.375626	0.148630	-2.103757	0.000000	0.000000	4.000000	23.000000	0.000000
22072.751318	0.252661	0.568245	-0.010087	77.384880	5.594286	88.229706	-0.102589	0.000000	-4.998947	0.000000	0.000000	0.000000	-1.452371	0.115869	-2.056487	0.000000	0.000000	4.000000	23.000000	0.000000
22072.754651	0.252661	0.568245	-0.010087	77.384880	5.594286	88.229706	-0.102589	0.000000	-4.998947	0.000000	0.000000	0.000000	-1.452371	0.115869	-2.056487	0.000000	0.000000	4.000000	23.000000	0.000000
22072.757984	0.252661	0.568245	-0.010087	77.384880	5.594286	88.229706	-0.102589	0.000000	-4.998947	0.000000	0.000000	0.000000	-1.452371	0.115869	-2.056487	0.000000	0.000000	4.000000	23.000000	0.000000
22072.761318	0.247563	0.568470	-0.016914	76.384094	9.201771	92.135971	-0.329661	0.000000	-4.989120	0.000000	0.000000	0.000000	-1.529209	0.067619	-2.048169	0.000000	0.000000	4.000000	23.000000	0.000000
22072.764651	0.247563	0.568470	-0.016914	76.384094	9.201771	92.135971	-0.329661	0.000000	-4.989120	0.000000	0.000000	0.000000	-1.529209	0.067619	-2.048169	0.000000	0.000000	4.000000	23.000000	0.000000
22072.767984	0.247563	0.568470	-0.016914	76.384094	9.201771	92.135971	-0.329661	0.000000	-4.989120	0.000000	0.000000	0.000000	-1.529209	0.067619	-2.048169	0.000000	0.000000	4.000000	23.000000	0.000000
22072.771318	0.242148	0.568555	-0.023661	75.419090	12.259266	95.614624	-0.569396	0.000000	-4.967473	0.000000	0.000000	0.000000	-1.624783	0.025406	-2.023915	0.000000	0.000000	4.000000	23.000000	0.000000
22072.774651	0.242148	0.568555	-0.023661	75.419090	12.259266	95.614624	-0.569396	0.000000	-4.967473	0.000000	0.000000	0.000000	-1.624783	0.025406	-2.023915	0.000000	0.000000	4.000000	23.000000	0.000000
22072.777984	0.242148	0.568555	-0.023661	75.419090	12.259266	95.614624	-0.569396	0.000000	-4.967473	0.000000	0.000000	0.000000	-1.624783	0.025406	-2.023915	0.000000	0.000000	4.000000	23.000000	0.000000
22072.781318	0.236485	0.568546	-0.030283	74.473236	14.863189	98.749947	-0.820968	0.000000	-4.932140	0.000000	0.000000	0.000000	-1.698660	-0.002731	-1.986565	0.000000	0.000000	4.000000	23.000000	0.000000
22072.784651	0.236485	0.568546	-0.030283	74.473236	14.863189	98.749947	-0.820968	0.000000	-4.932140	0.000000	0.000000	0.000000	-1.698660	-0.002731	-1.986565	0.000000	0.000000	4.000000	23.000000	0.000000
22072.787984	0.236485	0.568546	-0.030283	74.473236	14.863189	98.749947	-0.820968	0.000000	-4.932140	0.000000	0.000000	0.000000	-1.698660	-0.002731	-1.986565	0.000000	0.000000	4.000000	23.000000	0.000000
22072.791318	0.230556	0.568508	-0.036664	73.529900	17.122236	101.664886	-1.083038	0.000000	-4.881293	0.000000	0.000000	0.000000	-1.778667	-0.011403	-1.914238	0.000000	0.000000	4.000000	23.000000	0.000000
22072.794651	0.230556	0.568508	-0.036664	73.529900	17.122236	101.664886	-1.083038	0.000000	-4.881293	0.000000	0.000000	0.000000	-1.778667	-0.011403	-1.914238	0.000000	0.000000	4.000000	23.000000	0.000000
22072.797984	0.230556	0.568508	-0.036664	73.529900	17.122236	101.664886	-1.083038	0.000000	-4.881293	0.000000	0.000000	0.000000	-1.778667	-0.011403	-1.914238	0.000000	0.000000	4.000000	23.000000	0.000000
22072.801318	0.224406	0.568489	-0.042668	72.592896	19.004232	104.207962	-1.351832	0.000000	-4.813787	0.000000	0.000000	0.000000	-1.845035	-0.005653	-1.801446	0.000000	0.000000	4.000000	23.000000	0.000000
22072.804651	0.224406	0.568489	-0.042668	72.592896	19.004232	104.207962	-1.351832	0.000000	-4.813787	0.000000	0.000000	0.000000	-1.845035	-0.005653	-1.801446	0.000000	0.000000	4.000000	23.000000	0.000000
22072.807984	0.224406	0.568489	-0.042668	72.592896	19.004232	104.207962	-1.351832	0.000000	-4.813787	0.000000	0.000000	0.000000	-1.845035	-0.005653	-1.801446	0.000000	0.000000	4.000000	23.000000	0.000000
22072.811318	0.218008	0.568563	-0.048203	71.620422	20.451929	105.521645	-1.622123	0.000000	-4.729558	0.000000	0.000000	0.000000	-1.919574	0.022154	-1.660409	0.000000	0.000000	4.000000	23.000000	0.000000
22072.814651	0.218008	0.568563	-0.048203	71.620422	20.451929	105.521645	-1.622123	0.000000	-4.729558	0.000000	0.000000	0.000000	-1.919574	0.022154	-1.660409	0.000000	0.000000	4.000000	23.000000	0.000000
22072.817984	0.218008	0.568563	-0.048203	71.620422	20.451929	105.521645	-1.622123	0.000000	-4.729558	0.000000	0.000000	0.000000	-1.919574	0.022154	-1.660409	0.000000	0.000000	4.000000	23.000000	0.000000
22072.821318	0.211494	0.568669	-0.053199	70.642029	21.469086	105.416855	-1.890715	0.000000	-4.628736	0.000000	0.000000	0.000000	-1.954191	0.031987	-1.498686	0.000000	0.000000	4.000000	23.000000	0.000000
22072.824651	0.211494	0.568669	-0.053199	70.642029	21.469086	105.416855	-1.890715	0.000000	-4.628736	0.000000	0.000000	0.000000	-1.954191	0.031987	-1.498686	0.000000	0.000000	4.000000	23.000000	0.000000
22072.827984	0.211494	0.568669	-0.053199	70.642029	21.469086	105.416855	-1.890715	0.000000	-4.628736	0.000000	0.000000	0.000000	-1.954191	0.031987	-1.498686	0.000000	0.000000	4.000000	23.000000	0.000000
22072.831318	0.204758	0.568831	-0.057656	69.669266	22.152063	104.432899	-2.153177	0.000000	-4.512630	0.000000	0.000000	0.000000	-2.020679	0.048447	-1.337270	0.000000	0.000000	4.000000	23.000000	0.000000
22072.834651	0.204758	0.568831	-0.057656	69.669266	22.152063	104.432899	-2.153177	0.000000	-4.512630	0.000000	0.000000	0.000000	-2.020679	0.048447	-1.337270	0.000000	0.000000	4.000000	23.000000	0.000000
22072.837984	0.204758	0.568831	-0.057656	69.669266	22.152063	104.432899	-2.153177	0.000000	-4.512630	0.000000	0.000000	0.000000	-2.020679	0.048447	-1.337270	0.000000	0.000000	4.000000	23.000000	0.000000
22072.841318	0.197689	0.568959	-0.061601	68.746780	22.608290	103.379112	-2.410852	0.000000	-4.380387	0.000000	0.000000	0.000000	-2.120834	0.038605	-1.183317	0.000000	0.000000	4.000000	23.000000	0.000000
22072.844651	0.197689	0.568959	-0.061601	68.746780	22.608290	103.379112	-2.410852	0.000000	-4.380387	0.000000	0.000000	0.000000	-2.120834	0.038605	-1.183317	0.000000	0.000000	4.000000	23.000000	0.000000
22072.847984	0.197689	0.568959	-0.061601	68.746780	22.608290	103.379112	-2.410852	0.000000	-4.380387	0.000000	0.000000	0.000000	-2.120834	0.038605	-1.183317	0.000000	0.000000	4.000000	23.000000	0.000000
22072.851318	0.190377	0.569094	-0.065125	68.066284	22.934214	102.779114	-2.666945	0.000000	-4.229351	0.000000	0.000000	0.000000	-2.193569	0.040227	-1.057202	0.000000	0.000000	4.000000	23.000000	0.000000
22072.854651	0.190377	0.569094	-0.065125	68.066284	22.934214	102.779114	-2.666945	0.000000	-4.229351	0.000000	0.000000	0.000000	-2.193569	0.040227	-1.057202	0.000000	0.000000	4.000000	23.000000	0.000000
22072.857984	0.190377	0.569094	-0.065125	68.066284	22.934214	102.779114	-2.666945	0.000000	-4.229351	0.000000	0.000000	0.000000	-2.193569	0.040227	-1.057202	0.000000	0.000000	4.000000	23.000000	0.000000
22072.861318	0.182807	0.569165	-0.068388	67.907906	23.199387	102.517998	-2.923098	0.000000	-4.056538	0.000000	0.000000	0.000000	-2.270897	0.021491	-0.978901	0.000000	0.000000	4.000000	23.000000	0.000000
22072.864651	0.182807	0.569165	-0.068388	67.907906	23.199387	102.517998	-2.923098	0.000000	-4.056538	0.000000	0.000000	0.000000	-2.270897	0.021491	-0.978901	0.000000	0.000000	4.000000	23.000000	0.000000
22072.867984	0.182807	0.569165	-0.068388	67.907906	23.199387	102.517998	-2.923098	0.000000	-4.056538	0.000000	0.000000	0.000000	-2.270897	0.021491	-0.978901	0.000000	0.000000	4.000000	23.000000	0.000000
22072.871318	0.175216	0.569293	-0.071246	68.035278	23.536514	102.305595	-3.183900	0.000000	-3.855228	0.000000	0.000000	0.000000	-2.277370	0.038321	-0.857418	0.000000	0.000000	4.000000	23.000000	0.000000
22072.874651	0.175216	0.569293	-0.071246	68.035278	23.536514	102.305595	-3.183900	0.000000	-3.855228	0.000000	0.000000	0.000000	-2.277370	0.038321	-0.857418	0.000000	0.000000	4.000000	23.000000	0.000000
22072.877984	0.175216	0.569293	-0.071246	68.035278	23.536514	102.305595	-3.183900	0.000000	-3.855228	0.000000	0.000000	0.000000	-2.277370	0.038321	-0.857418	0.000000	0.000000	4.000000	23.000000	0.000000
22072.881318	0.167608	0.569477	-0.073681	68.198555	23.987873	101.903572	-3.438429	0.000000	-3.630042	0.000000	0.000000	0.000000	-2.282328	0.055373	-0.730688	0.000000	0.000000	4.000000	23.000000	0.000000
22072.884651	0.167608	0.569477	-0.073681	68.198555	23.987873	101.903572	-3.438429	0.000000	-3.630042	0.000000	0.000000	0.000000	-2.282328	0.055373	-0.730688	0.000000	0.000000	4.000000	23.000000	0.000000
22072.887984	0.167608	0.569477	-0.073681	68.198555	23.987873	101.903572	-3.438429	0.000000	-3.630042	0.000000	0.000000	0.000000	-2.282328	0.055373	-0.730688	0.000000	0.000000	4.000000	23.000000	0.000000
22072.891318	0.160029	0.569727	-0.075622	68.309647	24.563116	101.573769	-3.684065	0.000000	-3.380411	0.000000	0.000000	0.000000	-2.273639	0.074719	-0.582313	0.000000	0.000000	4.000000	23.000000	0.000000
22072.894651	0.160029	0.569727	-0.075622	68.309647	24.563116	101.573769	-3.684065	0.000000	-3.380411	0.000000	0.000000	0.000000	-2.273639	0.074719	-0.582313	0.000000	0.000000	4.000000	23.000000	0.000000
22072.897984	0.160029	0.569727	-0.075622	68.309647	24.563116	101.573769	-3.684065	0.000000	-3.380411	0.000000	0.000000	0.000000	-2.273639	0.074719	-0.582313	0.000000	0.000000	4.000000	23.000000	0.000000
22072.901318	0.152298	0.570020	-0.077069	68.363396	25.204338	101.099525	-3.781117	0.000000	-3.001471	0.000000	0.000000	0.000000	-2.319367	0.087993	-0.434002	0.000000	0.000000	4.000000	23.000000	0.000000
22072.904651	0.152298	0.570020	-0.077069	68.363396	25.204338	101.099525	-3.781117	0.000000	-3.001471	0.000000	0.000000	0.000000	-2.319367	0.087993	-0.434002	0.000000	0.000000	4.000000	23.000000	0.000000
22072.907984	0.152298	0.570020	-0.077069	68.363396	25.204338	101.099525	-3.781117	0.000000	-3.001471	0.000000	0.000000	0.000000	-2.319367	0.087993	-0.434002	0.000000	0.000000	4.000000	23.000000	0.000000
22072.911318	0.144385	0.570333	-0.077968	68.353134	25.890614	100.592316	-3.853451	0.000000	-2.614910	0.000000	0.000000	0.000000	-2.373993	0.093804	-0.269813	0.000000	0.000000	4.000000	23.000000	0.000000
22072.914651	0.144385	0.570333	-0.077968	68.353134	25.890614	100.592316	-3.853451	0.000000	-2.614910	0.000000	0.000000	0.000000	-2.373993	0.093804	-0.269813	0.000000	0.000000	4.000000	23.000000	0.000000
22072.917984	0.144385	0.570333	-0.077968	68.353134	25.890614	100.592316	-3.853451	0.000000	-2.614910	0.000000	0.000000	0.000000	-2.373993	0.093804	-0.269813	0.000000	0.000000	4.000000	23.000000	0.000000
22072.921318	0.136206	0.570700	-0.078344	68.280655	26.570181	100.237900	-3.898419	0.000000	-2.219244	0.000000	0.000000	0.000000	-2.453733	0.110283	-0.112675	0.000000	0.000000	4.000000	23.000000	0.000000
22072.924651	0.136206	0.570700	-0.078344	68.280655	26.570181	100.237900	-3.898419	0.000000	-2.219244	0.000000	0.000000	0.000000	-2.453733	0.110283	-0.112675	0.000000	0.000000	4.000000	23.000000	0.000000
22072.927984	0.136206	0.570700	-0.078344	68.280655	26.570181	100.237900	-3.898419	0.000000	-2.219244	0.000000	0.000000	0.000000	-2.453733	0.110283	-0.112675	0.000000	0.000000	4.000000	23.000000	0.000000
22072.931318	0.127881	0.571069	-0.078269	68.141396	27.208317	99.875366	-3.917199	0.000000	-1.810289	0.000000	0.000000	0.000000	-2.497395	0.110622	0.022394	0.000000	0.000000	4.000000	23.000000	0.000000
22072.934651	0.127881	0.571069	-0.078269	68.141396	27.208317	99.875366	-3.917199	0.000000	-1.810289	0.000000	0.000000	0.000000	-2.497395	0.110622	0.022394	0.000000	0.000000	4.000000	23.000000	0.000000
22072.937984	0.127881	0.571069	-0.078269	68.141396	27.208317	99.875366	-3.917199	0.000000	-1.810289	0.000000	0.000000	0.000000	-2.497395	0.110622	0.022394	0.000000	0.000000	4.000000	23.000000	0.000000
22072.941318	0.119464	0.571492	-0.077697	67.930389	27.845211	99.120720	-3.913466	0.000000	-1.394056	0.000000	0.000000	0.000000	-2.525173	0.126882	0.171675	0.000000	0.000000	4.000000	23.000000	0.000000
22072.944651	0.119464	0.571492	-0.077697	67.930389	27.845211	99.120720	-3.913466	0.000000	-1.394056	0.000000	0.000000	0.000000	-2.525173	0.126882	0.171675	0.000000	0.000000	4.000000	23.000000	0.000000
22072.947984	0.119464	0.571492	-0.077697	67.930389	27.845211	99.120720	-3.913466	0.000000	-1.394056	0.000000	0.000000	0.000000	-2.525173	0.126882	0.171675	0.000000	0.000000	4.000000	23.000000	0.000000
22072.951318	0.111907	0.571875	-0.076820	67.684654	28.463200	98.291695	-3.884854	0.000000	-0.973194	0.000000	0.000000	0.000000	-2.267159	0.114857	0.263031	0.000000	0.000000	4.000000	23.000000	0.000000
22072.954651	0.111907	0.571875	-0.076820	67.684654	28.463200	98.291695	-3.884854	0.000000	-0.973194	0.000000	0.000000	0.000000	-2.267159	0.114857	0.263031	0.000000	0.000000	4.000000	23.000000	0.000000
22072.957984	0.111907	0.571875	-0.076820	67.684654	28.463200	98.291695	-3.884854	0.000000	-0.973194	0.000000	0.000000	0.000000	-2.267159	0.114857	0.263031	0.000000	0.000000	4.000000	23.000000	0.000000
22072.961318	0.102578	0.572335	-0.075275	67.509148	29.570696	98.235512	-3.841015	0.000000	-0.595334	0.000000	0.000000	0.000000	-2.798520	0.138231	0.463562	0.000000	0.000000	4.000000	23.000000	0.000000
22072.964651	0.102578	0.572335	-0.075275	67.509148	29.570696	98.235512	-3.841015	0.000000	-0.595334	0.000000	0.000000	0.000000	-2.798520	0.138231	0.463562	0.000000	0.000000	4.000000	23.000000	0.000000
22072.967984	0.102578	0.572335	-0.075275	67.509148	29.570696	98.235512	-3.841015	0.000000	-0.595334	0.000000	0.000000	0.000000	-2.798520	0.138231	0.463562	0.000000	0.000000	4.000000	23.000000	0.000000
22072.971318	0.094240	0.572620	-0.073577	67.634773	31.285635	99.476013	-3.763755	0.000000	-0.128914	0.000000	0.000000	0.000000	-2.501632	0.085262	0.509528	0.000000	0.000000	4.000000	23.000000	0.000000
22072.974651	0.094240	0.572620	-0.073577	67.634773	31.285635	99.476013	-3.763755	0.000000	-0.128914	0.000000	0.000000	0.000000	-2.501632	0.085262	0.509528	0.000000	0.000000	4.000000	23.000000	0.000000
22072.977984	0.094240	0.572620	-0.073577	67.634773	31.285635	99.476013	-3.763755	0.000000	-0.128914	0.000000	0.000000	0.000000	-2.501632	0.085262	0.509528	0.000000	0.000000	4.000000	23.000000	0.000000
22072.981318	0.085992	0.572850	-0.071451	67.869186	33.577065	100.882240	-3.678834	0.000000	0.288024	0.000000	0.000000	0.000000	-2.474348	0.069236	0.637607	0.000000	0.000000	4.000000	23.000000	0.000000
22072.984651	0.085992	0.572850	-0.071451	67.869186	33.577065	100.882240	-3.678834	0.000000	0.288024	0.000000	0.000000	0.000000	-2.474348	0.069236	0.637607	0.000000	0.000000	4.000000	23.000000	0.000000
22072.987984	0.085992	0.572850	-0.071451	67.869186	33.577065	100.882240	-3.678834	0.000000	0.288024	0.000000	0.000000	0.000000	-2.474348	0.069236	0.637607	0.000000	0.000000	4.000000	23.000000	0.000000
22072.991318	0.077757	0.573036	-0.068815	68.014397	36.072914	102.093948	-3.572566	0.000000	0.700416	0.000000	0.000000	0.000000	-2.470341	0.055663	0.790836	0.000000	0.000000	4.000000	23.000000	0.000000
22072.994651	0.077757	0.573036	-0.068815	68.014397	36.072914	102.093948	-3.572566	0.000000	0.700416	0.000000	0.000000	0.000000	-2.470341	0.055663	0.790836	0.000000	0.000000	4.000000	23.000000	0.000000
22072.997984	0.077757	0.573036	-0.068815	68.014397	36.072914	102.093948	-3.572566	0.000000	0.700416	0.000000	0.000000	0.000000	-2.470341	0.055663	0.790836	0.000000	0.000000	4.000000	23.000000	0.000000
22073.001318	0.069415	0.573118	-0.065683	68.084625	38.625923	103.474045	-3.440760	0.000000	1.112139	0.000000	0.000000	0.000000	-2.502729	0.024699	0.939704	0.000000	0.000000	4.000000	23.000000	0.000000
22073.004651	0.069415	0.573118	-0.065683	68.084625	38.625923	103.474045	-3.440760	0.000000	1.112139	0.000000	0.000000	0.000000	-2.502729	0.024699	0.939704	0.000000	0.000000	4.000000	23.000000	0.000000
22073.007984	0.069415	0.573118	-0.065683	68.084625	38.625923	103.474045	-3.440760	0.000000	1.112139	0.000000	0.000000	0.000000	-2.502729	0.024699	0.939704	0.000000	0.000000	4.000000	23.000000	0.000000
22073.011318	0.060878	0.573080	-0.062096	68.134605	41.157501	105.061607	-3.284142	0.000000	1.529261	0.000000	0.000000	0.000000	-2.561127	-0.011512	1.076004	0.000000	0.000000	4.000000	23.000000	0.000000
22073.014651	0.060878	0.573080	-0.062096	68.134605	41.157501	105.061607	-3.284142	0.000000	1.529261	0.000000	0.000000	0.000000	-2.561127	-0.011512	1.076004	0.000000	0.000000	4.000000	23.000000	0.000000
22073.017984	0.060878	0.573080	-0.062096	68.134605	41.157501	105.061607	-3.284142	0.000000	1.529261	0.000000	0.000000	0.000000	-2.561127	-0.011512	1.076004	0.000000	0.000000	4.000000	23.000000	0.000000
22073.021318	0.052280	0.572987	-0.058040	68.159660	43.599865	106.218742	-3.104808	0.000000	1.956116	0.000000	0.000000	0.000000	-2.579165	-0.027920	1.216706	0.000000	0.000000	4.000000	23.000000	0.000000
22073.024651	0.052280	0.572987	-0.058040	68.159660	43.599865	106.218742	-3.104808	0.000000	1.956116	0.000000	0.000000	0.000000	-2.579165	-0.027920	1.216706	0.000000	0.000000	4.000000	23.000000	0.000000
22073.027984	0.052280	0.572987	-0.058040	68.159660	43.599865	106.218742	-3.104808	0.000000	1.956116	0.000000	0.000000	0.000000	-2.579165	-0.027920	1.216706	0.000000	0.000000	4.000000	23.000000	0.000000
22073.031318	0.043836	0.572820	-0.053496	68.102547	46.085381	106.860092	-2.902024	0.000000	2.385977	0.000000	0.000000	0.000000	-2.533221	-0.050123	1.363312	0.000000	0.000000	4.000000	23.000000	0.000000
22073.034651	0.043836	0.572820	-0.053496	68.102547	46.085381	106.860092	-2.902024	0.000000	2.385977	0.000000	0.000000	0.000000	-2.533221	-0.050123	1.363312	0.000000	0.000000	4.000000	23.000000	0.000000
22073.037984	0.043836	0.572820	-0.053496	68.102547	46.085381	106.860092	-2.902024	0.000000	2.385977	0.000000	0.000000	0.000000	-2.533221	-0.050123	1.363312	0.000000	0.000000	4.000000	23.000000	0.000000
22073.041318	0.035712	0.572675	-0.048385	67.933380	48.890404	107.824089	-2.674805	0.000000	2.808180	0.000000	0.000000	0.000000	-2.437428	-0.043563	1.533447	0.000000	0.000000	4.000000	23.000000	0.000000
22073.044651	0.035712	0.572675	-0.048385	67.933380	48.890404	107.824089	-2.674805	0.000000	2.808180	0.000000	0.000000	0.000000	-2.437428	-0.043563	1.533447	0.000000	0.000000	4.000000	23.000000	0.000000
22073.047984	0.035712	0.572675	-0.048385	67.933380	48.890404	107.824089	-2.674805	0.000000	2.808180	0.000000	0.000000	0.000000	-2.437428	-0.043563	1.533447	0.000000	0.000000	4.000000	23.000000	0.000000
22073.051318	0.027982	0.572513	-0.042870	67.673996	52.344498	110.117210	-2.419231	0.000000	3.214418	0.000000	0.000000	0.000000	-2.318911	-0.048490	1.654459	0.000000	0.000000	4.000000	23.000000	0.000000
22073.054651	0.027982	0.572513	-0.042870	67.673996	52.344498	110.117210	-2.419231	0.000000	3.214418	0.000000	0.000000	0.000000	-2.318911	-0.048490	1.654459	0.000000	0.000000	4.000000	23.000000	0.000000
22073.057984	0.027982	0.572513	-0.042870	67.673996	52.344498	110.117210	-2.419231	0.000000	3.214418	0.000000	0.000000	0.000000	-2.318911	-0.048490	1.654459	0.000000	0.000000	4.000000	23.000000	0.000000
22073.061318	0.020581	0.572299	-0.036828	67.331917	56.284637	113.397888	-2.143487	0.000000	3.600903	0.000000	0.000000	0.000000	-2.220292	-0.064028	1.812552	0.000000	0.000000	4.000000	23.000000	0.000000
22073.064651	0.020581	0.572299	-0.036828	67.331917	56.284637	113.397888	-2.143487	0.000000	3.600903	0.000000	0.000000	0.000000	-2.220292	-0.064028	1.812552	0.000000	0.000000	4.000000	23.000000	0.000000
22073.067984	0.020581	0.572299	-0.036828	67.331917	56.284637	113.397888	-2.143487	0.000000	3.600903	0.000000	0.000000	0.000000	-2.220292	-0.064028	1.812552	0.000000	0.000000	4.000000	23.000000	0.000000
22073.071318	0.013512	0.572035	-0.030315	67.043472	60.313801	116.596100	-1.841395	0.000000	3.970952	0.000000	0.000000	0.000000	-2.120823	-0.079370	1.953732	0.000000	0.000000	4.000000	23.000000	0.000000
22073.074651	0.013512	0.572035	-0.030315	67.043472	60.313801	116.596100	-1.841395	0.000000	3.970952	0.000000	0.000000	0.000000	-2.120823	-0.079370	1.953732	0.000000	0.000000	4.000000	23.000000	0.000000
22073.077984	0.013512	0.572035	-0.030315	67.043472	60.313801	116.596100	-1.841395	0.000000	3.970952	0.000000	0.000000	0.000000	-2.120823	-0.079370	1.953732	0.000000	0.000000	4.000000	23.000000	0.000000
22073.081318	0.006704	0.571646	-0.023436	66.960663	64.275139	119.515701	-1.515774	0.000000	4.324422	0.000000	0.000000	0.000000	-2.042302	-0.116780	2.063904	0.000000	0.000000	4.000000	23.000000	0.000000
22073.084651	0.006704	0.571646	-0.023436	66.960663	64.275139	119.515701	-1.515774	0.000000	4.324422	0.000000	0.000000	0.000000	-2.042302	-0.116780	2.063904	0.000000	0.000000	4.000000	23.000000	0.000000
22073.087984	0.006704	0.571646	-0.023436	66.960663	64.275139	119.515701	-1.515774	0.000000	4.324422	0.000000	0.000000	0.000000	-2.042302	-0.116780	2.063904	0.000000	0.000000	4.000000	23.000000	0.000000
22073.091318	0.000179	0.571213	-0.016046	66.920654	68.161682	122.258682	-1.171790	0.000000	4.664806	0.000000	0.000000	0.000000	-1.957422	-0.129781	2.216931	0.000000	0.000000	4.000000	23.000000	0.000000
22073.094651	0.000179	0.571213	-0.016046	66.920654	68.161682	122.258682	-1.171790	0.000000	4.664806	0.000000	0.000000	0.000000	-1.957422	-0.129781	2.216931	0.000000	0.000000	4.000000	23.000000	0.000000
22073.097984	0.000179	0.571213	-0.016046	66.920654	68.161682	122.258682	-1.171790	0.000000	4.664806	0.000000	0.000000	0.000000	-1.957422	-0.129781	2.216931	0.000000	0.000000	4.000000	23.000000	0.000000
22073.101318	-0.005829	0.570691	-0.008193	66.833153	71.936249	124.380272	-0.793554	0.000000	4.936625	0.000000	0.000000	0.000000	-1.802315	-0.156590	2.355794	0.000000	0.000000	4.000000	23.000000	0.000000
22073.104651	-0.005829	0.570691	-0.008193	66.833153	71.936249	124.380272	-0.793554	0.000000	4.936625	0.000000	0.000000	0.000000	-1.802315	-0.156590	2.355794	0.000000	0.000000	4.000000	23.000000	0.000000
22073.107984	-0.005829	0.570691	-0.008193	66.833153	71.936249	124.380272	-0.793554	0.000000	4.936625	0.000000	0.000000	0.000000	-1.802315	-0.156590	2.355794	0.000000	0.000000	4.000000	23.000000	0.000000
22073.111318	-0.011341	0.570105	-0.000005	66.690689	75.589752	126.226746	-0.385951	0.000000	4.985082	0.000000	0.000000	0.000000	-1.653683	-0.175674	2.456428	0.000000	0.000000	4.000000	23.000000	0.000000
22073.114651	-0.011341	0.570105	-0.000005	66.690689	75.589752	126.226746	-0.385951	0.000000	4.985082	0.000000	0.000000	0.000000	-1.653683	-0.175674	2.456428	0.000000	0.000000	4.000000	23.000000	0.000000
22073.117984	-0.011341	0.570105	-0.000005	66.690689	75.589752	126.226746	-0.385951	0.000000	4.985082	0.000000	0.000000	0.000000	-1.653683	-0.175674	2.456428	0.000000	0.000000	4.000000	23.000000	0.000000
22073.121318	-0.016379	0.569472	0.008590	66.461815	79.100906	128.341873	-0.000237	0.000000	5.000000	0.000000	0.000000	0.000000	-1.511323	-0.190144	2.578612	0.000000	0.000000	4.000000	23.000000	0.000000
22073.124651	-0.016379	0.569472	0.008590	66.461815	79.100906	128.341873	-0.000237	0.000000	5.000000	0.000000	0.000000	0.000000	-1.511323	-0.190144	2.578612	0.000000	0.000000	4.000000	23.000000	0.000000
22073.127984	-0.016379	0.569472	0.008590	66.461815	79.100906	128.341873	-0.000237	0.000000	5.000000	0.000000	0.000000	0.000000	-1.511323	-0.190144	2.578612	0.000000	0.000000	4.000000	23.000000	0.000000
22073.131318	-0.020846	0.568853	0.017522	66.163414	82.446503	130.767014	0.368057	0.000000	4.986435	0.000000	0.000000	0.000000	-1.340099	-0.185699	2.679655	0.000000	0.000000	4.000000	23.000000	0.000000
22073.134651	-0.020846	0.568853	0.017522	66.163414	82.446503	130.767014	0.368057	0.000000	4.986435	0.000000	0.000000	0.000000	-1.340099	-0.185699	2.679655	0.000000	0.000000	4.000000	23.000000	0.000000
22073.137984	-0.020846	0.568853	0.017522	66.163414	82.446503	130.767014	0.368057	0.000000	4.986435	0.000000	0.000000	0.000000	-1.340099	-0.185699	2.679655	0.000000	0.000000	4.000000	23.000000	0.000000
22073.141318	-0.024588	0.568223	0.026726	65.852959	85.704994	133.291763	0.717483	0.000000	4.948254	0.000000	0.000000	0.000000	-1.122753	-0.188965	2.761006	0.000000	0.000000	4.000000	23.000000	0.000000
22073.144651	-0.024588	0.568223	0.026726	65.852959	85.704994	133.291763	0.717483	0.000000	4.948254	0.000000	0.000000	0.000000	-1.122753	-0.188965	2.761006	0.000000	0.000000	4.000000	23.000000	0.000000
22073.147984	-0.024588	0.568223	0.026726	65.852959	85.704994	133.291763	0.717483	0.000000	4.948254	0.000000	0.000000	0.000000	-1.122753	-0.188965	2.761006	0.000000	0.000000	4.000000	23.000000	0.000000
22073.151318	-0.027577	0.567595	0.036099	65.591667	88.929054	135.576843	1.048702	0.000000	4.888785	0.000000	0.000000	0.000000	-0.896700	-0.188337	2.812136	0.000000	0.000000	4.000000	23.000000	0.000000
22073.154651	-0.027577	0.567595	0.036099	65.591667	88.929054	135.576843	1.048702	0.000000	4.888785	0.000000	0.000000	0.000000	-0.896700	-0.188337	2.812136	0.000000	0.000000	4.000000	23.000000	0.000000
22073.157984	-0.027577	0.567595	0.036099	65.591667	88.929054	135.576843	1.048702	0.000000	4.888785	0.000000	0.000000	0.000000	-0.896700	-0.188337	2.812136	0.000000	0.000000	4.000000	23.000000	0.000000
22073.161318	-0.029953	0.566978	0.045618	65.446404	92.163551	137.557495	1.361357	0.000000	4.811102	0.000000	0.000000	0.000000	-0.712836	-0.184947	2.855557	0.000000	0.000000	4.000000	23.000000	0.000000
22073.164651	-0.029953	0.566978	0.045618	65.446404	92.163551	137.557495	1.361357	0.000000	4.811102	0.000000	0.000000	0.000000	-0.712836	-0.184947	2.855557	0.000000	0.000000	4.000000	23.000000	0.000000
22073.167984	-0.029953	0.566978	0.045618	65.446404	92.163551	137.557495	1.361357	0.000000	4.811102	0.000000	0.000000	0.000000	-0.712836	-0.184947	2.855557	0.000000	0.000000	4.000000	23.000000	0.000000
22073.171318	-0.031718	0.566377	0.055156	65.444794	95.542091	139.496521	1.656095	0.000000	4.717769	0.000000	0.000000	0.000000	-0.529294	-0.180469	2.861338	0.000000	0.000000	4.000000	23.000000	0.000000
22073.174651	-0.031718	0.566377	0.055156	65.444794	95.542091	139.496521	1.656095	0.000000	4.717769	0.000000	0.000000	0.000000	-0.529294	-0.180469	2.861338	0.000000	0.000000	4.000000	23.000000	0.000000
22073.177984	-0.031718	0.566377	0.055156	65.444794	95.542091	139.496521	1.656095	0.000000	4.717769	0.000000	0.000000	0.000000	-0.529294	-0.180469	2.861338	0.000000	0.000000	4.000000	23.000000	0.000000
22073.181318	-0.032826	0.565732	0.064626	65.573799	99.068039	141.452530	1.931231	0.000000	4.611979	0.000000	0.000000	0.000000	-0.332536	-0.193351	2.841002	0.000000	0.000000	4.000000	23.000000	0.000000
22073.184651	-0.032826	0.565732	0.064626	65.573799	99.068039	141.452530	1.931231	0.000000	4.611979	0.000000	0.000000	0.000000	-0.332536	-0.193351	2.841002	0.000000	0.000000	4.000000	23.000000	0.000000
22073.187984	-0.032826	0.565732	0.064626	65.573799	99.068039	141.452530	1.931231	0.000000	4.611979	0.000000	0.000000	0.000000	-0.332536	-0.193351	2.841002	0.000000	0.000000	4.000000	23.000000	0.000000
22073.191318	-0.033365	0.565060	0.074000	65.789673	102.743576	143.442917	2.187539	0.000000	4.496073	0.000000	0.000000	0.000000	-0.161727	-0.201581	2.812370	0.000000	0.000000	4.000000	23.000000	0.000000
22073.194651	-0.033365	0.565060	0.074000	65.789673	102.743576	143.442917	2.187539	0.000000	4.496073	0.000000	0.000000	0.000000	-0.161727	-0.201581	2.812370	0.000000	0.000000	4.000000	23.000000	0.000000
22073.197984	-0.033365	0.565060	0.074000	65.789673	102.743576	143.442917	2.187539	0.000000	4.496073	0.000000	0.000000	0.000000	-0.161727	-0.201581	2.812370	0.000000	0.000000	4.000000	23.000000	0.000000
22073.201318	-0.033330	0.564416	0.083289	66.005226	106.456276	145.643463	2.425925	0.000000	4.372058	0.000000	0.000000	0.000000	0.010407	-0.193455	2.786737	0.000000	0.000000	4.000000	23.000000	0.000000
22073.204651	-0.033330	0.564416	0.083289	66.005226	106.456276	145.643463	2.425925	0.000000	4.372058	0.000000	0.000000	0.000000	0.010407	-0.193455	2.786737	0.000000	0.000000	4.000000	23.000000	0.000000
22073.207984	-0.033330	0.564416	0.083289	66.005226	106.456276	145.643463	2.425925	0.000000	4.372058	0.000000	0.000000	0.000000	0.010407	-0.193455	2.786737	0.000000	0.000000	4.000000	23.000000	0.000000
22073.211318	-0.032715	0.563761	0.092419	66.205750	109.965179	147.756149	2.649033	0.000000	4.240593	0.000000	0.000000	0.000000	0.184618	-0.196468	2.738795	0.000000	0.000000	4.000000	23.000000	0.000000
22073.214651	-0.032715	0.563761	0.092419	66.205750	109.965179	147.756149	2.649033	0.000000	4.240593	0.000000	0.000000	0.000000	0.184618	-0.196468	2.738795	0.000000	0.000000	4.000000	23.000000	0.000000
22073.217984	-0.032715	0.563761	0.092419	66.205750	109.965179	147.756149	2.649033	0.000000	4.240593	0.000000	0.000000	0.000000	0.184618	-0.196468	2.738795	0.000000	0.000000	4.000000	23.000000	0.000000
22073.221318	-0.031418	0.563087	0.101474	66.478325	112.835663	149.389633	2.857307	0.000000	4.103145	0.000000	0.000000	0.000000	0.389103	-0.201989	2.716585	0.000000	0.000000	4.000000	23.000000	0.000000
22073.224651	-0.031418	0.563087	0.101474	66.478325	112.835663	149.389633	2.857307	0.000000	4.103145	0.000000	0.000000	0.000000	0.389103	-0.201989	2.716585	0.000000	0.000000	4.000000	23.000000	0.000000
22073.227984	-0.031418	0.563087	0.101474	66.478325	112.835663	149.389633	2.857307	0.000000	4.103145	0.000000	0.000000	0.000000	0.389103	-0.201989	2.716585	0.000000	0.000000	4.000000	23.000000	0.000000
22073.231318	-0.029460	0.562405	0.110387	66.942223	114.604103	150.194855	3.055799	0.000000	3.957535	0.000000	0.000000	0.000000	0.587331	-0.204584	2.673801	0.000000	0.000000	4.000000	23.000000	0.000000
22073.234651	-0.029460	0.562405	0.110387	66.942223	114.604103	150.194855	3.055799	0.000000	3.957535	0.000000	0.000000	0.000000	0.587331	-0.204584	2.673801	0.000000	0.000000	4.000000	23.000000	0.000000
22073.237984	-0.029460	0.562405	0.110387	66.942223	114.604103	150.194855	3.055799	0.000000	3.957535	0.000000	0.000000	0.000000	0.587331	-0.204584	2.673801	0.000000	0.000000	4.000000	23.000000	0.000000
22073.241318	-0.026922	0.561739	0.119064	67.528427	115.597549	150.325073	3.244133	0.000000	3.804681	0.000000	0.000000	0.000000	0.761561	-0.199918	2.603315	0.000000	0.000000	4.000000	23.000000	0.000000
22073.244651	-0.026922	0.561739	0.119064	67.528427	115.597549	150.325073	3.244133	0.000000	3.804681	0.000000	0.000000	0.000000	0.761561	-0.199918	2.603315	0.000000	0.000000	4.000000	23.000000	0.000000
22073.247984	-0.026922	0.561739	0.119064	67.528427	115.597549	150.325073	3.244133	0.000000	3.804681	0.000000	0.000000	0.000000	0.761561	-0.199918	2.603315	0.000000	0.000000	4.000000	23.000000	0.000000
22073.251318	-0.023808	0.561096	0.127405	68.162086	116.383408	150.251572	3.420857	0.000000	3.646605	0.000000	0.000000	0.000000	0.934092	-0.192814	2.502276	0.000000	0.000000	4.000000	23.000000	0.000000
22073.254651	-0.023808	0.561096	0.127405	68.162086	116.383408	150.251572	3.420857	0.000000	3.646605	0.000000	0.000000	0.000000	0.934092	-0.192814	2.502276	0.000000	0.000000	4.000000	23.000000	0.000000
22073.257984	-0.023808	0.561096	0.127405	68.162086	116.383408	150.251572	3.420857	0.000000	3.646605	0.000000	0.000000	0.000000	0.934092	-0.192814	2.502276	0.000000	0.000000	4.000000	23.000000	0.000000
22073.261318	-0.020104	0.560397	0.135365	68.866112	117.212318	150.167297	3.585794	0.000000	3.484549	0.000000	0.000000	0.000000	1.111163	-0.209728	2.387871	0.000000	0.000000	4.000000	23.000000	0.000000
22073.264651	-0.020104	0.560397	0.135365	68.866112	117.212318	150.167297	3.585794	0.000000	3.484549	0.000000	0.000000	0.000000	1.111163	-0.209728	2.387871	0.000000	0.000000	4.000000	23.000000	0.000000
22073.267984	-0.020104	0.560397	0.135365	68.866112	117.212318	150.167297	3.585794	0.000000	3.484549	0.000000	0.000000	0.000000	1.111163	-0.209728	2.387871	0.000000	0.000000	4.000000	23.000000	0.000000
22073.271318	-0.015911	0.559755	0.142862	69.690582	118.223938	150.172806	3.740066	0.000000	3.318419	0.000000	0.000000	0.000000	1.257997	-0.192789	2.249115	0.000000	0.000000	4.000000	23.000000	0.000000
22073.274651	-0.015911	0.559755	0.142862	69.690582	118.223938	150.172806	3.740066	0.000000	3.318419	0.000000	0.000000	0.000000	1.257997	-0.192789	2.249115	0.000000	0.000000	4.000000	23.000000	0.000000
22073.277984	-0.015911	0.559755	0.142862	69.690582	118.223938	150.172806	3.740066	0.000000	3.318419	0.000000	0.000000	0.000000	1.257997	-0.192789	2.249115	0.000000	0.000000	4.000000	23.000000	0.000000
22073.281318	-0.011225	0.559081	0.149913	70.616936	119.558586	150.400040	3.882757	0.000000	3.150270	0.000000	0.000000	0.000000	1.405802	-0.202030	2.115177	0.000000	0.000000	4.000000	23.000000	0.000000
22073.284651	-0.011225	0.559081	0.149913	70.616936	119.558586	150.400040	3.882757	0.000000	3.150270	0.000000	0.000000	0.000000	1.405802	-0.202030	2.115177	0.000000	0.000000	4.000000	23.000000	0.000000
22073.287984	-0.011225	0.559081	0.149913	70.616936	119.558586	150.400040	3.882757	0.000000	3.150270	0.000000	0.000000	0.000000	1.405802	-0.202030	2.115177	0.000000	0.000000	4.000000	23.000000	0.000000
22073.291318	-0.005985	0.558412	0.156473	71.604607	121.221405	150.871658	4.015498	0.000000	2.979224	0.000000	0.000000	0.000000	1.571957	-0.200690	1.968279	0.000000	0.000000	4.000000	23.000000	0.000000
22073.294651	-0.005985	0.558412	0.156473	71.604607	121.221405	150.871658	4.015498	0.000000	2.979224	0.000000	0.000000	0.000000	1.571957	-0.200690	1.968279	0.000000	0.000000	4.000000	23.000000	0.000000
22073.297984	-0.005985	0.558412	0.156473	71.604607	121.221405	150.871658	4.015498	0.000000	2.979224	0.000000	0.000000	0.000000	1.571957	-0.200690	1.968279	0.000000	0.000000	4.000000	23.000000	0.000000
22073.301318	-0.000307	0.557735	0.162618	72.619003	123.212570	151.614502	4.139755	0.000000	2.804002	0.000000	0.000000	0.000000	1.703292	-0.203309	1.843334	0.000000	0.000000	4.000000	23.000000	0.000000
22073.304651	-0.000307	0.557735	0.162618	72.619003	123.212570	151.614502	4.139755	0.000000	2.804002	0.000000	0.000000	0.000000	1.703292	-0.203309	1.843334	0.000000	0.000000	4.000000	23.000000	0.000000
22073.307984	-0.000307	0.557735	0.162618	72.619003	123.212570	151.614502	4.139755	0.000000	2.804002	0.000000	0.000000	0.000000	1.703292	-0.203309	1.843334	0.000000	0.000000	4.000000	23.000000	0.000000
22073.311318	0.005926	0.557055	0.168341	73.647934	125.477066	152.589462	4.255547	0.000000	2.624942	0.000000	0.000000	0.000000	1.869930	-0.203977	1.716961	0.000000	0.000000	4.000000	23.000000	0.000000
22073.314651	0.005926	0.557055	0.168341	73.647934	125.477066	152.589462	4.255547	0.000000	2.624942	0.000000	0.000000	0.000000	1.869930	-0.203977	1.716961	0.000000	0.000000	4.000000	23.000000	0.000000
22073.317984	0.005926	0.557055	0.168341	73.647934	125.477066	152.589462	4.255547	0.000000	2.624942	0.000000	0.000000	0.000000	1.869930	-0.203977	1.716961	0.000000	0.000000	4.000000	23.000000	0.000000
22073.321318	0.012596	0.556364	0.173658	74.672676	127.973373	153.803345	4.364704	0.000000	2.439131	0.000000	0.000000	0.000000	2.001008	-0.207188	1.594921	0.000000	0.000000	4.000000	23.000000	0.000000
22073.324651	0.012596	0.556364	0.173658	74.672676	127.973373	153.803345	4.364704	0.000000	2.439131	0.000000	0.000000	0.000000	2.001008	-0.207188	1.594921	0.000000	0.000000	4.000000	23.000000	0.000000
22073.327984	0.012596	0.556364	0.173658	74.672676	127.973373	153.803345	4.364704	0.000000	2.439131	0.000000	0.000000	0.000000	2.001008	-0.207188	1.594921	0.000000	0.000000	4.000000	23.000000	0.000000
22073.331318	0.019730	0.555668	0.178560	75.690651	130.589844	155.545319	4.466200	0.000000	2.247900	0.000000	0.000000	0.000000	2.140285	-0.208846	1.470784	0.000000	0.000000	4.000000	23.000000	0.000000
22073.334651	0.019730	0.555668	0.178560	75.690651	130.589844	155.545319	4.466200	0.000000	2.247900	0.000000	0.000000	0.000000	2.140285	-0.208846	1.470784	0.000000	0.000000	4.000000	23.000000	0.000000
22073.337984	0.019730	0.555668	0.178560	75.690651	130.589844	155.545319	4.466200	0.000000	2.247900	0.000000	0.000000	0.000000	2.140285	-0.208846	1.470784	0.000000	0.000000	4.000000	23.000000	0.000000
22073.341318	0.027293	0.554980	0.182987	76.702896	133.324661	158.029373	4.560392	0.000000	2.050079	0.000000	0.000000	0.000000	2.268762	-0.206205	1.328187	0.000000	0.000000	4.000000	23.000000	0.000000
22073.344651	0.027293	0.554980	0.182987	76.702896	133.324661	158.029373	4.560392	0.000000	2.050079	0.000000	0.000000	0.000000	2.268762	-0.206205	1.328187	0.000000	0.000000	4.000000	23.000000	0.000000
22073.347984	0.027293	0.554980	0.182987	76.702896	133.324661	158.029373	4.560392	0.000000	2.050079	0.000000	0.000000	0.000000	2.268762	-0.206205	1.328187	0.000000	0.000000	4.000000	23.000000	0.000000
22073.351318	0.035152	0.554246	0.186896	77.676331	136.376831	161.784973	4.646641	0.000000	1.846275	0.000000	0.000000	0.000000	2.357738	-0.220199	1.172440	0.000000	0.000000	4.000000	23.000000	0.000000
22073.354651	0.035152	0.554246	0.186896	77.676331	136.376831	161.784973	4.646641	0.000000	1.846275	0.000000	0.000000	0.000000	2.357738	-0.220199	1.172440	0.000000	0.000000	4.000000	23.000000	0.000000
22073.357984	0.035152	0.554246	0.186896	77.676331	136.376831	161.784973	4.646641	0.000000	1.846275	0.000000	0.000000	0.000000	2.357738	-0.220199	1.172440	0.000000	0.000000	4.000000	23.000000	0.000000
22073.361318	0.043357	0.553561	0.190283	78.628242	139.832199	166.300140	4.723729	0.000000	1.639020	0.000000	0.000000	0.000000	2.461718	-0.205525	1.016090	0.000000	0.000000	4.000000	23.000000	0.000000
22073.364651	0.043357	0.553561	0.190283	78.628242	139.832199	166.300140	4.723729	0.000000	1.639020	0.000000	0.000000	0.000000	2.461718	-0.205525	1.016090	0.000000	0.000000	4.000000	23.000000	0.000000
22073.367984	0.043357	0.553561	0.190283	78.628242	139.832199	166.300140	4.723729	0.000000	1.639020	0.000000	0.000000	0.000000	2.461718	-0.205525	1.016090	0.000000	0.000000	4.000000	23.000000	0.000000
22073.371318	0.051959	0.552910	0.193124	79.542343	143.615524	170.882065	4.792186	0.000000	1.426518	0.000000	0.000000	0.000000	2.580424	-0.195297	0.852446	0.000000	0.000000	4.000000	23.000000	0.000000
22073.374651	0.051959	0.552910	0.193124	79.542343	143.615524	170.882065	4.792186	0.000000	1.426518	0.000000	0.000000	0.000000	2.580424	-0.195297	0.852446	0.000000	0.000000	4.000000	23.000000	0.000000
22073.377984	0.051959	0.552910	0.193124	79.542343	143.615524	170.882065	4.792186	0.000000	1.426518	0.000000	0.000000	0.000000	2.580424	-0.195297	0.852446	0.000000	0.000000	4.000000	23.000000	0.000000
22073.381318	0.060812	0.552268	0.195341	80.421684	147.885406	175.808075	4.852128	0.000000	1.207005	0.000000	0.000000	0.000000	2.655916	-0.192788	0.665226	0.000000	0.000000	4.000000	23.000000	0.000000
22073.384651	0.060812	0.552268	0.195341	80.421684	147.885406	175.808075	4.852128	0.000000	1.207005	0.000000	0.000000	0.000000	2.655916	-0.192788	0.665226	0.000000	0.000000	4.000000	23.000000	0.000000
22073.387984	0.060812	0.552268	0.195341	80.421684	147.885406	175.808075	4.852128	0.000000	1.207005	0.000000	0.000000	0.000000	2.655916	-0.192788	0.665226	0.000000	0.000000	4.000000	23.000000	0.000000
22073.391318	0.069937	0.551648	0.196997	81.266907	152.826782	-178.343567	4.902324	0.000000	0.983471	0.000000	0.000000	0.000000	2.737456	-0.186007	0.496603	0.000000	0.000000	4.000000	23.000000	0.000000
22073.394651	0.069937	0.551648	0.196997	81.266907	152.826782	-178.343567	4.902324	0.000000	0.983471	0.000000	0.000000	0.000000	2.737456	-0.186007	0.496603	0.000000	0.000000	4.000000	23.000000	0.000000
22073.397984	0.069937	0.551648	0.196997	81.266907	152.826782	-178.343567	4.902324	0.000000	0.983471	0.000000	0.000000	0.000000	2.737456	-0.186007	0.496603	0.000000	0.000000	4.000000	23.000000	0.000000
22073.401318	0.079251	0.551049	0.198059	82.088844	158.736862	-171.427994	4.942775	0.000000	0.754305	0.000000	0.000000	0.000000	2.794245	-0.179595	0.318586	0.000000	0.000000	4.000000	23.000000	0.000000
22073.404651	0.079251	0.551049	0.198059	82.088844	158.736862	-171.427994	4.942775	0.000000	0.754305	0.000000	0.000000	0.000000	2.794245	-0.179595	0.318586	0.000000	0.000000	4.000000	23.000000	0.000000
22073.407984	0.079251	0.551049	0.198059	82.088844	158.736862	-171.427994	4.942775	0.000000	0.754305	0.000000	0.000000	0.000000	2.794245	-0.179595	0.318586	0.000000	0.000000	4.000000	23.000000	0.000000
22073.411318	0.088740	0.550480	0.198558	82.854523	166.025146	-163.226273	4.972786	0.000000	0.520960	0.000000	0.000000	0.000000	2.846743	-0.170795	0.149824	0.000000	0.000000	4.000000	23.000000	0.000000
22073.414651	0.088740	0.550480	0.198558	82.854523	166.025146	-163.226273	4.972786	0.000000	0.520960	0.000000	0.000000	0.000000	2.846743	-0.170795	0.149824	0.000000	0.000000	4.000000	23.000000	0.000000
22073.417984	0.088740	0.550480	0.198558	82.854523	166.025146	-163.226273	4.972786	0.000000	0.520960	0.000000	0.000000	0.000000	2.846743	-0.170795	0.149824	0.000000	0.000000	4.000000	23.000000	0.000000
22073.421318	0.098355	0.549942	0.198496	83.513023	174.927505	-153.586288	4.991980	0.000000	0.283087	0.000000	0.000000	0.000000	2.884426	-0.161253	-0.018594	0.000000	0.000000	4.000000	23.000000	0.000000
22073.424651	0.098355	0.549942	0.198496	83.513023	174.927505	-153.586288	4.991980	0.000000	0.283087	0.000000	0.000000	0.000000	2.884426	-0.161253	-0.018594	0.000000	0.000000	4.000000	23.000000	0.000000
22073.427984	0.098355	0.549942	0.198496	83.513023	174.927505	-153.586288	4.991980	0.000000	0.283087	0.000000	0.000000	0.000000	2.884426	-0.161253	-0.018594	0.000000	0.000000	4.000000	23.000000	0.000000
22073.431318	0.108175	0.549443	0.197888	84.020271	-174.887329	-142.131058	4.999829	0.000000	0.041439	0.000000	0.000000	0.000000	2.946040	-0.149650	-0.182407	0.000000	0.000000	4.000000	23.000000	0.000000
22073.434651	0.108175	0.549443	0.197888	84.020271	-174.887329	-142.131058	4.999829	0.000000	0.041439	0.000000	0.000000	0.000000	2.946040	-0.149650	-0.182407	0.000000	0.000000	4.000000	23.000000	0.000000
22073.437984	0.108175	0.549443	0.197888	84.020271	-174.887329	-142.131058	4.999829	0.000000	0.041439	0.000000	0.000000	0.000000	2.946040	-0.149650	-0.182407	0.000000	0.000000	4.000000	23.000000	0.000000
22073.441318	0.118070	0.548958	0.196820	84.345665	-163.930573	-128.924561	4.995739	0.000000	-0.206379	0.000000	0.000000	0.000000	2.968634	-0.145698	-0.320347	0.000000	0.000000	4.000000	23.000000	0.000000
22073.444651	0.118070	0.548958	0.196820	84.345665	-163.930573	-128.924561	4.995739	0.000000	-0.206379	0.000000	0.000000	0.000000	2.968634	-0.145698	-0.320347	0.000000	0.000000	4.000000	23.000000	0.000000
22073.447984	0.118070	0.548958	0.196820	84.345665	-163.930573	-128.924561	4.995739	0.000000	-0.206379	0.000000	0.000000	0.000000	2.968634	-0.145698	-0.320347	0.000000	0.000000	4.000000	23.000000	0.000000
22073.451318	0.128185	0.548564	0.195283	84.508774	-152.724136	-115.260704	4.979059	0.000000	-0.457136	0.000000	0.000000	0.000000	3.034331	-0.118232	-0.461231	0.000000	0.000000	4.000000	23.000000	0.000000
22073.454651	0.128185	0.548564	0.195283	84.508774	-152.724136	-115.260704	4.979059	0.000000	-0.457136	0.000000	0.000000	0.000000	3.034331	-0.118232	-0.461231	0.000000	0.000000	4.000000	23.000000	0.000000
22073.457984	0.128185	0.548564	0.195283	84.508774	-152.724136	-115.260704	4.979059	0.000000	-0.457136	0.000000	0.000000	0.000000	3.034331	-0.118232	-0.461231	0.000000	0.000000	4.000000	23.000000	0.000000
22073.461318	0.138479	0.548230	0.193310	84.511269	-141.556778	-102.252914	4.948723	0.000000	-0.714241	0.000000	0.000000	0.000000	3.088217	-0.100085	-0.591795	0.000000	0.000000	4.000000	23.000000	0.000000
22073.464651	0.138479	0.548230	0.193310	84.511269	-141.556778	-102.252914	4.948723	0.000000	-0.714241	0.000000	0.000000	0.000000	3.088217	-0.100085	-0.591795	0.000000	0.000000	4.000000	23.000000	0.000000
22073.467984	0.138479	0.548230	0.193310	84.511269	-141.556778	-102.252914	4.948723	0.000000	-0.714241	0.000000	0.000000	0.000000	3.088217	-0.100085	-0.591795	0.000000	0.000000	4.000000	23.000000	0.000000
22073.471318	0.148868	0.547953	0.190875	84.350349	-130.783661	-90.613358	4.903795	0.000000	-0.976113	0.000000	0.000000	0.000000	3.116736	-0.083188	-0.730624	0.000000	0.000000	4.000000	23.000000	0.000000
22073.474651	0.148868	0.547953	0.190875	84.350349	-130.783661	-90.613358	4.903795	0.000000	-0.976113	0.000000	0.000000	0.000000	3.116736	-0.083188	-0.730624	0.000000	0.000000	4.000000	23.000000	0.000000
22073.477984	0.148868	0.547953	0.190875	84.350349	-130.783661	-90.613358	4.903795	0.000000	-0.976113	0.000000	0.000000	0.000000	3.116736	-0.083188	-0.730624	0.000000	0.000000	4.000000	23.000000	0.000000
22073.481318	0.159224	0.547757	0.188048	84.012932	-120.511406	-79.350006	4.843772	0.000000	-1.240108	0.000000	0.000000	0.000000	3.106788	-0.058726	-0.848066	0.000000	0.000000	4.000000	23.000000	0.000000
22073.484651	0.159224	0.547757	0.188048	84.012932	-120.511406	-79.350006	4.843772	0.000000	-1.240108	0.000000	0.000000	0.000000	3.106788	-0.058726	-0.848066	0.000000	0.000000	4.000000	23.000000	0.000000
22073.487984	0.159224	0.547757	0.188048	84.012932	-120.511406	-79.350006	4.843772	0.000000	-1.240108	0.000000	0.000000	0.000000	3.106788	-0.058726	-0.848066	0.000000	0.000000	4.000000	23.000000	0.000000
22073.491318	0.169373	0.547602	0.184842	83.474060	-111.050575	-68.177124	4.769074	0.000000	-1.501976	0.000000	0.000000	0.000000	3.044795	-0.046530	-0.961757	0.000000	0.000000	4.000000	23.000000	0.000000
22073.494651	0.169373	0.547602	0.184842	83.474060	-111.050575	-68.177124	4.769074	0.000000	-1.501976	0.000000	0.000000	0.000000	3.044795	-0.046530	-0.961757	0.000000	0.000000	4.000000	23.000000	0.000000
22073.497984	0.169373	0.547602	0.184842	83.474060	-111.050575	-68.177124	4.769074	0.000000	-1.501976	0.000000	0.000000	0.000000	3.044795	-0.046530	-0.961757	0.000000	0.000000	4.000000	23.000000	0.000000
22073.501318	0.179143	0.547483	0.181275	82.693405	-102.634033	-57.435547	4.681167	0.000000	-1.756894	0.000000	0.000000	0.000000	2.930782	-0.035800	-1.070121	0.000000	0.000000	4.000000	23.000000	0.000000
22073.504651	0.179143	0.547483	0.181275	82.693405	-102.634033	-57.435547	4.681167	0.000000	-1.756894	0.000000	0.000000	0.000000	2.930782	-0.035800	-1.070121	0.000000	0.000000	4.000000	23.000000	0.000000
22073.507984	0.179143	0.547483	0.181275	82.693405	-102.634033	-57.435547	4.681167	0.000000	-1.756894	0.000000	0.000000	0.000000	2.930782	-0.035800	-1.070121	0.000000	0.000000	4.000000	23.000000	0.000000
22073.511318	0.188726	0.547414	0.177280	81.703552	-95.715057	-48.611618	4.582319	0.000000	-2.000587	0.000000	0.000000	0.000000	2.874998	-0.020454	-1.198444	0.000000	0.000000	4.000000	23.000000	0.000000
22073.514651	0.188726	0.547414	0.177280	81.703552	-95.715057	-48.611618	4.582319	0.000000	-2.000587	0.000000	0.000000	0.000000	2.874998	-0.020454	-1.198444	0.000000	0.000000	4.000000	23.000000	0.000000
22073.517984	0.188726	0.547414	0.177280	81.703552	-95.715057	-48.611618	4.582319	0.000000	-2.000587	0.000000	0.000000	0.000000	2.874998	-0.020454	-1.198444	0.000000	0.000000	4.000000	23.000000	0.000000
22073.521318	0.197995	0.547345	0.172924	80.645058	-90.468941	-42.637966	4.471271	0.000000	-2.237799	0.000000	0.000000	0.000000	2.780828	-0.020909	-1.306972	0.000000	0.000000	4.000000	23.000000	0.000000
22073.524651	0.197995	0.547345	0.172924	80.645058	-90.468941	-42.637966	4.471271	0.000000	-2.237799	0.000000	0.000000	0.000000	2.780828	-0.020909	-1.306972	0.000000	0.000000	4.000000	23.000000	0.000000
22073.527984	0.197995	0.547345	0.172924	80.645058	-90.468941	-42.637966	4.471271	0.000000	-2.237799	0.000000	0.000000	0.000000	2.780828	-0.020909	-1.306972	0.000000	0.000000	4.000000	23.000000	0.000000
22073.531318	0.207028	0.547273	0.168186	79.733505	-86.769623	-38.228489	4.350054	0.000000	-2.465163	0.000000	0.000000	0.000000	2.709854	-0.021575	-1.421290	0.000000	0.000000	4.000000	23.000000	0.000000
22073.534651	0.207028	0.547273	0.168186	79.733505	-86.769623	-38.228489	4.350054	0.000000	-2.465163	0.000000	0.000000	0.000000	2.709854	-0.021575	-1.421290	0.000000	0.000000	4.000000	23.000000	0.000000
22073.537984	0.207028	0.547273	0.168186	79.733505	-86.769623	-38.228489	4.350054	0.000000	-2.465163	0.000000	0.000000	0.000000	2.709854	-0.021575	-1.421290	0.000000	0.000000	4.000000	23.000000	0.000000
22073.541318	0.215613	0.547274	0.163168	79.245232	-84.663231	-33.922970	4.218299	0.000000	-2.684390	0.000000	0.000000	0.000000	2.575397	0.000465	-1.505394	0.000000	0.000000	4.000000	23.000000	0.000000
22073.544651	0.215613	0.547274	0.163168	79.245232	-84.663231	-33.922970	4.218299	0.000000	-2.684390	0.000000	0.000000	0.000000	2.575397	0.000465	-1.505394	0.000000	0.000000	4.000000	23.000000	0.000000
22073.547984	0.215613	0.547274	0.163168	79.245232	-84.663231	-33.922970	4.218299	0.000000	-2.684390	0.000000	0.000000	0.000000	2.575397	0.000465	-1.505394	0.000000	0.000000	4.000000	23.000000	0.000000
22073.551318	0.223718	0.547368	0.157909	79.202545	-83.819260	-29.961454	4.079704	0.000000	-2.890677	0.000000	0.000000	0.000000	2.431630	0.028089	-1.577847	0.000000	0.000000	4.000000	23.000000	0.000000
22073.554651	0.223718	0.547368	0.157909	79.202545	-83.819260	-29.961454	4.079704	0.000000	-2.890677	0.000000	0.000000	0.000000	2.431630	0.028089	-1.577847	0.000000	0.000000	4.000000	23.000000	0.000000
22073.557984	0.223718	0.547368	0.157909	79.202545	-83.819260	-29.961454	4.079704	0.000000	-2.890677	0.000000	0.000000	0.000000	2.431630	0.028089	-1.577847	0.000000	0.000000	4.000000	23.000000	0.000000
22073.561318	0.231240	0.547612	0.152507	79.242233	-83.519768	-26.892181	3.935859	0.000000	-3.083669	0.000000	0.000000	0.000000	2.256433	0.073258	-1.620316	0.000000	0.000000	4.000000	23.000000	0.000000
22073.564651	0.231240	0.547612	0.152507	79.242233	-83.519768	-26.892181	3.935859	0.000000	-3.083669	0.000000	0.000000	0.000000	2.256433	0.073258	-1.620316	0.000000	0.000000	4.000000	23.000000	0.000000
22073.567984	0.231240	0.547612	0.152507	79.242233	-83.519768	-26.892181	3.935859	0.000000	-3.083669	0.000000	0.000000	0.000000	2.256433	0.073258	-1.620316	0.000000	0.000000	4.000000	23.000000	0.000000
22073.571318	0.238081	0.547964	0.146989	79.218803	-83.442062	-25.252350	3.789903	0.000000	-3.261385	0.000000	0.000000	0.000000	2.052473	0.105521	-1.655514	0.000000	0.000000	4.000000	23.000000	0.000000
22073.574651	0.238081	0.547964	0.146989	79.218803	-83.442062	-25.252350	3.789903	0.000000	-3.261385	0.000000	0.000000	0.000000	2.052473	0.105521	-1.655514	0.000000	0.000000	4.000000	23.000000	0.000000
22073.577984	0.238081	0.547964	0.146989	79.218803	-83.442062	-25.252350	3.789903	0.000000	-3.261385	0.000000	0.000000	0.000000	2.052473	0.105521	-1.655514	0.000000	0.000000	4.000000	23.000000	0.000000
22073.581318	0.244295	0.548436	0.141331	79.184204	-83.485458	-25.200119	3.644233	0.000000	-3.423385	0.000000	0.000000	0.000000	1.864236	0.141507	-1.697438	0.000000	0.000000	4.000000	23.000000	0.000000
22073.584651	0.244295	0.548436	0.141331	79.184204	-83.485458	-25.200119	3.644233	0.000000	-3.423385	0.000000	0.000000	0.000000	1.864236	0.141507	-1.697438	0.000000	0.000000	4.000000	23.000000	0.000000
22073.587984	0.244295	0.548436	0.141331	79.184204	-83.485458	-25.200119	3.644233	0.000000	-3.423385	0.000000	0.000000	0.000000	1.864236	0.141507	-1.697438	0.000000	0.000000	4.000000	23.000000	0.000000
22073.591318	0.250077	0.548968	0.135456	79.166092	-83.444122	-25.766386	3.498652	0.000000	-3.572035	0.000000	0.000000	0.000000	1.734372	0.159845	-1.762379	0.000000	0.000000	4.000000	23.000000	0.000000
22073.594651	0.250077	0.548968	0.135456	79.166092	-83.444122	-25.766386	3.498652	0.000000	-3.572035	0.000000	0.000000	0.000000	1.734372	0.159845	-1.762379	0.000000	0.000000	4.000000	23.000000	0.000000
22073.597984	0.250077	0.548968	0.135456	79.166092	-83.444122	-25.766386	3.498652	0.000000	-3.572035	0.000000	0.000000	0.000000	1.734372	0.159845	-1.762379	0.000000	0.000000	4.000000	23.000000	0.000000
22073.601318	0.255421	0.549559	0.129374	79.246544	-83.076187	-24.721834	3.350114	0.000000	-3.711702	0.000000	0.000000	0.000000	1.603297	0.177268	-1.824731	0.000000	0.000000	4.000000	23.000000	0.000000
22073.604651	0.255421	0.549559	0.129374	79.246544	-83.076187	-24.721834	3.350114	0.000000	-3.711702	0.000000	0.000000	0.000000	1.603297	0.177268	-1.824731	0.000000	0.000000	4.000000	23.000000	0.000000
22073.607984	0.255421	0.549559	0.129374	79.246544	-83.076187	-24.721834	3.350114	0.000000	-3.711702	0.000000	0.000000	0.000000	1.603297	0.177268	-1.824731	0.000000	0.000000	4.000000	23.000000	0.000000
22073.611318	0.260562	0.550175	0.123029	79.427948	-82.377518	-22.165081	3.198828	0.000000	-3.842851	0.000000	0.000000	0.000000	1.542180	0.184672	-1.903374	0.000000	0.000000	4.000000	23.000000	0.000000
22073.614651	0.260562	0.550175	0.123029	79.427948	-82.377518	-22.165081	3.198828	0.000000	-3.842851	0.000000	0.000000	0.000000	1.542180	0.184672	-1.903374	0.000000	0.000000	4.000000	23.000000	0.000000
22073.617984	0.260562	0.550175	0.123029	79.427948	-82.377518	-22.165081	3.198828	0.000000	-3.842851	0.000000	0.000000	0.000000	1.542180	0.184672	-1.903374	0.000000	0.000000	4.000000	23.000000	0.000000
22073.621318	0.265474	0.550807	0.116393	79.638931	-81.389557	-18.988899	3.041102	0.000000	-3.968841	0.000000	0.000000	0.000000	1.473870	0.189672	-1.991048	0.000000	0.000000	4.000000	23.000000	0.000000
22073.624651	0.265474	0.550807	0.116393	79.638931	-81.389557	-18.988899	3.041102	0.000000	-3.968841	0.000000	0.000000	0.000000	1.473870	0.189672	-1.991048	0.000000	0.000000	4.000000	23.000000	0.000000
22073.627984	0.265474	0.550807	0.116393	79.638931	-81.389557	-18.988899	3.041102	0.000000	-3.968841	0.000000	0.000000	0.000000	1.473870	0.189672	-1.991048	0.000000	0.000000	4.000000	23.000000	0.000000
22073.631318	0.269878	0.551487	0.109589	79.803856	-80.102409	-15.738824	2.876600	0.000000	-4.089642	0.000000	0.000000	0.000000	1.321002	0.203928	-2.041058	0.000000	0.000000	4.000000	23.000000	0.000000
22073.634651	0.269878	0.551487	0.109589	79.803856	-80.102409	-15.738824	2.876600	0.000000	-4.089642	0.000000	0.000000	0.000000	1.321002	0.203928	-2.041058	0.000000	0.000000	4.000000	23.000000	0.000000
22073.637984	0.269878	0.551487	0.109589	79.803856	-80.102409	-15.738824	2.876600	0.000000	-4.089642	0.000000	0.000000	0.000000	1.321002	0.203928	-2.041058	0.000000	0.000000	4.000000	23.000000	0.000000
22073.641318	0.273750	0.552272	0.102585	79.891853	-78.599236	-12.753206	2.710467	0.000000	-4.201591	0.000000	0.000000	0.000000	1.161800	0.235629	-2.101103	0.000000	0.000000	4.000000	23.000000	0.000000
22073.644651	0.273750	0.552272	0.102585	79.891853	-78.599236	-12.753206	2.710467	0.000000	-4.201591	0.000000	0.000000	0.000000	1.161800	0.235629	-2.101103	0.000000	0.000000	4.000000	23.000000	0.000000
22073.647984	0.273750	0.552272	0.102585	79.891853	-78.599236	-12.753206	2.710467	0.000000	-4.201591	0.000000	0.000000	0.000000	1.161800	0.235629	-2.101103	0.000000	0.000000	4.000000	23.000000	0.000000
22073.651318	0.277101	0.553221	0.095475	79.984192	-76.975792	-10.436513	2.542078	0.000000	-4.305559	0.000000	0.000000	0.000000	1.005177	0.284680	-2.133138	0.000000	0.000000	4.000000	23.000000	0.000000
22073.654651	0.277101	0.553221	0.095475	79.984192	-76.975792	-10.436513	2.542078	0.000000	-4.305559	0.000000	0.000000	0.000000	1.005177	0.284680	-2.133138	0.000000	0.000000	4.000000	23.000000	0.000000
22073.657984	0.277101	0.553221	0.095475	79.984192	-76.975792	-10.436513	2.542078	0.000000	-4.305559	0.000000	0.000000	0.000000	1.005177	0.284680	-2.133138	0.000000	0.000000	4.000000	23.000000	0.000000
22073.661318	0.279781	0.554387	0.088289	80.028015	-75.036118	-8.778998	2.372671	0.000000	-4.401185	0.000000	0.000000	0.000000	0.803981	0.349831	-2.155829	0.000000	0.000000	4.000000	23.000000	0.000000
22073.664651	0.279781	0.554387	0.088289	80.028015	-75.036118	-8.778998	2.372671	0.000000	-4.401185	0.000000	0.000000	0.000000	0.803981	0.349831	-2.155829	0.000000	0.000000	4.000000	23.000000	0.000000
22073.667984	0.279781	0.554387	0.088289	80.028015	-75.036118	-8.778998	2.372671	0.000000	-4.401185	0.000000	0.000000	0.000000	0.803981	0.349831	-2.155829	0.000000	0.000000	4.000000	23.000000	0.000000
22073.671318	0.281835	0.555705	0.081108	79.997086	-72.499481	-6.522418	2.204023	0.000000	-4.488016	0.000000	0.000000	0.000000	0.616294	0.395452	-2.154372	0.000000	0.000000	4.000000	23.000000	0.000000
22073.674651	0.281835	0.555705	0.081108	79.997086	-72.499481	-6.522418	2.204023	0.000000	-4.488016	0.000000	0.000000	0.000000	0.616294	0.395452	-2.154372	0.000000	0.000000	4.000000	23.000000	0.000000
22073.677984	0.281835	0.555705	0.081108	79.997086	-72.499481	-6.522418	2.204023	0.000000	-4.488016	0.000000	0.000000	0.000000	0.616294	0.395452	-2.154372	0.000000	0.000000	4.000000	23.000000	0.000000
22073.681318	0.283204	0.557076	0.073927	79.921318	-69.617653	-3.240477	2.036811	0.000000	-4.566334	0.000000	0.000000	0.000000	0.410498	0.411169	-2.154297	0.000000	0.000000	4.000000	23.000000	0.000000
22073.684651	0.283204	0.557076	0.073927	79.921318	-69.617653	-3.240477	2.036811	0.000000	-4.566334	0.000000	0.000000	0.000000	0.410498	0.411169	-2.154297	0.000000	0.000000	4.000000	23.000000	0.000000
22073.687984	0.283204	0.557076	0.073927	79.921318	-69.617653	-3.240477	2.036811	0.000000	-4.566334	0.000000	0.000000	0.000000	0.410498	0.411169	-2.154297	0.000000	0.000000	4.000000	23.000000	0.000000
22073.691318	0.284009	0.558446	0.066719	79.838036	-66.759331	0.400345	1.871020	0.000000	-4.636732	0.000000	0.000000	0.000000	0.241602	0.410966	-2.162318	0.000000	0.000000	4.000000	23.000000	0.000000
22073.694651	0.284009	0.558446	0.066719	79.838036	-66.759331	0.400345	1.871020	0.000000	-4.636732	0.000000	0.000000	0.000000	0.241602	0.410966	-2.162318	0.000000	0.000000	4.000000	23.000000	0.000000
22073.697984	0.284009	0.558446	0.066719	79.838036	-66.759331	0.400345	1.871020	0.000000	-4.636732	0.000000	0.000000	0.000000	0.241602	0.410966	-2.162318	0.000000	0.000000	4.000000	23.000000	0.000000
22073.701318	0.284258	0.559783	0.059426	79.792358	-64.169075	3.495241	1.704348	0.000000	-4.700553	0.000000	0.000000	0.000000	0.074824	0.401255	-2.187857	0.000000	0.000000	4.000000	23.000000	0.000000
22073.704651	0.284258	0.559783	0.059426	79.792358	-64.169075	3.495241	1.704348	0.000000	-4.700553	0.000000	0.000000	0.000000	0.074824	0.401255	-2.187857	0.000000	0.000000	4.000000	23.000000	0.000000
22073.707984	0.284258	0.559783	0.059426	79.792358	-64.169075	3.495241	1.704348	0.000000	-4.700553	0.000000	0.000000	0.000000	0.074824	0.401255	-2.187857	0.000000	0.000000	4.000000	23.000000	0.000000
22073.711318	0.283941	0.561159	0.052130	79.860649	-61.930611	6.067510	1.534728	0.000000	-4.758636	0.000000	0.000000	0.000000	-0.095344	0.412661	-2.188755	0.000000	0.000000	4.000000	23.000000	0.000000
22073.714651	0.283941	0.561159	0.052130	79.860649	-61.930611	6.067510	1.534728	0.000000	-4.758636	0.000000	0.000000	0.000000	-0.095344	0.412661	-2.188755	0.000000	0.000000	4.000000	23.000000	0.000000
22073.717984	0.283941	0.561159	0.052130	79.860649	-61.930611	6.067510	1.534728	0.000000	-4.758636	0.000000	0.000000	0.000000	-0.095344	0.412661	-2.188755	0.000000	0.000000	4.000000	23.000000	0.000000
22073.721318	0.283028	0.562609	0.044819	79.951843	-59.837505	8.128172	1.363343	0.000000	-4.810540	0.000000	0.000000	0.000000	-0.273661	0.434852	-2.193225	0.000000	0.000000	4.000000	23.000000	0.000000
22073.724651	0.283028	0.562609	0.044819	79.951843	-59.837505	8.128172	1.363343	0.000000	-4.810540	0.000000	0.000000	0.000000	-0.273661	0.434852	-2.193225	0.000000	0.000000	4.000000	23.000000	0.000000
22073.727984	0.283028	0.562609	0.044819	79.951843	-59.837505	8.128172	1.363343	0.000000	-4.810540	0.000000	0.000000	0.000000	-0.273661	0.434852	-2.193225	0.000000	0.000000	4.000000	23.000000	0.000000
22073.731318	0.281475	0.564112	0.037661	80.025475	-57.753540	9.929585	1.189246	0.000000	-4.856511	0.000000	0.000000	0.000000	-0.466145	0.451038	-2.147488	0.000000	0.000000	4.000000	23.000000	0.000000
22073.734651	0.281475	0.564112	0.037661	80.025475	-57.753540	9.929585	1.189246	0.000000	-4.856511	0.000000	0.000000	0.000000	-0.466145	0.451038	-2.147488	0.000000	0.000000	4.000000	23.000000	0.000000
22073.737984	0.281475	0.564112	0.037661	80.025475	-57.753540	9.929585	1.189246	0.000000	-4.856511	0.000000	0.000000	0.000000	-0.466145	0.451038	-2.147488	0.000000	0.000000	4.000000	23.000000	0.000000
22073.741318	0.279173	0.565697	0.030646	80.089920	-55.624889	11.824634	1.015993	0.000000	-4.895688	0.000000	0.000000	0.000000	-0.690622	0.475468	-2.104614	0.000000	0.000000	4.000000	23.000000	0.000000
22073.744651	0.279173	0.565697	0.030646	80.089920	-55.624889	11.824634	1.015993	0.000000	-4.895688	0.000000	0.000000	0.000000	-0.690622	0.475468	-2.104614	0.000000	0.000000	4.000000	23.000000	0.000000
22073.747984	0.279173	0.565697	0.030646	80.089920	-55.624889	11.824634	1.015993	0.000000	-4.895688	0.000000	0.000000	0.000000	-0.690622	0.475468	-2.104614	0.000000	0.000000	4.000000	23.000000	0.000000
22073.751318	0.276104	0.567292	0.023800	80.146431	-53.330662	13.965407	0.842960	0.000000	-4.928430	0.000000	0.000000	0.000000	-0.920479	0.478474	-2.053758	0.000000	0.000000	4.000000	23.000000	0.000000
22073.754651	0.276104	0.567292	0.023800	80.146431	-53.330662	13.965407	0.842960	0.000000	-4.928430	0.000000	0.000000	0.000000	-0.920479	0.478474	-2.053758	0.000000	0.000000	4.000000	23.000000	0.000000
22073.757984	0.276104	0.567292	0.023800	80.146431	-53.330662	13.965407	0.842960	0.000000	-4.928430	0.000000	0.000000	0.000000	-0.920479	0.478474	-2.053758	0.000000	0.000000	4.000000	23.000000	0.000000
22073.761318	0.272310	0.568805	0.016981	80.190933	-50.766823	16.431631	0.669644	0.000000	-4.954955	0.000000	0.000000	0.000000	-1.138365	0.453849	-2.045722	0.000000	0.000000	4.000000	23.000000	0.000000
22073.764651	0.272310	0.568805	0.016981	80.190933	-50.766823	16.431631	0.669644	0.000000	-4.954955	0.000000	0.000000	0.000000	-1.138365	0.453849	-2.045722	0.000000	0.000000	4.000000	23.000000	0.000000
22073.767984	0.272310	0.568805	0.016981	80.190933	-50.766823	16.431631	0.669644	0.000000	-4.954955	0.000000	0.000000	0.000000	-1.138365	0.453849	-2.045722	0.000000	0.000000	4.000000	23.000000	0.000000
22073.771318	0.267805	0.570178	0.010163	80.214088	-47.570946	19.579432	0.490364	0.000000	-4.975896	0.000000	0.000000	0.000000	-1.351528	0.412062	-2.045378	0.000000	0.000000	4.000000	23.000000	0.000000
22073.774651	0.267805	0.570178	0.010163	80.214088	-47.570946	19.579432	0.490364	0.000000	-4.975896	0.000000	0.000000	0.000000	-1.351528	0.412062	-2.045378	0.000000	0.000000	4.000000	23.000000	0.000000
22073.777984	0.267805	0.570178	0.010163	80.214088	-47.570946	19.579432	0.490364	0.000000	-4.975896	0.000000	0.000000	0.000000	-1.351528	0.412062	-2.045378	0.000000	0.000000	4.000000	23.000000	0.000000
22073.781318	0.262767	0.571440	0.003347	80.210419	-43.352642	23.807838	0.302264	0.000000	-4.990855	0.000000	0.000000	0.000000	-1.511132	0.378647	-2.044862	0.000000	0.000000	4.000000	23.000000	0.000000
22073.784651	0.262767	0.571440	0.003347	80.210419	-43.352642	23.807838	0.302264	0.000000	-4.990855	0.000000	0.000000	0.000000	-1.511132	0.378647	-2.044862	0.000000	0.000000	4.000000	23.000000	0.000000
22073.787984	0.262767	0.571440	0.003347	80.210419	-43.352642	23.807838	0.302264	0.000000	-4.990855	0.000000	0.000000	0.000000	-1.511132	0.378647	-2.044862	0.000000	0.000000	4.000000	23.000000	0.000000
22073.791318	0.257373	0.572601	-0.003410	80.164604	-37.629833	29.634302	0.102782	0.000000	-4.998943	0.000000	0.000000	0.000000	-1.618380	0.348293	-2.026937	0.000000	0.000000	4.000000	23.000000	0.000000
22073.794651	0.257373	0.572601	-0.003410	80.164604	-37.629833	29.634302	0.102782	0.000000	-4.998943	0.000000	0.000000	0.000000	-1.618380	0.348293	-2.026937	0.000000	0.000000	4.000000	23.000000	0.000000
22073.797984	0.257373	0.572601	-0.003410	80.164604	-37.629833	29.634302	0.102782	0.000000	-4.998943	0.000000	0.000000	0.000000	-1.618380	0.348293	-2.026937	0.000000	0.000000	4.000000	23.000000	0.000000
22073.801318	0.251805	0.573751	-0.010117	79.978622	-30.864805	36.561218	-0.108310	0.000000	-4.998827	0.000000	0.000000	0.000000	-1.670391	0.344879	-2.012033	0.000000	0.000000	4.000000	23.000000	0.000000
22073.804651	0.251805	0.573751	-0.010117	79.978622	-30.864805	36.561218	-0.108310	0.000000	-4.998827	0.000000	0.000000	0.000000	-1.670391	0.344879	-2.012033	0.000000	0.000000	4.000000	23.000000	0.000000
22073.807984	0.251805	0.573751	-0.010117	79.978622	-30.864805	36.561218	-0.108310	0.000000	-4.998827	0.000000	0.000000	0.000000	-1.670391	0.344879	-2.012033	0.000000	0.000000	4.000000	23.000000	0.000000
22073.811318	0.245949	0.574876	-0.016610	79.574509	-23.949360	43.652718	-0.332473	0.000000	-4.988934	0.000000	0.000000	0.000000	-1.756907	0.337592	-1.947985	0.000000	0.000000	4.000000	23.000000	0.000000
22073.814651	0.245949	0.574876	-0.016610	79.574509	-23.949360	43.652718	-0.332473	0.000000	-4.988934	0.000000	0.000000	0.000000	-1.756907	0.337592	-1.947985	0.000000	0.000000	4.000000	23.000000	0.000000
22073.817984	0.245949	0.574876	-0.016610	79.574509	-23.949360	43.652718	-0.332473	0.000000	-4.988934	0.000000	0.000000	0.000000	-1.756907	0.337592	-1.947985	0.000000	0.000000	4.000000	23.000000	0.000000
22073.821318	0.239575	0.575967	-0.022810	78.933273	-17.912355	49.840702	-0.565383	0.000000	-4.967931	0.000000	0.000000	0.000000	-1.912126	0.327146	-1.860061	0.000000	0.000000	4.000000	23.000000	0.000000
22073.824651	0.239575	0.575967	-0.022810	78.933273	-17.912355	49.840702	-0.565383	0.000000	-4.967931	0.000000	0.000000	0.000000	-1.912126	0.327146	-1.860061	0.000000	0.000000	4.000000	23.000000	0.000000
22073.827984	0.239575	0.575967	-0.022810	78.933273	-17.912355	49.840702	-0.565383	0.000000	-4.967931	0.000000	0.000000	0.000000	-1.912126	0.327146	-1.860061	0.000000	0.000000	4.000000	23.000000	0.000000
22073.831318	0.232655	0.576968	-0.028695	78.137909	-13.115527	54.786232	-0.806430	0.000000	-4.934539	0.000000	0.000000	0.000000	-2.075868	0.300262	-1.765375	0.000000	0.000000	4.000000	23.000000	0.000000
22073.834651	0.232655	0.576968	-0.028695	78.137909	-13.115527	54.786232	-0.806430	0.000000	-4.934539	0.000000	0.000000	0.000000	-2.075868	0.300262	-1.765375	0.000000	0.000000	4.000000	23.000000	0.000000
22073.837984	0.232655	0.576968	-0.028695	78.137909	-13.115527	54.786232	-0.806430	0.000000	-4.934539	0.000000	0.000000	0.000000	-2.075868	0.300262	-1.765375	0.000000	0.000000	4.000000	23.000000	0.000000
22073.841318	0.225061	0.577843	-0.034245	77.271759	-9.344847	58.759121	-1.057102	0.000000	-4.886976	0.000000	0.000000	0.000000	-2.278285	0.262754	-1.665229	0.000000	0.000000	4.000000	23.000000	0.000000
22073.844651	0.225061	0.577843	-0.034245	77.271759	-9.344847	58.759121	-1.057102	0.000000	-4.886976	0.000000	0.000000	0.000000	-2.278285	0.262754	-1.665229	0.000000	0.000000	4.000000	23.000000	0.000000
22073.847984	0.225061	0.577843	-0.034245	77.271759	-9.344847	58.759121	-1.057102	0.000000	-4.886976	0.000000	0.000000	0.000000	-2.278285	0.262754	-1.665229	0.000000	0.000000	4.000000	23.000000	0.000000
22073.851318	0.216831	0.578625	-0.039438	76.417503	-6.154761	62.329212	-1.320536	0.000000	-4.822467	0.000000	0.000000	0.000000	-2.468878	0.234416	-1.557687	0.000000	0.000000	4.000000	23.000000	0.000000
22073.854651	0.216831	0.578625	-0.039438	76.417503	-6.154761	62.329212	-1.320536	0.000000	-4.822467	0.000000	0.000000	0.000000	-2.468878	0.234416	-1.557687	0.000000	0.000000	4.000000	23.000000	0.000000
22073.857984	0.216831	0.578625	-0.039438	76.417503	-6.154761	62.329212	-1.320536	0.000000	-4.822467	0.000000	0.000000	0.000000	-2.468878	0.234416	-1.557687	0.000000	0.000000	4.000000	23.000000	0.000000
22073.861318	0.208210	0.579256	-0.044377	75.621841	-3.260310	65.803368	-1.599153	0.000000	-4.737373	0.000000	0.000000	0.000000	-2.586510	0.189432	-1.481683	0.000000	0.000000	4.000000	23.000000	0.000000
22073.864651	0.208210	0.579256	-0.044377	75.621841	-3.260310	65.803368	-1.599153	0.000000	-4.737373	0.000000	0.000000	0.000000	-2.586510	0.189432	-1.481683	0.000000	0.000000	4.000000	23.000000	0.000000
22073.867984	0.208210	0.579256	-0.044377	75.621841	-3.260310	65.803368	-1.599153	0.000000	-4.737373	0.000000	0.000000	0.000000	-2.586510	0.189432	-1.481683	0.000000	0.000000	4.000000	23.000000	0.000000
22073.871318	0.199306	0.579814	-0.048957	74.903061	-0.438284	68.833778	-1.897158	0.000000	-4.626099	0.000000	0.000000	0.000000	-2.671085	0.167209	-1.374083	0.000000	0.000000	4.000000	23.000000	0.000000
22073.874651	0.199306	0.579814	-0.048957	74.903061	-0.438284	68.833778	-1.897158	0.000000	-4.626099	0.000000	0.000000	0.000000	-2.671085	0.167209	-1.374083	0.000000	0.000000	4.000000	23.000000	0.000000
22073.877984	0.199306	0.579814	-0.048957	74.903061	-0.438284	68.833778	-1.897158	0.000000	-4.626099	0.000000	0.000000	0.000000	-2.671085	0.167209	-1.374083	0.000000	0.000000	4.000000	23.000000	0.000000
22073.881318	0.190453	0.580364	-0.053221	74.219902	2.386776	70.818100	-2.210885	0.000000	-4.484639	0.000000	0.000000	0.000000	-2.655783	0.165106	-1.279236	0.000000	0.000000	4.000000	23.000000	0.000000
22073.884651	0.190453	0.580364	-0.053221	74.219902	2.386776	70.818100	-2.210885	0.000000	-4.484639	0.000000	0.000000	0.000000	-2.655783	0.165106	-1.279236	0.000000	0.000000	4.000000	23.000000	0.000000
22073.887984	0.190453	0.580364	-0.053221	74.219902	2.386776	70.818100	-2.210885	0.000000	-4.484639	0.000000	0.000000	0.000000	-2.655783	0.165106	-1.279236	0.000000	0.000000	4.000000	23.000000	0.000000
22073.891318	0.181666	0.580862	-0.056938	73.562447	5.168622	72.290947	-2.535567	0.000000	-4.309397	0.000000	0.000000	0.000000	-2.636319	0.149293	-1.114988	0.000000	0.000000	4.000000	23.000000	0.000000
22073.894651	0.181666	0.580862	-0.056938	73.562447	5.168622	72.290947	-2.535567	0.000000	-4.309397	0.000000	0.000000	0.000000	-2.636319	0.149293	-1.114988	0.000000	0.000000	4.000000	23.000000	0.000000
22073.897984	0.181666	0.580862	-0.056938	73.562447	5.168622	72.290947	-2.535567	0.000000	-4.309397	0.000000	0.000000	0.000000	-2.636319	0.149293	-1.114988	0.000000	0.000000	4.000000	23.000000	0.000000
22073.901318	0.172564	0.581342	-0.059927	72.900604	7.818676	73.847488	-2.846885	0.000000	-4.083284	0.000000	0.000000	0.000000	-2.730380	0.144197	-0.896934	0.000000	0.000000	4.000000	23.000000	0.000000
22073.904651	0.172564	0.581342	-0.059927	72.900604	7.818676	73.847488	-2.846885	0.000000	-4.083284	0.000000	0.000000	0.000000	-2.730380	0.144197	-0.896934	0.000000	0.000000	4.000000	23.000000	0.000000
22073.907984	0.172564	0.581342	-0.059927	72.900604	7.818676	73.847488	-2.846885	0.000000	-4.083284	0.000000	0.000000	0.000000	-2.730380	0.144197	-0.896934	0.000000	0.000000	4.000000	23.000000	0.000000
22073.911318	0.163188	0.581829	-0.062163	72.213455	10.181161	75.123543	-2.996374	0.000000	-3.628221	0.000000	0.000000	0.000000	-2.812974	0.146028	-0.670769	0.000000	0.000000	4.000000	23.000000	0.000000
22073.914651	0.163188	0.581829	-0.062163	72.213455	10.181161	75.123543	-2.996374	0.000000	-3.628221	0.000000	0.000000	0.000000	-2.812974	0.146028	-0.670769	0.000000	0.000000	4.000000	23.000000	0.000000
22073.917984	0.163188	0.581829	-0.062163	72.213455	10.181161	75.123543	-2.996374	0.000000	-3.628221	0.000000	0.000000	0.000000	-2.812974	0.146028	-0.670769	0.000000	0.000000	4.000000	23.000000	0.000000
22073.921318	0.153605	0.582310	-0.063670	71.484047	12.243748	75.917755	-3.108169	0.000000	-3.159392	0.000000	0.000000	0.000000	-2.874796	0.144424	-0.451989	0.000000	0.000000	4.000000	23.000000	0.000000
22073.924651	0.153605	0.582310	-0.063670	71.484047	12.243748	75.917755	-3.108169	0.000000	-3.159392	0.000000	0.000000	0.000000	-2.874796	0.144424	-0.451989	0.000000	0.000000	4.000000	23.000000	0.000000
22073.927984	0.153605	0.582310	-0.063670	71.484047	12.243748	75.917755	-3.108169	0.000000	-3.159392	0.000000	0.000000	0.000000	-2.874796	0.144424	-0.451989	0.000000	0.000000	4.000000	23.000000	0.000000
22073.931318	0.143944	0.582874	-0.064449	70.721870	14.211620	76.753021	-3.183501	0.000000	-2.680259	0.000000	0.000000	0.000000	-2.898230	0.169039	-0.233644	0.000000	0.000000	4.000000	23.000000	0.000000
22073.934651	0.143944	0.582874	-0.064449	70.721870	14.211620	76.753021	-3.183501	0.000000	-2.680259	0.000000	0.000000	0.000000	-2.898230	0.169039	-0.233644	0.000000	0.000000	4.000000	23.000000	0.000000
22073.937984	0.143944	0.582874	-0.064449	70.721870	14.211620	76.753021	-3.183501	0.000000	-2.680259	0.000000	0.000000	0.000000	-2.898230	0.169039	-0.233644	0.000000	0.000000	4.000000	23.000000	0.000000
22073.941318	0.134348	0.583516	-0.064590	69.948959	16.202431	77.645264	-3.222441	0.000000	-2.197221	0.000000	0.000000	0.000000	-2.878981	0.192761	-0.042397	0.000000	0.000000	4.000000	23.000000	0.000000
22073.944651	0.134348	0.583516	-0.064590	69.948959	16.202431	77.645264	-3.222441	0.000000	-2.197221	0.000000	0.000000	0.000000	-2.878981	0.192761	-0.042397	0.000000	0.000000	4.000000	23.000000	0.000000
22073.947984	0.134348	0.583516	-0.064590	69.948959	16.202431	77.645264	-3.222441	0.000000	-2.197221	0.000000	0.000000	0.000000	-2.878981	0.192761	-0.042397	0.000000	0.000000	4.000000	23.000000	0.000000
22073.951318	0.124998	0.584290	-0.064032	69.496017	18.192493	78.480904	-3.229507	0.000000	-1.717391	0.000000	0.000000	0.000000	-2.805078	0.231976	0.167585	0.000000	0.000000	4.000000	23.000000	0.000000
22073.954651	0.124998	0.584290	-0.064032	69.496017	18.192493	78.480904	-3.229507	0.000000	-1.717391	0.000000	0.000000	0.000000	-2.805078	0.231976	0.167585	0.000000	0.000000	4.000000	23.000000	0.000000
22073.957984	0.124998	0.584290	-0.064032	69.496017	18.192493	78.480904	-3.229507	0.000000	-1.717391	0.000000	0.000000	0.000000	-2.805078	0.231976	0.167585	0.000000	0.000000	4.000000	23.000000	0.000000
22073.961318	0.115750	0.584988	-0.062926	69.791122	20.486660	79.713364	-3.201576	0.000000	-1.249877	0.000000	0.000000	0.000000	-2.774116	0.209510	0.331789	0.000000	0.000000	4.000000	23.000000	0.000000
22073.964651	0.115750	0.584988	-0.062926	69.791122	20.486660	79.713364	-3.201576	0.000000	-1.249877	0.000000	0.000000	0.000000	-2.774116	0.209510	0.331789	0.000000	0.000000	4.000000	23.000000	0.000000
22073.967984	0.115750	0.584988	-0.062926	69.791122	20.486660	79.713364	-3.201576	0.000000	-1.249877	0.000000	0.000000	0.000000	-2.774116	0.209510	0.331789	0.000000	0.000000	4.000000	23.000000	0.000000
22073.971318	0.106512	0.585745	-0.061005	70.285355	23.289625	81.698074	-3.146278	0.000000	-0.787525	0.000000	0.000000	0.000000	-2.771604	0.226971	0.576175	0.000000	0.000000	4.000000	23.000000	0.000000
22073.974651	0.106512	0.585745	-0.061005	70.285355	23.289625	81.698074	-3.146278	0.000000	-0.787525	0.000000	0.000000	0.000000	-2.771604	0.226971	0.576175	0.000000	0.000000	4.000000	23.000000	0.000000
22073.977984	0.106512	0.585745	-0.061005	70.285355	23.289625	81.698074	-3.146278	0.000000	-0.787525	0.000000	0.000000	0.000000	-2.771604	0.226971	0.576175	0.000000	0.000000	4.000000	23.000000	0.000000
22073.981318	0.097200	0.586544	-0.058258	70.718460	26.427872	83.871574	-3.050249	0.000000	-0.325591	0.000000	0.000000	0.000000	-2.793640	0.239871	0.823954	0.000000	0.000000	4.000000	23.000000	0.000000
22073.984651	0.097200	0.586544	-0.058258	70.718460	26.427872	83.871574	-3.050249	0.000000	-0.325591	0.000000	0.000000	0.000000	-2.793640	0.239871	0.823954	0.000000	0.000000	4.000000	23.000000	0.000000
22073.987984	0.097200	0.586544	-0.058258	70.718460	26.427872	83.871574	-3.050249	0.000000	-0.325591	0.000000	0.000000	0.000000	-2.793640	0.239871	0.823954	0.000000	0.000000	4.000000	23.000000	0.000000
22073.991318	0.087881	0.587345	-0.054706	71.070206	29.820248	85.921410	-2.912923	0.000000	0.140016	0.000000	0.000000	0.000000	-2.795566	0.240263	1.065600	0.000000	0.000000	4.000000	23.000000	0.000000
22073.994651	0.087881	0.587345	-0.054706	71.070206	29.820248	85.921410	-2.912923	0.000000	0.140016	0.000000	0.000000	0.000000	-2.795566	0.240263	1.065600	0.000000	0.000000	4.000000	23.000000	0.000000
22073.997984	0.087881	0.587345	-0.054706	71.070206	29.820248	85.921410	-2.912923	0.000000	0.140016	0.000000	0.000000	0.000000	-2.795566	0.240263	1.065600	0.000000	0.000000	4.000000	23.000000	0.000000
22074.001318	0.078698	0.588101	-0.050493	71.371895	33.594044	88.580475	-2.735323	0.000000	0.605943	0.000000	0.000000	0.000000	-2.754913	0.226858	1.264124	0.000000	0.000000	4.000000	23.000000	0.000000
22074.004651	0.078698	0.588101	-0.050493	71.371895	33.594044	88.580475	-2.735323	0.000000	0.605943	0.000000	0.000000	0.000000	-2.754913	0.226858	1.264124	0.000000	0.000000	4.000000	23.000000	0.000000
22074.007984	0.078698	0.588101	-0.050493	71.371895	33.594044	88.580475	-2.735323	0.000000	0.605943	0.000000	0.000000	0.000000	-2.754913	0.226858	1.264124	0.000000	0.000000	4.000000	23.000000	0.000000
22074.011318	0.069685	0.588708	-0.045777	71.684814	37.993599	92.278084	-2.524636	0.000000	1.065095	0.000000	0.000000	0.000000	-2.703887	0.182095	1.414797	0.000000	0.000000	4.000000	23.000000	0.000000
22074.014651	0.069685	0.588708	-0.045777	71.684814	37.993599	92.278084	-2.524636	0.000000	1.065095	0.000000	0.000000	0.000000	-2.703887	0.182095	1.414797	0.000000	0.000000	4.000000	23.000000	0.000000
22074.017984	0.069685	0.588708	-0.045777	71.684814	37.993599	92.278084	-2.524636	0.000000	1.065095	0.000000	0.000000	0.000000	-2.703887	0.182095	1.414797	0.000000	0.000000	4.000000	23.000000	0.000000
22074.021318	0.061001	0.589174	-0.040556	72.014671	43.008030	96.263367	-2.288836	0.000000	1.515743	0.000000	0.000000	0.000000	-2.605191	0.139663	1.566248	0.000000	0.000000	4.000000	23.000000	0.000000
22074.024651	0.061001	0.589174	-0.040556	72.014671	43.008030	96.263367	-2.288836	0.000000	1.515743	0.000000	0.000000	0.000000	-2.605191	0.139663	1.566248	0.000000	0.000000	4.000000	23.000000	0.000000
22074.027984	0.061001	0.589174	-0.040556	72.014671	43.008030	96.263367	-2.288836	0.000000	1.515743	0.000000	0.000000	0.000000	-2.605191	0.139663	1.566248	0.000000	0.000000	4.000000	23.000000	0.000000
22074.031318	0.052671	0.589465	-0.034831	72.310074	48.243183	99.803642	-2.027795	0.000000	1.949942	0.000000	0.000000	0.000000	-2.498973	0.087516	1.717327	0.000000	0.000000	4.000000	23.000000	0.000000
22074.034651	0.052671	0.589465	-0.034831	72.310074	48.243183	99.803642	-2.027795	0.000000	1.949942	0.000000	0.000000	0.000000	-2.498973	0.087516	1.717327	0.000000	0.000000	4.000000	23.000000	0.000000
22074.037984	0.052671	0.589465	-0.034831	72.310074	48.243183	99.803642	-2.027795	0.000000	1.949942	0.000000	0.000000	0.000000	-2.498973	0.087516	1.717327	0.000000	0.000000	4.000000	23.000000	0.000000
22074.041318	0.044644	0.589576	-0.028627	72.667061	53.348949	102.980736	-1.741574	0.000000	2.366437	0.000000	0.000000	0.000000	-2.408174	0.033183	1.861413	0.000000	0.000000	4.000000	23.000000	0.000000
22074.044651	0.044644	0.589576	-0.028627	72.667061	53.348949	102.980736	-1.741574	0.000000	2.366437	0.000000	0.000000	0.000000	-2.408174	0.033183	1.861413	0.000000	0.000000	4.000000	23.000000	0.000000
22074.047984	0.044644	0.589576	-0.028627	72.667061	53.348949	102.980736	-1.741574	0.000000	2.366437	0.000000	0.000000	0.000000	-2.408174	0.033183	1.861413	0.000000	0.000000	4.000000	23.000000	0.000000
22074.051318	0.036879	0.589527	-0.021912	73.070770	58.257832	106.392441	-1.431338	0.000000	2.767800	0.000000	0.000000	0.000000	-2.329420	-0.014598	2.014490	0.000000	0.000000	4.000000	23.000000	0.000000
22074.054651	0.036879	0.589527	-0.021912	73.070770	58.257832	106.392441	-1.431338	0.000000	2.767800	0.000000	0.000000	0.000000	-2.329420	-0.014598	2.014490	0.000000	0.000000	4.000000	23.000000	0.000000
22074.057984	0.036879	0.589527	-0.021912	73.070770	58.257832	106.392441	-1.431338	0.000000	2.767800	0.000000	0.000000	0.000000	-2.329420	-0.014598	2.014490	0.000000	0.000000	4.000000	23.000000	0.000000
22074.061318	0.029588	0.589327	-0.014719	73.465996	63.138630	110.187035	-1.095590	0.000000	3.156036	0.000000	0.000000	0.000000	-2.187473	-0.059992	2.157747	0.000000	0.000000	4.000000	23.000000	0.000000
22074.064651	0.029588	0.589327	-0.014719	73.465996	63.138630	110.187035	-1.095590	0.000000	3.156036	0.000000	0.000000	0.000000	-2.187473	-0.059992	2.157747	0.000000	0.000000	4.000000	23.000000	0.000000
22074.067984	0.029588	0.589327	-0.014719	73.465996	63.138630	110.187035	-1.095590	0.000000	3.156036	0.000000	0.000000	0.000000	-2.187473	-0.059992	2.157747	0.000000	0.000000	4.000000	23.000000	0.000000
22074.071318	0.023004	0.589021	-0.007036	73.736710	68.144905	114.063446	-0.735965	0.000000	3.520615	0.000000	0.000000	0.000000	-1.975247	-0.091992	2.304905	0.000000	0.000000	4.000000	23.000000	0.000000
22074.074651	0.023004	0.589021	-0.007036	73.736710	68.144905	114.063446	-0.735965	0.000000	3.520615	0.000000	0.000000	0.000000	-1.975247	-0.091992	2.304905	0.000000	0.000000	4.000000	23.000000	0.000000
22074.077984	0.023004	0.589021	-0.007036	73.736710	68.144905	114.063446	-0.735965	0.000000	3.520615	0.000000	0.000000	0.000000	-1.975247	-0.091992	2.304905	0.000000	0.000000	4.000000	23.000000	0.000000
22074.081318	0.017120	0.588598	0.001118	73.837799	73.191322	117.907616	-0.351815	0.000000	3.849823	0.000000	0.000000	0.000000	-1.764966	-0.126812	2.446321	0.000000	0.000000	4.000000	23.000000	0.000000
22074.084651	0.017120	0.588598	0.001118	73.837799	73.191322	117.907616	-0.351815	0.000000	3.849823	0.000000	0.000000	0.000000	-1.764966	-0.126812	2.446321	0.000000	0.000000	4.000000	23.000000	0.000000
22074.087984	0.017120	0.588598	0.001118	73.837799	73.191322	117.907616	-0.351815	0.000000	3.849823	0.000000	0.000000	0.000000	-1.764966	-0.126812	2.446321	0.000000	0.000000	4.000000	23.000000	0.000000
22074.091318	0.011940	0.588095	0.009729	73.794388	78.225075	122.260376	0.055906	0.000000	4.143984	0.000000	0.000000	0.000000	-1.554223	-0.150894	2.583182	0.000000	0.000000	4.000000	23.000000	0.000000
22074.094651	0.011940	0.588095	0.009729	73.794388	78.225075	122.260376	0.055906	0.000000	4.143984	0.000000	0.000000	0.000000	-1.554223	-0.150894	2.583182	0.000000	0.000000	4.000000	23.000000	0.000000
22074.097984	0.011940	0.588095	0.009729	73.794388	78.225075	122.260376	0.055906	0.000000	4.143984	0.000000	0.000000	0.000000	-1.554223	-0.150894	2.583182	0.000000	0.000000	4.000000	23.000000	0.000000
22074.101318	0.007512	0.587500	0.018636	73.633881	83.218636	126.639427	0.486436	0.000000	4.403021	0.000000	0.000000	0.000000	-1.328198	-0.178594	2.672159	0.000000	0.000000	4.000000	23.000000	0.000000
22074.104651	0.007512	0.587500	0.018636	73.633881	83.218636	126.639427	0.486436	0.000000	4.403021	0.000000	0.000000	0.000000	-1.328198	-0.178594	2.672159	0.000000	0.000000	4.000000	23.000000	0.000000
22074.107984	0.007512	0.587500	0.018636	73.633881	83.218636	126.639427	0.486436	0.000000	4.403021	0.000000	0.000000	0.000000	-1.328198	-0.178594	2.672159	0.000000	0.000000	4.000000	23.000000	0.000000
22074.111318	0.003835	0.586791	0.027879	73.484795	88.326683	130.551819	0.931796	0.000000	4.624388	0.000000	0.000000	0.000000	-1.103105	-0.212745	2.773065	0.000000	0.000000	4.000000	23.000000	0.000000
22074.114651	0.003835	0.586791	0.027879	73.484795	88.326683	130.551819	0.931796	0.000000	4.624388	0.000000	0.000000	0.000000	-1.103105	-0.212745	2.773065	0.000000	0.000000	4.000000	23.000000	0.000000
22074.117984	0.003835	0.586791	0.027879	73.484795	88.326683	130.551819	0.931796	0.000000	4.624388	0.000000	0.000000	0.000000	-1.103105	-0.212745	2.773065	0.000000	0.000000	4.000000	23.000000	0.000000
22074.121318	0.000858	0.585965	0.037295	73.391212	93.763809	134.590317	1.392239	0.000000	4.802257	0.000000	0.000000	0.000000	-0.893155	-0.247789	2.824561	0.000000	0.000000	4.000000	23.000000	0.000000
22074.124651	0.000858	0.585965	0.037295	73.391212	93.763809	134.590317	1.392239	0.000000	4.802257	0.000000	0.000000	0.000000	-0.893155	-0.247789	2.824561	0.000000	0.000000	4.000000	23.000000	0.000000
22074.127984	0.000858	0.585965	0.037295	73.391212	93.763809	134.590317	1.392239	0.000000	4.802257	0.000000	0.000000	0.000000	-0.893155	-0.247789	2.824561	0.000000	0.000000	4.000000	23.000000	0.000000
22074.131318	-0.001518	0.585012	0.046825	73.342064	99.351448	139.004715	1.760435	0.000000	4.679837	0.000000	0.000000	0.000000	-0.712814	-0.285742	2.859042	0.000000	0.000000	4.000000	23.000000	0.000000
22074.134651	-0.001518	0.585012	0.046825	73.342064	99.351448	139.004715	1.760435	0.000000	4.679837	0.000000	0.000000	0.000000	-0.712814	-0.285742	2.859042	0.000000	0.000000	4.000000	23.000000	0.000000
22074.137984	-0.001518	0.585012	0.046825	73.342064	99.351448	139.004715	1.760435	0.000000	4.679837	0.000000	0.000000	0.000000	-0.712814	-0.285742	2.859042	0.000000	0.000000	4.000000	23.000000	0.000000
22074.141318	-0.003279	0.583993	0.056498	73.372612	105.166817	143.684021	2.094198	0.000000	4.540301	0.000000	0.000000	0.000000	-0.528153	-0.305729	2.902106	0.000000	0.000000	4.000000	23.000000	0.000000
22074.144651	-0.003279	0.583993	0.056498	73.372612	105.166817	143.684021	2.094198	0.000000	4.540301	0.000000	0.000000	0.000000	-0.528153	-0.305729	2.902106	0.000000	0.000000	4.000000	23.000000	0.000000
22074.147984	-0.003279	0.583993	0.056498	73.372612	105.166817	143.684021	2.094198	0.000000	4.540301	0.000000	0.000000	0.000000	-0.528153	-0.305729	2.902106	0.000000	0.000000	4.000000	23.000000	0.000000
22074.151318	-0.004310	0.582856	0.066244	73.432045	111.145180	148.413208	2.399652	0.000000	4.386533	0.000000	0.000000	0.000000	-0.309393	-0.341082	2.923748	0.000000	0.000000	4.000000	23.000000	0.000000
22074.154651	-0.004310	0.582856	0.066244	73.432045	111.145180	148.413208	2.399652	0.000000	4.386533	0.000000	0.000000	0.000000	-0.309393	-0.341082	2.923748	0.000000	0.000000	4.000000	23.000000	0.000000
22074.157984	-0.004310	0.582856	0.066244	73.432045	111.145180	148.413208	2.399652	0.000000	4.386533	0.000000	0.000000	0.000000	-0.309393	-0.341082	2.923748	0.000000	0.000000	4.000000	23.000000	0.000000
22074.161318	-0.004541	0.581658	0.075924	73.366837	116.952835	153.069717	2.680498	0.000000	4.220774	0.000000	0.000000	0.000000	-0.069465	-0.359393	2.903837	0.000000	0.000000	4.000000	23.000000	0.000000
22074.164651	-0.004541	0.581658	0.075924	73.366837	116.952835	153.069717	2.680498	0.000000	4.220774	0.000000	0.000000	0.000000	-0.069465	-0.359393	2.903837	0.000000	0.000000	4.000000	23.000000	0.000000
22074.167984	-0.004541	0.581658	0.075924	73.366837	116.952835	153.069717	2.680498	0.000000	4.220774	0.000000	0.000000	0.000000	-0.069465	-0.359393	2.903837	0.000000	0.000000	4.000000	23.000000	0.000000
22074.171318	-0.004031	0.580463	0.085521	73.090530	122.222206	157.430008	2.938167	0.000000	4.045636	0.000000	0.000000	0.000000	0.153248	-0.358534	2.879145	0.000000	0.000000	4.000000	23.000000	0.000000
22074.174651	-0.004031	0.580463	0.085521	73.090530	122.222206	157.430008	2.938167	0.000000	4.045636	0.000000	0.000000	0.000000	0.153248	-0.358534	2.879145	0.000000	0.000000	4.000000	23.000000	0.000000
22074.177984	-0.004031	0.580463	0.085521	73.090530	122.222206	157.430008	2.938167	0.000000	4.045636	0.000000	0.000000	0.000000	0.153248	-0.358534	2.879145	0.000000	0.000000	4.000000	23.000000	0.000000
22074.181318	-0.002895	0.579322	0.094941	72.619629	126.721756	161.192719	3.175188	0.000000	3.862406	0.000000	0.000000	0.000000	0.340724	-0.342383	2.825870	0.000000	0.000000	4.000000	23.000000	0.000000
22074.184651	-0.002895	0.579322	0.094941	72.619629	126.721756	161.192719	3.175188	0.000000	3.862406	0.000000	0.000000	0.000000	0.340724	-0.342383	2.825870	0.000000	0.000000	4.000000	23.000000	0.000000
22074.187984	-0.002895	0.579322	0.094941	72.619629	126.721756	161.192719	3.175188	0.000000	3.862406	0.000000	0.000000	0.000000	0.340724	-0.342383	2.825870	0.000000	0.000000	4.000000	23.000000	0.000000
22074.191318	-0.001024	0.578180	0.104094	72.019554	130.617188	164.395874	3.390643	0.000000	3.674717	0.000000	0.000000	0.000000	0.561128	-0.342452	2.745998	0.000000	0.000000	4.000000	23.000000	0.000000
22074.194651	-0.001024	0.578180	0.104094	72.019554	130.617188	164.395874	3.390643	0.000000	3.674717	0.000000	0.000000	0.000000	0.561128	-0.342452	2.745998	0.000000	0.000000	4.000000	23.000000	0.000000
22074.197984	-0.001024	0.578180	0.104094	72.019554	130.617188	164.395874	3.390643	0.000000	3.674717	0.000000	0.000000	0.000000	0.561128	-0.342452	2.745998	0.000000	0.000000	4.000000	23.000000	0.000000
22074.201318	0.001612	0.577031	0.112961	71.399986	134.209946	167.252716	3.588040	0.000000	3.482237	0.000000	0.000000	0.000000	0.790864	-0.344775	2.660028	0.000000	0.000000	4.000000	23.000000	0.000000
22074.204651	0.001612	0.577031	0.112961	71.399986	134.209946	167.252716	3.588040	0.000000	3.482237	0.000000	0.000000	0.000000	0.790864	-0.344775	2.660028	0.000000	0.000000	4.000000	23.000000	0.000000
22074.207984	0.001612	0.577031	0.112961	71.399986	134.209946	167.252716	3.588040	0.000000	3.482237	0.000000	0.000000	0.000000	0.790864	-0.344775	2.660028	0.000000	0.000000	4.000000	23.000000	0.000000
22074.211318	0.004850	0.575858	0.121482	70.960030	137.674911	169.888245	3.770356	0.000000	3.283963	0.000000	0.000000	0.000000	0.971448	-0.351969	2.556563	0.000000	0.000000	4.000000	23.000000	0.000000
22074.214651	0.004850	0.575858	0.121482	70.960030	137.674911	169.888245	3.770356	0.000000	3.283963	0.000000	0.000000	0.000000	0.971448	-0.351969	2.556563	0.000000	0.000000	4.000000	23.000000	0.000000
22074.217984	0.004850	0.575858	0.121482	70.960030	137.674911	169.888245	3.770356	0.000000	3.283963	0.000000	0.000000	0.000000	0.971448	-0.351969	2.556563	0.000000	0.000000	4.000000	23.000000	0.000000
22074.221318	0.008196	0.574826	0.128937	71.059807	140.408676	171.785019	3.936317	0.000000	3.083083	0.000000	0.000000	0.000000	1.003826	-0.309367	2.236459	0.000000	0.000000	4.000000	23.000000	0.000000
22074.224651	0.008196	0.574826	0.128937	71.059807	140.408676	171.785019	3.936317	0.000000	3.083083	0.000000	0.000000	0.000000	1.003826	-0.309367	2.236459	0.000000	0.000000	4.000000	23.000000	0.000000
22074.227984	0.008196	0.574826	0.128937	71.059807	140.408676	171.785019	3.936317	0.000000	3.083083	0.000000	0.000000	0.000000	1.003826	-0.309367	2.236459	0.000000	0.000000	4.000000	23.000000	0.000000
22074.231318	0.012982	0.573646	0.137787	71.967964	143.316849	173.542862	4.073058	0.000000	2.900034	0.000000	0.000000	0.000000	1.435641	-0.354255	2.654827	0.000000	0.000000	4.000000	23.000000	0.000000
22074.234651	0.012982	0.573646	0.137787	71.967964	143.316849	173.542862	4.073058	0.000000	2.900034	0.000000	0.000000	0.000000	1.435641	-0.354255	2.654827	0.000000	0.000000	4.000000	23.000000	0.000000
22074.237984	0.012982	0.573646	0.137787	71.967964	143.316849	173.542862	4.073058	0.000000	2.900034	0.000000	0.000000	0.000000	1.435641	-0.354255	2.654827	0.000000	0.000000	4.000000	23.000000	0.000000
22074.241318	0.017959	0.572559	0.145469	72.973175	146.221420	175.319870	4.227511	0.000000	2.669860	0.000000	0.000000	0.000000	1.493118	-0.325898	2.304803	0.000000	0.000000	4.000000	23.000000	0.000000
22074.244651	0.017959	0.572559	0.145469	72.973175	146.221420	175.319870	4.227511	0.000000	2.669860	0.000000	0.000000	0.000000	1.493118	-0.325898	2.304803	0.000000	0.000000	4.000000	23.000000	0.000000
22074.247984	0.017959	0.572559	0.145469	72.973175	146.221420	175.319870	4.227511	0.000000	2.669860	0.000000	0.000000	0.000000	1.493118	-0.325898	2.304803	0.000000	0.000000	4.000000	23.000000	0.000000
22074.251318	0.023536	0.571522	0.152680	73.892052	149.360229	177.317398	4.355127	0.000000	2.456190	0.000000	0.000000	0.000000	1.673108	-0.311106	2.163087	0.000000	0.000000	4.000000	23.000000	0.000000
22074.254651	0.023536	0.571522	0.152680	73.892052	149.360229	177.317398	4.355127	0.000000	2.456190	0.000000	0.000000	0.000000	1.673108	-0.311106	2.163087	0.000000	0.000000	4.000000	23.000000	0.000000
22074.257984	0.023536	0.571522	0.152680	73.892052	149.360229	177.317398	4.355127	0.000000	2.456190	0.000000	0.000000	0.000000	1.673108	-0.311106	2.163087	0.000000	0.000000	4.000000	23.000000	0.000000
22074.261318	0.029662	0.570500	0.159441	74.659477	152.447052	179.300552	4.470677	0.000000	2.238983	0.000000	0.000000	0.000000	1.837881	-0.306762	2.028270	0.000000	0.000000	4.000000	23.000000	0.000000
22074.264651	0.029662	0.570500	0.159441	74.659477	152.447052	179.300552	4.470677	0.000000	2.238983	0.000000	0.000000	0.000000	1.837881	-0.306762	2.028270	0.000000	0.000000	4.000000	23.000000	0.000000
22074.267984	0.029662	0.570500	0.159441	74.659477	152.447052	179.300552	4.470677	0.000000	2.238983	0.000000	0.000000	0.000000	1.837881	-0.306762	2.028270	0.000000	0.000000	4.000000	23.000000	0.000000
22074.271318	0.036279	0.569563	0.165701	75.299614	155.072815	-178.911377	4.574625	0.000000	2.018120	0.000000	0.000000	0.000000	1.985137	-0.280909	1.877973	0.000000	0.000000	4.000000	23.000000	0.000000
22074.274651	0.036279	0.569563	0.165701	75.299614	155.072815	-178.911377	4.574625	0.000000	2.018120	0.000000	0.000000	0.000000	1.985137	-0.280909	1.877973	0.000000	0.000000	4.000000	23.000000	0.000000
22074.277984	0.036279	0.569563	0.165701	75.299614	155.072815	-178.911377	4.574625	0.000000	2.018120	0.000000	0.000000	0.000000	1.985137	-0.280909	1.877973	0.000000	0.000000	4.000000	23.000000	0.000000
22074.281318	0.043444	0.568615	0.171433	75.847885	157.333817	-176.304276	4.666822	0.000000	1.794649	0.000000	0.000000	0.000000	2.149576	-0.284391	1.719783	0.000000	0.000000	4.000000	23.000000	0.000000
22074.284651	0.043444	0.568615	0.171433	75.847885	157.333817	-176.304276	4.666822	0.000000	1.794649	0.000000	0.000000	0.000000	2.149576	-0.284391	1.719783	0.000000	0.000000	4.000000	23.000000	0.000000
22074.287984	0.043444	0.568615	0.171433	75.847885	157.333817	-176.304276	4.666822	0.000000	1.794649	0.000000	0.000000	0.000000	2.149576	-0.284391	1.719783	0.000000	0.000000	4.000000	23.000000	0.000000
22074.291318	0.050972	0.567728	0.176598	76.345940	159.554962	-172.579865	4.748285	0.000000	1.566457	0.000000	0.000000	0.000000	2.258180	-0.266333	1.549466	0.000000	0.000000	4.000000	23.000000	0.000000
22074.294651	0.050972	0.567728	0.176598	76.345940	159.554962	-172.579865	4.748285	0.000000	1.566457	0.000000	0.000000	0.000000	2.258180	-0.266333	1.549466	0.000000	0.000000	4.000000	23.000000	0.000000
22074.297984	0.050972	0.567728	0.176598	76.345940	159.554962	-172.579865	4.748285	0.000000	1.566457	0.000000	0.000000	0.000000	2.258180	-0.266333	1.549466	0.000000	0.000000	4.000000	23.000000	0.000000
22074.301318	0.058820	0.566890	0.181182	76.836685	162.243713	-168.581345	4.817776	0.000000	1.337546	0.000000	0.000000	0.000000	2.354528	-0.251393	1.375272	0.000000	0.000000	4.000000	23.000000	0.000000
22074.304651	0.058820	0.566890	0.181182	76.836685	162.243713	-168.581345	4.817776	0.000000	1.337546	0.000000	0.000000	0.000000	2.354528	-0.251393	1.375272	0.000000	0.000000	4.000000	23.000000	0.000000
22074.307984	0.058820	0.566890	0.181182	76.836685	162.243713	-168.581345	4.817776	0.000000	1.337546	0.000000	0.000000	0.000000	2.354528	-0.251393	1.375272	0.000000	0.000000	4.000000	23.000000	0.000000
22074.311318	0.067097	0.566160	0.185147	77.284203	165.626190	-164.438248	4.875651	0.000000	1.108162	0.000000	0.000000	0.000000	2.483246	-0.218773	1.189284	0.000000	0.000000	4.000000	23.000000	0.000000
22074.314651	0.067097	0.566160	0.185147	77.284203	165.626190	-164.438248	4.875651	0.000000	1.108162	0.000000	0.000000	0.000000	2.483246	-0.218773	1.189284	0.000000	0.000000	4.000000	23.000000	0.000000
22074.317984	0.067097	0.566160	0.185147	77.284203	165.626190	-164.438248	4.875651	0.000000	1.108162	0.000000	0.000000	0.000000	2.483246	-0.218773	1.189284	0.000000	0.000000	4.000000	23.000000	0.000000
22074.321318	0.075697	0.565452	0.188460	77.654358	169.743744	-160.060913	4.922870	0.000000	0.874847	0.000000	0.000000	0.000000	2.579714	-0.212561	0.994003	0.000000	0.000000	4.000000	23.000000	0.000000
22074.324651	0.075697	0.565452	0.188460	77.654358	169.743744	-160.060913	4.922870	0.000000	0.874847	0.000000	0.000000	0.000000	2.579714	-0.212561	0.994003	0.000000	0.000000	4.000000	23.000000	0.000000
22074.327984	0.075697	0.565452	0.188460	77.654358	169.743744	-160.060913	4.922870	0.000000	0.874847	0.000000	0.000000	0.000000	2.579714	-0.212561	0.994003	0.000000	0.000000	4.000000	23.000000	0.000000
22074.331318	0.084633	0.564827	0.191124	77.959671	174.423187	-154.735001	4.958936	0.000000	0.639496	0.000000	0.000000	0.000000	2.681082	-0.187340	0.799346	0.000000	0.000000	4.000000	23.000000	0.000000
22074.334651	0.084633	0.564827	0.191124	77.959671	174.423187	-154.735001	4.958936	0.000000	0.639496	0.000000	0.000000	0.000000	2.681082	-0.187340	0.799346	0.000000	0.000000	4.000000	23.000000	0.000000
22074.337984	0.084633	0.564827	0.191124	77.959671	174.423187	-154.735001	4.958936	0.000000	0.639496	0.000000	0.000000	0.000000	2.681082	-0.187340	0.799346	0.000000	0.000000	4.000000	23.000000	0.000000
22074.341318	0.093914	0.564247	0.193070	78.212944	179.542557	-148.441620	4.983917	0.000000	0.400710	0.000000	0.000000	0.000000	2.784210	-0.174075	0.583730	0.000000	0.000000	4.000000	23.000000	0.000000
22074.344651	0.093914	0.564247	0.193070	78.212944	179.542557	-148.441620	4.983917	0.000000	0.400710	0.000000	0.000000	0.000000	2.784210	-0.174075	0.583730	0.000000	0.000000	4.000000	23.000000	0.000000
22074.347984	0.093914	0.564247	0.193070	78.212944	179.542557	-148.441620	4.983917	0.000000	0.400710	0.000000	0.000000	0.000000	2.784210	-0.174075	0.583730	0.000000	0.000000	4.000000	23.000000	0.000000
22074.351318	0.103398	0.563702	0.194331	78.409622	-175.105621	-141.285507	4.997518	0.000000	0.157529	0.000000	0.000000	0.000000	2.845165	-0.163659	0.378241	0.000000	0.000000	4.000000	23.000000	0.000000
22074.354651	0.103398	0.563702	0.194331	78.409622	-175.105621	-141.285507	4.997518	0.000000	0.157529	0.000000	0.000000	0.000000	2.845165	-0.163659	0.378241	0.000000	0.000000	4.000000	23.000000	0.000000
22074.357984	0.103398	0.563702	0.194331	78.409622	-175.105621	-141.285507	4.997518	0.000000	0.157529	0.000000	0.000000	0.000000	2.845165	-0.163659	0.378241	0.000000	0.000000	4.000000	23.000000	0.000000
22074.361318	0.113093	0.563139	0.194892	78.541054	-169.537994	-133.276535	4.999235	0.000000	-0.087416	0.000000	0.000000	0.000000	2.908580	-0.168887	0.168366	0.000000	0.000000	4.000000	23.000000	0.000000
22074.364651	0.113093	0.563139	0.194892	78.541054	-169.537994	-133.276535	4.999235	0.000000	-0.087416	0.000000	0.000000	0.000000	2.908580	-0.168887	0.168366	0.000000	0.000000	4.000000	23.000000	0.000000
22074.367984	0.113093	0.563139	0.194892	78.541054	-169.537994	-133.276535	4.999235	0.000000	-0.087416	0.000000	0.000000	0.000000	2.908580	-0.168887	0.168366	0.000000	0.000000	4.000000	23.000000	0.000000
22074.371318	0.121997	0.562618	0.194821	78.567940	-164.438828	-125.949303	4.988754	0.000000	-0.335156	0.000000	0.000000	0.000000	2.671110	-0.156076	-0.021428	0.000000	0.000000	4.000000	23.000000	0.000000
22074.374651	0.121997	0.562618	0.194821	78.567940	-164.438828	-125.949303	4.988754	0.000000	-0.335156	0.000000	0.000000	0.000000	2.671110	-0.156076	-0.021428	0.000000	0.000000	4.000000	23.000000	0.000000
22074.377984	0.121997	0.562618	0.194821	78.567940	-164.438828	-125.949303	4.988754	0.000000	-0.335156	0.000000	0.000000	0.000000	2.671110	-0.156076	-0.021428	0.000000	0.000000	4.000000	23.000000	0.000000
22074.381318	0.133029	0.561959	0.193921	78.474655	-158.100037	-117.682724	4.968431	0.000000	-0.560980	0.000000	0.000000	0.000000	3.309625	-0.197871	-0.269895	0.000000	0.000000	4.000000	23.000000	0.000000
22074.384651	0.133029	0.561959	0.193921	78.474655	-158.100037	-117.682724	4.968431	0.000000	-0.560980	0.000000	0.000000	0.000000	3.309625	-0.197871	-0.269895	0.000000	0.000000	4.000000	23.000000	0.000000
22074.387984	0.133029	0.561959	0.193921	78.474655	-158.100037	-117.682724	4.968431	0.000000	-0.560980	0.000000	0.000000	0.000000	3.309625	-0.197871	-0.269895	0.000000	0.000000	4.000000	23.000000	0.000000
22074.391318	0.143034	0.561384	0.192415	78.260918	-152.181717	-110.886169	4.929017	0.000000	-0.839522	0.000000	0.000000	0.000000	3.001436	-0.172518	-0.451824	0.000000	0.000000	4.000000	23.000000	0.000000
22074.394651	0.143034	0.561384	0.192415	78.260918	-152.181717	-110.886169	4.929017	0.000000	-0.839522	0.000000	0.000000	0.000000	3.001436	-0.172518	-0.451824	0.000000	0.000000	4.000000	23.000000	0.000000
22074.397984	0.143034	0.561384	0.192415	78.260918	-152.181717	-110.886169	4.929017	0.000000	-0.839522	0.000000	0.000000	0.000000	3.001436	-0.172518	-0.451824	0.000000	0.000000	4.000000	23.000000	0.000000
22074.401318	0.153030	0.560766	0.190232	77.916534	-146.181824	-103.414871	4.879455	0.000000	-1.091297	0.000000	0.000000	0.000000	2.998809	-0.185337	-0.654823	0.000000	0.000000	4.000000	23.000000	0.000000
22074.404651	0.153030	0.560766	0.190232	77.916534	-146.181824	-103.414871	4.879455	0.000000	-1.091297	0.000000	0.000000	0.000000	2.998809	-0.185337	-0.654823	0.000000	0.000000	4.000000	23.000000	0.000000
22074.407984	0.153030	0.560766	0.190232	77.916534	-146.181824	-103.414871	4.879455	0.000000	-1.091297	0.000000	0.000000	0.000000	2.998809	-0.185337	-0.654823	0.000000	0.000000	4.000000	23.000000	0.000000
22074.411318	0.162756	0.560169	0.187475	77.535873	-139.912521	-94.977783	4.816363	0.000000	-1.342629	0.000000	0.000000	0.000000	2.917865	-0.179074	-0.827167	0.000000	0.000000	4.000000	23.000000	0.000000
22074.414651	0.162756	0.560169	0.187475	77.535873	-139.912521	-94.977783	4.816363	0.000000	-1.342629	0.000000	0.000000	0.000000	2.917865	-0.179074	-0.827167	0.000000	0.000000	4.000000	23.000000	0.000000
22074.417984	0.162756	0.560169	0.187475	77.535873	-139.912521	-94.977783	4.816363	0.000000	-1.342629	0.000000	0.000000	0.000000	2.917865	-0.179074	-0.827167	0.000000	0.000000	4.000000	23.000000	0.000000
22074.421318	0.172071	0.559558	0.184316	77.280319	-133.140854	-85.929764	4.741406	0.000000	-1.587157	0.000000	0.000000	0.000000	2.794557	-0.183463	-0.947750	0.000000	0.000000	4.000000	23.000000	0.000000
22074.424651	0.172071	0.559558	0.184316	77.280319	-133.140854	-85.929764	4.741406	0.000000	-1.587157	0.000000	0.000000	0.000000	2.794557	-0.183463	-0.947750	0.000000	0.000000	4.000000	23.000000	0.000000
22074.427984	0.172071	0.559558	0.184316	77.280319	-133.140854	-85.929764	4.741406	0.000000	-1.587157	0.000000	0.000000	0.000000	2.794557	-0.183463	-0.947750	0.000000	0.000000	4.000000	23.000000	0.000000
22074.431318	0.181064	0.558958	0.180666	77.162498	-126.515541	-77.704086	4.656662	0.000000	-1.820851	0.000000	0.000000	0.000000	2.697765	-0.179975	-1.095003	0.000000	0.000000	4.000000	23.000000	0.000000
22074.434651	0.181064	0.558958	0.180666	77.162498	-126.515541	-77.704086	4.656662	0.000000	-1.820851	0.000000	0.000000	0.000000	2.697765	-0.179975	-1.095003	0.000000	0.000000	4.000000	23.000000	0.000000
22074.437984	0.181064	0.558958	0.180666	77.162498	-126.515541	-77.704086	4.656662	0.000000	-1.820851	0.000000	0.000000	0.000000	2.697765	-0.179975	-1.095003	0.000000	0.000000	4.000000	23.000000	0.000000
22074.441318	0.189664	0.558411	0.176580	77.260406	-121.005219	-71.288017	4.561832	0.000000	-2.046871	0.000000	0.000000	0.000000	2.580143	-0.164098	-1.225741	0.000000	0.000000	4.000000	23.000000	0.000000
22074.444651	0.189664	0.558411	0.176580	77.260406	-121.005219	-71.288017	4.561832	0.000000	-2.046871	0.000000	0.000000	0.000000	2.580143	-0.164098	-1.225741	0.000000	0.000000	4.000000	23.000000	0.000000
22074.447984	0.189664	0.558411	0.176580	77.260406	-121.005219	-71.288017	4.561832	0.000000	-2.046871	0.000000	0.000000	0.000000	2.580143	-0.164098	-1.225741	0.000000	0.000000	4.000000	23.000000	0.000000
22074.451318	0.197114	0.557911	0.172522	77.685127	-117.827332	-66.551567	4.458171	0.000000	-2.263783	0.000000	0.000000	0.000000	2.234886	-0.149945	-1.217416	0.000000	0.000000	4.000000	23.000000	0.000000
22074.454651	0.197114	0.557911	0.172522	77.685127	-117.827332	-66.551567	4.458171	0.000000	-2.263783	0.000000	0.000000	0.000000	2.234886	-0.149945	-1.217416	0.000000	0.000000	4.000000	23.000000	0.000000
22074.457984	0.197114	0.557911	0.172522	77.685127	-117.827332	-66.551567	4.458171	0.000000	-2.263783	0.000000	0.000000	0.000000	2.234886	-0.149945	-1.217416	0.000000	0.000000	4.000000	23.000000	0.000000
22074.461318	0.205694	0.557436	0.167134	78.383514	-114.876472	-60.805466	4.357119	0.000000	-2.452655	0.000000	0.000000	0.000000	2.573934	-0.142301	-1.616498	0.000000	0.000000	4.000000	23.000000	0.000000
22074.464651	0.205694	0.557436	0.167134	78.383514	-114.876472	-60.805466	4.357119	0.000000	-2.452655	0.000000	0.000000	0.000000	2.573934	-0.142301	-1.616498	0.000000	0.000000	4.000000	23.000000	0.000000
22074.467984	0.205694	0.557436	0.167134	78.383514	-114.876472	-60.805466	4.357119	0.000000	-2.452655	0.000000	0.000000	0.000000	2.573934	-0.142301	-1.616498	0.000000	0.000000	4.000000	23.000000	0.000000
22074.471318	0.211952	0.557104	0.162483	78.906601	-112.307457	-56.039528	4.225896	0.000000	-2.672415	0.000000	0.000000	0.000000	1.877400	-0.099611	-1.395247	0.000000	0.000000	4.000000	23.000000	0.000000
22074.474651	0.211952	0.557104	0.162483	78.906601	-112.307457	-56.039528	4.225896	0.000000	-2.672415	0.000000	0.000000	0.000000	1.877400	-0.099611	-1.395247	0.000000	0.000000	4.000000	23.000000	0.000000
22074.477984	0.211952	0.557104	0.162483	78.906601	-112.307457	-56.039528	4.225896	0.000000	-2.672415	0.000000	0.000000	0.000000	1.877400	-0.099611	-1.395247	0.000000	0.000000	4.000000	23.000000	0.000000
22074.481318	0.218883	0.556787	0.156468	79.438599	-108.925644	-50.529949	4.117312	0.000000	-2.836854	0.000000	0.000000	0.000000	2.079461	-0.095117	-1.804351	0.000000	0.000000	4.000000	23.000000	0.000000
22074.484651	0.218883	0.556787	0.156468	79.438599	-108.925644	-50.529949	4.117312	0.000000	-2.836854	0.000000	0.000000	0.000000	2.079461	-0.095117	-1.804351	0.000000	0.000000	4.000000	23.000000	0.000000
22074.487984	0.218883	0.556787	0.156468	79.438599	-108.925644	-50.529949	4.117312	0.000000	-2.836854	0.000000	0.000000	0.000000	2.079461	-0.095117	-1.804351	0.000000	0.000000	4.000000	23.000000	0.000000
22074.491318	0.223964	0.556634	0.151290	79.844604	-106.215477	-46.907467	3.981212	0.000000	-3.024889	0.000000	0.000000	0.000000	1.524255	-0.045983	-1.553373	0.000000	0.000000	4.000000	23.000000	0.000000
22074.494651	0.223964	0.556634	0.151290	79.844604	-106.215477	-46.907467	3.981212	0.000000	-3.024889	0.000000	0.000000	0.000000	1.524255	-0.045983	-1.553373	0.000000	0.000000	4.000000	23.000000	0.000000
22074.497984	0.223964	0.556634	0.151290	79.844604	-106.215477	-46.907467	3.981212	0.000000	-3.024889	0.000000	0.000000	0.000000	1.524255	-0.045983	-1.553373	0.000000	0.000000	4.000000	23.000000	0.000000
22074.501318	0.229002	0.556484	0.145226	80.318542	-103.562065	-44.245121	3.867518	0.000000	-3.168960	0.000000	0.000000	0.000000	1.511225	-0.044963	-1.819394	0.000000	0.000000	4.000000	23.000000	0.000000
22074.504651	0.229002	0.556484	0.145226	80.318542	-103.562065	-44.245121	3.867518	0.000000	-3.168960	0.000000	0.000000	0.000000	1.511225	-0.044963	-1.819394	0.000000	0.000000	4.000000	23.000000	0.000000
22074.507984	0.229002	0.556484	0.145226	80.318542	-103.562065	-44.245121	3.867518	0.000000	-3.168960	0.000000	0.000000	0.000000	1.511225	-0.044963	-1.819394	0.000000	0.000000	4.000000	23.000000	0.000000
22074.511318	0.234014	0.556415	0.138075	80.960144	-101.173958	-40.838882	3.738172	0.000000	-3.320553	0.000000	0.000000	0.000000	1.503686	-0.020774	-2.145284	0.000000	0.000000	4.000000	23.000000	0.000000
22074.514651	0.234014	0.556415	0.138075	80.960144	-101.173958	-40.838882	3.738172	0.000000	-3.320553	0.000000	0.000000	0.000000	1.503686	-0.020774	-2.145284	0.000000	0.000000	4.000000	23.000000	0.000000
22074.517984	0.234014	0.556415	0.138075	80.960144	-101.173958	-40.838882	3.738172	0.000000	-3.320553	0.000000	0.000000	0.000000	1.503686	-0.020774	-2.145284	0.000000	0.000000	4.000000	23.000000	0.000000
22074.521318	0.237612	0.556407	0.131899	81.581139	-99.133636	-37.211052	3.587903	0.000000	-3.482377	0.000000	0.000000	0.000000	1.079571	-0.002431	-1.852620	0.000000	0.000000	4.000000	23.000000	0.000000
22074.524651	0.237612	0.556407	0.131899	81.581139	-99.133636	-37.211052	3.587903	0.000000	-3.482377	0.000000	0.000000	0.000000	1.079571	-0.002431	-1.852620	0.000000	0.000000	4.000000	23.000000	0.000000
22074.527984	0.237612	0.556407	0.131899	81.581139	-99.133636	-37.211052	3.587903	0.000000	-3.482377	0.000000	0.000000	0.000000	1.079571	-0.002431	-1.852620	0.000000	0.000000	4.000000	23.000000	0.000000
22074.531318	0.241023	0.556547	0.124768	82.311142	-95.989563	-32.482662	3.459813	0.000000	-3.609667	0.000000	0.000000	0.000000	1.023230	0.042079	-2.139336	0.000000	0.000000	4.000000	23.000000	0.000000
22074.534651	0.241023	0.556547	0.124768	82.311142	-95.989563	-32.482662	3.459813	0.000000	-3.609667	0.000000	0.000000	0.000000	1.023230	0.042079	-2.139336	0.000000	0.000000	4.000000	23.000000	0.000000
22074.537984	0.241023	0.556547	0.124768	82.311142	-95.989563	-32.482662	3.459813	0.000000	-3.609667	0.000000	0.000000	0.000000	1.023230	0.042079	-2.139336	0.000000	0.000000	4.000000	23.000000	0.000000
22074.541318	0.244008	0.556836	0.116733	83.128990	-89.610481	-24.637987	3.313124	0.000000	-3.744758	0.000000	0.000000	0.000000	0.895357	0.086558	-2.410569	0.000000	0.000000	4.000000	23.000000	0.000000
22074.544651	0.244008	0.556836	0.116733	83.128990	-89.610481	-24.637987	3.313124	0.000000	-3.744758	0.000000	0.000000	0.000000	0.895357	0.086558	-2.410569	0.000000	0.000000	4.000000	23.000000	0.000000
22074.547984	0.244008	0.556836	0.116733	83.128990	-89.610481	-24.637987	3.313124	0.000000	-3.744758	0.000000	0.000000	0.000000	0.895357	0.086558	-2.410569	0.000000	0.000000	4.000000	23.000000	0.000000
22074.551318	0.245997	0.557244	0.109348	83.773422	-80.115402	-13.964035	3.148524	0.000000	-3.884173	0.000000	0.000000	0.000000	0.596859	0.122638	-2.215520	0.000000	0.000000	4.000000	23.000000	0.000000
22074.554651	0.245997	0.557244	0.109348	83.773422	-80.115402	-13.964035	3.148524	0.000000	-3.884173	0.000000	0.000000	0.000000	0.596859	0.122638	-2.215520	0.000000	0.000000	4.000000	23.000000	0.000000
22074.557984	0.245997	0.557244	0.109348	83.773422	-80.115402	-13.964035	3.148524	0.000000	-3.884173	0.000000	0.000000	0.000000	0.596859	0.122638	-2.215520	0.000000	0.000000	4.000000	23.000000	0.000000
22074.561318	0.247162	0.557746	0.102621	84.123405	-68.982986	-2.003348	2.997370	0.000000	-4.001971	0.000000	0.000000	0.000000	0.349307	0.150557	-2.018158	0.000000	0.000000	4.000000	23.000000	0.000000
22074.564651	0.247162	0.557746	0.102621	84.123405	-68.982986	-2.003348	2.997370	0.000000	-4.001971	0.000000	0.000000	0.000000	0.349307	0.150557	-2.018158	0.000000	0.000000	4.000000	23.000000	0.000000
22074.567984	0.247162	0.557746	0.102621	84.123405	-68.982986	-2.003348	2.997370	0.000000	-4.001971	0.000000	0.000000	0.000000	0.349307	0.150557	-2.018158	0.000000	0.000000	4.000000	23.000000	0.000000
22074.571318	0.247926	0.558459	0.095033	84.174927	-55.567982	11.998446	2.859970	0.000000	-4.101289	0.000000	0.000000	0.000000	0.229365	0.213899	-2.276474	0.000000	0.000000	4.000000	23.000000	0.000000
22074.574651	0.247926	0.558459	0.095033	84.174927	-55.567982	11.998446	2.859970	0.000000	-4.101289	0.000000	0.000000	0.000000	0.229365	0.213899	-2.276474	0.000000	0.000000	4.000000	23.000000	0.000000
22074.577984	0.247926	0.558459	0.095033	84.174927	-55.567982	11.998446	2.859970	0.000000	-4.101289	0.000000	0.000000	0.000000	0.229365	0.213899	-2.276474	0.000000	0.000000	4.000000	23.000000	0.000000
22074.581318	0.248082	0.559297	0.087334	83.940163	-42.924358	24.946733	2.702525	0.000000	-4.206704	0.000000	0.000000	0.000000	0.046651	0.251387	-2.309567	0.000000	0.000000	4.000000	23.000000	0.000000
22074.584651	0.248082	0.559297	0.087334	83.940163	-42.924358	24.946733	2.702525	0.000000	-4.206704	0.000000	0.000000	0.000000	0.046651	0.251387	-2.309567	0.000000	0.000000	4.000000	23.000000	0.000000
22074.587984	0.248082	0.559297	0.087334	83.940163	-42.924358	24.946733	2.702525	0.000000	-4.206704	0.000000	0.000000	0.000000	0.046651	0.251387	-2.309567	0.000000	0.000000	4.000000	23.000000	0.000000
22074.591318	0.247398	0.560306	0.078737	83.431564	-31.279066	36.723198	2.540008	0.000000	-4.306781	0.000000	0.000000	0.000000	-0.205093	0.302721	-2.579132	0.000000	0.000000	4.000000	23.000000	0.000000
22074.594651	0.247398	0.560306	0.078737	83.431564	-31.279066	36.723198	2.540008	0.000000	-4.306781	0.000000	0.000000	0.000000	-0.205093	0.302721	-2.579132	0.000000	0.000000	4.000000	23.000000	0.000000
22074.597984	0.247398	0.560306	0.078737	83.431564	-31.279066	36.723198	2.540008	0.000000	-4.306781	0.000000	0.000000	0.000000	-0.205093	0.302721	-2.579132	0.000000	0.000000	4.000000	23.000000	0.000000
22074.601318	0.246123	0.561154	0.071614	82.884514	-23.511282	44.753319	2.355845	0.000000	-4.410215	0.000000	0.000000	0.000000	-0.382574	0.254286	-2.136827	0.000000	0.000000	4.000000	23.000000	0.000000
22074.604651	0.246123	0.561154	0.071614	82.884514	-23.511282	44.753319	2.355845	0.000000	-4.410215	0.000000	0.000000	0.000000	-0.382574	0.254286	-2.136827	0.000000	0.000000	4.000000	23.000000	0.000000
22074.607984	0.246123	0.561154	0.071614	82.884514	-23.511282	44.753319	2.355845	0.000000	-4.410215	0.000000	0.000000	0.000000	-0.382574	0.254286	-2.136827	0.000000	0.000000	4.000000	23.000000	0.000000
22074.611318	0.243616	0.562160	0.062868	82.135429	-16.025227	52.618237	2.200424	0.000000	-4.489781	0.000000	0.000000	0.000000	-0.752080	0.301972	-2.623767	0.000000	0.000000	4.000000	23.000000	0.000000
22074.614651	0.243616	0.562160	0.062868	82.135429	-16.025227	52.618237	2.200424	0.000000	-4.489781	0.000000	0.000000	0.000000	-0.752080	0.301972	-2.623767	0.000000	0.000000	4.000000	23.000000	0.000000
22074.617984	0.243616	0.562160	0.062868	82.135429	-16.025227	52.618237	2.200424	0.000000	-4.489781	0.000000	0.000000	0.000000	-0.752080	0.301972	-2.623767	0.000000	0.000000	4.000000	23.000000	0.000000
22074.621318	0.240823	0.563009	0.055765	81.483315	-10.981655	57.925728	2.005068	0.000000	-4.580360	0.000000	0.000000	0.000000	-0.837870	0.254672	-2.131105	0.000000	0.000000	4.000000	23.000000	0.000000
22074.624651	0.240823	0.563009	0.055765	81.483315	-10.981655	57.925728	2.005068	0.000000	-4.580360	0.000000	0.000000	0.000000	-0.837870	0.254672	-2.131105	0.000000	0.000000	4.000000	23.000000	0.000000
22074.627984	0.240823	0.563009	0.055765	81.483315	-10.981655	57.925728	2.005068	0.000000	-4.580360	0.000000	0.000000	0.000000	-0.837870	0.254672	-2.131105	0.000000	0.000000	4.000000	23.000000	0.000000
22074.631318	0.236727	0.564038	0.047350	80.670349	-4.826924	64.351921	1.840876	0.000000	-4.648782	0.000000	0.000000	0.000000	-1.228909	0.308446	-2.524258	0.000000	0.000000	4.000000	23.000000	0.000000
22074.634651	0.236727	0.564038	0.047350	80.670349	-4.826924	64.351921	1.840876	0.000000	-4.648782	0.000000	0.000000	0.000000	-1.228909	0.308446	-2.524258	0.000000	0.000000	4.000000	23.000000	0.000000
22074.637984	0.236727	0.564038	0.047350	80.670349	-4.826924	64.351921	1.840876	0.000000	-4.648782	0.000000	0.000000	0.000000	-1.228909	0.308446	-2.524258	0.000000	0.000000	4.000000	23.000000	0.000000
22074.641318	0.233038	0.564970	0.040717	79.899803	0.528522	70.043991	1.636232	0.000000	-4.724696	0.000000	0.000000	0.000000	-1.106618	0.279741	-1.989972	0.000000	0.000000	4.000000	23.000000	0.000000
22074.644651	0.233038	0.564970	0.040717	79.899803	0.528522	70.043991	1.636232	0.000000	-4.724696	0.000000	0.000000	0.000000	-1.106618	0.279741	-1.989972	0.000000	0.000000	4.000000	23.000000	0.000000
22074.647984	0.233038	0.564970	0.040717	79.899803	0.528522	70.043991	1.636232	0.000000	-4.724696	0.000000	0.000000	0.000000	-1.106618	0.279741	-1.989972	0.000000	0.000000	4.000000	23.000000	0.000000
22074.651318	0.228582	0.566057	0.033682	78.912109	6.169165	76.266640	1.463286	0.000000	-4.781088	0.000000	0.000000	0.000000	-1.336845	0.326023	-2.110492	0.000000	0.000000	4.000000	23.000000	0.000000
22074.654651	0.228582	0.566057	0.033682	78.912109	6.169165	76.266640	1.463286	0.000000	-4.781088	0.000000	0.000000	0.000000	-1.336845	0.326023	-2.110492	0.000000	0.000000	4.000000	23.000000	0.000000
22074.657984	0.228582	0.566057	0.033682	78.912109	6.169165	76.266640	1.463286	0.000000	-4.781088	0.000000	0.000000	0.000000	-1.336845	0.326023	-2.110492	0.000000	0.000000	4.000000	23.000000	0.000000
22074.661318	0.223687	0.567142	0.027009	77.826797	10.868691	81.698189	1.267010	0.000000	-4.836805	0.000000	0.000000	0.000000	-1.468543	0.325480	-2.002112	0.000000	0.000000	4.000000	23.000000	0.000000
22074.664651	0.223687	0.567142	0.027009	77.826797	10.868691	81.698189	1.267010	0.000000	-4.836805	0.000000	0.000000	0.000000	-1.468543	0.325480	-2.002112	0.000000	0.000000	4.000000	23.000000	0.000000
22074.667984	0.223687	0.567142	0.027009	77.826797	10.868691	81.698189	1.267010	0.000000	-4.836805	0.000000	0.000000	0.000000	-1.468543	0.325480	-2.002112	0.000000	0.000000	4.000000	23.000000	0.000000
22074.671318	0.218257	0.568152	0.020667	76.696114	14.407205	86.040474	1.066678	0.000000	-4.884895	0.000000	0.000000	0.000000	-1.628867	0.303153	-1.902577	0.000000	0.000000	4.000000	23.000000	0.000000
22074.674651	0.218257	0.568152	0.020667	76.696114	14.407205	86.040474	1.066678	0.000000	-4.884895	0.000000	0.000000	0.000000	-1.628867	0.303153	-1.902577	0.000000	0.000000	4.000000	23.000000	0.000000
22074.677984	0.218257	0.568152	0.020667	76.696114	14.407205	86.040474	1.066678	0.000000	-4.884895	0.000000	0.000000	0.000000	-1.628867	0.303153	-1.902577	0.000000	0.000000	4.000000	23.000000	0.000000
22074.681318	0.212280	0.569082	0.014614	75.562851	16.880266	89.254875	0.860754	0.000000	-4.925353	0.000000	0.000000	0.000000	-1.793181	0.279081	-1.815728	0.000000	0.000000	4.000000	23.000000	0.000000
22074.684651	0.212280	0.569082	0.014614	75.562851	16.880266	89.254875	0.860754	0.000000	-4.925353	0.000000	0.000000	0.000000	-1.793181	0.279081	-1.815728	0.000000	0.000000	4.000000	23.000000	0.000000
22074.687984	0.212280	0.569082	0.014614	75.562851	16.880266	89.254875	0.860754	0.000000	-4.925353	0.000000	0.000000	0.000000	-1.793181	0.279081	-1.815728	0.000000	0.000000	4.000000	23.000000	0.000000
22074.691318	0.205760	0.570008	0.008846	74.432655	18.553333	90.763145	0.645349	0.000000	-4.958178	0.000000	0.000000	0.000000	-1.956019	0.277795	-1.730579	0.000000	0.000000	4.000000	23.000000	0.000000
22074.694651	0.205760	0.570008	0.008846	74.432655	18.553333	90.763145	0.645349	0.000000	-4.958178	0.000000	0.000000	0.000000	-1.956019	0.277795	-1.730579	0.000000	0.000000	4.000000	23.000000	0.000000
22074.697984	0.205760	0.570008	0.008846	74.432655	18.553333	90.763145	0.645349	0.000000	-4.958178	0.000000	0.000000	0.000000	-1.956019	0.277795	-1.730579	0.000000	0.000000	4.000000	23.000000	0.000000
22074.701318	0.198891	0.570948	0.003491	73.312187	19.849327	90.714737	0.416736	0.000000	-4.982603	0.000000	0.000000	0.000000	-2.060532	0.281752	-1.606284	0.000000	0.000000	4.000000	23.000000	0.000000
22074.704651	0.198891	0.570948	0.003491	73.312187	19.849327	90.714737	0.416736	0.000000	-4.982603	0.000000	0.000000	0.000000	-2.060532	0.281752	-1.606284	0.000000	0.000000	4.000000	23.000000	0.000000
22074.707984	0.198891	0.570948	0.003491	73.312187	19.849327	90.714737	0.416736	0.000000	-4.982603	0.000000	0.000000	0.000000	-2.060532	0.281752	-1.606284	0.000000	0.000000	4.000000	23.000000	0.000000
22074.711318	0.190997	0.572071	-0.001723	72.108620	21.276690	91.004967	0.174564	0.000000	-4.944562	0.000000	0.000000	0.000000	-2.368360	0.336982	-1.564183	0.000000	0.000000	4.000000	23.000000	0.000000
22074.714651	0.190997	0.572071	-0.001723	72.108620	21.276690	91.004967	0.174564	0.000000	-4.944562	0.000000	0.000000	0.000000	-2.368360	0.336982	-1.564183	0.000000	0.000000	4.000000	23.000000	0.000000
22074.717984	0.190997	0.572071	-0.001723	72.108620	21.276690	91.004967	0.174564	0.000000	-4.944562	0.000000	0.000000	0.000000	-2.368360	0.336982	-1.564183	0.000000	0.000000	4.000000	23.000000	0.000000
22074.721318	0.184447	0.573084	-0.005362	71.166527	22.430576	91.710480	-0.086133	0.000000	-4.549835	0.000000	0.000000	0.000000	-1.965029	0.303889	-1.091681	0.000000	0.000000	4.000000	23.000000	0.000000
22074.724651	0.184447	0.573084	-0.005362	71.166527	22.430576	91.710480	-0.086133	0.000000	-4.549835	0.000000	0.000000	0.000000	-1.965029	0.303889	-1.091681	0.000000	0.000000	4.000000	23.000000	0.000000
22074.727984	0.184447	0.573084	-0.005362	71.166527	22.430576	91.710480	-0.086133	0.000000	-4.549835	0.000000	0.000000	0.000000	-1.965029	0.303889	-1.091681	0.000000	0.000000	4.000000	23.000000	0.000000
22074.731318	0.176973	0.574261	-0.008651	70.441978	23.619003	92.402908	-0.268080	0.000000	-4.222330	0.000000	0.000000	0.000000	-2.242202	0.353205	-0.986800	0.000000	0.000000	4.000000	23.000000	0.000000
22074.734651	0.176973	0.574261	-0.008651	70.441978	23.619003	92.402908	-0.268080	0.000000	-4.222330	0.000000	0.000000	0.000000	-2.242202	0.353205	-0.986800	0.000000	0.000000	4.000000	23.000000	0.000000
22074.737984	0.176973	0.574261	-0.008651	70.441978	23.619003	92.402908	-0.268080	0.000000	-4.222330	0.000000	0.000000	0.000000	-2.242202	0.353205	-0.986800	0.000000	0.000000	4.000000	23.000000	0.000000
22074.741318	0.169194	0.575445	-0.011151	70.402451	24.852560	92.876686	-0.432547	0.000000	-3.848630	0.000000	0.000000	0.000000	-2.333538	0.355201	-0.750113	0.000000	0.000000	4.000000	23.000000	0.000000
22074.744651	0.169194	0.575445	-0.011151	70.402451	24.852560	92.876686	-0.432547	0.000000	-3.848630	0.000000	0.000000	0.000000	-2.333538	0.355201	-0.750113	0.000000	0.000000	4.000000	23.000000	0.000000
22074.747984	0.169194	0.575445	-0.011151	70.402451	24.852560	92.876686	-0.432547	0.000000	-3.848630	0.000000	0.000000	0.000000	-2.333538	0.355201	-0.750113	0.000000	0.000000	4.000000	23.000000	0.000000
22074.751318	0.161190	0.576698	-0.012830	70.623207	26.302994	93.218864	-0.557566	0.000000	-3.459707	0.000000	0.000000	0.000000	-2.401294	0.375700	-0.503719	0.000000	0.000000	4.000000	23.000000	0.000000
22074.754651	0.161190	0.576698	-0.012830	70.623207	26.302994	93.218864	-0.557566	0.000000	-3.459707	0.000000	0.000000	0.000000	-2.401294	0.375700	-0.503719	0.000000	0.000000	4.000000	23.000000	0.000000
22074.757984	0.161190	0.576698	-0.012830	70.623207	26.302994	93.218864	-0.557566	0.000000	-3.459707	0.000000	0.000000	0.000000	-2.401294	0.375700	-0.503719	0.000000	0.000000	4.000000	23.000000	0.000000
22074.761318	0.152964	0.577982	-0.013695	70.824326	28.055471	93.828941	-0.641519	0.000000	-3.059491	0.000000	0.000000	0.000000	-2.467751	0.385230	-0.259505	0.000000	0.000000	4.000000	23.000000	0.000000
22074.764651	0.152964	0.577982	-0.013695	70.824326	28.055471	93.828941	-0.641519	0.000000	-3.059491	0.000000	0.000000	0.000000	-2.467751	0.385230	-0.259505	0.000000	0.000000	4.000000	23.000000	0.000000
22074.767984	0.152964	0.577982	-0.013695	70.824326	28.055471	93.828941	-0.641519	0.000000	-3.059491	0.000000	0.000000	0.000000	-2.467751	0.385230	-0.259505	0.000000	0.000000	4.000000	23.000000	0.000000
22074.771318	0.144617	0.579283	-0.013862	70.961632	30.250580	94.978523	-0.684770	0.000000	-2.648200	0.000000	0.000000	0.000000	-2.503951	0.390466	-0.050120	0.000000	0.000000	4.000000	23.000000	0.000000
22074.774651	0.144617	0.579283	-0.013862	70.961632	30.250580	94.978523	-0.684770	0.000000	-2.648200	0.000000	0.000000	0.000000	-2.503951	0.390466	-0.050120	0.000000	0.000000	4.000000	23.000000	0.000000
22074.777984	0.144617	0.579283	-0.013862	70.961632	30.250580	94.978523	-0.684770	0.000000	-2.648200	0.000000	0.000000	0.000000	-2.503951	0.390466	-0.050120	0.000000	0.000000	4.000000	23.000000	0.000000
22074.781318	0.136288	0.580542	-0.013463	71.057495	33.073761	97.036247	-0.693123	0.000000	-2.230875	0.000000	0.000000	0.000000	-2.498718	0.377663	0.119942	0.000000	0.000000	4.000000	23.000000	0.000000
22074.784651	0.136288	0.580542	-0.013463	71.057495	33.073761	97.036247	-0.693123	0.000000	-2.230875	0.000000	0.000000	0.000000	-2.498718	0.377663	0.119942	0.000000	0.000000	4.000000	23.000000	0.000000
22074.787984	0.136288	0.580542	-0.013463	71.057495	33.073761	97.036247	-0.693123	0.000000	-2.230875	0.000000	0.000000	0.000000	-2.498718	0.377663	0.119942	0.000000	0.000000	4.000000	23.000000	0.000000
22074.791318	0.127961	0.581729	-0.012442	71.108421	36.449993	99.772827	-0.673133	0.000000	-1.814422	0.000000	0.000000	0.000000	-2.498187	0.356056	0.306090	0.000000	0.000000	4.000000	23.000000	0.000000
22074.794651	0.127961	0.581729	-0.012442	71.108421	36.449993	99.772827	-0.673133	0.000000	-1.814422	0.000000	0.000000	0.000000	-2.498187	0.356056	0.306090	0.000000	0.000000	4.000000	23.000000	0.000000
22074.797984	0.127961	0.581729	-0.012442	71.108421	36.449993	99.772827	-0.673133	0.000000	-1.814422	0.000000	0.000000	0.000000	-2.498187	0.356056	0.306090	0.000000	0.000000	4.000000	23.000000	0.000000
22074.801318	0.119653	0.582864	-0.010773	71.067909	40.241943	102.822365	-0.622118	0.000000	-1.398057	0.000000	0.000000	0.000000	-2.492564	0.340505	0.500884	0.000000	0.000000	4.000000	23.000000	0.000000
22074.804651	0.119653	0.582864	-0.010773	71.067909	40.241943	102.822365	-0.622118	0.000000	-1.398057	0.000000	0.000000	0.000000	-2.492564	0.340505	0.500884	0.000000	0.000000	4.000000	23.000000	0.000000
22074.807984	0.119653	0.582864	-0.010773	71.067909	40.241943	102.822365	-0.622118	0.000000	-1.398057	0.000000	0.000000	0.000000	-2.492564	0.340505	0.500884	0.000000	0.000000	4.000000	23.000000	0.000000
22074.811318	0.111428	0.583885	-0.008482	70.948410	44.211838	105.795036	-0.538637	0.000000	-0.982630	0.000000	0.000000	0.000000	-2.467313	0.306361	0.687223	0.000000	0.000000	4.000000	23.000000	0.000000
22074.814651	0.111428	0.583885	-0.008482	70.948410	44.211838	105.795036	-0.538637	0.000000	-0.982630	0.000000	0.000000	0.000000	-2.467313	0.306361	0.687223	0.000000	0.000000	4.000000	23.000000	0.000000
22074.817984	0.111428	0.583885	-0.008482	70.948410	44.211838	105.795036	-0.538637	0.000000	-0.982630	0.000000	0.000000	0.000000	-2.467313	0.306361	0.687223	0.000000	0.000000	4.000000	23.000000	0.000000
22074.821318	0.103301	0.584741	-0.005629	70.813354	48.256363	108.678490	-0.424100	0.000000	-0.571411	0.000000	0.000000	0.000000	-2.438240	0.256823	0.855839	0.000000	0.000000	4.000000	23.000000	0.000000
22074.824651	0.103301	0.584741	-0.005629	70.813354	48.256363	108.678490	-0.424100	0.000000	-0.571411	0.000000	0.000000	0.000000	-2.438240	0.256823	0.855839	0.000000	0.000000	4.000000	23.000000	0.000000
22074.827984	0.103301	0.584741	-0.005629	70.813354	48.256363	108.678490	-0.424100	0.000000	-0.571411	0.000000	0.000000	0.000000	-2.438240	0.256823	0.855839	0.000000	0.000000	4.000000	23.000000	0.000000
22074.831318	0.095316	0.585414	-0.002243	70.723450	52.214592	111.663292	-0.281460	0.000000	-0.165038	0.000000	0.000000	0.000000	-2.395422	0.201738	1.015926	0.000000	0.000000	4.000000	23.000000	0.000000
22074.834651	0.095316	0.585414	-0.002243	70.723450	52.214592	111.663292	-0.281460	0.000000	-0.165038	0.000000	0.000000	0.000000	-2.395422	0.201738	1.015926	0.000000	0.000000	4.000000	23.000000	0.000000
22074.837984	0.095316	0.585414	-0.002243	70.723450	52.214592	111.663292	-0.281460	0.000000	-0.165038	0.000000	0.000000	0.000000	-2.395422	0.201738	1.015926	0.000000	0.000000	4.000000	23.000000	0.000000
22074.841318	0.087645	0.585954	0.001698	70.696724	56.086678	114.671516	-0.112139	0.000000	0.234199	0.000000	0.000000	0.000000	-2.301301	0.162177	1.182253	0.000000	0.000000	4.000000	23.000000	0.000000
22074.844651	0.087645	0.585954	0.001698	70.696724	56.086678	114.671516	-0.112139	0.000000	0.234199	0.000000	0.000000	0.000000	-2.301301	0.162177	1.182253	0.000000	0.000000	4.000000	23.000000	0.000000
22074.847984	0.087645	0.585954	0.001698	70.696724	56.086678	114.671516	-0.112139	0.000000	0.234199	0.000000	0.000000	0.000000	-2.301301	0.162177	1.182253	0.000000	0.000000	4.000000	23.000000	0.000000
22074.851318	0.080401	0.586327	0.006126	70.737892	59.767925	117.401375	0.084903	0.000000	0.617750	0.000000	0.000000	0.000000	-2.173335	0.111797	1.328253	0.000000	0.000000	4.000000	23.000000	0.000000
22074.854651	0.080401	0.586327	0.006126	70.737892	59.767925	117.401375	0.084903	0.000000	0.617750	0.000000	0.000000	0.000000	-2.173335	0.111797	1.328253	0.000000	0.000000	4.000000	23.000000	0.000000
22074.857984	0.080401	0.586327	0.006126	70.737892	59.767925	117.401375	0.084903	0.000000	0.617750	0.000000	0.000000	0.000000	-2.173335	0.111797	1.328253	0.000000	0.000000	4.000000	23.000000	0.000000
22074.861318	0.073793	0.586622	0.011084	70.873123	63.247593	119.523323	0.306279	0.000000	0.979972	0.000000	0.000000	0.000000	-1.982372	0.088570	1.487478	0.000000	0.000000	4.000000	23.000000	0.000000
22074.864651	0.073793	0.586622	0.011084	70.873123	63.247593	119.523323	0.306279	0.000000	0.979972	0.000000	0.000000	0.000000	-1.982372	0.088570	1.487478	0.000000	0.000000	4.000000	23.000000	0.000000
22074.867984	0.073793	0.586622	0.011084	70.873123	63.247593	119.523323	0.306279	0.000000	0.979972	0.000000	0.000000	0.000000	-1.982372	0.088570	1.487478	0.000000	0.000000	4.000000	23.000000	0.000000
22074.871318	0.067800	0.586799	0.016541	71.159042	66.652954	121.230095	0.554192	0.000000	1.310367	0.000000	0.000000	0.000000	-1.797939	0.053159	1.637178	0.000000	0.000000	4.000000	23.000000	0.000000
22074.874651	0.067800	0.586799	0.016541	71.159042	66.652954	121.230095	0.554192	0.000000	1.310367	0.000000	0.000000	0.000000	-1.797939	0.053159	1.637178	0.000000	0.000000	4.000000	23.000000	0.000000
22074.877984	0.067800	0.586799	0.016541	71.159042	66.652954	121.230095	0.554192	0.000000	1.310367	0.000000	0.000000	0.000000	-1.797939	0.053159	1.637178	0.000000	0.000000	4.000000	23.000000	0.000000
22074.881318	0.062426	0.586938	0.022600	71.488548	70.090706	123.002502	0.827055	0.000000	1.610024	0.000000	0.000000	0.000000	-1.612184	0.041636	1.817794	0.000000	0.000000	4.000000	23.000000	0.000000
22074.884651	0.062426	0.586938	0.022600	71.488548	70.090706	123.002502	0.827055	0.000000	1.610024	0.000000	0.000000	0.000000	-1.612184	0.041636	1.817794	0.000000	0.000000	4.000000	23.000000	0.000000
22074.887984	0.062426	0.586938	0.022600	71.488548	70.090706	123.002502	0.827055	0.000000	1.610024	0.000000	0.000000	0.000000	-1.612184	0.041636	1.817794	0.000000	0.000000	4.000000	23.000000	0.000000
22074.891318	0.057728	0.586869	0.029008	71.882294	73.635857	125.277611	1.130020	0.000000	1.878721	0.000000	0.000000	0.000000	-1.409282	-0.020738	1.922233	0.000000	0.000000	4.000000	23.000000	0.000000
22074.894651	0.057728	0.586869	0.029008	71.882294	73.635857	125.277611	1.130020	0.000000	1.878721	0.000000	0.000000	0.000000	-1.409282	-0.020738	1.922233	0.000000	0.000000	4.000000	23.000000	0.000000
22074.897984	0.057728	0.586869	0.029008	71.882294	73.635857	125.277611	1.130020	0.000000	1.878721	0.000000	0.000000	0.000000	-1.409282	-0.020738	1.922233	0.000000	0.000000	4.000000	23.000000	0.000000
22074.901318	0.053679	0.586678	0.035843	72.378220	77.525734	128.064636	1.450392	0.000000	2.113601	0.000000	0.000000	0.000000	-1.214565	-0.057326	2.050552	0.000000	0.000000	4.000000	23.000000	0.000000
22074.904651	0.053679	0.586678	0.035843	72.378220	77.525734	128.064636	1.450392	0.000000	2.113601	0.000000	0.000000	0.000000	-1.214565	-0.057326	2.050552	0.000000	0.000000	4.000000	23.000000	0.000000
22074.907984	0.053679	0.586678	0.035843	72.378220	77.525734	128.064636	1.450392	0.000000	2.113601	0.000000	0.000000	0.000000	-1.214565	-0.057326	2.050552	0.000000	0.000000	4.000000	23.000000	0.000000
22074.911318	0.050236	0.586337	0.043018	72.944191	81.867622	131.263428	1.792151	0.000000	2.316029	0.000000	0.000000	0.000000	-1.033125	-0.102207	2.152526	0.000000	0.000000	4.000000	23.000000	0.000000
22074.914651	0.050236	0.586337	0.043018	72.944191	81.867622	131.263428	1.792151	0.000000	2.316029	0.000000	0.000000	0.000000	-1.033125	-0.102207	2.152526	0.000000	0.000000	4.000000	23.000000	0.000000
22074.917984	0.050236	0.586337	0.043018	72.944191	81.867622	131.263428	1.792151	0.000000	2.316029	0.000000	0.000000	0.000000	-1.033125	-0.102207	2.152526	0.000000	0.000000	4.000000	23.000000	0.000000
22074.921318	0.047527	0.585868	0.050436	73.548096	86.627113	134.930496	2.150906	0.000000	2.488216	0.000000	0.000000	0.000000	-0.812735	-0.140824	2.225224	0.000000	0.000000	4.000000	23.000000	0.000000
22074.924651	0.047527	0.585868	0.050436	73.548096	86.627113	134.930496	2.150906	0.000000	2.488216	0.000000	0.000000	0.000000	-0.812735	-0.140824	2.225224	0.000000	0.000000	4.000000	23.000000	0.000000
22074.927984	0.047527	0.585868	0.050436	73.548096	86.627113	134.930496	2.150906	0.000000	2.488216	0.000000	0.000000	0.000000	-0.812735	-0.140824	2.225224	0.000000	0.000000	4.000000	23.000000	0.000000
22074.931318	0.045604	0.585286	0.058092	74.128250	91.903770	139.035202	2.521776	0.000000	2.623672	0.000000	0.000000	0.000000	-0.576646	-0.174599	2.297002	0.000000	0.000000	4.000000	23.000000	0.000000
22074.934651	0.045604	0.585286	0.058092	74.128250	91.903770	139.035202	2.521776	0.000000	2.623672	0.000000	0.000000	0.000000	-0.576646	-0.174599	2.297002	0.000000	0.000000	4.000000	23.000000	0.000000
22074.937984	0.045604	0.585286	0.058092	74.128250	91.903770	139.035202	2.521776	0.000000	2.623672	0.000000	0.000000	0.000000	-0.576646	-0.174599	2.297002	0.000000	0.000000	4.000000	23.000000	0.000000
22074.941318	0.044520	0.584638	0.065912	74.613136	97.645660	143.529510	2.904610	0.000000	2.719780	0.000000	0.000000	0.000000	-0.325276	-0.194481	2.346026	0.000000	0.000000	4.000000	23.000000	0.000000
22074.944651	0.044520	0.584638	0.065912	74.613136	97.645660	143.529510	2.904610	0.000000	2.719780	0.000000	0.000000	0.000000	-0.325276	-0.194481	2.346026	0.000000	0.000000	4.000000	23.000000	0.000000
22074.947984	0.044520	0.584638	0.065912	74.613136	97.645660	143.529510	2.904610	0.000000	2.719780	0.000000	0.000000	0.000000	-0.325276	-0.194481	2.346026	0.000000	0.000000	4.000000	23.000000	0.000000
22074.951318	0.044303	0.583955	0.073803	74.970261	103.601952	148.421921	3.295614	0.000000	2.773993	0.000000	0.000000	0.000000	-0.065073	-0.204678	2.367339	0.000000	0.000000	4.000000	23.000000	0.000000
22074.954651	0.044303	0.583955	0.073803	74.970261	103.601952	148.421921	3.295614	0.000000	2.773993	0.000000	0.000000	0.000000	-0.065073	-0.204678	2.367339	0.000000	0.000000	4.000000	23.000000	0.000000
22074.957984	0.044303	0.583955	0.073803	74.970261	103.601952	148.421921	3.295614	0.000000	2.773993	0.000000	0.000000	0.000000	-0.065073	-0.204678	2.367339	0.000000	0.000000	4.000000	23.000000	0.000000
22074.961318	0.044907	0.583258	0.081661	75.216064	109.716217	153.579651	3.690171	0.000000	2.784838	0.000000	0.000000	0.000000	0.181229	-0.209279	2.357372	0.000000	0.000000	4.000000	23.000000	0.000000
22074.964651	0.044907	0.583258	0.081661	75.216064	109.716217	153.579651	3.690171	0.000000	2.784838	0.000000	0.000000	0.000000	0.181229	-0.209279	2.357372	0.000000	0.000000	4.000000	23.000000	0.000000
22074.967984	0.044907	0.583258	0.081661	75.216064	109.716217	153.579651	3.690171	0.000000	2.784838	0.000000	0.000000	0.000000	0.181229	-0.209279	2.357372	0.000000	0.000000	4.000000	23.000000	0.000000
22074.971318	0.046294	0.582554	0.089525	75.426918	115.956215	158.811722	4.083066	0.000000	2.754633	0.000000	0.000000	0.000000	0.416138	-0.211043	2.359040	0.000000	0.000000	4.000000	23.000000	0.000000
22074.974651	0.046294	0.582554	0.089525	75.426918	115.956215	158.811722	4.083066	0.000000	2.754633	0.000000	0.000000	0.000000	0.416138	-0.211043	2.359040	0.000000	0.000000	4.000000	23.000000	0.000000
22074.977984	0.046294	0.582554	0.089525	75.426918	115.956215	158.811722	4.083066	0.000000	2.754633	0.000000	0.000000	0.000000	0.416138	-0.211043	2.359040	0.000000	0.000000	4.000000	23.000000	0.000000
22074.981318	0.048299	0.581822	0.097226	75.645111	122.479729	164.226883	4.287662	0.000000	2.572150	0.000000	0.000000	0.000000	0.601262	-0.219825	2.310236	0.000000	0.000000	4.000000	23.000000	0.000000
22074.984651	0.048299	0.581822	0.097226	75.645111	122.479729	164.226883	4.287662	0.000000	2.572150	0.000000	0.000000	0.000000	0.601262	-0.219825	2.310236	0.000000	0.000000	4.000000	23.000000	0.000000
22074.987984	0.048299	0.581822	0.097226	75.645111	122.479729	164.226883	4.287662	0.000000	2.572150	0.000000	0.000000	0.000000	0.601262	-0.219825	2.310236	0.000000	0.000000	4.000000	23.000000	0.000000
22074.991318	0.050939	0.581066	0.104697	75.863579	129.403748	169.937134	4.414633	0.000000	2.347555	0.000000	0.000000	0.000000	0.792075	-0.226547	2.241379	0.000000	0.000000	4.000000	23.000000	0.000000
22074.994651	0.050939	0.581066	0.104697	75.863579	129.403748	169.937134	4.414633	0.000000	2.347555	0.000000	0.000000	0.000000	0.792075	-0.226547	2.241379	0.000000	0.000000	4.000000	23.000000	0.000000
22074.997984	0.050939	0.581066	0.104697	75.863579	129.403748	169.937134	4.414633	0.000000	2.347555	0.000000	0.000000	0.000000	0.792075	-0.226547	2.241379	0.000000	0.000000	4.000000	23.000000	0.000000
22075.001318	0.054208	0.580255	0.111903	76.005592	136.622192	175.888824	4.527554	0.000000	2.121618	0.000000	0.000000	0.000000	0.980733	-0.243428	2.161786	0.000000	0.000000	4.000000	23.000000	0.000000
22075.004651	0.054208	0.580255	0.111903	76.005592	136.622192	175.888824	4.527554	0.000000	2.121618	0.000000	0.000000	0.000000	0.980733	-0.243428	2.161786	0.000000	0.000000	4.000000	23.000000	0.000000
22075.007984	0.054208	0.580255	0.111903	76.005592	136.622192	175.888824	4.527554	0.000000	2.121618	0.000000	0.000000	0.000000	0.980733	-0.243428	2.161786	0.000000	0.000000	4.000000	23.000000	0.000000
22075.011318	0.058039	0.579447	0.118793	76.001328	143.853058	-178.143204	4.627538	0.000000	1.893644	0.000000	0.000000	0.000000	1.149251	-0.242312	2.066997	0.000000	0.000000	4.000000	23.000000	0.000000
22075.014651	0.058039	0.579447	0.118793	76.001328	143.853058	-178.143204	4.627538	0.000000	1.893644	0.000000	0.000000	0.000000	1.149251	-0.242312	2.066997	0.000000	0.000000	4.000000	23.000000	0.000000
22075.017984	0.058039	0.579447	0.118793	76.001328	143.853058	-178.143204	4.627538	0.000000	1.893644	0.000000	0.000000	0.000000	1.149251	-0.242312	2.066997	0.000000	0.000000	4.000000	23.000000	0.000000
22075.021318	0.062415	0.578643	0.125325	75.834648	150.811340	-172.417068	4.714525	0.000000	1.665310	0.000000	0.000000	0.000000	1.312724	-0.241224	1.959807	0.000000	0.000000	4.000000	23.000000	0.000000
22075.024651	0.062415	0.578643	0.125325	75.834648	150.811340	-172.417068	4.714525	0.000000	1.665310	0.000000	0.000000	0.000000	1.312724	-0.241224	1.959807	0.000000	0.000000	4.000000	23.000000	0.000000
22075.027984	0.062415	0.578643	0.125325	75.834648	150.811340	-172.417068	4.714525	0.000000	1.665310	0.000000	0.000000	0.000000	1.312724	-0.241224	1.959807	0.000000	0.000000	4.000000	23.000000	0.000000
22075.031318	0.067283	0.577836	0.131427	75.506668	157.104691	-167.287338	4.789260	0.000000	1.436310	0.000000	0.000000	0.000000	1.460434	-0.242308	1.830400	0.000000	0.000000	4.000000	23.000000	0.000000
22075.034651	0.067283	0.577836	0.131427	75.506668	157.104691	-167.287338	4.789260	0.000000	1.436310	0.000000	0.000000	0.000000	1.460434	-0.242308	1.830400	0.000000	0.000000	4.000000	23.000000	0.000000
22075.037984	0.067283	0.577836	0.131427	75.506668	157.104691	-167.287338	4.789260	0.000000	1.436310	0.000000	0.000000	0.000000	1.460434	-0.242308	1.830400	0.000000	0.000000	4.000000	23.000000	0.000000
22075.041318	0.072591	0.577045	0.137077	75.075089	162.321747	-163.112228	4.851921	0.000000	1.207833	0.000000	0.000000	0.000000	1.592498	-0.237027	1.694959	0.000000	0.000000	4.000000	23.000000	0.000000
22075.044651	0.072591	0.577045	0.137077	75.075089	162.321747	-163.112228	4.851921	0.000000	1.207833	0.000000	0.000000	0.000000	1.592498	-0.237027	1.694959	0.000000	0.000000	4.000000	23.000000	0.000000
22075.047984	0.072591	0.577045	0.137077	75.075089	162.321747	-163.112228	4.851921	0.000000	1.207833	0.000000	0.000000	0.000000	1.592498	-0.237027	1.694959	0.000000	0.000000	4.000000	23.000000	0.000000
22075.051318	0.078336	0.576254	0.142220	74.749321	166.236557	-159.998398	4.902948	0.000000	0.980361	0.000000	0.000000	0.000000	1.723537	-0.237314	1.542910	0.000000	0.000000	4.000000	23.000000	0.000000
22075.054651	0.078336	0.576254	0.142220	74.749321	166.236557	-159.998398	4.902948	0.000000	0.980361	0.000000	0.000000	0.000000	1.723537	-0.237314	1.542910	0.000000	0.000000	4.000000	23.000000	0.000000
22075.057984	0.078336	0.576254	0.142220	74.749321	166.236557	-159.998398	4.902948	0.000000	0.980361	0.000000	0.000000	0.000000	1.723537	-0.237314	1.542910	0.000000	0.000000	4.000000	23.000000	0.000000
22075.061318	0.084449	0.575512	0.146985	74.839699	168.809998	-157.608963	4.942982	0.000000	0.752947	0.000000	0.000000	0.000000	1.833990	-0.222740	1.429579	0.000000	0.000000	4.000000	23.000000	0.000000
22075.064651	0.084449	0.575512	0.146985	74.839699	168.809998	-157.608963	4.942982	0.000000	0.752947	0.000000	0.000000	0.000000	1.833990	-0.222740	1.429579	0.000000	0.000000	4.000000	23.000000	0.000000
22075.067984	0.084449	0.575512	0.146985	74.839699	168.809998	-157.608963	4.942982	0.000000	0.752947	0.000000	0.000000	0.000000	1.833990	-0.222740	1.429579	0.000000	0.000000	4.000000	23.000000	0.000000
22075.071318	0.090855	0.574784	0.151255	75.213272	170.485306	-154.643555	4.972250	0.000000	0.526048	0.000000	0.000000	0.000000	1.921715	-0.218400	1.280994	0.000000	0.000000	4.000000	23.000000	0.000000
22075.074651	0.090855	0.574784	0.151255	75.213272	170.485306	-154.643555	4.972250	0.000000	0.526048	0.000000	0.000000	0.000000	1.921715	-0.218400	1.280994	0.000000	0.000000	4.000000	23.000000	0.000000
22075.077984	0.090855	0.574784	0.151255	75.213272	170.485306	-154.643555	4.972250	0.000000	0.526048	0.000000	0.000000	0.000000	1.921715	-0.218400	1.280994	0.000000	0.000000	4.000000	23.000000	0.000000
22075.081318	0.097589	0.574057	0.154914	75.533867	172.023819	-151.161041	4.990887	0.000000	0.301747	0.000000	0.000000	0.000000	2.020257	-0.217910	1.097600	0.000000	0.000000	4.000000	23.000000	0.000000
22075.084651	0.097589	0.574057	0.154914	75.533867	172.023819	-151.161041	4.990887	0.000000	0.301747	0.000000	0.000000	0.000000	2.020257	-0.217910	1.097600	0.000000	0.000000	4.000000	23.000000	0.000000
22075.087984	0.097589	0.574057	0.154914	75.533867	172.023819	-151.161041	4.990887	0.000000	0.301747	0.000000	0.000000	0.000000	2.020257	-0.217910	1.097600	0.000000	0.000000	4.000000	23.000000	0.000000
22075.091318	0.104667	0.573334	0.157919	75.819672	173.723648	-148.269501	4.999394	0.000000	0.077796	0.000000	0.000000	0.000000	2.123272	-0.217043	0.901726	0.000000	0.000000	4.000000	23.000000	0.000000
22075.094651	0.104667	0.573334	0.157919	75.819672	173.723648	-148.269501	4.999394	0.000000	0.077796	0.000000	0.000000	0.000000	2.123272	-0.217043	0.901726	0.000000	0.000000	4.000000	23.000000	0.000000
22075.097984	0.104667	0.573334	0.157919	75.819672	173.723648	-148.269501	4.999394	0.000000	0.077796	0.000000	0.000000	0.000000	2.123272	-0.217043	0.901726	0.000000	0.000000	4.000000	23.000000	0.000000
22075.101318	0.112038	0.572628	0.160219	76.086800	175.883148	-145.392120	4.997818	0.000000	-0.147700	0.000000	0.000000	0.000000	2.211296	-0.211760	0.690036	0.000000	0.000000	4.000000	23.000000	0.000000
22075.104651	0.112038	0.572628	0.160219	76.086800	175.883148	-145.392120	4.997818	0.000000	-0.147700	0.000000	0.000000	0.000000	2.211296	-0.211760	0.690036	0.000000	0.000000	4.000000	23.000000	0.000000
22075.107984	0.112038	0.572628	0.160219	76.086800	175.883148	-145.392120	4.997818	0.000000	-0.147700	0.000000	0.000000	0.000000	2.211296	-0.211760	0.690036	0.000000	0.000000	4.000000	23.000000	0.000000
22075.111318	0.119594	0.571996	0.161803	76.340096	178.705780	-141.791336	4.985947	0.000000	-0.374615	0.000000	0.000000	0.000000	2.266953	-0.189760	0.474932	0.000000	0.000000	4.000000	23.000000	0.000000
22075.114651	0.119594	0.571996	0.161803	76.340096	178.705780	-141.791336	4.985947	0.000000	-0.374615	0.000000	0.000000	0.000000	2.266953	-0.189760	0.474932	0.000000	0.000000	4.000000	23.000000	0.000000
22075.117984	0.119594	0.571996	0.161803	76.340096	178.705780	-141.791336	4.985947	0.000000	-0.374615	0.000000	0.000000	0.000000	2.266953	-0.189760	0.474932	0.000000	0.000000	4.000000	23.000000	0.000000
22075.121318	0.127351	0.571374	0.162676	76.567474	-177.825867	-137.203186	4.963735	0.000000	-0.601114	0.000000	0.000000	0.000000	2.326835	-0.186423	0.261911	0.000000	0.000000	4.000000	23.000000	0.000000
22075.124651	0.127351	0.571374	0.162676	76.567474	-177.825867	-137.203186	4.963735	0.000000	-0.601114	0.000000	0.000000	0.000000	2.326835	-0.186423	0.261911	0.000000	0.000000	4.000000	23.000000	0.000000
22075.127984	0.127351	0.571374	0.162676	76.567474	-177.825867	-137.203186	4.963735	0.000000	-0.601114	0.000000	0.000000	0.000000	2.326835	-0.186423	0.261911	0.000000	0.000000	4.000000	23.000000	0.000000
22075.131318	0.135176	0.570810	0.162891	76.813805	-173.909210	-132.387680	4.930795	0.000000	-0.829013	0.000000	0.000000	0.000000	2.347573	-0.169309	0.064534	0.000000	0.000000	4.000000	23.000000	0.000000
22075.134651	0.135176	0.570810	0.162891	76.813805	-173.909210	-132.387680	4.930795	0.000000	-0.829013	0.000000	0.000000	0.000000	2.347573	-0.169309	0.064534	0.000000	0.000000	4.000000	23.000000	0.000000
22075.137984	0.135176	0.570810	0.162891	76.813805	-173.909210	-132.387680	4.930795	0.000000	-0.829013	0.000000	0.000000	0.000000	2.347573	-0.169309	0.064534	0.000000	0.000000	4.000000	23.000000	0.000000
22075.141318	0.143152	0.570298	0.162483	77.210640	-169.790649	-127.207123	4.887342	0.000000	-1.055409	0.000000	0.000000	0.000000	2.392741	-0.153414	-0.122251	0.000000	0.000000	4.000000	23.000000	0.000000
22075.144651	0.143152	0.570298	0.162483	77.210640	-169.790649	-127.207123	4.887342	0.000000	-1.055409	0.000000	0.000000	0.000000	2.392741	-0.153414	-0.122251	0.000000	0.000000	4.000000	23.000000	0.000000
22075.147984	0.143152	0.570298	0.162483	77.210640	-169.790649	-127.207123	4.887342	0.000000	-1.055409	0.000000	0.000000	0.000000	2.392741	-0.153414	-0.122251	0.000000	0.000000	4.000000	23.000000	0.000000
22075.151318	0.151214	0.569835	0.161518	77.850288	-165.542496	-121.603539	4.832485	0.000000	-1.283392	0.000000	0.000000	0.000000	2.418627	-0.139042	-0.289513	0.000000	0.000000	4.000000	23.000000	0.000000
22075.154651	0.151214	0.569835	0.161518	77.850288	-165.542496	-121.603539	4.832485	0.000000	-1.283392	0.000000	0.000000	0.000000	2.418627	-0.139042	-0.289513	0.000000	0.000000	4.000000	23.000000	0.000000
22075.157984	0.151214	0.569835	0.161518	77.850288	-165.542496	-121.603539	4.832485	0.000000	-1.283392	0.000000	0.000000	0.000000	2.418627	-0.139042	-0.289513	0.000000	0.000000	4.000000	23.000000	0.000000
22075.161318	0.159374	0.569421	0.159986	78.645828	-160.897293	-115.539658	4.766148	0.000000	-1.511236	0.000000	0.000000	0.000000	2.448063	-0.124123	-0.459571	0.000000	0.000000	4.000000	23.000000	0.000000
22075.164651	0.159374	0.569421	0.159986	78.645828	-160.897293	-115.539658	4.766148	0.000000	-1.511236	0.000000	0.000000	0.000000	2.448063	-0.124123	-0.459571	0.000000	0.000000	4.000000	23.000000	0.000000
22075.167984	0.159374	0.569421	0.159986	78.645828	-160.897293	-115.539658	4.766148	0.000000	-1.511236	0.000000	0.000000	0.000000	2.448063	-0.124123	-0.459571	0.000000	0.000000	4.000000	23.000000	0.000000
22075.171318	0.167508	0.569046	0.157841	79.455101	-155.470657	-108.365623	4.687600	0.000000	-1.739657	0.000000	0.000000	0.000000	2.440135	-0.112454	-0.643544	0.000000	0.000000	4.000000	23.000000	0.000000
22075.174651	0.167508	0.569046	0.157841	79.455101	-155.470657	-108.365623	4.687600	0.000000	-1.739657	0.000000	0.000000	0.000000	2.440135	-0.112454	-0.643544	0.000000	0.000000	4.000000	23.000000	0.000000
22075.177984	0.167508	0.569046	0.157841	79.455101	-155.470657	-108.365623	4.687600	0.000000	-1.739657	0.000000	0.000000	0.000000	2.440135	-0.112454	-0.643544	0.000000	0.000000	4.000000	23.000000	0.000000
22075.181318	0.175458	0.568717	0.155158	80.176872	-149.003922	-100.016251	4.597184	0.000000	-1.966189	0.000000	0.000000	0.000000	2.385044	-0.098691	-0.804791	0.000000	0.000000	4.000000	23.000000	0.000000
22075.184651	0.175458	0.568717	0.155158	80.176872	-149.003922	-100.016251	4.597184	0.000000	-1.966189	0.000000	0.000000	0.000000	2.385044	-0.098691	-0.804791	0.000000	0.000000	4.000000	23.000000	0.000000
22075.187984	0.175458	0.568717	0.155158	80.176872	-149.003922	-100.016251	4.597184	0.000000	-1.966189	0.000000	0.000000	0.000000	2.385044	-0.098691	-0.804791	0.000000	0.000000	4.000000	23.000000	0.000000
22075.191318	0.183125	0.568420	0.151990	80.741478	-141.650757	-91.081772	4.496456	0.000000	-2.186751	0.000000	0.000000	0.000000	2.300140	-0.089249	-0.950600	0.000000	0.000000	4.000000	23.000000	0.000000
22075.194651	0.183125	0.568420	0.151990	80.741478	-141.650757	-91.081772	4.496456	0.000000	-2.186751	0.000000	0.000000	0.000000	2.300140	-0.089249	-0.950600	0.000000	0.000000	4.000000	23.000000	0.000000
22075.197984	0.183125	0.568420	0.151990	80.741478	-141.650757	-91.081772	4.496456	0.000000	-2.186751	0.000000	0.000000	0.000000	2.300140	-0.089249	-0.950600	0.000000	0.000000	4.000000	23.000000	0.000000
22075.201318	0.190387	0.568194	0.148407	81.154022	-134.029465	-82.144531	4.386788	0.000000	-2.399185	0.000000	0.000000	0.000000	2.178473	-0.067679	-1.074809	0.000000	0.000000	4.000000	23.000000	0.000000
22075.204651	0.190387	0.568194	0.148407	81.154022	-134.029465	-82.144531	4.386788	0.000000	-2.399185	0.000000	0.000000	0.000000	2.178473	-0.067679	-1.074809	0.000000	0.000000	4.000000	23.000000	0.000000
22075.207984	0.190387	0.568194	0.148407	81.154022	-134.029465	-82.144531	4.386788	0.000000	-2.399185	0.000000	0.000000	0.000000	2.178473	-0.067679	-1.074809	0.000000	0.000000	4.000000	23.000000	0.000000
22075.211318	0.197105	0.568031	0.144522	81.479858	-127.176582	-73.713425	4.270330	0.000000	-2.600823	0.000000	0.000000	0.000000	2.015434	-0.048924	-1.165635	0.000000	0.000000	4.000000	23.000000	0.000000
22075.214651	0.197105	0.568031	0.144522	81.479858	-127.176582	-73.713425	4.270330	0.000000	-2.600823	0.000000	0.000000	0.000000	2.015434	-0.048924	-1.165635	0.000000	0.000000	4.000000	23.000000	0.000000
22075.217984	0.197105	0.568031	0.144522	81.479858	-127.176582	-73.713425	4.270330	0.000000	-2.600823	0.000000	0.000000	0.000000	2.015434	-0.048924	-1.165635	0.000000	0.000000	4.000000	23.000000	0.000000
22075.221318	0.203380	0.567943	0.140290	81.852905	-122.086884	-66.792130	4.150192	0.000000	-2.788531	0.000000	0.000000	0.000000	1.882475	-0.026404	-1.269356	0.000000	0.000000	4.000000	23.000000	0.000000
22075.224651	0.203380	0.567943	0.140290	81.852905	-122.086884	-66.792130	4.150192	0.000000	-2.788531	0.000000	0.000000	0.000000	1.882475	-0.026404	-1.269356	0.000000	0.000000	4.000000	23.000000	0.000000
22075.227984	0.203380	0.567943	0.140290	81.852905	-122.086884	-66.792130	4.150192	0.000000	-2.788531	0.000000	0.000000	0.000000	1.882475	-0.026404	-1.269356	0.000000	0.000000	4.000000	23.000000	0.000000
22075.231318	0.209252	0.567942	0.135685	82.309555	-118.540176	-61.598698	4.025174	0.000000	-2.966137	0.000000	0.000000	0.000000	1.761733	-0.000360	-1.381751	0.000000	0.000000	4.000000	23.000000	0.000000
22075.234651	0.209252	0.567942	0.135685	82.309555	-118.540176	-61.598698	4.025174	0.000000	-2.966137	0.000000	0.000000	0.000000	1.761733	-0.000360	-1.381751	0.000000	0.000000	4.000000	23.000000	0.000000
22075.237984	0.209252	0.567942	0.135685	82.309555	-118.540176	-61.598698	4.025174	0.000000	-2.966137	0.000000	0.000000	0.000000	1.761733	-0.000360	-1.381751	0.000000	0.000000	4.000000	23.000000	0.000000
22075.241318	0.214580	0.568011	0.130782	82.731178	-115.253502	-57.083351	3.894463	0.000000	-3.135786	0.000000	0.000000	0.000000	1.598241	0.020542	-1.470669	0.000000	0.000000	4.000000	23.000000	0.000000
22075.244651	0.214580	0.568011	0.130782	82.731178	-115.253502	-57.083351	3.894463	0.000000	-3.135786	0.000000	0.000000	0.000000	1.598241	0.020542	-1.470669	0.000000	0.000000	4.000000	23.000000	0.000000
22075.247984	0.214580	0.568011	0.130782	82.731178	-115.253502	-57.083351	3.894463	0.000000	-3.135786	0.000000	0.000000	0.000000	1.598241	0.020542	-1.470669	0.000000	0.000000	4.000000	23.000000	0.000000
22075.251318	0.219390	0.568165	0.125598	83.120262	-111.790421	-52.698433	3.760818	0.000000	-3.294882	0.000000	0.000000	0.000000	1.443093	0.046432	-1.555417	0.000000	0.000000	4.000000	23.000000	0.000000
22075.254651	0.219390	0.568165	0.125598	83.120262	-111.790421	-52.698433	3.760818	0.000000	-3.294882	0.000000	0.000000	0.000000	1.443093	0.046432	-1.555417	0.000000	0.000000	4.000000	23.000000	0.000000
22075.257984	0.219390	0.568165	0.125598	83.120262	-111.790421	-52.698433	3.760818	0.000000	-3.294882	0.000000	0.000000	0.000000	1.443093	0.046432	-1.555417	0.000000	0.000000	4.000000	23.000000	0.000000
22075.261318	0.223624	0.568381	0.120243	83.494980	-107.864525	-47.711361	3.623960	0.000000	-3.444839	0.000000	0.000000	0.000000	1.270342	0.064685	-1.606391	0.000000	0.000000	4.000000	23.000000	0.000000
22075.264651	0.223624	0.568381	0.120243	83.494980	-107.864525	-47.711361	3.623960	0.000000	-3.444839	0.000000	0.000000	0.000000	1.270342	0.064685	-1.606391	0.000000	0.000000	4.000000	23.000000	0.000000
22075.267984	0.223624	0.568381	0.120243	83.494980	-107.864525	-47.711361	3.623960	0.000000	-3.444839	0.000000	0.000000	0.000000	1.270342	0.064685	-1.606391	0.000000	0.000000	4.000000	23.000000	0.000000
22075.271318	0.227110	0.568714	0.114845	83.889008	-103.331131	-41.884792	3.486178	0.000000	-3.584210	0.000000	0.000000	0.000000	1.045846	0.099892	-1.619547	0.000000	0.000000	4.000000	23.000000	0.000000
22075.274651	0.227110	0.568714	0.114845	83.889008	-103.331131	-41.884792	3.486178	0.000000	-3.584210	0.000000	0.000000	0.000000	1.045846	0.099892	-1.619547	0.000000	0.000000	4.000000	23.000000	0.000000
22075.277984	0.227110	0.568714	0.114845	83.889008	-103.331131	-41.884792	3.486178	0.000000	-3.584210	0.000000	0.000000	0.000000	1.045846	0.099892	-1.619547	0.000000	0.000000	4.000000	23.000000	0.000000
22075.281318	0.230029	0.569113	0.109373	84.308182	-97.490532	-34.972366	3.351996	0.000000	-3.710003	0.000000	0.000000	0.000000	0.875449	0.119612	-1.641573	0.000000	0.000000	4.000000	23.000000	0.000000
22075.284651	0.230029	0.569113	0.109373	84.308182	-97.490532	-34.972366	3.351996	0.000000	-3.710003	0.000000	0.000000	0.000000	0.875449	0.119612	-1.641573	0.000000	0.000000	4.000000	23.000000	0.000000
22075.287984	0.230029	0.569113	0.109373	84.308182	-97.490532	-34.972366	3.351996	0.000000	-3.710003	0.000000	0.000000	0.000000	0.875449	0.119612	-1.641573	0.000000	0.000000	4.000000	23.000000	0.000000
22075.291318	0.232392	0.569633	0.103778	84.710648	-89.968956	-26.883139	3.218524	0.000000	-3.826369	0.000000	0.000000	0.000000	0.709093	0.156009	-1.678481	0.000000	0.000000	4.000000	23.000000	0.000000
22075.294651	0.232392	0.569633	0.103778	84.710648	-89.968956	-26.883139	3.218524	0.000000	-3.826369	0.000000	0.000000	0.000000	0.709093	0.156009	-1.678481	0.000000	0.000000	4.000000	23.000000	0.000000
22075.297984	0.232392	0.569633	0.103778	84.710648	-89.968956	-26.883139	3.218524	0.000000	-3.826369	0.000000	0.000000	0.000000	0.709093	0.156009	-1.678481	0.000000	0.000000	4.000000	23.000000	0.000000
22075.301318	0.234085	0.570308	0.098147	85.027199	-81.096519	-17.914080	3.084608	0.000000	-3.935124	0.000000	0.000000	0.000000	0.507918	0.202508	-1.689126	0.000000	0.000000	4.000000	23.000000	0.000000
22075.304651	0.234085	0.570308	0.098147	85.027199	-81.096519	-17.914080	3.084608	0.000000	-3.935124	0.000000	0.000000	0.000000	0.507918	0.202508	-1.689126	0.000000	0.000000	4.000000	23.000000	0.000000
22075.307984	0.234085	0.570308	0.098147	85.027199	-81.096519	-17.914080	3.084608	0.000000	-3.935124	0.000000	0.000000	0.000000	0.507918	0.202508	-1.689126	0.000000	0.000000	4.000000	23.000000	0.000000
22075.311318	0.235164	0.571149	0.092378	85.221893	-71.373611	-7.856184	2.953257	0.000000	-4.034634	0.000000	0.000000	0.000000	0.323663	0.252467	-1.730654	0.000000	0.000000	4.000000	23.000000	0.000000
22075.314651	0.235164	0.571149	0.092378	85.221893	-71.373611	-7.856184	2.953257	0.000000	-4.034634	0.000000	0.000000	0.000000	0.323663	0.252467	-1.730654	0.000000	0.000000	4.000000	23.000000	0.000000
22075.317984	0.235164	0.571149	0.092378	85.221893	-71.373611	-7.856184	2.953257	0.000000	-4.034634	0.000000	0.000000	0.000000	0.323663	0.252467	-1.730654	0.000000	0.000000	4.000000	23.000000	0.000000
22075.321318	0.235523	0.572123	0.086567	85.266418	-61.611736	2.458251	2.821291	0.000000	-4.127992	0.000000	0.000000	0.000000	0.107621	0.292016	-1.743456	0.000000	0.000000	4.000000	23.000000	0.000000
22075.324651	0.235523	0.572123	0.086567	85.266418	-61.611736	2.458251	2.821291	0.000000	-4.127992	0.000000	0.000000	0.000000	0.107621	0.292016	-1.743456	0.000000	0.000000	4.000000	23.000000	0.000000
22075.327984	0.235523	0.572123	0.086567	85.266418	-61.611736	2.458251	2.821291	0.000000	-4.127992	0.000000	0.000000	0.000000	0.107621	0.292016	-1.743456	0.000000	0.000000	4.000000	23.000000	0.000000
22075.331318	0.234948	0.573192	0.080753	85.154022	-52.749062	11.523011	2.691567	0.000000	-4.213724	0.000000	0.000000	0.000000	-0.172460	0.320796	-1.744281	0.000000	0.000000	4.000000	23.000000	0.000000
22075.334651	0.234948	0.573192	0.080753	85.154022	-52.749062	11.523011	2.691567	0.000000	-4.213724	0.000000	0.000000	0.000000	-0.172460	0.320796	-1.744281	0.000000	0.000000	4.000000	23.000000	0.000000
22075.337984	0.234948	0.573192	0.080753	85.154022	-52.749062	11.523011	2.691567	0.000000	-4.213724	0.000000	0.000000	0.000000	-0.172460	0.320796	-1.744281	0.000000	0.000000	4.000000	23.000000	0.000000
22075.341318	0.233386	0.574237	0.074901	84.936470	-45.192513	19.276703	2.567423	0.000000	-4.290494	0.000000	0.000000	0.000000	-0.468753	0.313462	-1.755524	0.000000	0.000000	4.000000	23.000000	0.000000
22075.344651	0.233386	0.574237	0.074901	84.936470	-45.192513	19.276703	2.567423	0.000000	-4.290494	0.000000	0.000000	0.000000	-0.468753	0.313462	-1.755524	0.000000	0.000000	4.000000	23.000000	0.000000
22075.347984	0.233386	0.574237	0.074901	84.936470	-45.192513	19.276703	2.567423	0.000000	-4.290494	0.000000	0.000000	0.000000	-0.468753	0.313462	-1.755524	0.000000	0.000000	4.000000	23.000000	0.000000
22075.351318	0.230618	0.575293	0.068389	84.699768	-38.008137	26.683077	2.448116	0.000000	-4.359671	0.000000	0.000000	0.000000	-0.830137	0.317012	-1.953692	0.000000	0.000000	4.000000	23.000000	0.000000
22075.354651	0.230618	0.575293	0.068389	84.699768	-38.008137	26.683077	2.448116	0.000000	-4.359671	0.000000	0.000000	0.000000	-0.830137	0.317012	-1.953692	0.000000	0.000000	4.000000	23.000000	0.000000
22075.357984	0.230618	0.575293	0.068389	84.699768	-38.008137	26.683077	2.448116	0.000000	-4.359671	0.000000	0.000000	0.000000	-0.830137	0.317012	-1.953692	0.000000	0.000000	4.000000	23.000000	0.000000
22075.361318	0.227688	0.576120	0.062985	84.505562	-32.521095	32.233643	2.319222	0.000000	-4.429584	0.000000	0.000000	0.000000	-0.879133	0.248009	-1.621208	0.000000	0.000000	4.000000	23.000000	0.000000
22075.364651	0.227688	0.576120	0.062985	84.505562	-32.521095	32.233643	2.319222	0.000000	-4.429584	0.000000	0.000000	0.000000	-0.879133	0.248009	-1.621208	0.000000	0.000000	4.000000	23.000000	0.000000
22075.367984	0.227688	0.576120	0.062985	84.505562	-32.521095	32.233643	2.319222	0.000000	-4.429584	0.000000	0.000000	0.000000	-0.879133	0.248009	-1.621208	0.000000	0.000000	4.000000	23.000000	0.000000
22075.371318	0.223425	0.577082	0.056362	84.250862	-24.041014	40.986534	2.211891	0.000000	-4.484143	0.000000	0.000000	0.000000	-1.278766	0.288385	-1.986655	0.000000	0.000000	4.000000	23.000000	0.000000
22075.374651	0.223425	0.577082	0.056362	84.250862	-24.041014	40.986534	2.211891	0.000000	-4.484143	0.000000	0.000000	0.000000	-1.278766	0.288385	-1.986655	0.000000	0.000000	4.000000	23.000000	0.000000
22075.377984	0.223425	0.577082	0.056362	84.250862	-24.041014	40.986534	2.211891	0.000000	-4.484143	0.000000	0.000000	0.000000	-1.278766	0.288385	-1.986655	0.000000	0.000000	4.000000	23.000000	0.000000
22075.381318	0.219624	0.577962	0.051050	83.797997	-14.541200	50.880039	2.076950	0.000000	-4.548217	0.000000	0.000000	0.000000	-1.140505	0.264234	-1.593794	0.000000	0.000000	4.000000	23.000000	0.000000
22075.384651	0.219624	0.577962	0.051050	83.797997	-14.541200	50.880039	2.076950	0.000000	-4.548217	0.000000	0.000000	0.000000	-1.140505	0.264234	-1.593794	0.000000	0.000000	4.000000	23.000000	0.000000
22075.387984	0.219624	0.577962	0.051050	83.797997	-14.541200	50.880039	2.076950	0.000000	-4.548217	0.000000	0.000000	0.000000	-1.140505	0.264234	-1.593794	0.000000	0.000000	4.000000	23.000000	0.000000
22075.391318	0.214545	0.579067	0.044851	82.782326	-3.461202	62.556664	1.962528	0.000000	-4.598748	0.000000	0.000000	0.000000	-1.523569	0.331293	-1.859737	0.000000	0.000000	4.000000	23.000000	0.000000
22075.394651	0.214545	0.579067	0.044851	82.782326	-3.461202	62.556664	1.962528	0.000000	-4.598748	0.000000	0.000000	0.000000	-1.523569	0.331293	-1.859737	0.000000	0.000000	4.000000	23.000000	0.000000
22075.397984	0.214545	0.579067	0.044851	82.782326	-3.461202	62.556664	1.962528	0.000000	-4.598748	0.000000	0.000000	0.000000	-1.523569	0.331293	-1.859737	0.000000	0.000000	4.000000	23.000000	0.000000
22075.401318	0.209713	0.579954	0.040063	81.681717	3.150666	69.711113	1.823005	0.000000	-4.655819	0.000000	0.000000	0.000000	-1.449557	0.266221	-1.436301	0.000000	0.000000	4.000000	23.000000	0.000000
22075.404651	0.209713	0.579954	0.040063	81.681717	3.150666	69.711113	1.823005	0.000000	-4.655819	0.000000	0.000000	0.000000	-1.449557	0.266221	-1.436301	0.000000	0.000000	4.000000	23.000000	0.000000
22075.407984	0.209713	0.579954	0.040063	81.681717	3.150666	69.711113	1.823005	0.000000	-4.655819	0.000000	0.000000	0.000000	-1.449557	0.266221	-1.436301	0.000000	0.000000	4.000000	23.000000	0.000000
22075.411318	0.203814	0.580822	0.035057	80.333031	8.015213	75.206795	1.715036	0.000000	-4.696664	0.000000	0.000000	0.000000	-1.769657	0.260489	-1.501682	0.000000	0.000000	4.000000	23.000000	0.000000
22075.414651	0.203814	0.580822	0.035057	80.333031	8.015213	75.206795	1.715036	0.000000	-4.696664	0.000000	0.000000	0.000000	-1.769657	0.260489	-1.501682	0.000000	0.000000	4.000000	23.000000	0.000000
22075.417984	0.203814	0.580822	0.035057	80.333031	8.015213	75.206795	1.715036	0.000000	-4.696664	0.000000	0.000000	0.000000	-1.769657	0.260489	-1.501682	0.000000	0.000000	4.000000	23.000000	0.000000
22075.421318	0.197338	0.581508	0.030314	78.991783	11.272177	79.063019	1.599711	0.000000	-4.737185	0.000000	0.000000	0.000000	-1.942912	0.205584	-1.422938	0.000000	0.000000	4.000000	23.000000	0.000000
22075.424651	0.197338	0.581508	0.030314	78.991783	11.272177	79.063019	1.599711	0.000000	-4.737185	0.000000	0.000000	0.000000	-1.942912	0.205584	-1.422938	0.000000	0.000000	4.000000	23.000000	0.000000
22075.427984	0.197338	0.581508	0.030314	78.991783	11.272177	79.063019	1.599711	0.000000	-4.737185	0.000000	0.000000	0.000000	-1.942912	0.205584	-1.422938	0.000000	0.000000	4.000000	23.000000	0.000000
22075.431318	0.190308	0.582063	0.025819	77.694542	14.008872	81.478630	1.486731	0.000000	-4.773849	0.000000	0.000000	0.000000	-2.109087	0.166591	-1.348423	0.000000	0.000000	4.000000	23.000000	0.000000
22075.434651	0.190308	0.582063	0.025819	77.694542	14.008872	81.478630	1.486731	0.000000	-4.773849	0.000000	0.000000	0.000000	-2.109087	0.166591	-1.348423	0.000000	0.000000	4.000000	23.000000	0.000000
22075.437984	0.190308	0.582063	0.025819	77.694542	14.008872	81.478630	1.486731	0.000000	-4.773849	0.000000	0.000000	0.000000	-2.109087	0.166591	-1.348423	0.000000	0.000000	4.000000	23.000000	0.000000
22075.441318	0.183134	0.582513	0.021618	76.426170	16.721199	83.406181	1.290974	0.000000	-4.515389	0.000000	0.000000	0.000000	-2.152189	0.135030	-1.260317	0.000000	0.000000	4.000000	23.000000	0.000000
22075.444651	0.183134	0.582513	0.021618	76.426170	16.721199	83.406181	1.290974	0.000000	-4.515389	0.000000	0.000000	0.000000	-2.152189	0.135030	-1.260317	0.000000	0.000000	4.000000	23.000000	0.000000
22075.447984	0.183134	0.582513	0.021618	76.426170	16.721199	83.406181	1.290974	0.000000	-4.515389	0.000000	0.000000	0.000000	-2.152189	0.135030	-1.260317	0.000000	0.000000	4.000000	23.000000	0.000000
22075.451318	0.175823	0.582913	0.017782	75.178993	19.298376	85.416267	1.080921	0.000000	-4.156691	0.000000	0.000000	0.000000	-2.193134	0.120161	-1.150982	0.000000	0.000000	4.000000	23.000000	0.000000
22075.454651	0.175823	0.582913	0.017782	75.178993	19.298376	85.416267	1.080921	0.000000	-4.156691	0.000000	0.000000	0.000000	-2.193134	0.120161	-1.150982	0.000000	0.000000	4.000000	23.000000	0.000000
22075.457984	0.175823	0.582913	0.017782	75.178993	19.298376	85.416267	1.080921	0.000000	-4.156691	0.000000	0.000000	0.000000	-2.193134	0.120161	-1.150982	0.000000	0.000000	4.000000	23.000000	0.000000
22075.461318	0.168154	0.583323	0.014596	73.990128	21.486084	87.035408	0.889091	0.000000	-3.791169	0.000000	0.000000	0.000000	-2.300774	0.122825	-0.955641	0.000000	0.000000	4.000000	23.000000	0.000000
22075.464651	0.168154	0.583323	0.014596	73.990128	21.486084	87.035408	0.889091	0.000000	-3.791169	0.000000	0.000000	0.000000	-2.300774	0.122825	-0.955641	0.000000	0.000000	4.000000	23.000000	0.000000
22075.467984	0.168154	0.583323	0.014596	73.990128	21.486084	87.035408	0.889091	0.000000	-3.791169	0.000000	0.000000	0.000000	-2.300774	0.122825	-0.955641	0.000000	0.000000	4.000000	23.000000	0.000000
22075.471318	0.160285	0.583672	0.012081	73.151154	23.247482	87.994606	0.729817	0.000000	-3.407707	0.000000	0.000000	0.000000	-2.360643	0.104753	-0.754742	0.000000	0.000000	4.000000	23.000000	0.000000
22075.474651	0.160285	0.583672	0.012081	73.151154	23.247482	87.994606	0.729817	0.000000	-3.407707	0.000000	0.000000	0.000000	-2.360643	0.104753	-0.754742	0.000000	0.000000	4.000000	23.000000	0.000000
22075.477984	0.160285	0.583672	0.012081	73.151154	23.247482	87.994606	0.729817	0.000000	-3.407707	0.000000	0.000000	0.000000	-2.360643	0.104753	-0.754742	0.000000	0.000000	4.000000	23.000000	0.000000
22075.481318	0.152183	0.583974	0.010233	72.961258	25.010920	88.587944	0.604027	0.000000	-3.014266	0.000000	0.000000	0.000000	-2.430693	0.090512	-0.554194	0.000000	0.000000	4.000000	23.000000	0.000000
22075.484651	0.152183	0.583974	0.010233	72.961258	25.010920	88.587944	0.604027	0.000000	-3.014266	0.000000	0.000000	0.000000	-2.430693	0.090512	-0.554194	0.000000	0.000000	4.000000	23.000000	0.000000
22075.487984	0.152183	0.583974	0.010233	72.961258	25.010920	88.587944	0.604027	0.000000	-3.014266	0.000000	0.000000	0.000000	-2.430693	0.090512	-0.554194	0.000000	0.000000	4.000000	23.000000	0.000000
22075.491318	0.143934	0.584339	0.009300	72.987946	27.023819	89.268044	0.511661	0.000000	-2.609151	0.000000	0.000000	0.000000	-2.474651	0.109714	-0.280050	0.000000	0.000000	4.000000	23.000000	0.000000
22075.494651	0.143934	0.584339	0.009300	72.987946	27.023819	89.268044	0.511661	0.000000	-2.609151	0.000000	0.000000	0.000000	-2.474651	0.109714	-0.280050	0.000000	0.000000	4.000000	23.000000	0.000000
22075.497984	0.143934	0.584339	0.009300	72.987946	27.023819	89.268044	0.511661	0.000000	-2.609151	0.000000	0.000000	0.000000	-2.474651	0.109714	-0.280050	0.000000	0.000000	4.000000	23.000000	0.000000
22075.501318	0.135736	0.584818	0.009242	72.930763	29.314852	90.624184	0.464986	0.000000	-2.196709	0.000000	0.000000	0.000000	-2.459583	0.143475	-0.017430	0.000000	0.000000	4.000000	23.000000	0.000000
22075.504651	0.135736	0.584818	0.009242	72.930763	29.314852	90.624184	0.464986	0.000000	-2.196709	0.000000	0.000000	0.000000	-2.459583	0.143475	-0.017430	0.000000	0.000000	4.000000	23.000000	0.000000
22075.507984	0.135736	0.584818	0.009242	72.930763	29.314852	90.624184	0.464986	0.000000	-2.196709	0.000000	0.000000	0.000000	-2.459583	0.143475	-0.017430	0.000000	0.000000	4.000000	23.000000	0.000000
22075.511318	0.127694	0.585354	0.009995	72.846130	31.998623	92.698669	0.462081	0.000000	-1.786779	0.000000	0.000000	0.000000	-2.412421	0.160944	0.225912	0.000000	0.000000	4.000000	23.000000	0.000000
22075.514651	0.127694	0.585354	0.009995	72.846130	31.998623	92.698669	0.462081	0.000000	-1.786779	0.000000	0.000000	0.000000	-2.412421	0.160944	0.225912	0.000000	0.000000	4.000000	23.000000	0.000000
22075.517984	0.127694	0.585354	0.009995	72.846130	31.998623	92.698669	0.462081	0.000000	-1.786779	0.000000	0.000000	0.000000	-2.412421	0.160944	0.225912	0.000000	0.000000	4.000000	23.000000	0.000000
22075.521318	0.119733	0.585905	0.011434	72.912918	35.301216	95.127724	0.499734	0.000000	-1.384709	0.000000	0.000000	0.000000	-2.388290	0.165283	0.431752	0.000000	0.000000	4.000000	23.000000	0.000000
22075.524651	0.119733	0.585905	0.011434	72.912918	35.301216	95.127724	0.499734	0.000000	-1.384709	0.000000	0.000000	0.000000	-2.388290	0.165283	0.431752	0.000000	0.000000	4.000000	23.000000	0.000000
22075.527984	0.119733	0.585905	0.011434	72.912918	35.301216	95.127724	0.499734	0.000000	-1.384709	0.000000	0.000000	0.000000	-2.388290	0.165283	0.431752	0.000000	0.000000	4.000000	23.000000	0.000000
22075.531318	0.111852	0.586438	0.013520	73.190460	39.387409	97.963448	0.571692	0.000000	-0.986660	0.000000	0.000000	0.000000	-2.364507	0.159765	0.625961	0.000000	0.000000	4.000000	23.000000	0.000000
22075.534651	0.111852	0.586438	0.013520	73.190460	39.387409	97.963448	0.571692	0.000000	-0.986660	0.000000	0.000000	0.000000	-2.364507	0.159765	0.625961	0.000000	0.000000	4.000000	23.000000	0.000000
22075.537984	0.111852	0.586438	0.013520	73.190460	39.387409	97.963448	0.571692	0.000000	-0.986660	0.000000	0.000000	0.000000	-2.364507	0.159765	0.625961	0.000000	0.000000	4.000000	23.000000	0.000000
22075.541318	0.104150	0.586986	0.016352	73.487190	43.981762	101.325607	0.676019	0.000000	-0.592576	0.000000	0.000000	0.000000	-2.310460	0.164442	0.849401	0.000000	0.000000	4.000000	23.000000	0.000000
22075.544651	0.104150	0.586986	0.016352	73.487190	43.981762	101.325607	0.676019	0.000000	-0.592576	0.000000	0.000000	0.000000	-2.310460	0.164442	0.849401	0.000000	0.000000	4.000000	23.000000	0.000000
22075.547984	0.104150	0.586986	0.016352	73.487190	43.981762	101.325607	0.676019	0.000000	-0.592576	0.000000	0.000000	0.000000	-2.310460	0.164442	0.849401	0.000000	0.000000	4.000000	23.000000	0.000000
22075.551318	0.096724	0.587535	0.019801	73.707428	48.695026	105.130554	0.817586	0.000000	-0.207499	0.000000	0.000000	0.000000	-2.227774	0.164818	1.034894	0.000000	0.000000	4.000000	23.000000	0.000000
22075.554651	0.096724	0.587535	0.019801	73.707428	48.695026	105.130554	0.817586	0.000000	-0.207499	0.000000	0.000000	0.000000	-2.227774	0.164818	1.034894	0.000000	0.000000	4.000000	23.000000	0.000000
22075.557984	0.096724	0.587535	0.019801	73.707428	48.695026	105.130554	0.817586	0.000000	-0.207499	0.000000	0.000000	0.000000	-2.227774	0.164818	1.034894	0.000000	0.000000	4.000000	23.000000	0.000000
22075.561318	0.089662	0.588022	0.023897	73.910957	53.257935	108.865723	0.990068	0.000000	0.163796	0.000000	0.000000	0.000000	-2.118726	0.145885	1.228695	0.000000	0.000000	4.000000	23.000000	0.000000
22075.564651	0.089662	0.588022	0.023897	73.910957	53.257935	108.865723	0.990068	0.000000	0.163796	0.000000	0.000000	0.000000	-2.118726	0.145885	1.228695	0.000000	0.000000	4.000000	23.000000	0.000000
22075.567984	0.089662	0.588022	0.023897	73.910957	53.257935	108.865723	0.990068	0.000000	0.163796	0.000000	0.000000	0.000000	-2.118726	0.145885	1.228695	0.000000	0.000000	4.000000	23.000000	0.000000
22075.571318	0.083074	0.588406	0.028507	74.165993	57.684986	112.194321	1.194851	0.000000	0.516917	0.000000	0.000000	0.000000	-1.976431	0.115255	1.382870	0.000000	0.000000	4.000000	23.000000	0.000000
22075.574651	0.083074	0.588406	0.028507	74.165993	57.684986	112.194321	1.194851	0.000000	0.516917	0.000000	0.000000	0.000000	-1.976431	0.115255	1.382870	0.000000	0.000000	4.000000	23.000000	0.000000
22075.577984	0.083074	0.588406	0.028507	74.165993	57.684986	112.194321	1.194851	0.000000	0.516917	0.000000	0.000000	0.000000	-1.976431	0.115255	1.382870	0.000000	0.000000	4.000000	23.000000	0.000000
22075.581318	0.077101	0.588714	0.033591	74.513893	62.113876	115.390213	1.425329	0.000000	0.846323	0.000000	0.000000	0.000000	-1.791866	0.092588	1.525430	0.000000	0.000000	4.000000	23.000000	0.000000
22075.584651	0.077101	0.588714	0.033591	74.513893	62.113876	115.390213	1.425329	0.000000	0.846323	0.000000	0.000000	0.000000	-1.791866	0.092588	1.525430	0.000000	0.000000	4.000000	23.000000	0.000000
22075.587984	0.077101	0.588714	0.033591	74.513893	62.113876	115.390213	1.425329	0.000000	0.846323	0.000000	0.000000	0.000000	-1.791866	0.092588	1.525430	0.000000	0.000000	4.000000	23.000000	0.000000
22075.591318	0.071845	0.588908	0.039098	74.994492	66.556976	118.342987	1.679568	0.000000	1.144967	0.000000	0.000000	0.000000	-1.576584	0.058098	1.652048	0.000000	0.000000	4.000000	23.000000	0.000000
22075.594651	0.071845	0.588908	0.039098	74.994492	66.556976	118.342987	1.679568	0.000000	1.144967	0.000000	0.000000	0.000000	-1.576584	0.058098	1.652048	0.000000	0.000000	4.000000	23.000000	0.000000
22075.597984	0.071845	0.588908	0.039098	74.994492	66.556976	118.342987	1.679568	0.000000	1.144967	0.000000	0.000000	0.000000	-1.576584	0.058098	1.652048	0.000000	0.000000	4.000000	23.000000	0.000000
22075.601318	0.067259	0.589011	0.045022	75.495529	71.201744	121.540787	1.954909	0.000000	1.407731	0.000000	0.000000	0.000000	-1.375907	0.030946	1.777226	0.000000	0.000000	4.000000	23.000000	0.000000
22075.604651	0.067259	0.589011	0.045022	75.495529	71.201744	121.540787	1.954909	0.000000	1.407731	0.000000	0.000000	0.000000	-1.375907	0.030946	1.777226	0.000000	0.000000	4.000000	23.000000	0.000000
22075.607984	0.067259	0.589011	0.045022	75.495529	71.201744	121.540787	1.954909	0.000000	1.407731	0.000000	0.000000	0.000000	-1.375907	0.030946	1.777226	0.000000	0.000000	4.000000	23.000000	0.000000
22075.611318	0.063333	0.589009	0.051253	76.065781	76.158905	124.930252	2.251113	0.000000	1.637049	0.000000	0.000000	0.000000	-1.177875	-0.000574	1.869079	0.000000	0.000000	4.000000	23.000000	0.000000
22075.614651	0.063333	0.589009	0.051253	76.065781	76.158905	124.930252	2.251113	0.000000	1.637049	0.000000	0.000000	0.000000	-1.177875	-0.000574	1.869079	0.000000	0.000000	4.000000	23.000000	0.000000
22075.617984	0.063333	0.589009	0.051253	76.065781	76.158905	124.930252	2.251113	0.000000	1.637049	0.000000	0.000000	0.000000	-1.177875	-0.000574	1.869079	0.000000	0.000000	4.000000	23.000000	0.000000
22075.621318	0.060032	0.588891	0.057806	76.694298	81.440483	128.775894	2.562626	0.000000	1.833361	0.000000	0.000000	0.000000	-0.990293	-0.035378	1.965898	0.000000	0.000000	4.000000	23.000000	0.000000
22075.624651	0.060032	0.588891	0.057806	76.694298	81.440483	128.775894	2.562626	0.000000	1.833361	0.000000	0.000000	0.000000	-0.990293	-0.035378	1.965898	0.000000	0.000000	4.000000	23.000000	0.000000
22075.627984	0.060032	0.588891	0.057806	76.694298	81.440483	128.775894	2.562626	0.000000	1.833361	0.000000	0.000000	0.000000	-0.990293	-0.035378	1.965898	0.000000	0.000000	4.000000	23.000000	0.000000
22075.631318	0.057367	0.588636	0.064649	77.351295	87.113312	133.219177	2.890276	0.000000	1.998410	0.000000	0.000000	0.000000	-0.799401	-0.076693	2.053014	0.000000	0.000000	4.000000	23.000000	0.000000
22075.634651	0.057367	0.588636	0.064649	77.351295	87.113312	133.219177	2.890276	0.000000	1.998410	0.000000	0.000000	0.000000	-0.799401	-0.076693	2.053014	0.000000	0.000000	4.000000	23.000000	0.000000
22075.637984	0.057367	0.588636	0.064649	77.351295	87.113312	133.219177	2.890276	0.000000	1.998410	0.000000	0.000000	0.000000	-0.799401	-0.076693	2.053014	0.000000	0.000000	4.000000	23.000000	0.000000
22075.641318	0.055502	0.588230	0.071709	78.016685	93.387840	138.455200	3.232445	0.000000	2.131644	0.000000	0.000000	0.000000	-0.559542	-0.121619	2.118070	0.000000	0.000000	4.000000	23.000000	0.000000
22075.644651	0.055502	0.588230	0.071709	78.016685	93.387840	138.455200	3.232445	0.000000	2.131644	0.000000	0.000000	0.000000	-0.559542	-0.121619	2.118070	0.000000	0.000000	4.000000	23.000000	0.000000
22075.647984	0.055502	0.588230	0.071709	78.016685	93.387840	138.455200	3.232445	0.000000	2.131644	0.000000	0.000000	0.000000	-0.559542	-0.121619	2.118070	0.000000	0.000000	4.000000	23.000000	0.000000
22075.651318	0.054455	0.587733	0.078891	78.624260	100.234741	144.344223	3.585457	0.000000	2.224900	0.000000	0.000000	0.000000	-0.314025	-0.149074	2.154438	0.000000	0.000000	4.000000	23.000000	0.000000
22075.654651	0.054455	0.587733	0.078891	78.624260	100.234741	144.344223	3.585457	0.000000	2.224900	0.000000	0.000000	0.000000	-0.314025	-0.149074	2.154438	0.000000	0.000000	4.000000	23.000000	0.000000
22075.657984	0.054455	0.587733	0.078891	78.624260	100.234741	144.344223	3.585457	0.000000	2.224900	0.000000	0.000000	0.000000	-0.314025	-0.149074	2.154438	0.000000	0.000000	4.000000	23.000000	0.000000
22075.661318	0.054308	0.587148	0.086165	79.084129	107.722961	150.967316	3.944530	0.000000	2.277238	0.000000	0.000000	0.000000	-0.044082	-0.175540	2.182366	0.000000	0.000000	4.000000	23.000000	0.000000
22075.664651	0.054308	0.587148	0.086165	79.084129	107.722961	150.967316	3.944530	0.000000	2.277238	0.000000	0.000000	0.000000	-0.044082	-0.175540	2.182366	0.000000	0.000000	4.000000	23.000000	0.000000
22075.667984	0.054308	0.587148	0.086165	79.084129	107.722961	150.967316	3.944530	0.000000	2.277238	0.000000	0.000000	0.000000	-0.044082	-0.175540	2.182366	0.000000	0.000000	4.000000	23.000000	0.000000
22075.671318	0.055004	0.586483	0.093393	79.348152	115.872917	158.294296	4.308257	0.000000	2.284585	0.000000	0.000000	0.000000	0.208799	-0.199620	2.168296	0.000000	0.000000	4.000000	23.000000	0.000000
22075.674651	0.055004	0.586483	0.093393	79.348152	115.872917	158.294296	4.308257	0.000000	2.284585	0.000000	0.000000	0.000000	0.208799	-0.199620	2.168296	0.000000	0.000000	4.000000	23.000000	0.000000
22075.677984	0.055004	0.586483	0.093393	79.348152	115.872917	158.294296	4.308257	0.000000	2.284585	0.000000	0.000000	0.000000	0.208799	-0.199620	2.168296	0.000000	0.000000	4.000000	23.000000	0.000000
22075.681318	0.056403	0.585781	0.100434	79.425385	124.720306	166.255966	4.504466	0.000000	2.170206	0.000000	0.000000	0.000000	0.419592	-0.210453	2.112459	0.000000	0.000000	4.000000	23.000000	0.000000
22075.684651	0.056403	0.585781	0.100434	79.425385	124.720306	166.255966	4.504466	0.000000	2.170206	0.000000	0.000000	0.000000	0.419592	-0.210453	2.112459	0.000000	0.000000	4.000000	23.000000	0.000000
22075.687984	0.056403	0.585781	0.100434	79.425385	124.720306	166.255966	4.504466	0.000000	2.170206	0.000000	0.000000	0.000000	0.419592	-0.210453	2.112459	0.000000	0.000000	4.000000	23.000000	0.000000
22075.691318	0.058287	0.585058	0.107287	79.352562	133.929977	174.508316	4.586519	0.000000	1.990940	0.000000	0.000000	0.000000	0.565349	-0.217005	2.055918	0.000000	0.000000	4.000000	23.000000	0.000000
22075.694651	0.058287	0.585058	0.107287	79.352562	133.929977	174.508316	4.586519	0.000000	1.990940	0.000000	0.000000	0.000000	0.565349	-0.217005	2.055918	0.000000	0.000000	4.000000	23.000000	0.000000
22075.697984	0.058287	0.585058	0.107287	79.352562	133.929977	174.508316	4.586519	0.000000	1.990940	0.000000	0.000000	0.000000	0.565349	-0.217005	2.055918	0.000000	0.000000	4.000000	23.000000	0.000000
22075.701318	0.060691	0.584312	0.113849	79.132355	143.189987	-177.253296	4.660174	0.000000	1.811842	0.000000	0.000000	0.000000	0.721204	-0.223788	1.968395	0.000000	0.000000	4.000000	23.000000	0.000000
22075.704651	0.060691	0.584312	0.113849	79.132355	143.189987	-177.253296	4.660174	0.000000	1.811842	0.000000	0.000000	0.000000	0.721204	-0.223788	1.968395	0.000000	0.000000	4.000000	23.000000	0.000000
22075.707984	0.060691	0.584312	0.113849	79.132355	143.189987	-177.253296	4.660174	0.000000	1.811842	0.000000	0.000000	0.000000	0.721204	-0.223788	1.968395	0.000000	0.000000	4.000000	23.000000	0.000000
22075.711318	0.063736	0.583541	0.120066	78.722137	151.825470	-169.645721	4.726220	0.000000	1.631822	0.000000	0.000000	0.000000	0.913507	-0.231265	1.865085	0.000000	0.000000	4.000000	23.000000	0.000000
22075.714651	0.063736	0.583541	0.120066	78.722137	151.825470	-169.645721	4.726220	0.000000	1.631822	0.000000	0.000000	0.000000	0.913507	-0.231265	1.865085	0.000000	0.000000	4.000000	23.000000	0.000000
22075.717984	0.063736	0.583541	0.120066	78.722137	151.825470	-169.645721	4.726220	0.000000	1.631822	0.000000	0.000000	0.000000	0.913507	-0.231265	1.865085	0.000000	0.000000	4.000000	23.000000	0.000000
22075.721318	0.067352	0.582776	0.125898	78.085014	158.996307	-163.410782	4.786448	0.000000	1.445655	0.000000	0.000000	0.000000	1.084624	-0.229582	1.749721	0.000000	0.000000	4.000000	23.000000	0.000000
22075.724651	0.067352	0.582776	0.125898	78.085014	158.996307	-163.410782	4.786448	0.000000	1.445655	0.000000	0.000000	0.000000	1.084624	-0.229582	1.749721	0.000000	0.000000	4.000000	23.000000	0.000000
22075.727984	0.067352	0.582776	0.125898	78.085014	158.996307	-163.410782	4.786448	0.000000	1.445655	0.000000	0.000000	0.000000	1.084624	-0.229582	1.749721	0.000000	0.000000	4.000000	23.000000	0.000000
22075.731318	0.071513	0.582008	0.131271	77.251732	164.210495	-158.987152	4.839911	0.000000	1.255094	0.000000	0.000000	0.000000	1.248433	-0.230258	1.611825	0.000000	0.000000	4.000000	23.000000	0.000000
22075.734651	0.071513	0.582008	0.131271	77.251732	164.210495	-158.987152	4.839911	0.000000	1.255094	0.000000	0.000000	0.000000	1.248433	-0.230258	1.611825	0.000000	0.000000	4.000000	23.000000	0.000000
22075.737984	0.071513	0.582008	0.131271	77.251732	164.210495	-158.987152	4.839911	0.000000	1.255094	0.000000	0.000000	0.000000	1.248433	-0.230258	1.611825	0.000000	0.000000	4.000000	23.000000	0.000000
22075.741318	0.076193	0.581284	0.136118	76.314926	167.753098	-156.110504	4.886271	0.000000	1.060354	0.000000	0.000000	0.000000	1.403846	-0.217199	1.454160	0.000000	0.000000	4.000000	23.000000	0.000000
22075.744651	0.076193	0.581284	0.136118	76.314926	167.753098	-156.110504	4.886271	0.000000	1.060354	0.000000	0.000000	0.000000	1.403846	-0.217199	1.454160	0.000000	0.000000	4.000000	23.000000	0.000000
22075.747984	0.076193	0.581284	0.136118	76.314926	167.753098	-156.110504	4.886271	0.000000	1.060354	0.000000	0.000000	0.000000	1.403846	-0.217199	1.454160	0.000000	0.000000	4.000000	23.000000	0.000000
22075.751318	0.081308	0.580593	0.140432	75.391792	170.455551	-153.713669	4.925235	0.000000	0.861428	0.000000	0.000000	0.000000	1.534410	-0.207379	1.294117	0.000000	0.000000	4.000000	23.000000	0.000000
22075.754651	0.081308	0.580593	0.140432	75.391792	170.455551	-153.713669	4.925235	0.000000	0.861428	0.000000	0.000000	0.000000	1.534410	-0.207379	1.294117	0.000000	0.000000	4.000000	23.000000	0.000000
22075.757984	0.081308	0.580593	0.140432	75.391792	170.455551	-153.713669	4.925235	0.000000	0.861428	0.000000	0.000000	0.000000	1.534410	-0.207379	1.294117	0.000000	0.000000	4.000000	23.000000	0.000000
22075.761318	0.086710	0.579903	0.144200	74.804016	172.815308	-150.777557	4.956286	0.000000	0.659718	0.000000	0.000000	0.000000	1.620871	-0.207174	1.130406	0.000000	0.000000	4.000000	23.000000	0.000000
22075.764651	0.086710	0.579903	0.144200	74.804016	172.815308	-150.777557	4.956286	0.000000	0.659718	0.000000	0.000000	0.000000	1.620871	-0.207174	1.130406	0.000000	0.000000	4.000000	23.000000	0.000000
22075.767984	0.086710	0.579903	0.144200	74.804016	172.815308	-150.777557	4.956286	0.000000	0.659718	0.000000	0.000000	0.000000	1.620871	-0.207174	1.130406	0.000000	0.000000	4.000000	23.000000	0.000000
22075.771318	0.092405	0.579301	0.147479	74.890541	175.117096	-147.514954	4.978900	0.000000	0.458860	0.000000	0.000000	0.000000	1.708450	-0.180396	0.983874	0.000000	0.000000	4.000000	23.000000	0.000000
22075.774651	0.092405	0.579301	0.147479	74.890541	175.117096	-147.514954	4.978900	0.000000	0.458860	0.000000	0.000000	0.000000	1.708450	-0.180396	0.983874	0.000000	0.000000	4.000000	23.000000	0.000000
22075.777984	0.092405	0.579301	0.147479	74.890541	175.117096	-147.514954	4.978900	0.000000	0.458860	0.000000	0.000000	0.000000	1.708450	-0.180396	0.983874	0.000000	0.000000	4.000000	23.000000	0.000000
22075.781318	0.098335	0.578768	0.150132	75.270432	177.667725	-144.005722	4.993383	0.000000	0.257144	0.000000	0.000000	0.000000	1.779034	-0.159951	0.795877	0.000000	0.000000	4.000000	23.000000	0.000000
22075.784651	0.098335	0.578768	0.150132	75.270432	177.667725	-144.005722	4.993383	0.000000	0.257144	0.000000	0.000000	0.000000	1.779034	-0.159951	0.795877	0.000000	0.000000	4.000000	23.000000	0.000000
22075.787984	0.098335	0.578768	0.150132	75.270432	177.667725	-144.005722	4.993383	0.000000	0.257144	0.000000	0.000000	0.000000	1.779034	-0.159951	0.795877	0.000000	0.000000	4.000000	23.000000	0.000000
22075.791318	0.104573	0.578358	0.152117	75.630424	-179.761169	-140.468277	4.999693	0.000000	0.055435	0.000000	0.000000	0.000000	1.871188	-0.123104	0.595329	0.000000	0.000000	4.000000	23.000000	0.000000
22075.794651	0.104573	0.578358	0.152117	75.630424	-179.761169	-140.468277	4.999693	0.000000	0.055435	0.000000	0.000000	0.000000	1.871188	-0.123104	0.595329	0.000000	0.000000	4.000000	23.000000	0.000000
22075.797984	0.104573	0.578358	0.152117	75.630424	-179.761169	-140.468277	4.999693	0.000000	0.055435	0.000000	0.000000	0.000000	1.871188	-0.123104	0.595329	0.000000	0.000000	4.000000	23.000000	0.000000
22075.801318	0.111225	0.578064	0.153429	75.931831	-177.558716	-137.316895	4.997743	0.000000	-0.150233	0.000000	0.000000	0.000000	1.995713	-0.088229	0.393814	0.000000	0.000000	4.000000	23.000000	0.000000
22075.804651	0.111225	0.578064	0.153429	75.931831	-177.558716	-137.316895	4.997743	0.000000	-0.150233	0.000000	0.000000	0.000000	1.995713	-0.088229	0.393814	0.000000	0.000000	4.000000	23.000000	0.000000
22075.807984	0.111225	0.578064	0.153429	75.931831	-177.558716	-137.316895	4.997743	0.000000	-0.150233	0.000000	0.000000	0.000000	1.995713	-0.088229	0.393814	0.000000	0.000000	4.000000	23.000000	0.000000
22075.811318	0.118224	0.577912	0.154087	76.181908	-175.910538	-134.656921	4.986672	0.000000	-0.364830	0.000000	0.000000	0.000000	2.099768	-0.045613	0.197413	0.000000	0.000000	4.000000	23.000000	0.000000
22075.814651	0.118224	0.577912	0.154087	76.181908	-175.910538	-134.656921	4.986672	0.000000	-0.364830	0.000000	0.000000	0.000000	2.099768	-0.045613	0.197413	0.000000	0.000000	4.000000	23.000000	0.000000
22075.817984	0.118224	0.577912	0.154087	76.181908	-175.910538	-134.656921	4.986672	0.000000	-0.364830	0.000000	0.000000	0.000000	2.099768	-0.045613	0.197413	0.000000	0.000000	4.000000	23.000000	0.000000
22075.821318	0.125478	0.577933	0.154150	76.467628	-174.440079	-132.090988	4.965392	0.000000	-0.587268	0.000000	0.000000	0.000000	2.176111	0.006429	0.018625	0.000000	0.000000	4.000000	23.000000	0.000000
22075.824651	0.125478	0.577933	0.154150	76.467628	-174.440079	-132.090988	4.965392	0.000000	-0.587268	0.000000	0.000000	0.000000	2.176111	0.006429	0.018625	0.000000	0.000000	4.000000	23.000000	0.000000
22075.827984	0.125478	0.577933	0.154150	76.467628	-174.440079	-132.090988	4.965392	0.000000	-0.587268	0.000000	0.000000	0.000000	2.176111	0.006429	0.018625	0.000000	0.000000	4.000000	23.000000	0.000000
22075.831318	0.132935	0.578062	0.153724	76.886658	-172.532166	-128.745789	4.933074	0.000000	-0.815343	0.000000	0.000000	0.000000	2.236980	0.038774	-0.127614	0.000000	0.000000	4.000000	23.000000	0.000000
22075.834651	0.132935	0.578062	0.153724	76.886658	-172.532166	-128.745789	4.933074	0.000000	-0.815343	0.000000	0.000000	0.000000	2.236980	0.038774	-0.127614	0.000000	0.000000	4.000000	23.000000	0.000000
22075.837984	0.132935	0.578062	0.153724	76.886658	-172.532166	-128.745789	4.933074	0.000000	-0.815343	0.000000	0.000000	0.000000	2.236980	0.038774	-0.127614	0.000000	0.000000	4.000000	23.000000	0.000000
22075.841318	0.140408	0.578267	0.152852	77.467812	-169.402267	-124.229111	4.889053	0.000000	-1.047453	0.000000	0.000000	0.000000	2.242104	0.061292	-0.261666	0.000000	0.000000	4.000000	23.000000	0.000000
22075.844651	0.140408	0.578267	0.152852	77.467812	-169.402267	-124.229111	4.889053	0.000000	-1.047453	0.000000	0.000000	0.000000	2.242104	0.061292	-0.261666	0.000000	0.000000	4.000000	23.000000	0.000000
22075.847984	0.140408	0.578267	0.152852	77.467812	-169.402267	-124.229111	4.889053	0.000000	-1.047453	0.000000	0.000000	0.000000	2.242104	0.061292	-0.261666	0.000000	0.000000	4.000000	23.000000	0.000000
22075.851318	0.147862	0.578533	0.151561	78.130440	-164.981140	-118.405960	4.833937	0.000000	-1.277909	0.000000	0.000000	0.000000	2.236038	0.079884	-0.387395	0.000000	0.000000	4.000000	23.000000	0.000000
22075.854651	0.147862	0.578533	0.151561	78.130440	-164.981140	-118.405960	4.833937	0.000000	-1.277909	0.000000	0.000000	0.000000	2.236038	0.079884	-0.387395	0.000000	0.000000	4.000000	23.000000	0.000000
22075.857984	0.147862	0.578533	0.151561	78.130440	-164.981140	-118.405960	4.833937	0.000000	-1.277909	0.000000	0.000000	0.000000	2.236038	0.079884	-0.387395	0.000000	0.000000	4.000000	23.000000	0.000000
22075.861318	0.155348	0.578827	0.149747	78.764458	-159.641525	-111.371452	4.767909	0.000000	-1.505670	0.000000	0.000000	0.000000	2.245822	0.088283	-0.543964	0.000000	0.000000	4.000000	23.000000	0.000000
22075.864651	0.155348	0.578827	0.149747	78.764458	-159.641525	-111.371452	4.767909	0.000000	-1.505670	0.000000	0.000000	0.000000	2.245822	0.088283	-0.543964	0.000000	0.000000	4.000000	23.000000	0.000000
22075.867984	0.155348	0.578827	0.149747	78.764458	-159.641525	-111.371452	4.767909	0.000000	-1.505670	0.000000	0.000000	0.000000	2.245822	0.088283	-0.543964	0.000000	0.000000	4.000000	23.000000	0.000000
22075.871318	0.162801	0.579156	0.147460	79.283493	-153.965485	-104.156128	4.689908	0.000000	-1.733426	0.000000	0.000000	0.000000	2.236033	0.098586	-0.686109	0.000000	0.000000	4.000000	23.000000	0.000000
22075.874651	0.162801	0.579156	0.147460	79.283493	-153.965485	-104.156128	4.689908	0.000000	-1.733426	0.000000	0.000000	0.000000	2.236033	0.098586	-0.686109	0.000000	0.000000	4.000000	23.000000	0.000000
22075.877984	0.162801	0.579156	0.147460	79.283493	-153.965485	-104.156128	4.689908	0.000000	-1.733426	0.000000	0.000000	0.000000	2.236033	0.098586	-0.686109	0.000000	0.000000	4.000000	23.000000	0.000000
22075.881318	0.170170	0.579566	0.144681	79.697502	-148.411850	-97.686157	4.600187	0.000000	-1.959153	0.000000	0.000000	0.000000	2.210738	0.122980	-0.833692	0.000000	0.000000	4.000000	23.000000	0.000000
22075.884651	0.170170	0.579566	0.144681	79.697502	-148.411850	-97.686157	4.600187	0.000000	-1.959153	0.000000	0.000000	0.000000	2.210738	0.122980	-0.833692	0.000000	0.000000	4.000000	23.000000	0.000000
22075.887984	0.170170	0.579566	0.144681	79.697502	-148.411850	-97.686157	4.600187	0.000000	-1.959153	0.000000	0.000000	0.000000	2.210738	0.122980	-0.833692	0.000000	0.000000	4.000000	23.000000	0.000000
22075.891318	0.177213	0.580021	0.141486	80.035950	-143.660706	-91.995979	4.498805	0.000000	-2.181916	0.000000	0.000000	0.000000	2.112803	0.136625	-0.958698	0.000000	0.000000	4.000000	23.000000	0.000000
22075.894651	0.177213	0.580021	0.141486	80.035950	-143.660706	-91.995979	4.498805	0.000000	-2.181916	0.000000	0.000000	0.000000	2.112803	0.136625	-0.958698	0.000000	0.000000	4.000000	23.000000	0.000000
22075.897984	0.177213	0.580021	0.141486	80.035950	-143.660706	-91.995979	4.498805	0.000000	-2.181916	0.000000	0.000000	0.000000	2.112803	0.136625	-0.958698	0.000000	0.000000	4.000000	23.000000	0.000000
22075.901318	0.183925	0.580561	0.137910	80.377983	-140.368393	-87.103508	4.388969	0.000000	-2.395193	0.000000	0.000000	0.000000	2.013615	0.161950	-1.072770	0.000000	0.000000	4.000000	23.000000	0.000000
22075.904651	0.183925	0.580561	0.137910	80.377983	-140.368393	-87.103508	4.388969	0.000000	-2.395193	0.000000	0.000000	0.000000	2.013615	0.161950	-1.072770	0.000000	0.000000	4.000000	23.000000	0.000000
22075.907984	0.183925	0.580561	0.137910	80.377983	-140.368393	-87.103508	4.388969	0.000000	-2.395193	0.000000	0.000000	0.000000	2.013615	0.161950	-1.072770	0.000000	0.000000	4.000000	23.000000	0.000000
22075.911318	0.190166	0.581190	0.134041	80.753967	-138.402237	-83.097122	4.271268	0.000000	-2.599282	0.000000	0.000000	0.000000	1.872254	0.188560	-1.160658	0.000000	0.000000	4.000000	23.000000	0.000000
22075.914651	0.190166	0.581190	0.134041	80.753967	-138.402237	-83.097122	4.271268	0.000000	-2.599282	0.000000	0.000000	0.000000	1.872254	0.188560	-1.160658	0.000000	0.000000	4.000000	23.000000	0.000000
22075.917984	0.190166	0.581190	0.134041	80.753967	-138.402237	-83.097122	4.271268	0.000000	-2.599282	0.000000	0.000000	0.000000	1.872254	0.188560	-1.160658	0.000000	0.000000	4.000000	23.000000	0.000000
22075.921318	0.195885	0.581823	0.129943	81.142456	-136.814087	-79.540321	4.148712	0.000000	-2.790732	0.000000	0.000000	0.000000	1.715598	0.189936	-1.229502	0.000000	0.000000	4.000000	23.000000	0.000000
22075.924651	0.195885	0.581823	0.129943	81.142456	-136.814087	-79.540321	4.148712	0.000000	-2.790732	0.000000	0.000000	0.000000	1.715598	0.189936	-1.229502	0.000000	0.000000	4.000000	23.000000	0.000000
22075.927984	0.195885	0.581823	0.129943	81.142456	-136.814087	-79.540321	4.148712	0.000000	-2.790732	0.000000	0.000000	0.000000	1.715598	0.189936	-1.229502	0.000000	0.000000	4.000000	23.000000	0.000000
22075.931318	0.201037	0.582519	0.125687	81.556938	-135.053894	-76.124329	4.023247	0.000000	-2.968751	0.000000	0.000000	0.000000	1.545647	0.208942	-1.276691	0.000000	0.000000	4.000000	23.000000	0.000000
22075.934651	0.201037	0.582519	0.125687	81.556938	-135.053894	-76.124329	4.023247	0.000000	-2.968751	0.000000	0.000000	0.000000	1.545647	0.208942	-1.276691	0.000000	0.000000	4.000000	23.000000	0.000000
22075.937984	0.201037	0.582519	0.125687	81.556938	-135.053894	-76.124329	4.023247	0.000000	-2.968751	0.000000	0.000000	0.000000	1.545647	0.208942	-1.276691	0.000000	0.000000	4.000000	23.000000	0.000000
22075.941318	0.205565	0.583222	0.121299	82.034225	-133.013077	-72.848816	3.896966	0.000000	-3.132677	0.000000	0.000000	0.000000	1.358613	0.210825	-1.316453	0.000000	0.000000	4.000000	23.000000	0.000000
22075.944651	0.205565	0.583222	0.121299	82.034225	-133.013077	-72.848816	3.896966	0.000000	-3.132677	0.000000	0.000000	0.000000	1.358613	0.210825	-1.316453	0.000000	0.000000	4.000000	23.000000	0.000000
22075.947984	0.205565	0.583222	0.121299	82.034225	-133.013077	-72.848816	3.896966	0.000000	-3.132677	0.000000	0.000000	0.000000	1.358613	0.210825	-1.316453	0.000000	0.000000	4.000000	23.000000	0.000000
22075.951318	0.209377	0.583954	0.116780	82.565659	-130.623428	-69.889526	3.771669	0.000000	-3.282455	0.000000	0.000000	0.000000	1.143395	0.219620	-1.355708	0.000000	0.000000	4.000000	23.000000	0.000000
22075.954651	0.209377	0.583954	0.116780	82.565659	-130.623428	-69.889526	3.771669	0.000000	-3.282455	0.000000	0.000000	0.000000	1.143395	0.219620	-1.355708	0.000000	0.000000	4.000000	23.000000	0.000000
22075.957984	0.209377	0.583954	0.116780	82.565659	-130.623428	-69.889526	3.771669	0.000000	-3.282455	0.000000	0.000000	0.000000	1.143395	0.219620	-1.355708	0.000000	0.000000	4.000000	23.000000	0.000000
22075.961318	0.212482	0.584717	0.112077	83.129562	-127.808113	-66.718819	3.649312	0.000000	-3.417971	0.000000	0.000000	0.000000	0.931513	0.228809	-1.410728	0.000000	0.000000	4.000000	23.000000	0.000000
22075.964651	0.212482	0.584717	0.112077	83.129562	-127.808113	-66.718819	3.649312	0.000000	-3.417971	0.000000	0.000000	0.000000	0.931513	0.228809	-1.410728	0.000000	0.000000	4.000000	23.000000	0.000000
22075.967984	0.212482	0.584717	0.112077	83.129562	-127.808113	-66.718819	3.649312	0.000000	-3.417971	0.000000	0.000000	0.000000	0.931513	0.228809	-1.410728	0.000000	0.000000	4.000000	23.000000	0.000000
22075.971318	0.214849	0.585517	0.107190	83.740105	-124.264404	-62.482346	3.529160	0.000000	-3.541896	0.000000	0.000000	0.000000	0.710289	0.240234	-1.466329	0.000000	0.000000	4.000000	23.000000	0.000000
22075.974651	0.214849	0.585517	0.107190	83.740105	-124.264404	-62.482346	3.529160	0.000000	-3.541896	0.000000	0.000000	0.000000	0.710289	0.240234	-1.466329	0.000000	0.000000	4.000000	23.000000	0.000000
22075.977984	0.214849	0.585517	0.107190	83.740105	-124.264404	-62.482346	3.529160	0.000000	-3.541896	0.000000	0.000000	0.000000	0.710289	0.240234	-1.466329	0.000000	0.000000	4.000000	23.000000	0.000000
22075.981318	0.216468	0.586390	0.102159	84.408936	-119.500977	-57.188061	3.411536	0.000000	-3.655327	0.000000	0.000000	0.000000	0.485696	0.261893	-1.509068	0.000000	0.000000	4.000000	23.000000	0.000000
22075.984651	0.216468	0.586390	0.102159	84.408936	-119.500977	-57.188061	3.411536	0.000000	-3.655327	0.000000	0.000000	0.000000	0.485696	0.261893	-1.509068	0.000000	0.000000	4.000000	23.000000	0.000000
22075.987984	0.216468	0.586390	0.102159	84.408936	-119.500977	-57.188061	3.411536	0.000000	-3.655327	0.000000	0.000000	0.000000	0.485696	0.261893	-1.509068	0.000000	0.000000	4.000000	23.000000	0.000000
22075.991318	0.217396	0.587292	0.097040	85.122833	-112.692451	-50.200195	3.297081	0.000000	-3.758890	0.000000	0.000000	0.000000	0.278386	0.270357	-1.535814	0.000000	0.000000	4.000000	23.000000	0.000000
22075.994651	0.217396	0.587292	0.097040	85.122833	-112.692451	-50.200195	3.297081	0.000000	-3.758890	0.000000	0.000000	0.000000	0.278386	0.270357	-1.535814	0.000000	0.000000	4.000000	23.000000	0.000000
22075.997984	0.217396	0.587292	0.097040	85.122833	-112.692451	-50.200195	3.297081	0.000000	-3.758890	0.000000	0.000000	0.000000	0.278386	0.270357	-1.535814	0.000000	0.000000	4.000000	23.000000	0.000000
22076.001318	0.217488	0.588166	0.091822	85.815399	-102.786102	-40.071678	3.185585	0.000000	-3.853835	0.000000	0.000000	0.000000	0.027406	0.262417	-1.565283	0.000000	0.000000	4.000000	23.000000	0.000000
22076.004651	0.217488	0.588166	0.091822	85.815399	-102.786102	-40.071678	3.185585	0.000000	-3.853835	0.000000	0.000000	0.000000	0.027406	0.262417	-1.565283	0.000000	0.000000	4.000000	23.000000	0.000000
22076.007984	0.217488	0.588166	0.091822	85.815399	-102.786102	-40.071678	3.185585	0.000000	-3.853835	0.000000	0.000000	0.000000	0.027406	0.262417	-1.565283	0.000000	0.000000	4.000000	23.000000	0.000000
22076.011318	0.216701	0.588956	0.086517	86.391418	-88.164650	-25.183245	3.078951	0.000000	-3.939551	0.000000	0.000000	0.000000	-0.236020	0.236799	-1.591614	0.000000	0.000000	4.000000	23.000000	0.000000
22076.014651	0.216701	0.588956	0.086517	86.391418	-88.164650	-25.183245	3.078951	0.000000	-3.939551	0.000000	0.000000	0.000000	-0.236020	0.236799	-1.591614	0.000000	0.000000	4.000000	23.000000	0.000000
22076.017984	0.216701	0.588956	0.086517	86.391418	-88.164650	-25.183245	3.078951	0.000000	-3.939551	0.000000	0.000000	0.000000	-0.236020	0.236799	-1.591614	0.000000	0.000000	4.000000	23.000000	0.000000
22076.021318	0.215129	0.589654	0.081086	86.696716	-67.654839	-4.725661	2.977734	0.000000	-4.016603	0.000000	0.000000	0.000000	-0.471651	0.209377	-1.629353	0.000000	0.000000	4.000000	23.000000	0.000000
22076.024651	0.215129	0.589654	0.081086	86.696716	-67.654839	-4.725661	2.977734	0.000000	-4.016603	0.000000	0.000000	0.000000	-0.471651	0.209377	-1.629353	0.000000	0.000000	4.000000	23.000000	0.000000
22076.027984	0.215129	0.589654	0.081086	86.696716	-67.654839	-4.725661	2.977734	0.000000	-4.016603	0.000000	0.000000	0.000000	-0.471651	0.209377	-1.629353	0.000000	0.000000	4.000000	23.000000	0.000000
22076.031318	0.212746	0.590260	0.075638	86.566521	-43.842815	19.121971	2.879111	0.000000	-4.087874	0.000000	0.000000	0.000000	-0.714719	0.181809	-1.634233	0.000000	0.000000	4.000000	23.000000	0.000000
22076.034651	0.212746	0.590260	0.075638	86.566521	-43.842815	19.121971	2.879111	0.000000	-4.087874	0.000000	0.000000	0.000000	-0.714719	0.181809	-1.634233	0.000000	0.000000	4.000000	23.000000	0.000000
22076.037984	0.212746	0.590260	0.075638	86.566521	-43.842815	19.121971	2.879111	0.000000	-4.087874	0.000000	0.000000	0.000000	-0.714719	0.181809	-1.634233	0.000000	0.000000	4.000000	23.000000	0.000000
22076.041318	0.209715	0.590795	0.070226	85.938606	-21.889894	41.295025	2.785577	0.000000	-4.152175	0.000000	0.000000	0.000000	-0.909429	0.160703	-1.623778	0.000000	0.000000	4.000000	23.000000	0.000000
22076.044651	0.209715	0.590795	0.070226	85.938606	-21.889894	41.295025	2.785577	0.000000	-4.152175	0.000000	0.000000	0.000000	-0.909429	0.160703	-1.623778	0.000000	0.000000	4.000000	23.000000	0.000000
22076.047984	0.209715	0.590795	0.070226	85.938606	-21.889894	41.295025	2.785577	0.000000	-4.152175	0.000000	0.000000	0.000000	-0.909429	0.160703	-1.623778	0.000000	0.000000	4.000000	23.000000	0.000000
22076.051318	0.206088	0.591313	0.065000	84.855392	-5.426609	58.172215	2.695492	0.000000	-4.211214	0.000000	0.000000	0.000000	-1.087994	0.155423	-1.567838	0.000000	0.000000	4.000000	23.000000	0.000000
22076.054651	0.206088	0.591313	0.065000	84.855392	-5.426609	58.172215	2.695492	0.000000	-4.211214	0.000000	0.000000	0.000000	-1.087994	0.155423	-1.567838	0.000000	0.000000	4.000000	23.000000	0.000000
22076.057984	0.206088	0.591313	0.065000	84.855392	-5.426609	58.172215	2.695492	0.000000	-4.211214	0.000000	0.000000	0.000000	-1.087994	0.155423	-1.567838	0.000000	0.000000	4.000000	23.000000	0.000000
22076.061318	0.201910	0.591749	0.060084	83.468170	5.419562	69.604843	2.612161	0.000000	-4.263404	0.000000	0.000000	0.000000	-1.253577	0.130698	-1.474633	0.000000	0.000000	4.000000	23.000000	0.000000
22076.064651	0.201910	0.591749	0.060084	83.468170	5.419562	69.604843	2.612161	0.000000	-4.263404	0.000000	0.000000	0.000000	-1.253577	0.130698	-1.474633	0.000000	0.000000	4.000000	23.000000	0.000000
22076.067984	0.201910	0.591749	0.060084	83.468170	5.419562	69.604843	2.612161	0.000000	-4.263404	0.000000	0.000000	0.000000	-1.253577	0.130698	-1.474633	0.000000	0.000000	4.000000	23.000000	0.000000
22076.071318	0.197242	0.591976	0.055441	81.955559	12.261929	77.159012	2.539410	0.000000	-4.307133	0.000000	0.000000	0.000000	-1.400196	0.068192	-1.392965	0.000000	0.000000	4.000000	23.000000	0.000000
22076.074651	0.197242	0.591976	0.055441	81.955559	12.261929	77.159012	2.539410	0.000000	-4.307133	0.000000	0.000000	0.000000	-1.400196	0.068192	-1.392965	0.000000	0.000000	4.000000	23.000000	0.000000
22076.077984	0.197242	0.591976	0.055441	81.955559	12.261929	77.159012	2.539410	0.000000	-4.307133	0.000000	0.000000	0.000000	-1.400196	0.068192	-1.392965	0.000000	0.000000	4.000000	23.000000	0.000000
22076.081318	0.192104	0.591972	0.051064	80.442635	16.740957	82.481895	2.476447	0.000000	-4.343640	0.000000	0.000000	0.000000	-1.541530	-0.001235	-1.312975	0.000000	0.000000	4.000000	23.000000	0.000000
22076.084651	0.192104	0.591972	0.051064	80.442635	16.740957	82.481895	2.476447	0.000000	-4.343640	0.000000	0.000000	0.000000	-1.541530	-0.001235	-1.312975	0.000000	0.000000	4.000000	23.000000	0.000000
22076.087984	0.192104	0.591972	0.051064	80.442635	16.740957	82.481895	2.476447	0.000000	-4.343640	0.000000	0.000000	0.000000	-1.541530	-0.001235	-1.312975	0.000000	0.000000	4.000000	23.000000	0.000000
22076.091318	0.186498	0.591832	0.046986	78.927917	19.948160	86.649223	2.424423	0.000000	-4.372890	0.000000	0.000000	0.000000	-1.681822	-0.041987	-1.223423	0.000000	0.000000	4.000000	23.000000	0.000000
22076.094651	0.186498	0.591832	0.046986	78.927917	19.948160	86.649223	2.424423	0.000000	-4.372890	0.000000	0.000000	0.000000	-1.681822	-0.041987	-1.223423	0.000000	0.000000	4.000000	23.000000	0.000000
22076.097984	0.186498	0.591832	0.046986	78.927917	19.948160	86.649223	2.424423	0.000000	-4.372890	0.000000	0.000000	0.000000	-1.681822	-0.041987	-1.223423	0.000000	0.000000	4.000000	23.000000	0.000000
22076.101318	0.180603	0.591533	0.043205	77.444962	22.424088	89.347832	2.349317	0.000000	-4.324896	0.000000	0.000000	0.000000	-1.768548	-0.089723	-1.134286	0.000000	0.000000	4.000000	23.000000	0.000000
22076.104651	0.180603	0.591533	0.043205	77.444962	22.424088	89.347832	2.349317	0.000000	-4.324896	0.000000	0.000000	0.000000	-1.768548	-0.089723	-1.134286	0.000000	0.000000	4.000000	23.000000	0.000000
22076.107984	0.180603	0.591533	0.043205	77.444962	22.424088	89.347832	2.349317	0.000000	-4.324896	0.000000	0.000000	0.000000	-1.768548	-0.089723	-1.134286	0.000000	0.000000	4.000000	23.000000	0.000000
22076.111318	0.174472	0.591179	0.039845	75.986908	24.418764	90.418365	2.160269	0.000000	-4.030138	0.000000	0.000000	0.000000	-1.839255	-0.106122	-1.008074	0.000000	0.000000	4.000000	23.000000	0.000000
22076.114651	0.174472	0.591179	0.039845	75.986908	24.418764	90.418365	2.160269	0.000000	-4.030138	0.000000	0.000000	0.000000	-1.839255	-0.106122	-1.008074	0.000000	0.000000	4.000000	23.000000	0.000000
22076.117984	0.174472	0.591179	0.039845	75.986908	24.418764	90.418365	2.160269	0.000000	-4.030138	0.000000	0.000000	0.000000	-1.839255	-0.106122	-1.008074	0.000000	0.000000	4.000000	23.000000	0.000000
22076.121318	0.168106	0.590798	0.037048	74.635590	26.178244	91.176361	1.992257	0.000000	-3.723597	0.000000	0.000000	0.000000	-1.909787	-0.114327	-0.839190	0.000000	0.000000	4.000000	23.000000	0.000000
22076.124651	0.168106	0.590798	0.037048	74.635590	26.178244	91.176361	1.992257	0.000000	-3.723597	0.000000	0.000000	0.000000	-1.909787	-0.114327	-0.839190	0.000000	0.000000	4.000000	23.000000	0.000000
22076.127984	0.168106	0.590798	0.037048	74.635590	26.178244	91.176361	1.992257	0.000000	-3.723597	0.000000	0.000000	0.000000	-1.909787	-0.114327	-0.839190	0.000000	0.000000	4.000000	23.000000	0.000000
22076.131318	0.161464	0.590408	0.034927	73.663063	27.902718	92.155891	1.852392	0.000000	-3.405299	0.000000	0.000000	0.000000	-1.992701	-0.116998	-0.636312	0.000000	0.000000	4.000000	23.000000	0.000000
22076.134651	0.161464	0.590408	0.034927	73.663063	27.902718	92.155891	1.852392	0.000000	-3.405299	0.000000	0.000000	0.000000	-1.992701	-0.116998	-0.636312	0.000000	0.000000	4.000000	23.000000	0.000000
22076.137984	0.161464	0.590408	0.034927	73.663063	27.902718	92.155891	1.852392	0.000000	-3.405299	0.000000	0.000000	0.000000	-1.992701	-0.116998	-0.636312	0.000000	0.000000	4.000000	23.000000	0.000000
22076.141318	0.154639	0.590000	0.033556	73.242020	29.888184	93.255211	1.746340	0.000000	-3.073182	0.000000	0.000000	0.000000	-2.047420	-0.122516	-0.411260	0.000000	0.000000	4.000000	23.000000	0.000000
22076.144651	0.154639	0.590000	0.033556	73.242020	29.888184	93.255211	1.746340	0.000000	-3.073182	0.000000	0.000000	0.000000	-2.047420	-0.122516	-0.411260	0.000000	0.000000	4.000000	23.000000	0.000000
22076.147984	0.154639	0.590000	0.033556	73.242020	29.888184	93.255211	1.746340	0.000000	-3.073182	0.000000	0.000000	0.000000	-2.047420	-0.122516	-0.411260	0.000000	0.000000	4.000000	23.000000	0.000000
22076.151318	0.147830	0.589687	0.033056	73.095886	32.222961	94.622086	1.677796	0.000000	-2.731945	0.000000	0.000000	0.000000	-2.042684	-0.093816	-0.149884	0.000000	0.000000	4.000000	23.000000	0.000000
22076.154651	0.147830	0.589687	0.033056	73.095886	32.222961	94.622086	1.677796	0.000000	-2.731945	0.000000	0.000000	0.000000	-2.042684	-0.093816	-0.149884	0.000000	0.000000	4.000000	23.000000	0.000000
22076.157984	0.147830	0.589687	0.033056	73.095886	32.222961	94.622086	1.677796	0.000000	-2.731945	0.000000	0.000000	0.000000	-2.042684	-0.093816	-0.149884	0.000000	0.000000	4.000000	23.000000	0.000000
22076.161318	0.141061	0.589466	0.033441	72.929451	34.841480	96.418594	1.652816	0.000000	-2.391498	0.000000	0.000000	0.000000	-2.030601	-0.066221	0.115306	0.000000	0.000000	4.000000	23.000000	0.000000
22076.164651	0.141061	0.589466	0.033441	72.929451	34.841480	96.418594	1.652816	0.000000	-2.391498	0.000000	0.000000	0.000000	-2.030601	-0.066221	0.115306	0.000000	0.000000	4.000000	23.000000	0.000000
22076.167984	0.141061	0.589466	0.033441	72.929451	34.841480	96.418594	1.652816	0.000000	-2.391498	0.000000	0.000000	0.000000	-2.030601	-0.066221	0.115306	0.000000	0.000000	4.000000	23.000000	0.000000
22076.171318	0.134364	0.589282	0.034580	72.779533	37.839317	98.841919	1.672033	0.000000	-2.053064	0.000000	0.000000	0.000000	-2.009311	-0.055304	0.341681	0.000000	0.000000	4.000000	23.000000	0.000000
22076.174651	0.134364	0.589282	0.034580	72.779533	37.839317	98.841919	1.672033	0.000000	-2.053064	0.000000	0.000000	0.000000	-2.009311	-0.055304	0.341681	0.000000	0.000000	4.000000	23.000000	0.000000
22076.177984	0.134364	0.589282	0.034580	72.779533	37.839317	98.841919	1.672033	0.000000	-2.053064	0.000000	0.000000	0.000000	-2.009311	-0.055304	0.341681	0.000000	0.000000	4.000000	23.000000	0.000000
22076.181318	0.127762	0.589141	0.036308	72.782936	41.510479	101.806358	1.728980	0.000000	-1.718179	0.000000	0.000000	0.000000	-1.980518	-0.042203	0.518560	0.000000	0.000000	4.000000	23.000000	0.000000
22076.184651	0.127762	0.589141	0.036308	72.782936	41.510479	101.806358	1.728980	0.000000	-1.718179	0.000000	0.000000	0.000000	-1.980518	-0.042203	0.518560	0.000000	0.000000	4.000000	23.000000	0.000000
22076.187984	0.127762	0.589141	0.036308	72.782936	41.510479	101.806358	1.728980	0.000000	-1.718179	0.000000	0.000000	0.000000	-1.980518	-0.042203	0.518560	0.000000	0.000000	4.000000	23.000000	0.000000
22076.191318	0.121408	0.588959	0.038544	72.884445	45.945820	105.356239	1.815407	0.000000	-1.388093	0.000000	0.000000	0.000000	-1.906013	-0.054752	0.670812	0.000000	0.000000	4.000000	23.000000	0.000000
22076.194651	0.121408	0.588959	0.038544	72.884445	45.945820	105.356239	1.815407	0.000000	-1.388093	0.000000	0.000000	0.000000	-1.906013	-0.054752	0.670812	0.000000	0.000000	4.000000	23.000000	0.000000
22076.197984	0.121408	0.588959	0.038544	72.884445	45.945820	105.356239	1.815407	0.000000	-1.388093	0.000000	0.000000	0.000000	-1.906013	-0.054752	0.670812	0.000000	0.000000	4.000000	23.000000	0.000000
22076.201318	0.115289	0.588845	0.041330	72.926590	50.602798	109.162598	1.927209	0.000000	-1.070424	0.000000	0.000000	0.000000	-1.835847	-0.034020	0.835814	0.000000	0.000000	4.000000	23.000000	0.000000
22076.204651	0.115289	0.588845	0.041330	72.926590	50.602798	109.162598	1.927209	0.000000	-1.070424	0.000000	0.000000	0.000000	-1.835847	-0.034020	0.835814	0.000000	0.000000	4.000000	23.000000	0.000000
22076.207984	0.115289	0.588845	0.041330	72.926590	50.602798	109.162598	1.927209	0.000000	-1.070424	0.000000	0.000000	0.000000	-1.835847	-0.034020	0.835814	0.000000	0.000000	4.000000	23.000000	0.000000
22076.211318	0.109361	0.588656	0.044586	72.953583	55.098515	112.928154	2.066511	0.000000	-0.764449	0.000000	0.000000	0.000000	-1.778307	-0.056882	0.976868	0.000000	0.000000	4.000000	23.000000	0.000000
22076.214651	0.109361	0.588656	0.044586	72.953583	55.098515	112.928154	2.066511	0.000000	-0.764449	0.000000	0.000000	0.000000	-1.778307	-0.056882	0.976868	0.000000	0.000000	4.000000	23.000000	0.000000
22076.217984	0.109361	0.588656	0.044586	72.953583	55.098515	112.928154	2.066511	0.000000	-0.764449	0.000000	0.000000	0.000000	-1.778307	-0.056882	0.976868	0.000000	0.000000	4.000000	23.000000	0.000000
22076.221318	0.103833	0.588414	0.048328	73.021217	59.261494	116.407738	2.229322	0.000000	-0.468065	0.000000	0.000000	0.000000	-1.658345	-0.072530	1.122604	0.000000	0.000000	4.000000	23.000000	0.000000
22076.224651	0.103833	0.588414	0.048328	73.021217	59.261494	116.407738	2.229322	0.000000	-0.468065	0.000000	0.000000	0.000000	-1.658345	-0.072530	1.122604	0.000000	0.000000	4.000000	23.000000	0.000000
22076.227984	0.103833	0.588414	0.048328	73.021217	59.261494	116.407738	2.229322	0.000000	-0.468065	0.000000	0.000000	0.000000	-1.658345	-0.072530	1.122604	0.000000	0.000000	4.000000	23.000000	0.000000
22076.231318	0.098768	0.588103	0.052449	73.198418	63.004311	119.096153	2.416423	0.000000	-0.191674	0.000000	0.000000	0.000000	-1.519677	-0.093368	1.236039	0.000000	0.000000	4.000000	23.000000	0.000000
22076.234651	0.098768	0.588103	0.052449	73.198418	63.004311	119.096153	2.416423	0.000000	-0.191674	0.000000	0.000000	0.000000	-1.519677	-0.093368	1.236039	0.000000	0.000000	4.000000	23.000000	0.000000
22076.237984	0.098768	0.588103	0.052449	73.198418	63.004311	119.096153	2.416423	0.000000	-0.191674	0.000000	0.000000	0.000000	-1.519677	-0.093368	1.236039	0.000000	0.000000	4.000000	23.000000	0.000000
22076.241318	0.094224	0.587705	0.056906	73.486298	66.378654	121.392639	2.622429	0.000000	0.061605	0.000000	0.000000	0.000000	-1.363291	-0.119285	1.337339	0.000000	0.000000	4.000000	23.000000	0.000000
22076.244651	0.094224	0.587705	0.056906	73.486298	66.378654	121.392639	2.622429	0.000000	0.061605	0.000000	0.000000	0.000000	-1.363291	-0.119285	1.337339	0.000000	0.000000	4.000000	23.000000	0.000000
22076.247984	0.094224	0.587705	0.056906	73.486298	66.378654	121.392639	2.622429	0.000000	0.061605	0.000000	0.000000	0.000000	-1.363291	-0.119285	1.337339	0.000000	0.000000	4.000000	23.000000	0.000000
22076.251318	0.090291	0.587280	0.061659	73.826752	69.575569	123.619049	2.845319	0.000000	0.288821	0.000000	0.000000	0.000000	-1.179783	-0.127476	1.425795	0.000000	0.000000	4.000000	23.000000	0.000000
22076.254651	0.090291	0.587280	0.061659	73.826752	69.575569	123.619049	2.845319	0.000000	0.288821	0.000000	0.000000	0.000000	-1.179783	-0.127476	1.425795	0.000000	0.000000	4.000000	23.000000	0.000000
22076.257984	0.090291	0.587280	0.061659	73.826752	69.575569	123.619049	2.845319	0.000000	0.288821	0.000000	0.000000	0.000000	-1.179783	-0.127476	1.425795	0.000000	0.000000	4.000000	23.000000	0.000000
22076.261318	0.086994	0.586783	0.066682	74.137665	72.735504	125.608192	3.082952	0.000000	0.485451	0.000000	0.000000	0.000000	-0.989019	-0.149304	1.506797	0.000000	0.000000	4.000000	23.000000	0.000000
22076.264651	0.086994	0.586783	0.066682	74.137665	72.735504	125.608192	3.082952	0.000000	0.485451	0.000000	0.000000	0.000000	-0.989019	-0.149304	1.506797	0.000000	0.000000	4.000000	23.000000	0.000000
22076.267984	0.086994	0.586783	0.066682	74.137665	72.735504	125.608192	3.082952	0.000000	0.485451	0.000000	0.000000	0.000000	-0.989019	-0.149304	1.506797	0.000000	0.000000	4.000000	23.000000	0.000000
22076.271318	0.084312	0.586243	0.071957	74.483582	75.821861	127.413261	3.334085	0.000000	0.650288	0.000000	0.000000	0.000000	-0.804645	-0.161750	1.582611	0.000000	0.000000	4.000000	23.000000	0.000000
22076.274651	0.084312	0.586243	0.071957	74.483582	75.821861	127.413261	3.334085	0.000000	0.650288	0.000000	0.000000	0.000000	-0.804645	-0.161750	1.582611	0.000000	0.000000	4.000000	23.000000	0.000000
22076.277984	0.084312	0.586243	0.071957	74.483582	75.821861	127.413261	3.334085	0.000000	0.650288	0.000000	0.000000	0.000000	-0.804645	-0.161750	1.582611	0.000000	0.000000	4.000000	23.000000	0.000000
22076.281318	0.082108	0.585609	0.077380	74.897240	78.905357	129.484512	3.597853	0.000000	0.784395	0.000000	0.000000	0.000000	-0.661105	-0.190424	1.626827	0.000000	0.000000	4.000000	23.000000	0.000000
22076.284651	0.082108	0.585609	0.077380	74.897240	78.905357	129.484512	3.597853	0.000000	0.784395	0.000000	0.000000	0.000000	-0.661105	-0.190424	1.626827	0.000000	0.000000	4.000000	23.000000	0.000000
22076.287984	0.082108	0.585609	0.077380	74.897240	78.905357	129.484512	3.597853	0.000000	0.784395	0.000000	0.000000	0.000000	-0.661105	-0.190424	1.626827	0.000000	0.000000	4.000000	23.000000	0.000000
22076.291318	0.080501	0.584911	0.082969	75.409653	82.060883	131.699966	3.868991	0.000000	0.894579	0.000000	0.000000	0.000000	-0.482131	-0.209313	1.676614	0.000000	0.000000	4.000000	23.000000	0.000000
22076.294651	0.080501	0.584911	0.082969	75.409653	82.060883	131.699966	3.868991	0.000000	0.894579	0.000000	0.000000	0.000000	-0.482131	-0.209313	1.676614	0.000000	0.000000	4.000000	23.000000	0.000000
22076.297984	0.080501	0.584911	0.082969	75.409653	82.060883	131.699966	3.868991	0.000000	0.894579	0.000000	0.000000	0.000000	-0.482131	-0.209313	1.676614	0.000000	0.000000	4.000000	23.000000	0.000000
22076.301318	0.079525	0.584086	0.088674	76.004021	85.377068	134.058578	4.148426	0.000000	0.974934	0.000000	0.000000	0.000000	-0.292934	-0.247552	1.711719	0.000000	0.000000	4.000000	23.000000	0.000000
22076.304651	0.079525	0.584086	0.088674	76.004021	85.377068	134.058578	4.148426	0.000000	0.974934	0.000000	0.000000	0.000000	-0.292934	-0.247552	1.711719	0.000000	0.000000	4.000000	23.000000	0.000000
22076.307984	0.079525	0.584086	0.088674	76.004021	85.377068	134.058578	4.148426	0.000000	0.974934	0.000000	0.000000	0.000000	-0.292934	-0.247552	1.711719	0.000000	0.000000	4.000000	23.000000	0.000000
22076.311318	0.079158	0.583250	0.094413	76.618874	89.092300	136.941803	4.433713	0.000000	1.023757	0.000000	0.000000	0.000000	-0.110070	-0.250655	1.721649	0.000000	0.000000	4.000000	23.000000	0.000000
22076.314651	0.079158	0.583250	0.094413	76.618874	89.092300	136.941803	4.433713	0.000000	1.023757	0.000000	0.000000	0.000000	-0.110070	-0.250655	1.721649	0.000000	0.000000	4.000000	23.000000	0.000000
22076.317984	0.079158	0.583250	0.094413	76.618874	89.092300	136.941803	4.433713	0.000000	1.023757	0.000000	0.000000	0.000000	-0.110070	-0.250655	1.721649	0.000000	0.000000	4.000000	23.000000	0.000000
22076.321318	0.079405	0.582397	0.100086	77.152664	93.512039	140.559280	4.720654	0.000000	1.042102	0.000000	0.000000	0.000000	0.074172	-0.256067	1.701997	0.000000	0.000000	4.000000	23.000000	0.000000
22076.324651	0.079405	0.582397	0.100086	77.152664	93.512039	140.559280	4.720654	0.000000	1.042102	0.000000	0.000000	0.000000	0.074172	-0.256067	1.701997	0.000000	0.000000	4.000000	23.000000	0.000000
22076.327984	0.079405	0.582397	0.100086	77.152664	93.512039	140.559280	4.720654	0.000000	1.042102	0.000000	0.000000	0.000000	0.074172	-0.256067	1.701997	0.000000	0.000000	4.000000	23.000000	0.000000
22076.331318	0.080333	0.581548	0.105640	77.552460	98.478882	144.598816	4.897394	0.000000	1.007738	0.000000	0.000000	0.000000	0.278300	-0.254668	1.666183	0.000000	0.000000	4.000000	23.000000	0.000000
22076.334651	0.080333	0.581548	0.105640	77.552460	98.478882	144.598816	4.897394	0.000000	1.007738	0.000000	0.000000	0.000000	0.278300	-0.254668	1.666183	0.000000	0.000000	4.000000	23.000000	0.000000
22076.337984	0.080333	0.581548	0.105640	77.552460	98.478882	144.598816	4.897394	0.000000	1.007738	0.000000	0.000000	0.000000	0.278300	-0.254668	1.666183	0.000000	0.000000	4.000000	23.000000	0.000000
22076.341318	0.081833	0.580764	0.111136	77.830185	103.640083	148.783432	4.915540	0.000000	0.915129	0.000000	0.000000	0.000000	0.450065	-0.235109	1.648640	0.000000	0.000000	4.000000	23.000000	0.000000
22076.344651	0.081833	0.580764	0.111136	77.830185	103.640083	148.783432	4.915540	0.000000	0.915129	0.000000	0.000000	0.000000	0.450065	-0.235109	1.648640	0.000000	0.000000	4.000000	23.000000	0.000000
22076.347984	0.081833	0.580764	0.111136	77.830185	103.640083	148.783432	4.915540	0.000000	0.915129	0.000000	0.000000	0.000000	0.450065	-0.235109	1.648640	0.000000	0.000000	4.000000	23.000000	0.000000
22076.351318	0.083768	0.580087	0.116463	78.051262	108.800644	153.249039	4.934507	0.000000	0.806623	0.000000	0.000000	0.000000	0.580444	-0.203050	1.598156	0.000000	0.000000	4.000000	23.000000	0.000000
22076.354651	0.083768	0.580087	0.116463	78.051262	108.800644	153.249039	4.934507	0.000000	0.806623	0.000000	0.000000	0.000000	0.580444	-0.203050	1.598156	0.000000	0.000000	4.000000	23.000000	0.000000
22076.357984	0.083768	0.580087	0.116463	78.051262	108.800644	153.249039	4.934507	0.000000	0.806623	0.000000	0.000000	0.000000	0.580444	-0.203050	1.598156	0.000000	0.000000	4.000000	23.000000	0.000000
22076.361318	0.086225	0.579463	0.121561	78.271233	113.981621	157.697433	4.952132	0.000000	0.690206	0.000000	0.000000	0.000000	0.737029	-0.187305	1.529377	0.000000	0.000000	4.000000	23.000000	0.000000
22076.364651	0.086225	0.579463	0.121561	78.271233	113.981621	157.697433	4.952132	0.000000	0.690206	0.000000	0.000000	0.000000	0.737029	-0.187305	1.529377	0.000000	0.000000	4.000000	23.000000	0.000000
22076.367984	0.086225	0.579463	0.121561	78.271233	113.981621	157.697433	4.952132	0.000000	0.690206	0.000000	0.000000	0.000000	0.737029	-0.187305	1.529377	0.000000	0.000000	4.000000	23.000000	0.000000
22076.371318	0.089179	0.578933	0.126364	78.472755	119.210602	162.139862	4.968202	0.000000	0.562999	0.000000	0.000000	0.000000	0.886158	-0.159080	1.441010	0.000000	0.000000	4.000000	23.000000	0.000000
22076.374651	0.089179	0.578933	0.126364	78.472755	119.210602	162.139862	4.968202	0.000000	0.562999	0.000000	0.000000	0.000000	0.886158	-0.159080	1.441010	0.000000	0.000000	4.000000	23.000000	0.000000
22076.377984	0.089179	0.578933	0.126364	78.472755	119.210602	162.139862	4.968202	0.000000	0.562999	0.000000	0.000000	0.000000	0.886158	-0.159080	1.441010	0.000000	0.000000	4.000000	23.000000	0.000000
22076.381318	0.092635	0.578463	0.130839	78.633202	124.400314	166.518112	4.981766	0.000000	0.426624	0.000000	0.000000	0.000000	1.036982	-0.141016	1.342295	0.000000	0.000000	4.000000	23.000000	0.000000
22076.384651	0.092635	0.578463	0.130839	78.633202	124.400314	166.518112	4.981766	0.000000	0.426624	0.000000	0.000000	0.000000	1.036982	-0.141016	1.342295	0.000000	0.000000	4.000000	23.000000	0.000000
22076.387984	0.092635	0.578463	0.130839	78.633202	124.400314	166.518112	4.981766	0.000000	0.426624	0.000000	0.000000	0.000000	1.036982	-0.141016	1.342295	0.000000	0.000000	4.000000	23.000000	0.000000
22076.391318	0.096620	0.578129	0.134904	78.737778	129.471710	170.756485	4.992098	0.000000	0.281004	0.000000	0.000000	0.000000	1.195376	-0.100034	1.219470	0.000000	0.000000	4.000000	23.000000	0.000000
22076.394651	0.096620	0.578129	0.134904	78.737778	129.471710	170.756485	4.992098	0.000000	0.281004	0.000000	0.000000	0.000000	1.195376	-0.100034	1.219470	0.000000	0.000000	4.000000	23.000000	0.000000
22076.397984	0.096620	0.578129	0.134904	78.737778	129.471710	170.756485	4.992098	0.000000	0.281004	0.000000	0.000000	0.000000	1.195376	-0.100034	1.219470	0.000000	0.000000	4.000000	23.000000	0.000000
22076.401318	0.101040	0.577872	0.138487	78.814682	134.465546	174.935059	4.998431	0.000000	0.125246	0.000000	0.000000	0.000000	1.326227	-0.077130	1.075176	0.000000	0.000000	4.000000	23.000000	0.000000
22076.404651	0.101040	0.577872	0.138487	78.814682	134.465546	174.935059	4.998431	0.000000	0.125246	0.000000	0.000000	0.000000	1.326227	-0.077130	1.075176	0.000000	0.000000	4.000000	23.000000	0.000000
22076.407984	0.101040	0.577872	0.138487	78.814682	134.465546	174.935059	4.998431	0.000000	0.125246	0.000000	0.000000	0.000000	1.326227	-0.077130	1.075176	0.000000	0.000000	4.000000	23.000000	0.000000
22076.411318	0.105818	0.577685	0.141622	78.870804	139.421143	179.439987	4.999859	0.000000	-0.037564	0.000000	0.000000	0.000000	1.433111	-0.056202	0.940388	0.000000	0.000000	4.000000	23.000000	0.000000
22076.414651	0.105818	0.577685	0.141622	78.870804	139.421143	179.439987	4.999859	0.000000	-0.037564	0.000000	0.000000	0.000000	1.433111	-0.056202	0.940388	0.000000	0.000000	4.000000	23.000000	0.000000
22076.417984	0.105818	0.577685	0.141622	78.870804	139.421143	179.439987	4.999859	0.000000	-0.037564	0.000000	0.000000	0.000000	1.433111	-0.056202	0.940388	0.000000	0.000000	4.000000	23.000000	0.000000
22076.421318	0.110908	0.577558	0.144238	78.892220	144.286942	-175.170151	4.995787	0.000000	-0.205215	0.000000	0.000000	0.000000	1.527246	-0.037941	0.784906	0.000000	0.000000	4.000000	23.000000	0.000000
22076.424651	0.110908	0.577558	0.144238	78.892220	144.286942	-175.170151	4.995787	0.000000	-0.205215	0.000000	0.000000	0.000000	1.527246	-0.037941	0.784906	0.000000	0.000000	4.000000	23.000000	0.000000
22076.427984	0.110908	0.577558	0.144238	78.892220	144.286942	-175.170151	4.995787	0.000000	-0.205215	0.000000	0.000000	0.000000	1.527246	-0.037941	0.784906	0.000000	0.000000	4.000000	23.000000	0.000000
22076.431318	0.116314	0.577539	0.146362	78.915710	148.726517	-169.490814	4.985762	0.000000	-0.377058	0.000000	0.000000	0.000000	1.621757	-0.005947	0.637218	0.000000	0.000000	4.000000	23.000000	0.000000
22076.434651	0.116314	0.577539	0.146362	78.915710	148.726517	-169.490814	4.985762	0.000000	-0.377058	0.000000	0.000000	0.000000	1.621757	-0.005947	0.637218	0.000000	0.000000	4.000000	23.000000	0.000000
22076.437984	0.116314	0.577539	0.146362	78.915710	148.726517	-169.490814	4.985762	0.000000	-0.377058	0.000000	0.000000	0.000000	1.621757	-0.005947	0.637218	0.000000	0.000000	4.000000	23.000000	0.000000
22076.441318	0.122101	0.577644	0.148048	79.112442	152.228745	-165.108810	4.969225	0.000000	-0.553891	0.000000	0.000000	0.000000	1.736153	0.031611	0.505771	0.000000	0.000000	4.000000	23.000000	0.000000
22076.444651	0.122101	0.577644	0.148048	79.112442	152.228745	-165.108810	4.969225	0.000000	-0.553891	0.000000	0.000000	0.000000	1.736153	0.031611	0.505771	0.000000	0.000000	4.000000	23.000000	0.000000
22076.447984	0.122101	0.577644	0.148048	79.112442	152.228745	-165.108810	4.969225	0.000000	-0.553891	0.000000	0.000000	0.000000	1.736153	0.031611	0.505771	0.000000	0.000000	4.000000	23.000000	0.000000
22076.451318	0.128162	0.577871	0.149368	79.603767	154.407623	-162.731705	4.945199	0.000000	-0.738243	0.000000	0.000000	0.000000	1.818120	0.068259	0.395906	0.000000	0.000000	4.000000	23.000000	0.000000
22076.454651	0.128162	0.577871	0.149368	79.603767	154.407623	-162.731705	4.945199	0.000000	-0.738243	0.000000	0.000000	0.000000	1.818120	0.068259	0.395906	0.000000	0.000000	4.000000	23.000000	0.000000
22076.457984	0.128162	0.577871	0.149368	79.603767	154.407623	-162.731705	4.945199	0.000000	-0.738243	0.000000	0.000000	0.000000	1.818120	0.068259	0.395906	0.000000	0.000000	4.000000	23.000000	0.000000
22076.461318	0.134440	0.578169	0.150225	80.125359	156.186218	-160.570480	4.913434	0.000000	-0.926376	0.000000	0.000000	0.000000	1.883446	0.089379	0.257111	0.000000	0.000000	4.000000	23.000000	0.000000
22076.464651	0.134440	0.578169	0.150225	80.125359	156.186218	-160.570480	4.913434	0.000000	-0.926376	0.000000	0.000000	0.000000	1.883446	0.089379	0.257111	0.000000	0.000000	4.000000	23.000000	0.000000
22076.467984	0.134440	0.578169	0.150225	80.125359	156.186218	-160.570480	4.913434	0.000000	-0.926376	0.000000	0.000000	0.000000	1.883446	0.089379	0.257111	0.000000	0.000000	4.000000	23.000000	0.000000
22076.471318	0.140808	0.578519	0.150629	80.611168	158.076370	-157.274246	4.873568	0.000000	-1.117292	0.000000	0.000000	0.000000	1.910507	0.105037	0.121054	0.000000	0.000000	4.000000	23.000000	0.000000
22076.474651	0.140808	0.578519	0.150629	80.611168	158.076370	-157.274246	4.873568	0.000000	-1.117292	0.000000	0.000000	0.000000	1.910507	0.105037	0.121054	0.000000	0.000000	4.000000	23.000000	0.000000
22076.477984	0.140808	0.578519	0.150629	80.611168	158.076370	-157.274246	4.873568	0.000000	-1.117292	0.000000	0.000000	0.000000	1.910507	0.105037	0.121054	0.000000	0.000000	4.000000	23.000000	0.000000
22076.481318	0.147187	0.578985	0.150545	81.077339	160.508591	-153.398224	4.826026	0.000000	-1.307466	0.000000	0.000000	0.000000	1.913760	0.139565	-0.024974	0.000000	0.000000	4.000000	23.000000	0.000000
22076.484651	0.147187	0.578985	0.150545	81.077339	160.508591	-153.398224	4.826026	0.000000	-1.307466	0.000000	0.000000	0.000000	1.913760	0.139565	-0.024974	0.000000	0.000000	4.000000	23.000000	0.000000
22076.487984	0.147187	0.578985	0.150545	81.077339	160.508591	-153.398224	4.826026	0.000000	-1.307466	0.000000	0.000000	0.000000	1.913760	0.139565	-0.024974	0.000000	0.000000	4.000000	23.000000	0.000000
22076.491318	0.153507	0.579477	0.149991	81.529770	163.572922	-149.351547	4.771116	0.000000	-1.495476	0.000000	0.000000	0.000000	1.895988	0.147822	-0.166336	0.000000	0.000000	4.000000	23.000000	0.000000
22076.494651	0.153507	0.579477	0.149991	81.529770	163.572922	-149.351547	4.771116	0.000000	-1.495476	0.000000	0.000000	0.000000	1.895988	0.147822	-0.166336	0.000000	0.000000	4.000000	23.000000	0.000000
22076.497984	0.153507	0.579477	0.149991	81.529770	163.572922	-149.351547	4.771116	0.000000	-1.495476	0.000000	0.000000	0.000000	1.895988	0.147822	-0.166336	0.000000	0.000000	4.000000	23.000000	0.000000
22076.501318	0.159659	0.580025	0.148951	81.970772	167.075470	-144.599976	4.709313	0.000000	-1.679990	0.000000	0.000000	0.000000	1.845448	0.164407	-0.311937	0.000000	0.000000	4.000000	23.000000	0.000000
22076.504651	0.159659	0.580025	0.148951	81.970772	167.075470	-144.599976	4.709313	0.000000	-1.679990	0.000000	0.000000	0.000000	1.845448	0.164407	-0.311937	0.000000	0.000000	4.000000	23.000000	0.000000
22076.507984	0.159659	0.580025	0.148951	81.970772	167.075470	-144.599976	4.709313	0.000000	-1.679990	0.000000	0.000000	0.000000	1.845448	0.164407	-0.311937	0.000000	0.000000	4.000000	23.000000	0.000000
22076.511318	0.165412	0.580567	0.147542	82.368431	170.810776	-139.061539	4.641540	0.000000	-1.859061	0.000000	0.000000	0.000000	1.725951	0.162420	-0.422819	0.000000	0.000000	4.000000	23.000000	0.000000
22076.514651	0.165412	0.580567	0.147542	82.368431	170.810776	-139.061539	4.641540	0.000000	-1.859061	0.000000	0.000000	0.000000	1.725951	0.162420	-0.422819	0.000000	0.000000	4.000000	23.000000	0.000000
22076.517984	0.165412	0.580567	0.147542	82.368431	170.810776	-139.061539	4.641540	0.000000	-1.859061	0.000000	0.000000	0.000000	1.725951	0.162420	-0.422819	0.000000	0.000000	4.000000	23.000000	0.000000
22076.521318	0.170859	0.581073	0.145695	82.741470	174.307114	-133.921310	4.570919	0.000000	-2.026500	0.000000	0.000000	0.000000	1.633968	0.151907	-0.554155	0.000000	0.000000	4.000000	23.000000	0.000000
22076.524651	0.170859	0.581073	0.145695	82.741470	174.307114	-133.921310	4.570919	0.000000	-2.026500	0.000000	0.000000	0.000000	1.633968	0.151907	-0.554155	0.000000	0.000000	4.000000	23.000000	0.000000
22076.527984	0.170859	0.581073	0.145695	82.741470	174.307114	-133.921310	4.570919	0.000000	-2.026500	0.000000	0.000000	0.000000	1.633968	0.151907	-0.554155	0.000000	0.000000	4.000000	23.000000	0.000000
22076.531318	0.175959	0.581543	0.143426	83.120171	176.727615	-130.499725	4.496416	0.000000	-2.186835	0.000000	0.000000	0.000000	1.530182	0.141051	-0.680623	0.000000	0.000000	4.000000	23.000000	0.000000
22076.534651	0.175959	0.581543	0.143426	83.120171	176.727615	-130.499725	4.496416	0.000000	-2.186835	0.000000	0.000000	0.000000	1.530182	0.141051	-0.680623	0.000000	0.000000	4.000000	23.000000	0.000000
22076.537984	0.175959	0.581543	0.143426	83.120171	176.727615	-130.499725	4.496416	0.000000	-2.186835	0.000000	0.000000	0.000000	1.530182	0.141051	-0.680623	0.000000	0.000000	4.000000	23.000000	0.000000
22076.541318	0.180582	0.581990	0.140853	83.513184	177.223618	-129.308945	4.418583	0.000000	-2.340111	0.000000	0.000000	0.000000	1.386946	0.133853	-0.771770	0.000000	0.000000	4.000000	23.000000	0.000000
22076.544651	0.180582	0.581990	0.140853	83.513184	177.223618	-129.308945	4.418583	0.000000	-2.340111	0.000000	0.000000	0.000000	1.386946	0.133853	-0.771770	0.000000	0.000000	4.000000	23.000000	0.000000
22076.547984	0.180582	0.581990	0.140853	83.513184	177.223618	-129.308945	4.418583	0.000000	-2.340111	0.000000	0.000000	0.000000	1.386946	0.133853	-0.771770	0.000000	0.000000	4.000000	23.000000	0.000000
22076.551318	0.184696	0.582465	0.138098	83.958755	176.108734	-129.145157	4.339956	0.000000	-2.482898	0.000000	0.000000	0.000000	1.233927	0.142705	-0.826543	0.000000	0.000000	4.000000	23.000000	0.000000
22076.554651	0.184696	0.582465	0.138098	83.958755	176.108734	-129.145157	4.339956	0.000000	-2.482898	0.000000	0.000000	0.000000	1.233927	0.142705	-0.826543	0.000000	0.000000	4.000000	23.000000	0.000000
22076.557984	0.184696	0.582465	0.138098	83.958755	176.108734	-129.145157	4.339956	0.000000	-2.482898	0.000000	0.000000	0.000000	1.233927	0.142705	-0.826543	0.000000	0.000000	4.000000	23.000000	0.000000
22076.561318	0.188187	0.582935	0.135212	84.479233	174.580872	-129.513870	4.262253	0.000000	-2.614038	0.000000	0.000000	0.000000	1.047400	0.140838	-0.865945	0.000000	0.000000	4.000000	23.000000	0.000000
22076.564651	0.188187	0.582935	0.135212	84.479233	174.580872	-129.513870	4.262253	0.000000	-2.614038	0.000000	0.000000	0.000000	1.047400	0.140838	-0.865945	0.000000	0.000000	4.000000	23.000000	0.000000
22076.567984	0.188187	0.582935	0.135212	84.479233	174.580872	-129.513870	4.262253	0.000000	-2.614038	0.000000	0.000000	0.000000	1.047400	0.140838	-0.865945	0.000000	0.000000	4.000000	23.000000	0.000000
22076.571318	0.190967	0.583409	0.132210	85.012413	172.448929	-130.854202	4.187977	0.000000	-2.731455	0.000000	0.000000	0.000000	0.834148	0.142442	-0.900433	0.000000	0.000000	4.000000	23.000000	0.000000
22076.574651	0.190967	0.583409	0.132210	85.012413	172.448929	-130.854202	4.187977	0.000000	-2.731455	0.000000	0.000000	0.000000	0.834148	0.142442	-0.900433	0.000000	0.000000	4.000000	23.000000	0.000000
22076.577984	0.190967	0.583409	0.132210	85.012413	172.448929	-130.854202	4.187977	0.000000	-2.731455	0.000000	0.000000	0.000000	0.834148	0.142442	-0.900433	0.000000	0.000000	4.000000	23.000000	0.000000
22076.581318	0.193124	0.583887	0.129074	85.498108	169.791870	-132.938202	4.119150	0.000000	-2.834185	0.000000	0.000000	0.000000	0.646933	0.143334	-0.940770	0.000000	0.000000	4.000000	23.000000	0.000000
22076.584651	0.193124	0.583887	0.129074	85.498108	169.791870	-132.938202	4.119150	0.000000	-2.834185	0.000000	0.000000	0.000000	0.646933	0.143334	-0.940770	0.000000	0.000000	4.000000	23.000000	0.000000
22076.587984	0.193124	0.583887	0.129074	85.498108	169.791870	-132.938202	4.119150	0.000000	-2.834185	0.000000	0.000000	0.000000	0.646933	0.143334	-0.940770	0.000000	0.000000	4.000000	23.000000	0.000000
22076.591318	0.194609	0.584351	0.125750	85.891632	166.173660	-136.001236	4.054835	0.000000	-2.925459	0.000000	0.000000	0.000000	0.445562	0.139029	-0.997159	0.000000	0.000000	4.000000	23.000000	0.000000
22076.594651	0.194609	0.584351	0.125750	85.891632	166.173660	-136.001236	4.054835	0.000000	-2.925459	0.000000	0.000000	0.000000	0.445562	0.139029	-0.997159	0.000000	0.000000	4.000000	23.000000	0.000000
22076.597984	0.194609	0.584351	0.125750	85.891632	166.173660	-136.001236	4.054835	0.000000	-2.925459	0.000000	0.000000	0.000000	0.445562	0.139029	-0.997159	0.000000	0.000000	4.000000	23.000000	0.000000
22076.601318	0.195482	0.584796	0.122222	86.143600	161.180328	-140.582733	3.995478	0.000000	-3.006020	0.000000	0.000000	0.000000	0.261760	0.133741	-1.058474	0.000000	0.000000	4.000000	23.000000	0.000000
22076.604651	0.195482	0.584796	0.122222	86.143600	161.180328	-140.582733	3.995478	0.000000	-3.006020	0.000000	0.000000	0.000000	0.261760	0.133741	-1.058474	0.000000	0.000000	4.000000	23.000000	0.000000
22076.607984	0.195482	0.584796	0.122222	86.143600	161.180328	-140.582733	3.995478	0.000000	-3.006020	0.000000	0.000000	0.000000	0.261760	0.133741	-1.058474	0.000000	0.000000	4.000000	23.000000	0.000000
22076.611318	0.195834	0.585208	0.118481	86.249077	155.205078	-146.116272	3.940193	0.000000	-3.078129	0.000000	0.000000	0.000000	0.105766	0.123419	-1.122220	0.000000	0.000000	4.000000	23.000000	0.000000
22076.614651	0.195834	0.585208	0.118481	86.249077	155.205078	-146.116272	3.940193	0.000000	-3.078129	0.000000	0.000000	0.000000	0.105766	0.123419	-1.122220	0.000000	0.000000	4.000000	23.000000	0.000000
22076.617984	0.195834	0.585208	0.118481	86.249077	155.205078	-146.116272	3.940193	0.000000	-3.078129	0.000000	0.000000	0.000000	0.105766	0.123419	-1.122220	0.000000	0.000000	4.000000	23.000000	0.000000
22076.621318	0.195505	0.585528	0.114574	86.203781	148.931778	-151.953033	3.887499	0.000000	-3.144416	0.000000	0.000000	0.000000	-0.098756	0.096022	-1.172080	0.000000	0.000000	4.000000	23.000000	0.000000
22076.624651	0.195505	0.585528	0.114574	86.203781	148.931778	-151.953033	3.887499	0.000000	-3.144416	0.000000	0.000000	0.000000	-0.098756	0.096022	-1.172080	0.000000	0.000000	4.000000	23.000000	0.000000
22076.627984	0.195505	0.585528	0.114574	86.203781	148.931778	-151.953033	3.887499	0.000000	-3.144416	0.000000	0.000000	0.000000	-0.098756	0.096022	-1.172080	0.000000	0.000000	4.000000	23.000000	0.000000
22076.631318	0.194631	0.585802	0.110521	86.039185	143.082123	-157.492386	3.840676	0.000000	-3.201439	0.000000	0.000000	0.000000	-0.262214	0.082177	-1.215946	0.000000	0.000000	4.000000	23.000000	0.000000
22076.634651	0.194631	0.585802	0.110521	86.039185	143.082123	-157.492386	3.840676	0.000000	-3.201439	0.000000	0.000000	0.000000	-0.262214	0.082177	-1.215946	0.000000	0.000000	4.000000	23.000000	0.000000
22076.637984	0.194631	0.585802	0.110521	86.039185	143.082123	-157.492386	3.840676	0.000000	-3.201439	0.000000	0.000000	0.000000	-0.262214	0.082177	-1.215946	0.000000	0.000000	4.000000	23.000000	0.000000
22076.641318	0.193197	0.585961	0.106339	85.772881	137.751022	-162.504486	3.798009	0.000000	-3.251941	0.000000	0.000000	0.000000	-0.430170	0.047785	-1.254762	0.000000	0.000000	4.000000	23.000000	0.000000
22076.644651	0.193197	0.585961	0.106339	85.772881	137.751022	-162.504486	3.798009	0.000000	-3.251941	0.000000	0.000000	0.000000	-0.430170	0.047785	-1.254762	0.000000	0.000000	4.000000	23.000000	0.000000
22076.647984	0.193197	0.585961	0.106339	85.772881	137.751022	-162.504486	3.798009	0.000000	-3.251941	0.000000	0.000000	0.000000	-0.430170	0.047785	-1.254762	0.000000	0.000000	4.000000	23.000000	0.000000
22076.651318	0.191264	0.585988	0.102086	85.469315	132.797592	-167.072052	3.760245	0.000000	-3.295536	0.000000	0.000000	0.000000	-0.579751	0.007916	-1.275797	0.000000	0.000000	4.000000	23.000000	0.000000
22076.654651	0.191264	0.585988	0.102086	85.469315	132.797592	-167.072052	3.760245	0.000000	-3.295536	0.000000	0.000000	0.000000	-0.579751	0.007916	-1.275797	0.000000	0.000000	4.000000	23.000000	0.000000
22076.657984	0.191264	0.585988	0.102086	85.469315	132.797592	-167.072052	3.760245	0.000000	-3.295536	0.000000	0.000000	0.000000	-0.579751	0.007916	-1.275797	0.000000	0.000000	4.000000	23.000000	0.000000
22076.661318	0.188936	0.585941	0.097771	85.191277	127.434540	-172.010864	3.727582	0.000000	-3.332437	0.000000	0.000000	0.000000	-0.698584	-0.014068	-1.294541	0.000000	0.000000	4.000000	23.000000	0.000000
22076.664651	0.188936	0.585941	0.097771	85.191277	127.434540	-172.010864	3.727582	0.000000	-3.332437	0.000000	0.000000	0.000000	-0.698584	-0.014068	-1.294541	0.000000	0.000000	4.000000	23.000000	0.000000
22076.667984	0.188936	0.585941	0.097771	85.191277	127.434540	-172.010864	3.727582	0.000000	-3.332437	0.000000	0.000000	0.000000	-0.698584	-0.014068	-1.294541	0.000000	0.000000	4.000000	23.000000	0.000000
22076.671318	0.186233	0.585796	0.093428	84.949409	120.890114	-178.095642	3.698701	0.000000	-3.364463	0.000000	0.000000	0.000000	-0.810803	-0.043428	-1.302846	0.000000	0.000000	4.000000	23.000000	0.000000
22076.674651	0.186233	0.585796	0.093428	84.949409	120.890114	-178.095642	3.698701	0.000000	-3.364463	0.000000	0.000000	0.000000	-0.810803	-0.043428	-1.302846	0.000000	0.000000	4.000000	23.000000	0.000000
22076.677984	0.186233	0.585796	0.093428	84.949409	120.890114	-178.095642	3.698701	0.000000	-3.364463	0.000000	0.000000	0.000000	-0.810803	-0.043428	-1.302846	0.000000	0.000000	4.000000	23.000000	0.000000
22076.681318	0.183179	0.585613	0.089094	84.725334	113.247658	174.746002	3.674179	0.000000	-3.391225	0.000000	0.000000	0.000000	-0.916221	-0.054926	-1.300382	0.000000	0.000000	4.000000	23.000000	0.000000
22076.684651	0.183179	0.585613	0.089094	84.725334	113.247658	174.746002	3.674179	0.000000	-3.391225	0.000000	0.000000	0.000000	-0.916221	-0.054926	-1.300382	0.000000	0.000000	4.000000	23.000000	0.000000
22076.687984	0.183179	0.585613	0.089094	84.725334	113.247658	174.746002	3.674179	0.000000	-3.391225	0.000000	0.000000	0.000000	-0.916221	-0.054926	-1.300382	0.000000	0.000000	4.000000	23.000000	0.000000
22076.691318	0.179728	0.585408	0.084857	84.502319	105.381020	167.365906	3.654763	0.000000	-3.412140	0.000000	0.000000	0.000000	-1.035170	-0.061573	-1.270926	0.000000	0.000000	4.000000	23.000000	0.000000
22076.694651	0.179728	0.585408	0.084857	84.502319	105.381020	167.365906	3.654763	0.000000	-3.412140	0.000000	0.000000	0.000000	-1.035170	-0.061573	-1.270926	0.000000	0.000000	4.000000	23.000000	0.000000
22076.697984	0.179728	0.585408	0.084857	84.502319	105.381020	167.365906	3.654763	0.000000	-3.412140	0.000000	0.000000	0.000000	-1.035170	-0.061573	-1.270926	0.000000	0.000000	4.000000	23.000000	0.000000
22076.701318	0.175943	0.585166	0.080781	84.259430	97.903763	160.367416	3.643936	0.000000	-3.423701	0.000000	0.000000	0.000000	-1.135746	-0.072444	-1.222754	0.000000	0.000000	4.000000	23.000000	0.000000
22076.704651	0.175943	0.585166	0.080781	84.259430	97.903763	160.367416	3.643936	0.000000	-3.423701	0.000000	0.000000	0.000000	-1.135746	-0.072444	-1.222754	0.000000	0.000000	4.000000	23.000000	0.000000
22076.707984	0.175943	0.585166	0.080781	84.259430	97.903763	160.367416	3.643936	0.000000	-3.423701	0.000000	0.000000	0.000000	-1.135746	-0.072444	-1.222754	0.000000	0.000000	4.000000	23.000000	0.000000
22076.711318	0.171823	0.584888	0.076925	83.966682	91.077881	154.044922	3.642953	0.000000	-3.424747	0.000000	0.000000	0.000000	-1.235802	-0.083575	-1.156783	0.000000	0.000000	4.000000	23.000000	0.000000
22076.714651	0.171823	0.584888	0.076925	83.966682	91.077881	154.044922	3.642953	0.000000	-3.424747	0.000000	0.000000	0.000000	-1.235802	-0.083575	-1.156783	0.000000	0.000000	4.000000	23.000000	0.000000
22076.717984	0.171823	0.584888	0.076925	83.966682	91.077881	154.044922	3.642953	0.000000	-3.424747	0.000000	0.000000	0.000000	-1.235802	-0.083575	-1.156783	0.000000	0.000000	4.000000	23.000000	0.000000
22076.721318	0.167376	0.584591	0.073363	83.612541	85.119209	148.346832	3.654653	0.000000	-3.412260	0.000000	0.000000	0.000000	-1.334131	-0.088822	-1.068564	0.000000	0.000000	4.000000	23.000000	0.000000
22076.724651	0.167376	0.584591	0.073363	83.612541	85.119209	148.346832	3.654653	0.000000	-3.412260	0.000000	0.000000	0.000000	-1.334131	-0.088822	-1.068564	0.000000	0.000000	4.000000	23.000000	0.000000
22076.727984	0.167376	0.584591	0.073363	83.612541	85.119209	148.346832	3.654653	0.000000	-3.412260	0.000000	0.000000	0.000000	-1.334131	-0.088822	-1.068564	0.000000	0.000000	4.000000	23.000000	0.000000
22076.731318	0.162822	0.584326	0.070160	83.190178	80.070274	142.631821	3.668174	0.000000	-3.368811	0.000000	0.000000	0.000000	-1.366360	-0.079510	-0.961076	0.000000	0.000000	4.000000	23.000000	0.000000
22076.734651	0.162822	0.584326	0.070160	83.190178	80.070274	142.631821	3.668174	0.000000	-3.368811	0.000000	0.000000	0.000000	-1.366360	-0.079510	-0.961076	0.000000	0.000000	4.000000	23.000000	0.000000
22076.737984	0.162822	0.584326	0.070160	83.190178	80.070274	142.631821	3.668174	0.000000	-3.368811	0.000000	0.000000	0.000000	-1.366360	-0.079510	-0.961076	0.000000	0.000000	4.000000	23.000000	0.000000
22076.741318	0.158153	0.584094	0.067381	82.707230	75.854454	137.652679	3.507995	0.000000	-3.141084	0.000000	0.000000	0.000000	-1.400632	-0.069718	-0.833693	0.000000	0.000000	4.000000	23.000000	0.000000
22076.744651	0.158153	0.584094	0.067381	82.707230	75.854454	137.652679	3.507995	0.000000	-3.141084	0.000000	0.000000	0.000000	-1.400632	-0.069718	-0.833693	0.000000	0.000000	4.000000	23.000000	0.000000
22076.747984	0.158153	0.584094	0.067381	82.707230	75.854454	137.652679	3.507995	0.000000	-3.141084	0.000000	0.000000	0.000000	-1.400632	-0.069718	-0.833693	0.000000	0.000000	4.000000	23.000000	0.000000
22076.751318	0.153268	0.583886	0.065144	82.196114	72.262680	133.620438	3.369046	0.000000	-2.907645	0.000000	0.000000	0.000000	-1.465448	-0.062400	-0.671166	0.000000	0.000000	4.000000	23.000000	0.000000
22076.754651	0.153268	0.583886	0.065144	82.196114	72.262680	133.620438	3.369046	0.000000	-2.907645	0.000000	0.000000	0.000000	-1.465448	-0.062400	-0.671166	0.000000	0.000000	4.000000	23.000000	0.000000
22076.757984	0.153268	0.583886	0.065144	82.196114	72.262680	133.620438	3.369046	0.000000	-2.907645	0.000000	0.000000	0.000000	-1.465448	-0.062400	-0.671166	0.000000	0.000000	4.000000	23.000000	0.000000
22076.761318	0.148247	0.583745	0.063455	81.691826	69.025604	130.009674	3.257185	0.000000	-2.663404	0.000000	0.000000	0.000000	-1.506437	-0.042237	-0.506629	0.000000	0.000000	4.000000	23.000000	0.000000
22076.764651	0.148247	0.583745	0.063455	81.691826	69.025604	130.009674	3.257185	0.000000	-2.663404	0.000000	0.000000	0.000000	-1.506437	-0.042237	-0.506629	0.000000	0.000000	4.000000	23.000000	0.000000
22076.767984	0.148247	0.583745	0.063455	81.691826	69.025604	130.009674	3.257185	0.000000	-2.663404	0.000000	0.000000	0.000000	-1.506437	-0.042237	-0.506629	0.000000	0.000000	4.000000	23.000000	0.000000
22076.771318	0.143099	0.583645	0.062380	81.216644	66.408928	126.922554	3.172747	0.000000	-2.412332	0.000000	0.000000	0.000000	-1.544152	-0.030195	-0.322578	0.000000	0.000000	4.000000	23.000000	0.000000
22076.774651	0.143099	0.583645	0.062380	81.216644	66.408928	126.922554	3.172747	0.000000	-2.412332	0.000000	0.000000	0.000000	-1.544152	-0.030195	-0.322578	0.000000	0.000000	4.000000	23.000000	0.000000
22076.777984	0.143099	0.583645	0.062380	81.216644	66.408928	126.922554	3.172747	0.000000	-2.412332	0.000000	0.000000	0.000000	-1.544152	-0.030195	-0.322578	0.000000	0.000000	4.000000	23.000000	0.000000
22076.781318	0.137818	0.583636	0.061926	80.856110	65.577286	125.344276	3.118984	0.000000	-2.154973	0.000000	0.000000	0.000000	-1.584563	-0.002502	-0.136235	0.000000	0.000000	4.000000	23.000000	0.000000
22076.784651	0.137818	0.583636	0.061926	80.856110	65.577286	125.344276	3.118984	0.000000	-2.154973	0.000000	0.000000	0.000000	-1.584563	-0.002502	-0.136235	0.000000	0.000000	4.000000	23.000000	0.000000
22076.787984	0.137818	0.583636	0.061926	80.856110	65.577286	125.344276	3.118984	0.000000	-2.154973	0.000000	0.000000	0.000000	-1.584563	-0.002502	-0.136235	0.000000	0.000000	4.000000	23.000000	0.000000
22076.791318	0.132515	0.583627	0.061975	80.692978	67.574486	126.275543	3.096278	0.000000	-1.890879	0.000000	0.000000	0.000000	-1.590764	-0.002873	0.014965	0.000000	0.000000	4.000000	23.000000	0.000000
22076.794651	0.132515	0.583627	0.061975	80.692978	67.574486	126.275543	3.096278	0.000000	-1.890879	0.000000	0.000000	0.000000	-1.590764	-0.002873	0.014965	0.000000	0.000000	4.000000	23.000000	0.000000
22076.797984	0.132515	0.583627	0.061975	80.692978	67.574486	126.275543	3.096278	0.000000	-1.890879	0.000000	0.000000	0.000000	-1.590764	-0.002873	0.014965	0.000000	0.000000	4.000000	23.000000	0.000000
22076.801318	0.127397	0.583741	0.062678	80.507645	70.595879	128.224106	3.098772	0.000000	-1.625751	0.000000	0.000000	0.000000	-1.535279	0.034448	0.210846	0.000000	0.000000	4.000000	23.000000	0.000000
22076.804651	0.127397	0.583741	0.062678	80.507645	70.595879	128.224106	3.098772	0.000000	-1.625751	0.000000	0.000000	0.000000	-1.535279	0.034448	0.210846	0.000000	0.000000	4.000000	23.000000	0.000000
22076.807984	0.127397	0.583741	0.062678	80.507645	70.595879	128.224106	3.098772	0.000000	-1.625751	0.000000	0.000000	0.000000	-1.535279	0.034448	0.210846	0.000000	0.000000	4.000000	23.000000	0.000000
22076.811318	0.122431	0.583905	0.063978	80.234673	73.745071	130.619568	3.133913	0.000000	-1.369872	0.000000	0.000000	0.000000	-1.490054	0.049135	0.389904	0.000000	0.000000	4.000000	23.000000	0.000000
22076.814651	0.122431	0.583905	0.063978	80.234673	73.745071	130.619568	3.133913	0.000000	-1.369872	0.000000	0.000000	0.000000	-1.490054	0.049135	0.389904	0.000000	0.000000	4.000000	23.000000	0.000000
22076.817984	0.122431	0.583905	0.063978	80.234673	73.745071	130.619568	3.133913	0.000000	-1.369872	0.000000	0.000000	0.000000	-1.490054	0.049135	0.389904	0.000000	0.000000	4.000000	23.000000	0.000000
22076.821318	0.117658	0.584147	0.065921	79.947304	76.899193	133.045593	3.198897	0.000000	-1.121529	0.000000	0.000000	0.000000	-1.431786	0.072434	0.582843	0.000000	0.000000	4.000000	23.000000	0.000000
22076.824651	0.117658	0.584147	0.065921	79.947304	76.899193	133.045593	3.198897	0.000000	-1.121529	0.000000	0.000000	0.000000	-1.431786	0.072434	0.582843	0.000000	0.000000	4.000000	23.000000	0.000000
22076.827984	0.117658	0.584147	0.065921	79.947304	76.899193	133.045593	3.198897	0.000000	-1.121529	0.000000	0.000000	0.000000	-1.431786	0.072434	0.582843	0.000000	0.000000	4.000000	23.000000	0.000000
22076.831318	0.113197	0.584388	0.068416	79.736778	80.161263	135.438614	3.296038	0.000000	-0.882898	0.000000	0.000000	0.000000	-1.338435	0.072396	0.748640	0.000000	0.000000	4.000000	23.000000	0.000000
22076.834651	0.113197	0.584388	0.068416	79.736778	80.161263	135.438614	3.296038	0.000000	-0.882898	0.000000	0.000000	0.000000	-1.338435	0.072396	0.748640	0.000000	0.000000	4.000000	23.000000	0.000000
22076.837984	0.113197	0.584388	0.068416	79.736778	80.161263	135.438614	3.296038	0.000000	-0.882898	0.000000	0.000000	0.000000	-1.338435	0.072396	0.748640	0.000000	0.000000	4.000000	23.000000	0.000000
22076.841318	0.109027	0.584561	0.071320	79.698059	83.778008	138.198746	3.420811	0.000000	-0.659826	0.000000	0.000000	0.000000	-1.250953	0.051905	0.871275	0.000000	0.000000	4.000000	23.000000	0.000000
22076.844651	0.109027	0.584561	0.071320	79.698059	83.778008	138.198746	3.420811	0.000000	-0.659826	0.000000	0.000000	0.000000	-1.250953	0.051905	0.871275	0.000000	0.000000	4.000000	23.000000	0.000000
22076.847984	0.109027	0.584561	0.071320	79.698059	83.778008	138.198746	3.420811	0.000000	-0.659826	0.000000	0.000000	0.000000	-1.250953	0.051905	0.871275	0.000000	0.000000	4.000000	23.000000	0.000000
22076.851318	0.105187	0.584643	0.074613	79.795502	87.669937	141.348175	3.566024	0.000000	-0.451334	0.000000	0.000000	0.000000	-1.152049	0.024623	0.987778	0.000000	0.000000	4.000000	23.000000	0.000000
22076.854651	0.105187	0.584643	0.074613	79.795502	87.669937	141.348175	3.566024	0.000000	-0.451334	0.000000	0.000000	0.000000	-1.152049	0.024623	0.987778	0.000000	0.000000	4.000000	23.000000	0.000000
22076.857984	0.105187	0.584643	0.074613	79.795502	87.669937	141.348175	3.566024	0.000000	-0.451334	0.000000	0.000000	0.000000	-1.152049	0.024623	0.987778	0.000000	0.000000	4.000000	23.000000	0.000000
22076.861318	0.101842	0.584670	0.078236	79.854362	91.836739	144.678558	3.730653	0.000000	-0.259325	0.000000	0.000000	0.000000	-1.003493	0.007984	1.086835	0.000000	0.000000	4.000000	23.000000	0.000000
22076.864651	0.101842	0.584670	0.078236	79.854362	91.836739	144.678558	3.730653	0.000000	-0.259325	0.000000	0.000000	0.000000	-1.003493	0.007984	1.086835	0.000000	0.000000	4.000000	23.000000	0.000000
22076.867984	0.101842	0.584670	0.078236	79.854362	91.836739	144.678558	3.730653	0.000000	-0.259325	0.000000	0.000000	0.000000	-1.003493	0.007984	1.086835	0.000000	0.000000	4.000000	23.000000	0.000000
22076.871318	0.099065	0.584617	0.082166	79.838058	96.116066	147.887375	3.911793	0.000000	-0.092077	0.000000	0.000000	0.000000	-0.833034	-0.015867	1.178974	0.000000	0.000000	4.000000	23.000000	0.000000
22076.874651	0.099065	0.584617	0.082166	79.838058	96.116066	147.887375	3.911793	0.000000	-0.092077	0.000000	0.000000	0.000000	-0.833034	-0.015867	1.178974	0.000000	0.000000	4.000000	23.000000	0.000000
22076.877984	0.099065	0.584617	0.082166	79.838058	96.116066	147.887375	3.911793	0.000000	-0.092077	0.000000	0.000000	0.000000	-0.833034	-0.015867	1.178974	0.000000	0.000000	4.000000	23.000000	0.000000
22076.881318	0.096817	0.584441	0.086322	79.765343	100.305389	151.046097	4.108288	0.000000	0.046762	0.000000	0.000000	0.000000	-0.674243	-0.052612	1.246949	0.000000	0.000000	4.000000	23.000000	0.000000
22076.884651	0.096817	0.584441	0.086322	79.765343	100.305389	151.046097	4.108288	0.000000	0.046762	0.000000	0.000000	0.000000	-0.674243	-0.052612	1.246949	0.000000	0.000000	4.000000	23.000000	0.000000
22076.887984	0.096817	0.584441	0.086322	79.765343	100.305389	151.046097	4.108288	0.000000	0.046762	0.000000	0.000000	0.000000	-0.674243	-0.052612	1.246949	0.000000	0.000000	4.000000	23.000000	0.000000
22076.891318	0.095051	0.584198	0.090704	79.703934	104.521194	154.457932	4.316113	0.000000	0.159136	0.000000	0.000000	0.000000	-0.529988	-0.072918	1.314613	0.000000	0.000000	4.000000	23.000000	0.000000
22076.894651	0.095051	0.584198	0.090704	79.703934	104.521194	154.457932	4.316113	0.000000	0.159136	0.000000	0.000000	0.000000	-0.529988	-0.072918	1.314613	0.000000	0.000000	4.000000	23.000000	0.000000
22076.897984	0.095051	0.584198	0.090704	79.703934	104.521194	154.457932	4.316113	0.000000	0.159136	0.000000	0.000000	0.000000	-0.529988	-0.072918	1.314613	0.000000	0.000000	4.000000	23.000000	0.000000
22076.901318	0.093860	0.583876	0.095198	79.708664	108.850014	158.124893	4.535215	0.000000	0.247468	0.000000	0.000000	0.000000	-0.357297	-0.096622	1.348249	0.000000	0.000000	4.000000	23.000000	0.000000
22076.904651	0.093860	0.583876	0.095198	79.708664	108.850014	158.124893	4.535215	0.000000	0.247468	0.000000	0.000000	0.000000	-0.357297	-0.096622	1.348249	0.000000	0.000000	4.000000	23.000000	0.000000
22076.907984	0.093860	0.583876	0.095198	79.708664	108.850014	158.124893	4.535215	0.000000	0.247468	0.000000	0.000000	0.000000	-0.357297	-0.096622	1.348249	0.000000	0.000000	4.000000	23.000000	0.000000
22076.911318	0.093258	0.583490	0.099821	79.784538	113.272133	161.748154	4.759923	0.000000	0.307017	0.000000	0.000000	0.000000	-0.180435	-0.115769	1.386771	0.000000	0.000000	4.000000	23.000000	0.000000
22076.914651	0.093258	0.583490	0.099821	79.784538	113.272133	161.748154	4.759923	0.000000	0.307017	0.000000	0.000000	0.000000	-0.180435	-0.115769	1.386771	0.000000	0.000000	4.000000	23.000000	0.000000
22076.917984	0.093258	0.583490	0.099821	79.784538	113.272133	161.748154	4.759923	0.000000	0.307017	0.000000	0.000000	0.000000	-0.180435	-0.115769	1.386771	0.000000	0.000000	4.000000	23.000000	0.000000
22076.921318	0.093247	0.583102	0.104498	79.908661	117.781036	165.413925	4.988636	0.000000	0.336926	0.000000	0.000000	0.000000	-0.003502	-0.116661	1.403134	0.000000	0.000000	4.000000	23.000000	0.000000
22076.924651	0.093247	0.583102	0.104498	79.908661	117.781036	165.413925	4.988636	0.000000	0.336926	0.000000	0.000000	0.000000	-0.003502	-0.116661	1.403134	0.000000	0.000000	4.000000	23.000000	0.000000
22076.927984	0.093247	0.583102	0.104498	79.908661	117.781036	165.413925	4.988636	0.000000	0.336926	0.000000	0.000000	0.000000	-0.003502	-0.116661	1.403134	0.000000	0.000000	4.000000	23.000000	0.000000
22076.931318	0.093860	0.582668	0.109193	80.034630	122.234200	168.999191	4.989591	0.000000	0.322465	0.000000	0.000000	0.000000	0.184074	-0.130008	1.408373	0.000000	0.000000	4.000000	23.000000	0.000000
22076.934651	0.093860	0.582668	0.109193	80.034630	122.234200	168.999191	4.989591	0.000000	0.322465	0.000000	0.000000	0.000000	0.184074	-0.130008	1.408373	0.000000	0.000000	4.000000	23.000000	0.000000
22076.937984	0.093860	0.582668	0.109193	80.034630	122.234200	168.999191	4.989591	0.000000	0.322465	0.000000	0.000000	0.000000	0.184074	-0.130008	1.408373	0.000000	0.000000	4.000000	23.000000	0.000000
22076.941318	0.094987	0.582247	0.113810	80.139412	126.624718	172.598923	4.992114	0.000000	0.280706	0.000000	0.000000	0.000000	0.338172	-0.126408	1.385167	0.000000	0.000000	4.000000	23.000000	0.000000
22076.944651	0.094987	0.582247	0.113810	80.139412	126.624718	172.598923	4.992114	0.000000	0.280706	0.000000	0.000000	0.000000	0.338172	-0.126408	1.385167	0.000000	0.000000	4.000000	23.000000	0.000000
22076.947984	0.094987	0.582247	0.113810	80.139412	126.624718	172.598923	4.992114	0.000000	0.280706	0.000000	0.000000	0.000000	0.338172	-0.126408	1.385167	0.000000	0.000000	4.000000	23.000000	0.000000
22076.951318	0.096605	0.581810	0.118299	80.210335	130.754822	176.232178	4.995157	0.000000	0.220007	0.000000	0.000000	0.000000	0.485191	-0.131017	1.346759	0.000000	0.000000	4.000000	23.000000	0.000000
22076.954651	0.096605	0.581810	0.118299	80.210335	130.754822	176.232178	4.995157	0.000000	0.220007	0.000000	0.000000	0.000000	0.485191	-0.131017	1.346759	0.000000	0.000000	4.000000	23.000000	0.000000
22076.957984	0.096605	0.581810	0.118299	80.210335	130.754822	176.232178	4.995157	0.000000	0.220007	0.000000	0.000000	0.000000	0.485191	-0.131017	1.346759	0.000000	0.000000	4.000000	23.000000	0.000000
22076.961318	0.098744	0.581383	0.122609	80.241882	134.633270	179.623810	4.997942	0.000000	0.143448	0.000000	0.000000	0.000000	0.641666	-0.128064	1.292812	0.000000	0.000000	4.000000	23.000000	0.000000
22076.964651	0.098744	0.581383	0.122609	80.241882	134.633270	179.623810	4.997942	0.000000	0.143448	0.000000	0.000000	0.000000	0.641666	-0.128064	1.292812	0.000000	0.000000	4.000000	23.000000	0.000000
22076.967984	0.098744	0.581383	0.122609	80.241882	134.633270	179.623810	4.997942	0.000000	0.143448	0.000000	0.000000	0.000000	0.641666	-0.128064	1.292812	0.000000	0.000000	4.000000	23.000000	0.000000
22076.971318	0.101339	0.581010	0.126621	80.228027	138.092514	-177.400238	4.999737	0.000000	0.051236	0.000000	0.000000	0.000000	0.778512	-0.112058	1.203722	0.000000	0.000000	4.000000	23.000000	0.000000
22076.974651	0.101339	0.581010	0.126621	80.228027	138.092514	-177.400238	4.999737	0.000000	0.051236	0.000000	0.000000	0.000000	0.778512	-0.112058	1.203722	0.000000	0.000000	4.000000	23.000000	0.000000
22076.977984	0.101339	0.581010	0.126621	80.228027	138.092514	-177.400238	4.999737	0.000000	0.051236	0.000000	0.000000	0.000000	0.778512	-0.112058	1.203722	0.000000	0.000000	4.000000	23.000000	0.000000
22076.981318	0.104308	0.580686	0.130312	80.196945	141.174576	-174.799652	4.999721	0.000000	-0.052855	0.000000	0.000000	0.000000	0.890775	-0.097041	1.107218	0.000000	0.000000	4.000000	23.000000	0.000000
22076.984651	0.104308	0.580686	0.130312	80.196945	141.174576	-174.799652	4.999721	0.000000	-0.052855	0.000000	0.000000	0.000000	0.890775	-0.097041	1.107218	0.000000	0.000000	4.000000	23.000000	0.000000
22076.987984	0.104308	0.580686	0.130312	80.196945	141.174576	-174.799652	4.999721	0.000000	-0.052855	0.000000	0.000000	0.000000	0.890775	-0.097041	1.107218	0.000000	0.000000	4.000000	23.000000	0.000000
22076.991318	0.107634	0.580457	0.133712	80.188507	144.080231	-172.406860	4.997270	0.000000	-0.165199	0.000000	0.000000	0.000000	0.997721	-0.068663	1.020133	0.000000	0.000000	4.000000	23.000000	0.000000
22076.994651	0.107634	0.580457	0.133712	80.188507	144.080231	-172.406860	4.997270	0.000000	-0.165199	0.000000	0.000000	0.000000	0.997721	-0.068663	1.020133	0.000000	0.000000	4.000000	23.000000	0.000000
22076.997984	0.107634	0.580457	0.133712	80.188507	144.080231	-172.406860	4.997270	0.000000	-0.165199	0.000000	0.000000	0.000000	0.997721	-0.068663	1.020133	0.000000	0.000000	4.000000	23.000000	0.000000
22077.001318	0.111277	0.580346	0.136746	80.201820	146.897766	-170.132889	4.991872	0.000000	-0.284984	0.000000	0.000000	0.000000	1.092984	-0.033507	0.910263	0.000000	0.000000	4.000000	23.000000	0.000000
22077.004651	0.111277	0.580346	0.136746	80.201820	146.897766	-170.132889	4.991872	0.000000	-0.284984	0.000000	0.000000	0.000000	1.092984	-0.033507	0.910263	0.000000	0.000000	4.000000	23.000000	0.000000
22077.007984	0.111277	0.580346	0.136746	80.201820	146.897766	-170.132889	4.991872	0.000000	-0.284984	0.000000	0.000000	0.000000	1.092984	-0.033507	0.910263	0.000000	0.000000	4.000000	23.000000	0.000000
22077.011318	0.115247	0.580330	0.139454	80.229271	149.570251	-168.024994	4.983085	0.000000	-0.410933	0.000000	0.000000	0.000000	1.191087	-0.004648	0.812184	0.000000	0.000000	4.000000	23.000000	0.000000
22077.014651	0.115247	0.580330	0.139454	80.229271	149.570251	-168.024994	4.983085	0.000000	-0.410933	0.000000	0.000000	0.000000	1.191087	-0.004648	0.812184	0.000000	0.000000	4.000000	23.000000	0.000000
22077.017984	0.115247	0.580330	0.139454	80.229271	149.570251	-168.024994	4.983085	0.000000	-0.410933	0.000000	0.000000	0.000000	1.191087	-0.004648	0.812184	0.000000	0.000000	4.000000	23.000000	0.000000
22077.021318	0.119572	0.580448	0.141818	80.263176	152.034134	-166.105911	4.970380	0.000000	-0.543436	0.000000	0.000000	0.000000	1.297598	0.035377	0.709261	0.000000	0.000000	4.000000	23.000000	0.000000
22077.024651	0.119572	0.580448	0.141818	80.263176	152.034134	-166.105911	4.970380	0.000000	-0.543436	0.000000	0.000000	0.000000	1.297598	0.035377	0.709261	0.000000	0.000000	4.000000	23.000000	0.000000
22077.027984	0.119572	0.580448	0.141818	80.263176	152.034134	-166.105911	4.970380	0.000000	-0.543436	0.000000	0.000000	0.000000	1.297598	0.035377	0.709261	0.000000	0.000000	4.000000	23.000000	0.000000
22077.031318	0.124206	0.580702	0.143749	80.305885	154.347824	-163.582047	4.953052	0.000000	-0.683577	0.000000	0.000000	0.000000	1.389948	0.076198	0.579332	0.000000	0.000000	4.000000	23.000000	0.000000
22077.034651	0.124206	0.580702	0.143749	80.305885	154.347824	-163.582047	4.953052	0.000000	-0.683577	0.000000	0.000000	0.000000	1.389948	0.076198	0.579332	0.000000	0.000000	4.000000	23.000000	0.000000
22077.037984	0.124206	0.580702	0.143749	80.305885	154.347824	-163.582047	4.953052	0.000000	-0.683577	0.000000	0.000000	0.000000	1.389948	0.076198	0.579332	0.000000	0.000000	4.000000	23.000000	0.000000
22077.041318	0.129029	0.581096	0.145267	80.395409	156.734940	-160.193390	4.930586	0.000000	-0.830253	0.000000	0.000000	0.000000	1.447053	0.118182	0.455559	0.000000	0.000000	4.000000	23.000000	0.000000
22077.044651	0.129029	0.581096	0.145267	80.395409	156.734940	-160.193390	4.930586	0.000000	-0.830253	0.000000	0.000000	0.000000	1.447053	0.118182	0.455559	0.000000	0.000000	4.000000	23.000000	0.000000
22077.047984	0.129029	0.581096	0.145267	80.395409	156.734940	-160.193390	4.930586	0.000000	-0.830253	0.000000	0.000000	0.000000	1.447053	0.118182	0.455559	0.000000	0.000000	4.000000	23.000000	0.000000
22077.051318	0.134050	0.581652	0.146289	80.562103	159.549042	-156.736511	4.903061	0.000000	-0.979790	0.000000	0.000000	0.000000	1.506172	0.166959	0.306577	0.000000	0.000000	4.000000	23.000000	0.000000
22077.054651	0.134050	0.581652	0.146289	80.562103	159.549042	-156.736511	4.903061	0.000000	-0.979790	0.000000	0.000000	0.000000	1.506172	0.166959	0.306577	0.000000	0.000000	4.000000	23.000000	0.000000
22077.057984	0.134050	0.581652	0.146289	80.562103	159.549042	-156.736511	4.903061	0.000000	-0.979790	0.000000	0.000000	0.000000	1.506172	0.166959	0.306577	0.000000	0.000000	4.000000	23.000000	0.000000
22077.061318	0.139191	0.582347	0.146777	80.788849	162.842606	-152.911041	4.869827	0.000000	-1.133481	0.000000	0.000000	0.000000	1.542471	0.208283	0.146403	0.000000	0.000000	4.000000	23.000000	0.000000
22077.064651	0.139191	0.582347	0.146777	80.788849	162.842606	-152.911041	4.869827	0.000000	-1.133481	0.000000	0.000000	0.000000	1.542471	0.208283	0.146403	0.000000	0.000000	4.000000	23.000000	0.000000
22077.067984	0.139191	0.582347	0.146777	80.788849	162.842606	-152.911041	4.869827	0.000000	-1.133481	0.000000	0.000000	0.000000	1.542471	0.208283	0.146403	0.000000	0.000000	4.000000	23.000000	0.000000
22077.071318	0.144269	0.583160	0.146758	81.050560	166.459686	-148.485367	4.830760	0.000000	-1.289870	0.000000	0.000000	0.000000	1.523195	0.243915	-0.005764	0.000000	0.000000	4.000000	23.000000	0.000000
22077.074651	0.144269	0.583160	0.146758	81.050560	166.459686	-148.485367	4.830760	0.000000	-1.289870	0.000000	0.000000	0.000000	1.523195	0.243915	-0.005764	0.000000	0.000000	4.000000	23.000000	0.000000
22077.077984	0.144269	0.583160	0.146758	81.050560	166.459686	-148.485367	4.830760	0.000000	-1.289870	0.000000	0.000000	0.000000	1.523195	0.243915	-0.005764	0.000000	0.000000	4.000000	23.000000	0.000000
22077.081318	0.149261	0.584030	0.146194	81.319855	170.237930	-143.828934	4.786961	0.000000	-1.443954	0.000000	0.000000	0.000000	1.497601	0.261195	-0.169260	0.000000	0.000000	4.000000	23.000000	0.000000
22077.084651	0.149261	0.584030	0.146194	81.319855	170.237930	-143.828934	4.786961	0.000000	-1.443954	0.000000	0.000000	0.000000	1.497601	0.261195	-0.169260	0.000000	0.000000	4.000000	23.000000	0.000000
22077.087984	0.149261	0.584030	0.146194	81.319855	170.237930	-143.828934	4.786961	0.000000	-1.443954	0.000000	0.000000	0.000000	1.497601	0.261195	-0.169260	0.000000	0.000000	4.000000	23.000000	0.000000
22077.091318	0.154189	0.584944	0.145101	81.553268	173.888062	-139.257645	4.738245	0.000000	-1.596570	0.000000	0.000000	0.000000	1.478543	0.274202	-0.327795	0.000000	0.000000	4.000000	23.000000	0.000000
22077.094651	0.154189	0.584944	0.145101	81.553268	173.888062	-139.257645	4.738245	0.000000	-1.596570	0.000000	0.000000	0.000000	1.478543	0.274202	-0.327795	0.000000	0.000000	4.000000	23.000000	0.000000
22077.097984	0.154189	0.584944	0.145101	81.553268	173.888062	-139.257645	4.738245	0.000000	-1.596570	0.000000	0.000000	0.000000	1.478543	0.274202	-0.327795	0.000000	0.000000	4.000000	23.000000	0.000000
22077.101318	0.158965	0.585819	0.143539	81.745644	177.153931	-134.628220	4.684018	0.000000	-1.749279	0.000000	0.000000	0.000000	1.432912	0.262344	-0.468734	0.000000	0.000000	4.000000	23.000000	0.000000
22077.104651	0.158965	0.585819	0.143539	81.745644	177.153931	-134.628220	4.684018	0.000000	-1.749279	0.000000	0.000000	0.000000	1.432912	0.262344	-0.468734	0.000000	0.000000	4.000000	23.000000	0.000000
22077.107984	0.158965	0.585819	0.143539	81.745644	177.153931	-134.628220	4.684018	0.000000	-1.749279	0.000000	0.000000	0.000000	1.432912	0.262344	-0.468734	0.000000	0.000000	4.000000	23.000000	0.000000
22077.111318	0.163484	0.586666	0.141609	81.886925	-179.986176	-130.241364	4.624963	0.000000	-1.899925	0.000000	0.000000	0.000000	1.355539	0.254266	-0.578915	0.000000	0.000000	4.000000	23.000000	0.000000
22077.114651	0.163484	0.586666	0.141609	81.886925	-179.986176	-130.241364	4.624963	0.000000	-1.899925	0.000000	0.000000	0.000000	1.355539	0.254266	-0.578915	0.000000	0.000000	4.000000	23.000000	0.000000
22077.117984	0.163484	0.586666	0.141609	81.886925	-179.986176	-130.241364	4.624963	0.000000	-1.899925	0.000000	0.000000	0.000000	1.355539	0.254266	-0.578915	0.000000	0.000000	4.000000	23.000000	0.000000
22077.121318	0.167697	0.587423	0.139285	81.967010	-177.487000	-126.544922	4.562499	0.000000	-2.045385	0.000000	0.000000	0.000000	1.263917	0.227025	-0.697367	0.000000	0.000000	4.000000	23.000000	0.000000
22077.124651	0.167697	0.587423	0.139285	81.967010	-177.487000	-126.544922	4.562499	0.000000	-2.045385	0.000000	0.000000	0.000000	1.263917	0.227025	-0.697367	0.000000	0.000000	4.000000	23.000000	0.000000
22077.127984	0.167697	0.587423	0.139285	81.967010	-177.487000	-126.544922	4.562499	0.000000	-2.045385	0.000000	0.000000	0.000000	1.263917	0.227025	-0.697367	0.000000	0.000000	4.000000	23.000000	0.000000
22077.131318	0.171511	0.588143	0.136698	81.997391	-175.480392	-123.910751	4.496976	0.000000	-2.185681	0.000000	0.000000	0.000000	1.144352	0.215958	-0.776016	0.000000	0.000000	4.000000	23.000000	0.000000
22077.134651	0.171511	0.588143	0.136698	81.997391	-175.480392	-123.910751	4.496976	0.000000	-2.185681	0.000000	0.000000	0.000000	1.144352	0.215958	-0.776016	0.000000	0.000000	4.000000	23.000000	0.000000
22077.137984	0.171511	0.588143	0.136698	81.997391	-175.480392	-123.910751	4.496976	0.000000	-2.185681	0.000000	0.000000	0.000000	1.144352	0.215958	-0.776016	0.000000	0.000000	4.000000	23.000000	0.000000
22077.141318	0.174868	0.588736	0.133872	82.004143	-173.853302	-121.822243	4.430385	0.000000	-2.317691	0.000000	0.000000	0.000000	1.006893	0.177855	-0.847769	0.000000	0.000000	4.000000	23.000000	0.000000
22077.144651	0.174868	0.588736	0.133872	82.004143	-173.853302	-121.822243	4.430385	0.000000	-2.317691	0.000000	0.000000	0.000000	1.006893	0.177855	-0.847769	0.000000	0.000000	4.000000	23.000000	0.000000
22077.147984	0.174868	0.588736	0.133872	82.004143	-173.853302	-121.822243	4.430385	0.000000	-2.317691	0.000000	0.000000	0.000000	1.006893	0.177855	-0.847769	0.000000	0.000000	4.000000	23.000000	0.000000
22077.151318	0.177742	0.589275	0.130842	82.083389	-172.719131	-119.833473	4.363926	0.000000	-2.440522	0.000000	0.000000	0.000000	0.862309	0.161707	-0.909131	0.000000	0.000000	4.000000	23.000000	0.000000
22077.154651	0.177742	0.589275	0.130842	82.083389	-172.719131	-119.833473	4.363926	0.000000	-2.440522	0.000000	0.000000	0.000000	0.862309	0.161707	-0.909131	0.000000	0.000000	4.000000	23.000000	0.000000
22077.157984	0.177742	0.589275	0.130842	82.083389	-172.719131	-119.833473	4.363926	0.000000	-2.440522	0.000000	0.000000	0.000000	0.862309	0.161707	-0.909131	0.000000	0.000000	4.000000	23.000000	0.000000
22077.161318	0.180064	0.589732	0.127678	82.320694	-172.247360	-118.612434	4.298481	0.000000	-2.554029	0.000000	0.000000	0.000000	0.696415	0.137206	-0.949015	0.000000	0.000000	4.000000	23.000000	0.000000
22077.164651	0.180064	0.589732	0.127678	82.320694	-172.247360	-118.612434	4.298481	0.000000	-2.554029	0.000000	0.000000	0.000000	0.696415	0.137206	-0.949015	0.000000	0.000000	4.000000	23.000000	0.000000
22077.167984	0.180064	0.589732	0.127678	82.320694	-172.247360	-118.612434	4.298481	0.000000	-2.554029	0.000000	0.000000	0.000000	0.696415	0.137206	-0.949015	0.000000	0.000000	4.000000	23.000000	0.000000
22077.171318	0.181856	0.590119	0.124357	82.725159	-172.461823	-118.496132	4.236040	0.000000	-2.656307	0.000000	0.000000	0.000000	0.537659	0.116036	-0.996246	0.000000	0.000000	4.000000	23.000000	0.000000
22077.174651	0.181856	0.590119	0.124357	82.725159	-172.461823	-118.496132	4.236040	0.000000	-2.656307	0.000000	0.000000	0.000000	0.537659	0.116036	-0.996246	0.000000	0.000000	4.000000	23.000000	0.000000
22077.177984	0.181856	0.590119	0.124357	82.725159	-172.461823	-118.496132	4.236040	0.000000	-2.656307	0.000000	0.000000	0.000000	0.537659	0.116036	-0.996246	0.000000	0.000000	4.000000	23.000000	0.000000
22077.181318	0.183005	0.590446	0.120896	83.296974	-173.024292	-118.610168	4.176443	0.000000	-2.749060	0.000000	0.000000	0.000000	0.344803	0.098112	-1.038427	0.000000	0.000000	4.000000	23.000000	0.000000
22077.184651	0.183005	0.590446	0.120896	83.296974	-173.024292	-118.610168	4.176443	0.000000	-2.749060	0.000000	0.000000	0.000000	0.344803	0.098112	-1.038427	0.000000	0.000000	4.000000	23.000000	0.000000
22077.187984	0.183005	0.590446	0.120896	83.296974	-173.024292	-118.610168	4.176443	0.000000	-2.749060	0.000000	0.000000	0.000000	0.344803	0.098112	-1.038427	0.000000	0.000000	4.000000	23.000000	0.000000
22077.191318	0.183494	0.590731	0.117317	83.988487	-174.042114	-119.158195	4.121974	0.000000	-2.830076	0.000000	0.000000	0.000000	0.146627	0.085543	-1.073551	0.000000	0.000000	4.000000	23.000000	0.000000
22077.194651	0.183494	0.590731	0.117317	83.988487	-174.042114	-119.158195	4.121974	0.000000	-2.830076	0.000000	0.000000	0.000000	0.146627	0.085543	-1.073551	0.000000	0.000000	4.000000	23.000000	0.000000
22077.197984	0.183494	0.590731	0.117317	83.988487	-174.042114	-119.158195	4.121974	0.000000	-2.830076	0.000000	0.000000	0.000000	0.146627	0.085543	-1.073551	0.000000	0.000000	4.000000	23.000000	0.000000
22077.201318	0.183391	0.590963	0.113722	84.777458	-175.740738	-120.626808	4.073660	0.000000	-2.899189	0.000000	0.000000	0.000000	-0.030717	0.069597	-1.078549	0.000000	0.000000	4.000000	23.000000	0.000000
22077.204651	0.183391	0.590963	0.113722	84.777458	-175.740738	-120.626808	4.073660	0.000000	-2.899189	0.000000	0.000000	0.000000	-0.030717	0.069597	-1.078549	0.000000	0.000000	4.000000	23.000000	0.000000
22077.207984	0.183391	0.590963	0.113722	84.777458	-175.740738	-120.626808	4.073660	0.000000	-2.899189	0.000000	0.000000	0.000000	-0.030717	0.069597	-1.078549	0.000000	0.000000	4.000000	23.000000	0.000000
22077.211318	0.182769	0.591181	0.110119	85.618004	-179.156616	-124.021088	4.032107	0.000000	-2.956706	0.000000	0.000000	0.000000	-0.186787	0.065445	-1.081075	0.000000	0.000000	4.000000	23.000000	0.000000
22077.214651	0.182769	0.591181	0.110119	85.618004	-179.156616	-124.021088	4.032107	0.000000	-2.956706	0.000000	0.000000	0.000000	-0.186787	0.065445	-1.081075	0.000000	0.000000	4.000000	23.000000	0.000000
22077.217984	0.182769	0.591181	0.110119	85.618004	-179.156616	-124.021088	4.032107	0.000000	-2.956706	0.000000	0.000000	0.000000	-0.186787	0.065445	-1.081075	0.000000	0.000000	4.000000	23.000000	0.000000
22077.221318	0.181676	0.591364	0.106635	86.434982	174.205093	-130.544556	3.996865	0.000000	-3.004175	0.000000	0.000000	0.000000	-0.327789	0.054802	-1.044969	0.000000	0.000000	4.000000	23.000000	0.000000
22077.224651	0.181676	0.591364	0.106635	86.434982	174.205093	-130.544556	3.996865	0.000000	-3.004175	0.000000	0.000000	0.000000	-0.327789	0.054802	-1.044969	0.000000	0.000000	4.000000	23.000000	0.000000
22077.227984	0.181676	0.591364	0.106635	86.434982	174.205093	-130.544556	3.996865	0.000000	-3.004175	0.000000	0.000000	0.000000	-0.327789	0.054802	-1.044969	0.000000	0.000000	4.000000	23.000000	0.000000
22077.231318	0.180160	0.591520	0.103296	87.144394	162.907654	-141.636398	3.969427	0.000000	-3.040337	0.000000	0.000000	0.000000	-0.454921	0.046743	-1.001802	0.000000	0.000000	4.000000	23.000000	0.000000
22077.234651	0.180160	0.591520	0.103296	87.144394	162.907654	-141.636398	3.969427	0.000000	-3.040337	0.000000	0.000000	0.000000	-0.454921	0.046743	-1.001802	0.000000	0.000000	4.000000	23.000000	0.000000
22077.237984	0.180160	0.591520	0.103296	87.144394	162.907654	-141.636398	3.969427	0.000000	-3.040337	0.000000	0.000000	0.000000	-0.454921	0.046743	-1.001802	0.000000	0.000000	4.000000	23.000000	0.000000
22077.241318	0.178115	0.591577	0.100110	87.665024	146.033310	-158.248978	3.950125	0.000000	-3.065374	0.000000	0.000000	0.000000	-0.613509	0.017066	-0.955705	0.000000	0.000000	4.000000	23.000000	0.000000
22077.244651	0.178115	0.591577	0.100110	87.665024	146.033310	-158.248978	3.950125	0.000000	-3.065374	0.000000	0.000000	0.000000	-0.613509	0.017066	-0.955705	0.000000	0.000000	4.000000	23.000000	0.000000
22077.247984	0.178115	0.591577	0.100110	87.665024	146.033310	-158.248978	3.950125	0.000000	-3.065374	0.000000	0.000000	0.000000	-0.613509	0.017066	-0.955705	0.000000	0.000000	4.000000	23.000000	0.000000
22077.251318	0.175548	0.591521	0.097158	87.911751	124.245132	-179.734207	3.941964	0.000000	-3.075860	0.000000	0.000000	0.000000	-0.769898	-0.016619	-0.885686	0.000000	0.000000	4.000000	23.000000	0.000000
22077.254651	0.175548	0.591521	0.097158	87.911751	124.245132	-179.734207	3.941964	0.000000	-3.075860	0.000000	0.000000	0.000000	-0.769898	-0.016619	-0.885686	0.000000	0.000000	4.000000	23.000000	0.000000
22077.257984	0.175548	0.591521	0.097158	87.911751	124.245132	-179.734207	3.941964	0.000000	-3.075860	0.000000	0.000000	0.000000	-0.769898	-0.016619	-0.885686	0.000000	0.000000	4.000000	23.000000	0.000000
22077.261318	0.172535	0.591296	0.094365	87.843781	102.304832	158.671295	3.947135	0.000000	-3.069222	0.000000	0.000000	0.000000	-0.904139	-0.067664	-0.837799	0.000000	0.000000	4.000000	23.000000	0.000000
22077.264651	0.172535	0.591296	0.094365	87.843781	102.304832	158.671295	3.947135	0.000000	-3.069222	0.000000	0.000000	0.000000	-0.904139	-0.067664	-0.837799	0.000000	0.000000	4.000000	23.000000	0.000000
22077.267984	0.172535	0.591296	0.094365	87.843781	102.304832	158.671295	3.947135	0.000000	-3.069222	0.000000	0.000000	0.000000	-0.904139	-0.067664	-0.837799	0.000000	0.000000	4.000000	23.000000	0.000000
22077.271318	0.169161	0.590992	0.091801	87.466957	85.925949	142.740051	3.964220	0.000000	-3.047123	0.000000	0.000000	0.000000	-1.012086	-0.091243	-0.769224	0.000000	0.000000	4.000000	23.000000	0.000000
22077.274651	0.169161	0.590992	0.091801	87.466957	85.925949	142.740051	3.964220	0.000000	-3.047123	0.000000	0.000000	0.000000	-1.012086	-0.091243	-0.769224	0.000000	0.000000	4.000000	23.000000	0.000000
22077.277984	0.169161	0.590992	0.091801	87.466957	85.925949	142.740051	3.964220	0.000000	-3.047123	0.000000	0.000000	0.000000	-1.012086	-0.091243	-0.769224	0.000000	0.000000	4.000000	23.000000	0.000000
22077.281318	0.165467	0.590569	0.089480	86.849922	76.531158	133.953674	3.993518	0.000000	-3.008623	0.000000	0.000000	0.000000	-1.108222	-0.126813	-0.696263	0.000000	0.000000	4.000000	23.000000	0.000000
22077.284651	0.165467	0.590569	0.089480	86.849922	76.531158	133.953674	3.993518	0.000000	-3.008623	0.000000	0.000000	0.000000	-1.108222	-0.126813	-0.696263	0.000000	0.000000	4.000000	23.000000	0.000000
22077.287984	0.165467	0.590569	0.089480	86.849922	76.531158	133.953674	3.993518	0.000000	-3.008623	0.000000	0.000000	0.000000	-1.108222	-0.126813	-0.696263	0.000000	0.000000	4.000000	23.000000	0.000000
22077.291318	0.161585	0.590068	0.087453	86.075645	71.979370	130.176834	4.035294	0.000000	-2.952356	0.000000	0.000000	0.000000	-1.164670	-0.150309	-0.608351	0.000000	0.000000	4.000000	23.000000	0.000000
22077.294651	0.161585	0.590068	0.087453	86.075645	71.979370	130.176834	4.035294	0.000000	-2.952356	0.000000	0.000000	0.000000	-1.164670	-0.150309	-0.608351	0.000000	0.000000	4.000000	23.000000	0.000000
22077.297984	0.161585	0.590068	0.087453	86.075645	71.979370	130.176834	4.035294	0.000000	-2.952356	0.000000	0.000000	0.000000	-1.164670	-0.150309	-0.608351	0.000000	0.000000	4.000000	23.000000	0.000000
22077.301318	0.157535	0.589509	0.085787	85.254387	69.631538	128.067719	4.088065	0.000000	-2.878840	0.000000	0.000000	0.000000	-1.214792	-0.167668	-0.499578	0.000000	0.000000	4.000000	23.000000	0.000000
22077.304651	0.157535	0.589509	0.085787	85.254387	69.631538	128.067719	4.088065	0.000000	-2.878840	0.000000	0.000000	0.000000	-1.214792	-0.167668	-0.499578	0.000000	0.000000	4.000000	23.000000	0.000000
22077.307984	0.157535	0.589509	0.085787	85.254387	69.631538	128.067719	4.088065	0.000000	-2.878840	0.000000	0.000000	0.000000	-1.214792	-0.167668	-0.499578	0.000000	0.000000	4.000000	23.000000	0.000000
22077.311318	0.153312	0.588994	0.084563	84.469765	67.963928	125.675690	4.152555	0.000000	-2.785011	0.000000	0.000000	0.000000	-1.267013	-0.154553	-0.367219	0.000000	0.000000	4.000000	23.000000	0.000000
22077.314651	0.153312	0.588994	0.084563	84.469765	67.963928	125.675690	4.152555	0.000000	-2.785011	0.000000	0.000000	0.000000	-1.267013	-0.154553	-0.367219	0.000000	0.000000	4.000000	23.000000	0.000000
22077.317984	0.153312	0.588994	0.084563	84.469765	67.963928	125.675690	4.152555	0.000000	-2.785011	0.000000	0.000000	0.000000	-1.267013	-0.154553	-0.367219	0.000000	0.000000	4.000000	23.000000	0.000000
22077.321318	0.149001	0.588471	0.083808	83.746933	66.729347	123.808342	4.228166	0.000000	-2.665600	0.000000	0.000000	0.000000	-1.293288	-0.156761	-0.226668	0.000000	0.000000	4.000000	23.000000	0.000000
22077.324651	0.149001	0.588471	0.083808	83.746933	66.729347	123.808342	4.228166	0.000000	-2.665600	0.000000	0.000000	0.000000	-1.293288	-0.156761	-0.226668	0.000000	0.000000	4.000000	23.000000	0.000000
22077.327984	0.149001	0.588471	0.083808	83.746933	66.729347	123.808342	4.228166	0.000000	-2.665600	0.000000	0.000000	0.000000	-1.293288	-0.156761	-0.226668	0.000000	0.000000	4.000000	23.000000	0.000000
22077.331318	0.144571	0.588000	0.083637	83.135872	66.043976	122.622002	4.190388	0.000000	-2.450052	0.000000	0.000000	0.000000	-1.328900	-0.141371	-0.051225	0.000000	0.000000	4.000000	23.000000	0.000000
22077.334651	0.144571	0.588000	0.083637	83.135872	66.043976	122.622002	4.190388	0.000000	-2.450052	0.000000	0.000000	0.000000	-1.328900	-0.141371	-0.051225	0.000000	0.000000	4.000000	23.000000	0.000000
22077.337984	0.144571	0.588000	0.083637	83.135872	66.043976	122.622002	4.190388	0.000000	-2.450052	0.000000	0.000000	0.000000	-1.328900	-0.141371	-0.051225	0.000000	0.000000	4.000000	23.000000	0.000000
22077.341318	0.140160	0.587592	0.083988	82.686813	66.740852	122.514389	4.181850	0.000000	-2.228568	0.000000	0.000000	0.000000	-1.323298	-0.122480	0.105412	0.000000	0.000000	4.000000	23.000000	0.000000
22077.344651	0.140160	0.587592	0.083988	82.686813	66.740852	122.514389	4.181850	0.000000	-2.228568	0.000000	0.000000	0.000000	-1.323298	-0.122480	0.105412	0.000000	0.000000	4.000000	23.000000	0.000000
22077.347984	0.140160	0.587592	0.083988	82.686813	66.740852	122.514389	4.181850	0.000000	-2.228568	0.000000	0.000000	0.000000	-1.323298	-0.122480	0.105412	0.000000	0.000000	4.000000	23.000000	0.000000
22077.351318	0.135914	0.587266	0.084840	82.363289	68.965118	123.711143	4.199419	0.000000	-2.008018	0.000000	0.000000	0.000000	-1.273795	-0.097715	0.255417	0.000000	0.000000	4.000000	23.000000	0.000000
22077.354651	0.135914	0.587266	0.084840	82.363289	68.965118	123.711143	4.199419	0.000000	-2.008018	0.000000	0.000000	0.000000	-1.273795	-0.097715	0.255417	0.000000	0.000000	4.000000	23.000000	0.000000
22077.357984	0.135914	0.587266	0.084840	82.363289	68.965118	123.711143	4.199419	0.000000	-2.008018	0.000000	0.000000	0.000000	-1.273795	-0.097715	0.255417	0.000000	0.000000	4.000000	23.000000	0.000000
22077.361318	0.131858	0.587000	0.086233	82.058334	71.603813	125.492416	4.241989	0.000000	-1.795719	0.000000	0.000000	0.000000	-1.216998	-0.079644	0.417984	0.000000	0.000000	4.000000	23.000000	0.000000
22077.364651	0.131858	0.587000	0.086233	82.058334	71.603813	125.492416	4.241989	0.000000	-1.795719	0.000000	0.000000	0.000000	-1.216998	-0.079644	0.417984	0.000000	0.000000	4.000000	23.000000	0.000000
22077.367984	0.131858	0.587000	0.086233	82.058334	71.603813	125.492416	4.241989	0.000000	-1.795719	0.000000	0.000000	0.000000	-1.216998	-0.079644	0.417984	0.000000	0.000000	4.000000	23.000000	0.000000
22077.371318	0.128104	0.586855	0.088128	81.773880	74.520172	127.699913	4.311653	0.000000	-1.592886	0.000000	0.000000	0.000000	-1.126212	-0.043635	0.568457	0.000000	0.000000	4.000000	23.000000	0.000000
22077.374651	0.128104	0.586855	0.088128	81.773880	74.520172	127.699913	4.311653	0.000000	-1.592886	0.000000	0.000000	0.000000	-1.126212	-0.043635	0.568457	0.000000	0.000000	4.000000	23.000000	0.000000
22077.377984	0.128104	0.586855	0.088128	81.773880	74.520172	127.699913	4.311653	0.000000	-1.592886	0.000000	0.000000	0.000000	-1.126212	-0.043635	0.568457	0.000000	0.000000	4.000000	23.000000	0.000000
22077.381318	0.124717	0.586701	0.090379	81.590523	78.143234	130.694580	4.406395	0.000000	-1.405184	0.000000	0.000000	0.000000	-1.016150	-0.046147	0.675331	0.000000	0.000000	4.000000	23.000000	0.000000
22077.384651	0.124717	0.586701	0.090379	81.590523	78.143234	130.694580	4.406395	0.000000	-1.405184	0.000000	0.000000	0.000000	-1.016150	-0.046147	0.675331	0.000000	0.000000	4.000000	23.000000	0.000000
22077.387984	0.124717	0.586701	0.090379	81.590523	78.143234	130.694580	4.406395	0.000000	-1.405184	0.000000	0.000000	0.000000	-1.016150	-0.046147	0.675331	0.000000	0.000000	4.000000	23.000000	0.000000
22077.391318	0.121743	0.586618	0.092981	81.563759	82.401764	134.406326	4.518950	0.000000	-1.235826	0.000000	0.000000	0.000000	-0.892092	-0.025007	0.780688	0.000000	0.000000	4.000000	23.000000	0.000000
22077.394651	0.121743	0.586618	0.092981	81.563759	82.401764	134.406326	4.518950	0.000000	-1.235826	0.000000	0.000000	0.000000	-0.892092	-0.025007	0.780688	0.000000	0.000000	4.000000	23.000000	0.000000
22077.397984	0.121743	0.586618	0.092981	81.563759	82.401764	134.406326	4.518950	0.000000	-1.235826	0.000000	0.000000	0.000000	-0.892092	-0.025007	0.780688	0.000000	0.000000	4.000000	23.000000	0.000000
22077.401318	0.119234	0.586541	0.095942	81.689529	86.975700	138.439651	4.649065	0.000000	-1.087144	0.000000	0.000000	0.000000	-0.752563	-0.023062	0.888173	0.000000	0.000000	4.000000	23.000000	0.000000
22077.404651	0.119234	0.586541	0.095942	81.689529	86.975700	138.439651	4.649065	0.000000	-1.087144	0.000000	0.000000	0.000000	-0.752563	-0.023062	0.888173	0.000000	0.000000	4.000000	23.000000	0.000000
22077.407984	0.119234	0.586541	0.095942	81.689529	86.975700	138.439651	4.649065	0.000000	-1.087144	0.000000	0.000000	0.000000	-0.752563	-0.023062	0.888173	0.000000	0.000000	4.000000	23.000000	0.000000
22077.411318	0.117304	0.586481	0.099156	81.794197	91.841911	142.627014	4.797094	0.000000	-0.961717	0.000000	0.000000	0.000000	-0.579042	-0.017884	0.964263	0.000000	0.000000	4.000000	23.000000	0.000000
22077.414651	0.117304	0.586481	0.099156	81.794197	91.841911	142.627014	4.797094	0.000000	-0.961717	0.000000	0.000000	0.000000	-0.579042	-0.017884	0.964263	0.000000	0.000000	4.000000	23.000000	0.000000
22077.417984	0.117304	0.586481	0.099156	81.794197	91.841911	142.627014	4.797094	0.000000	-0.961717	0.000000	0.000000	0.000000	-0.579042	-0.017884	0.964263	0.000000	0.000000	4.000000	23.000000	0.000000
22077.421318	0.115950	0.586396	0.102597	81.846832	96.947083	147.043381	4.925558	0.000000	-0.859582	0.000000	0.000000	0.000000	-0.406338	-0.025546	1.032399	0.000000	0.000000	4.000000	23.000000	0.000000
22077.424651	0.115950	0.586396	0.102597	81.846832	96.947083	147.043381	4.925558	0.000000	-0.859582	0.000000	0.000000	0.000000	-0.406338	-0.025546	1.032399	0.000000	0.000000	4.000000	23.000000	0.000000
22077.427984	0.115950	0.586396	0.102597	81.846832	96.947083	147.043381	4.925558	0.000000	-0.859582	0.000000	0.000000	0.000000	-0.406338	-0.025546	1.032399	0.000000	0.000000	4.000000	23.000000	0.000000
22077.431318	0.115099	0.586288	0.106162	81.880379	102.251343	151.770554	4.940655	0.000000	-0.768071	0.000000	0.000000	0.000000	-0.255182	-0.032403	1.069225	0.000000	0.000000	4.000000	23.000000	0.000000
22077.434651	0.115099	0.586288	0.106162	81.880379	102.251343	151.770554	4.940655	0.000000	-0.768071	0.000000	0.000000	0.000000	-0.255182	-0.032403	1.069225	0.000000	0.000000	4.000000	23.000000	0.000000
22077.437984	0.115099	0.586288	0.106162	81.880379	102.251343	151.770554	4.940655	0.000000	-0.768071	0.000000	0.000000	0.000000	-0.255182	-0.032403	1.069225	0.000000	0.000000	4.000000	23.000000	0.000000
22077.441318	0.114770	0.586170	0.109763	81.938469	107.767456	156.857635	4.950182	0.000000	-0.704054	0.000000	0.000000	0.000000	-0.098745	-0.035488	1.080524	0.000000	0.000000	4.000000	23.000000	0.000000
22077.444651	0.114770	0.586170	0.109763	81.938469	107.767456	156.857635	4.950182	0.000000	-0.704054	0.000000	0.000000	0.000000	-0.098745	-0.035488	1.080524	0.000000	0.000000	4.000000	23.000000	0.000000
22077.447984	0.114770	0.586170	0.109763	81.938469	107.767456	156.857635	4.950182	0.000000	-0.704054	0.000000	0.000000	0.000000	-0.098745	-0.035488	1.080524	0.000000	0.000000	4.000000	23.000000	0.000000
22077.451318	0.115013	0.586043	0.113333	82.037727	113.428627	162.157898	4.955338	0.000000	-0.666801	0.000000	0.000000	0.000000	0.073037	-0.037988	1.070966	0.000000	0.000000	4.000000	23.000000	0.000000
22077.454651	0.115013	0.586043	0.113333	82.037727	113.428627	162.157898	4.955338	0.000000	-0.666801	0.000000	0.000000	0.000000	0.073037	-0.037988	1.070966	0.000000	0.000000	4.000000	23.000000	0.000000
22077.457984	0.115013	0.586043	0.113333	82.037727	113.428627	162.157898	4.955338	0.000000	-0.666801	0.000000	0.000000	0.000000	0.073037	-0.037988	1.070966	0.000000	0.000000	4.000000	23.000000	0.000000
22077.461318	0.115721	0.585963	0.116841	82.170151	119.290741	167.622192	4.956697	0.000000	-0.656622	0.000000	0.000000	0.000000	0.212167	-0.024013	1.052468	0.000000	0.000000	4.000000	23.000000	0.000000
22077.464651	0.115721	0.585963	0.116841	82.170151	119.290741	167.622192	4.956697	0.000000	-0.656622	0.000000	0.000000	0.000000	0.212167	-0.024013	1.052468	0.000000	0.000000	4.000000	23.000000	0.000000
22077.467984	0.115721	0.585963	0.116841	82.170151	119.290741	167.622192	4.956697	0.000000	-0.656622	0.000000	0.000000	0.000000	0.212167	-0.024013	1.052468	0.000000	0.000000	4.000000	23.000000	0.000000
22077.471318	0.116995	0.585914	0.120191	82.320847	125.313820	173.179306	4.955348	0.000000	-0.666727	0.000000	0.000000	0.000000	0.382321	-0.014665	1.004995	0.000000	0.000000	4.000000	23.000000	0.000000
22077.474651	0.116995	0.585914	0.120191	82.320847	125.313820	173.179306	4.955348	0.000000	-0.666727	0.000000	0.000000	0.000000	0.382321	-0.014665	1.004995	0.000000	0.000000	4.000000	23.000000	0.000000
22077.477984	0.116995	0.585914	0.120191	82.320847	125.313820	173.179306	4.955348	0.000000	-0.666727	0.000000	0.000000	0.000000	0.382321	-0.014665	1.004995	0.000000	0.000000	4.000000	23.000000	0.000000
22077.481318	0.118662	0.585894	0.123320	82.445290	131.488541	178.836426	4.950753	0.000000	-0.700037	0.000000	0.000000	0.000000	0.500145	-0.006118	0.938684	0.000000	0.000000	4.000000	23.000000	0.000000
22077.484651	0.118662	0.585894	0.123320	82.445290	131.488541	178.836426	4.950753	0.000000	-0.700037	0.000000	0.000000	0.000000	0.500145	-0.006118	0.938684	0.000000	0.000000	4.000000	23.000000	0.000000
22077.487984	0.118662	0.585894	0.123320	82.445290	131.488541	178.836426	4.950753	0.000000	-0.700037	0.000000	0.000000	0.000000	0.500145	-0.006118	0.938684	0.000000	0.000000	4.000000	23.000000	0.000000
22077.491318	0.120707	0.585944	0.126260	82.513130	137.449738	-175.736038	4.943712	0.000000	-0.748138	0.000000	0.000000	0.000000	0.613312	0.015122	0.882038	0.000000	0.000000	4.000000	23.000000	0.000000
22077.494651	0.120707	0.585944	0.126260	82.513130	137.449738	-175.736038	4.943712	0.000000	-0.748138	0.000000	0.000000	0.000000	0.613312	0.015122	0.882038	0.000000	0.000000	4.000000	23.000000	0.000000
22077.497984	0.120707	0.585944	0.126260	82.513130	137.449738	-175.736038	4.943712	0.000000	-0.748138	0.000000	0.000000	0.000000	0.613312	0.015122	0.882038	0.000000	0.000000	4.000000	23.000000	0.000000
22077.501318	0.123195	0.586044	0.128885	82.488869	142.787796	-170.911606	4.934088	0.000000	-0.809186	0.000000	0.000000	0.000000	0.746386	0.029969	0.787232	0.000000	0.000000	4.000000	23.000000	0.000000
22077.504651	0.123195	0.586044	0.128885	82.488869	142.787796	-170.911606	4.934088	0.000000	-0.809186	0.000000	0.000000	0.000000	0.746386	0.029969	0.787232	0.000000	0.000000	4.000000	23.000000	0.000000
22077.507984	0.123195	0.586044	0.128885	82.488869	142.787796	-170.911606	4.934088	0.000000	-0.809186	0.000000	0.000000	0.000000	0.746386	0.029969	0.787232	0.000000	0.000000	4.000000	23.000000	0.000000
22077.511318	0.125932	0.586176	0.131216	82.385780	147.361298	-166.811081	4.920948	0.000000	-0.885592	0.000000	0.000000	0.000000	0.821305	0.039440	0.699581	0.000000	0.000000	4.000000	23.000000	0.000000
22077.514651	0.125932	0.586176	0.131216	82.385780	147.361298	-166.811081	4.920948	0.000000	-0.885592	0.000000	0.000000	0.000000	0.821305	0.039440	0.699581	0.000000	0.000000	4.000000	23.000000	0.000000
22077.517984	0.125932	0.586176	0.131216	82.385780	147.361298	-166.811081	4.920948	0.000000	-0.885592	0.000000	0.000000	0.000000	0.821305	0.039440	0.699581	0.000000	0.000000	4.000000	23.000000	0.000000
22077.521318	0.128912	0.586366	0.133213	82.243843	151.268173	-163.358215	4.905127	0.000000	-0.969397	0.000000	0.000000	0.000000	0.893849	0.057178	0.598863	0.000000	0.000000	4.000000	23.000000	0.000000
22077.524651	0.128912	0.586366	0.133213	82.243843	151.268173	-163.358215	4.905127	0.000000	-0.969397	0.000000	0.000000	0.000000	0.893849	0.057178	0.598863	0.000000	0.000000	4.000000	23.000000	0.000000
22077.527984	0.128912	0.586366	0.133213	82.243843	151.268173	-163.358215	4.905127	0.000000	-0.969397	0.000000	0.000000	0.000000	0.893849	0.057178	0.598863	0.000000	0.000000	4.000000	23.000000	0.000000
22077.531318	0.132096	0.586644	0.134836	82.075287	154.629456	-160.438049	4.886244	0.000000	-1.060483	0.000000	0.000000	0.000000	0.955150	0.083270	0.486998	0.000000	0.000000	4.000000	23.000000	0.000000
22077.534651	0.132096	0.586644	0.134836	82.075287	154.629456	-160.438049	4.886244	0.000000	-1.060483	0.000000	0.000000	0.000000	0.955150	0.083270	0.486998	0.000000	0.000000	4.000000	23.000000	0.000000
22077.537984	0.132096	0.586644	0.134836	82.075287	154.629456	-160.438049	4.886244	0.000000	-1.060483	0.000000	0.000000	0.000000	0.955150	0.083270	0.486998	0.000000	0.000000	4.000000	23.000000	0.000000
22077.541318	0.135360	0.586950	0.136069	81.888725	157.488281	-158.003403	4.864098	0.000000	-1.157821	0.000000	0.000000	0.000000	0.979295	0.091714	0.369908	0.000000	0.000000	4.000000	23.000000	0.000000
22077.544651	0.135360	0.586950	0.136069	81.888725	157.488281	-158.003403	4.864098	0.000000	-1.157821	0.000000	0.000000	0.000000	0.979295	0.091714	0.369908	0.000000	0.000000	4.000000	23.000000	0.000000
22077.547984	0.135360	0.586950	0.136069	81.888725	157.488281	-158.003403	4.864098	0.000000	-1.157821	0.000000	0.000000	0.000000	0.979295	0.091714	0.369908	0.000000	0.000000	4.000000	23.000000	0.000000
22077.551318	0.138695	0.587331	0.136885	81.680084	159.863220	-155.886948	4.839269	0.000000	-1.257567	0.000000	0.000000	0.000000	1.000418	0.114514	0.244789	0.000000	0.000000	4.000000	23.000000	0.000000
22077.554651	0.138695	0.587331	0.136885	81.680084	159.863220	-155.886948	4.839269	0.000000	-1.257567	0.000000	0.000000	0.000000	1.000418	0.114514	0.244789	0.000000	0.000000	4.000000	23.000000	0.000000
22077.557984	0.138695	0.587331	0.136885	81.680084	159.863220	-155.886948	4.839269	0.000000	-1.257567	0.000000	0.000000	0.000000	1.000418	0.114514	0.244789	0.000000	0.000000	4.000000	23.000000	0.000000
22077.561318	0.142009	0.587737	0.137298	81.450195	161.626923	-153.483459	4.811458	0.000000	-1.360102	0.000000	0.000000	0.000000	0.994262	0.121602	0.123882	0.000000	0.000000	4.000000	23.000000	0.000000
22077.564651	0.142009	0.587737	0.137298	81.450195	161.626923	-153.483459	4.811458	0.000000	-1.360102	0.000000	0.000000	0.000000	0.994262	0.121602	0.123882	0.000000	0.000000	4.000000	23.000000	0.000000
22077.567984	0.142009	0.587737	0.137298	81.450195	161.626923	-153.483459	4.811458	0.000000	-1.360102	0.000000	0.000000	0.000000	0.994262	0.121602	0.123882	0.000000	0.000000	4.000000	23.000000	0.000000
22077.571318	0.145138	0.588185	0.137268	81.198639	163.014374	-150.727783	4.781206	0.000000	-1.462898	0.000000	0.000000	0.000000	0.938610	0.134353	-0.008949	0.000000	0.000000	4.000000	23.000000	0.000000
22077.574651	0.145138	0.588185	0.137268	81.198639	163.014374	-150.727783	4.781206	0.000000	-1.462898	0.000000	0.000000	0.000000	0.938610	0.134353	-0.008949	0.000000	0.000000	4.000000	23.000000	0.000000
22077.577984	0.145138	0.588185	0.137268	81.198639	163.014374	-150.727783	4.781206	0.000000	-1.462898	0.000000	0.000000	0.000000	0.938610	0.134353	-0.008949	0.000000	0.000000	4.000000	23.000000	0.000000
22077.581318	0.148229	0.588670	0.136820	80.959816	164.119202	-148.820175	4.749798	0.000000	-1.561864	0.000000	0.000000	0.000000	0.927464	0.145561	-0.134495	0.000000	0.000000	4.000000	23.000000	0.000000
22077.584651	0.148229	0.588670	0.136820	80.959816	164.119202	-148.820175	4.749798	0.000000	-1.561864	0.000000	0.000000	0.000000	0.927464	0.145561	-0.134495	0.000000	0.000000	4.000000	23.000000	0.000000
22077.587984	0.148229	0.588670	0.136820	80.959816	164.119202	-148.820175	4.749798	0.000000	-1.561864	0.000000	0.000000	0.000000	0.927464	0.145561	-0.134495	0.000000	0.000000	4.000000	23.000000	0.000000
22077.591318	0.151107	0.589138	0.135990	80.759178	165.032150	-147.507721	4.715603	0.000000	-1.662254	0.000000	0.000000	0.000000	0.863316	0.140467	-0.248836	0.000000	0.000000	4.000000	23.000000	0.000000
22077.594651	0.151107	0.589138	0.135990	80.759178	165.032150	-147.507721	4.715603	0.000000	-1.662254	0.000000	0.000000	0.000000	0.863316	0.140467	-0.248836	0.000000	0.000000	4.000000	23.000000	0.000000
22077.597984	0.151107	0.589138	0.135990	80.759178	165.032150	-147.507721	4.715603	0.000000	-1.662254	0.000000	0.000000	0.000000	0.863316	0.140467	-0.248836	0.000000	0.000000	4.000000	23.000000	0.000000
22077.601318	0.153820	0.589611	0.134879	80.680214	165.584991	-146.397888	4.680395	0.000000	-1.758949	0.000000	0.000000	0.000000	0.814048	0.142043	-0.333411	0.000000	0.000000	4.000000	23.000000	0.000000
22077.604651	0.153820	0.589611	0.134879	80.680214	165.584991	-146.397888	4.680395	0.000000	-1.758949	0.000000	0.000000	0.000000	0.814048	0.142043	-0.333411	0.000000	0.000000	4.000000	23.000000	0.000000
22077.607984	0.153820	0.589611	0.134879	80.680214	165.584991	-146.397888	4.680395	0.000000	-1.758949	0.000000	0.000000	0.000000	0.814048	0.142043	-0.333411	0.000000	0.000000	4.000000	23.000000	0.000000
22077.611318	0.156274	0.590048	0.133482	80.781578	165.774017	-145.056015	4.643940	0.000000	-1.853055	0.000000	0.000000	0.000000	0.736223	0.130932	-0.418953	0.000000	0.000000	4.000000	23.000000	0.000000
22077.614651	0.156274	0.590048	0.133482	80.781578	165.774017	-145.056015	4.643940	0.000000	-1.853055	0.000000	0.000000	0.000000	0.736223	0.130932	-0.418953	0.000000	0.000000	4.000000	23.000000	0.000000
22077.617984	0.156274	0.590048	0.133482	80.781578	165.774017	-145.056015	4.643940	0.000000	-1.853055	0.000000	0.000000	0.000000	0.736223	0.130932	-0.418953	0.000000	0.000000	4.000000	23.000000	0.000000
22077.621318	0.158404	0.590482	0.131909	80.972321	166.010315	-143.443695	4.607297	0.000000	-1.942373	0.000000	0.000000	0.000000	0.638911	0.130357	-0.472180	0.000000	0.000000	4.000000	23.000000	0.000000
22077.624651	0.158404	0.590482	0.131909	80.972321	166.010315	-143.443695	4.607297	0.000000	-1.942373	0.000000	0.000000	0.000000	0.638911	0.130357	-0.472180	0.000000	0.000000	4.000000	23.000000	0.000000
22077.627984	0.158404	0.590482	0.131909	80.972321	166.010315	-143.443695	4.607297	0.000000	-1.942373	0.000000	0.000000	0.000000	0.638911	0.130357	-0.472180	0.000000	0.000000	4.000000	23.000000	0.000000
22077.631318	0.160167	0.590885	0.130119	81.207191	166.382309	-142.088638	4.571908	0.000000	-2.024267	0.000000	0.000000	0.000000	0.528974	0.120925	-0.536736	0.000000	0.000000	4.000000	23.000000	0.000000
22077.634651	0.160167	0.590885	0.130119	81.207191	166.382309	-142.088638	4.571908	0.000000	-2.024267	0.000000	0.000000	0.000000	0.528974	0.120925	-0.536736	0.000000	0.000000	4.000000	23.000000	0.000000
22077.637984	0.160167	0.590885	0.130119	81.207191	166.382309	-142.088638	4.571908	0.000000	-2.024267	0.000000	0.000000	0.000000	0.528974	0.120925	-0.536736	0.000000	0.000000	4.000000	23.000000	0.000000
22077.641318	0.161617	0.591289	0.128095	81.494324	166.455185	-141.459839	4.538307	0.000000	-2.098516	0.000000	0.000000	0.000000	0.434877	0.120971	-0.607351	0.000000	0.000000	4.000000	23.000000	0.000000
22077.644651	0.161617	0.591289	0.128095	81.494324	166.455185	-141.459839	4.538307	0.000000	-2.098516	0.000000	0.000000	0.000000	0.434877	0.120971	-0.607351	0.000000	0.000000	4.000000	23.000000	0.000000
22077.647984	0.161617	0.591289	0.128095	81.494324	166.455185	-141.459839	4.538307	0.000000	-2.098516	0.000000	0.000000	0.000000	0.434877	0.120971	-0.607351	0.000000	0.000000	4.000000	23.000000	0.000000
22077.651318	0.162655	0.591719	0.125915	81.817848	165.698868	-142.147095	4.505811	0.000000	-2.167409	0.000000	0.000000	0.000000	0.311327	0.129056	-0.653953	0.000000	0.000000	4.000000	23.000000	0.000000
22077.654651	0.162655	0.591719	0.125915	81.817848	165.698868	-142.147095	4.505811	0.000000	-2.167409	0.000000	0.000000	0.000000	0.311327	0.129056	-0.653953	0.000000	0.000000	4.000000	23.000000	0.000000
22077.657984	0.162655	0.591719	0.125915	81.817848	165.698868	-142.147095	4.505811	0.000000	-2.167409	0.000000	0.000000	0.000000	0.311327	0.129056	-0.653953	0.000000	0.000000	4.000000	23.000000	0.000000
22077.661318	0.163355	0.592136	0.123628	82.219284	164.261307	-143.670792	4.476435	0.000000	-2.227450	0.000000	0.000000	0.000000	0.210007	0.125268	-0.686203	0.000000	0.000000	4.000000	23.000000	0.000000
22077.664651	0.163355	0.592136	0.123628	82.219284	164.261307	-143.670792	4.476435	0.000000	-2.227450	0.000000	0.000000	0.000000	0.210007	0.125268	-0.686203	0.000000	0.000000	4.000000	23.000000	0.000000
22077.667984	0.163355	0.592136	0.123628	82.219284	164.261307	-143.670792	4.476435	0.000000	-2.227450	0.000000	0.000000	0.000000	0.210007	0.125268	-0.686203	0.000000	0.000000	4.000000	23.000000	0.000000
22077.671318	0.163695	0.592560	0.121255	82.708595	162.224487	-145.594711	4.449732	0.000000	-2.280325	0.000000	0.000000	0.000000	0.102139	0.127195	-0.711948	0.000000	0.000000	4.000000	23.000000	0.000000
22077.674651	0.163695	0.592560	0.121255	82.708595	162.224487	-145.594711	4.449732	0.000000	-2.280325	0.000000	0.000000	0.000000	0.102139	0.127195	-0.711948	0.000000	0.000000	4.000000	23.000000	0.000000
22077.677984	0.163695	0.592560	0.121255	82.708595	162.224487	-145.594711	4.449732	0.000000	-2.280325	0.000000	0.000000	0.000000	0.102139	0.127195	-0.711948	0.000000	0.000000	4.000000	23.000000	0.000000
22077.681318	0.163585	0.592985	0.118882	83.259918	159.437973	-148.139069	4.426441	0.000000	-2.325214	0.000000	0.000000	0.000000	-0.033027	0.127482	-0.711802	0.000000	0.000000	4.000000	23.000000	0.000000
22077.684651	0.163585	0.592985	0.118882	83.259918	159.437973	-148.139069	4.426441	0.000000	-2.325214	0.000000	0.000000	0.000000	-0.033027	0.127482	-0.711802	0.000000	0.000000	4.000000	23.000000	0.000000
22077.687984	0.163585	0.592985	0.118882	83.259918	159.437973	-148.139069	4.426441	0.000000	-2.325214	0.000000	0.000000	0.000000	-0.033027	0.127482	-0.711802	0.000000	0.000000	4.000000	23.000000	0.000000
22077.691318	0.163132	0.593394	0.116562	83.857521	155.608398	-151.845413	4.408968	0.000000	-2.358177	0.000000	0.000000	0.000000	-0.135791	0.122577	-0.695876	0.000000	0.000000	4.000000	23.000000	0.000000
22077.694651	0.163132	0.593394	0.116562	83.857521	155.608398	-151.845413	4.408968	0.000000	-2.358177	0.000000	0.000000	0.000000	-0.135791	0.122577	-0.695876	0.000000	0.000000	4.000000	23.000000	0.000000
22077.697984	0.163132	0.593394	0.116562	83.857521	155.608398	-151.845413	4.408968	0.000000	-2.358177	0.000000	0.000000	0.000000	-0.135791	0.122577	-0.695876	0.000000	0.000000	4.000000	23.000000	0.000000
22077.701318	0.162309	0.593770	0.114387	84.417839	150.485321	-156.894958	4.396547	0.000000	-2.381255	0.000000	0.000000	0.000000	-0.247105	0.112884	-0.652528	0.000000	0.000000	4.000000	23.000000	0.000000
22077.704651	0.162309	0.593770	0.114387	84.417839	150.485321	-156.894958	4.396547	0.000000	-2.381255	0.000000	0.000000	0.000000	-0.247105	0.112884	-0.652528	0.000000	0.000000	4.000000	23.000000	0.000000
22077.707984	0.162309	0.593770	0.114387	84.417839	150.485321	-156.894958	4.396547	0.000000	-2.381255	0.000000	0.000000	0.000000	-0.247105	0.112884	-0.652528	0.000000	0.000000	4.000000	23.000000	0.000000
22077.711318	0.161124	0.594103	0.112376	84.844437	143.695099	-163.514175	4.390837	0.000000	-2.391767	0.000000	0.000000	0.000000	-0.355314	0.099755	-0.603227	0.000000	0.000000	4.000000	23.000000	0.000000
22077.714651	0.161124	0.594103	0.112376	84.844437	143.695099	-163.514175	4.390837	0.000000	-2.391767	0.000000	0.000000	0.000000	-0.355314	0.099755	-0.603227	0.000000	0.000000	4.000000	23.000000	0.000000
22077.717984	0.161124	0.594103	0.112376	84.844437	143.695099	-163.514175	4.390837	0.000000	-2.391767	0.000000	0.000000	0.000000	-0.355314	0.099755	-0.603227	0.000000	0.000000	4.000000	23.000000	0.000000
22077.721318	0.159732	0.594337	0.110540	85.065804	135.383560	-171.540634	4.392299	0.000000	-2.389081	0.000000	0.000000	0.000000	-0.417725	0.070124	-0.550983	0.000000	0.000000	4.000000	23.000000	0.000000
22077.724651	0.159732	0.594337	0.110540	85.065804	135.383560	-171.540634	4.392299	0.000000	-2.389081	0.000000	0.000000	0.000000	-0.417725	0.070124	-0.550983	0.000000	0.000000	4.000000	23.000000	0.000000
22077.727984	0.159732	0.594337	0.110540	85.065804	135.383560	-171.540634	4.392299	0.000000	-2.389081	0.000000	0.000000	0.000000	-0.417725	0.070124	-0.550983	0.000000	0.000000	4.000000	23.000000	0.000000
22077.731318	0.158130	0.594510	0.108968	85.060570	126.312599	179.777634	4.398854	0.000000	-2.376991	0.000000	0.000000	0.000000	-0.480489	0.052197	-0.471428	0.000000	0.000000	4.000000	23.000000	0.000000
22077.734651	0.158130	0.594510	0.108968	85.060570	126.312599	179.777634	4.398854	0.000000	-2.376991	0.000000	0.000000	0.000000	-0.480489	0.052197	-0.471428	0.000000	0.000000	4.000000	23.000000	0.000000
22077.737984	0.158130	0.594510	0.108968	85.060570	126.312599	179.777634	4.398854	0.000000	-2.376991	0.000000	0.000000	0.000000	-0.480489	0.052197	-0.471428	0.000000	0.000000	4.000000	23.000000	0.000000
22077.741318	0.156317	0.594606	0.107647	84.833351	117.652649	171.613342	4.411532	0.000000	-2.353377	0.000000	0.000000	0.000000	-0.543968	0.028748	-0.396298	0.000000	0.000000	4.000000	23.000000	0.000000
22077.744651	0.156317	0.594606	0.107647	84.833351	117.652649	171.613342	4.411532	0.000000	-2.353377	0.000000	0.000000	0.000000	-0.543968	0.028748	-0.396298	0.000000	0.000000	4.000000	23.000000	0.000000
22077.747984	0.156317	0.594606	0.107647	84.833351	117.652649	171.613342	4.411532	0.000000	-2.353377	0.000000	0.000000	0.000000	-0.543968	0.028748	-0.396298	0.000000	0.000000	4.000000	23.000000	0.000000
22077.751318	0.154328	0.594666	0.106596	84.476143	110.262016	164.764130	4.430336	0.000000	-2.317786	0.000000	0.000000	0.000000	-0.596844	0.017958	-0.315282	0.000000	0.000000	4.000000	23.000000	0.000000
22077.754651	0.154328	0.594666	0.106596	84.476143	110.262016	164.764130	4.430336	0.000000	-2.317786	0.000000	0.000000	0.000000	-0.596844	0.017958	-0.315282	0.000000	0.000000	4.000000	23.000000	0.000000
22077.757984	0.154328	0.594666	0.106596	84.476143	110.262016	164.764130	4.430336	0.000000	-2.317786	0.000000	0.000000	0.000000	-0.596844	0.017958	-0.315282	0.000000	0.000000	4.000000	23.000000	0.000000
22077.761318	0.152189	0.594607	0.105808	84.088448	104.395584	159.433838	4.454796	0.000000	-2.270417	0.000000	0.000000	0.000000	-0.641705	-0.017647	-0.236617	0.000000	0.000000	4.000000	23.000000	0.000000
22077.764651	0.152189	0.594607	0.105808	84.088448	104.395584	159.433838	4.454796	0.000000	-2.270417	0.000000	0.000000	0.000000	-0.641705	-0.017647	-0.236617	0.000000	0.000000	4.000000	23.000000	0.000000
22077.767984	0.152189	0.594607	0.105808	84.088448	104.395584	159.433838	4.454796	0.000000	-2.270417	0.000000	0.000000	0.000000	-0.641705	-0.017647	-0.236617	0.000000	0.000000	4.000000	23.000000	0.000000
22077.771318	0.149903	0.594452	0.105294	83.725677	100.162331	155.708923	4.484196	0.000000	-2.211784	0.000000	0.000000	0.000000	-0.685698	-0.046708	-0.154028	0.000000	0.000000	4.000000	23.000000	0.000000
22077.774651	0.149903	0.594452	0.105294	83.725677	100.162331	155.708923	4.484196	0.000000	-2.211784	0.000000	0.000000	0.000000	-0.685698	-0.046708	-0.154028	0.000000	0.000000	4.000000	23.000000	0.000000
22077.777984	0.149903	0.594452	0.105294	83.725677	100.162331	155.708923	4.484196	0.000000	-2.211784	0.000000	0.000000	0.000000	-0.685698	-0.046708	-0.154028	0.000000	0.000000	4.000000	23.000000	0.000000
22077.781318	0.147515	0.594243	0.105012	83.418282	98.056145	153.903656	4.518246	0.000000	-2.141367	0.000000	0.000000	0.000000	-0.716419	-0.062477	-0.084617	0.000000	0.000000	4.000000	23.000000	0.000000
22077.784651	0.147515	0.594243	0.105012	83.418282	98.056145	153.903656	4.518246	0.000000	-2.141367	0.000000	0.000000	0.000000	-0.716419	-0.062477	-0.084617	0.000000	0.000000	4.000000	23.000000	0.000000
22077.787984	0.147515	0.594243	0.105012	83.418282	98.056145	153.903656	4.518246	0.000000	-2.141367	0.000000	0.000000	0.000000	-0.716419	-0.062477	-0.084617	0.000000	0.000000	4.000000	23.000000	0.000000
22077.791318	0.145117	0.593980	0.104997	83.150948	98.133667	153.585159	4.555387	0.000000	-2.061175	0.000000	0.000000	0.000000	-0.719257	-0.078900	-0.004532	0.000000	0.000000	4.000000	23.000000	0.000000
22077.794651	0.145117	0.593980	0.104997	83.150948	98.133667	153.585159	4.555387	0.000000	-2.061175	0.000000	0.000000	0.000000	-0.719257	-0.078900	-0.004532	0.000000	0.000000	4.000000	23.000000	0.000000
22077.797984	0.145117	0.593980	0.104997	83.150948	98.133667	153.585159	4.555387	0.000000	-2.061175	0.000000	0.000000	0.000000	-0.719257	-0.078900	-0.004532	0.000000	0.000000	4.000000	23.000000	0.000000
22077.801318	0.142791	0.593683	0.105243	82.834892	98.898476	153.717255	4.593844	0.000000	-1.973978	0.000000	0.000000	0.000000	-0.697852	-0.089180	0.073813	0.000000	0.000000	4.000000	23.000000	0.000000
22077.804651	0.142791	0.593683	0.105243	82.834892	98.898476	153.717255	4.593844	0.000000	-1.973978	0.000000	0.000000	0.000000	-0.697852	-0.089180	0.073813	0.000000	0.000000	4.000000	23.000000	0.000000
22077.807984	0.142791	0.593683	0.105243	82.834892	98.898476	153.717255	4.593844	0.000000	-1.973978	0.000000	0.000000	0.000000	-0.697852	-0.089180	0.073813	0.000000	0.000000	4.000000	23.000000	0.000000
22077.811318	0.140578	0.593369	0.105816	82.440201	99.569008	154.065872	4.631778	0.000000	-1.883250	0.000000	0.000000	0.000000	-0.664013	-0.094249	0.171962	0.000000	0.000000	4.000000	23.000000	0.000000
22077.814651	0.140578	0.593369	0.105816	82.440201	99.569008	154.065872	4.631778	0.000000	-1.883250	0.000000	0.000000	0.000000	-0.664013	-0.094249	0.171962	0.000000	0.000000	4.000000	23.000000	0.000000
22077.817984	0.140578	0.593369	0.105816	82.440201	99.569008	154.065872	4.631778	0.000000	-1.883250	0.000000	0.000000	0.000000	-0.664013	-0.094249	0.171962	0.000000	0.000000	4.000000	23.000000	0.000000
22077.821318	0.138513	0.593040	0.106648	82.014091	100.024857	154.195053	4.668511	0.000000	-1.790251	0.000000	0.000000	0.000000	-0.619511	-0.098599	0.249377	0.000000	0.000000	4.000000	23.000000	0.000000
22077.824651	0.138513	0.593040	0.106648	82.014091	100.024857	154.195053	4.668511	0.000000	-1.790251	0.000000	0.000000	0.000000	-0.619511	-0.098599	0.249377	0.000000	0.000000	4.000000	23.000000	0.000000
22077.827984	0.138513	0.593040	0.106648	82.014091	100.024857	154.195053	4.668511	0.000000	-1.790251	0.000000	0.000000	0.000000	-0.619511	-0.098599	0.249377	0.000000	0.000000	4.000000	23.000000	0.000000
22077.831318	0.136629	0.592705	0.107768	81.647903	100.394653	154.132782	4.702754	0.000000	-1.698266	0.000000	0.000000	0.000000	-0.565248	-0.100617	0.336032	0.000000	0.000000	4.000000	23.000000	0.000000
22077.834651	0.136629	0.592705	0.107768	81.647903	100.394653	154.132782	4.702754	0.000000	-1.698266	0.000000	0.000000	0.000000	-0.565248	-0.100617	0.336032	0.000000	0.000000	4.000000	23.000000	0.000000
22077.837984	0.136629	0.592705	0.107768	81.647903	100.394653	154.132782	4.702754	0.000000	-1.698266	0.000000	0.000000	0.000000	-0.565248	-0.100617	0.336032	0.000000	0.000000	4.000000	23.000000	0.000000
22077.841318	0.134934	0.592313	0.109107	81.434113	100.932190	154.166061	4.734030	0.000000	-1.609024	0.000000	0.000000	0.000000	-0.508419	-0.117607	0.401809	0.000000	0.000000	4.000000	23.000000	0.000000
22077.844651	0.134934	0.592313	0.109107	81.434113	100.932190	154.166061	4.734030	0.000000	-1.609024	0.000000	0.000000	0.000000	-0.508419	-0.117607	0.401809	0.000000	0.000000	4.000000	23.000000	0.000000
22077.847984	0.134934	0.592313	0.109107	81.434113	100.932190	154.166061	4.734030	0.000000	-1.609024	0.000000	0.000000	0.000000	-0.508419	-0.117607	0.401809	0.000000	0.000000	4.000000	23.000000	0.000000
22077.851318	0.133487	0.591903	0.110683	81.395905	101.774155	154.557556	4.761872	0.000000	-1.524655	0.000000	0.000000	0.000000	-0.433939	-0.122938	0.472697	0.000000	0.000000	4.000000	23.000000	0.000000
22077.854651	0.133487	0.591903	0.110683	81.395905	101.774155	154.557556	4.761872	0.000000	-1.524655	0.000000	0.000000	0.000000	-0.433939	-0.122938	0.472697	0.000000	0.000000	4.000000	23.000000	0.000000
22077.857984	0.133487	0.591903	0.110683	81.395905	101.774155	154.557556	4.761872	0.000000	-1.524655	0.000000	0.000000	0.000000	-0.433939	-0.122938	0.472697	0.000000	0.000000	4.000000	23.000000	0.000000
22077.861318	0.132329	0.591393	0.112426	81.380577	102.887032	155.329498	4.785755	0.000000	-1.447945	0.000000	0.000000	0.000000	-0.347605	-0.153007	0.522919	0.000000	0.000000	4.000000	23.000000	0.000000
22077.864651	0.132329	0.591393	0.112426	81.380577	102.887032	155.329498	4.785755	0.000000	-1.447945	0.000000	0.000000	0.000000	-0.347605	-0.153007	0.522919	0.000000	0.000000	4.000000	23.000000	0.000000
22077.867984	0.132329	0.591393	0.112426	81.380577	102.887032	155.329498	4.785755	0.000000	-1.447945	0.000000	0.000000	0.000000	-0.347605	-0.153007	0.522919	0.000000	0.000000	4.000000	23.000000	0.000000
22077.871318	0.131563	0.590845	0.114298	81.348213	104.366188	156.479507	4.805274	0.000000	-1.381786	0.000000	0.000000	0.000000	-0.229637	-0.164443	0.561603	0.000000	0.000000	4.000000	23.000000	0.000000
22077.874651	0.131563	0.590845	0.114298	81.348213	104.366188	156.479507	4.805274	0.000000	-1.381786	0.000000	0.000000	0.000000	-0.229637	-0.164443	0.561603	0.000000	0.000000	4.000000	23.000000	0.000000
22077.877984	0.131563	0.590845	0.114298	81.348213	104.366188	156.479507	4.805274	0.000000	-1.381786	0.000000	0.000000	0.000000	-0.229637	-0.164443	0.561603	0.000000	0.000000	4.000000	23.000000	0.000000
22077.881318	0.131061	0.590200	0.116224	81.302544	106.579613	158.394836	4.819608	0.000000	-1.330932	0.000000	0.000000	0.000000	-0.150617	-0.193566	0.577908	0.000000	0.000000	4.000000	23.000000	0.000000
22077.884651	0.131061	0.590200	0.116224	81.302544	106.579613	158.394836	4.819608	0.000000	-1.330932	0.000000	0.000000	0.000000	-0.150617	-0.193566	0.577908	0.000000	0.000000	4.000000	23.000000	0.000000
22077.887984	0.131061	0.590200	0.116224	81.302544	106.579613	158.394836	4.819608	0.000000	-1.330932	0.000000	0.000000	0.000000	-0.150617	-0.193566	0.577908	0.000000	0.000000	4.000000	23.000000	0.000000
22077.891318	0.130898	0.589448	0.118151	81.235725	109.552971	161.195587	4.830470	0.000000	-1.290955	0.000000	0.000000	0.000000	-0.048924	-0.225604	0.577908	0.000000	0.000000	4.000000	23.000000	0.000000
22077.894651	0.130898	0.589448	0.118151	81.235725	109.552971	161.195587	4.830470	0.000000	-1.290955	0.000000	0.000000	0.000000	-0.048924	-0.225604	0.577908	0.000000	0.000000	4.000000	23.000000	0.000000
22077.897984	0.130898	0.589448	0.118151	81.235725	109.552971	161.195587	4.830470	0.000000	-1.290955	0.000000	0.000000	0.000000	-0.048924	-0.225604	0.577908	0.000000	0.000000	4.000000	23.000000	0.000000
22077.901318	0.131096	0.588664	0.120035	81.172249	112.858932	164.315582	4.837323	0.000000	-1.265032	0.000000	0.000000	0.000000	0.059459	-0.235047	0.565332	0.000000	0.000000	4.000000	23.000000	0.000000
22077.904651	0.131096	0.588664	0.120035	81.172249	112.858932	164.315582	4.837323	0.000000	-1.265032	0.000000	0.000000	0.000000	0.059459	-0.235047	0.565332	0.000000	0.000000	4.000000	23.000000	0.000000
22077.907984	0.131096	0.588664	0.120035	81.172249	112.858932	164.315582	4.837323	0.000000	-1.265032	0.000000	0.000000	0.000000	0.059459	-0.235047	0.565332	0.000000	0.000000	4.000000	23.000000	0.000000
22077.911318	0.131628	0.587829	0.121869	81.116440	116.333160	167.598755	4.840218	0.000000	-1.253910	0.000000	0.000000	0.000000	0.159630	-0.250704	0.550132	0.000000	0.000000	4.000000	23.000000	0.000000
22077.914651	0.131628	0.587829	0.121869	81.116440	116.333160	167.598755	4.840218	0.000000	-1.253910	0.000000	0.000000	0.000000	0.159630	-0.250704	0.550132	0.000000	0.000000	4.000000	23.000000	0.000000
22077.917984	0.131628	0.587829	0.121869	81.116440	116.333160	167.598755	4.840218	0.000000	-1.253910	0.000000	0.000000	0.000000	0.159630	-0.250704	0.550132	0.000000	0.000000	4.000000	23.000000	0.000000
22077.921318	0.132533	0.586989	0.123553	81.105919	119.799583	170.858307	4.839668	0.000000	-1.256033	0.000000	0.000000	0.000000	0.271461	-0.251777	0.505362	0.000000	0.000000	4.000000	23.000000	0.000000
22077.924651	0.132533	0.586989	0.123553	81.105919	119.799583	170.858307	4.839668	0.000000	-1.256033	0.000000	0.000000	0.000000	0.271461	-0.251777	0.505362	0.000000	0.000000	4.000000	23.000000	0.000000
22077.927984	0.132533	0.586989	0.123553	81.105919	119.799583	170.858307	4.839668	0.000000	-1.256033	0.000000	0.000000	0.000000	0.271461	-0.251777	0.505362	0.000000	0.000000	4.000000	23.000000	0.000000
22077.931318	0.133691	0.586152	0.125056	81.169228	123.395523	174.152252	4.835186	0.000000	-1.273172	0.000000	0.000000	0.000000	0.347213	-0.251320	0.450810	0.000000	0.000000	4.000000	23.000000	0.000000
22077.934651	0.133691	0.586152	0.125056	81.169228	123.395523	174.152252	4.835186	0.000000	-1.273172	0.000000	0.000000	0.000000	0.347213	-0.251320	0.450810	0.000000	0.000000	4.000000	23.000000	0.000000
22077.937984	0.133691	0.586152	0.125056	81.169228	123.395523	174.152252	4.835186	0.000000	-1.273172	0.000000	0.000000	0.000000	0.347213	-0.251320	0.450810	0.000000	0.000000	4.000000	23.000000	0.000000
22077.941318	0.135119	0.585374	0.126321	81.309456	127.188354	177.554062	4.827868	0.000000	-1.300651	0.000000	0.000000	0.000000	0.428418	-0.233200	0.379356	0.000000	0.000000	4.000000	23.000000	0.000000
22077.944651	0.135119	0.585374	0.126321	81.309456	127.188354	177.554062	4.827868	0.000000	-1.300651	0.000000	0.000000	0.000000	0.428418	-0.233200	0.379356	0.000000	0.000000	4.000000	23.000000	0.000000
22077.947984	0.135119	0.585374	0.126321	81.309456	127.188354	177.554062	4.827868	0.000000	-1.300651	0.000000	0.000000	0.000000	0.428418	-0.233200	0.379356	0.000000	0.000000	4.000000	23.000000	0.000000
22077.951318	0.136762	0.584692	0.127352	81.496239	131.123962	-178.964035	4.817297	0.000000	-1.339271	0.000000	0.000000	0.000000	0.492881	-0.204775	0.309441	0.000000	0.000000	4.000000	23.000000	0.000000
22077.954651	0.136762	0.584692	0.127352	81.496239	131.123962	-178.964035	4.817297	0.000000	-1.339271	0.000000	0.000000	0.000000	0.492881	-0.204775	0.309441	0.000000	0.000000	4.000000	23.000000	0.000000
22077.957984	0.136762	0.584692	0.127352	81.496239	131.123962	-178.964035	4.817297	0.000000	-1.339271	0.000000	0.000000	0.000000	0.492881	-0.204775	0.309441	0.000000	0.000000	4.000000	23.000000	0.000000
22077.961318	0.138610	0.584131	0.128108	81.679237	134.956787	-175.603165	4.803861	0.000000	-1.386692	0.000000	0.000000	0.000000	0.554464	-0.168198	0.226668	0.000000	0.000000	4.000000	23.000000	0.000000
22077.964651	0.138610	0.584131	0.128108	81.679237	134.956787	-175.603165	4.803861	0.000000	-1.386692	0.000000	0.000000	0.000000	0.554464	-0.168198	0.226668	0.000000	0.000000	4.000000	23.000000	0.000000
22077.967984	0.138610	0.584131	0.128108	81.679237	134.956787	-175.603165	4.803861	0.000000	-1.386692	0.000000	0.000000	0.000000	0.554464	-0.168198	0.226668	0.000000	0.000000	4.000000	23.000000	0.000000
22077.971318	0.140691	0.583694	0.128580	81.845245	138.670471	-172.373138	4.787301	0.000000	-1.442828	0.000000	0.000000	0.000000	0.624236	-0.131146	0.141599	0.000000	0.000000	4.000000	23.000000	0.000000
22077.974651	0.140691	0.583694	0.128580	81.845245	138.670471	-172.373138	4.787301	0.000000	-1.442828	0.000000	0.000000	0.000000	0.624236	-0.131146	0.141599	0.000000	0.000000	4.000000	23.000000	0.000000
22077.977984	0.140691	0.583694	0.128580	81.845245	138.670471	-172.373138	4.787301	0.000000	-1.442828	0.000000	0.000000	0.000000	0.624236	-0.131146	0.141599	0.000000	0.000000	4.000000	23.000000	0.000000
22077.981318	0.143011	0.583389	0.128801	82.027969	142.406174	-169.156662	4.766991	0.000000	-1.508577	0.000000	0.000000	0.000000	0.696228	-0.091337	0.066555	0.000000	0.000000	4.000000	23.000000	0.000000
22077.984651	0.143011	0.583389	0.128801	82.027969	142.406174	-169.156662	4.766991	0.000000	-1.508577	0.000000	0.000000	0.000000	0.696228	-0.091337	0.066555	0.000000	0.000000	4.000000	23.000000	0.000000
22077.987984	0.143011	0.583389	0.128801	82.027969	142.406174	-169.156662	4.766991	0.000000	-1.508577	0.000000	0.000000	0.000000	0.696228	-0.091337	0.066555	0.000000	0.000000	4.000000	23.000000	0.000000
22077.991318	0.145484	0.583198	0.128777	82.260765	146.375992	-165.758148	4.742558	0.000000	-1.583712	0.000000	0.000000	0.000000	0.741680	-0.057329	-0.007214	0.000000	0.000000	4.000000	23.000000	0.000000
22077.994651	0.145484	0.583198	0.128777	82.260765	146.375992	-165.758148	4.742558	0.000000	-1.583712	0.000000	0.000000	0.000000	0.741680	-0.057329	-0.007214	0.000000	0.000000	4.000000	23.000000	0.000000
22077.997984	0.145484	0.583198	0.128777	82.260765	146.375992	-165.758148	4.742558	0.000000	-1.583712	0.000000	0.000000	0.000000	0.741680	-0.057329	-0.007214	0.000000	0.000000	4.000000	23.000000	0.000000
22078.001318	0.147947	0.583053	0.128464	82.540016	150.791763	-161.915161	4.714574	0.000000	-1.665171	0.000000	0.000000	0.000000	0.738886	-0.043580	-0.094138	0.000000	0.000000	4.000000	23.000000	0.000000
22078.004651	0.147947	0.583053	0.128464	82.540016	150.791763	-161.915161	4.714574	0.000000	-1.665171	0.000000	0.000000	0.000000	0.738886	-0.043580	-0.094138	0.000000	0.000000	4.000000	23.000000	0.000000
22078.007984	0.147947	0.583053	0.128464	82.540016	150.791763	-161.915161	4.714574	0.000000	-1.665171	0.000000	0.000000	0.000000	0.738886	-0.043580	-0.094138	0.000000	0.000000	4.000000	23.000000	0.000000
22078.011318	0.150350	0.582962	0.127910	82.816544	155.463394	-157.434219	4.684363	0.000000	-1.748353	0.000000	0.000000	0.000000	0.721133	-0.027451	-0.166179	0.000000	0.000000	4.000000	23.000000	0.000000
22078.014651	0.150350	0.582962	0.127910	82.816544	155.463394	-157.434219	4.684363	0.000000	-1.748353	0.000000	0.000000	0.000000	0.721133	-0.027451	-0.166179	0.000000	0.000000	4.000000	23.000000	0.000000
22078.017984	0.150350	0.582962	0.127910	82.816544	155.463394	-157.434219	4.684363	0.000000	-1.748353	0.000000	0.000000	0.000000	0.721133	-0.027451	-0.166179	0.000000	0.000000	4.000000	23.000000	0.000000
22078.021318	0.152631	0.582851	0.127109	83.059937	159.897003	-152.085556	4.652515	0.000000	-1.831420	0.000000	0.000000	0.000000	0.684182	-0.033328	-0.240127	0.000000	0.000000	4.000000	23.000000	0.000000
22078.024651	0.152631	0.582851	0.127109	83.059937	159.897003	-152.085556	4.652515	0.000000	-1.831420	0.000000	0.000000	0.000000	0.684182	-0.033328	-0.240127	0.000000	0.000000	4.000000	23.000000	0.000000
22078.027984	0.152631	0.582851	0.127109	83.059937	159.897003	-152.085556	4.652515	0.000000	-1.831420	0.000000	0.000000	0.000000	0.684182	-0.033328	-0.240127	0.000000	0.000000	4.000000	23.000000	0.000000
22078.031318	0.154812	0.582753	0.126050	83.268684	163.990555	-146.535355	4.619646	0.000000	-1.912819	0.000000	0.000000	0.000000	0.654158	-0.029294	-0.317901	0.000000	0.000000	4.000000	23.000000	0.000000
22078.034651	0.154812	0.582753	0.126050	83.268684	163.990555	-146.535355	4.619646	0.000000	-1.912819	0.000000	0.000000	0.000000	0.654158	-0.029294	-0.317901	0.000000	0.000000	4.000000	23.000000	0.000000
22078.037984	0.154812	0.582753	0.126050	83.268684	163.990555	-146.535355	4.619646	0.000000	-1.912819	0.000000	0.000000	0.000000	0.654158	-0.029294	-0.317901	0.000000	0.000000	4.000000	23.000000	0.000000
22078.041318	0.156910	0.582650	0.124808	83.422638	167.830734	-141.513824	4.585251	0.000000	-1.993859	0.000000	0.000000	0.000000	0.629391	-0.030748	-0.372534	0.000000	0.000000	4.000000	23.000000	0.000000
22078.044651	0.156910	0.582650	0.124808	83.422638	167.830734	-141.513824	4.585251	0.000000	-1.993859	0.000000	0.000000	0.000000	0.629391	-0.030748	-0.372534	0.000000	0.000000	4.000000	23.000000	0.000000
22078.047984	0.156910	0.582650	0.124808	83.422638	167.830734	-141.513824	4.585251	0.000000	-1.993859	0.000000	0.000000	0.000000	0.629391	-0.030748	-0.372534	0.000000	0.000000	4.000000	23.000000	0.000000
22078.051318	0.158947	0.582609	0.123364	83.519104	171.263367	-137.275909	4.549375	0.000000	-2.074414	0.000000	0.000000	0.000000	0.611194	-0.012480	-0.433257	0.000000	0.000000	4.000000	23.000000	0.000000
22078.054651	0.158947	0.582609	0.123364	83.519104	171.263367	-137.275909	4.549375	0.000000	-2.074414	0.000000	0.000000	0.000000	0.611194	-0.012480	-0.433257	0.000000	0.000000	4.000000	23.000000	0.000000
22078.057984	0.158947	0.582609	0.123364	83.519104	171.263367	-137.275909	4.549375	0.000000	-2.074414	0.000000	0.000000	0.000000	0.611194	-0.012480	-0.433257	0.000000	0.000000	4.000000	23.000000	0.000000
22078.061318	0.160787	0.582562	0.121768	83.575142	174.566956	-133.678391	4.511426	0.000000	-2.155698	0.000000	0.000000	0.000000	0.552126	-0.014152	-0.478527	0.000000	0.000000	4.000000	23.000000	0.000000
22078.064651	0.160787	0.582562	0.121768	83.575142	174.566956	-133.678391	4.511426	0.000000	-2.155698	0.000000	0.000000	0.000000	0.552126	-0.014152	-0.478527	0.000000	0.000000	4.000000	23.000000	0.000000
22078.067984	0.160787	0.582562	0.121768	83.575142	174.566956	-133.678391	4.511426	0.000000	-2.155698	0.000000	0.000000	0.000000	0.552126	-0.014152	-0.478527	0.000000	0.000000	4.000000	23.000000	0.000000
22078.071318	0.162404	0.582561	0.120039	83.622215	178.195786	-130.402039	4.473559	0.000000	-2.233219	0.000000	0.000000	0.000000	0.485159	-0.000082	-0.518847	0.000000	0.000000	4.000000	23.000000	0.000000
22078.074651	0.162404	0.582561	0.120039	83.622215	178.195786	-130.402039	4.473559	0.000000	-2.233219	0.000000	0.000000	0.000000	0.485159	-0.000082	-0.518847	0.000000	0.000000	4.000000	23.000000	0.000000
22078.077984	0.162404	0.582561	0.120039	83.622215	178.195786	-130.402039	4.473559	0.000000	-2.233219	0.000000	0.000000	0.000000	0.485159	-0.000082	-0.518847	0.000000	0.000000	4.000000	23.000000	0.000000
22078.081318	0.163722	0.582595	0.118220	83.641273	-177.945297	-126.957260	4.436322	0.000000	-2.306305	0.000000	0.000000	0.000000	0.395234	0.009987	-0.545570	0.000000	0.000000	4.000000	23.000000	0.000000
22078.084651	0.163722	0.582595	0.118220	83.641273	-177.945297	-126.957260	4.436322	0.000000	-2.306305	0.000000	0.000000	0.000000	0.395234	0.009987	-0.545570	0.000000	0.000000	4.000000	23.000000	0.000000
22078.087984	0.163722	0.582595	0.118220	83.641273	-177.945297	-126.957260	4.436322	0.000000	-2.306305	0.000000	0.000000	0.000000	0.395234	0.009987	-0.545570	0.000000	0.000000	4.000000	23.000000	0.000000
22078.091318	0.164626	0.582673	0.116325	83.637703	-174.667526	-123.648354	4.401348	0.000000	-2.372369	0.000000	0.000000	0.000000	0.271075	0.023520	-0.568732	0.000000	0.000000	4.000000	23.000000	0.000000
22078.094651	0.164626	0.582673	0.116325	83.637703	-174.667526	-123.648354	4.401348	0.000000	-2.372369	0.000000	0.000000	0.000000	0.271075	0.023520	-0.568732	0.000000	0.000000	4.000000	23.000000	0.000000
22078.097984	0.164626	0.582673	0.116325	83.637703	-174.667526	-123.648354	4.401348	0.000000	-2.372369	0.000000	0.000000	0.000000	0.271075	0.023520	-0.568732	0.000000	0.000000	4.000000	23.000000	0.000000
22078.101318	0.165197	0.582713	0.114427	83.678391	-172.904404	-121.219276	4.370775	0.000000	-2.428236	0.000000	0.000000	0.000000	0.171591	0.012073	-0.569280	0.000000	0.000000	4.000000	23.000000	0.000000
22078.104651	0.165197	0.582713	0.114427	83.678391	-172.904404	-121.219276	4.370775	0.000000	-2.428236	0.000000	0.000000	0.000000	0.171591	0.012073	-0.569280	0.000000	0.000000	4.000000	23.000000	0.000000
22078.107984	0.165197	0.582713	0.114427	83.678391	-172.904404	-121.219276	4.370775	0.000000	-2.428236	0.000000	0.000000	0.000000	0.171591	0.012073	-0.569280	0.000000	0.000000	4.000000	23.000000	0.000000
22078.111318	0.165394	0.582755	0.112572	83.827530	-173.082016	-120.960960	4.344309	0.000000	-2.475273	0.000000	0.000000	0.000000	0.059071	0.012637	-0.556393	0.000000	0.000000	4.000000	23.000000	0.000000
22078.114651	0.165394	0.582755	0.112572	83.827530	-173.082016	-120.960960	4.344309	0.000000	-2.475273	0.000000	0.000000	0.000000	0.059071	0.012637	-0.556393	0.000000	0.000000	4.000000	23.000000	0.000000
22078.117984	0.165394	0.582755	0.112572	83.827530	-173.082016	-120.960960	4.344309	0.000000	-2.475273	0.000000	0.000000	0.000000	0.059071	0.012637	-0.556393	0.000000	0.000000	4.000000	23.000000	0.000000
22078.121318	0.165290	0.582707	0.110701	84.123100	-174.016342	-121.898293	4.323448	0.000000	-2.511533	0.000000	0.000000	0.000000	-0.031412	-0.014671	-0.561426	0.000000	0.000000	4.000000	23.000000	0.000000
22078.124651	0.165290	0.582707	0.110701	84.123100	-174.016342	-121.898293	4.323448	0.000000	-2.511533	0.000000	0.000000	0.000000	-0.031412	-0.014671	-0.561426	0.000000	0.000000	4.000000	23.000000	0.000000
22078.127984	0.165290	0.582707	0.110701	84.123100	-174.016342	-121.898293	4.323448	0.000000	-2.511533	0.000000	0.000000	0.000000	-0.031412	-0.014671	-0.561426	0.000000	0.000000	4.000000	23.000000	0.000000
22078.131318	0.164834	0.582619	0.108835	84.524605	-175.586105	-123.418556	4.306753	0.000000	-2.540055	0.000000	0.000000	0.000000	-0.136660	-0.026193	-0.559671	0.000000	0.000000	4.000000	23.000000	0.000000
22078.134651	0.164834	0.582619	0.108835	84.524605	-175.586105	-123.418556	4.306753	0.000000	-2.540055	0.000000	0.000000	0.000000	-0.136660	-0.026193	-0.559671	0.000000	0.000000	4.000000	23.000000	0.000000
22078.137984	0.164834	0.582619	0.108835	84.524605	-175.586105	-123.418556	4.306753	0.000000	-2.540055	0.000000	0.000000	0.000000	-0.136660	-0.026193	-0.559671	0.000000	0.000000	4.000000	23.000000	0.000000
22078.141318	0.164115	0.582429	0.106964	84.969238	-177.791565	-125.533813	4.295576	0.000000	-2.558911	0.000000	0.000000	0.000000	-0.215773	-0.057034	-0.561393	0.000000	0.000000	4.000000	23.000000	0.000000
22078.144651	0.164115	0.582429	0.106964	84.969238	-177.791565	-125.533813	4.295576	0.000000	-2.558911	0.000000	0.000000	0.000000	-0.215773	-0.057034	-0.561393	0.000000	0.000000	4.000000	23.000000	0.000000
22078.147984	0.164115	0.582429	0.106964	84.969238	-177.791565	-125.533813	4.295576	0.000000	-2.558911	0.000000	0.000000	0.000000	-0.215773	-0.057034	-0.561393	0.000000	0.000000	4.000000	23.000000	0.000000
22078.151318	0.163130	0.582201	0.105072	85.405052	179.200302	-128.405869	4.288589	0.000000	-2.570606	0.000000	0.000000	0.000000	-0.295338	-0.068510	-0.567540	0.000000	0.000000	4.000000	23.000000	0.000000
22078.154651	0.163130	0.582201	0.105072	85.405052	179.200302	-128.405869	4.288589	0.000000	-2.570606	0.000000	0.000000	0.000000	-0.295338	-0.068510	-0.567540	0.000000	0.000000	4.000000	23.000000	0.000000
22078.157984	0.163130	0.582201	0.105072	85.405052	179.200302	-128.405869	4.288589	0.000000	-2.570606	0.000000	0.000000	0.000000	-0.295338	-0.068510	-0.567540	0.000000	0.000000	4.000000	23.000000	0.000000
22078.161318	0.161871	0.581966	0.103316	85.827209	175.122971	-132.293915	4.285897	0.000000	-2.575090	0.000000	0.000000	0.000000	-0.377824	-0.070521	-0.526994	0.000000	0.000000	4.000000	23.000000	0.000000
22078.164651	0.161871	0.581966	0.103316	85.827209	175.122971	-132.293915	4.285897	0.000000	-2.575090	0.000000	0.000000	0.000000	-0.377824	-0.070521	-0.526994	0.000000	0.000000	4.000000	23.000000	0.000000
22078.167984	0.161871	0.581966	0.103316	85.827209	175.122971	-132.293915	4.285897	0.000000	-2.575090	0.000000	0.000000	0.000000	-0.377824	-0.070521	-0.526994	0.000000	0.000000	4.000000	23.000000	0.000000
22078.171318	0.160413	0.581736	0.101649	86.236832	170.011261	-137.188324	4.289631	0.000000	-2.568865	0.000000	0.000000	0.000000	-0.437434	-0.068862	-0.500082	0.000000	0.000000	4.000000	23.000000	0.000000
22078.174651	0.160413	0.581736	0.101649	86.236832	170.011261	-137.188324	4.289631	0.000000	-2.568865	0.000000	0.000000	0.000000	-0.437434	-0.068862	-0.500082	0.000000	0.000000	4.000000	23.000000	0.000000
22078.177984	0.160413	0.581736	0.101649	86.236832	170.011261	-137.188324	4.289631	0.000000	-2.568865	0.000000	0.000000	0.000000	-0.437434	-0.068862	-0.500082	0.000000	0.000000	4.000000	23.000000	0.000000
22078.181318	0.158711	0.581505	0.100207	86.603966	163.524750	-143.414612	4.298178	0.000000	-2.554538	0.000000	0.000000	0.000000	-0.510586	-0.069471	-0.432632	0.000000	0.000000	4.000000	23.000000	0.000000
22078.184651	0.158711	0.581505	0.100207	86.603966	163.524750	-143.414612	4.298178	0.000000	-2.554538	0.000000	0.000000	0.000000	-0.510586	-0.069471	-0.432632	0.000000	0.000000	4.000000	23.000000	0.000000
22078.187984	0.158711	0.581505	0.100207	86.603966	163.524750	-143.414612	4.298178	0.000000	-2.554538	0.000000	0.000000	0.000000	-0.510586	-0.069471	-0.432632	0.000000	0.000000	4.000000	23.000000	0.000000
22078.191318	0.156742	0.581240	0.099002	86.887817	155.182953	-151.432846	4.314069	0.000000	-2.527610	0.000000	0.000000	0.000000	-0.590626	-0.079397	-0.361428	0.000000	0.000000	4.000000	23.000000	0.000000
22078.194651	0.156742	0.581240	0.099002	86.887817	155.182953	-151.432846	4.314069	0.000000	-2.527610	0.000000	0.000000	0.000000	-0.590626	-0.079397	-0.361428	0.000000	0.000000	4.000000	23.000000	0.000000
22078.197984	0.156742	0.581240	0.099002	86.887817	155.182953	-151.432846	4.314069	0.000000	-2.527610	0.000000	0.000000	0.000000	-0.590626	-0.079397	-0.361428	0.000000	0.000000	4.000000	23.000000	0.000000
22078.201318	0.154630	0.581022	0.098062	87.047325	144.992691	-161.235626	4.338008	0.000000	-2.486299	0.000000	0.000000	0.000000	-0.633787	-0.065354	-0.282006	0.000000	0.000000	4.000000	23.000000	0.000000
22078.204651	0.154630	0.581022	0.098062	87.047325	144.992691	-161.235626	4.338008	0.000000	-2.486299	0.000000	0.000000	0.000000	-0.633787	-0.065354	-0.282006	0.000000	0.000000	4.000000	23.000000	0.000000
22078.207984	0.154630	0.581022	0.098062	87.047325	144.992691	-161.235626	4.338008	0.000000	-2.486299	0.000000	0.000000	0.000000	-0.633787	-0.065354	-0.282006	0.000000	0.000000	4.000000	23.000000	0.000000
22078.211318	0.152319	0.580769	0.097399	87.034431	133.947220	-171.812775	4.367931	0.000000	-2.433346	0.000000	0.000000	0.000000	-0.693066	-0.075949	-0.198972	0.000000	0.000000	4.000000	23.000000	0.000000
22078.214651	0.152319	0.580769	0.097399	87.034431	133.947220	-171.812775	4.367931	0.000000	-2.433346	0.000000	0.000000	0.000000	-0.693066	-0.075949	-0.198972	0.000000	0.000000	4.000000	23.000000	0.000000
22078.217984	0.152319	0.580769	0.097399	87.034431	133.947220	-171.812775	4.367931	0.000000	-2.433346	0.000000	0.000000	0.000000	-0.693066	-0.075949	-0.198972	0.000000	0.000000	4.000000	23.000000	0.000000
22078.221318	0.149947	0.580556	0.097099	86.849426	123.542618	178.320984	4.404732	0.000000	-2.366080	0.000000	0.000000	0.000000	-0.711614	-0.063783	-0.089998	0.000000	0.000000	4.000000	23.000000	0.000000
22078.224651	0.149947	0.580556	0.097099	86.849426	123.542618	178.320984	4.404732	0.000000	-2.366080	0.000000	0.000000	0.000000	-0.711614	-0.063783	-0.089998	0.000000	0.000000	4.000000	23.000000	0.000000
22078.227984	0.149947	0.580556	0.097099	86.849426	123.542618	178.320984	4.404732	0.000000	-2.366080	0.000000	0.000000	0.000000	-0.711614	-0.063783	-0.089998	0.000000	0.000000	4.000000	23.000000	0.000000
22078.231318	0.147553	0.580377	0.097112	86.529091	114.765839	170.004395	4.446236	0.000000	-2.287135	0.000000	0.000000	0.000000	-0.718232	-0.053924	0.003950	0.000000	0.000000	4.000000	23.000000	0.000000
22078.234651	0.147553	0.580377	0.097112	86.529091	114.765839	170.004395	4.446236	0.000000	-2.287135	0.000000	0.000000	0.000000	-0.718232	-0.053924	0.003950	0.000000	0.000000	4.000000	23.000000	0.000000
22078.237984	0.147553	0.580377	0.097112	86.529091	114.765839	170.004395	4.446236	0.000000	-2.287135	0.000000	0.000000	0.000000	-0.718232	-0.053924	0.003950	0.000000	0.000000	4.000000	23.000000	0.000000
22078.241318	0.145173	0.580258	0.097483	86.135986	107.884247	162.561142	4.490528	0.000000	-2.198900	0.000000	0.000000	0.000000	-0.713946	-0.035681	0.111244	0.000000	0.000000	4.000000	23.000000	0.000000
22078.244651	0.145173	0.580258	0.097483	86.135986	107.884247	162.561142	4.490528	0.000000	-2.198900	0.000000	0.000000	0.000000	-0.713946	-0.035681	0.111244	0.000000	0.000000	4.000000	23.000000	0.000000
22078.247984	0.145173	0.580258	0.097483	86.135986	107.884247	162.561142	4.490528	0.000000	-2.198900	0.000000	0.000000	0.000000	-0.713946	-0.035681	0.111244	0.000000	0.000000	4.000000	23.000000	0.000000
22078.251318	0.142926	0.580191	0.098141	85.731163	102.480316	156.200104	4.536579	0.000000	-2.102250	0.000000	0.000000	0.000000	-0.674226	-0.019893	0.197620	0.000000	0.000000	4.000000	23.000000	0.000000
22078.254651	0.142926	0.580191	0.098141	85.731163	102.480316	156.200104	4.536579	0.000000	-2.102250	0.000000	0.000000	0.000000	-0.674226	-0.019893	0.197620	0.000000	0.000000	4.000000	23.000000	0.000000
22078.257984	0.142926	0.580191	0.098141	85.731163	102.480316	156.200104	4.536579	0.000000	-2.102250	0.000000	0.000000	0.000000	-0.674226	-0.019893	0.197620	0.000000	0.000000	4.000000	23.000000	0.000000
22078.261318	0.140694	0.580138	0.099086	85.325966	98.490273	151.887833	4.580973	0.000000	-2.003670	0.000000	0.000000	0.000000	-0.669538	-0.015903	0.283550	0.000000	0.000000	4.000000	23.000000	0.000000
22078.264651	0.140694	0.580138	0.099086	85.325966	98.490273	151.887833	4.580973	0.000000	-2.003670	0.000000	0.000000	0.000000	-0.669538	-0.015903	0.283550	0.000000	0.000000	4.000000	23.000000	0.000000
22078.267984	0.140694	0.580138	0.099086	85.325966	98.490273	151.887833	4.580973	0.000000	-2.003670	0.000000	0.000000	0.000000	-0.669538	-0.015903	0.283550	0.000000	0.000000	4.000000	23.000000	0.000000
22078.271318	0.138587	0.580113	0.100206	84.976013	96.375710	149.785858	4.625133	0.000000	-1.899513	0.000000	0.000000	0.000000	-0.632218	-0.007477	0.335836	0.000000	0.000000	4.000000	23.000000	0.000000
22078.274651	0.138587	0.580113	0.100206	84.976013	96.375710	149.785858	4.625133	0.000000	-1.899513	0.000000	0.000000	0.000000	-0.632218	-0.007477	0.335836	0.000000	0.000000	4.000000	23.000000	0.000000
22078.277984	0.138587	0.580113	0.100206	84.976013	96.375710	149.785858	4.625133	0.000000	-1.899513	0.000000	0.000000	0.000000	-0.632218	-0.007477	0.335836	0.000000	0.000000	4.000000	23.000000	0.000000
22078.281318	0.136681	0.580034	0.101479	84.734703	96.437431	149.396835	4.666009	0.000000	-1.796763	0.000000	0.000000	0.000000	-0.571774	-0.023843	0.382060	0.000000	0.000000	4.000000	23.000000	0.000000
22078.284651	0.136681	0.580034	0.101479	84.734703	96.437431	149.396835	4.666009	0.000000	-1.796763	0.000000	0.000000	0.000000	-0.571774	-0.023843	0.382060	0.000000	0.000000	4.000000	23.000000	0.000000
22078.287984	0.136681	0.580034	0.101479	84.734703	96.437431	149.396835	4.666009	0.000000	-1.796763	0.000000	0.000000	0.000000	-0.571774	-0.023843	0.382060	0.000000	0.000000	4.000000	23.000000	0.000000
22078.291318	0.134981	0.579946	0.102817	84.586914	97.954849	149.981201	4.702243	0.000000	-1.699678	0.000000	0.000000	0.000000	-0.509924	-0.026356	0.401152	0.000000	0.000000	4.000000	23.000000	0.000000
22078.294651	0.134981	0.579946	0.102817	84.586914	97.954849	149.981201	4.702243	0.000000	-1.699678	0.000000	0.000000	0.000000	-0.509924	-0.026356	0.401152	0.000000	0.000000	4.000000	23.000000	0.000000
22078.297984	0.134981	0.579946	0.102817	84.586914	97.954849	149.981201	4.702243	0.000000	-1.699678	0.000000	0.000000	0.000000	-0.509924	-0.026356	0.401152	0.000000	0.000000	4.000000	23.000000	0.000000
22078.301318	0.133546	0.579838	0.104228	84.499825	100.361092	151.637741	4.733534	0.000000	-1.610482	0.000000	0.000000	0.000000	-0.430541	-0.032500	0.423356	0.000000	0.000000	4.000000	23.000000	0.000000
22078.304651	0.133546	0.579838	0.104228	84.499825	100.361092	151.637741	4.733534	0.000000	-1.610482	0.000000	0.000000	0.000000	-0.430541	-0.032500	0.423356	0.000000	0.000000	4.000000	23.000000	0.000000
22078.307984	0.133546	0.579838	0.104228	84.499825	100.361092	151.637741	4.733534	0.000000	-1.610482	0.000000	0.000000	0.000000	-0.430541	-0.032500	0.423356	0.000000	0.000000	4.000000	23.000000	0.000000
22078.311318	0.132413	0.579685	0.105751	84.468163	103.066269	153.963959	4.759554	0.000000	-1.531875	0.000000	0.000000	0.000000	-0.339960	-0.045915	0.457011	0.000000	0.000000	4.000000	23.000000	0.000000
22078.314651	0.132413	0.579685	0.105751	84.468163	103.066269	153.963959	4.759554	0.000000	-1.531875	0.000000	0.000000	0.000000	-0.339960	-0.045915	0.457011	0.000000	0.000000	4.000000	23.000000	0.000000
22078.317984	0.132413	0.579685	0.105751	84.468163	103.066269	153.963959	4.759554	0.000000	-1.531875	0.000000	0.000000	0.000000	-0.339960	-0.045915	0.457011	0.000000	0.000000	4.000000	23.000000	0.000000
22078.321318	0.131626	0.579510	0.107333	84.440002	105.697388	156.226334	4.780494	0.000000	-1.465224	0.000000	0.000000	0.000000	-0.236095	-0.052510	0.474459	0.000000	0.000000	4.000000	23.000000	0.000000
22078.324651	0.131626	0.579510	0.107333	84.440002	105.697388	156.226334	4.780494	0.000000	-1.465224	0.000000	0.000000	0.000000	-0.236095	-0.052510	0.474459	0.000000	0.000000	4.000000	23.000000	0.000000
22078.327984	0.131626	0.579510	0.107333	84.405220	107.872528	158.035629	4.796133	0.000000	-1.413190	0.000000	0.000000	0.000000	-0.236095	-0.052510	0.474459	0.000000	0.000000	4.000000	23.000000	0.000000
22078.331318	0.131237	0.579300	0.108825	84.405220	107.872528	158.035629	4.796133	0.000000	-1.413190	0.000000	0.000000	0.000000	-0.116549	-0.062761	0.447568	0.000000	0.000000	4.000000	23.000000	0.000000
22078.334651	0.131237	0.579300	0.108825	84.405220	107.872528	158.035629	4.796133	0.000000	-1.413190	0.000000	0.000000	0.000000	-0.116549	-0.062761	0.447568	0.000000	0.000000	4.000000	23.000000	0.000000
22078.337984	0.131237	0.579300	0.108825	84.357254	110.249969	160.273880	4.805930	0.000000	-1.379507	0.000000	0.000000	0.000000	-0.116549	-0.062761	0.447568	0.000000	0.000000	4.000000	23.000000	0.000000
22078.341318	0.131081	0.579000	0.110478	84.357254	110.249969	160.273880	4.805930	0.000000	-1.379507	0.000000	0.000000	0.000000	-0.046832	-0.090085	0.495956	0.000000	0.000000	4.000000	23.000000	0.000000
22078.344651	0.131081	0.579000	0.110478	84.357254	110.249969	160.273880	4.805930	0.000000	-1.379507	0.000000	0.000000	0.000000	-0.046832	-0.090085	0.495956	0.000000	0.000000	4.000000	23.000000	0.000000
22078.347984	0.131081	0.579000	0.110478	84.299614	112.701447	162.706604	4.813149	0.000000	-1.354104	0.000000	0.000000	0.000000	-0.046832	-0.090085	0.495956	0.000000	0.000000	4.000000	23.000000	0.000000
22078.351318	0.131261	0.578660	0.112118	84.299614	112.701447	162.706604	4.813149	0.000000	-1.354104	0.000000	0.000000	0.000000	0.053833	-0.102061	0.491995	0.000000	0.000000	4.000000	23.000000	0.000000
22078.354651	0.131261	0.578660	0.112118	84.299614	112.701447	162.706604	4.813149	0.000000	-1.354104	0.000000	0.000000	0.000000	0.053833	-0.102061	0.491995	0.000000	0.000000	4.000000	23.000000	0.000000
22078.357984	0.131261	0.578660	0.112118	84.223351	115.366692	165.334488	4.816293	0.000000	-1.342877	0.000000	0.000000	0.000000	0.053833	-0.102061	0.491995	0.000000	0.000000	4.000000	23.000000	0.000000
22078.361318	0.131748	0.578268	0.113615	84.223351	115.366692	165.334488	4.816293	0.000000	-1.342877	0.000000	0.000000	0.000000	0.146334	-0.117512	0.449018	0.000000	0.000000	4.000000	23.000000	0.000000
22078.364651	0.131748	0.578268	0.113615	84.223351	115.366692	165.334488	4.816293	0.000000	-1.342877	0.000000	0.000000	0.000000	0.146334	-0.117512	0.449018	0.000000	0.000000	4.000000	23.000000	0.000000
22078.367984	0.131748	0.578268	0.113615	84.129311	118.285942	168.194107	4.815520	0.000000	-1.345648	0.000000	0.000000	0.000000	0.146334	-0.117512	0.449018	0.000000	0.000000	4.000000	23.000000	0.000000
22078.371318	0.132462	0.577805	0.114972	84.129311	118.285942	168.194107	4.815520	0.000000	-1.345648	0.000000	0.000000	0.000000	0.214130	-0.138844	0.407099	0.000000	0.000000	4.000000	23.000000	0.000000
22078.374651	0.132462	0.577805	0.114972	84.129311	118.285942	168.194107	4.815520	0.000000	-1.345648	0.000000	0.000000	0.000000	0.214130	-0.138844	0.407099	0.000000	0.000000	4.000000	23.000000	0.000000
22078.377984	0.132462	0.577805	0.114972	84.036682	121.012184	170.836166	4.811873	0.000000	-1.358631	0.000000	0.000000	0.000000	0.214130	-0.138844	0.407099	0.000000	0.000000	4.000000	23.000000	0.000000
22078.381318	0.133365	0.577328	0.116146	84.036682	121.012184	170.836166	4.811873	0.000000	-1.358631	0.000000	0.000000	0.000000	0.270859	-0.143110	0.352277	0.000000	0.000000	4.000000	23.000000	0.000000
22078.384651	0.133365	0.577328	0.116146	84.036682	121.012184	170.836166	4.811873	0.000000	-1.358631	0.000000	0.000000	0.000000	0.270859	-0.143110	0.352277	0.000000	0.000000	4.000000	23.000000	0.000000
22078.387984	0.133365	0.577328	0.116146	83.964798	123.617218	173.318588	4.805642	0.000000	-1.380510	0.000000	0.000000	0.000000	0.270859	-0.143110	0.352277	0.000000	0.000000	4.000000	23.000000	0.000000
22078.391318	0.134445	0.576842	0.117080	83.964798	123.617218	173.318588	4.805642	0.000000	-1.380510	0.000000	0.000000	0.000000	0.323891	-0.145739	0.280227	0.000000	0.000000	4.000000	23.000000	0.000000
22078.394651	0.134445	0.576842	0.117080	83.964798	123.617218	173.318588	4.805642	0.000000	-1.380510	0.000000	0.000000	0.000000	0.323891	-0.145739	0.280227	0.000000	0.000000	4.000000	23.000000	0.000000
22078.397984	0.134445	0.576842	0.117080	83.927689	126.052505	175.592972	4.796723	0.000000	-1.411187	0.000000	0.000000	0.000000	0.323891	-0.145739	0.280227	0.000000	0.000000	4.000000	23.000000	0.000000
22078.401318	0.135652	0.576337	0.117807	83.927689	126.052505	175.592972	4.796723	0.000000	-1.411187	0.000000	0.000000	0.000000	0.362165	-0.151763	0.218244	0.000000	0.000000	4.000000	23.000000	0.000000
22078.404651	0.135652	0.576337	0.117807	83.927689	126.052505	175.592972	4.796723	0.000000	-1.411187	0.000000	0.000000	0.000000	0.362165	-0.151763	0.218244	0.000000	0.000000	4.000000	23.000000	0.000000
22078.407984	0.135652	0.576337	0.117807	83.904968	128.217575	177.586334	4.785655	0.000000	-1.448277	0.000000	0.000000	0.000000	0.362165	-0.151763	0.218244	0.000000	0.000000	4.000000	23.000000	0.000000
22078.411318	0.136869	0.575889	0.118320	83.904968	128.217575	177.586334	4.785655	0.000000	-1.448277	0.000000	0.000000	0.000000	0.365213	-0.134422	0.153849	0.000000	0.000000	4.000000	23.000000	0.000000
22078.414651	0.136869	0.575889	0.118320	83.904968	128.217575	177.586334	4.785655	0.000000	-1.448277	0.000000	0.000000	0.000000	0.365213	-0.134422	0.153849	0.000000	0.000000	4.000000	23.000000	0.000000
22078.417984	0.136869	0.575889	0.118320	83.876411	129.973694	179.177490	4.773613	0.000000	-1.487486	0.000000	0.000000	0.000000	0.365213	-0.134422	0.153849	0.000000	0.000000	4.000000	23.000000	0.000000
22078.421318	0.138161	0.575474	0.118648	83.876411	129.973694	179.177490	4.773613	0.000000	-1.487486	0.000000	0.000000	0.000000	0.387445	-0.124281	0.098275	0.000000	0.000000	4.000000	23.000000	0.000000
22078.424651	0.138161	0.575474	0.118648	83.876411	129.973694	179.177490	4.773613	0.000000	-1.487486	0.000000	0.000000	0.000000	0.387445	-0.124281	0.098275	0.000000	0.000000	4.000000	23.000000	0.000000
22078.427984	0.138161	0.575474	0.118648	83.823021	131.122757	-179.812500	4.759862	0.000000	-1.530918	0.000000	0.000000	0.000000	0.387445	-0.124281	0.098275	0.000000	0.000000	4.000000	23.000000	0.000000
22078.431318	0.139570	0.575120	0.118735	83.823021	131.122757	-179.812500	4.759862	0.000000	-1.530918	0.000000	0.000000	0.000000	0.422832	-0.106426	0.026075	0.000000	0.000000	4.000000	23.000000	0.000000
22078.434651	0.139570	0.575120	0.118735	83.823021	131.122757	-179.812500	4.759862	0.000000	-1.530918	0.000000	0.000000	0.000000	0.422832	-0.106426	0.026075	0.000000	0.000000	4.000000	23.000000	0.000000
22078.437984	0.139570	0.575120	0.118735	83.787163	131.847641	-179.229858	4.743513	0.000000	-1.580850	0.000000	0.000000	0.000000	0.422832	-0.106426	0.026075	0.000000	0.000000	4.000000	23.000000	0.000000
22078.441318	0.141022	0.574865	0.118630	83.787163	131.847641	-179.229858	4.743513	0.000000	-1.580850	0.000000	0.000000	0.000000	0.435420	-0.076461	-0.031423	0.000000	0.000000	4.000000	23.000000	0.000000
22078.444651	0.141022	0.574865	0.118630	83.787163	131.847641	-179.229858	4.743513	0.000000	-1.580850	0.000000	0.000000	0.000000	0.435420	-0.076461	-0.031423	0.000000	0.000000	4.000000	23.000000	0.000000
22078.447984	0.141022	0.574865	0.118630	83.798912	132.393066	-178.846527	4.725454	0.000000	-1.634037	0.000000	0.000000	0.000000	0.435420	-0.076461	-0.031423	0.000000	0.000000	4.000000	23.000000	0.000000
22078.451318	0.142461	0.574678	0.118353	83.798912	132.393066	-178.846527	4.725454	0.000000	-1.634037	0.000000	0.000000	0.000000	0.431716	-0.056122	-0.083026	0.000000	0.000000	4.000000	23.000000	0.000000
22078.454651	0.142461	0.574678	0.118353	83.798912	132.393066	-178.846527	4.725454	0.000000	-1.634037	0.000000	0.000000	0.000000	0.431716	-0.056122	-0.083026	0.000000	0.000000	4.000000	23.000000	0.000000
22078.457984	0.142461	0.574678	0.118353	83.887947	133.237137	-178.221939	4.706291	0.000000	-1.688439	0.000000	0.000000	0.000000	0.431716	-0.056122	-0.083026	0.000000	0.000000	4.000000	23.000000	0.000000
22078.461318	0.143801	0.574623	0.117913	83.887947	133.237137	-178.221939	4.706291	0.000000	-1.688439	0.000000	0.000000	0.000000	0.402137	-0.016252	-0.132164	0.000000	0.000000	4.000000	23.000000	0.000000
22078.464651	0.143801	0.574623	0.117913	83.887947	133.237137	-178.221939	4.706291	0.000000	-1.688439	0.000000	0.000000	0.000000	0.402137	-0.016252	-0.132164	0.000000	0.000000	4.000000	23.000000	0.000000
22078.467984	0.143801	0.574623	0.117913	84.088943	134.859329	-176.869080	4.687062	0.000000	-1.741107	0.000000	0.000000	0.000000	0.402137	-0.016252	-0.132164	0.000000	0.000000	4.000000	23.000000	0.000000
22078.471318	0.145043	0.574585	0.117313	84.088943	134.859329	-176.869080	4.687062	0.000000	-1.741107	0.000000	0.000000	0.000000	0.372517	-0.011533	-0.179919	0.000000	0.000000	4.000000	23.000000	0.000000
22078.474651	0.145043	0.574585	0.117313	84.088943	134.859329	-176.869080	4.687062	0.000000	-1.741107	0.000000	0.000000	0.000000	0.372517	-0.011533	-0.179919	0.000000	0.000000	4.000000	23.000000	0.000000
22078.477984	0.145043	0.574585	0.117313	84.383469	137.327774	-174.740768	4.667761	0.000000	-1.792209	0.000000	0.000000	0.000000	0.372517	-0.011533	-0.179919	0.000000	0.000000	4.000000	23.000000	0.000000
22078.481318	0.146142	0.574622	0.116613	84.383469	137.327774	-174.740768	4.667761	0.000000	-1.792209	0.000000	0.000000	0.000000	0.329620	0.011005	-0.210108	0.000000	0.000000	4.000000	23.000000	0.000000
22078.484651	0.146142	0.574622	0.116613	84.383469	137.327774	-174.740768	4.667761	0.000000	-1.792209	0.000000	0.000000	0.000000	0.329620	0.011005	-0.210108	0.000000	0.000000	4.000000	23.000000	0.000000
22078.487984	0.146142	0.574622	0.116613	84.698837	140.238693	-172.083954	4.649272	0.000000	-1.839637	0.000000	0.000000	0.000000	0.329620	0.011005	-0.210108	0.000000	0.000000	4.000000	23.000000	0.000000
22078.491318	0.147052	0.574740	0.115862	84.698837	140.238693	-172.083954	4.649272	0.000000	-1.839637	0.000000	0.000000	0.000000	0.273023	0.035658	-0.225210	0.000000	0.000000	4.000000	23.000000	0.000000
22078.494651	0.147052	0.574740	0.115862	84.698837	140.238693	-172.083954	4.649272	0.000000	-1.839637	0.000000	0.000000	0.000000	0.273023	0.035658	-0.225210	0.000000	0.000000	4.000000	23.000000	0.000000
[truncated: 456 more rows]
