# Supplementary material for: Haptic Guidance Needs to Be Intuitive Not Just Informative to Improve Human Motor Accuracy
Source: PLoS One. 2016 Mar 16;11(3):e0150912. doi: 10.1371/journal.pone.0150912 (PMC4794196; doi:10.1371/journal.pone.0150912)
Supplement: S2 Data — (ZIP) [file pone.0150912.s002.zip › Subject2/exp2_0048.txt]

Time	PosX	PosY	PosZ	RotX	RotY	RotZ	ForceX	ForceY	ForceZ	MomentX	MomentY	MomentZ	VelocityX	VelocityY	VelocityZ	CalibratedWeight	ButtonDown	Condition	Trial	Visual
22081.747984	0.002276	0.532688	0.242077	86.874321	74.446815	112.874519	4.606178	0.000000	-1.945026	0.000000	0.000000	0.000000	0.019943	0.012486	0.008220	0.000000	1.000000	4.000000	24.000000	0.000000
22081.751318	0.002873	0.532733	0.241958	86.874321	74.446815	112.874519	4.606178	0.000000	-1.945026	0.000000	0.000000	0.000000	0.179104	0.013591	-0.035844	0.000000	1.000000	4.000000	24.000000	0.000000
22081.754651	0.002873	0.532733	0.241958	86.874321	74.446815	112.874519	4.606178	0.000000	-1.945026	0.000000	0.000000	0.000000	0.179104	0.013591	-0.035844	0.000000	1.000000	4.000000	24.000000	0.000000
22081.757984	0.002873	0.532733	0.241958	86.879143	75.043991	113.318802	4.601377	0.000000	-1.956356	0.000000	0.000000	0.000000	0.179104	0.013591	-0.035844	0.000000	1.000000	4.000000	24.000000	0.000000
22081.761318	0.004365	0.532657	0.241782	86.879143	75.043991	113.318802	4.601377	0.000000	-1.956356	0.000000	0.000000	0.000000	0.447729	-0.022832	-0.052854	0.000000	1.000000	4.000000	24.000000	0.000000
22081.764651	0.004365	0.532657	0.241782	86.879143	75.043991	113.318802	4.601377	0.000000	-1.956356	0.000000	0.000000	0.000000	0.447729	-0.022832	-0.052854	0.000000	1.000000	4.000000	24.000000	0.000000
22081.767984	0.004365	0.532657	0.241782	86.916245	75.965157	114.093864	4.590592	0.000000	-1.981529	0.000000	0.000000	0.000000	0.447729	-0.022832	-0.052854	0.000000	1.000000	4.000000	24.000000	0.000000
22081.771318	0.005921	0.532595	0.241375	86.916245	75.965157	114.093864	4.590592	0.000000	-1.981529	0.000000	0.000000	0.000000	0.466834	-0.018582	-0.121959	0.000000	1.000000	4.000000	24.000000	0.000000
22081.774651	0.005921	0.532595	0.241375	86.916245	75.965157	114.093864	4.590592	0.000000	-1.981529	0.000000	0.000000	0.000000	0.466834	-0.018582	-0.121959	0.000000	1.000000	4.000000	24.000000	0.000000
22081.777984	0.005921	0.532595	0.241375	87.212730	75.036018	112.855583	4.578558	0.000000	-2.009181	0.000000	0.000000	0.000000	0.466834	-0.018582	-0.121959	0.000000	1.000000	4.000000	24.000000	0.000000
22081.781318	0.007341	0.532769	0.240828	87.212730	75.036018	112.855583	4.578558	0.000000	-2.009181	0.000000	0.000000	0.000000	0.426089	0.052163	-0.164112	0.000000	1.000000	4.000000	24.000000	0.000000
22081.784651	0.007341	0.532769	0.240828	87.212730	75.036018	112.855583	4.578558	0.000000	-2.009181	0.000000	0.000000	0.000000	0.426089	0.052163	-0.164112	0.000000	1.000000	4.000000	24.000000	0.000000
22081.787984	0.007341	0.532769	0.240828	87.906784	72.127007	109.308815	4.566896	0.000000	-2.035549	0.000000	0.000000	0.000000	0.426089	0.052163	-0.164112	0.000000	1.000000	4.000000	24.000000	0.000000
22081.791318	0.009386	0.532828	0.240105	87.906784	72.127007	109.308815	4.566896	0.000000	-2.035549	0.000000	0.000000	0.000000	0.613479	0.017783	-0.217059	0.000000	1.000000	4.000000	24.000000	0.000000
22081.794651	0.009386	0.532828	0.240105	87.906784	72.127007	109.308815	4.566896	0.000000	-2.035549	0.000000	0.000000	0.000000	0.613479	0.017783	-0.217059	0.000000	1.000000	4.000000	24.000000	0.000000
22081.797984	0.009386	0.532828	0.240105	88.794228	62.826839	99.238968	4.550061	0.000000	-2.072908	0.000000	0.000000	0.000000	0.613479	0.017783	-0.217059	0.000000	1.000000	4.000000	24.000000	0.000000
22081.801318	0.011026	0.532818	0.239097	88.794228	62.826839	99.238968	4.550061	0.000000	-2.072908	0.000000	0.000000	0.000000	0.491833	-0.003104	-0.302139	0.000000	1.000000	4.000000	24.000000	0.000000
22081.804651	0.011026	0.532818	0.239097	88.794228	62.826839	99.238968	4.550061	0.000000	-2.072908	0.000000	0.000000	0.000000	0.491833	-0.003104	-0.302139	0.000000	1.000000	4.000000	24.000000	0.000000
22081.807984	0.011026	0.532818	0.239097	89.442574	-6.411855	29.107849	4.534927	0.000000	-2.105811	0.000000	0.000000	0.000000	0.491833	-0.003104	-0.302139	0.000000	1.000000	4.000000	24.000000	0.000000
22081.811318	0.013087	0.532886	0.237922	89.442574	-6.411855	29.107849	4.534927	0.000000	-2.105811	0.000000	0.000000	0.000000	0.618250	0.020533	-0.352529	0.000000	1.000000	4.000000	24.000000	0.000000
22081.814651	0.013087	0.532886	0.237922	89.442574	-6.411855	29.107849	4.534927	0.000000	-2.105811	0.000000	0.000000	0.000000	0.618250	0.020533	-0.352529	0.000000	1.000000	4.000000	24.000000	0.000000
22081.817984	0.013087	0.532886	0.237922	88.819321	-69.393440	-34.823002	4.515846	0.000000	-2.146423	0.000000	0.000000	0.000000	0.618250	0.020533	-0.352529	0.000000	1.000000	4.000000	24.000000	0.000000
22081.821318	0.015535	0.533009	0.236708	88.819321	-69.393440	-34.823002	4.515846	0.000000	-2.146423	0.000000	0.000000	0.000000	0.734592	0.036828	-0.364401	0.000000	1.000000	4.000000	24.000000	0.000000
22081.824651	0.015535	0.533009	0.236708	88.819321	-69.393440	-34.823002	4.515846	0.000000	-2.146423	0.000000	0.000000	0.000000	0.734592	0.036828	-0.364401	0.000000	1.000000	4.000000	24.000000	0.000000
22081.827984	0.015535	0.533009	0.236708	87.831375	-79.199867	-45.534519	4.493332	0.000000	-2.193163	0.000000	0.000000	0.000000	0.734592	0.036828	-0.364401	0.000000	1.000000	4.000000	24.000000	0.000000
22081.831318	0.017943	0.533096	0.235519	87.831375	-79.199867	-45.534519	4.493332	0.000000	-2.193163	0.000000	0.000000	0.000000	0.722445	0.026158	-0.356635	0.000000	1.000000	4.000000	24.000000	0.000000
22081.834651	0.017943	0.533096	0.235519	87.831375	-79.199867	-45.534519	4.493332	0.000000	-2.193163	0.000000	0.000000	0.000000	0.722445	0.026158	-0.356635	0.000000	1.000000	4.000000	24.000000	0.000000
22081.837984	0.017943	0.533096	0.235519	86.904396	-79.601021	-46.763393	4.470738	0.000000	-2.238862	0.000000	0.000000	0.000000	0.722445	0.026158	-0.356635	0.000000	1.000000	4.000000	24.000000	0.000000
22081.841318	0.020804	0.533320	0.234339	86.904396	-79.601021	-46.763393	4.470738	0.000000	-2.238862	0.000000	0.000000	0.000000	0.858147	0.067179	-0.353846	0.000000	0.000000	4.000000	24.000000	0.000000
22081.844651	0.020804	0.533320	0.234339	86.904396	-79.601021	-46.763393	4.470738	0.000000	-2.238862	0.000000	0.000000	0.000000	0.858147	0.067179	-0.353846	0.000000	0.000000	4.000000	24.000000	0.000000
22081.847984	0.020804	0.533320	0.234339	86.094696	-76.736122	-44.273670	4.444227	0.000000	-2.291037	0.000000	0.000000	0.000000	0.858147	0.067179	-0.353846	0.000000	0.000000	4.000000	24.000000	0.000000
22081.851318	0.023852	0.533488	0.233161	86.094696	-76.736122	-44.273670	4.444227	0.000000	-2.291037	0.000000	0.000000	0.000000	0.914480	0.050316	-0.353394	0.000000	0.000000	4.000000	24.000000	0.000000
22081.854651	0.023852	0.533488	0.233161	86.094696	-76.736122	-44.273670	4.444227	0.000000	-2.291037	0.000000	0.000000	0.000000	0.914480	0.050316	-0.353394	0.000000	0.000000	4.000000	24.000000	0.000000
22081.857984	0.023852	0.533488	0.233161	85.406754	-72.680664	-39.941906	4.415694	0.000000	-2.345558	0.000000	0.000000	0.000000	0.914480	0.050316	-0.353394	0.000000	0.000000	4.000000	24.000000	0.000000
22081.861318	0.026795	0.533757	0.232042	85.406754	-72.680664	-39.941906	4.415694	0.000000	-2.345558	0.000000	0.000000	0.000000	0.882803	0.080948	-0.335828	0.000000	0.000000	4.000000	24.000000	0.000000
22081.864651	0.026795	0.533757	0.232042	85.406754	-72.680664	-39.941906	4.415694	0.000000	-2.345558	0.000000	0.000000	0.000000	0.882803	0.080948	-0.335828	0.000000	0.000000	4.000000	24.000000	0.000000
22081.867984	0.026795	0.533757	0.232042	84.786842	-68.494225	-35.460144	4.387676	0.000000	-2.397562	0.000000	0.000000	0.000000	0.882803	0.080948	-0.335828	0.000000	0.000000	4.000000	24.000000	0.000000
22081.871318	0.029826	0.534064	0.230900	84.786842	-68.494225	-35.460144	4.387676	0.000000	-2.397562	0.000000	0.000000	0.000000	0.909353	0.091845	-0.342693	0.000000	0.000000	4.000000	24.000000	0.000000
22081.874651	0.029826	0.534064	0.230900	84.786842	-68.494225	-35.460144	4.387676	0.000000	-2.397562	0.000000	0.000000	0.000000	0.909353	0.091845	-0.342693	0.000000	0.000000	4.000000	24.000000	0.000000
22081.877984	0.029826	0.534064	0.230900	84.202415	-64.973900	-31.456888	4.358321	0.000000	-2.450518	0.000000	0.000000	0.000000	0.909353	0.091845	-0.342693	0.000000	0.000000	4.000000	24.000000	0.000000
22081.881318	0.032812	0.534382	0.229693	84.202415	-64.973900	-31.456888	4.358321	0.000000	-2.450518	0.000000	0.000000	0.000000	0.895917	0.095441	-0.362033	0.000000	0.000000	4.000000	24.000000	0.000000
22081.884651	0.032812	0.534382	0.229693	84.202415	-64.973900	-31.456888	4.358321	0.000000	-2.450518	0.000000	0.000000	0.000000	0.895917	0.095441	-0.362033	0.000000	0.000000	4.000000	24.000000	0.000000
22081.887984	0.032812	0.534382	0.229693	83.619576	-62.483574	-28.132879	4.328500	0.000000	-2.502815	0.000000	0.000000	0.000000	0.895917	0.095441	-0.362033	0.000000	0.000000	4.000000	24.000000	0.000000
22081.891318	0.035690	0.534657	0.228448	83.619576	-62.483574	-28.132879	4.328500	0.000000	-2.502815	0.000000	0.000000	0.000000	0.863126	0.082607	-0.373504	0.000000	0.000000	4.000000	24.000000	0.000000
22081.894651	0.035690	0.534657	0.228448	83.619576	-62.483574	-28.132879	4.328500	0.000000	-2.502815	0.000000	0.000000	0.000000	0.863126	0.082607	-0.373504	0.000000	0.000000	4.000000	24.000000	0.000000
22081.897984	0.035690	0.534657	0.228448	83.053780	-60.798016	-25.565838	4.298872	0.000000	-2.553370	0.000000	0.000000	0.000000	0.863126	0.082607	-0.373504	0.000000	0.000000	4.000000	24.000000	0.000000
22081.901318	0.038521	0.534944	0.227140	83.053780	-60.798016	-25.565838	4.298872	0.000000	-2.553370	0.000000	0.000000	0.000000	0.849471	0.086128	-0.392512	0.000000	0.000000	4.000000	24.000000	0.000000
22081.904651	0.038521	0.534944	0.227140	83.053780	-60.798016	-25.565838	4.298872	0.000000	-2.553370	0.000000	0.000000	0.000000	0.849471	0.086128	-0.392512	0.000000	0.000000	4.000000	24.000000	0.000000
22081.907984	0.038521	0.534944	0.227140	82.532684	-59.632095	-23.837610	4.268802	0.000000	-2.603331	0.000000	0.000000	0.000000	0.849471	0.086128	-0.392512	0.000000	0.000000	4.000000	24.000000	0.000000
22081.911318	0.041340	0.535226	0.225784	82.532684	-59.632095	-23.837610	4.268802	0.000000	-2.603331	0.000000	0.000000	0.000000	0.845709	0.084496	-0.406533	0.000000	0.000000	4.000000	24.000000	0.000000
22081.914651	0.041340	0.535226	0.225784	82.532684	-59.632095	-23.837610	4.268802	0.000000	-2.603331	0.000000	0.000000	0.000000	0.845709	0.084496	-0.406533	0.000000	0.000000	4.000000	24.000000	0.000000
22081.917984	0.041340	0.535226	0.225784	82.108276	-58.730537	-22.394592	4.238093	0.000000	-2.653029	0.000000	0.000000	0.000000	0.845709	0.084496	-0.406533	0.000000	0.000000	4.000000	24.000000	0.000000
22081.921318	0.044144	0.535498	0.224350	82.108276	-58.730537	-22.394592	4.238093	0.000000	-2.653029	0.000000	0.000000	0.000000	0.841161	0.081763	-0.430370	0.000000	0.000000	4.000000	24.000000	0.000000
22081.924651	0.044144	0.535498	0.224350	82.108276	-58.730537	-22.394592	4.238093	0.000000	-2.653029	0.000000	0.000000	0.000000	0.841161	0.081763	-0.430370	0.000000	0.000000	4.000000	24.000000	0.000000
22081.927984	0.044144	0.535498	0.224350	81.815300	-57.904377	-20.800779	4.206582	0.000000	-2.702715	0.000000	0.000000	0.000000	0.841161	0.081763	-0.430370	0.000000	0.000000	4.000000	24.000000	0.000000
22081.931318	0.046934	0.535728	0.222872	81.815300	-57.904377	-20.800779	4.206582	0.000000	-2.702715	0.000000	0.000000	0.000000	0.837100	0.068912	-0.443208	0.000000	0.000000	4.000000	24.000000	0.000000
22081.934651	0.046934	0.535728	0.222872	81.815300	-57.904377	-20.800779	4.206582	0.000000	-2.702715	0.000000	0.000000	0.000000	0.837100	0.068912	-0.443208	0.000000	0.000000	4.000000	24.000000	0.000000
22081.937984	0.046934	0.535728	0.222872	81.681099	-57.105774	-19.017746	4.174437	0.000000	-2.752104	0.000000	0.000000	0.000000	0.837100	0.068912	-0.443208	0.000000	0.000000	4.000000	24.000000	0.000000
22081.941318	0.049709	0.535969	0.221329	81.681099	-57.105774	-19.017746	4.174437	0.000000	-2.752104	0.000000	0.000000	0.000000	0.832398	0.072251	-0.462918	0.000000	0.000000	4.000000	24.000000	0.000000
22081.944651	0.049709	0.535969	0.221329	81.681099	-57.105774	-19.017746	4.174437	0.000000	-2.752104	0.000000	0.000000	0.000000	0.832398	0.072251	-0.462918	0.000000	0.000000	4.000000	24.000000	0.000000
22081.947984	0.049709	0.535969	0.221329	81.671852	-56.438385	-17.488735	4.141537	0.000000	-2.801369	0.000000	0.000000	0.000000	0.832398	0.072251	-0.462918	0.000000	0.000000	4.000000	24.000000	0.000000
22081.951318	0.052460	0.536172	0.219626	81.671852	-56.438385	-17.488735	4.141537	0.000000	-2.801369	0.000000	0.000000	0.000000	0.825275	0.060930	-0.510983	0.000000	0.000000	4.000000	24.000000	0.000000
22081.954651	0.052460	0.536172	0.219626	81.671852	-56.438385	-17.488735	4.141537	0.000000	-2.801369	0.000000	0.000000	0.000000	0.825275	0.060930	-0.510983	0.000000	0.000000	4.000000	24.000000	0.000000
22081.957984	0.052460	0.536172	0.219626	81.680321	-56.159172	-16.781994	4.107360	0.000000	-2.851244	0.000000	0.000000	0.000000	0.825275	0.060930	-0.510983	0.000000	0.000000	4.000000	24.000000	0.000000
22081.961318	0.055154	0.536395	0.217774	81.680321	-56.159172	-16.781994	4.107360	0.000000	-2.851244	0.000000	0.000000	0.000000	0.808176	0.066805	-0.555537	0.000000	0.000000	4.000000	24.000000	0.000000
22081.964651	0.055154	0.536395	0.217774	81.680321	-56.159172	-16.781994	4.107360	0.000000	-2.851244	0.000000	0.000000	0.000000	0.808176	0.066805	-0.555537	0.000000	0.000000	4.000000	24.000000	0.000000
22081.967984	0.055154	0.536395	0.217774	81.725784	-56.392864	-16.799412	4.072195	0.000000	-2.901245	0.000000	0.000000	0.000000	0.808176	0.066805	-0.555537	0.000000	0.000000	4.000000	24.000000	0.000000
22081.971318	0.057786	0.536632	0.215740	81.725784	-56.392864	-16.799412	4.072195	0.000000	-2.901245	0.000000	0.000000	0.000000	0.789738	0.071264	-0.610165	0.000000	0.000000	4.000000	24.000000	0.000000
22081.974651	0.057786	0.536632	0.215740	81.725784	-56.392864	-16.799412	4.072195	0.000000	-2.901245	0.000000	0.000000	0.000000	0.789738	0.071264	-0.610165	0.000000	0.000000	4.000000	24.000000	0.000000
22081.977984	0.057786	0.536632	0.215740	81.806885	-56.930470	-16.930275	4.035798	0.000000	-2.951666	0.000000	0.000000	0.000000	0.789738	0.071264	-0.610165	0.000000	0.000000	4.000000	24.000000	0.000000
22081.981318	0.060387	0.536921	0.213516	81.806885	-56.930470	-16.930275	4.035798	0.000000	-2.951666	0.000000	0.000000	0.000000	0.780119	0.086561	-0.667234	0.000000	0.000000	4.000000	24.000000	0.000000
22081.984651	0.060387	0.536921	0.213516	81.806885	-56.930470	-16.930275	4.035798	0.000000	-2.951666	0.000000	0.000000	0.000000	0.780119	0.086561	-0.667234	0.000000	0.000000	4.000000	24.000000	0.000000
22081.987984	0.060387	0.536921	0.213516	81.951729	-57.417404	-16.996258	3.997757	0.000000	-3.002989	0.000000	0.000000	0.000000	0.780119	0.086561	-0.667234	0.000000	0.000000	4.000000	24.000000	0.000000
22081.991318	0.062916	0.537235	0.211056	81.951729	-57.417404	-16.996258	3.997757	0.000000	-3.002989	0.000000	0.000000	0.000000	0.758905	0.094132	-0.738162	0.000000	0.000000	4.000000	24.000000	0.000000
22081.994651	0.062916	0.537235	0.211056	81.951729	-57.417404	-16.996258	3.997757	0.000000	-3.002989	0.000000	0.000000	0.000000	0.758905	0.094132	-0.738162	0.000000	0.000000	4.000000	24.000000	0.000000
22081.997984	0.062916	0.537235	0.211056	82.220039	-57.692791	-16.941792	3.957987	0.000000	-3.055215	0.000000	0.000000	0.000000	0.758905	0.094132	-0.738162	0.000000	0.000000	4.000000	24.000000	0.000000
22082.001318	0.065437	0.537593	0.208365	82.220039	-57.692791	-16.941792	3.957987	0.000000	-3.055215	0.000000	0.000000	0.000000	0.756250	0.107414	-0.807124	0.000000	0.000000	4.000000	24.000000	0.000000
22082.004651	0.065437	0.537593	0.208365	82.220039	-57.692791	-16.941792	3.957987	0.000000	-3.055215	0.000000	0.000000	0.000000	0.756250	0.107414	-0.807124	0.000000	0.000000	4.000000	24.000000	0.000000
22082.007984	0.065437	0.537593	0.208365	82.629509	-57.740208	-16.447477	3.915823	0.000000	-3.109072	0.000000	0.000000	0.000000	0.756250	0.107414	-0.807124	0.000000	0.000000	4.000000	24.000000	0.000000
22082.011318	0.068032	0.537965	0.205351	82.629509	-57.740208	-16.447477	3.915823	0.000000	-3.109072	0.000000	0.000000	0.000000	0.778383	0.111621	-0.904223	0.000000	0.000000	4.000000	24.000000	0.000000
22082.014651	0.068032	0.537965	0.205351	82.629509	-57.740208	-16.447477	3.915823	0.000000	-3.109072	0.000000	0.000000	0.000000	0.778383	0.111621	-0.904223	0.000000	0.000000	4.000000	24.000000	0.000000
22082.017984	0.068032	0.537965	0.205351	83.129105	-57.717396	-15.584202	3.869629	0.000000	-3.166383	0.000000	0.000000	0.000000	0.778383	0.111621	-0.904223	0.000000	0.000000	4.000000	24.000000	0.000000
22082.021318	0.070565	0.538345	0.201988	83.129105	-57.717396	-15.584202	3.869629	0.000000	-3.166383	0.000000	0.000000	0.000000	0.760056	0.114007	-1.008849	0.000000	0.000000	4.000000	24.000000	0.000000
22082.024651	0.070565	0.538345	0.201988	83.129105	-57.717396	-15.584202	3.869629	0.000000	-3.166383	0.000000	0.000000	0.000000	0.760056	0.114007	-1.008849	0.000000	0.000000	4.000000	24.000000	0.000000
22082.027984	0.070565	0.538345	0.201988	83.623482	-57.959812	-15.059994	3.820175	0.000000	-3.225875	0.000000	0.000000	0.000000	0.760056	0.114007	-1.008849	0.000000	0.000000	4.000000	24.000000	0.000000
22082.031318	0.073095	0.538730	0.198266	83.623482	-57.959812	-15.059994	3.820175	0.000000	-3.225875	0.000000	0.000000	0.000000	0.758914	0.115608	-1.116818	0.000000	0.000000	4.000000	24.000000	0.000000
22082.034651	0.073095	0.538730	0.198266	83.623482	-57.959812	-15.059994	3.820175	0.000000	-3.225875	0.000000	0.000000	0.000000	0.758914	0.115608	-1.116818	0.000000	0.000000	4.000000	24.000000	0.000000
22082.037984	0.073095	0.538730	0.198266	84.069244	-58.729698	-15.160527	3.766529	0.000000	-3.288352	0.000000	0.000000	0.000000	0.758914	0.115608	-1.116818	0.000000	0.000000	4.000000	24.000000	0.000000
22082.041318	0.075544	0.539145	0.194112	84.069244	-58.729698	-15.160527	3.766529	0.000000	-3.288352	0.000000	0.000000	0.000000	0.734812	0.124572	-1.245987	0.000000	0.000000	4.000000	24.000000	0.000000
22082.044651	0.075544	0.539145	0.194112	84.069244	-58.729698	-15.160527	3.766529	0.000000	-3.288352	0.000000	0.000000	0.000000	0.734812	0.124572	-1.245987	0.000000	0.000000	4.000000	24.000000	0.000000
22082.047984	0.075544	0.539145	0.194112	84.439369	-60.258717	-16.192270	3.708450	0.000000	-3.353714	0.000000	0.000000	0.000000	0.734812	0.124572	-1.245987	0.000000	0.000000	4.000000	24.000000	0.000000
22082.051318	0.077879	0.539571	0.189545	84.439369	-60.258717	-16.192270	3.708450	0.000000	-3.353714	0.000000	0.000000	0.000000	0.700260	0.127616	-1.370130	0.000000	0.000000	4.000000	24.000000	0.000000
22082.054651	0.077879	0.539571	0.189545	84.439369	-60.258717	-16.192270	3.708450	0.000000	-3.353714	0.000000	0.000000	0.000000	0.700260	0.127616	-1.370130	0.000000	0.000000	4.000000	24.000000	0.000000
22082.057984	0.077879	0.539571	0.189545	84.733070	-62.519768	-17.916071	3.645959	0.000000	-3.421547	0.000000	0.000000	0.000000	0.700260	0.127616	-1.370130	0.000000	0.000000	4.000000	24.000000	0.000000
22082.061318	0.080034	0.539987	0.184585	84.733070	-62.519768	-17.916071	3.645959	0.000000	-3.421547	0.000000	0.000000	0.000000	0.646461	0.124783	-1.488006	0.000000	0.000000	4.000000	24.000000	0.000000
22082.064651	0.080034	0.539987	0.184585	84.733070	-62.519768	-17.916071	3.645959	0.000000	-3.421547	0.000000	0.000000	0.000000	0.646461	0.124783	-1.488006	0.000000	0.000000	4.000000	24.000000	0.000000
22082.067984	0.080034	0.539987	0.184585	84.976837	-65.440353	-19.961857	3.579392	0.000000	-3.491125	0.000000	0.000000	0.000000	0.646461	0.124783	-1.488006	0.000000	0.000000	4.000000	24.000000	0.000000
22082.071318	0.082097	0.540479	0.179221	84.976837	-65.440353	-19.961857	3.579392	0.000000	-3.491125	0.000000	0.000000	0.000000	0.618916	0.147755	-1.609288	0.000000	0.000000	4.000000	24.000000	0.000000
22082.074651	0.082097	0.540479	0.179221	84.976837	-65.440353	-19.961857	3.579392	0.000000	-3.491125	0.000000	0.000000	0.000000	0.618916	0.147755	-1.609288	0.000000	0.000000	4.000000	24.000000	0.000000
22082.077984	0.082097	0.540479	0.179221	85.165108	-68.152863	-21.980083	3.507285	0.000000	-3.563558	0.000000	0.000000	0.000000	0.618916	0.147755	-1.609288	0.000000	0.000000	4.000000	24.000000	0.000000
22082.081318	0.084111	0.541026	0.173586	85.165108	-68.152863	-21.980083	3.507285	0.000000	-3.563558	0.000000	0.000000	0.000000	0.604306	0.163953	-1.690501	0.000000	0.000000	4.000000	24.000000	0.000000
22082.084651	0.084111	0.541026	0.173586	85.165108	-68.152863	-21.980083	3.507285	0.000000	-3.563558	0.000000	0.000000	0.000000	0.604306	0.163953	-1.690501	0.000000	0.000000	4.000000	24.000000	0.000000
22082.087984	0.084111	0.541026	0.173586	85.289856	-67.854309	-21.247940	3.430020	0.000000	-3.637989	0.000000	0.000000	0.000000	0.604306	0.163953	-1.690501	0.000000	0.000000	4.000000	24.000000	0.000000
22082.091318	0.086109	0.541734	0.167729	85.289856	-67.854309	-21.247940	3.430020	0.000000	-3.637989	0.000000	0.000000	0.000000	0.599492	0.212621	-1.757203	0.000000	0.000000	4.000000	24.000000	0.000000
22082.094651	0.086109	0.541734	0.167729	85.289856	-67.854309	-21.247940	3.430020	0.000000	-3.637989	0.000000	0.000000	0.000000	0.599492	0.212621	-1.757203	0.000000	0.000000	4.000000	24.000000	0.000000
22082.097984	0.086109	0.541734	0.167729	85.351265	-63.373734	-16.468962	3.347363	0.000000	-3.714184	0.000000	0.000000	0.000000	0.599492	0.212621	-1.757203	0.000000	0.000000	4.000000	24.000000	0.000000
22082.101318	0.088165	0.542530	0.161773	85.351265	-63.373734	-16.468962	3.347363	0.000000	-3.714184	0.000000	0.000000	0.000000	0.616633	0.238690	-1.786709	0.000000	0.000000	4.000000	24.000000	0.000000
22082.104651	0.088165	0.542530	0.161773	85.351265	-63.373734	-16.468962	3.347363	0.000000	-3.714184	0.000000	0.000000	0.000000	0.616633	0.238690	-1.786709	0.000000	0.000000	4.000000	24.000000	0.000000
22082.107984	0.088165	0.542530	0.161773	85.313499	-56.219475	-8.843342	3.259633	0.000000	-3.791411	0.000000	0.000000	0.000000	0.616633	0.238690	-1.786709	0.000000	0.000000	4.000000	24.000000	0.000000
22082.111318	0.090144	0.543467	0.155654	85.313499	-56.219475	-8.843342	3.259633	0.000000	-3.791411	0.000000	0.000000	0.000000	0.593946	0.280947	-1.835610	0.000000	0.000000	4.000000	24.000000	0.000000
22082.114651	0.090144	0.543467	0.155654	85.313499	-56.219475	-8.843342	3.259633	0.000000	-3.791411	0.000000	0.000000	0.000000	0.593946	0.280947	-1.835610	0.000000	0.000000	4.000000	24.000000	0.000000
22082.117984	0.090144	0.543467	0.155654	85.166405	-48.376057	0.122237	3.167182	0.000000	-3.868973	0.000000	0.000000	0.000000	0.593946	0.280947	-1.835610	0.000000	0.000000	4.000000	24.000000	0.000000
22082.121318	0.091892	0.544493	0.149326	85.166405	-48.376057	0.122237	3.167182	0.000000	-3.868973	0.000000	0.000000	0.000000	0.524263	0.308070	-1.898607	0.000000	0.000000	4.000000	24.000000	0.000000
22082.124651	0.091892	0.544493	0.149326	85.166405	-48.376057	0.122237	3.167182	0.000000	-3.868973	0.000000	0.000000	0.000000	0.524263	0.308070	-1.898607	0.000000	0.000000	4.000000	24.000000	0.000000
22082.127984	0.091892	0.544493	0.149326	84.944138	-41.465611	9.106161	3.070680	0.000000	-3.946002	0.000000	0.000000	0.000000	0.524263	0.308070	-1.898607	0.000000	0.000000	4.000000	24.000000	0.000000
22082.131318	0.093434	0.545585	0.142765	84.944138	-41.465611	9.106161	3.070680	0.000000	-3.946002	0.000000	0.000000	0.000000	0.462683	0.327402	-1.968179	0.000000	0.000000	4.000000	24.000000	0.000000
22082.134651	0.093434	0.545585	0.142765	84.944138	-41.465611	9.106161	3.070680	0.000000	-3.946002	0.000000	0.000000	0.000000	0.462683	0.327402	-1.968179	0.000000	0.000000	4.000000	24.000000	0.000000
22082.137984	0.093434	0.545585	0.142765	84.650970	-35.946407	16.647007	2.969155	0.000000	-4.022949	0.000000	0.000000	0.000000	0.462683	0.327402	-1.968179	0.000000	0.000000	4.000000	24.000000	0.000000
22082.141318	0.094853	0.546832	0.135942	84.650970	-35.946407	16.647007	2.969155	0.000000	-4.022949	0.000000	0.000000	0.000000	0.425752	0.374188	-2.046900	0.000000	0.000000	4.000000	24.000000	0.000000
22082.144651	0.094853	0.546832	0.135942	84.650970	-35.946407	16.647007	2.969155	0.000000	-4.022949	0.000000	0.000000	0.000000	0.425752	0.374188	-2.046900	0.000000	0.000000	4.000000	24.000000	0.000000
22082.147984	0.094853	0.546832	0.135942	84.325180	-31.562483	22.484291	2.860875	0.000000	-4.100657	0.000000	0.000000	0.000000	0.425752	0.374188	-2.046900	0.000000	0.000000	4.000000	24.000000	0.000000
22082.151318	0.096110	0.548209	0.128977	84.325180	-31.562483	22.484291	2.860875	0.000000	-4.100657	0.000000	0.000000	0.000000	0.376884	0.413216	-2.089470	0.000000	0.000000	4.000000	24.000000	0.000000
22082.154651	0.096110	0.548209	0.128977	84.325180	-31.562483	22.484291	2.860875	0.000000	-4.100657	0.000000	0.000000	0.000000	0.376884	0.413216	-2.089470	0.000000	0.000000	4.000000	24.000000	0.000000
22082.157984	0.096110	0.548209	0.128977	83.997238	-28.019123	26.505892	2.747451	0.000000	-4.177501	0.000000	0.000000	0.000000	0.376884	0.413216	-2.089470	0.000000	0.000000	4.000000	24.000000	0.000000
22082.161318	0.097291	0.549663	0.121881	83.997238	-28.019123	26.505892	2.747451	0.000000	-4.177501	0.000000	0.000000	0.000000	0.354307	0.436207	-2.128691	0.000000	0.000000	4.000000	24.000000	0.000000
22082.164651	0.097291	0.549663	0.121881	83.997238	-28.019123	26.505892	2.747451	0.000000	-4.177501	0.000000	0.000000	0.000000	0.354307	0.436207	-2.128691	0.000000	0.000000	4.000000	24.000000	0.000000
22082.167984	0.097291	0.549663	0.121881	83.674446	-25.069912	29.203196	2.627861	0.000000	-4.253745	0.000000	0.000000	0.000000	0.354307	0.436207	-2.128691	0.000000	0.000000	4.000000	24.000000	0.000000
22082.171318	0.098398	0.551207	0.114670	83.674446	-25.069912	29.203196	2.627861	0.000000	-4.253745	0.000000	0.000000	0.000000	0.332035	0.462954	-2.163304	0.000000	0.000000	4.000000	24.000000	0.000000
22082.174651	0.098398	0.551207	0.114670	83.674446	-25.069912	29.203196	2.627861	0.000000	-4.253745	0.000000	0.000000	0.000000	0.332035	0.462954	-2.163304	0.000000	0.000000	4.000000	24.000000	0.000000
22082.177984	0.098398	0.551207	0.114670	83.365288	-22.569769	31.453991	2.502055	0.000000	-4.328940	0.000000	0.000000	0.000000	0.332035	0.462954	-2.163304	0.000000	0.000000	4.000000	24.000000	0.000000
22082.181318	0.099325	0.552819	0.107384	83.365288	-22.569769	31.453991	2.502055	0.000000	-4.328940	0.000000	0.000000	0.000000	0.278274	0.483843	-2.185993	0.000000	0.000000	4.000000	24.000000	0.000000
22082.184651	0.099325	0.552819	0.107384	83.365288	-22.569769	31.453991	2.502055	0.000000	-4.328940	0.000000	0.000000	0.000000	0.278274	0.483843	-2.185993	0.000000	0.000000	4.000000	24.000000	0.000000
22082.187984	0.099325	0.552819	0.107384	83.080772	-20.494987	33.689011	2.371439	0.000000	-4.401850	0.000000	0.000000	0.000000	0.278274	0.483843	-2.185993	0.000000	0.000000	4.000000	24.000000	0.000000
22082.191318	0.099971	0.554496	0.100041	83.080772	-20.494987	33.689011	2.371439	0.000000	-4.401850	0.000000	0.000000	0.000000	0.193677	0.502926	-2.202813	0.000000	0.000000	4.000000	24.000000	0.000000
22082.194651	0.099971	0.554496	0.100041	83.080772	-20.494987	33.689011	2.371439	0.000000	-4.401850	0.000000	0.000000	0.000000	0.193677	0.502926	-2.202813	0.000000	0.000000	4.000000	24.000000	0.000000
22082.197984	0.099971	0.554496	0.100041	82.810669	-18.718338	36.365807	2.237065	0.000000	-4.471638	0.000000	0.000000	0.000000	0.193677	0.502926	-2.202813	0.000000	0.000000	4.000000	24.000000	0.000000
22082.201318	0.100253	0.556292	0.092749	82.810669	-18.718338	36.365807	2.237065	0.000000	-4.471638	0.000000	0.000000	0.000000	0.084715	0.538965	-2.187641	0.000000	0.000000	4.000000	24.000000	0.000000
22082.204651	0.100253	0.556292	0.092749	82.810669	-18.718338	36.365807	2.237065	0.000000	-4.471638	0.000000	0.000000	0.000000	0.084715	0.538965	-2.187641	0.000000	0.000000	4.000000	24.000000	0.000000
22082.207984	0.100253	0.556292	0.092749	82.550072	-17.175457	38.588741	2.101349	0.000000	-4.536996	0.000000	0.000000	0.000000	0.084715	0.538965	-2.187641	0.000000	0.000000	4.000000	24.000000	0.000000
22082.211318	0.100211	0.558203	0.085504	82.550072	-17.175457	38.588741	2.101349	0.000000	-4.536996	0.000000	0.000000	0.000000	-0.012739	0.573195	-2.173389	0.000000	0.000000	4.000000	24.000000	0.000000
22082.214651	0.100211	0.558203	0.085504	82.550072	-17.175457	38.588741	2.101349	0.000000	-4.536996	0.000000	0.000000	0.000000	-0.012739	0.573195	-2.173389	0.000000	0.000000	4.000000	24.000000	0.000000
22082.217984	0.100211	0.558203	0.085504	82.297066	-15.804698	39.902206	1.963769	0.000000	-4.598218	0.000000	0.000000	0.000000	-0.012739	0.573195	-2.173389	0.000000	0.000000	4.000000	24.000000	0.000000
22082.221318	0.099948	0.560255	0.078387	82.297066	-15.804698	39.902206	1.963769	0.000000	-4.598218	0.000000	0.000000	0.000000	-0.078656	0.615571	-2.135167	0.000000	0.000000	4.000000	24.000000	0.000000
22082.224651	0.099948	0.560255	0.078387	82.297066	-15.804698	39.902206	1.963769	0.000000	-4.598218	0.000000	0.000000	0.000000	-0.078656	0.615571	-2.135167	0.000000	0.000000	4.000000	24.000000	0.000000
22082.227984	0.099948	0.560255	0.078387	82.057274	-14.490672	41.159359	1.824952	0.000000	-4.655056	0.000000	0.000000	0.000000	-0.078656	0.615571	-2.135167	0.000000	0.000000	4.000000	24.000000	0.000000
22082.231318	0.099380	0.562404	0.071446	82.057274	-14.490672	41.159359	1.824952	0.000000	-4.655056	0.000000	0.000000	0.000000	-0.170415	0.644572	-2.082380	0.000000	0.000000	4.000000	24.000000	0.000000
22082.234651	0.099380	0.562404	0.071446	82.057274	-14.490672	41.159359	1.824952	0.000000	-4.655056	0.000000	0.000000	0.000000	-0.170415	0.644572	-2.082380	0.000000	0.000000	4.000000	24.000000	0.000000
22082.237984	0.099380	0.562404	0.071446	81.854591	-13.155952	42.584072	1.686675	0.000000	-4.706923	0.000000	0.000000	0.000000	-0.170415	0.644572	-2.082380	0.000000	0.000000	4.000000	24.000000	0.000000
22082.241318	0.098538	0.564610	0.064645	81.854591	-13.155952	42.584072	1.686675	0.000000	-4.706923	0.000000	0.000000	0.000000	-0.252750	0.661872	-2.040371	0.000000	0.000000	4.000000	24.000000	0.000000
22082.244651	0.098538	0.564610	0.064645	81.854591	-13.155952	42.584072	1.686675	0.000000	-4.706923	0.000000	0.000000	0.000000	-0.252750	0.661872	-2.040371	0.000000	0.000000	4.000000	24.000000	0.000000
22082.247984	0.098538	0.564610	0.064645	81.696053	-11.694975	44.316856	1.548024	0.000000	-4.754327	0.000000	0.000000	0.000000	-0.252750	0.661872	-2.040371	0.000000	0.000000	4.000000	24.000000	0.000000
22082.251318	0.097390	0.566837	0.057895	81.696053	-11.694975	44.316856	1.548024	0.000000	-4.754327	0.000000	0.000000	0.000000	-0.344388	0.668199	-2.025010	0.000000	0.000000	4.000000	24.000000	0.000000
22082.254651	0.097390	0.566837	0.057895	81.696053	-11.694975	44.316856	1.548024	0.000000	-4.754327	0.000000	0.000000	0.000000	-0.344388	0.668199	-2.025010	0.000000	0.000000	4.000000	24.000000	0.000000
22082.257984	0.097390	0.566837	0.057895	81.595009	-10.116884	46.280262	1.407223	0.000000	-4.797888	0.000000	0.000000	0.000000	-0.344388	0.668199	-2.025010	0.000000	0.000000	4.000000	24.000000	0.000000
22082.261318	0.095912	0.569009	0.051133	81.595009	-10.116884	46.280262	1.407223	0.000000	-4.797888	0.000000	0.000000	0.000000	-0.443501	0.651497	-2.028447	0.000000	0.000000	4.000000	24.000000	0.000000
22082.264651	0.095912	0.569009	0.051133	81.595009	-10.116884	46.280262	1.407223	0.000000	-4.797888	0.000000	0.000000	0.000000	-0.443501	0.651497	-2.028447	0.000000	0.000000	4.000000	24.000000	0.000000
22082.267984	0.095912	0.569009	0.051133	81.547783	-8.536906	48.198872	1.262703	0.000000	-4.837931	0.000000	0.000000	0.000000	-0.443501	0.651497	-2.028447	0.000000	0.000000	4.000000	24.000000	0.000000
22082.271318	0.094103	0.571150	0.044290	81.547783	-8.536906	48.198872	1.262703	0.000000	-4.837931	0.000000	0.000000	0.000000	-0.542633	0.642432	-2.052958	0.000000	0.000000	4.000000	24.000000	0.000000
22082.274651	0.094103	0.571150	0.044290	81.547783	-8.536906	48.198872	1.262703	0.000000	-4.837931	0.000000	0.000000	0.000000	-0.542633	0.642432	-2.052958	0.000000	0.000000	4.000000	24.000000	0.000000
22082.277984	0.094103	0.571150	0.044290	81.535080	-7.028889	50.031391	1.112298	0.000000	-4.874710	0.000000	0.000000	0.000000	-0.542633	0.642432	-2.052958	0.000000	0.000000	4.000000	24.000000	0.000000
22082.281318	0.091930	0.573255	0.037370	81.535080	-7.028889	50.031391	1.112298	0.000000	-4.874710	0.000000	0.000000	0.000000	-0.651956	0.631556	-2.076039	0.000000	0.000000	4.000000	24.000000	0.000000
22082.284651	0.091930	0.573255	0.037370	81.535080	-7.028889	50.031391	1.112298	0.000000	-4.874710	0.000000	0.000000	0.000000	-0.651956	0.631556	-2.076039	0.000000	0.000000	4.000000	24.000000	0.000000
22082.287984	0.091930	0.573255	0.037370	81.528305	-5.588046	51.840065	0.955582	0.000000	-4.907837	0.000000	0.000000	0.000000	-0.651956	0.631556	-2.076039	0.000000	0.000000	4.000000	24.000000	0.000000
22082.291318	0.089480	0.575338	0.030501	81.528305	-5.588046	51.840065	0.955582	0.000000	-4.907837	0.000000	0.000000	0.000000	-0.734945	0.624832	-2.060591	0.000000	0.000000	4.000000	24.000000	0.000000
22082.294651	0.089480	0.575338	0.030501	81.528305	-5.588046	51.840065	0.955582	0.000000	-4.907837	0.000000	0.000000	0.000000	-0.734945	0.624832	-2.060591	0.000000	0.000000	4.000000	24.000000	0.000000
22082.297984	0.089480	0.575338	0.030501	81.457603	-4.332849	53.461166	0.794635	0.000000	-4.936451	0.000000	0.000000	0.000000	-0.734945	0.624832	-2.060591	0.000000	0.000000	4.000000	24.000000	0.000000
22082.301318	0.086744	0.577397	0.023685	81.457603	-4.332849	53.461166	0.794635	0.000000	-4.936451	0.000000	0.000000	0.000000	-0.820875	0.617526	-2.044764	0.000000	0.000000	4.000000	24.000000	0.000000
22082.304651	0.086744	0.577397	0.023685	81.457603	-4.332849	53.461166	0.794635	0.000000	-4.936451	0.000000	0.000000	0.000000	-0.820875	0.617526	-2.044764	0.000000	0.000000	4.000000	24.000000	0.000000
22082.307984	0.086744	0.577397	0.023685	81.248444	-3.429406	54.682125	0.629124	0.000000	-4.960262	0.000000	0.000000	0.000000	-0.820875	0.617526	-2.044764	0.000000	0.000000	4.000000	24.000000	0.000000
22082.311318	0.083712	0.579433	0.017053	81.248444	-3.429406	54.682125	0.629124	0.000000	-4.960262	0.000000	0.000000	0.000000	-0.909440	0.610978	-1.989662	0.000000	0.000000	4.000000	24.000000	0.000000
22082.314651	0.083712	0.579433	0.017053	81.248444	-3.429406	54.682125	0.629124	0.000000	-4.960262	0.000000	0.000000	0.000000	-0.909440	0.610978	-1.989662	0.000000	0.000000	4.000000	24.000000	0.000000
22082.317984	0.083712	0.579433	0.017053	80.861626	-2.941872	55.416943	0.462137	0.000000	-4.978597	0.000000	0.000000	0.000000	-0.909440	0.610978	-1.989662	0.000000	0.000000	4.000000	24.000000	0.000000
22082.321318	0.080447	0.581469	0.010610	80.861626	-2.941872	55.416943	0.462137	0.000000	-4.978597	0.000000	0.000000	0.000000	-0.979547	0.610700	-1.932807	0.000000	0.000000	4.000000	24.000000	0.000000
22082.324651	0.080447	0.581469	0.010610	80.861626	-2.941872	55.416943	0.462137	0.000000	-4.978597	0.000000	0.000000	0.000000	-0.979547	0.610700	-1.932807	0.000000	0.000000	4.000000	24.000000	0.000000
22082.327984	0.080447	0.581469	0.010610	80.362564	-2.407539	56.236744	0.293494	0.000000	-4.991378	0.000000	0.000000	0.000000	-0.979547	0.610700	-1.932807	0.000000	0.000000	4.000000	24.000000	0.000000
22082.331318	0.076887	0.583426	0.004322	80.362564	-2.407539	56.236744	0.293494	0.000000	-4.991378	0.000000	0.000000	0.000000	-1.068113	0.587033	-1.886581	0.000000	0.000000	4.000000	24.000000	0.000000
22082.334651	0.076887	0.583426	0.004322	80.362564	-2.407539	56.236744	0.293494	0.000000	-4.991378	0.000000	0.000000	0.000000	-1.068113	0.587033	-1.886581	0.000000	0.000000	4.000000	24.000000	0.000000
22082.337984	0.076887	0.583426	0.004322	79.829659	-1.949622	57.027508	0.122124	0.000000	-4.998508	0.000000	0.000000	0.000000	-1.068113	0.587033	-1.886581	0.000000	0.000000	4.000000	24.000000	0.000000
22082.341318	0.073027	0.585248	-0.001932	79.829659	-1.949622	57.027508	0.122124	0.000000	-4.998508	0.000000	0.000000	0.000000	-1.157963	0.546721	-1.876176	0.000000	0.000000	4.000000	24.000000	0.000000
22082.344651	0.073027	0.585248	-0.001932	79.829659	-1.949622	57.027508	0.122124	0.000000	-4.998508	0.000000	0.000000	0.000000	-1.157963	0.546721	-1.876176	0.000000	0.000000	4.000000	24.000000	0.000000
22082.347984	0.073027	0.585248	-0.001932	79.301247	-1.475612	57.920437	-0.055832	0.000000	-4.999688	0.000000	0.000000	0.000000	-1.157963	0.546721	-1.876176	0.000000	0.000000	4.000000	24.000000	0.000000
22082.351318	0.068863	0.586913	-0.008148	79.301247	-1.475612	57.920437	-0.055832	0.000000	-4.999688	0.000000	0.000000	0.000000	-1.249177	0.499472	-1.864637	0.000000	0.000000	4.000000	24.000000	0.000000
22082.354651	0.068863	0.586913	-0.008148	79.301247	-1.475612	57.920437	-0.055832	0.000000	-4.999688	0.000000	0.000000	0.000000	-1.249177	0.499472	-1.864637	0.000000	0.000000	4.000000	24.000000	0.000000
22082.357984	0.068863	0.586913	-0.008148	78.796524	-0.750690	59.200405	-0.240970	0.000000	-4.994190	0.000000	0.000000	0.000000	-1.249177	0.499472	-1.864637	0.000000	0.000000	4.000000	24.000000	0.000000
22082.361318	0.064451	0.588405	-0.014355	78.796524	-0.750690	59.200405	-0.240970	0.000000	-4.994190	0.000000	0.000000	0.000000	-1.323597	0.447611	-1.862207	0.000000	0.000000	4.000000	24.000000	0.000000
22082.364651	0.064451	0.588405	-0.014355	78.796524	-0.750690	59.200405	-0.240970	0.000000	-4.994190	0.000000	0.000000	0.000000	-1.323597	0.447611	-1.862207	0.000000	0.000000	4.000000	24.000000	0.000000
22082.367984	0.064451	0.588405	-0.014355	78.289627	0.160529	60.798145	-0.434800	0.000000	-4.981059	0.000000	0.000000	0.000000	-1.323597	0.447611	-1.862207	0.000000	0.000000	4.000000	24.000000	0.000000
22082.371318	0.059900	0.589818	-0.020488	78.289627	0.160529	60.798145	-0.434800	0.000000	-4.981059	0.000000	0.000000	0.000000	-1.365188	0.424040	-1.839879	0.000000	0.000000	4.000000	24.000000	0.000000
22082.374651	0.059900	0.589818	-0.020488	78.289627	0.160529	60.798145	-0.434800	0.000000	-4.981059	0.000000	0.000000	0.000000	-1.365188	0.424040	-1.839879	0.000000	0.000000	4.000000	24.000000	0.000000
22082.377984	0.059900	0.589818	-0.020488	77.733894	1.000038	62.392509	-0.635453	0.000000	-4.959455	0.000000	0.000000	0.000000	-1.365188	0.424040	-1.839879	0.000000	0.000000	4.000000	24.000000	0.000000
22082.381318	0.055110	0.591134	-0.026438	77.733894	1.000038	62.392509	-0.635453	0.000000	-4.959455	0.000000	0.000000	0.000000	-1.437101	0.394739	-1.785009	0.000000	0.000000	4.000000	24.000000	0.000000
22082.384651	0.055110	0.591134	-0.026438	77.733894	1.000038	62.392509	-0.635453	0.000000	-4.959455	0.000000	0.000000	0.000000	-1.437101	0.394739	-1.785009	0.000000	0.000000	4.000000	24.000000	0.000000
22082.387984	0.055110	0.591134	-0.026438	77.109085	1.583920	63.763889	-0.840118	0.000000	-4.928915	0.000000	0.000000	0.000000	-1.437101	0.394739	-1.785009	0.000000	0.000000	4.000000	24.000000	0.000000
22082.391318	0.050035	0.592372	-0.032164	77.109085	1.583920	63.763889	-0.840118	0.000000	-4.928915	0.000000	0.000000	0.000000	-1.522340	0.371437	-1.717747	0.000000	0.000000	4.000000	24.000000	0.000000
22082.394651	0.050035	0.592372	-0.032164	77.109085	1.583920	63.763889	-0.840118	0.000000	-4.928915	0.000000	0.000000	0.000000	-1.522340	0.371437	-1.717747	0.000000	0.000000	4.000000	24.000000	0.000000
22082.397984	0.050035	0.592372	-0.032164	76.425301	1.805406	64.528725	-1.048062	0.000000	-4.888923	0.000000	0.000000	0.000000	-1.522340	0.371437	-1.717747	0.000000	0.000000	4.000000	24.000000	0.000000
22082.401318	0.044694	0.593508	-0.037619	76.425301	1.805406	64.528725	-1.048062	0.000000	-4.888923	0.000000	0.000000	0.000000	-1.602381	0.340709	-1.636487	0.000000	0.000000	4.000000	24.000000	0.000000
22082.404651	0.044694	0.593508	-0.037619	76.425301	1.805406	64.528725	-1.048062	0.000000	-4.888923	0.000000	0.000000	0.000000	-1.602381	0.340709	-1.636487	0.000000	0.000000	4.000000	24.000000	0.000000
22082.407984	0.044694	0.593508	-0.037619	75.737099	1.755051	64.067085	-1.258116	0.000000	-4.839127	0.000000	0.000000	0.000000	-1.602381	0.340709	-1.636487	0.000000	0.000000	4.000000	24.000000	0.000000
22082.411318	0.039117	0.594524	-0.042782	75.737099	1.755051	64.067085	-1.258116	0.000000	-4.839127	0.000000	0.000000	0.000000	-1.673212	0.304922	-1.549070	0.000000	0.000000	4.000000	24.000000	0.000000
22082.414651	0.039117	0.594524	-0.042782	75.737099	1.755051	64.067085	-1.258116	0.000000	-4.839127	0.000000	0.000000	0.000000	-1.673212	0.304922	-1.549070	0.000000	0.000000	4.000000	24.000000	0.000000
22082.417984	0.039117	0.594524	-0.042782	75.074387	1.844143	63.280842	-1.469713	0.000000	-4.779116	0.000000	0.000000	0.000000	-1.673212	0.304922	-1.549070	0.000000	0.000000	4.000000	24.000000	0.000000
22082.421318	0.033306	0.595438	-0.047688	75.074387	1.844143	63.280842	-1.469713	0.000000	-4.779116	0.000000	0.000000	0.000000	-1.743310	0.273971	-1.471768	0.000000	0.000000	4.000000	24.000000	0.000000
22082.424651	0.033306	0.595438	-0.047688	75.074387	1.844143	63.280842	-1.469713	0.000000	-4.779116	0.000000	0.000000	0.000000	-1.743310	0.273971	-1.471768	0.000000	0.000000	4.000000	24.000000	0.000000
22082.427984	0.033306	0.595438	-0.047688	74.463913	2.321469	63.227562	-1.684157	0.000000	-4.707825	0.000000	0.000000	0.000000	-1.743310	0.273971	-1.471768	0.000000	0.000000	4.000000	24.000000	0.000000
22082.431318	0.027307	0.596206	-0.052285	74.463913	2.321469	63.227562	-1.684157	0.000000	-4.707825	0.000000	0.000000	0.000000	-1.799469	0.230467	-1.379012	0.000000	0.000000	4.000000	24.000000	0.000000
22082.434651	0.027307	0.596206	-0.052285	74.463913	2.321469	63.227562	-1.684157	0.000000	-4.707825	0.000000	0.000000	0.000000	-1.799469	0.230467	-1.379012	0.000000	0.000000	4.000000	24.000000	0.000000
22082.437984	0.027307	0.596206	-0.052285	73.883492	3.140024	63.889515	-1.899530	0.000000	-4.625125	0.000000	0.000000	0.000000	-1.799469	0.230467	-1.379012	0.000000	0.000000	4.000000	24.000000	0.000000
22082.441318	0.021250	0.596893	-0.056653	73.883492	3.140024	63.889515	-1.899530	0.000000	-4.625125	0.000000	0.000000	0.000000	-1.817299	0.206226	-1.310353	0.000000	0.000000	4.000000	24.000000	0.000000
22082.444651	0.021250	0.596893	-0.056653	73.883492	3.140024	63.889515	-1.899530	0.000000	-4.625125	0.000000	0.000000	0.000000	-1.817299	0.206226	-1.310353	0.000000	0.000000	4.000000	24.000000	0.000000
22082.447984	0.021250	0.596893	-0.056653	73.319977	4.153078	64.711983	-2.116560	0.000000	-4.529920	0.000000	0.000000	0.000000	-1.817299	0.206226	-1.310353	0.000000	0.000000	4.000000	24.000000	0.000000
22082.451318	0.014998	0.597524	-0.060749	73.319977	4.153078	64.711983	-2.116560	0.000000	-4.529920	0.000000	0.000000	0.000000	-1.875612	0.189148	-1.228840	0.000000	0.000000	4.000000	24.000000	0.000000
22082.454651	0.014998	0.597524	-0.060749	73.319977	4.153078	64.711983	-2.116560	0.000000	-4.529920	0.000000	0.000000	0.000000	-1.875612	0.189148	-1.228840	0.000000	0.000000	4.000000	24.000000	0.000000
22082.457984	0.014998	0.597524	-0.060749	72.768158	5.112246	65.144730	-2.335465	0.000000	-4.421041	0.000000	0.000000	0.000000	-1.875612	0.189148	-1.228840	0.000000	0.000000	4.000000	24.000000	0.000000
22082.461318	0.008474	0.598082	-0.064550	72.768158	5.112246	65.144730	-2.335465	0.000000	-4.421041	0.000000	0.000000	0.000000	-1.957217	0.167466	-1.140282	0.000000	0.000000	4.000000	24.000000	0.000000
22082.464651	0.008474	0.598082	-0.064550	72.768158	5.112246	65.144730	-2.335465	0.000000	-4.421041	0.000000	0.000000	0.000000	-1.957217	0.167466	-1.140282	0.000000	0.000000	4.000000	24.000000	0.000000
22082.467984	0.008474	0.598082	-0.064550	72.228630	5.925446	65.467224	-2.556897	0.000000	-4.296775	0.000000	0.000000	0.000000	-1.957217	0.167466	-1.140282	0.000000	0.000000	4.000000	24.000000	0.000000
22082.471318	0.001581	0.598550	-0.068013	72.228630	5.925446	65.467224	-2.556897	0.000000	-4.296775	0.000000	0.000000	0.000000	-2.067937	0.140522	-1.038959	0.000000	0.000000	4.000000	24.000000	0.000000
22082.474651	0.001581	0.598550	-0.068013	72.228630	5.925446	65.467224	-2.556897	0.000000	-4.296775	0.000000	0.000000	0.000000	-2.067937	0.140522	-1.038959	0.000000	0.000000	4.000000	24.000000	0.000000
22082.477984	0.001581	0.598550	-0.068013	71.691582	6.681026	66.080040	-2.781782	0.000000	-4.154719	0.000000	0.000000	0.000000	-2.067937	0.140522	-1.038959	0.000000	0.000000	4.000000	24.000000	0.000000
22082.481318	-0.005727	0.598955	-0.071119	71.691582	6.681026	66.080040	-2.781782	0.000000	-4.154719	0.000000	0.000000	0.000000	-2.192165	0.121336	-0.931665	0.000000	0.000000	4.000000	24.000000	0.000000
22082.484651	-0.005727	0.598955	-0.071119	71.691582	6.681026	66.080040	-2.781782	0.000000	-4.154719	0.000000	0.000000	0.000000	-2.192165	0.121336	-0.931665	0.000000	0.000000	4.000000	24.000000	0.000000
22082.487984	-0.005727	0.598955	-0.071119	71.158638	7.453686	66.620132	-3.011195	0.000000	-3.991579	0.000000	0.000000	0.000000	-2.192165	0.121336	-0.931665	0.000000	0.000000	4.000000	24.000000	0.000000
22082.491318	-0.013389	0.599300	-0.073840	71.158638	7.453686	66.620132	-3.011195	0.000000	-3.991579	0.000000	0.000000	0.000000	-2.298709	0.103411	-0.816446	0.000000	0.000000	4.000000	24.000000	0.000000
22082.494651	-0.013389	0.599300	-0.073840	71.158638	7.453686	66.620132	-3.011195	0.000000	-3.991579	0.000000	0.000000	0.000000	-2.298709	0.103411	-0.816446	0.000000	0.000000	4.000000	24.000000	0.000000
22082.497984	-0.013389	0.599300	-0.073840	70.619293	8.402020	67.163246	-3.243868	0.000000	-3.804908	0.000000	0.000000	0.000000	-2.298709	0.103411	-0.816446	0.000000	0.000000	4.000000	24.000000	0.000000
22082.501318	-0.021210	0.599612	-0.076172	70.619293	8.402020	67.163246	-3.243868	0.000000	-3.804908	0.000000	0.000000	0.000000	-2.346306	0.093643	-0.699645	0.000000	0.000000	4.000000	24.000000	0.000000
22082.504651	-0.021210	0.599612	-0.076172	70.619293	8.402020	67.163246	-3.243868	0.000000	-3.804908	0.000000	0.000000	0.000000	-2.346306	0.093643	-0.699645	0.000000	0.000000	4.000000	24.000000	0.000000
22082.507984	-0.021210	0.599612	-0.076172	70.137299	9.732485	67.826492	-3.475313	0.000000	-3.594747	0.000000	0.000000	0.000000	-2.346306	0.093643	-0.699645	0.000000	0.000000	4.000000	24.000000	0.000000
22082.511318	-0.029104	0.599864	-0.078178	70.137299	9.732485	67.826492	-3.475313	0.000000	-3.594747	0.000000	0.000000	0.000000	-2.368210	0.075804	-0.601765	0.000000	0.000000	4.000000	24.000000	0.000000
22082.514651	-0.029104	0.599864	-0.078178	70.137299	9.732485	67.826492	-3.475313	0.000000	-3.594747	0.000000	0.000000	0.000000	-2.368210	0.075804	-0.601765	0.000000	0.000000	4.000000	24.000000	0.000000
22082.517984	-0.029104	0.599864	-0.078178	69.801628	11.461834	68.570000	-3.703826	0.000000	-3.358821	0.000000	0.000000	0.000000	-2.368210	0.075804	-0.601765	0.000000	0.000000	4.000000	24.000000	0.000000
22082.521318	-0.037186	0.600083	-0.079882	69.801628	11.461834	68.570000	-3.703826	0.000000	-3.358821	0.000000	0.000000	0.000000	-2.424511	0.065740	-0.511022	0.000000	0.000000	4.000000	24.000000	0.000000
22082.524651	-0.037186	0.600083	-0.079882	69.801628	11.461834	68.570000	-3.703826	0.000000	-3.358821	0.000000	0.000000	0.000000	-2.424511	0.065740	-0.511022	0.000000	0.000000	4.000000	24.000000	0.000000
22082.527984	-0.037186	0.600083	-0.079882	69.537453	13.432489	69.716492	-3.930391	0.000000	-3.090634	0.000000	0.000000	0.000000	-2.424511	0.065740	-0.511022	0.000000	0.000000	4.000000	24.000000	0.000000
22082.531318	-0.045608	0.600270	-0.081287	69.537453	13.432489	69.716492	-3.930391	0.000000	-3.090634	0.000000	0.000000	0.000000	-2.526675	0.055928	-0.421778	0.000000	0.000000	4.000000	24.000000	0.000000
22082.534651	-0.045608	0.600270	-0.081287	69.537453	13.432489	69.716492	-3.930391	0.000000	-3.090634	0.000000	0.000000	0.000000	-2.526675	0.055928	-0.421778	0.000000	0.000000	4.000000	24.000000	0.000000
22082.537984	-0.045608	0.600270	-0.081287	69.278412	15.462628	71.201363	-4.064372	0.000000	-2.719599	0.000000	0.000000	0.000000	-2.526675	0.055928	-0.421778	0.000000	0.000000	4.000000	24.000000	0.000000
22082.541318	-0.054389	0.600487	-0.082226	69.278412	15.462628	71.201363	-4.064372	0.000000	-2.719599	0.000000	0.000000	0.000000	-2.634395	0.065034	-0.281424	0.000000	0.000000	4.000000	24.000000	0.000000
22082.544651	-0.054389	0.600487	-0.082226	69.278412	15.462628	71.201363	-4.064372	0.000000	-2.719599	0.000000	0.000000	0.000000	-2.634395	0.065034	-0.281424	0.000000	0.000000	4.000000	24.000000	0.000000
22082.547984	-0.054389	0.600487	-0.082226	69.009964	17.528843	72.717125	-4.111276	0.000000	-2.280533	0.000000	0.000000	0.000000	-2.634395	0.065034	-0.281424	0.000000	0.000000	4.000000	24.000000	0.000000
22082.551318	-0.063413	0.600713	-0.082689	69.009964	17.528843	72.717125	-4.111276	0.000000	-2.280533	0.000000	0.000000	0.000000	-2.707065	0.067895	-0.138938	0.000000	0.000000	4.000000	24.000000	0.000000
22082.554651	-0.063413	0.600713	-0.082689	69.009964	17.528843	72.717125	-4.111276	0.000000	-2.280533	0.000000	0.000000	0.000000	-2.707065	0.067895	-0.138938	0.000000	0.000000	4.000000	24.000000	0.000000
22082.557984	-0.063413	0.600713	-0.082689	68.816856	20.041986	75.087196	-4.134432	0.000000	-1.829356	0.000000	0.000000	0.000000	-2.707065	0.067895	-0.138938	0.000000	0.000000	4.000000	24.000000	0.000000
22082.561318	-0.072601	0.600905	-0.082657	68.816856	20.041986	75.087196	-4.134432	0.000000	-1.829356	0.000000	0.000000	0.000000	-2.756577	0.057495	0.009590	0.000000	0.000000	4.000000	24.000000	0.000000
22082.564651	-0.072601	0.600905	-0.082657	68.816856	20.041986	75.087196	-4.134432	0.000000	-1.829356	0.000000	0.000000	0.000000	-2.756577	0.057495	0.009590	0.000000	0.000000	4.000000	24.000000	0.000000
22082.567984	-0.072601	0.600905	-0.082657	68.746353	23.395531	78.198868	-4.132833	0.000000	-1.369927	0.000000	0.000000	0.000000	-2.756577	0.057495	0.009590	0.000000	0.000000	4.000000	24.000000	0.000000
22082.571318	-0.081853	0.601058	-0.082136	68.746353	23.395531	78.198868	-4.132833	0.000000	-1.369927	0.000000	0.000000	0.000000	-2.775402	0.046002	0.156209	0.000000	0.000000	4.000000	24.000000	0.000000
22082.574651	-0.081853	0.601058	-0.082136	68.746353	23.395531	78.198868	-4.132833	0.000000	-1.369927	0.000000	0.000000	0.000000	-2.775402	0.046002	0.156209	0.000000	0.000000	4.000000	24.000000	0.000000
22082.577984	-0.081853	0.601058	-0.082136	68.709076	27.481260	81.645981	-4.106798	0.000000	-0.907360	0.000000	0.000000	0.000000	-2.775402	0.046002	0.156209	0.000000	0.000000	4.000000	24.000000	0.000000
22082.581318	-0.091074	0.601149	-0.081141	68.709076	27.481260	81.645981	-4.106798	0.000000	-0.907360	0.000000	0.000000	0.000000	-2.766384	0.027184	0.298342	0.000000	0.000000	4.000000	24.000000	0.000000
22082.584651	-0.091074	0.601149	-0.081141	68.709076	27.481260	81.645981	-4.106798	0.000000	-0.907360	0.000000	0.000000	0.000000	-2.766384	0.027184	0.298342	0.000000	0.000000	4.000000	24.000000	0.000000
22082.587984	-0.091074	0.601149	-0.081141	68.648506	31.803181	85.263519	-4.057075	0.000000	-0.446296	0.000000	0.000000	0.000000	-2.766384	0.027184	0.298342	0.000000	0.000000	4.000000	24.000000	0.000000
22082.591318	-0.100369	0.601147	-0.079705	68.648506	31.803181	85.263519	-4.057075	0.000000	-0.446296	0.000000	0.000000	0.000000	-2.788406	-0.000526	0.430856	0.000000	0.000000	4.000000	24.000000	0.000000
22082.594651	-0.100369	0.601147	-0.079705	68.648506	31.803181	85.263519	-4.057075	0.000000	-0.446296	0.000000	0.000000	0.000000	-2.788406	-0.000526	0.430856	0.000000	0.000000	4.000000	24.000000	0.000000
22082.597984	-0.100369	0.601147	-0.079705	68.627808	35.990765	88.559219	-3.985265	0.000000	0.018439	0.000000	0.000000	0.000000	-2.788406	-0.000526	0.430856	0.000000	0.000000	4.000000	24.000000	0.000000
22082.601318	-0.109818	0.601042	-0.077870	68.627808	35.990765	88.559219	-3.985265	0.000000	0.018439	0.000000	0.000000	0.000000	-2.834628	-0.031557	0.550540	0.000000	0.000000	4.000000	24.000000	0.000000
22082.604651	-0.109818	0.601042	-0.077870	68.627808	35.990765	88.559219	-3.985265	0.000000	0.018439	0.000000	0.000000	0.000000	-2.834628	-0.031557	0.550540	0.000000	0.000000	4.000000	24.000000	0.000000
22082.607984	-0.109818	0.601042	-0.077870	68.675652	39.917324	91.283836	-3.893508	0.000000	0.490877	0.000000	0.000000	0.000000	-2.834628	-0.031557	0.550540	0.000000	0.000000	4.000000	24.000000	0.000000
22082.611318	-0.119302	0.600861	-0.075614	68.675652	39.917324	91.283836	-3.893508	0.000000	0.490877	0.000000	0.000000	0.000000	-2.845232	-0.054287	0.676789	0.000000	0.000000	4.000000	24.000000	0.000000
22082.614651	-0.119302	0.600861	-0.075614	68.675652	39.917324	91.283836	-3.893508	0.000000	0.490877	0.000000	0.000000	0.000000	-2.845232	-0.054287	0.676789	0.000000	0.000000	4.000000	24.000000	0.000000
22082.617984	-0.119302	0.600861	-0.075614	68.732521	43.678192	93.762703	-3.780710	0.000000	0.965082	0.000000	0.000000	0.000000	-2.845232	-0.054287	0.676789	0.000000	0.000000	4.000000	24.000000	0.000000
22082.621318	-0.128677	0.600602	-0.072836	68.732521	43.678192	93.762703	-3.780710	0.000000	0.965082	0.000000	0.000000	0.000000	-2.812625	-0.077654	0.833600	0.000000	0.000000	4.000000	24.000000	0.000000
22082.624651	-0.128677	0.600602	-0.072836	68.732521	43.678192	93.762703	-3.780710	0.000000	0.965082	0.000000	0.000000	0.000000	-2.812625	-0.077654	0.833600	0.000000	0.000000	4.000000	24.000000	0.000000
22082.627984	-0.128677	0.600602	-0.072836	68.740585	47.320179	96.258965	-3.641777	0.000000	1.433854	0.000000	0.000000	0.000000	-2.812625	-0.077654	0.833600	0.000000	0.000000	4.000000	24.000000	0.000000
22082.631318	-0.137819	0.600253	-0.069522	68.740585	47.320179	96.258965	-3.641777	0.000000	1.433854	0.000000	0.000000	0.000000	-2.742442	-0.104512	0.994037	0.000000	0.000000	4.000000	24.000000	0.000000
22082.634651	-0.137819	0.600253	-0.069522	68.740585	47.320179	96.258965	-3.641777	0.000000	1.433854	0.000000	0.000000	0.000000	-2.742442	-0.104512	0.994037	0.000000	0.000000	4.000000	24.000000	0.000000
22082.637984	-0.137819	0.600253	-0.069522	68.695213	50.874485	98.967758	-3.476104	0.000000	1.890927	0.000000	0.000000	0.000000	-2.742442	-0.104512	0.994037	0.000000	0.000000	4.000000	24.000000	0.000000
22082.641318	-0.146668	0.599823	-0.065661	68.695213	50.874485	98.967758	-3.476104	0.000000	1.890927	0.000000	0.000000	0.000000	-2.654974	-0.129194	1.158230	0.000000	0.000000	4.000000	24.000000	0.000000
22082.644651	-0.146668	0.599823	-0.065661	68.695213	50.874485	98.967758	-3.476104	0.000000	1.890927	0.000000	0.000000	0.000000	-2.654974	-0.129194	1.158230	0.000000	0.000000	4.000000	24.000000	0.000000
22082.647984	-0.146668	0.599823	-0.065661	68.551659	54.362255	101.675667	-3.283066	0.000000	2.333423	0.000000	0.000000	0.000000	-2.654974	-0.129194	1.158230	0.000000	0.000000	4.000000	24.000000	0.000000
22082.651318	-0.155257	0.599295	-0.061265	68.551659	54.362255	101.675667	-3.283066	0.000000	2.333423	0.000000	0.000000	0.000000	-2.576434	-0.158314	1.318773	0.000000	0.000000	4.000000	24.000000	0.000000
22082.654651	-0.155257	0.599295	-0.061265	68.551659	54.362255	101.675667	-3.283066	0.000000	2.333423	0.000000	0.000000	0.000000	-2.576434	-0.158314	1.318773	0.000000	0.000000	4.000000	24.000000	0.000000
22082.657984	-0.155257	0.599295	-0.061265	68.338272	57.709450	104.084335	-3.063271	0.000000	2.762828	0.000000	0.000000	0.000000	-2.576434	-0.158314	1.318773	0.000000	0.000000	4.000000	24.000000	0.000000
22082.661318	-0.163608	0.598666	-0.056403	68.338272	57.709450	104.084335	-3.063271	0.000000	2.762828	0.000000	0.000000	0.000000	-2.505544	-0.188719	1.458703	0.000000	0.000000	4.000000	24.000000	0.000000
22082.664651	-0.163608	0.598666	-0.056403	68.338272	57.709450	104.084335	-3.063271	0.000000	2.762828	0.000000	0.000000	0.000000	-2.505544	-0.188719	1.458703	0.000000	0.000000	4.000000	24.000000	0.000000
22082.667984	-0.163608	0.598666	-0.056403	68.161461	60.941723	106.045654	-2.820153	0.000000	3.180419	0.000000	0.000000	0.000000	-2.505544	-0.188719	1.458703	0.000000	0.000000	4.000000	24.000000	0.000000
22082.671318	-0.171815	0.597905	-0.051141	68.161461	60.941723	106.045654	-2.820153	0.000000	3.180419	0.000000	0.000000	0.000000	-2.461911	-0.228332	1.578591	0.000000	0.000000	4.000000	24.000000	0.000000
22082.674651	-0.171815	0.597905	-0.051141	68.161461	60.941723	106.045654	-2.820153	0.000000	3.180419	0.000000	0.000000	0.000000	-2.461911	-0.228332	1.578591	0.000000	0.000000	4.000000	24.000000	0.000000
22082.677984	-0.171815	0.597905	-0.051141	68.044662	64.090569	107.657318	-2.557055	0.000000	3.590738	0.000000	0.000000	0.000000	-2.461911	-0.228332	1.578591	0.000000	0.000000	4.000000	24.000000	0.000000
22082.681318	-0.179877	0.597068	-0.045496	68.044662	64.090569	107.657318	-2.557055	0.000000	3.590738	0.000000	0.000000	0.000000	-2.418687	-0.250950	1.693627	0.000000	0.000000	4.000000	24.000000	0.000000
22082.684651	-0.179877	0.597068	-0.045496	68.044662	64.090569	107.657318	-2.557055	0.000000	3.590738	0.000000	0.000000	0.000000	-2.418687	-0.250950	1.693627	0.000000	0.000000	4.000000	24.000000	0.000000
22082.687984	-0.179877	0.597068	-0.045496	67.964226	67.135818	108.936935	-2.274784	0.000000	3.993852	0.000000	0.000000	0.000000	-2.418687	-0.250950	1.693627	0.000000	0.000000	4.000000	24.000000	0.000000
22082.691318	-0.187741	0.596143	-0.039337	67.964226	67.135818	108.936935	-2.274784	0.000000	3.993852	0.000000	0.000000	0.000000	-2.359150	-0.277700	1.847502	0.000000	0.000000	4.000000	24.000000	0.000000
22082.694651	-0.187741	0.596143	-0.039337	67.964226	67.135818	108.936935	-2.274784	0.000000	3.993852	0.000000	0.000000	0.000000	-2.359150	-0.277700	1.847502	0.000000	0.000000	4.000000	24.000000	0.000000
22082.697984	-0.187741	0.596143	-0.039337	67.884163	70.092278	109.995270	-1.966867	0.000000	4.387044	0.000000	0.000000	0.000000	-2.359150	-0.277700	1.847502	0.000000	0.000000	4.000000	24.000000	0.000000
22082.701318	-0.195263	0.595161	-0.032610	67.884163	70.092278	109.995270	-1.966867	0.000000	4.387044	0.000000	0.000000	0.000000	-2.256564	-0.294473	2.018289	0.000000	0.000000	4.000000	24.000000	0.000000
22082.704651	-0.195263	0.595161	-0.032610	67.884163	70.092278	109.995270	-1.966867	0.000000	4.387044	0.000000	0.000000	0.000000	-2.256564	-0.294473	2.018289	0.000000	0.000000	4.000000	24.000000	0.000000
22082.707984	-0.195263	0.595161	-0.032610	67.766441	72.951553	111.311073	-1.619319	0.000000	4.730518	0.000000	0.000000	0.000000	-2.256564	-0.294473	2.018289	0.000000	0.000000	4.000000	24.000000	0.000000
22082.711318	-0.202436	0.594094	-0.025249	67.766441	72.951553	111.311073	-1.619319	0.000000	4.730518	0.000000	0.000000	0.000000	-2.152060	-0.320052	2.208205	0.000000	0.000000	4.000000	24.000000	0.000000
22082.714651	-0.202436	0.594094	-0.025249	67.766441	72.951553	111.311073	-1.619319	0.000000	4.730518	0.000000	0.000000	0.000000	-2.152060	-0.320052	2.208205	0.000000	0.000000	4.000000	24.000000	0.000000
22082.717984	-0.202436	0.594094	-0.025249	67.637993	75.629562	112.883293	-1.196612	0.000000	4.854701	0.000000	0.000000	0.000000	-2.152060	-0.320052	2.208205	0.000000	0.000000	4.000000	24.000000	0.000000
22082.721318	-0.209175	0.592959	-0.017246	67.637993	75.629562	112.883293	-1.196612	0.000000	4.854701	0.000000	0.000000	0.000000	-2.021643	-0.340752	2.401024	0.000000	0.000000	4.000000	24.000000	0.000000
22082.724651	-0.209175	0.592959	-0.017246	67.637993	75.629562	112.883293	-1.196612	0.000000	4.854701	0.000000	0.000000	0.000000	-2.021643	-0.340752	2.401024	0.000000	0.000000	4.000000	24.000000	0.000000
22082.727984	-0.209175	0.592959	-0.017246	67.559242	78.237617	114.469177	-0.780141	0.000000	4.938763	0.000000	0.000000	0.000000	-2.021643	-0.340752	2.401024	0.000000	0.000000	4.000000	24.000000	0.000000
22082.731318	-0.215511	0.591700	-0.008651	67.559242	78.237617	114.469177	-0.780141	0.000000	4.938763	0.000000	0.000000	0.000000	-1.900768	-0.377439	2.578480	0.000000	0.000000	4.000000	24.000000	0.000000
22082.734651	-0.215511	0.591700	-0.008651	67.559242	78.237617	114.469177	-0.780141	0.000000	4.938763	0.000000	0.000000	0.000000	-1.900768	-0.377439	2.578480	0.000000	0.000000	4.000000	24.000000	0.000000
22082.737984	-0.215511	0.591700	-0.008651	67.582481	80.888161	116.216560	-0.373407	0.000000	4.986037	0.000000	0.000000	0.000000	-1.900768	-0.377439	2.578480	0.000000	0.000000	4.000000	24.000000	0.000000
22082.741318	-0.221478	0.590341	0.000480	67.582481	80.888161	116.216560	-0.373407	0.000000	4.986037	0.000000	0.000000	0.000000	-1.790078	-0.407903	2.739281	0.000000	0.000000	4.000000	24.000000	0.000000
22082.744651	-0.221478	0.590341	0.000480	67.582481	80.888161	116.216560	-0.373407	0.000000	4.986037	0.000000	0.000000	0.000000	-1.790078	-0.407903	2.739281	0.000000	0.000000	4.000000	24.000000	0.000000
22082.747984	-0.221478	0.590341	0.000480	67.712540	83.850868	118.245766	0.019767	0.000000	4.999961	0.000000	0.000000	0.000000	-1.790078	-0.407903	2.739281	0.000000	0.000000	4.000000	24.000000	0.000000
22082.751318	-0.226928	0.588874	0.010045	67.712540	83.850868	118.245766	0.019767	0.000000	4.999961	0.000000	0.000000	0.000000	-1.635130	-0.439867	2.869513	0.000000	0.000000	4.000000	24.000000	0.000000
22082.754651	-0.226928	0.588874	0.010045	67.712540	83.850868	118.245766	0.019767	0.000000	4.999961	0.000000	0.000000	0.000000	-1.635130	-0.439867	2.869513	0.000000	0.000000	4.000000	24.000000	0.000000
22082.757984	-0.226928	0.588874	0.010045	67.711845	87.950226	121.087494	0.394474	0.000000	4.984415	0.000000	0.000000	0.000000	-1.635130	-0.439867	2.869513	0.000000	0.000000	4.000000	24.000000	0.000000
22082.761318	-0.231770	0.587287	0.019900	67.711845	87.950226	121.087494	0.394474	0.000000	4.984415	0.000000	0.000000	0.000000	-1.452637	-0.476223	2.956389	0.000000	0.000000	4.000000	24.000000	0.000000
22082.764651	-0.231770	0.587287	0.019900	67.711845	87.950226	121.087494	0.394474	0.000000	4.984415	0.000000	0.000000	0.000000	-1.452637	-0.476223	2.956389	0.000000	0.000000	4.000000	24.000000	0.000000
22082.767984	-0.231770	0.587287	0.019900	67.340363	93.354614	124.785400	0.746632	0.000000	4.943940	0.000000	0.000000	0.000000	-1.452637	-0.476223	2.956389	0.000000	0.000000	4.000000	24.000000	0.000000
22082.771318	-0.236037	0.585592	0.029859	67.340363	93.354614	124.785400	0.746632	0.000000	4.943940	0.000000	0.000000	0.000000	-1.280092	-0.508453	2.987858	0.000000	0.000000	4.000000	24.000000	0.000000
22082.774651	-0.236037	0.585592	0.029859	67.340363	93.354614	124.785400	0.746632	0.000000	4.943940	0.000000	0.000000	0.000000	-1.280092	-0.508453	2.987858	0.000000	0.000000	4.000000	24.000000	0.000000
22082.777984	-0.236037	0.585592	0.029859	66.745491	98.911339	128.623138	1.071953	0.000000	4.883739	0.000000	0.000000	0.000000	-1.280092	-0.508453	2.987858	0.000000	0.000000	4.000000	24.000000	0.000000
22082.781318	-0.239777	0.583872	0.040101	66.745491	98.911339	128.623138	1.071953	0.000000	4.883739	0.000000	0.000000	0.000000	-1.121992	-0.516024	3.072403	0.000000	0.000000	4.000000	24.000000	0.000000
22082.784651	-0.239777	0.583872	0.040101	66.745491	98.911339	128.623138	1.071953	0.000000	4.883739	0.000000	0.000000	0.000000	-1.121992	-0.516024	3.072403	0.000000	0.000000	4.000000	24.000000	0.000000
22082.787984	-0.239777	0.583872	0.040101	65.997322	103.985397	132.461746	1.378831	0.000000	4.806124	0.000000	0.000000	0.000000	-1.121992	-0.516024	3.072403	0.000000	0.000000	4.000000	24.000000	0.000000
22082.791318	-0.242947	0.582086	0.050490	65.997322	103.985397	132.461746	1.378831	0.000000	4.806124	0.000000	0.000000	0.000000	-0.951019	-0.535732	3.116612	0.000000	0.000000	4.000000	24.000000	0.000000
22082.794651	-0.242947	0.582086	0.050490	65.997322	103.985397	132.461746	1.378831	0.000000	4.806124	0.000000	0.000000	0.000000	-0.951019	-0.535732	3.116612	0.000000	0.000000	4.000000	24.000000	0.000000
22082.797984	-0.242947	0.582086	0.050490	65.101784	108.471535	135.843872	1.665199	0.000000	4.714564	0.000000	0.000000	0.000000	-0.951019	-0.535732	3.116612	0.000000	0.000000	4.000000	24.000000	0.000000
22082.801318	-0.245445	0.580215	0.061006	65.101784	108.471535	135.843872	1.665199	0.000000	4.714564	0.000000	0.000000	0.000000	-0.749384	-0.561535	3.155007	0.000000	0.000000	4.000000	24.000000	0.000000
22082.804651	-0.245445	0.580215	0.061006	65.101784	108.471535	135.843872	1.665199	0.000000	4.714564	0.000000	0.000000	0.000000	-0.749384	-0.561535	3.155007	0.000000	0.000000	4.000000	24.000000	0.000000
22082.807984	-0.245445	0.580215	0.061006	64.106987	112.453194	138.598480	1.933982	0.000000	4.610825	0.000000	0.000000	0.000000	-0.749384	-0.561535	3.155007	0.000000	0.000000	4.000000	24.000000	0.000000
22082.811318	-0.247314	0.578265	0.071620	64.106987	112.453194	138.598480	1.933982	0.000000	4.610825	0.000000	0.000000	0.000000	-0.560711	-0.584918	3.184276	0.000000	0.000000	4.000000	24.000000	0.000000
22082.814651	-0.247314	0.578265	0.071620	64.106987	112.453194	138.598480	1.933982	0.000000	4.610825	0.000000	0.000000	0.000000	-0.560711	-0.584918	3.184276	0.000000	0.000000	4.000000	24.000000	0.000000
22082.817984	-0.247314	0.578265	0.071620	63.062946	116.136124	140.965118	2.186192	0.000000	4.496728	0.000000	0.000000	0.000000	-0.560711	-0.584918	3.184276	0.000000	0.000000	4.000000	24.000000	0.000000
22082.821318	-0.248494	0.576263	0.082262	63.062946	116.136124	140.965118	2.186192	0.000000	4.496728	0.000000	0.000000	0.000000	-0.353783	-0.600549	3.192319	0.000000	0.000000	4.000000	24.000000	0.000000
22082.824651	-0.248494	0.576263	0.082262	63.062946	116.136124	140.965118	2.186192	0.000000	4.496728	0.000000	0.000000	0.000000	-0.353783	-0.600549	3.192319	0.000000	0.000000	4.000000	24.000000	0.000000
22082.827984	-0.248494	0.576263	0.082262	62.106186	119.661774	143.221375	2.422923	0.000000	4.373722	0.000000	0.000000	0.000000	-0.353783	-0.600549	3.192319	0.000000	0.000000	4.000000	24.000000	0.000000
22082.831318	-0.248978	0.574239	0.092835	62.106186	119.661774	143.221375	2.422923	0.000000	4.373722	0.000000	0.000000	0.000000	-0.145380	-0.607070	3.172166	0.000000	0.000000	4.000000	24.000000	0.000000
22082.834651	-0.248978	0.574239	0.092835	62.106186	119.661774	143.221375	2.422923	0.000000	4.373722	0.000000	0.000000	0.000000	-0.145380	-0.607070	3.172166	0.000000	0.000000	4.000000	24.000000	0.000000
22082.837984	-0.248978	0.574239	0.092835	61.446205	123.003006	145.327774	2.644338	0.000000	4.243522	0.000000	0.000000	0.000000	-0.145380	-0.607070	3.172166	0.000000	0.000000	4.000000	24.000000	0.000000
22082.841318	-0.248740	0.572182	0.103394	61.446205	123.003006	145.327774	2.644338	0.000000	4.243522	0.000000	0.000000	0.000000	0.071356	-0.617264	3.167495	0.000000	0.000000	4.000000	24.000000	0.000000
22082.844651	-0.248740	0.572182	0.103394	61.446205	123.003006	145.327774	2.644338	0.000000	4.243522	0.000000	0.000000	0.000000	0.071356	-0.617264	3.167495	0.000000	0.000000	4.000000	24.000000	0.000000
22082.847984	-0.248740	0.572182	0.103394	61.329781	126.065720	147.072174	2.853873	0.000000	4.105534	0.000000	0.000000	0.000000	0.071356	-0.617264	3.167495	0.000000	0.000000	4.000000	24.000000	0.000000
22082.851318	-0.247782	0.570170	0.113912	61.329781	126.065720	147.072174	2.853873	0.000000	4.105534	0.000000	0.000000	0.000000	0.287567	-0.603551	3.155352	0.000000	0.000000	4.000000	24.000000	0.000000
22082.854651	-0.247782	0.570170	0.113912	61.329781	126.065720	147.072174	2.853873	0.000000	4.105534	0.000000	0.000000	0.000000	0.287567	-0.603551	3.155352	0.000000	0.000000	4.000000	24.000000	0.000000
22082.857984	-0.247782	0.570170	0.113912	61.608322	128.983139	148.629166	3.052477	0.000000	3.960099	0.000000	0.000000	0.000000	0.287567	-0.603551	3.155352	0.000000	0.000000	4.000000	24.000000	0.000000
22082.861318	-0.246131	0.568130	0.124265	61.608322	128.983139	148.629166	3.052477	0.000000	3.960099	0.000000	0.000000	0.000000	0.495134	-0.611902	3.105974	0.000000	0.000000	4.000000	24.000000	0.000000
22082.864651	-0.246131	0.568130	0.124265	61.608322	128.983139	148.629166	3.052477	0.000000	3.960099	0.000000	0.000000	0.000000	0.495134	-0.611902	3.105974	0.000000	0.000000	4.000000	24.000000	0.000000
22082.867984	-0.246131	0.568130	0.124265	61.994904	131.850449	150.202164	3.239045	0.000000	3.809014	0.000000	0.000000	0.000000	0.495134	-0.611902	3.105974	0.000000	0.000000	4.000000	24.000000	0.000000
22082.871318	-0.243868	0.566132	0.134424	61.994904	131.850449	150.202164	3.239045	0.000000	3.809014	0.000000	0.000000	0.000000	0.679128	-0.599671	3.047725	0.000000	0.000000	4.000000	24.000000	0.000000
22082.874651	-0.243868	0.566132	0.134424	61.994904	131.850449	150.202164	3.239045	0.000000	3.809014	0.000000	0.000000	0.000000	0.679128	-0.599671	3.047725	0.000000	0.000000	4.000000	24.000000	0.000000
22082.877984	-0.243868	0.566132	0.134424	62.380016	134.611786	151.814697	3.413590	0.000000	3.653409	0.000000	0.000000	0.000000	0.679128	-0.599671	3.047725	0.000000	0.000000	4.000000	24.000000	0.000000
22082.881318	-0.240845	0.564211	0.144362	62.380016	134.611786	151.814697	3.413590	0.000000	3.653409	0.000000	0.000000	0.000000	0.906900	-0.576032	2.981577	0.000000	0.000000	4.000000	24.000000	0.000000
22082.884651	-0.240845	0.564211	0.144362	62.380016	134.611786	151.814697	3.413590	0.000000	3.653409	0.000000	0.000000	0.000000	0.906900	-0.576032	2.981577	0.000000	0.000000	4.000000	24.000000	0.000000
22082.887984	-0.240845	0.564211	0.144362	62.744312	137.260818	153.325256	3.578869	0.000000	3.491661	0.000000	0.000000	0.000000	0.906900	-0.576032	2.981577	0.000000	0.000000	4.000000	24.000000	0.000000
22082.891318	-0.237143	0.562294	0.154040	62.744312	137.260818	153.325256	3.578869	0.000000	3.491661	0.000000	0.000000	0.000000	1.110539	-0.575282	2.903222	0.000000	0.000000	4.000000	24.000000	0.000000
22082.894651	-0.237143	0.562294	0.154040	62.744312	137.260818	153.325256	3.578869	0.000000	3.491661	0.000000	0.000000	0.000000	1.110539	-0.575282	2.903222	0.000000	0.000000	4.000000	24.000000	0.000000
22082.897984	-0.237143	0.562294	0.154040	63.098339	139.858093	154.785721	3.734414	0.000000	3.324779	0.000000	0.000000	0.000000	1.110539	-0.575282	2.903222	0.000000	0.000000	4.000000	24.000000	0.000000
22082.901318	-0.232662	0.560386	0.163453	63.098339	139.858093	154.785721	3.734414	0.000000	3.324779	0.000000	0.000000	0.000000	1.344408	-0.572462	2.823948	0.000000	0.000000	4.000000	24.000000	0.000000
22082.904651	-0.232662	0.560386	0.163453	63.098339	139.858093	154.785721	3.734414	0.000000	3.324779	0.000000	0.000000	0.000000	1.344408	-0.572462	2.823948	0.000000	0.000000	4.000000	24.000000	0.000000
22082.907984	-0.232662	0.560386	0.163453	63.450073	142.481430	156.337753	3.882244	0.000000	3.150902	0.000000	0.000000	0.000000	1.344408	-0.572462	2.823948	0.000000	0.000000	4.000000	24.000000	0.000000
22082.911318	-0.227554	0.558526	0.172462	63.450073	142.481430	156.337753	3.882244	0.000000	3.150902	0.000000	0.000000	0.000000	1.532419	-0.558040	2.702615	0.000000	0.000000	4.000000	24.000000	0.000000
22082.914651	-0.227554	0.558526	0.172462	63.450073	142.481430	156.337753	3.882244	0.000000	3.150902	0.000000	0.000000	0.000000	1.532419	-0.558040	2.702615	0.000000	0.000000	4.000000	24.000000	0.000000
22082.917984	-0.227554	0.558526	0.172462	63.810974	145.328659	158.078979	4.019969	0.000000	2.973188	0.000000	0.000000	0.000000	1.532419	-0.558040	2.702615	0.000000	0.000000	4.000000	24.000000	0.000000
22082.921318	-0.221885	0.556706	0.181028	63.810974	145.328659	158.078979	4.019969	0.000000	2.973188	0.000000	0.000000	0.000000	1.700680	-0.545834	2.570017	0.000000	0.000000	4.000000	24.000000	0.000000
22082.924651	-0.221885	0.556706	0.181028	63.810974	145.328659	158.078979	4.019969	0.000000	2.973188	0.000000	0.000000	0.000000	1.700680	-0.545834	2.570017	0.000000	0.000000	4.000000	24.000000	0.000000
22082.927984	-0.221885	0.556706	0.181028	64.168907	148.409576	160.025543	4.147530	0.000000	2.792489	0.000000	0.000000	0.000000	1.700680	-0.545834	2.570017	0.000000	0.000000	4.000000	24.000000	0.000000
22082.931318	-0.215705	0.554909	0.189055	64.168907	148.409576	160.025543	4.147530	0.000000	2.792489	0.000000	0.000000	0.000000	1.853997	-0.539122	2.408071	0.000000	0.000000	4.000000	24.000000	0.000000
22082.934651	-0.215705	0.554909	0.189055	64.168907	148.409576	160.025543	4.147530	0.000000	2.792489	0.000000	0.000000	0.000000	1.853997	-0.539122	2.408071	0.000000	0.000000	4.000000	24.000000	0.000000
22082.937984	-0.215705	0.554909	0.189055	64.489845	151.615646	162.093796	4.264695	0.000000	2.610054	0.000000	0.000000	0.000000	1.853997	-0.539122	2.408071	0.000000	0.000000	4.000000	24.000000	0.000000
22082.941318	-0.209090	0.553259	0.196507	64.489845	151.615646	162.093796	4.264695	0.000000	2.610054	0.000000	0.000000	0.000000	1.984342	-0.495079	2.235482	0.000000	0.000000	4.000000	24.000000	0.000000
22082.944651	-0.209090	0.553259	0.196507	64.489845	151.615646	162.093796	4.264695	0.000000	2.610054	0.000000	0.000000	0.000000	1.984342	-0.495079	2.235482	0.000000	0.000000	4.000000	24.000000	0.000000
22082.947984	-0.209090	0.553259	0.196507	64.750710	154.786285	164.146057	4.371546	0.000000	2.426847	0.000000	0.000000	0.000000	1.984342	-0.495079	2.235482	0.000000	0.000000	4.000000	24.000000	0.000000
22082.951318	-0.202099	0.551717	0.203278	64.750710	154.786285	164.146057	4.371546	0.000000	2.426847	0.000000	0.000000	0.000000	2.097202	-0.462393	2.031380	0.000000	0.000000	4.000000	24.000000	0.000000
22082.954651	-0.202099	0.551717	0.203278	64.750710	154.786285	164.146057	4.371546	0.000000	2.426847	0.000000	0.000000	0.000000	2.097202	-0.462393	2.031380	0.000000	0.000000	4.000000	24.000000	0.000000
22082.957984	-0.202099	0.551717	0.203278	64.951599	157.772186	166.051346	4.468082	0.000000	2.244159	0.000000	0.000000	0.000000	2.097202	-0.462393	2.031380	0.000000	0.000000	4.000000	24.000000	0.000000
22082.961318	-0.194737	0.550301	0.209412	64.951599	157.772186	166.051346	4.468082	0.000000	2.244159	0.000000	0.000000	0.000000	2.208660	-0.424876	1.840155	0.000000	0.000000	4.000000	24.000000	0.000000
22082.964651	-0.194737	0.550301	0.209412	64.951599	157.772186	166.051346	4.468082	0.000000	2.244159	0.000000	0.000000	0.000000	2.208660	-0.424876	1.840155	0.000000	0.000000	4.000000	24.000000	0.000000
22082.967984	-0.194737	0.550301	0.209412	65.130318	160.378601	167.643280	4.555513	0.000000	2.060897	0.000000	0.000000	0.000000	2.208660	-0.424876	1.840155	0.000000	0.000000	4.000000	24.000000	0.000000
22082.971318	-0.187124	0.549020	0.214883	65.130318	160.378601	167.643280	4.555513	0.000000	2.060897	0.000000	0.000000	0.000000	2.284020	-0.384389	1.641173	0.000000	0.000000	4.000000	24.000000	0.000000
22082.974651	-0.187124	0.549020	0.214883	65.130318	160.378601	167.643280	4.555513	0.000000	2.060897	0.000000	0.000000	0.000000	2.284020	-0.384389	1.641173	0.000000	0.000000	4.000000	24.000000	0.000000
22082.977984	-0.187124	0.549020	0.214883	65.277512	162.468475	168.798737	4.633627	0.000000	1.878696	0.000000	0.000000	0.000000	2.284020	-0.384389	1.641173	0.000000	0.000000	4.000000	24.000000	0.000000
22082.981318	-0.179152	0.547899	0.219710	65.277512	162.468475	168.798737	4.633627	0.000000	1.878696	0.000000	0.000000	0.000000	2.391507	-0.336248	1.448059	0.000000	0.000000	4.000000	24.000000	0.000000
22082.984651	-0.179152	0.547899	0.219710	65.277512	162.468475	168.798737	4.633627	0.000000	1.878696	0.000000	0.000000	0.000000	2.391507	-0.336248	1.448059	0.000000	0.000000	4.000000	24.000000	0.000000
22082.987984	-0.179152	0.547899	0.219710	65.380211	164.072479	169.537766	4.704050	0.000000	1.694672	0.000000	0.000000	0.000000	2.391507	-0.336248	1.448059	0.000000	0.000000	4.000000	24.000000	0.000000
22082.991318	-0.170915	0.546929	0.223892	65.380211	164.072479	169.537766	4.704050	0.000000	1.694672	0.000000	0.000000	0.000000	2.471192	-0.291071	1.254621	0.000000	0.000000	4.000000	24.000000	0.000000
22082.994651	-0.170915	0.546929	0.223892	65.380211	164.072479	169.537766	4.704050	0.000000	1.694672	0.000000	0.000000	0.000000	2.471192	-0.291071	1.254621	0.000000	0.000000	4.000000	24.000000	0.000000
22082.997984	-0.170915	0.546929	0.223892	65.444534	165.438232	170.104355	4.766614	0.000000	1.509765	0.000000	0.000000	0.000000	2.471192	-0.291071	1.254621	0.000000	0.000000	4.000000	24.000000	0.000000
22083.001318	-0.162443	0.546119	0.227458	65.444534	165.438232	170.104355	4.766614	0.000000	1.509765	0.000000	0.000000	0.000000	2.541601	-0.243033	1.069890	0.000000	0.000000	4.000000	24.000000	0.000000
22083.004651	-0.162443	0.546119	0.227458	65.444534	165.438232	170.104355	4.766614	0.000000	1.509765	0.000000	0.000000	0.000000	2.541601	-0.243033	1.069890	0.000000	0.000000	4.000000	24.000000	0.000000
22083.007984	-0.162443	0.546119	0.227458	65.519066	166.831589	170.816086	4.821612	0.000000	1.323652	0.000000	0.000000	0.000000	2.541601	-0.243033	1.069890	0.000000	0.000000	4.000000	24.000000	0.000000
22083.011318	-0.153688	0.545392	0.230399	65.519066	166.831589	170.816086	4.821612	0.000000	1.323652	0.000000	0.000000	0.000000	2.626390	-0.218031	0.882451	0.000000	0.000000	4.000000	24.000000	0.000000
22083.014651	-0.153688	0.545392	0.230399	65.519066	166.831589	170.816086	4.821612	0.000000	1.323652	0.000000	0.000000	0.000000	2.626390	-0.218031	0.882451	0.000000	0.000000	4.000000	24.000000	0.000000
22083.017984	-0.153688	0.545392	0.230399	65.798653	168.481354	172.556854	4.869541	0.000000	1.134712	0.000000	0.000000	0.000000	2.626390	-0.218031	0.882451	0.000000	0.000000	4.000000	24.000000	0.000000
22083.021318	-0.144716	0.544836	0.232754	65.798653	168.481354	172.556854	4.869541	0.000000	1.134712	0.000000	0.000000	0.000000	2.691519	-0.166776	0.706521	0.000000	0.000000	4.000000	24.000000	0.000000
22083.024651	-0.144716	0.544836	0.232754	65.798653	168.481354	172.556854	4.869541	0.000000	1.134712	0.000000	0.000000	0.000000	2.691519	-0.166776	0.706521	0.000000	0.000000	4.000000	24.000000	0.000000
22083.027984	-0.144716	0.544836	0.232754	66.335449	170.484955	175.418274	4.910205	0.000000	0.943341	0.000000	0.000000	0.000000	2.691519	-0.166776	0.706521	0.000000	0.000000	4.000000	24.000000	0.000000
22083.031318	-0.135654	0.544380	0.234538	66.335449	170.484955	175.418274	4.910205	0.000000	0.943341	0.000000	0.000000	0.000000	2.718630	-0.136940	0.535021	0.000000	0.000000	4.000000	24.000000	0.000000
22083.034651	-0.135654	0.544380	0.234538	66.335449	170.484955	175.418274	4.910205	0.000000	0.943341	0.000000	0.000000	0.000000	2.718630	-0.136940	0.535021	0.000000	0.000000	4.000000	24.000000	0.000000
22083.037984	-0.135654	0.544380	0.234538	66.976402	172.764725	178.807251	4.943207	0.000000	0.751464	0.000000	0.000000	0.000000	2.718630	-0.136940	0.535021	0.000000	0.000000	4.000000	24.000000	0.000000
22083.041318	-0.126356	0.544062	0.235772	66.976402	172.764725	178.807251	4.943207	0.000000	0.751464	0.000000	0.000000	0.000000	2.789532	-0.095311	0.370332	0.000000	0.000000	4.000000	24.000000	0.000000
22083.044651	-0.126356	0.544062	0.235772	66.976402	172.764725	178.807251	4.943207	0.000000	0.751464	0.000000	0.000000	0.000000	2.789532	-0.095311	0.370332	0.000000	0.000000	4.000000	24.000000	0.000000
22083.047984	-0.126356	0.544062	0.235772	67.591492	175.140366	-177.628418	4.969050	0.000000	0.555468	0.000000	0.000000	0.000000	2.789532	-0.095311	0.370332	0.000000	0.000000	4.000000	24.000000	0.000000
22083.051318	-0.116934	0.543840	0.236405	67.591492	175.140366	-177.628418	4.969050	0.000000	0.555468	0.000000	0.000000	0.000000	2.826475	-0.066452	0.189747	0.000000	0.000000	4.000000	24.000000	0.000000
22083.054651	-0.116934	0.543840	0.236405	67.591492	175.140366	-177.628418	4.969050	0.000000	0.555468	0.000000	0.000000	0.000000	2.826475	-0.066452	0.189747	0.000000	0.000000	4.000000	24.000000	0.000000
22083.057984	-0.116934	0.543840	0.236405	68.138817	177.425278	-174.185806	4.987221	0.000000	0.357249	0.000000	0.000000	0.000000	2.826475	-0.066452	0.189747	0.000000	0.000000	4.000000	24.000000	0.000000
22083.061318	-0.107381	0.543756	0.236459	68.138817	177.425278	-174.185806	4.987221	0.000000	0.357249	0.000000	0.000000	0.000000	2.865927	-0.025164	0.016391	0.000000	0.000000	4.000000	24.000000	0.000000
22083.064651	-0.107381	0.543756	0.236459	68.138817	177.425278	-174.185806	4.987221	0.000000	0.357249	0.000000	0.000000	0.000000	2.865927	-0.025164	0.016391	0.000000	0.000000	4.000000	24.000000	0.000000
22083.067984	-0.107381	0.543756	0.236459	68.604225	179.494522	-171.305634	4.997566	0.000000	0.156003	0.000000	0.000000	0.000000	2.865927	-0.025164	0.016391	0.000000	0.000000	4.000000	24.000000	0.000000
22083.071318	-0.097620	0.543829	0.235954	68.604225	179.494522	-171.305634	4.997566	0.000000	0.156003	0.000000	0.000000	0.000000	2.928497	0.021877	-0.151554	0.000000	0.000000	4.000000	24.000000	0.000000
22083.074651	-0.097620	0.543829	0.235954	68.604225	179.494522	-171.305634	4.997566	0.000000	0.156003	0.000000	0.000000	0.000000	2.928497	0.021877	-0.151554	0.000000	0.000000	4.000000	24.000000	0.000000
22083.077984	-0.097620	0.543829	0.235954	69.001472	-178.781097	-168.811554	4.999745	0.000000	-0.050440	0.000000	0.000000	0.000000	2.928497	0.021877	-0.151554	0.000000	0.000000	4.000000	24.000000	0.000000
22083.081318	-0.087869	0.544039	0.234868	69.001472	-178.781097	-168.811554	4.999745	0.000000	-0.050440	0.000000	0.000000	0.000000	2.925200	0.062941	-0.325740	0.000000	0.000000	4.000000	24.000000	0.000000
22083.084651	-0.087869	0.544039	0.234868	69.001472	-178.781097	-168.811554	4.999745	0.000000	-0.050440	0.000000	0.000000	0.000000	2.925200	0.062941	-0.325740	0.000000	0.000000	4.000000	24.000000	0.000000
22083.087984	-0.087869	0.544039	0.234868	69.332008	-177.401825	-166.465012	4.993344	0.000000	-0.257909	0.000000	0.000000	0.000000	2.925200	0.062941	-0.325740	0.000000	0.000000	4.000000	24.000000	0.000000
22083.091318	-0.078146	0.544399	0.233178	69.332008	-177.401825	-166.465012	4.993344	0.000000	-0.257909	0.000000	0.000000	0.000000	2.916802	0.107976	-0.507142	0.000000	0.000000	4.000000	24.000000	0.000000
22083.094651	-0.078146	0.544399	0.233178	69.332008	-177.401825	-166.465012	4.993344	0.000000	-0.257909	0.000000	0.000000	0.000000	2.916802	0.107976	-0.507142	0.000000	0.000000	4.000000	24.000000	0.000000
22083.097984	-0.078146	0.544399	0.233178	69.608635	-176.321198	-164.292068	4.978184	0.000000	-0.466562	0.000000	0.000000	0.000000	2.916802	0.107976	-0.507142	0.000000	0.000000	4.000000	24.000000	0.000000
22083.101318	-0.068378	0.544930	0.230931	69.608635	-176.321198	-164.292068	4.978184	0.000000	-0.466562	0.000000	0.000000	0.000000	2.930493	0.159127	-0.674037	0.000000	0.000000	4.000000	24.000000	0.000000
22083.104651	-0.068378	0.544930	0.230931	69.608635	-176.321198	-164.292068	4.978184	0.000000	-0.466562	0.000000	0.000000	0.000000	2.930493	0.159127	-0.674037	0.000000	0.000000	4.000000	24.000000	0.000000
22083.107984	-0.068378	0.544930	0.230931	69.835800	-175.435608	-162.026764	4.953773	0.000000	-0.678334	0.000000	0.000000	0.000000	2.930493	0.159127	-0.674037	0.000000	0.000000	4.000000	24.000000	0.000000
22083.111318	-0.058716	0.545629	0.228139	69.835800	-175.435608	-162.026764	4.953773	0.000000	-0.678334	0.000000	0.000000	0.000000	2.898487	0.209729	-0.837775	0.000000	0.000000	4.000000	24.000000	0.000000
22083.114651	-0.058716	0.545629	0.228139	69.835800	-175.435608	-162.026764	4.953773	0.000000	-0.678334	0.000000	0.000000	0.000000	2.898487	0.209729	-0.837775	0.000000	0.000000	4.000000	24.000000	0.000000
22083.117984	-0.058716	0.545629	0.228139	70.048218	-174.555435	-159.169373	4.920092	0.000000	-0.890334	0.000000	0.000000	0.000000	2.898487	0.209729	-0.837775	0.000000	0.000000	4.000000	24.000000	0.000000
22083.121318	-0.049174	0.546444	0.224736	70.048218	-174.555435	-159.169373	4.920092	0.000000	-0.890334	0.000000	0.000000	0.000000	2.862691	0.244682	-1.020905	0.000000	0.000000	4.000000	24.000000	0.000000
22083.124651	-0.049174	0.546444	0.224736	70.048218	-174.555435	-159.169373	4.920092	0.000000	-0.890334	0.000000	0.000000	0.000000	2.862691	0.244682	-1.020905	0.000000	0.000000	4.000000	24.000000	0.000000
22083.127984	-0.049174	0.546444	0.224736	70.330750	-173.491745	-155.911636	4.876835	0.000000	-1.102940	0.000000	0.000000	0.000000	2.862691	0.244682	-1.020905	0.000000	0.000000	4.000000	24.000000	0.000000
22083.131318	-0.039711	0.547399	0.220799	70.330750	-173.491745	-155.911636	4.876835	0.000000	-1.102940	0.000000	0.000000	0.000000	2.839010	0.286297	-1.181046	0.000000	0.000000	4.000000	24.000000	0.000000
22083.134651	-0.039711	0.547399	0.220799	70.330750	-173.491745	-155.911636	4.876835	0.000000	-1.102940	0.000000	0.000000	0.000000	2.839010	0.286297	-1.181046	0.000000	0.000000	4.000000	24.000000	0.000000
22083.137984	-0.039711	0.547399	0.220799	70.852905	-172.052917	-152.613998	4.823422	0.000000	-1.317041	0.000000	0.000000	0.000000	2.839010	0.286297	-1.181046	0.000000	0.000000	4.000000	24.000000	0.000000
22083.141318	-0.030409	0.548468	0.216337	70.852905	-172.052917	-152.613998	4.823422	0.000000	-1.317041	0.000000	0.000000	0.000000	2.790583	0.320707	-1.338572	0.000000	0.000000	4.000000	24.000000	0.000000
22083.144651	-0.030409	0.548468	0.216337	70.852905	-172.052917	-152.613998	4.823422	0.000000	-1.317041	0.000000	0.000000	0.000000	2.790583	0.320707	-1.338572	0.000000	0.000000	4.000000	24.000000	0.000000
22083.147984	-0.030409	0.548468	0.216337	71.661552	-170.227814	-149.540634	4.759794	0.000000	-1.531132	0.000000	0.000000	0.000000	2.790583	0.320707	-1.338572	0.000000	0.000000	4.000000	24.000000	0.000000
22083.151318	-0.021128	0.549673	0.211431	71.661552	-170.227814	-149.540634	4.759794	0.000000	-1.531132	0.000000	0.000000	0.000000	2.784213	0.361692	-1.471649	0.000000	0.000000	4.000000	24.000000	0.000000
22083.154651	-0.021128	0.549673	0.211431	71.661552	-170.227814	-149.540634	4.759794	0.000000	-1.531132	0.000000	0.000000	0.000000	2.784213	0.361692	-1.471649	0.000000	0.000000	4.000000	24.000000	0.000000
22083.157984	-0.021128	0.549673	0.211431	72.665443	-168.098587	-146.042847	4.684660	0.000000	-1.747558	0.000000	0.000000	0.000000	2.784213	0.361692	-1.471649	0.000000	0.000000	4.000000	24.000000	0.000000
22083.161318	-0.011947	0.550925	0.206015	72.665443	-168.098587	-146.042847	4.684660	0.000000	-1.747558	0.000000	0.000000	0.000000	2.754242	0.375646	-1.624806	0.000000	0.000000	4.000000	24.000000	0.000000
22083.164651	-0.011947	0.550925	0.206015	72.665443	-168.098587	-146.042847	4.684660	0.000000	-1.747558	0.000000	0.000000	0.000000	2.754242	0.375646	-1.624806	0.000000	0.000000	4.000000	24.000000	0.000000
22083.167984	-0.011947	0.550925	0.206015	73.742790	-165.657318	-141.738983	4.597658	0.000000	-1.965080	0.000000	0.000000	0.000000	2.754242	0.375646	-1.624806	0.000000	0.000000	4.000000	24.000000	0.000000
22083.171318	-0.002978	0.552226	0.200149	73.742790	-165.657318	-141.738983	4.597658	0.000000	-1.965080	0.000000	0.000000	0.000000	2.690662	0.390192	-1.759908	0.000000	0.000000	4.000000	24.000000	0.000000
22083.174651	-0.002978	0.552226	0.200149	73.742790	-165.657318	-141.738983	4.597658	0.000000	-1.965080	0.000000	0.000000	0.000000	2.690662	0.390192	-1.759908	0.000000	0.000000	4.000000	24.000000	0.000000
22083.177984	-0.002978	0.552226	0.200149	74.830551	-162.576797	-136.906097	4.499249	0.000000	-2.180999	0.000000	0.000000	0.000000	2.690662	0.390192	-1.759908	0.000000	0.000000	4.000000	24.000000	0.000000
22083.181318	0.005858	0.553619	0.193805	74.830551	-162.576797	-136.906097	4.499249	0.000000	-2.180999	0.000000	0.000000	0.000000	2.650871	0.417775	-1.903211	0.000000	0.000000	4.000000	24.000000	0.000000
22083.184651	0.005858	0.553619	0.193805	74.830551	-162.576797	-136.906097	4.499249	0.000000	-2.180999	0.000000	0.000000	0.000000	2.650871	0.417775	-1.903211	0.000000	0.000000	4.000000	24.000000	0.000000
22083.187984	0.005858	0.553619	0.193805	75.857193	-158.566345	-131.629410	4.388086	0.000000	-2.396810	0.000000	0.000000	0.000000	2.650871	0.417775	-1.903211	0.000000	0.000000	4.000000	24.000000	0.000000
22083.191318	0.014452	0.554983	0.186961	75.857193	-158.566345	-131.629410	4.388086	0.000000	-2.396810	0.000000	0.000000	0.000000	2.578275	0.409180	-2.053226	0.000000	0.000000	4.000000	24.000000	0.000000
22083.194651	0.014452	0.554983	0.186961	75.857193	-158.566345	-131.629410	4.388086	0.000000	-2.396810	0.000000	0.000000	0.000000	2.578275	0.409180	-2.053226	0.000000	0.000000	4.000000	24.000000	0.000000
22083.197984	0.014452	0.554983	0.186961	76.775627	-153.257568	-125.349220	4.264396	0.000000	-2.610543	0.000000	0.000000	0.000000	2.578275	0.409180	-2.053226	0.000000	0.000000	4.000000	24.000000	0.000000
22083.201318	0.022790	0.556405	0.179653	76.775627	-153.257568	-125.349220	4.264396	0.000000	-2.610543	0.000000	0.000000	0.000000	2.501494	0.426874	-2.192230	0.000000	0.000000	4.000000	24.000000	0.000000
22083.204651	0.022790	0.556405	0.179653	76.775627	-153.257568	-125.349220	4.264396	0.000000	-2.610543	0.000000	0.000000	0.000000	2.501494	0.426874	-2.192230	0.000000	0.000000	4.000000	24.000000	0.000000
22083.207984	0.022790	0.556405	0.179653	77.591576	-146.457596	-117.571609	4.127931	0.000000	-2.821381	0.000000	0.000000	0.000000	2.501494	0.426874	-2.192230	0.000000	0.000000	4.000000	24.000000	0.000000
22083.211318	0.030895	0.557845	0.172012	77.591576	-146.457596	-117.571609	4.127931	0.000000	-2.821381	0.000000	0.000000	0.000000	2.431460	0.431937	-2.292456	0.000000	0.000000	4.000000	24.000000	0.000000
22083.214651	0.030895	0.557845	0.172012	77.591576	-146.457596	-117.571609	4.127931	0.000000	-2.821381	0.000000	0.000000	0.000000	2.431460	0.431937	-2.292456	0.000000	0.000000	4.000000	24.000000	0.000000
22083.217984	0.030895	0.557845	0.172012	78.266075	-138.240143	-108.221848	3.978957	0.000000	-3.027854	0.000000	0.000000	0.000000	2.431460	0.431937	-2.292456	0.000000	0.000000	4.000000	24.000000	0.000000
22083.221318	0.038523	0.559281	0.164073	78.266075	-138.240143	-108.221848	3.978957	0.000000	-3.027854	0.000000	0.000000	0.000000	2.288154	0.430805	-2.381551	0.000000	0.000000	4.000000	24.000000	0.000000
22083.224651	0.038523	0.559281	0.164073	78.266075	-138.240143	-108.221848	3.978957	0.000000	-3.027854	0.000000	0.000000	0.000000	2.288154	0.430805	-2.381551	0.000000	0.000000	4.000000	24.000000	0.000000
22083.227984	0.038523	0.559281	0.164073	78.775879	-129.112961	-97.771294	3.820475	0.000000	-3.225519	0.000000	0.000000	0.000000	2.288154	0.430805	-2.381551	0.000000	0.000000	4.000000	24.000000	0.000000
22083.231318	0.045624	0.560678	0.155988	78.775879	-129.112961	-97.771294	3.820475	0.000000	-3.225519	0.000000	0.000000	0.000000	2.130581	0.419098	-2.425740	0.000000	0.000000	4.000000	24.000000	0.000000
22083.234651	0.045624	0.560678	0.155988	78.775879	-129.112961	-97.771294	3.820475	0.000000	-3.225519	0.000000	0.000000	0.000000	2.130581	0.419098	-2.425740	0.000000	0.000000	4.000000	24.000000	0.000000
22083.237984	0.045624	0.560678	0.155988	79.177071	-120.112816	-86.640778	3.654855	0.000000	-3.412043	0.000000	0.000000	0.000000	2.130581	0.419098	-2.425740	0.000000	0.000000	4.000000	24.000000	0.000000
22083.241318	0.052208	0.561929	0.147751	79.177071	-120.112816	-86.640778	3.654855	0.000000	-3.412043	0.000000	0.000000	0.000000	1.975169	0.375067	-2.470860	0.000000	0.000000	4.000000	24.000000	0.000000
22083.244651	0.052208	0.561929	0.147751	79.177071	-120.112816	-86.640778	3.654855	0.000000	-3.412043	0.000000	0.000000	0.000000	1.975169	0.375067	-2.470860	0.000000	0.000000	4.000000	24.000000	0.000000
22083.247984	0.052208	0.561929	0.147751	79.538513	-111.749634	-75.959908	3.482616	0.000000	-3.587671	0.000000	0.000000	0.000000	1.975169	0.375067	-2.470860	0.000000	0.000000	4.000000	24.000000	0.000000
22083.251318	0.058311	0.563066	0.139371	79.538513	-111.749634	-75.959908	3.482616	0.000000	-3.587671	0.000000	0.000000	0.000000	1.830706	0.341186	-2.514135	0.000000	0.000000	4.000000	24.000000	0.000000
22083.254651	0.058311	0.563066	0.139371	79.538513	-111.749634	-75.959908	3.482616	0.000000	-3.587671	0.000000	0.000000	0.000000	1.830706	0.341186	-2.514135	0.000000	0.000000	4.000000	24.000000	0.000000
22083.257984	0.058311	0.563066	0.139371	79.857353	-103.813705	-66.060616	3.303908	0.000000	-3.752892	0.000000	0.000000	0.000000	1.830706	0.341186	-2.514135	0.000000	0.000000	4.000000	24.000000	0.000000
22083.261318	0.063938	0.564038	0.130849	79.857353	-103.813705	-66.060616	3.303908	0.000000	-3.752892	0.000000	0.000000	0.000000	1.688292	0.291769	-2.556521	0.000000	0.000000	4.000000	24.000000	0.000000
22083.264651	0.063938	0.564038	0.130849	79.857353	-103.813705	-66.060616	3.303908	0.000000	-3.752892	0.000000	0.000000	0.000000	1.688292	0.291769	-2.556521	0.000000	0.000000	4.000000	24.000000	0.000000
22083.267984	0.063938	0.564038	0.130849	80.037804	-96.213219	-57.521519	3.119091	0.000000	-3.907847	0.000000	0.000000	0.000000	1.688292	0.291769	-2.556521	0.000000	0.000000	4.000000	24.000000	0.000000
22083.271318	0.069140	0.564776	0.122070	80.037804	-96.213219	-57.521519	3.119091	0.000000	-3.907847	0.000000	0.000000	0.000000	1.560452	0.221226	-2.633761	0.000000	0.000000	4.000000	24.000000	0.000000
22083.274651	0.069140	0.564776	0.122070	80.037804	-96.213219	-57.521519	3.119091	0.000000	-3.907847	0.000000	0.000000	0.000000	1.560452	0.221226	-2.633761	0.000000	0.000000	4.000000	24.000000	0.000000
22083.277984	0.069140	0.564776	0.122070	79.967537	-88.762123	-50.457199	2.926089	0.000000	-4.054381	0.000000	0.000000	0.000000	1.560452	0.221226	-2.633761	0.000000	0.000000	4.000000	24.000000	0.000000
22083.281318	0.073780	0.565343	0.113046	79.967537	-88.762123	-50.457199	2.926089	0.000000	-4.054381	0.000000	0.000000	0.000000	1.392124	0.170066	-2.707335	0.000000	0.000000	4.000000	24.000000	0.000000
22083.284651	0.073780	0.565343	0.113046	79.967537	-88.762123	-50.457199	2.926089	0.000000	-4.054381	0.000000	0.000000	0.000000	1.392124	0.170066	-2.707335	0.000000	0.000000	4.000000	24.000000	0.000000
22083.287984	0.073780	0.565343	0.113046	79.624512	-81.744446	-42.946236	2.726440	0.000000	-4.191244	0.000000	0.000000	0.000000	1.392124	0.170066	-2.707335	0.000000	0.000000	4.000000	24.000000	0.000000
22083.291318	0.077592	0.565841	0.103942	79.624512	-81.744446	-42.946236	2.726440	0.000000	-4.191244	0.000000	0.000000	0.000000	1.143372	0.149483	-2.730959	0.000000	0.000000	4.000000	24.000000	0.000000
22083.294651	0.077592	0.565841	0.103942	79.624512	-81.744446	-42.946236	2.726440	0.000000	-4.191244	0.000000	0.000000	0.000000	1.143372	0.149483	-2.730959	0.000000	0.000000	4.000000	24.000000	0.000000
22083.297984	0.077592	0.565841	0.103942	79.175659	-75.524910	-34.682838	2.525649	0.000000	-4.315217	0.000000	0.000000	0.000000	1.143372	0.149483	-2.730959	0.000000	0.000000	4.000000	24.000000	0.000000
22083.301318	0.080315	0.566288	0.094834	79.175659	-75.524910	-34.682838	2.525649	0.000000	-4.315217	0.000000	0.000000	0.000000	0.817101	0.133973	-2.732510	0.000000	0.000000	4.000000	24.000000	0.000000
22083.304651	0.080315	0.566288	0.094834	79.175659	-75.524910	-34.682838	2.525649	0.000000	-4.315217	0.000000	0.000000	0.000000	0.817101	0.133973	-2.732510	0.000000	0.000000	4.000000	24.000000	0.000000
22083.307984	0.080315	0.566288	0.094834	78.762077	-70.103119	-27.284130	2.327411	0.000000	-4.425286	0.000000	0.000000	0.000000	0.817101	0.133973	-2.732510	0.000000	0.000000	4.000000	24.000000	0.000000
22083.311318	0.082478	0.566722	0.085797	78.762077	-70.103119	-27.284130	2.327411	0.000000	-4.425286	0.000000	0.000000	0.000000	0.648859	0.130249	-2.711069	0.000000	0.000000	4.000000	24.000000	0.000000
22083.314651	0.082478	0.566722	0.085797	78.762077	-70.103119	-27.284130	2.327411	0.000000	-4.425286	0.000000	0.000000	0.000000	0.648859	0.130249	-2.711069	0.000000	0.000000	4.000000	24.000000	0.000000
22083.317984	0.082478	0.566722	0.085797	78.553734	-65.148834	-20.599009	2.127464	0.000000	-4.524809	0.000000	0.000000	0.000000	0.648859	0.130249	-2.711069	0.000000	0.000000	4.000000	24.000000	0.000000
22083.321318	0.084033	0.567150	0.076892	78.553734	-65.148834	-20.599009	2.127464	0.000000	-4.524809	0.000000	0.000000	0.000000	0.466453	0.128577	-2.671435	0.000000	0.000000	4.000000	24.000000	0.000000
22083.324651	0.084033	0.567150	0.076892	78.553734	-65.148834	-20.599009	2.127464	0.000000	-4.524809	0.000000	0.000000	0.000000	0.466453	0.128577	-2.671435	0.000000	0.000000	4.000000	24.000000	0.000000
22083.327984	0.084033	0.567150	0.076892	78.530289	-60.299294	-14.244166	1.927603	0.000000	-4.613496	0.000000	0.000000	0.000000	0.466453	0.128577	-2.671435	0.000000	0.000000	4.000000	24.000000	0.000000
22083.331318	0.085005	0.567631	0.068117	78.530289	-60.299294	-14.244166	1.927603	0.000000	-4.613496	0.000000	0.000000	0.000000	0.291590	0.144243	-2.632454	0.000000	0.000000	4.000000	24.000000	0.000000
22083.334651	0.085005	0.567631	0.068117	78.530289	-60.299294	-14.244166	1.927603	0.000000	-4.613496	0.000000	0.000000	0.000000	0.291590	0.144243	-2.632454	0.000000	0.000000	4.000000	24.000000	0.000000
22083.337984	0.085005	0.567631	0.068117	78.421272	-55.777939	-9.071703	1.727584	0.000000	-4.692063	0.000000	0.000000	0.000000	0.291590	0.144243	-2.632454	0.000000	0.000000	4.000000	24.000000	0.000000
22083.341318	0.085414	0.568153	0.059441	78.421272	-55.777939	-9.071703	1.727584	0.000000	-4.692063	0.000000	0.000000	0.000000	0.122709	0.156457	-2.602940	0.000000	0.000000	4.000000	24.000000	0.000000
22083.344651	0.085414	0.568153	0.059441	78.421272	-55.777939	-9.071703	1.727584	0.000000	-4.692063	0.000000	0.000000	0.000000	0.122709	0.156457	-2.602940	0.000000	0.000000	4.000000	24.000000	0.000000
22083.347984	0.085414	0.568153	0.059441	78.243240	-51.630009	-5.168233	1.526407	0.000000	-4.761311	0.000000	0.000000	0.000000	0.122709	0.156457	-2.602940	0.000000	0.000000	4.000000	24.000000	0.000000
22083.351318	0.085101	0.568750	0.050805	78.243240	-51.630009	-5.168233	1.526407	0.000000	-4.761311	0.000000	0.000000	0.000000	-0.093741	0.179273	-2.590696	0.000000	0.000000	4.000000	24.000000	0.000000
22083.354651	0.085101	0.568750	0.050805	78.243240	-51.630009	-5.168233	1.526407	0.000000	-4.761311	0.000000	0.000000	0.000000	-0.093741	0.179273	-2.590696	0.000000	0.000000	4.000000	24.000000	0.000000
22083.357984	0.085101	0.568750	0.050805	78.003273	-47.904118	-1.661103	1.323420	0.000000	-4.821676	0.000000	0.000000	0.000000	-0.093741	0.179273	-2.590696	0.000000	0.000000	4.000000	24.000000	0.000000
22083.361318	0.083863	0.569416	0.042251	78.003273	-47.904118	-1.661103	1.323420	0.000000	-4.821676	0.000000	0.000000	0.000000	-0.371413	0.199689	-2.566329	0.000000	0.000000	4.000000	24.000000	0.000000
22083.364651	0.083863	0.569416	0.042251	78.003273	-47.904118	-1.661103	1.323420	0.000000	-4.821676	0.000000	0.000000	0.000000	-0.371413	0.199689	-2.566329	0.000000	0.000000	4.000000	24.000000	0.000000
22083.367984	0.083863	0.569416	0.042251	77.737289	-44.494083	1.904792	1.119790	0.000000	-4.872994	0.000000	0.000000	0.000000	-0.371413	0.199689	-2.566329	0.000000	0.000000	4.000000	24.000000	0.000000
22083.371318	0.081767	0.570169	0.033763	77.737289	-44.494083	1.904792	1.119790	0.000000	-4.872994	0.000000	0.000000	0.000000	-0.628815	0.225905	-2.546433	0.000000	0.000000	4.000000	24.000000	0.000000
22083.374651	0.081767	0.570169	0.033763	77.737289	-44.494083	1.904792	1.119790	0.000000	-4.872994	0.000000	0.000000	0.000000	-0.628815	0.225905	-2.546433	0.000000	0.000000	4.000000	24.000000	0.000000
22083.377984	0.081767	0.570169	0.033763	77.507133	-41.186478	5.980490	0.913118	0.000000	-4.915915	0.000000	0.000000	0.000000	-0.628815	0.225905	-2.546433	0.000000	0.000000	4.000000	24.000000	0.000000
22083.381318	0.078901	0.571001	0.025455	77.507133	-41.186478	5.980490	0.913118	0.000000	-4.915915	0.000000	0.000000	0.000000	-0.859926	0.249711	-2.492484	0.000000	0.000000	4.000000	24.000000	0.000000
22083.384651	0.078901	0.571001	0.025455	77.507133	-41.186478	5.980490	0.913118	0.000000	-4.915915	0.000000	0.000000	0.000000	-0.859926	0.249711	-2.492484	0.000000	0.000000	4.000000	24.000000	0.000000
22083.387984	0.078901	0.571001	0.025455	77.421021	-37.695175	10.203072	0.704320	0.000000	-4.950145	0.000000	0.000000	0.000000	-0.859926	0.249711	-2.492484	0.000000	0.000000	4.000000	24.000000	0.000000
22083.391318	0.075481	0.571893	0.017401	77.421021	-37.695175	10.203072	0.704320	0.000000	-4.950145	0.000000	0.000000	0.000000	-1.026002	0.267423	-2.416073	0.000000	0.000000	4.000000	24.000000	0.000000
22083.394651	0.075481	0.571893	0.017401	77.421021	-37.695175	10.203072	0.704320	0.000000	-4.950145	0.000000	0.000000	0.000000	-1.026002	0.267423	-2.416073	0.000000	0.000000	4.000000	24.000000	0.000000
22083.397984	0.075481	0.571893	0.017401	77.465508	-33.719517	14.979692	0.493388	0.000000	-4.975597	0.000000	0.000000	0.000000	-1.026002	0.267423	-2.416073	0.000000	0.000000	4.000000	24.000000	0.000000
22083.401318	0.071899	0.572948	0.009579	77.465508	-33.719517	14.979692	0.493388	0.000000	-4.975597	0.000000	0.000000	0.000000	-1.074650	0.316504	-2.346555	0.000000	0.000000	4.000000	24.000000	0.000000
22083.404651	0.071899	0.572948	0.009579	77.465508	-33.719517	14.979692	0.493388	0.000000	-4.975597	0.000000	0.000000	0.000000	-1.074650	0.316504	-2.346555	0.000000	0.000000	4.000000	24.000000	0.000000
22083.407984	0.071899	0.572948	0.009579	77.481873	-29.491415	20.194008	0.278194	0.000000	-4.992255	0.000000	0.000000	0.000000	-1.074650	0.316504	-2.346555	0.000000	0.000000	4.000000	24.000000	0.000000
22083.411318	0.068095	0.574150	0.002113	77.481873	-29.491415	20.194008	0.278194	0.000000	-4.992255	0.000000	0.000000	0.000000	-1.141146	0.360831	-2.239691	0.000000	0.000000	4.000000	24.000000	0.000000
22083.414651	0.068095	0.574150	0.002113	77.481873	-29.491415	20.194008	0.278194	0.000000	-4.992255	0.000000	0.000000	0.000000	-1.141146	0.360831	-2.239691	0.000000	0.000000	4.000000	24.000000	0.000000
22083.417984	0.068095	0.574150	0.002113	77.386635	-25.462593	25.318342	0.062860	0.000000	-4.999605	0.000000	0.000000	0.000000	-1.141146	0.360831	-2.239691	0.000000	0.000000	4.000000	24.000000	0.000000
22083.421318	0.063615	0.575445	-0.005050	77.386635	-25.462593	25.318342	0.062860	0.000000	-4.999605	0.000000	0.000000	0.000000	-1.344064	0.388424	-2.149083	0.000000	0.000000	4.000000	24.000000	0.000000
22083.424651	0.063615	0.575445	-0.005050	77.386635	-25.462593	25.318342	0.062860	0.000000	-4.999605	0.000000	0.000000	0.000000	-1.344064	0.388424	-2.149083	0.000000	0.000000	4.000000	24.000000	0.000000
22083.427984	0.063615	0.575445	-0.005050	77.123962	-22.080515	29.776182	-0.154257	0.000000	-4.997620	0.000000	0.000000	0.000000	-1.344064	0.388424	-2.149083	0.000000	0.000000	4.000000	24.000000	0.000000
22083.431318	0.058441	0.576828	-0.011989	77.123962	-22.080515	29.776182	-0.154257	0.000000	-4.997620	0.000000	0.000000	0.000000	-1.552075	0.414757	-2.081620	0.000000	0.000000	4.000000	24.000000	0.000000
22083.434651	0.058441	0.576828	-0.011989	77.123962	-22.080515	29.776182	-0.154257	0.000000	-4.997620	0.000000	0.000000	0.000000	-1.552075	0.414757	-2.081620	0.000000	0.000000	4.000000	24.000000	0.000000
22083.437984	0.058441	0.576828	-0.011989	76.742867	-19.505192	33.387363	-0.377260	0.000000	-4.985747	0.000000	0.000000	0.000000	-1.552075	0.414757	-2.081620	0.000000	0.000000	4.000000	24.000000	0.000000
22083.441318	0.052514	0.578190	-0.018821	76.742867	-19.505192	33.387363	-0.377260	0.000000	-4.985747	0.000000	0.000000	0.000000	-1.778270	0.408616	-2.049535	0.000000	0.000000	4.000000	24.000000	0.000000
22083.444651	0.052514	0.578190	-0.018821	76.742867	-19.505192	33.387363	-0.377260	0.000000	-4.985747	0.000000	0.000000	0.000000	-1.778270	0.408616	-2.049535	0.000000	0.000000	4.000000	24.000000	0.000000
22083.447984	0.052514	0.578190	-0.018821	76.333374	-17.277723	36.257084	-0.612371	0.000000	-4.962358	0.000000	0.000000	0.000000	-1.778270	0.408616	-2.049535	0.000000	0.000000	4.000000	24.000000	0.000000
22083.451318	0.045794	0.579524	-0.025544	76.333374	-17.277723	36.257084	-0.612371	0.000000	-4.962358	0.000000	0.000000	0.000000	-2.015917	0.400423	-2.016921	0.000000	0.000000	4.000000	24.000000	0.000000
22083.454651	0.045794	0.579524	-0.025544	76.333374	-17.277723	36.257084	-0.612371	0.000000	-4.962358	0.000000	0.000000	0.000000	-2.015917	0.400423	-2.016921	0.000000	0.000000	4.000000	24.000000	0.000000
22083.457984	0.045794	0.579524	-0.025544	75.928215	-14.651946	38.287704	-0.862879	0.000000	-4.924981	0.000000	0.000000	0.000000	-2.015917	0.400423	-2.016921	0.000000	0.000000	4.000000	24.000000	0.000000
22083.461318	0.038663	0.580904	-0.032065	75.928215	-14.651946	38.287704	-0.862879	0.000000	-4.924981	0.000000	0.000000	0.000000	-2.139312	0.413879	-1.956450	0.000000	0.000000	4.000000	24.000000	0.000000
22083.464651	0.038663	0.580904	-0.032065	75.928215	-14.651946	38.287704	-0.862879	0.000000	-4.924981	0.000000	0.000000	0.000000	-2.139312	0.413879	-1.956450	0.000000	0.000000	4.000000	24.000000	0.000000
22083.467984	0.038663	0.580904	-0.032065	75.434837	-11.167608	41.226311	-1.126503	0.000000	-4.871447	0.000000	0.000000	0.000000	-2.139312	0.413879	-1.956450	0.000000	0.000000	4.000000	24.000000	0.000000
22083.471318	0.031579	0.582379	-0.038156	75.434837	-11.167608	41.226311	-1.126503	0.000000	-4.871447	0.000000	0.000000	0.000000	-2.125087	0.442543	-1.827341	0.000000	0.000000	4.000000	24.000000	0.000000
22083.474651	0.031579	0.582379	-0.038156	75.434837	-11.167608	41.226311	-1.126503	0.000000	-4.871447	0.000000	0.000000	0.000000	-2.125087	0.442543	-1.827341	0.000000	0.000000	4.000000	24.000000	0.000000
22083.477984	0.031579	0.582379	-0.038156	74.760147	-7.320737	45.063034	-1.392569	0.000000	-4.802161	0.000000	0.000000	0.000000	-2.125087	0.442543	-1.827341	0.000000	0.000000	4.000000	24.000000	0.000000
22083.481318	0.024394	0.583913	-0.043770	74.760147	-7.320737	45.063034	-1.392569	0.000000	-4.802161	0.000000	0.000000	0.000000	-2.155511	0.460013	-1.684021	0.000000	0.000000	4.000000	24.000000	0.000000
22083.484651	0.024394	0.583913	-0.043770	74.760147	-7.320737	45.063034	-1.392569	0.000000	-4.802161	0.000000	0.000000	0.000000	-2.155511	0.460013	-1.684021	0.000000	0.000000	4.000000	24.000000	0.000000
22083.487984	0.024394	0.583913	-0.043770	73.946327	-3.822302	48.684307	-1.659581	0.000000	-4.716545	0.000000	0.000000	0.000000	-2.155511	0.460013	-1.684021	0.000000	0.000000	4.000000	24.000000	0.000000
22083.491318	0.016826	0.585471	-0.048862	73.946327	-3.822302	48.684307	-1.659581	0.000000	-4.716545	0.000000	0.000000	0.000000	-2.270500	0.467428	-1.527813	0.000000	0.000000	4.000000	24.000000	0.000000
22083.494651	0.016826	0.585471	-0.048862	73.946327	-3.822302	48.684307	-1.659581	0.000000	-4.716545	0.000000	0.000000	0.000000	-2.270500	0.467428	-1.527813	0.000000	0.000000	4.000000	24.000000	0.000000
22083.497984	0.016826	0.585471	-0.048862	73.028297	-1.162279	51.368652	-1.929302	0.000000	-4.612786	0.000000	0.000000	0.000000	-2.270500	0.467428	-1.527813	0.000000	0.000000	4.000000	24.000000	0.000000
22083.501318	0.008753	0.587041	-0.053399	73.028297	-1.162279	51.368652	-1.929302	0.000000	-4.612786	0.000000	0.000000	0.000000	-2.421931	0.471065	-1.360908	0.000000	0.000000	4.000000	24.000000	0.000000
22083.504651	0.008753	0.587041	-0.053399	73.028297	-1.162279	51.368652	-1.929302	0.000000	-4.612786	0.000000	0.000000	0.000000	-2.421931	0.471065	-1.360908	0.000000	0.000000	4.000000	24.000000	0.000000
22083.507984	0.008753	0.587041	-0.053399	72.074028	0.624318	52.788677	-2.203737	0.000000	-4.488156	0.000000	0.000000	0.000000	-2.421931	0.471065	-1.360908	0.000000	0.000000	4.000000	24.000000	0.000000
22083.511318	0.000067	0.588514	-0.057509	72.074028	0.624318	52.788677	-2.203737	0.000000	-4.488156	0.000000	0.000000	0.000000	-2.605581	0.441813	-1.233161	0.000000	0.000000	4.000000	24.000000	0.000000
22083.514651	0.000067	0.588514	-0.057509	72.074028	0.624318	52.788677	-2.203737	0.000000	-4.488156	0.000000	0.000000	0.000000	-2.605581	0.441813	-1.233161	0.000000	0.000000	4.000000	24.000000	0.000000
22083.517984	0.000067	0.588514	-0.057509	71.113152	1.871042	53.363529	-2.491399	0.000000	-4.335081	0.000000	0.000000	0.000000	-2.605581	0.441813	-1.233161	0.000000	0.000000	4.000000	24.000000	0.000000
22083.521318	-0.009260	0.589895	-0.061163	71.113152	1.871042	53.363529	-2.491399	0.000000	-4.335081	0.000000	0.000000	0.000000	-2.798080	0.414514	-1.096111	0.000000	0.000000	4.000000	24.000000	0.000000
22083.524651	-0.009260	0.589895	-0.061163	71.113152	1.871042	53.363529	-2.491399	0.000000	-4.335081	0.000000	0.000000	0.000000	-2.798080	0.414514	-1.096111	0.000000	0.000000	4.000000	24.000000	0.000000
22083.527984	-0.009260	0.589895	-0.061163	70.255348	3.097514	53.737274	-2.794641	0.000000	-4.146080	0.000000	0.000000	0.000000	-2.798080	0.414514	-1.096111	0.000000	0.000000	4.000000	24.000000	0.000000
22083.531318	-0.019038	0.591136	-0.064493	70.255348	3.097514	53.737274	-2.794641	0.000000	-4.146080	0.000000	0.000000	0.000000	-2.933434	0.372094	-0.999029	0.000000	0.000000	4.000000	24.000000	0.000000
22083.534651	-0.019038	0.591136	-0.064493	70.255348	3.097514	53.737274	-2.794641	0.000000	-4.146080	0.000000	0.000000	0.000000	-2.933434	0.372094	-0.999029	0.000000	0.000000	4.000000	24.000000	0.000000
22083.537984	-0.019038	0.591136	-0.064493	69.889290	4.948726	54.685638	-3.115318	0.000000	-3.910856	0.000000	0.000000	0.000000	-2.933434	0.372094	-0.999029	0.000000	0.000000	4.000000	24.000000	0.000000
22083.541318	-0.028971	0.592173	-0.067559	69.889290	4.948726	54.685638	-3.115318	0.000000	-3.910856	0.000000	0.000000	0.000000	-2.979958	0.311352	-0.919624	0.000000	0.000000	4.000000	24.000000	0.000000
22083.544651	-0.028971	0.592173	-0.067559	69.889290	4.948726	54.685638	-3.115318	0.000000	-3.910856	0.000000	0.000000	0.000000	-2.979958	0.311352	-0.919624	0.000000	0.000000	4.000000	24.000000	0.000000
22083.547984	-0.028971	0.592173	-0.067559	69.766983	7.814086	56.984512	-3.377930	0.000000	-3.551459	0.000000	0.000000	0.000000	-2.979958	0.311352	-0.919624	0.000000	0.000000	4.000000	24.000000	0.000000
22083.551318	-0.038858	0.593068	-0.070250	69.766983	7.814086	56.984512	-3.377930	0.000000	-3.551459	0.000000	0.000000	0.000000	-2.966275	0.268434	-0.807511	0.000000	0.000000	4.000000	24.000000	0.000000
22083.554651	-0.038858	0.593068	-0.070250	69.766983	7.814086	56.984512	-3.377930	0.000000	-3.551459	0.000000	0.000000	0.000000	-2.966275	0.268434	-0.807511	0.000000	0.000000	4.000000	24.000000	0.000000
22083.557984	-0.038858	0.593068	-0.070250	69.412285	11.255986	60.038265	-3.512516	0.000000	-3.057080	0.000000	0.000000	0.000000	-2.966275	0.268434	-0.807511	0.000000	0.000000	4.000000	24.000000	0.000000
22083.561318	-0.048821	0.593949	-0.072240	69.412285	11.255986	60.038265	-3.512516	0.000000	-3.057080	0.000000	0.000000	0.000000	-2.988774	0.264201	-0.596950	0.000000	0.000000	4.000000	24.000000	0.000000
22083.564651	-0.048821	0.593949	-0.072240	69.412285	11.255986	60.038265	-3.512516	0.000000	-3.057080	0.000000	0.000000	0.000000	-2.988774	0.264201	-0.596950	0.000000	0.000000	4.000000	24.000000	0.000000
22083.567984	-0.048821	0.593949	-0.072240	68.755516	14.720412	63.765457	-3.612007	0.000000	-2.558951	0.000000	0.000000	0.000000	-2.988774	0.264201	-0.596950	0.000000	0.000000	4.000000	24.000000	0.000000
22083.571318	-0.059072	0.594825	-0.073562	68.755516	14.720412	63.765457	-3.612007	0.000000	-2.558951	0.000000	0.000000	0.000000	-3.075236	0.262779	-0.396485	0.000000	0.000000	4.000000	24.000000	0.000000
22083.574651	-0.059072	0.594825	-0.073562	68.755516	14.720412	63.765457	-3.612007	0.000000	-2.558951	0.000000	0.000000	0.000000	-3.075236	0.262779	-0.396485	0.000000	0.000000	4.000000	24.000000	0.000000
22083.577984	-0.059072	0.594825	-0.073562	67.977814	17.856749	67.007309	-3.678088	0.000000	-2.046412	0.000000	0.000000	0.000000	-3.075236	0.262779	-0.396485	0.000000	0.000000	4.000000	24.000000	0.000000
22083.581318	-0.069745	0.595630	-0.074182	67.977814	17.856749	67.007309	-3.678088	0.000000	-2.046412	0.000000	0.000000	0.000000	-3.202044	0.241620	-0.186029	0.000000	0.000000	4.000000	24.000000	0.000000
22083.584651	-0.069745	0.595630	-0.074182	67.977814	17.856749	67.007309	-3.678088	0.000000	-2.046412	0.000000	0.000000	0.000000	-3.202044	0.241620	-0.186029	0.000000	0.000000	4.000000	24.000000	0.000000
22083.587984	-0.069745	0.595630	-0.074182	67.421516	20.850983	69.083504	-3.709093	0.000000	-1.512738	0.000000	0.000000	0.000000	-3.202044	0.241620	-0.186029	0.000000	0.000000	4.000000	24.000000	0.000000
22083.591318	-0.080789	0.596273	-0.074200	67.421516	20.850983	69.083504	-3.709093	0.000000	-1.512738	0.000000	0.000000	0.000000	-3.313128	0.192688	-0.005539	0.000000	0.000000	4.000000	24.000000	0.000000
22083.594651	-0.080789	0.596273	-0.074200	67.421516	20.850983	69.083504	-3.709093	0.000000	-1.512738	0.000000	0.000000	0.000000	-3.313128	0.192688	-0.005539	0.000000	0.000000	4.000000	24.000000	0.000000
22083.597984	-0.080789	0.596273	-0.074200	67.107849	24.266027	71.075089	-3.710016	0.000000	-0.960550	0.000000	0.000000	0.000000	-3.313128	0.192688	-0.005539	0.000000	0.000000	4.000000	24.000000	0.000000
22083.601318	-0.092071	0.596794	-0.073524	67.107849	24.266027	71.075089	-3.710016	0.000000	-0.960550	0.000000	0.000000	0.000000	-3.384575	0.156407	0.202837	0.000000	0.000000	4.000000	24.000000	0.000000
22083.604651	-0.092071	0.596794	-0.073524	67.107849	24.266027	71.075089	-3.710016	0.000000	-0.960550	0.000000	0.000000	0.000000	-3.384575	0.156407	0.202837	0.000000	0.000000	4.000000	24.000000	0.000000
22083.607984	-0.092071	0.596794	-0.073524	66.844559	28.318310	73.889450	-3.676210	0.000000	-0.396454	0.000000	0.000000	0.000000	-3.384575	0.156407	0.202837	0.000000	0.000000	4.000000	24.000000	0.000000
22083.611318	-0.103345	0.597193	-0.072046	66.844559	28.318310	73.889450	-3.676210	0.000000	-0.396454	0.000000	0.000000	0.000000	-3.382356	0.119841	0.443449	0.000000	0.000000	4.000000	24.000000	0.000000
22083.614651	-0.103345	0.597193	-0.072046	66.844559	28.318310	73.889450	-3.676210	0.000000	-0.396454	0.000000	0.000000	0.000000	-3.382356	0.119841	0.443449	0.000000	0.000000	4.000000	24.000000	0.000000
22083.617984	-0.103345	0.597193	-0.072046	66.473885	32.872959	77.687218	-3.602301	0.000000	0.167272	0.000000	0.000000	0.000000	-3.382356	0.119841	0.443449	0.000000	0.000000	4.000000	24.000000	0.000000
22083.621318	-0.114403	0.597481	-0.069620	66.473885	32.872959	77.687218	-3.602301	0.000000	0.167272	0.000000	0.000000	0.000000	-3.317177	0.086151	0.727748	0.000000	0.000000	4.000000	24.000000	0.000000
22083.624651	-0.114403	0.597481	-0.069620	66.473885	32.872959	77.687218	-3.602301	0.000000	0.167272	0.000000	0.000000	0.000000	-3.317177	0.086151	0.727748	0.000000	0.000000	4.000000	24.000000	0.000000
22083.627984	-0.114403	0.597481	-0.069620	66.011398	37.935009	82.472260	-3.481010	0.000000	0.720135	0.000000	0.000000	0.000000	-3.317177	0.086151	0.727748	0.000000	0.000000	4.000000	24.000000	0.000000
22083.631318	-0.125203	0.597637	-0.066271	66.011398	37.935009	82.472260	-3.481010	0.000000	0.720135	0.000000	0.000000	0.000000	-3.240227	0.046983	1.004752	0.000000	0.000000	4.000000	24.000000	0.000000
22083.634651	-0.125203	0.597637	-0.066271	66.011398	37.935009	82.472260	-3.481010	0.000000	0.720135	0.000000	0.000000	0.000000	-3.240227	0.046983	1.004752	0.000000	0.000000	4.000000	24.000000	0.000000
22083.637984	-0.125203	0.597637	-0.066271	65.619972	43.238930	87.357758	-3.313551	0.000000	1.260173	0.000000	0.000000	0.000000	-3.240227	0.046983	1.004752	0.000000	0.000000	4.000000	24.000000	0.000000
22083.641318	-0.135878	0.597651	-0.062133	65.619972	43.238930	87.357758	-3.313551	0.000000	1.260173	0.000000	0.000000	0.000000	-3.202405	0.004019	1.241473	0.000000	0.000000	4.000000	24.000000	0.000000
22083.644651	-0.135878	0.597651	-0.062133	65.619972	43.238930	87.357758	-3.313551	0.000000	1.260173	0.000000	0.000000	0.000000	-3.202405	0.004019	1.241473	0.000000	0.000000	4.000000	24.000000	0.000000
22083.647984	-0.135878	0.597651	-0.062133	65.482903	48.609669	91.465385	-3.106639	0.000000	1.793907	0.000000	0.000000	0.000000	-3.202405	0.004019	1.241473	0.000000	0.000000	4.000000	24.000000	0.000000
22083.651318	-0.146343	0.597624	-0.057075	65.482903	48.609669	91.465385	-3.106639	0.000000	1.793907	0.000000	0.000000	0.000000	-3.139503	-0.007860	1.517418	0.000000	0.000000	4.000000	24.000000	0.000000
22083.654651	-0.146343	0.597624	-0.057075	65.482903	48.609669	91.465385	-3.106639	0.000000	1.793907	0.000000	0.000000	0.000000	-3.139503	-0.007860	1.517418	0.000000	0.000000	4.000000	24.000000	0.000000
22083.657984	-0.146343	0.597624	-0.057075	65.346664	53.975643	95.541969	-2.853736	0.000000	2.317158	0.000000	0.000000	0.000000	-3.139503	-0.007860	1.517418	0.000000	0.000000	4.000000	24.000000	0.000000
22083.661318	-0.156371	0.597496	-0.051068	65.346664	53.975643	95.541969	-2.853736	0.000000	2.317158	0.000000	0.000000	0.000000	-3.008216	-0.038408	1.801989	0.000000	0.000000	4.000000	24.000000	0.000000
22083.664651	-0.156371	0.597496	-0.051068	65.346664	53.975643	95.541969	-2.853736	0.000000	2.317158	0.000000	0.000000	0.000000	-3.008216	-0.038408	1.801989	0.000000	0.000000	4.000000	24.000000	0.000000
22083.667984	-0.156371	0.597496	-0.051068	65.168419	59.263088	99.699516	-2.553405	0.000000	2.818527	0.000000	0.000000	0.000000	-3.008216	-0.038408	1.801989	0.000000	0.000000	4.000000	24.000000	0.000000
22083.671318	-0.165841	0.597215	-0.044170	65.168419	59.263088	99.699516	-2.553405	0.000000	2.818527	0.000000	0.000000	0.000000	-2.841031	-0.084447	2.069334	0.000000	0.000000	4.000000	24.000000	0.000000
22083.674651	-0.165841	0.597215	-0.044170	65.168419	59.263088	99.699516	-2.553405	0.000000	2.818527	0.000000	0.000000	0.000000	-2.841031	-0.084447	2.069334	0.000000	0.000000	4.000000	24.000000	0.000000
22083.677984	-0.165841	0.597215	-0.044170	65.021782	65.098785	104.038124	-2.208516	0.000000	3.292033	0.000000	0.000000	0.000000	-2.841031	-0.084447	2.069334	0.000000	0.000000	4.000000	24.000000	0.000000
22083.685334	-0.179703	0.596247	-0.031993	65.021782	65.098785	104.038124	-2.208516	0.000000	3.292033	0.000000	0.000000	0.000000	-1.886132	-0.131643	1.656892	0.000000	0.000000	4.000000	24.000000	0.000000
22083.688667	-0.179703	0.596247	-0.031993	64.975029	70.107483	107.774048	-2.208516	0.000000	3.292033	0.000000	0.000000	0.000000	-1.886132	-0.131643	1.656892	0.000000	0.000000	4.000000	24.000000	0.000000
22083.692000	-0.182944	0.595894	-0.028641	64.975029	70.107483	107.774048	-2.208516	0.000000	3.292033	0.000000	0.000000	0.000000	-0.972509	-0.105982	1.005607	0.000000	0.000000	4.000000	24.000000	0.000000
22083.695334	-0.182944	0.595894	-0.028641	64.975029	70.107483	107.774048	-2.208516	0.000000	3.292033	0.000000	0.000000	0.000000	-0.972509	-0.105982	1.005607	0.000000	0.000000	4.000000	24.000000	0.000000
22083.698667	-0.182944	0.595894	-0.028641	64.939232	75.528694	111.894539	-1.432054	0.000000	4.147218	0.000000	0.000000	0.000000	-0.972509	-0.105982	1.005607	0.000000	0.000000	4.000000	24.000000	0.000000
22083.702000	-0.190860	0.595152	-0.019962	64.939232	75.528694	111.894539	-1.432054	0.000000	4.147218	0.000000	0.000000	0.000000	-2.374693	-0.222710	2.603777	0.000000	0.000000	4.000000	24.000000	0.000000
22083.705334	-0.190860	0.595152	-0.019962	64.939232	75.528694	111.894539	-1.432054	0.000000	4.147218	0.000000	0.000000	0.000000	-2.374693	-0.222710	2.603777	0.000000	0.000000	4.000000	24.000000	0.000000
22083.708667	-0.190860	0.595152	-0.019962	64.789345	80.815979	115.865852	-0.998091	0.000000	4.543000	0.000000	0.000000	0.000000	-2.374693	-0.222710	2.603777	0.000000	0.000000	4.000000	24.000000	0.000000
22083.712000	-0.198318	0.594242	-0.011102	64.789345	80.815979	115.865852	-0.998091	0.000000	4.543000	0.000000	0.000000	0.000000	-2.237360	-0.272935	2.657855	0.000000	0.000000	4.000000	24.000000	0.000000
22083.715334	-0.198318	0.594242	-0.011102	64.789345	80.815979	115.865852	-0.998091	0.000000	4.543000	0.000000	0.000000	0.000000	-2.237360	-0.272935	2.657855	0.000000	0.000000	4.000000	24.000000	0.000000
22083.718667	-0.198318	0.594242	-0.011102	64.468872	85.756683	119.401909	-0.555116	0.000000	4.915894	0.000000	0.000000	0.000000	-2.237360	-0.272935	2.657855	0.000000	0.000000	4.000000	24.000000	0.000000
22083.722000	-0.204896	0.593022	-0.001964	64.468872	85.756683	119.401909	-0.555116	0.000000	4.915894	0.000000	0.000000	0.000000	-1.973374	-0.365984	2.741347	0.000000	0.000000	4.000000	24.000000	0.000000
22083.725334	-0.204896	0.593022	-0.001964	64.468872	85.756683	119.401909	-0.555116	0.000000	4.915894	0.000000	0.000000	0.000000	-1.973374	-0.365984	2.741347	0.000000	0.000000	4.000000	24.000000	0.000000
22083.728667	-0.204896	0.593022	-0.001964	63.963902	90.204285	122.477318	-0.093624	0.000000	4.999123	0.000000	0.000000	0.000000	-1.973374	-0.365984	2.741347	0.000000	0.000000	4.000000	24.000000	0.000000
22083.732000	-0.210828	0.591715	0.007498	63.963902	90.204285	122.477318	-0.093624	0.000000	4.999123	0.000000	0.000000	0.000000	-1.779708	-0.392016	2.838690	0.000000	0.000000	4.000000	24.000000	0.000000
22083.735334	-0.210828	0.591715	0.007498	63.963902	90.204285	122.477318	-0.093624	0.000000	4.999123	0.000000	0.000000	0.000000	-1.779708	-0.392016	2.838690	0.000000	0.000000	4.000000	24.000000	0.000000
22083.738667	-0.210828	0.591715	0.007498	63.383076	94.184929	125.153885	0.337492	0.000000	4.988597	0.000000	0.000000	0.000000	-1.779708	-0.392016	2.838690	0.000000	0.000000	4.000000	24.000000	0.000000
22083.742000	-0.216014	0.590187	0.017071	63.383076	94.184929	125.153885	0.337492	0.000000	4.988597	0.000000	0.000000	0.000000	-1.555609	-0.458389	2.871948	0.000000	0.000000	4.000000	24.000000	0.000000
22083.745334	-0.216014	0.590187	0.017071	63.383076	94.184929	125.153885	0.337492	0.000000	4.988597	0.000000	0.000000	0.000000	-1.555609	-0.458389	2.871948	0.000000	0.000000	4.000000	24.000000	0.000000
22083.748667	-0.216014	0.590187	0.017071	62.974609	97.699982	127.204445	0.727894	0.000000	4.946733	0.000000	0.000000	0.000000	-1.555609	-0.458389	2.871948	0.000000	0.000000	4.000000	24.000000	0.000000
22083.752000	-0.220472	0.588424	0.026798	62.974609	97.699982	127.204445	0.727894	0.000000	4.946733	0.000000	0.000000	0.000000	-1.337470	-0.529009	2.918229	0.000000	0.000000	4.000000	24.000000	0.000000
22083.755334	-0.220472	0.588424	0.026798	62.974609	97.699982	127.204445	0.727894	0.000000	4.946733	0.000000	0.000000	0.000000	-1.337470	-0.529009	2.918229	0.000000	0.000000	4.000000	24.000000	0.000000
22083.758667	-0.220472	0.588424	0.026798	62.921597	100.872665	128.601501	1.085691	0.000000	4.880704	0.000000	0.000000	0.000000	-1.337470	-0.529009	2.918229	0.000000	0.000000	4.000000	24.000000	0.000000
22083.762000	-0.224281	0.586533	0.036838	62.921597	100.872665	128.601501	1.085691	0.000000	4.880704	0.000000	0.000000	0.000000	-1.142720	-0.567377	3.011849	0.000000	0.000000	4.000000	24.000000	0.000000
22083.765334	-0.224281	0.586533	0.036838	62.921597	100.872665	128.601501	1.085691	0.000000	4.880704	0.000000	0.000000	0.000000	-1.142720	-0.567377	3.011849	0.000000	0.000000	4.000000	24.000000	0.000000
22083.768667	-0.224281	0.586533	0.036838	63.131119	103.717110	130.048264	1.420937	0.000000	4.793844	0.000000	0.000000	0.000000	-1.142720	-0.567377	3.011849	0.000000	0.000000	4.000000	24.000000	0.000000
22083.772000	-0.227538	0.584413	0.046808	63.131119	103.717110	130.048264	1.420937	0.000000	4.793844	0.000000	0.000000	0.000000	-0.977253	-0.635907	2.990886	0.000000	0.000000	4.000000	24.000000	0.000000
22083.775334	-0.227538	0.584413	0.046808	63.131119	103.717110	130.048264	1.420937	0.000000	4.793844	0.000000	0.000000	0.000000	-0.977253	-0.635907	2.990886	0.000000	0.000000	4.000000	24.000000	0.000000
22083.778667	-0.227538	0.584413	0.046808	63.450203	106.433502	131.689362	1.722683	0.000000	4.693865	0.000000	0.000000	0.000000	-0.977253	-0.635907	2.990886	0.000000	0.000000	4.000000	24.000000	0.000000
22083.782000	-0.230015	0.582114	0.056776	63.450203	106.433502	131.689362	1.722683	0.000000	4.693865	0.000000	0.000000	0.000000	-0.743009	-0.689566	2.990504	0.000000	0.000000	4.000000	24.000000	0.000000
22083.785334	-0.230015	0.582114	0.056776	63.450203	106.433502	131.689362	1.722683	0.000000	4.693865	0.000000	0.000000	0.000000	-0.743009	-0.689566	2.990504	0.000000	0.000000	4.000000	24.000000	0.000000
22083.788667	-0.230015	0.582114	0.056776	63.741653	109.082512	133.093613	2.000967	0.000000	4.582153	0.000000	0.000000	0.000000	-0.743009	-0.689566	2.990504	0.000000	0.000000	4.000000	24.000000	0.000000
22083.792000	-0.231567	0.579687	0.066835	63.741653	109.082512	133.093613	2.000967	0.000000	4.582153	0.000000	0.000000	0.000000	-0.465634	-0.728198	3.017848	0.000000	0.000000	4.000000	24.000000	0.000000
22083.795334	-0.231567	0.579687	0.066835	63.741653	109.082512	133.093613	2.000967	0.000000	4.582153	0.000000	0.000000	0.000000	-0.465634	-0.728198	3.017848	0.000000	0.000000	4.000000	24.000000	0.000000
22083.798667	-0.231567	0.579687	0.066835	63.973446	111.589897	134.205704	2.264532	0.000000	4.457790	0.000000	0.000000	0.000000	-0.465634	-0.728198	3.017848	0.000000	0.000000	4.000000	24.000000	0.000000
22083.802000	-0.232208	0.577146	0.076905	63.973446	111.589897	134.205704	2.264532	0.000000	4.457790	0.000000	0.000000	0.000000	-0.192396	-0.762246	3.020880	0.000000	0.000000	4.000000	24.000000	0.000000
22083.805334	-0.232208	0.577146	0.076905	63.973446	111.589897	134.205704	2.264532	0.000000	4.457790	0.000000	0.000000	0.000000	-0.192396	-0.762246	3.020880	0.000000	0.000000	4.000000	24.000000	0.000000
22083.808667	-0.232208	0.577146	0.076905	64.201675	114.113785	135.537643	2.514069	0.000000	4.321973	0.000000	0.000000	0.000000	-0.192396	-0.762246	3.020880	0.000000	0.000000	4.000000	24.000000	0.000000
22083.812000	-0.231956	0.574528	0.086816	64.201675	114.113785	135.537643	2.514069	0.000000	4.321973	0.000000	0.000000	0.000000	0.075672	-0.785557	2.973280	0.000000	0.000000	4.000000	24.000000	0.000000
22083.815334	-0.231956	0.574528	0.086816	64.201675	114.113785	135.537643	2.514069	0.000000	4.321973	0.000000	0.000000	0.000000	0.075672	-0.785557	2.973280	0.000000	0.000000	4.000000	24.000000	0.000000
22083.818667	-0.231956	0.574528	0.086816	64.506927	116.932182	137.266724	2.748140	0.000000	4.177048	0.000000	0.000000	0.000000	0.075672	-0.785557	2.973280	0.000000	0.000000	4.000000	24.000000	0.000000
22083.822000	-0.230885	0.571824	0.096576	64.506927	116.932182	137.266724	2.748140	0.000000	4.177048	0.000000	0.000000	0.000000	0.321238	-0.811185	2.928161	0.000000	0.000000	4.000000	24.000000	0.000000
22083.825334	-0.230885	0.571824	0.096576	64.506927	116.932182	137.266724	2.748140	0.000000	4.177048	0.000000	0.000000	0.000000	0.321238	-0.811185	2.928161	0.000000	0.000000	4.000000	24.000000	0.000000
22083.828667	-0.230885	0.571824	0.096576	64.920631	120.315819	139.437683	2.968675	0.000000	4.023304	0.000000	0.000000	0.000000	0.321238	-0.811185	2.928161	0.000000	0.000000	4.000000	24.000000	0.000000
22083.832000	-0.229079	0.569049	0.106044	64.920631	120.315819	139.437683	2.968675	0.000000	4.023304	0.000000	0.000000	0.000000	0.542036	-0.832357	2.840156	0.000000	0.000000	4.000000	24.000000	0.000000
22083.835334	-0.229079	0.569049	0.106044	64.920631	120.315819	139.437683	2.968675	0.000000	4.023304	0.000000	0.000000	0.000000	0.542036	-0.832357	2.840156	0.000000	0.000000	4.000000	24.000000	0.000000
22083.838667	-0.229079	0.569049	0.106044	65.415359	124.291496	142.084625	3.173960	0.000000	3.863415	0.000000	0.000000	0.000000	0.542036	-0.832357	2.840156	0.000000	0.000000	4.000000	24.000000	0.000000
22083.842000	-0.226646	0.566228	0.115109	65.415359	124.291496	142.084625	3.173960	0.000000	3.863415	0.000000	0.000000	0.000000	0.729719	-0.846218	2.719701	0.000000	0.000000	4.000000	24.000000	0.000000
22083.845334	-0.226646	0.566228	0.115109	65.415359	124.291496	142.084625	3.173960	0.000000	3.863415	0.000000	0.000000	0.000000	0.729719	-0.846218	2.719701	0.000000	0.000000	4.000000	24.000000	0.000000
22083.848667	-0.226646	0.566228	0.115109	65.888741	128.570984	144.994278	3.362986	0.000000	3.700044	0.000000	0.000000	0.000000	0.729719	-0.846218	2.719701	0.000000	0.000000	4.000000	24.000000	0.000000
22083.852000	-0.223538	0.563380	0.123794	65.888741	128.570984	144.994278	3.362986	0.000000	3.700044	0.000000	0.000000	0.000000	0.932351	-0.854680	2.605478	0.000000	0.000000	4.000000	24.000000	0.000000
22083.855334	-0.223538	0.563380	0.123794	65.888741	128.570984	144.994278	3.362986	0.000000	3.700044	0.000000	0.000000	0.000000	0.932351	-0.854680	2.605478	0.000000	0.000000	4.000000	24.000000	0.000000
22083.858667	-0.223538	0.563380	0.123794	66.260643	132.698349	147.806000	3.539188	0.000000	3.531876	0.000000	0.000000	0.000000	0.932351	-0.854680	2.605478	0.000000	0.000000	4.000000	24.000000	0.000000
22083.862000	-0.219795	0.560528	0.132022	66.260643	132.698349	147.806000	3.539188	0.000000	3.531876	0.000000	0.000000	0.000000	1.122915	-0.855600	2.468481	0.000000	0.000000	4.000000	24.000000	0.000000
22083.865334	-0.219795	0.560528	0.132022	66.260643	132.698349	147.806000	3.539188	0.000000	3.531876	0.000000	0.000000	0.000000	1.122915	-0.855600	2.468481	0.000000	0.000000	4.000000	24.000000	0.000000
22083.868667	-0.219795	0.560528	0.132022	66.500130	136.367889	150.264481	3.702841	0.000000	3.359907	0.000000	0.000000	0.000000	1.122915	-0.855600	2.468481	0.000000	0.000000	4.000000	24.000000	0.000000
22083.872000	-0.215481	0.557725	0.139766	66.500130	136.367889	150.264481	3.702841	0.000000	3.359907	0.000000	0.000000	0.000000	1.294211	-0.840887	2.323084	0.000000	0.000000	4.000000	24.000000	0.000000
22083.875334	-0.215481	0.557725	0.139766	66.500130	136.367889	150.264481	3.702841	0.000000	3.359907	0.000000	0.000000	0.000000	1.294211	-0.840887	2.323084	0.000000	0.000000	4.000000	24.000000	0.000000
22083.878667	-0.215481	0.557725	0.139766	66.616577	139.351578	152.176575	3.854506	0.000000	3.184774	0.000000	0.000000	0.000000	1.294211	-0.840887	2.323084	0.000000	0.000000	4.000000	24.000000	0.000000
22083.882000	-0.210668	0.554952	0.147008	66.616577	139.351578	152.176575	3.854506	0.000000	3.184774	0.000000	0.000000	0.000000	1.443961	-0.831661	2.172579	0.000000	0.000000	4.000000	24.000000	0.000000
22083.885334	-0.210668	0.554952	0.147008	66.616577	139.351578	152.176575	3.854506	0.000000	3.184774	0.000000	0.000000	0.000000	1.443961	-0.831661	2.172579	0.000000	0.000000	4.000000	24.000000	0.000000
22083.888667	-0.210668	0.554952	0.147008	66.655304	141.742157	153.606903	3.994618	0.000000	3.007162	0.000000	0.000000	0.000000	1.443961	-0.831661	2.172579	0.000000	0.000000	4.000000	24.000000	0.000000
22083.892000	-0.205464	0.552336	0.153735	66.655304	141.742157	153.606903	3.994618	0.000000	3.007162	0.000000	0.000000	0.000000	1.561293	-0.784806	2.018123	0.000000	0.000000	4.000000	24.000000	0.000000
22083.895334	-0.205464	0.552336	0.153735	66.655304	141.742157	153.606903	3.994618	0.000000	3.007162	0.000000	0.000000	0.000000	1.561293	-0.784806	2.018123	0.000000	0.000000	4.000000	24.000000	0.000000
22083.898667	-0.205464	0.552336	0.153735	66.675674	143.874191	154.833664	4.123075	0.000000	2.828471	0.000000	0.000000	0.000000	1.561293	-0.784806	2.018123	0.000000	0.000000	4.000000	24.000000	0.000000
22083.902000	-0.199965	0.549851	0.159891	66.675674	143.874191	154.833664	4.123075	0.000000	2.828471	0.000000	0.000000	0.000000	1.649704	-0.745652	1.846845	0.000000	0.000000	4.000000	24.000000	0.000000
22083.905334	-0.199965	0.549851	0.159891	66.675674	143.874191	154.833664	4.123075	0.000000	2.828471	0.000000	0.000000	0.000000	1.649704	-0.745652	1.846845	0.000000	0.000000	4.000000	24.000000	0.000000
22083.908667	-0.199965	0.549851	0.159891	66.756142	146.032745	156.080673	4.239601	0.000000	2.650620	0.000000	0.000000	0.000000	1.649704	-0.745652	1.846845	0.000000	0.000000	4.000000	24.000000	0.000000
22083.912000	-0.194240	0.547554	0.165530	66.756142	146.032745	156.080673	4.239601	0.000000	2.650620	0.000000	0.000000	0.000000	1.717289	-0.689024	1.691680	0.000000	0.000000	4.000000	24.000000	0.000000
22083.915334	-0.194240	0.547554	0.165530	66.756142	146.032745	156.080673	4.239601	0.000000	2.650620	0.000000	0.000000	0.000000	1.717289	-0.689024	1.691680	0.000000	0.000000	4.000000	24.000000	0.000000
22083.918667	-0.194240	0.547554	0.165530	67.063148	148.302750	157.412796	4.345147	0.000000	2.473802	0.000000	0.000000	0.000000	1.717289	-0.689024	1.691680	0.000000	0.000000	4.000000	24.000000	0.000000
22083.922000	-0.188256	0.545442	0.170691	67.063148	148.302750	157.412796	4.345147	0.000000	2.473802	0.000000	0.000000	0.000000	1.795409	-0.633728	1.548291	0.000000	0.000000	4.000000	24.000000	0.000000
22083.925334	-0.188256	0.545442	0.170691	67.063148	148.302750	157.412796	4.345147	0.000000	2.473802	0.000000	0.000000	0.000000	1.795409	-0.633728	1.548291	0.000000	0.000000	4.000000	24.000000	0.000000
22083.928667	-0.188256	0.545442	0.170691	67.624901	150.638275	158.807266	4.441436	0.000000	2.296443	0.000000	0.000000	0.000000	1.795409	-0.633728	1.548291	0.000000	0.000000	4.000000	24.000000	0.000000
22083.932000	-0.182013	0.543476	0.175439	67.624901	150.638275	158.807266	4.441436	0.000000	2.296443	0.000000	0.000000	0.000000	1.872854	-0.589776	1.424386	0.000000	0.000000	4.000000	24.000000	0.000000
22083.935334	-0.182013	0.543476	0.175439	67.624901	150.638275	158.807266	4.441436	0.000000	2.296443	0.000000	0.000000	0.000000	1.872854	-0.589776	1.424386	0.000000	0.000000	4.000000	24.000000	0.000000
22083.938667	-0.182013	0.543476	0.175439	68.365387	152.911133	160.350632	4.529516	0.000000	2.117424	0.000000	0.000000	0.000000	1.872854	-0.589776	1.424386	0.000000	0.000000	4.000000	24.000000	0.000000
22083.942000	-0.175525	0.541663	0.179773	68.365387	152.911133	160.350632	4.529516	0.000000	2.117424	0.000000	0.000000	0.000000	1.946330	-0.543726	1.300089	0.000000	0.000000	4.000000	24.000000	0.000000
22083.945334	-0.175525	0.541663	0.179773	68.365387	152.911133	160.350632	4.529516	0.000000	2.117424	0.000000	0.000000	0.000000	1.946330	-0.543726	1.300089	0.000000	0.000000	4.000000	24.000000	0.000000
22083.948667	-0.175525	0.541663	0.179773	69.156784	155.004456	162.444031	4.609721	0.000000	1.936612	0.000000	0.000000	0.000000	1.946330	-0.543726	1.300089	0.000000	0.000000	4.000000	24.000000	0.000000
22083.952000	-0.168744	0.540047	0.183702	69.156784	155.004456	162.444031	4.609721	0.000000	1.936612	0.000000	0.000000	0.000000	2.034461	-0.484980	1.178787	0.000000	0.000000	4.000000	24.000000	0.000000
22083.955334	-0.168744	0.540047	0.183702	69.156784	155.004456	162.444031	4.609721	0.000000	1.936612	0.000000	0.000000	0.000000	2.034461	-0.484980	1.178787	0.000000	0.000000	4.000000	24.000000	0.000000
22083.958667	-0.168744	0.540047	0.183702	69.916779	156.850754	164.652756	4.682857	0.000000	1.752385	0.000000	0.000000	0.000000	2.034461	-0.484980	1.178787	0.000000	0.000000	4.000000	24.000000	0.000000
22083.962000	-0.161838	0.538615	0.187203	69.916779	156.850754	164.652756	4.682857	0.000000	1.752385	0.000000	0.000000	0.000000	2.071629	-0.429346	1.050367	0.000000	0.000000	4.000000	24.000000	0.000000
22083.965334	-0.161838	0.538615	0.187203	69.916779	156.850754	164.652756	4.682857	0.000000	1.752385	0.000000	0.000000	0.000000	2.071629	-0.429346	1.050367	0.000000	0.000000	4.000000	24.000000	0.000000
22083.968667	-0.161838	0.538615	0.187203	70.609619	158.423050	166.761108	4.747681	0.000000	1.568286	0.000000	0.000000	0.000000	2.071629	-0.429346	1.050367	0.000000	0.000000	4.000000	24.000000	0.000000
22083.972000	-0.154823	0.537374	0.190277	70.609619	158.423050	166.761108	4.747681	0.000000	1.568286	0.000000	0.000000	0.000000	2.104584	-0.372378	0.922125	0.000000	0.000000	4.000000	24.000000	0.000000
22083.975334	-0.154823	0.537374	0.190277	70.609619	158.423050	166.761108	4.747681	0.000000	1.568286	0.000000	0.000000	0.000000	2.104584	-0.372378	0.922125	0.000000	0.000000	4.000000	24.000000	0.000000
22083.978667	-0.154823	0.537374	0.190277	71.231339	159.852921	168.835739	4.804553	0.000000	1.384296	0.000000	0.000000	0.000000	2.104584	-0.372378	0.922125	0.000000	0.000000	4.000000	24.000000	0.000000
22083.982000	-0.147678	0.536436	0.192918	71.231339	159.852921	168.835739	4.804553	0.000000	1.384296	0.000000	0.000000	0.000000	2.143554	-0.281541	0.792278	0.000000	0.000000	4.000000	24.000000	0.000000
22083.985334	-0.147678	0.536436	0.192918	71.231339	159.852921	168.835739	4.804553	0.000000	1.384296	0.000000	0.000000	0.000000	2.143554	-0.281541	0.792278	0.000000	0.000000	4.000000	24.000000	0.000000
22083.988667	-0.147678	0.536436	0.192918	71.797134	161.264374	170.986679	4.853961	0.000000	1.199609	0.000000	0.000000	0.000000	2.143554	-0.281541	0.792278	0.000000	0.000000	4.000000	24.000000	0.000000
22083.992000	-0.140537	0.535783	0.195084	71.797134	161.264374	170.986679	4.853961	0.000000	1.199609	0.000000	0.000000	0.000000	2.142238	-0.195848	0.649885	0.000000	0.000000	4.000000	24.000000	0.000000
22083.995334	-0.140537	0.535783	0.195084	71.797134	161.264374	170.986679	4.853961	0.000000	1.199609	0.000000	0.000000	0.000000	2.142238	-0.195848	0.649885	0.000000	0.000000	4.000000	24.000000	0.000000
22083.998667	-0.140537	0.535783	0.195084	72.313950	162.810791	173.452469	4.895430	0.000000	1.017232	0.000000	0.000000	0.000000	2.142238	-0.195848	0.649885	0.000000	0.000000	4.000000	24.000000	0.000000
22084.002000	-0.133422	0.535422	0.196811	72.313950	162.810791	173.452469	4.895430	0.000000	1.017232	0.000000	0.000000	0.000000	2.134476	-0.108300	0.518161	0.000000	0.000000	4.000000	24.000000	0.000000
22084.005334	-0.133422	0.535422	0.196811	72.313950	162.810791	173.452469	4.895430	0.000000	1.017232	0.000000	0.000000	0.000000	2.134476	-0.108300	0.518161	0.000000	0.000000	4.000000	24.000000	0.000000
22084.008667	-0.133422	0.535422	0.196811	72.784721	164.576096	176.045563	4.929428	0.000000	0.837104	0.000000	0.000000	0.000000	2.134476	-0.108300	0.518161	0.000000	0.000000	4.000000	24.000000	0.000000
22084.012000	-0.126346	0.535353	0.198102	72.784721	164.576096	176.045563	4.929428	0.000000	0.837104	0.000000	0.000000	0.000000	2.122809	-0.020555	0.387106	0.000000	0.000000	4.000000	24.000000	0.000000
22084.015334	-0.126346	0.535353	0.198102	72.784721	164.576096	176.045563	4.929428	0.000000	0.837104	0.000000	0.000000	0.000000	2.122809	-0.020555	0.387106	0.000000	0.000000	4.000000	24.000000	0.000000
22084.018667	-0.126346	0.535353	0.198102	73.199898	166.494766	178.400024	4.956360	0.000000	0.659158	0.000000	0.000000	0.000000	2.122809	-0.020555	0.387106	0.000000	0.000000	4.000000	24.000000	0.000000
22084.022000	-0.119237	0.535565	0.199026	73.199898	166.494766	178.400024	4.956360	0.000000	0.659158	0.000000	0.000000	0.000000	2.132649	0.063528	0.277186	0.000000	0.000000	4.000000	24.000000	0.000000
22084.025334	-0.119237	0.535565	0.199026	73.199898	166.494766	178.400024	4.956360	0.000000	0.659158	0.000000	0.000000	0.000000	2.132649	0.063528	0.277186	0.000000	0.000000	4.000000	24.000000	0.000000
22084.028667	-0.119237	0.535565	0.199026	73.555237	168.317856	-179.494843	4.976806	0.000000	0.481043	0.000000	0.000000	0.000000	2.132649	0.063528	0.277186	0.000000	0.000000	4.000000	24.000000	0.000000
22084.032000	-0.112178	0.536007	0.199627	73.555237	168.317856	-179.494843	4.976806	0.000000	0.481043	0.000000	0.000000	0.000000	2.117906	0.132710	0.180498	0.000000	0.000000	4.000000	24.000000	0.000000
22084.035334	-0.112178	0.536007	0.199627	73.555237	168.317856	-179.494843	4.976806	0.000000	0.481043	0.000000	0.000000	0.000000	2.117906	0.132710	0.180498	0.000000	0.000000	4.000000	24.000000	0.000000
22084.038667	-0.112178	0.536007	0.199627	73.859261	169.905960	-177.197281	4.990723	0.000000	0.304440	0.000000	0.000000	0.000000	2.117906	0.132710	0.180498	0.000000	0.000000	4.000000	24.000000	0.000000
22084.042000	-0.105149	0.536683	0.199946	73.859261	169.905960	-177.197281	4.990723	0.000000	0.304440	0.000000	0.000000	0.000000	2.108469	0.202729	0.095520	0.000000	0.000000	4.000000	24.000000	0.000000
22084.045334	-0.105149	0.536683	0.199946	73.859261	169.905960	-177.197281	4.990723	0.000000	0.304440	0.000000	0.000000	0.000000	2.108469	0.202729	0.095520	0.000000	0.000000	4.000000	24.000000	0.000000
22084.048667	-0.105149	0.536683	0.199946	74.108810	171.195450	-174.933609	4.998343	0.000000	0.128725	0.000000	0.000000	0.000000	2.108469	0.202729	0.095520	0.000000	0.000000	4.000000	24.000000	0.000000
22084.052000	-0.098160	0.537555	0.199985	74.108810	171.195450	-174.933609	4.998343	0.000000	0.128725	0.000000	0.000000	0.000000	2.096766	0.261409	0.011790	0.000000	0.000000	4.000000	24.000000	0.000000
22084.055334	-0.098160	0.537555	0.199985	74.108810	171.195450	-174.933609	4.998343	0.000000	0.128725	0.000000	0.000000	0.000000	2.096766	0.261409	0.011790	0.000000	0.000000	4.000000	24.000000	0.000000
22084.058667	-0.098160	0.537555	0.199985	74.311226	172.200439	-172.956696	4.999788	0.000000	-0.046000	0.000000	0.000000	0.000000	2.096766	0.261409	0.011790	0.000000	0.000000	4.000000	24.000000	0.000000
22084.062000	-0.091214	0.538636	0.199726	74.311226	172.200439	-172.956696	4.999788	0.000000	-0.046000	0.000000	0.000000	0.000000	2.083857	0.324317	-0.077713	0.000000	0.000000	4.000000	24.000000	0.000000
22084.065334	-0.091214	0.538636	0.199726	74.311226	172.200439	-172.956696	4.999788	0.000000	-0.046000	0.000000	0.000000	0.000000	2.083857	0.324317	-0.077713	0.000000	0.000000	4.000000	24.000000	0.000000
22084.068667	-0.091214	0.538636	0.199726	74.456612	173.156235	-171.054306	4.995169	0.000000	-0.219742	0.000000	0.000000	0.000000	2.083857	0.324317	-0.077713	0.000000	0.000000	4.000000	24.000000	0.000000
22084.072000	-0.084376	0.539883	0.199131	74.456612	173.156235	-171.054306	4.995169	0.000000	-0.219742	0.000000	0.000000	0.000000	2.051250	0.374343	-0.178592	0.000000	0.000000	4.000000	24.000000	0.000000
22084.075334	-0.084376	0.539883	0.199131	74.456612	173.156235	-171.054306	4.995169	0.000000	-0.219742	0.000000	0.000000	0.000000	2.051250	0.374343	-0.178592	0.000000	0.000000	4.000000	24.000000	0.000000
22084.078667	-0.084376	0.539883	0.199131	74.552963	174.411438	-168.562134	4.984681	0.000000	-0.391094	0.000000	0.000000	0.000000	2.051250	0.374343	-0.178592	0.000000	0.000000	4.000000	24.000000	0.000000
22084.082000	-0.077655	0.541295	0.198200	74.552963	174.411438	-168.562134	4.984681	0.000000	-0.391094	0.000000	0.000000	0.000000	2.016364	0.423501	-0.279224	0.000000	0.000000	4.000000	24.000000	0.000000
22084.085334	-0.077655	0.541295	0.198200	74.552963	174.411438	-168.562134	4.984681	0.000000	-0.391094	0.000000	0.000000	0.000000	2.016364	0.423501	-0.279224	0.000000	0.000000	4.000000	24.000000	0.000000
22084.088667	-0.077655	0.541295	0.198200	74.624786	176.031189	-165.365555	4.968525	0.000000	-0.560146	0.000000	0.000000	0.000000	2.016364	0.423501	-0.279224	0.000000	0.000000	4.000000	24.000000	0.000000
22084.092000	-0.071175	0.542786	0.196862	74.624786	176.031189	-165.365555	4.968525	0.000000	-0.560146	0.000000	0.000000	0.000000	1.943935	0.447398	-0.401264	0.000000	0.000000	4.000000	24.000000	0.000000
22084.095334	-0.071175	0.542786	0.196862	74.624786	176.031189	-165.365555	4.968525	0.000000	-0.560146	0.000000	0.000000	0.000000	1.943935	0.447398	-0.401264	0.000000	0.000000	4.000000	24.000000	0.000000
22084.098667	-0.071175	0.542786	0.196862	74.695381	178.086761	-161.866440	4.947250	0.000000	-0.724377	0.000000	0.000000	0.000000	1.943935	0.447398	-0.401264	0.000000	0.000000	4.000000	24.000000	0.000000
22084.102000	-0.064919	0.544342	0.195178	74.695381	178.086761	-161.866440	4.947250	0.000000	-0.724377	0.000000	0.000000	0.000000	1.876892	0.466796	-0.505262	0.000000	0.000000	4.000000	24.000000	0.000000
22084.105334	-0.064919	0.544342	0.195178	74.695381	178.086761	-161.866440	4.947250	0.000000	-0.724377	0.000000	0.000000	0.000000	1.876892	0.466796	-0.505262	0.000000	0.000000	4.000000	24.000000	0.000000
22084.108667	-0.064919	0.544342	0.195178	74.778641	-179.570480	-158.508759	4.921141	0.000000	-0.884516	0.000000	0.000000	0.000000	1.876892	0.466796	-0.505262	0.000000	0.000000	4.000000	24.000000	0.000000
22084.112000	-0.058920	0.545955	0.193114	74.778641	-179.570480	-158.508759	4.921141	0.000000	-0.884516	0.000000	0.000000	0.000000	1.799762	0.483749	-0.619415	0.000000	0.000000	4.000000	24.000000	0.000000
22084.115334	-0.058920	0.545955	0.193114	74.778641	-179.570480	-158.508759	4.921141	0.000000	-0.884516	0.000000	0.000000	0.000000	1.799762	0.483749	-0.619415	0.000000	0.000000	4.000000	24.000000	0.000000
22084.118667	-0.058920	0.545955	0.193114	74.913422	-177.145859	-155.691193	4.890570	0.000000	-1.040348	0.000000	0.000000	0.000000	1.799762	0.483749	-0.619415	0.000000	0.000000	4.000000	24.000000	0.000000
22084.122000	-0.053125	0.547624	0.190711	74.913422	-177.145859	-155.691193	4.890570	0.000000	-1.040348	0.000000	0.000000	0.000000	1.738511	0.500870	-0.720839	0.000000	0.000000	4.000000	24.000000	0.000000
22084.125334	-0.053125	0.547624	0.190711	74.913422	-177.145859	-155.691193	4.890570	0.000000	-1.040348	0.000000	0.000000	0.000000	1.738511	0.500870	-0.720839	0.000000	0.000000	4.000000	24.000000	0.000000
22084.128667	-0.053125	0.547624	0.190711	75.092407	-174.895813	-153.073044	4.855482	0.000000	-1.193439	0.000000	0.000000	0.000000	1.738511	0.500870	-0.720839	0.000000	0.000000	4.000000	24.000000	0.000000
22084.132000	-0.047539	0.549347	0.187971	75.092407	-174.895813	-153.073044	4.855482	0.000000	-1.193439	0.000000	0.000000	0.000000	1.675753	0.516700	-0.821814	0.000000	0.000000	4.000000	24.000000	0.000000
22084.135334	-0.047539	0.549347	0.187971	75.092407	-174.895813	-153.073044	4.855482	0.000000	-1.193439	0.000000	0.000000	0.000000	1.675753	0.516700	-0.821814	0.000000	0.000000	4.000000	24.000000	0.000000
22084.138667	-0.047539	0.549347	0.187971	75.350853	-172.951096	-150.310028	4.815956	0.000000	-1.344087	0.000000	0.000000	0.000000	1.675753	0.516700	-0.821814	0.000000	0.000000	4.000000	24.000000	0.000000
22084.142000	-0.042198	0.551138	0.184909	75.350853	-172.951096	-150.310028	4.815956	0.000000	-1.344087	0.000000	0.000000	0.000000	1.602191	0.537231	-0.918602	0.000000	0.000000	4.000000	24.000000	0.000000
22084.145334	-0.042198	0.551138	0.184909	75.350853	-172.951096	-150.310028	4.815956	0.000000	-1.344087	0.000000	0.000000	0.000000	1.602191	0.537231	-0.918602	0.000000	0.000000	4.000000	24.000000	0.000000
22084.148667	-0.042198	0.551138	0.184909	75.693802	-171.257477	-147.719543	4.772271	0.000000	-1.491786	0.000000	0.000000	0.000000	1.602191	0.537231	-0.918602	0.000000	0.000000	4.000000	24.000000	0.000000
22084.152000	-0.037050	0.553002	0.181600	75.693802	-171.257477	-147.719543	4.772271	0.000000	-1.491786	0.000000	0.000000	0.000000	1.544620	0.559426	-0.992930	0.000000	0.000000	4.000000	24.000000	0.000000
22084.155334	-0.037050	0.553002	0.181600	75.693802	-171.257477	-147.719543	4.772271	0.000000	-1.491786	0.000000	0.000000	0.000000	1.544620	0.559426	-0.992930	0.000000	0.000000	4.000000	24.000000	0.000000
22084.158667	-0.037050	0.553002	0.181600	76.102264	-169.675308	-145.104614	4.724214	0.000000	-1.637620	0.000000	0.000000	0.000000	1.544620	0.559426	-0.992930	0.000000	0.000000	4.000000	24.000000	0.000000
22084.162000	-0.032064	0.554917	0.178030	76.102264	-169.675308	-145.104614	4.724214	0.000000	-1.637620	0.000000	0.000000	0.000000	1.495625	0.574262	-1.070941	0.000000	0.000000	4.000000	24.000000	0.000000
22084.165334	-0.032064	0.554917	0.178030	76.102264	-169.675308	-145.104614	4.724214	0.000000	-1.637620	0.000000	0.000000	0.000000	1.495625	0.574262	-1.070941	0.000000	0.000000	4.000000	24.000000	0.000000
22084.168667	-0.032064	0.554917	0.178030	76.516403	-168.057510	-142.358154	4.671434	0.000000	-1.782610	0.000000	0.000000	0.000000	1.495625	0.574262	-1.070941	0.000000	0.000000	4.000000	24.000000	0.000000
22084.172000	-0.027307	0.556867	0.174253	76.516403	-168.057510	-142.358154	4.671434	0.000000	-1.782610	0.000000	0.000000	0.000000	1.427048	0.585059	-1.133054	0.000000	0.000000	4.000000	24.000000	0.000000
22084.175334	-0.027307	0.556867	0.174253	76.516403	-168.057510	-142.358154	4.671434	0.000000	-1.782610	0.000000	0.000000	0.000000	1.427048	0.585059	-1.133054	0.000000	0.000000	4.000000	24.000000	0.000000
22084.178667	-0.027307	0.556867	0.174253	76.899391	-166.285492	-139.360840	4.614564	0.000000	-1.925045	0.000000	0.000000	0.000000	1.427048	0.585059	-1.133054	0.000000	0.000000	4.000000	24.000000	0.000000
22084.182000	-0.022812	0.558806	0.170332	76.899391	-166.285492	-139.360840	4.614564	0.000000	-1.925045	0.000000	0.000000	0.000000	1.348735	0.581926	-1.176393	0.000000	0.000000	4.000000	24.000000	0.000000
22084.185334	-0.022812	0.558806	0.170332	76.899391	-166.285492	-139.360840	4.614564	0.000000	-1.925045	0.000000	0.000000	0.000000	1.348735	0.581926	-1.176393	0.000000	0.000000	4.000000	24.000000	0.000000
22084.188667	-0.022812	0.558806	0.170332	77.225594	-164.334747	-136.373276	4.554197	0.000000	-2.063805	0.000000	0.000000	0.000000	1.348735	0.581926	-1.176393	0.000000	0.000000	4.000000	24.000000	0.000000
22084.192000	-0.018574	0.560694	0.166240	77.225594	-164.334747	-136.373276	4.554197	0.000000	-2.063805	0.000000	0.000000	0.000000	1.271173	0.566211	-1.227523	0.000000	0.000000	4.000000	24.000000	0.000000
22084.195334	-0.018574	0.560694	0.166240	77.225594	-164.334747	-136.373276	4.554197	0.000000	-2.063805	0.000000	0.000000	0.000000	1.271173	0.566211	-1.227523	0.000000	0.000000	4.000000	24.000000	0.000000
22084.198667	-0.018574	0.560694	0.166240	77.473618	-162.221909	-133.308533	4.490292	0.000000	-2.199382	0.000000	0.000000	0.000000	1.271173	0.566211	-1.227523	0.000000	0.000000	4.000000	24.000000	0.000000
22084.202000	-0.014623	0.562521	0.161945	77.473618	-162.221909	-133.308533	4.490292	0.000000	-2.199382	0.000000	0.000000	0.000000	1.185439	0.548104	-1.288565	0.000000	0.000000	4.000000	24.000000	0.000000
22084.205334	-0.014623	0.562521	0.161945	77.473618	-162.221909	-133.308533	4.490292	0.000000	-2.199382	0.000000	0.000000	0.000000	1.185439	0.548104	-1.288565	0.000000	0.000000	4.000000	24.000000	0.000000
22084.208667	-0.014623	0.562521	0.161945	77.636780	-159.953094	-130.127136	4.422979	0.000000	-2.331792	0.000000	0.000000	0.000000	1.185439	0.548104	-1.288565	0.000000	0.000000	4.000000	24.000000	0.000000
22084.212000	-0.010926	0.564319	0.157444	77.636780	-159.953094	-130.127136	4.422979	0.000000	-2.331792	0.000000	0.000000	0.000000	1.108979	0.539396	-1.350266	0.000000	0.000000	4.000000	24.000000	0.000000
22084.215334	-0.010926	0.564319	0.157444	77.636780	-159.953094	-130.127136	4.422979	0.000000	-2.331792	0.000000	0.000000	0.000000	1.108979	0.539396	-1.350266	0.000000	0.000000	4.000000	24.000000	0.000000
22084.218667	-0.010926	0.564319	0.157444	77.721298	-157.509628	-127.016930	4.351822	0.000000	-2.462041	0.000000	0.000000	0.000000	1.108979	0.539396	-1.350266	0.000000	0.000000	4.000000	24.000000	0.000000
22084.222000	-0.007484	0.566071	0.152760	77.721298	-157.509628	-127.016930	4.351822	0.000000	-2.462041	0.000000	0.000000	0.000000	1.032823	0.525644	-1.405066	0.000000	0.000000	4.000000	24.000000	0.000000
22084.225334	-0.007484	0.566071	0.152760	77.721298	-157.509628	-127.016930	4.351822	0.000000	-2.462041	0.000000	0.000000	0.000000	1.032823	0.525644	-1.405066	0.000000	0.000000	4.000000	24.000000	0.000000
22084.228667	-0.007484	0.566071	0.152760	77.731728	-155.072296	-124.028084	4.276801	0.000000	-2.590168	0.000000	0.000000	0.000000	1.032823	0.525644	-1.405066	0.000000	0.000000	4.000000	24.000000	0.000000
22084.232000	-0.004264	0.567748	0.147845	77.731728	-155.072296	-124.028084	4.276801	0.000000	-2.590168	0.000000	0.000000	0.000000	0.965980	0.503159	-1.474612	0.000000	0.000000	4.000000	24.000000	0.000000
22084.235334	-0.004264	0.567748	0.147845	77.731728	-155.072296	-124.028084	4.276801	0.000000	-2.590168	0.000000	0.000000	0.000000	0.965980	0.503159	-1.474612	0.000000	0.000000	4.000000	24.000000	0.000000
22084.238667	-0.004264	0.567748	0.147845	77.681740	-152.919250	-120.977798	4.196918	0.000000	-2.717699	0.000000	0.000000	0.000000	0.965980	0.503159	-1.474612	0.000000	0.000000	4.000000	24.000000	0.000000
22084.242000	-0.001351	0.569295	0.142783	77.681740	-152.919250	-120.977798	4.196918	0.000000	-2.717699	0.000000	0.000000	0.000000	0.873691	0.464185	-1.518412	0.000000	0.000000	4.000000	24.000000	0.000000
22084.245334	-0.001351	0.569295	0.142783	77.681740	-152.919250	-120.977798	4.196918	0.000000	-2.717699	0.000000	0.000000	0.000000	0.873691	0.464185	-1.518412	0.000000	0.000000	4.000000	24.000000	0.000000
22084.248667	-0.001351	0.569295	0.142783	77.607574	-151.168655	-118.141594	4.113675	0.000000	-2.842126	0.000000	0.000000	0.000000	0.873691	0.464185	-1.518412	0.000000	0.000000	4.000000	24.000000	0.000000
22084.252000	0.001145	0.570700	0.137601	77.607574	-151.168655	-118.141594	4.113675	0.000000	-2.842126	0.000000	0.000000	0.000000	0.748904	0.421291	-1.554708	0.000000	0.000000	4.000000	24.000000	0.000000
22084.255334	0.001145	0.570700	0.137601	77.607574	-151.168655	-118.141594	4.113675	0.000000	-2.842126	0.000000	0.000000	0.000000	0.748904	0.421291	-1.554708	0.000000	0.000000	4.000000	24.000000	0.000000
22084.258667	0.001145	0.570700	0.137601	77.526489	-149.939163	-115.918068	4.028706	0.000000	-2.961339	0.000000	0.000000	0.000000	0.748904	0.421291	-1.554708	0.000000	0.000000	4.000000	24.000000	0.000000
22084.262000	0.003261	0.571902	0.132256	77.526489	-149.939163	-115.918068	4.028706	0.000000	-2.961339	0.000000	0.000000	0.000000	0.634893	0.360796	-1.603533	0.000000	0.000000	4.000000	24.000000	0.000000
22084.265334	0.003261	0.571902	0.132256	77.526489	-149.939163	-115.918068	4.028706	0.000000	-2.961339	0.000000	0.000000	0.000000	0.634893	0.360796	-1.603533	0.000000	0.000000	4.000000	24.000000	0.000000
22084.268667	0.003261	0.571902	0.132256	77.506851	-149.518997	-114.688072	3.941042	0.000000	-3.077042	0.000000	0.000000	0.000000	0.634893	0.360796	-1.603533	0.000000	0.000000	4.000000	24.000000	0.000000
22084.272000	0.004894	0.572917	0.126730	77.506851	-149.518997	-114.688072	3.941042	0.000000	-3.077042	0.000000	0.000000	0.000000	0.489791	0.304288	-1.657815	0.000000	0.000000	4.000000	24.000000	0.000000
22084.275334	0.004894	0.572917	0.126730	77.506851	-149.518997	-114.688072	3.941042	0.000000	-3.077042	0.000000	0.000000	0.000000	0.489791	0.304288	-1.657815	0.000000	0.000000	4.000000	24.000000	0.000000
22084.278667	0.004894	0.572917	0.126730	77.552246	-149.475571	-113.377075	3.851762	0.000000	-3.188092	0.000000	0.000000	0.000000	0.489791	0.304288	-1.657815	0.000000	0.000000	4.000000	24.000000	0.000000
22084.282000	0.006135	0.573791	0.120937	77.552246	-149.475571	-113.377075	3.851762	0.000000	-3.188092	0.000000	0.000000	0.000000	0.372427	0.262354	-1.738005	0.000000	0.000000	4.000000	24.000000	0.000000
22084.285334	0.006135	0.573791	0.120937	77.552246	-149.475571	-113.377075	3.851762	0.000000	-3.188092	0.000000	0.000000	0.000000	0.372427	0.262354	-1.738005	0.000000	0.000000	4.000000	24.000000	0.000000
22084.288667	0.006135	0.573791	0.120937	77.729218	-149.010834	-111.367004	3.758015	0.000000	-3.298079	0.000000	0.000000	0.000000	0.372427	0.262354	-1.738005	0.000000	0.000000	4.000000	24.000000	0.000000
22084.292000	0.006995	0.574551	0.114928	77.729218	-149.010834	-111.367004	3.758015	0.000000	-3.298079	0.000000	0.000000	0.000000	0.257925	0.227928	-1.802571	0.000000	0.000000	4.000000	24.000000	0.000000
22084.295334	0.006995	0.574551	0.114928	77.729218	-149.010834	-111.367004	3.758015	0.000000	-3.298079	0.000000	0.000000	0.000000	0.257925	0.227928	-1.802571	0.000000	0.000000	4.000000	24.000000	0.000000
22084.298667	0.006995	0.574551	0.114928	78.287590	-147.602081	-109.175529	3.659578	0.000000	-3.406977	0.000000	0.000000	0.000000	0.257925	0.227928	-1.802571	0.000000	0.000000	4.000000	24.000000	0.000000
22084.302000	0.007672	0.575272	0.108764	78.287590	-147.602081	-109.175529	3.659578	0.000000	-3.406977	0.000000	0.000000	0.000000	0.203101	0.216204	-1.849346	0.000000	0.000000	4.000000	24.000000	0.000000
22084.305334	0.007672	0.575272	0.108764	78.287590	-147.602081	-109.175529	3.659578	0.000000	-3.406977	0.000000	0.000000	0.000000	0.203101	0.216204	-1.849346	0.000000	0.000000	4.000000	24.000000	0.000000
22084.308667	0.007672	0.575272	0.108764	79.189590	-144.721344	-106.025620	3.553317	0.000000	-3.517661	0.000000	0.000000	0.000000	0.203101	0.216204	-1.849346	0.000000	0.000000	4.000000	24.000000	0.000000
22084.312000	0.008039	0.575917	0.102511	79.189590	-144.721344	-106.025620	3.553317	0.000000	-3.517661	0.000000	0.000000	0.000000	0.110102	0.193470	-1.875745	0.000000	0.000000	4.000000	24.000000	0.000000
22084.315334	0.008039	0.575917	0.102511	79.189590	-144.721344	-106.025620	3.553317	0.000000	-3.517661	0.000000	0.000000	0.000000	0.110102	0.193470	-1.875745	0.000000	0.000000	4.000000	24.000000	0.000000
22084.318667	0.008039	0.575917	0.102511	80.225166	-140.071304	-101.075310	3.441521	0.000000	-3.627112	0.000000	0.000000	0.000000	0.110102	0.193470	-1.875745	0.000000	0.000000	4.000000	24.000000	0.000000
22084.322000	0.007817	0.576493	0.096213	80.225166	-140.071304	-101.075310	3.441521	0.000000	-3.627112	0.000000	0.000000	0.000000	-0.066549	0.173028	-1.889308	0.000000	0.000000	4.000000	24.000000	0.000000
22084.325334	0.007817	0.576493	0.096213	80.225166	-140.071304	-101.075310	3.441521	0.000000	-3.627112	0.000000	0.000000	0.000000	-0.066549	0.173028	-1.889308	0.000000	0.000000	4.000000	24.000000	0.000000
22084.328667	0.007817	0.576493	0.096213	81.208511	-133.872681	-94.376610	3.329076	0.000000	-3.730584	0.000000	0.000000	0.000000	-0.066549	0.173028	-1.889308	0.000000	0.000000	4.000000	24.000000	0.000000
22084.332000	0.007053	0.576921	0.089928	81.208511	-133.872681	-94.376610	3.329076	0.000000	-3.730584	0.000000	0.000000	0.000000	-0.229253	0.128236	-1.885592	0.000000	0.000000	4.000000	24.000000	0.000000
22084.335334	0.007053	0.576921	0.089928	81.208511	-133.872681	-94.376610	3.329076	0.000000	-3.730584	0.000000	0.000000	0.000000	-0.229253	0.128236	-1.885592	0.000000	0.000000	4.000000	24.000000	0.000000
22084.338667	0.007053	0.576921	0.089928	82.117928	-126.663223	-86.547050	3.216032	0.000000	-3.828465	0.000000	0.000000	0.000000	-0.229253	0.128236	-1.885592	0.000000	0.000000	4.000000	24.000000	0.000000
22084.342000	0.006022	0.577163	0.083681	82.117928	-126.663223	-86.547050	3.216032	0.000000	-3.828465	0.000000	0.000000	0.000000	-0.309198	0.072518	-1.874244	0.000000	0.000000	4.000000	24.000000	0.000000
22084.345334	0.006022	0.577163	0.083681	82.117928	-126.663223	-86.547050	3.216032	0.000000	-3.828465	0.000000	0.000000	0.000000	-0.309198	0.072518	-1.874244	0.000000	0.000000	4.000000	24.000000	0.000000
22084.348667	0.006022	0.577163	0.083681	82.950485	-118.861412	-78.039413	3.097733	0.000000	-3.924799	0.000000	0.000000	0.000000	-0.309198	0.072518	-1.874244	0.000000	0.000000	4.000000	24.000000	0.000000
22084.352000	0.004760	0.577196	0.077415	82.950485	-118.861412	-78.039413	3.097733	0.000000	-3.924799	0.000000	0.000000	0.000000	-0.378793	0.010062	-1.879554	0.000000	0.000000	4.000000	24.000000	0.000000
22084.355334	0.004760	0.577196	0.077415	82.950485	-118.861412	-78.039413	3.097733	0.000000	-3.924799	0.000000	0.000000	0.000000	-0.378793	0.010062	-1.879554	0.000000	0.000000	4.000000	24.000000	0.000000
22084.358667	0.004760	0.577196	0.077415	83.591766	-109.757233	-68.225883	2.971563	0.000000	-4.021171	0.000000	0.000000	0.000000	-0.378793	0.010062	-1.879554	0.000000	0.000000	4.000000	24.000000	0.000000
22084.362000	0.003274	0.577132	0.071128	83.591766	-109.757233	-68.225883	2.971563	0.000000	-4.021171	0.000000	0.000000	0.000000	-0.445677	-0.019140	-1.886277	0.000000	0.000000	4.000000	24.000000	0.000000
22084.365334	0.003274	0.577132	0.071128	83.591766	-109.757233	-68.225883	2.971563	0.000000	-4.021171	0.000000	0.000000	0.000000	-0.445677	-0.019140	-1.886277	0.000000	0.000000	4.000000	24.000000	0.000000
22084.368667	0.003274	0.577132	0.071128	84.013359	-99.361168	-57.207611	2.836075	0.000000	-4.117849	0.000000	0.000000	0.000000	-0.445677	-0.019140	-1.886277	0.000000	0.000000	4.000000	24.000000	0.000000
22084.372000	0.001674	0.577068	0.064773	84.013359	-99.361168	-57.207611	2.836075	0.000000	-4.117849	0.000000	0.000000	0.000000	-0.480125	-0.019214	-1.906305	0.000000	0.000000	4.000000	24.000000	0.000000
22084.375334	0.001674	0.577068	0.064773	84.013359	-99.361168	-57.207611	2.836075	0.000000	-4.117849	0.000000	0.000000	0.000000	-0.480125	-0.019214	-1.906305	0.000000	0.000000	4.000000	24.000000	0.000000
22084.378667	0.001674	0.577068	0.064773	84.139137	-88.340881	-45.982468	2.686500	0.000000	-4.216956	0.000000	0.000000	0.000000	-0.480125	-0.019214	-1.906305	0.000000	0.000000	4.000000	24.000000	0.000000
22084.382000	-0.000256	0.576964	0.058381	84.139137	-88.340881	-45.982468	2.686500	0.000000	-4.216956	0.000000	0.000000	0.000000	-0.578851	-0.031120	-1.917727	0.000000	0.000000	4.000000	24.000000	0.000000
22084.385334	-0.000256	0.576964	0.058381	84.139137	-88.340881	-45.982468	2.686500	0.000000	-4.216956	0.000000	0.000000	0.000000	-0.578851	-0.031120	-1.917727	0.000000	0.000000	4.000000	24.000000	0.000000
22084.388667	-0.000256	0.576964	0.058381	83.928368	-77.931259	-35.572071	2.525706	0.000000	-4.315184	0.000000	0.000000	0.000000	-0.578851	-0.031120	-1.917727	0.000000	0.000000	4.000000	24.000000	0.000000
22084.392000	-0.002815	0.576867	0.052019	83.928368	-77.931259	-35.572071	2.525706	0.000000	-4.315184	0.000000	0.000000	0.000000	-0.767743	-0.029156	-1.908640	0.000000	0.000000	4.000000	24.000000	0.000000
22084.395334	-0.002815	0.576867	0.052019	83.928368	-77.931259	-35.572071	2.525706	0.000000	-4.315184	0.000000	0.000000	0.000000	-0.767743	-0.029156	-1.908640	0.000000	0.000000	4.000000	24.000000	0.000000
22084.398667	-0.002815	0.576867	0.052019	83.443092	-69.110191	-26.766783	2.359535	0.000000	-4.408242	0.000000	0.000000	0.000000	-0.767743	-0.029156	-1.908640	0.000000	0.000000	4.000000	24.000000	0.000000
22084.402000	-0.006076	0.576732	0.045795	83.443092	-69.110191	-26.766783	2.359535	0.000000	-4.408242	0.000000	0.000000	0.000000	-0.978261	-0.040678	-1.867287	0.000000	0.000000	4.000000	24.000000	0.000000
22084.405334	-0.006076	0.576732	0.045795	83.443092	-69.110191	-26.766783	2.359535	0.000000	-4.408242	0.000000	0.000000	0.000000	-0.978261	-0.040678	-1.867287	0.000000	0.000000	4.000000	24.000000	0.000000
22084.408667	-0.006076	0.576732	0.045795	82.833687	-61.764492	-19.369211	2.191263	0.000000	-4.494259	0.000000	0.000000	0.000000	-0.978261	-0.040678	-1.867287	0.000000	0.000000	4.000000	24.000000	0.000000
22084.412000	-0.009829	0.576628	0.039919	82.833687	-61.764492	-19.369211	2.191263	0.000000	-4.494259	0.000000	0.000000	0.000000	-1.125868	-0.031199	-1.762603	0.000000	0.000000	4.000000	24.000000	0.000000
22084.415334	-0.009829	0.576628	0.039919	82.833687	-61.764492	-19.369211	2.191263	0.000000	-4.494259	0.000000	0.000000	0.000000	-1.125868	-0.031199	-1.762603	0.000000	0.000000	4.000000	24.000000	0.000000
22084.418667	-0.009829	0.576628	0.039919	82.257523	-54.885643	-12.216648	1.995964	0.000000	-4.508572	0.000000	0.000000	0.000000	-1.125868	-0.031199	-1.762603	0.000000	0.000000	4.000000	24.000000	0.000000
22084.422000	-0.013906	0.576638	0.034651	82.257523	-54.885643	-12.216648	1.995964	0.000000	-4.508572	0.000000	0.000000	0.000000	-1.223265	0.003062	-1.580508	0.000000	0.000000	4.000000	24.000000	0.000000
22084.425334	-0.013906	0.576638	0.034651	82.257523	-54.885643	-12.216648	1.995964	0.000000	-4.508572	0.000000	0.000000	0.000000	-1.223265	0.003062	-1.580508	0.000000	0.000000	4.000000	24.000000	0.000000
22084.428667	-0.013906	0.576638	0.034651	81.780998	-47.705479	-4.424827	1.732546	0.000000	-4.304694	0.000000	0.000000	0.000000	-1.223265	0.003062	-1.580508	0.000000	0.000000	4.000000	24.000000	0.000000
22084.432000	-0.018060	0.576771	0.030062	81.780998	-47.705479	-4.424827	1.732546	0.000000	-4.304694	0.000000	0.000000	0.000000	-1.246174	0.039976	-1.376689	0.000000	0.000000	4.000000	24.000000	0.000000
22084.435334	-0.018060	0.576771	0.030062	81.780998	-47.705479	-4.424827	1.732546	0.000000	-4.304694	0.000000	0.000000	0.000000	-1.246174	0.039976	-1.376689	0.000000	0.000000	4.000000	24.000000	0.000000
22084.438667	-0.018060	0.576771	0.030062	81.270622	-40.630054	3.453232	1.503098	0.000000	-4.096999	0.000000	0.000000	0.000000	-1.246174	0.039976	-1.376689	0.000000	0.000000	4.000000	24.000000	0.000000
22084.442000	-0.022098	0.577017	0.026149	81.270622	-40.630054	3.453232	1.503098	0.000000	-4.096999	0.000000	0.000000	0.000000	-1.211402	0.073730	-1.173935	0.000000	0.000000	4.000000	24.000000	0.000000
22084.445334	-0.022098	0.577017	0.026149	81.270622	-40.630054	3.453232	1.503098	0.000000	-4.096999	0.000000	0.000000	0.000000	-1.211402	0.073730	-1.173935	0.000000	0.000000	4.000000	24.000000	0.000000
22084.448667	-0.022098	0.577017	0.026149	80.638153	-34.362370	10.605701	1.307442	0.000000	-3.895098	0.000000	0.000000	0.000000	-1.211402	0.073730	-1.173935	0.000000	0.000000	4.000000	24.000000	0.000000
22084.452000	-0.026262	0.577397	0.022795	80.638153	-34.362370	10.605701	1.307442	0.000000	-3.895098	0.000000	0.000000	0.000000	-1.249181	0.113878	-1.006154	0.000000	0.000000	4.000000	24.000000	0.000000
22084.455334	-0.026262	0.577397	0.022795	80.638153	-34.362370	10.605701	1.307442	0.000000	-3.895098	0.000000	0.000000	0.000000	-1.249181	0.113878	-1.006154	0.000000	0.000000	4.000000	24.000000	0.000000
22084.458667	-0.026262	0.577397	0.022795	79.879761	-29.410437	16.222139	1.139749	0.000000	-3.686901	0.000000	0.000000	0.000000	-1.249181	0.113878	-1.006154	0.000000	0.000000	4.000000	24.000000	0.000000
22084.462000	-0.030991	0.577887	0.019914	79.879761	-29.410437	16.222139	1.139749	0.000000	-3.686901	0.000000	0.000000	0.000000	-1.418779	0.147044	-0.864200	0.000000	0.000000	4.000000	24.000000	0.000000
22084.465334	-0.030991	0.577887	0.019914	79.879761	-29.410437	16.222139	1.139749	0.000000	-3.686901	0.000000	0.000000	0.000000	-1.418779	0.147044	-0.864200	0.000000	0.000000	4.000000	24.000000	0.000000
22084.468667	-0.030991	0.577887	0.019914	79.033783	-25.686146	19.914505	0.995716	0.000000	-3.450438	0.000000	0.000000	0.000000	-1.418779	0.147044	-0.864200	0.000000	0.000000	4.000000	24.000000	0.000000
22084.472000	-0.036259	0.578487	0.017365	79.033783	-25.686146	19.914505	0.995716	0.000000	-3.450438	0.000000	0.000000	0.000000	-1.580402	0.180071	-0.764915	0.000000	0.000000	4.000000	24.000000	0.000000
22084.475334	-0.036259	0.578487	0.017365	79.033783	-25.686146	19.914505	0.995716	0.000000	-3.450438	0.000000	0.000000	0.000000	-1.580402	0.180071	-0.764915	0.000000	0.000000	4.000000	24.000000	0.000000
22084.478667	-0.036259	0.578487	0.017365	78.339432	-22.899551	21.893858	0.868230	0.000000	-3.187038	0.000000	0.000000	0.000000	-1.580402	0.180071	-0.764915	0.000000	0.000000	4.000000	24.000000	0.000000
22084.482000	-0.041947	0.579099	0.015012	78.339432	-22.899551	21.893858	0.868230	0.000000	-3.187038	0.000000	0.000000	0.000000	-1.706463	0.183605	-0.705662	0.000000	0.000000	4.000000	24.000000	0.000000
22084.485334	-0.041947	0.579099	0.015012	78.339432	-22.899551	21.893858	0.868230	0.000000	-3.187038	0.000000	0.000000	0.000000	-1.706463	0.183605	-0.705662	0.000000	0.000000	4.000000	24.000000	0.000000
22084.488667	-0.041947	0.579099	0.015012	78.229103	-20.507965	23.129463	0.750620	0.000000	-2.902627	0.000000	0.000000	0.000000	-1.706463	0.183605	-0.705662	0.000000	0.000000	4.000000	24.000000	0.000000
22084.492000	-0.048092	0.579598	0.012719	78.229103	-20.507965	23.129463	0.750620	0.000000	-2.902627	0.000000	0.000000	0.000000	-1.843300	0.149743	-0.688079	0.000000	0.000000	4.000000	24.000000	0.000000
22084.495334	-0.048092	0.579598	0.012719	78.229103	-20.507965	23.129463	0.750620	0.000000	-2.902627	0.000000	0.000000	0.000000	-1.843300	0.149743	-0.688079	0.000000	0.000000	4.000000	24.000000	0.000000
22084.498667	-0.048092	0.579598	0.012719	78.448479	-16.866768	26.310265	0.635940	0.000000	-2.595411	0.000000	0.000000	0.000000	-1.843300	0.149743	-0.688079	0.000000	0.000000	4.000000	24.000000	0.000000
22084.502000	-0.054464	0.580107	0.010637	78.448479	-16.866768	26.310265	0.635940	0.000000	-2.595411	0.000000	0.000000	0.000000	-1.911543	0.152567	-0.624606	0.000000	0.000000	4.000000	24.000000	0.000000
22084.505334	-0.054464	0.580107	0.010637	78.448479	-16.866768	26.310265	0.635940	0.000000	-2.595411	0.000000	0.000000	0.000000	-1.911543	0.152567	-0.624606	0.000000	0.000000	4.000000	24.000000	0.000000
22084.508667	-0.054464	0.580107	0.010637	78.623932	-11.390860	31.675470	0.531839	0.000000	-2.276820	0.000000	0.000000	0.000000	-1.911543	0.152567	-0.624606	0.000000	0.000000	4.000000	24.000000	0.000000
22084.512000	-0.060888	0.580590	0.008901	78.623932	-11.390860	31.675470	0.531839	0.000000	-2.276820	0.000000	0.000000	0.000000	-1.927390	0.144931	-0.520806	0.000000	0.000000	4.000000	24.000000	0.000000
22084.515334	-0.060888	0.580590	0.008901	78.623932	-11.390860	31.675470	0.531839	0.000000	-2.276820	0.000000	0.000000	0.000000	-1.927390	0.144931	-0.520806	0.000000	0.000000	4.000000	24.000000	0.000000
22084.518667	-0.060888	0.580590	0.008901	78.583099	-4.737803	37.931133	0.445038	0.000000	-1.955588	0.000000	0.000000	0.000000	-1.927390	0.144931	-0.520806	0.000000	0.000000	4.000000	24.000000	0.000000
22084.522000	-0.067532	0.581108	0.007604	78.583099	-4.737803	37.931133	0.445038	0.000000	-1.955588	0.000000	0.000000	0.000000	-1.992988	0.155496	-0.389136	0.000000	0.000000	4.000000	24.000000	0.000000
22084.525334	-0.067532	0.581108	0.007604	78.583099	-4.737803	37.931133	0.445038	0.000000	-1.955588	0.000000	0.000000	0.000000	-1.992988	0.155496	-0.389136	0.000000	0.000000	4.000000	24.000000	0.000000
22084.528667	-0.067532	0.581108	0.007604	78.266808	2.101652	44.385098	0.380182	0.000000	-1.623424	0.000000	0.000000	0.000000	-1.992988	0.155496	-0.389136	0.000000	0.000000	4.000000	24.000000	0.000000
22084.532000	-0.074357	0.581554	0.006796	78.266808	2.101652	44.385098	0.380182	0.000000	-1.623424	0.000000	0.000000	0.000000	-2.047503	0.133739	-0.242266	0.000000	0.000000	4.000000	24.000000	0.000000
22084.535334	-0.074357	0.581554	0.006796	78.266808	2.101652	44.385098	0.380182	0.000000	-1.623424	0.000000	0.000000	0.000000	-2.047503	0.133739	-0.242266	0.000000	0.000000	4.000000	24.000000	0.000000
22084.538667	-0.074357	0.581554	0.006796	77.677170	8.320354	50.859207	0.339804	0.000000	-1.282173	0.000000	0.000000	0.000000	-2.047503	0.133739	-0.242266	0.000000	0.000000	4.000000	24.000000	0.000000
22084.542000	-0.081448	0.581961	0.006427	77.677170	8.320354	50.859207	0.339804	0.000000	-1.282173	0.000000	0.000000	0.000000	-2.127542	0.122191	-0.110631	0.000000	0.000000	4.000000	24.000000	0.000000
22084.545334	-0.081448	0.581961	0.006427	77.677170	8.320354	50.859207	0.339804	0.000000	-1.282173	0.000000	0.000000	0.000000	-2.127542	0.122191	-0.110631	0.000000	0.000000	4.000000	24.000000	0.000000
22084.548667	-0.081448	0.581961	0.006427	76.908058	13.366854	56.141037	0.321366	0.000000	-0.927583	0.000000	0.000000	0.000000	-2.127542	0.122191	-0.110631	0.000000	0.000000	4.000000	24.000000	0.000000
22084.552000	-0.088910	0.582248	0.006424	76.908058	13.366854	56.141037	0.321366	0.000000	-0.927583	0.000000	0.000000	0.000000	-2.238527	0.086213	-0.001119	0.000000	0.000000	4.000000	24.000000	0.000000
22084.555334	-0.088910	0.582248	0.006424	76.908058	13.366854	56.141037	0.321366	0.000000	-0.927583	0.000000	0.000000	0.000000	-2.238527	0.086213	-0.001119	0.000000	0.000000	4.000000	24.000000	0.000000
22084.558667	-0.088910	0.582248	0.006424	76.134697	17.320990	59.693314	0.321179	0.000000	-0.554495	0.000000	0.000000	0.000000	-2.238527	0.086213	-0.001119	0.000000	0.000000	4.000000	24.000000	0.000000
22084.562000	-0.096432	0.582355	0.006717	76.134697	17.320990	59.693314	0.321179	0.000000	-0.554495	0.000000	0.000000	0.000000	-2.256658	0.031977	0.088043	0.000000	0.000000	4.000000	24.000000	0.000000
22084.565334	-0.096432	0.582355	0.006717	76.134697	17.320990	59.693314	0.321179	0.000000	-0.554495	0.000000	0.000000	0.000000	-2.256658	0.031977	0.088043	0.000000	0.000000	4.000000	24.000000	0.000000
22084.568667	-0.096432	0.582355	0.006717	75.647209	21.679468	63.366512	0.335853	0.000000	-0.178385	0.000000	0.000000	0.000000	-2.256658	0.031977	0.088043	0.000000	0.000000	4.000000	24.000000	0.000000
22084.572000	-0.104034	0.582171	0.007109	75.647209	21.679468	63.366512	0.335853	0.000000	-0.178385	0.000000	0.000000	0.000000	-2.280569	-0.055146	0.117543	0.000000	0.000000	4.000000	24.000000	0.000000
22084.575334	-0.104034	0.582171	0.007109	75.647209	21.679468	63.366512	0.335853	0.000000	-0.178385	0.000000	0.000000	0.000000	-2.280569	-0.055146	0.117543	0.000000	0.000000	4.000000	24.000000	0.000000
22084.578667	-0.104034	0.582171	0.007109	75.325325	27.175180	67.883324	0.355444	0.000000	0.201709	0.000000	0.000000	0.000000	-2.280569	-0.055146	0.117543	0.000000	0.000000	4.000000	24.000000	0.000000
22084.582000	-0.111605	0.581752	0.007585	75.325325	27.175180	67.883324	0.355444	0.000000	0.201709	0.000000	0.000000	0.000000	-2.271172	-0.125738	0.142864	0.000000	0.000000	4.000000	24.000000	0.000000
22084.585334	-0.111605	0.581752	0.007585	75.325325	27.175180	67.883324	0.355444	0.000000	0.201709	0.000000	0.000000	0.000000	-2.271172	-0.125738	0.142864	0.000000	0.000000	4.000000	24.000000	0.000000
22084.588667	-0.111605	0.581752	0.007585	74.762909	32.648987	72.182892	0.379254	0.000000	0.580238	0.000000	0.000000	0.000000	-2.271172	-0.125738	0.142864	0.000000	0.000000	4.000000	24.000000	0.000000
22084.592000	-0.119001	0.581303	0.008576	74.762909	32.648987	72.182892	0.379254	0.000000	0.580238	0.000000	0.000000	0.000000	-2.218758	-0.134689	0.297413	0.000000	0.000000	4.000000	24.000000	0.000000
22084.595334	-0.119001	0.581303	0.008576	74.762909	32.648987	72.182892	0.379254	0.000000	0.580238	0.000000	0.000000	0.000000	-2.218758	-0.134689	0.297413	0.000000	0.000000	4.000000	24.000000	0.000000
22084.598667	-0.119001	0.581303	0.008576	73.890800	37.487942	76.381508	0.428823	0.000000	0.950031	0.000000	0.000000	0.000000	-2.218758	-0.134689	0.297413	0.000000	0.000000	4.000000	24.000000	0.000000
22084.602000	-0.126226	0.580880	0.010122	73.890800	37.487942	76.381508	0.428823	0.000000	0.950031	0.000000	0.000000	0.000000	-2.167496	-0.126825	0.463619	0.000000	0.000000	4.000000	24.000000	0.000000
22084.605334	-0.126226	0.580880	0.010122	73.890800	37.487942	76.381508	0.428823	0.000000	0.950031	0.000000	0.000000	0.000000	-2.167496	-0.126825	0.463619	0.000000	0.000000	4.000000	24.000000	0.000000
22084.608667	-0.126226	0.580880	0.010122	72.885757	41.430141	80.254898	0.506093	0.000000	1.311280	0.000000	0.000000	0.000000	-2.167496	-0.126825	0.463619	0.000000	0.000000	4.000000	24.000000	0.000000
22084.612000	-0.133265	0.580460	0.012285	72.885757	41.430141	80.254898	0.506093	0.000000	1.311280	0.000000	0.000000	0.000000	-2.111818	-0.126134	0.649091	0.000000	0.000000	4.000000	24.000000	0.000000
22084.615334	-0.133265	0.580460	0.012285	72.885757	41.430141	80.254898	0.506093	0.000000	1.311280	0.000000	0.000000	0.000000	-2.111818	-0.126134	0.649091	0.000000	0.000000	4.000000	24.000000	0.000000
22084.618667	-0.133265	0.580460	0.012285	72.049118	44.521534	83.081505	0.614275	0.000000	1.663250	0.000000	0.000000	0.000000	-2.111818	-0.126134	0.649091	0.000000	0.000000	4.000000	24.000000	0.000000
22084.622000	-0.140116	0.580050	0.015096	72.049118	44.521534	83.081505	0.614275	0.000000	1.663250	0.000000	0.000000	0.000000	-2.055211	-0.122825	0.843218	0.000000	0.000000	4.000000	24.000000	0.000000
22084.625334	-0.140116	0.580050	0.015096	72.049118	44.521534	83.081505	0.614275	0.000000	1.663250	0.000000	0.000000	0.000000	-2.055211	-0.122825	0.843218	0.000000	0.000000	4.000000	24.000000	0.000000
22084.628667	-0.140116	0.580050	0.015096	71.622551	47.383297	85.255669	0.754811	0.000000	2.005785	0.000000	0.000000	0.000000	-2.055211	-0.122825	0.843218	0.000000	0.000000	4.000000	24.000000	0.000000
22084.632000	-0.146708	0.579558	0.018539	71.622551	47.383297	85.255669	0.754811	0.000000	2.005785	0.000000	0.000000	0.000000	-1.977667	-0.147581	1.032776	0.000000	0.000000	4.000000	24.000000	0.000000
22084.635334	-0.146708	0.579558	0.018539	71.622551	47.383297	85.255669	0.754811	0.000000	2.005785	0.000000	0.000000	0.000000	-1.977667	-0.147581	1.032776	0.000000	0.000000	4.000000	24.000000	0.000000
22084.638667	-0.146708	0.579558	0.018539	71.620377	51.244968	88.425781	0.926940	0.000000	2.335397	0.000000	0.000000	0.000000	-1.977667	-0.147581	1.032776	0.000000	0.000000	4.000000	24.000000	0.000000
22084.642000	-0.152954	0.579025	0.022570	71.620377	51.244968	88.425781	0.926940	0.000000	2.335397	0.000000	0.000000	0.000000	-1.873785	-0.160058	1.209328	0.000000	0.000000	4.000000	24.000000	0.000000
22084.645334	-0.152954	0.579025	0.022570	71.620377	51.244968	88.425781	0.926940	0.000000	2.335397	0.000000	0.000000	0.000000	-1.873785	-0.160058	1.209328	0.000000	0.000000	4.000000	24.000000	0.000000
22084.648667	-0.152954	0.579025	0.022570	71.693802	56.528942	92.755333	1.128495	0.000000	2.647695	0.000000	0.000000	0.000000	-1.873785	-0.160058	1.209328	0.000000	0.000000	4.000000	24.000000	0.000000
22084.652000	-0.158695	0.578532	0.027272	71.693802	56.528942	92.755333	1.128495	0.000000	2.647695	0.000000	0.000000	0.000000	-1.722243	-0.148025	1.410627	0.000000	0.000000	4.000000	24.000000	0.000000
22084.655334	-0.158695	0.578532	0.027272	71.693802	56.528942	92.755333	1.128495	0.000000	2.647695	0.000000	0.000000	0.000000	-1.722243	-0.148025	1.410627	0.000000	0.000000	4.000000	24.000000	0.000000
22084.658667	-0.158695	0.578532	0.027272	71.624222	62.166416	97.002502	1.363600	0.000000	2.934735	0.000000	0.000000	0.000000	-1.722243	-0.148025	1.410627	0.000000	0.000000	4.000000	24.000000	0.000000
22084.662000	-0.163899	0.578134	0.032759	71.624222	62.166416	97.002502	1.363600	0.000000	2.934735	0.000000	0.000000	0.000000	-1.561199	-0.119149	1.646235	0.000000	0.000000	4.000000	24.000000	0.000000
22084.665334	-0.163899	0.578134	0.032759	71.624222	62.166416	97.002502	1.363600	0.000000	2.934735	0.000000	0.000000	0.000000	-1.561199	-0.119149	1.646235	0.000000	0.000000	4.000000	24.000000	0.000000
22084.668667	-0.163899	0.578134	0.032759	71.400146	67.714294	101.383888	1.637972	0.000000	3.194935	0.000000	0.000000	0.000000	-1.561199	-0.119149	1.646235	0.000000	0.000000	4.000000	24.000000	0.000000
22084.672000	-0.168635	0.577758	0.038920	71.400146	67.714294	101.383888	1.637972	0.000000	3.194935	0.000000	0.000000	0.000000	-1.420790	-0.112853	1.848037	0.000000	0.000000	4.000000	24.000000	0.000000
22084.675334	-0.168635	0.577758	0.038920	71.400146	67.714294	101.383888	1.637972	0.000000	3.194935	0.000000	0.000000	0.000000	-1.420790	-0.112853	1.848037	0.000000	0.000000	4.000000	24.000000	0.000000
22084.678667	-0.168635	0.577758	0.038920	71.093628	73.234573	106.343689	1.945978	0.000000	3.431733	0.000000	0.000000	0.000000	-1.420790	-0.112853	1.848037	0.000000	0.000000	4.000000	24.000000	0.000000
22084.682000	-0.173012	0.577368	0.045524	71.093628	73.234573	106.343689	1.945978	0.000000	3.431733	0.000000	0.000000	0.000000	-1.313248	-0.117136	1.981445	0.000000	0.000000	4.000000	24.000000	0.000000
22084.685334	-0.173012	0.577368	0.045524	71.093628	73.234573	106.343689	1.945978	0.000000	3.431733	0.000000	0.000000	0.000000	-1.313248	-0.117136	1.981445	0.000000	0.000000	4.000000	24.000000	0.000000
22084.688667	-0.173012	0.577368	0.045524	70.756844	78.759903	111.273811	2.276219	0.000000	3.650608	0.000000	0.000000	0.000000	-1.313248	-0.117136	1.981445	0.000000	0.000000	4.000000	24.000000	0.000000
22084.692000	-0.177006	0.576937	0.052563	70.756844	78.759903	111.273811	2.276219	0.000000	3.650608	0.000000	0.000000	0.000000	-1.198085	-0.129140	2.111642	0.000000	0.000000	4.000000	24.000000	0.000000
22084.695334	-0.177006	0.576937	0.052563	70.756844	78.759903	111.273811	2.276219	0.000000	3.650608	0.000000	0.000000	0.000000	-1.198085	-0.129140	2.111642	0.000000	0.000000	4.000000	24.000000	0.000000
22084.698667	-0.177006	0.576937	0.052563	70.424271	84.285881	115.937668	2.628160	0.000000	3.850288	0.000000	0.000000	0.000000	-1.198085	-0.129140	2.111642	0.000000	0.000000	4.000000	24.000000	0.000000
22084.702000	-0.180546	0.576492	0.059984	70.424271	84.285881	115.937668	2.628160	0.000000	3.850288	0.000000	0.000000	0.000000	-1.062085	-0.133631	2.226348	0.000000	0.000000	4.000000	24.000000	0.000000
22084.705334	-0.180546	0.576492	0.059984	70.424271	84.285881	115.937668	2.628160	0.000000	3.850288	0.000000	0.000000	0.000000	-1.062085	-0.133631	2.226348	0.000000	0.000000	4.000000	24.000000	0.000000
22084.708667	-0.180546	0.576492	0.059984	70.105270	89.817146	120.416962	2.986435	0.000000	4.010138	0.000000	0.000000	0.000000	-1.062085	-0.133631	2.226348	0.000000	0.000000	4.000000	24.000000	0.000000
22084.712000	-0.183527	0.576008	0.067803	70.105270	89.817146	120.416962	2.986435	0.000000	4.010138	0.000000	0.000000	0.000000	-0.894344	-0.145151	2.345618	0.000000	0.000000	4.000000	24.000000	0.000000
22084.715334	-0.183527	0.576008	0.067803	70.105270	89.817146	120.416962	2.986435	0.000000	4.010138	0.000000	0.000000	0.000000	-0.894344	-0.145151	2.345618	0.000000	0.000000	4.000000	24.000000	0.000000
22084.718667	-0.183527	0.576008	0.067803	69.804298	95.350296	124.778419	3.151206	0.000000	3.881997	0.000000	0.000000	0.000000	-0.894344	-0.145151	2.345618	0.000000	0.000000	4.000000	24.000000	0.000000
22084.722000	-0.185965	0.575527	0.075913	69.804298	95.350296	124.778419	3.151206	0.000000	3.881997	0.000000	0.000000	0.000000	-0.731242	-0.144276	2.432932	0.000000	0.000000	4.000000	24.000000	0.000000
22084.725334	-0.185965	0.575527	0.075913	69.804298	95.350296	124.778419	3.151206	0.000000	3.881997	0.000000	0.000000	0.000000	-0.731242	-0.144276	2.432932	0.000000	0.000000	4.000000	24.000000	0.000000
22084.728667	-0.185965	0.575527	0.075913	69.527443	100.894417	128.949127	3.309620	0.000000	3.747855	0.000000	0.000000	0.000000	-0.731242	-0.144276	2.432932	0.000000	0.000000	4.000000	24.000000	0.000000
22084.732000	-0.187897	0.575010	0.084260	69.527443	100.894417	128.949127	3.309620	0.000000	3.747855	0.000000	0.000000	0.000000	-0.579612	-0.155173	2.504151	0.000000	0.000000	4.000000	24.000000	0.000000
22084.735334	-0.187897	0.575010	0.084260	69.527443	100.894417	128.949127	3.309620	0.000000	3.747855	0.000000	0.000000	0.000000	-0.579612	-0.155173	2.504151	0.000000	0.000000	4.000000	24.000000	0.000000
22084.738667	-0.187897	0.575010	0.084260	69.250145	106.487831	133.121567	3.460076	0.000000	3.609414	0.000000	0.000000	0.000000	-0.579612	-0.155173	2.504151	0.000000	0.000000	4.000000	24.000000	0.000000
22084.742000	-0.189257	0.574479	0.092813	69.250145	106.487831	133.121567	3.460076	0.000000	3.609414	0.000000	0.000000	0.000000	-0.408174	-0.159154	2.565887	0.000000	0.000000	4.000000	24.000000	0.000000
22084.745334	-0.189257	0.574479	0.092813	69.250145	106.487831	133.121567	3.460076	0.000000	3.609414	0.000000	0.000000	0.000000	-0.408174	-0.159154	2.565887	0.000000	0.000000	4.000000	24.000000	0.000000
22084.748667	-0.189257	0.574479	0.092813	68.923859	111.982246	137.264175	3.603893	0.000000	3.465827	0.000000	0.000000	0.000000	-0.408174	-0.159154	2.565887	0.000000	0.000000	4.000000	24.000000	0.000000
22084.752000	-0.189971	0.573890	0.101517	68.923859	111.982246	137.264175	3.603893	0.000000	3.465827	0.000000	0.000000	0.000000	-0.214155	-0.176816	2.611181	0.000000	0.000000	4.000000	24.000000	0.000000
22084.755334	-0.189971	0.573890	0.101517	68.923859	111.982246	137.264175	3.603893	0.000000	3.465827	0.000000	0.000000	0.000000	-0.214155	-0.176816	2.611181	0.000000	0.000000	4.000000	24.000000	0.000000
22084.758667	-0.189971	0.573890	0.101517	68.505547	117.284744	141.137970	3.741913	0.000000	3.316336	0.000000	0.000000	0.000000	-0.214155	-0.176816	2.611181	0.000000	0.000000	4.000000	24.000000	0.000000
22084.762000	-0.190017	0.573281	0.110301	68.505547	117.284744	141.137970	3.741913	0.000000	3.316336	0.000000	0.000000	0.000000	-0.013878	-0.182653	2.635365	0.000000	0.000000	4.000000	24.000000	0.000000
22084.765334	-0.190017	0.573281	0.110301	68.505547	117.284744	141.137970	3.741913	0.000000	3.316336	0.000000	0.000000	0.000000	-0.013878	-0.182653	2.635365	0.000000	0.000000	4.000000	24.000000	0.000000
22084.768667	-0.190017	0.573281	0.110301	68.036011	122.407616	144.736786	3.873729	0.000000	3.161364	0.000000	0.000000	0.000000	-0.013878	-0.182653	2.635365	0.000000	0.000000	4.000000	24.000000	0.000000
22084.772000	-0.189401	0.572624	0.119162	68.036011	122.407616	144.736786	3.873729	0.000000	3.161364	0.000000	0.000000	0.000000	0.185039	-0.197236	2.658264	0.000000	0.000000	4.000000	24.000000	0.000000
22084.775334	-0.189401	0.572624	0.119162	68.036011	122.407616	144.736786	3.873729	0.000000	3.161364	0.000000	0.000000	0.000000	0.185039	-0.197236	2.658264	0.000000	0.000000	4.000000	24.000000	0.000000
22084.778667	-0.189401	0.572624	0.119162	67.540863	127.472221	148.383850	3.999535	0.000000	3.000619	0.000000	0.000000	0.000000	0.185039	-0.197236	2.658264	0.000000	0.000000	4.000000	24.000000	0.000000
22084.782000	-0.188078	0.571961	0.128036	67.540863	127.472221	148.383850	3.999535	0.000000	3.000619	0.000000	0.000000	0.000000	0.396815	-0.198930	2.662070	0.000000	0.000000	4.000000	24.000000	0.000000
22084.785334	-0.188078	0.571961	0.128036	67.540863	127.472221	148.383850	3.999535	0.000000	3.000619	0.000000	0.000000	0.000000	0.396815	-0.198930	2.662070	0.000000	0.000000	4.000000	24.000000	0.000000
22084.788667	-0.188078	0.571961	0.128036	67.011398	132.614700	152.217545	4.119411	0.000000	2.833806	0.000000	0.000000	0.000000	0.396815	-0.198930	2.662070	0.000000	0.000000	4.000000	24.000000	0.000000
22084.792000	-0.186099	0.571236	0.136849	67.011398	132.614700	152.217545	4.119411	0.000000	2.833806	0.000000	0.000000	0.000000	0.593587	-0.217217	2.644034	0.000000	0.000000	4.000000	24.000000	0.000000
22084.795334	-0.186099	0.571236	0.136849	67.011398	132.614700	152.217545	4.119411	0.000000	2.833806	0.000000	0.000000	0.000000	0.593587	-0.217217	2.644034	0.000000	0.000000	4.000000	24.000000	0.000000
22084.798667	-0.186099	0.571236	0.136849	66.461693	137.827560	156.099152	4.232072	0.000000	2.662623	0.000000	0.000000	0.000000	0.593587	-0.217217	2.644034	0.000000	0.000000	4.000000	24.000000	0.000000
22084.802000	-0.183474	0.570471	0.145474	66.461693	137.827560	156.099152	4.232072	0.000000	2.662623	0.000000	0.000000	0.000000	0.787670	-0.229627	2.587374	0.000000	0.000000	4.000000	24.000000	0.000000
22084.805334	-0.183474	0.570471	0.145474	66.461693	137.827560	156.099152	4.232072	0.000000	2.662623	0.000000	0.000000	0.000000	0.787670	-0.229627	2.587374	0.000000	0.000000	4.000000	24.000000	0.000000
22084.808667	-0.183474	0.570471	0.145474	65.869873	143.070648	160.006073	4.336769	0.000000	2.488460	0.000000	0.000000	0.000000	0.787670	-0.229627	2.587374	0.000000	0.000000	4.000000	24.000000	0.000000
22084.812000	-0.180293	0.569679	0.153819	65.869873	143.070648	160.006073	4.336769	0.000000	2.488460	0.000000	0.000000	0.000000	0.954308	-0.237500	2.503563	0.000000	0.000000	4.000000	24.000000	0.000000
22084.815334	-0.180293	0.569679	0.153819	65.869873	143.070648	160.006073	4.336769	0.000000	2.488460	0.000000	0.000000	0.000000	0.954308	-0.237500	2.503563	0.000000	0.000000	4.000000	24.000000	0.000000
22084.818667	-0.180293	0.569679	0.153819	65.196472	148.092621	163.731750	4.432461	0.000000	2.313718	0.000000	0.000000	0.000000	0.954308	-0.237500	2.503563	0.000000	0.000000	4.000000	24.000000	0.000000
22084.822000	-0.176646	0.568907	0.161758	65.196472	148.092621	163.731750	4.432461	0.000000	2.313718	0.000000	0.000000	0.000000	1.093951	-0.231664	2.381701	0.000000	0.000000	4.000000	24.000000	0.000000
22084.825334	-0.176646	0.568907	0.161758	65.196472	148.092621	163.731750	4.432461	0.000000	2.313718	0.000000	0.000000	0.000000	1.093951	-0.231664	2.381701	0.000000	0.000000	4.000000	24.000000	0.000000
22084.828667	-0.176646	0.568907	0.161758	64.470909	152.631714	167.057922	4.518431	0.000000	2.140976	0.000000	0.000000	0.000000	1.093951	-0.231664	2.381701	0.000000	0.000000	4.000000	24.000000	0.000000
22084.832000	-0.172550	0.568224	0.169207	64.470909	152.631714	167.057922	4.518431	0.000000	2.140976	0.000000	0.000000	0.000000	1.228970	-0.205016	2.234535	0.000000	0.000000	4.000000	24.000000	0.000000
22084.835334	-0.172550	0.568224	0.169207	64.470909	152.631714	167.057922	4.518431	0.000000	2.140976	0.000000	0.000000	0.000000	1.228970	-0.205016	2.234535	0.000000	0.000000	4.000000	24.000000	0.000000
22084.838667	-0.172550	0.568224	0.169207	63.818924	156.362946	169.711044	4.595406	0.000000	1.970341	0.000000	0.000000	0.000000	1.228970	-0.205016	2.234535	0.000000	0.000000	4.000000	24.000000	0.000000
22084.842000	-0.168030	0.567651	0.176107	63.818924	156.362946	169.711044	4.595406	0.000000	1.970341	0.000000	0.000000	0.000000	1.355736	-0.171960	2.070126	0.000000	0.000000	4.000000	24.000000	0.000000
22084.845334	-0.168030	0.567651	0.176107	63.818924	156.362946	169.711044	4.595406	0.000000	1.970341	0.000000	0.000000	0.000000	1.355736	-0.171960	2.070126	0.000000	0.000000	4.000000	24.000000	0.000000
22084.848667	-0.168030	0.567651	0.176107	63.503624	159.154816	171.576935	4.664088	0.000000	1.801746	0.000000	0.000000	0.000000	1.355736	-0.171960	2.070126	0.000000	0.000000	4.000000	24.000000	0.000000
22084.852000	-0.163194	0.567199	0.182439	63.503624	159.154816	171.576935	4.664088	0.000000	1.801746	0.000000	0.000000	0.000000	1.450882	-0.135420	1.899684	0.000000	0.000000	4.000000	24.000000	0.000000
22084.855334	-0.163194	0.567199	0.182439	63.503624	159.154816	171.576935	4.664088	0.000000	1.801746	0.000000	0.000000	0.000000	1.450882	-0.135420	1.899684	0.000000	0.000000	4.000000	24.000000	0.000000
22084.858667	-0.163194	0.567199	0.182439	63.657547	161.138428	172.767197	4.724593	0.000000	1.636527	0.000000	0.000000	0.000000	1.450882	-0.135420	1.899684	0.000000	0.000000	4.000000	24.000000	0.000000
22084.862000	-0.158084	0.566895	0.188181	63.657547	161.138428	172.767197	4.724593	0.000000	1.636527	0.000000	0.000000	0.000000	1.533136	-0.091227	1.722538	0.000000	0.000000	4.000000	24.000000	0.000000
22084.865334	-0.158084	0.566895	0.188181	63.657547	161.138428	172.767197	4.724593	0.000000	1.636527	0.000000	0.000000	0.000000	1.533136	-0.091227	1.722538	0.000000	0.000000	4.000000	24.000000	0.000000
22084.868667	-0.158084	0.566895	0.188181	64.006989	162.664200	173.571487	4.777596	0.000000	1.474646	0.000000	0.000000	0.000000	1.533136	-0.091227	1.722538	0.000000	0.000000	4.000000	24.000000	0.000000
22084.872000	-0.152599	0.566710	0.193249	64.006989	162.664200	173.571487	4.777596	0.000000	1.474646	0.000000	0.000000	0.000000	1.645499	-0.055459	1.520253	0.000000	0.000000	4.000000	24.000000	0.000000
22084.875334	-0.152599	0.566710	0.193249	64.006989	162.664200	173.571487	4.777596	0.000000	1.474646	0.000000	0.000000	0.000000	1.645499	-0.055459	1.520253	0.000000	0.000000	4.000000	24.000000	0.000000
22084.878667	-0.152599	0.566710	0.193249	64.320320	164.020905	174.234497	4.824486	0.000000	1.313137	0.000000	0.000000	0.000000	1.645499	-0.055459	1.520253	0.000000	0.000000	4.000000	24.000000	0.000000
22084.882000	-0.146849	0.566632	0.197610	64.320320	164.020905	174.234497	4.824486	0.000000	1.313137	0.000000	0.000000	0.000000	1.724949	-0.023593	1.308402	0.000000	0.000000	4.000000	24.000000	0.000000
22084.885334	-0.146849	0.566632	0.197610	64.320320	164.020905	174.234497	4.824486	0.000000	1.313137	0.000000	0.000000	0.000000	1.724949	-0.023593	1.308402	0.000000	0.000000	4.000000	24.000000	0.000000
22084.888667	-0.146849	0.566632	0.197610	64.634598	165.457016	174.986526	4.865144	0.000000	1.153417	0.000000	0.000000	0.000000	1.724949	-0.023593	1.308402	0.000000	0.000000	4.000000	24.000000	0.000000
22084.892000	-0.140803	0.566692	0.201327	64.634598	165.457016	174.986526	4.865144	0.000000	1.153417	0.000000	0.000000	0.000000	1.813809	0.018047	1.115069	0.000000	0.000000	4.000000	24.000000	0.000000
22084.895334	-0.140803	0.566692	0.201327	64.634598	165.457016	174.986526	4.865144	0.000000	1.153417	0.000000	0.000000	0.000000	1.813809	0.018047	1.115069	0.000000	0.000000	4.000000	24.000000	0.000000
22084.898667	-0.140803	0.566692	0.201327	65.083038	167.145203	176.298691	4.900371	0.000000	0.993157	0.000000	0.000000	0.000000	1.813809	0.018047	1.115069	0.000000	0.000000	4.000000	24.000000	0.000000
22084.902000	-0.134456	0.566864	0.204443	65.083038	167.145203	176.298691	4.900371	0.000000	0.993157	0.000000	0.000000	0.000000	1.904174	0.051531	0.934890	0.000000	0.000000	4.000000	24.000000	0.000000
22084.905334	-0.134456	0.566864	0.204443	65.083038	167.145203	176.298691	4.900371	0.000000	0.993157	0.000000	0.000000	0.000000	1.904174	0.051531	0.934890	0.000000	0.000000	4.000000	24.000000	0.000000
22084.908667	-0.134456	0.566864	0.204443	65.779549	169.180679	178.668579	4.930468	0.000000	0.830952	0.000000	0.000000	0.000000	1.904174	0.051531	0.934890	0.000000	0.000000	4.000000	24.000000	0.000000
22084.912000	-0.127799	0.567155	0.206994	65.779549	169.180679	178.668579	4.930468	0.000000	0.830952	0.000000	0.000000	0.000000	1.997010	0.087448	0.765268	0.000000	0.000000	4.000000	24.000000	0.000000
22084.915334	-0.127799	0.567155	0.206994	65.779549	169.180679	178.668579	4.930468	0.000000	0.830952	0.000000	0.000000	0.000000	1.997010	0.087448	0.765268	0.000000	0.000000	4.000000	24.000000	0.000000
22084.918667	-0.127799	0.567155	0.206994	66.673088	171.522903	-178.482056	4.955511	0.000000	0.665516	0.000000	0.000000	0.000000	1.997010	0.087448	0.765268	0.000000	0.000000	4.000000	24.000000	0.000000
22084.922000	-0.120817	0.567472	0.208979	66.673088	171.522903	-178.482056	4.955511	0.000000	0.665516	0.000000	0.000000	0.000000	2.094567	0.095241	0.595411	0.000000	0.000000	4.000000	24.000000	0.000000
22084.925334	-0.120817	0.567472	0.208979	66.673088	171.522903	-178.482056	4.955511	0.000000	0.665516	0.000000	0.000000	0.000000	2.094567	0.095241	0.595411	0.000000	0.000000	4.000000	24.000000	0.000000
22084.928667	-0.120817	0.567472	0.208979	67.619125	174.066437	-175.839600	4.975376	0.000000	0.495613	0.000000	0.000000	0.000000	2.094567	0.095241	0.595411	0.000000	0.000000	4.000000	24.000000	0.000000
22084.932000	-0.113522	0.567869	0.210365	67.619125	174.066437	-175.839600	4.975376	0.000000	0.495613	0.000000	0.000000	0.000000	2.188457	0.118950	0.415774	0.000000	0.000000	4.000000	24.000000	0.000000
22084.935334	-0.113522	0.567869	0.210365	67.619125	174.066437	-175.839600	4.975376	0.000000	0.495613	0.000000	0.000000	0.000000	2.188457	0.118950	0.415774	0.000000	0.000000	4.000000	24.000000	0.000000
22084.938667	-0.113522	0.567869	0.210365	68.531471	176.684067	-173.293167	4.989702	0.000000	0.320736	0.000000	0.000000	0.000000	2.188457	0.118950	0.415774	0.000000	0.000000	4.000000	24.000000	0.000000
22084.942000	-0.106021	0.568280	0.211088	68.531471	176.684067	-173.293167	4.989702	0.000000	0.320736	0.000000	0.000000	0.000000	2.250241	0.123398	0.217030	0.000000	0.000000	4.000000	24.000000	0.000000
22084.945334	-0.106021	0.568280	0.211088	68.531471	176.684067	-173.293167	4.989702	0.000000	0.320736	0.000000	0.000000	0.000000	2.250241	0.123398	0.217030	0.000000	0.000000	4.000000	24.000000	0.000000
22084.948667	-0.106021	0.568280	0.211088	69.363091	179.222092	-170.168976	4.997967	0.000000	0.142569	0.000000	0.000000	0.000000	2.250241	0.123398	0.217030	0.000000	0.000000	4.000000	24.000000	0.000000
22084.952000	-0.098372	0.568768	0.211176	69.363091	179.222092	-170.168976	4.997967	0.000000	0.142569	0.000000	0.000000	0.000000	2.294668	0.146354	0.026366	0.000000	0.000000	4.000000	24.000000	0.000000
22084.955334	-0.098372	0.568768	0.211176	69.363091	179.222092	-170.168976	4.997967	0.000000	0.142569	0.000000	0.000000	0.000000	2.294668	0.146354	0.026366	0.000000	0.000000	4.000000	24.000000	0.000000
22084.958667	-0.098372	0.568768	0.211176	70.120209	-178.468811	-166.941925	4.999851	0.000000	-0.038534	0.000000	0.000000	0.000000	2.294668	0.146354	0.026366	0.000000	0.000000	4.000000	24.000000	0.000000
22084.962000	-0.090622	0.569324	0.210584	70.120209	-178.468811	-166.941925	4.999851	0.000000	-0.038534	0.000000	0.000000	0.000000	2.325085	0.166841	-0.177671	0.000000	0.000000	4.000000	24.000000	0.000000
22084.965334	-0.090622	0.569324	0.210584	70.120209	-178.468811	-166.941925	4.999851	0.000000	-0.038534	0.000000	0.000000	0.000000	2.325085	0.166841	-0.177671	0.000000	0.000000	4.000000	24.000000	0.000000
22084.968667	-0.090622	0.569324	0.210584	70.805939	-176.513016	-164.217133	4.995049	0.000000	-0.222442	0.000000	0.000000	0.000000	2.325085	0.166841	-0.177671	0.000000	0.000000	4.000000	24.000000	0.000000
22084.972000	-0.082833	0.569977	0.209378	70.805939	-176.513016	-164.217133	4.995049	0.000000	-0.222442	0.000000	0.000000	0.000000	2.336895	0.195729	-0.361864	0.000000	0.000000	4.000000	24.000000	0.000000
22084.975334	-0.082833	0.569977	0.209378	70.805939	-176.513016	-164.217133	4.995049	0.000000	-0.222442	0.000000	0.000000	0.000000	2.336895	0.195729	-0.361864	0.000000	0.000000	4.000000	24.000000	0.000000
22084.978667	-0.082833	0.569977	0.209378	71.430061	-174.953201	-161.781631	4.983277	0.000000	-0.408593	0.000000	0.000000	0.000000	2.336895	0.195729	-0.361864	0.000000	0.000000	4.000000	24.000000	0.000000
22084.982000	-0.074952	0.570673	0.207498	71.430061	-174.953201	-161.781631	4.983277	0.000000	-0.408593	0.000000	0.000000	0.000000	2.364218	0.208794	-0.563945	0.000000	0.000000	4.000000	24.000000	0.000000
22084.985334	-0.074952	0.570673	0.207498	71.430061	-174.953201	-161.781631	4.983277	0.000000	-0.408593	0.000000	0.000000	0.000000	2.364218	0.208794	-0.563945	0.000000	0.000000	4.000000	24.000000	0.000000
22084.988667	-0.074952	0.570673	0.207498	71.997078	-173.686646	-159.301193	4.963963	0.000000	-0.599227	0.000000	0.000000	0.000000	2.364218	0.208794	-0.563945	0.000000	0.000000	4.000000	24.000000	0.000000
22084.992000	-0.067101	0.571454	0.204983	71.997078	-173.686646	-159.301193	4.963963	0.000000	-0.599227	0.000000	0.000000	0.000000	2.355160	0.234350	-0.754410	0.000000	0.000000	4.000000	24.000000	0.000000
22084.995334	-0.067101	0.571454	0.204983	71.997078	-173.686646	-159.301193	4.963963	0.000000	-0.599227	0.000000	0.000000	0.000000	2.355160	0.234350	-0.754410	0.000000	0.000000	4.000000	24.000000	0.000000
22084.998667	-0.067101	0.571454	0.204983	72.550766	-172.470596	-156.474533	4.936821	0.000000	-0.792335	0.000000	0.000000	0.000000	2.355160	0.234350	-0.754410	0.000000	0.000000	4.000000	24.000000	0.000000
22085.002000	-0.059300	0.572241	0.201838	72.550766	-172.470596	-156.474533	4.936821	0.000000	-0.792335	0.000000	0.000000	0.000000	2.340291	0.236093	-0.943536	0.000000	0.000000	4.000000	24.000000	0.000000
22085.005334	-0.059300	0.572241	0.201838	72.550766	-172.470596	-156.474533	4.936821	0.000000	-0.792335	0.000000	0.000000	0.000000	2.340291	0.236093	-0.943536	0.000000	0.000000	4.000000	24.000000	0.000000
22085.008667	-0.059300	0.572241	0.201838	73.174622	-171.091385	-153.446793	4.901347	0.000000	-0.988334	0.000000	0.000000	0.000000	2.340291	0.236093	-0.943536	0.000000	0.000000	4.000000	24.000000	0.000000
22085.012000	-0.051541	0.573038	0.198123	73.174622	-171.091385	-153.446793	4.901347	0.000000	-0.988334	0.000000	0.000000	0.000000	2.327786	0.239287	-1.114377	0.000000	0.000000	4.000000	24.000000	0.000000
22085.015334	-0.051541	0.573038	0.198123	73.174622	-171.091385	-153.446793	4.901347	0.000000	-0.988334	0.000000	0.000000	0.000000	2.327786	0.239287	-1.114377	0.000000	0.000000	4.000000	24.000000	0.000000
22085.018667	-0.051541	0.573038	0.198123	73.983208	-169.320419	-150.210037	4.856832	0.000000	-1.187933	0.000000	0.000000	0.000000	2.327786	0.239287	-1.114377	0.000000	0.000000	4.000000	24.000000	0.000000
22085.022000	-0.043873	0.573846	0.193862	73.983208	-169.320419	-150.210037	4.856832	0.000000	-1.187933	0.000000	0.000000	0.000000	2.300343	0.242247	-1.278319	0.000000	0.000000	4.000000	24.000000	0.000000
22085.025334	-0.043873	0.573846	0.193862	73.983208	-169.320419	-150.210037	4.856832	0.000000	-1.187933	0.000000	0.000000	0.000000	2.300343	0.242247	-1.278319	0.000000	0.000000	4.000000	24.000000	0.000000
22085.028667	-0.043873	0.573846	0.193862	74.983101	-166.975159	-146.750015	4.802763	0.000000	-1.390491	0.000000	0.000000	0.000000	2.300343	0.242247	-1.278319	0.000000	0.000000	4.000000	24.000000	0.000000
22085.032000	-0.036284	0.574648	0.189104	74.983101	-166.975159	-146.750015	4.802763	0.000000	-1.390491	0.000000	0.000000	0.000000	2.276632	0.240480	-1.427605	0.000000	0.000000	4.000000	24.000000	0.000000
22085.035334	-0.036284	0.574648	0.189104	74.983101	-166.975159	-146.750015	4.802763	0.000000	-1.390491	0.000000	0.000000	0.000000	2.276632	0.240480	-1.427605	0.000000	0.000000	4.000000	24.000000	0.000000
22085.038667	-0.036284	0.574648	0.189104	76.077766	-164.080444	-142.799515	4.738273	0.000000	-1.596489	0.000000	0.000000	0.000000	2.276632	0.240480	-1.427605	0.000000	0.000000	4.000000	24.000000	0.000000
22085.042000	-0.028727	0.575451	0.183822	76.077766	-164.080444	-142.799515	4.738273	0.000000	-1.596489	0.000000	0.000000	0.000000	2.267137	0.241015	-1.584333	0.000000	0.000000	4.000000	24.000000	0.000000
22085.045334	-0.028727	0.575451	0.183822	76.077766	-164.080444	-142.799515	4.738273	0.000000	-1.596489	0.000000	0.000000	0.000000	2.267137	0.241015	-1.584333	0.000000	0.000000	4.000000	24.000000	0.000000
22085.048667	-0.028727	0.575451	0.183822	77.195419	-160.649170	-137.951721	4.661853	0.000000	-1.807520	0.000000	0.000000	0.000000	2.267137	0.241015	-1.584333	0.000000	0.000000	4.000000	24.000000	0.000000
22085.052000	-0.021249	0.576248	0.178008	77.195419	-160.649170	-137.951721	4.661853	0.000000	-1.807520	0.000000	0.000000	0.000000	2.243474	0.239127	-1.744333	0.000000	0.000000	4.000000	24.000000	0.000000
22085.055334	-0.021249	0.576248	0.178008	77.195419	-160.649170	-137.951721	4.661853	0.000000	-1.807520	0.000000	0.000000	0.000000	2.243474	0.239127	-1.744333	0.000000	0.000000	4.000000	24.000000	0.000000
22085.058667	-0.021249	0.576248	0.178008	78.283531	-156.593033	-132.164459	4.572518	0.000000	-2.022887	0.000000	0.000000	0.000000	2.243474	0.239127	-1.744333	0.000000	0.000000	4.000000	24.000000	0.000000
22085.062000	-0.013867	0.576996	0.171658	78.283531	-156.593033	-132.164459	4.572518	0.000000	-2.022887	0.000000	0.000000	0.000000	2.214717	0.224358	-1.905018	0.000000	0.000000	4.000000	24.000000	0.000000
22085.065334	-0.013867	0.576996	0.171658	78.283531	-156.593033	-132.164459	4.572518	0.000000	-2.022887	0.000000	0.000000	0.000000	2.214717	0.224358	-1.905018	0.000000	0.000000	4.000000	24.000000	0.000000
22085.068667	-0.013867	0.576996	0.171658	79.330391	-151.496353	-125.371796	4.468962	0.000000	-2.242405	0.000000	0.000000	0.000000	2.214717	0.224358	-1.905018	0.000000	0.000000	4.000000	24.000000	0.000000
22085.072000	-0.006628	0.577721	0.164848	79.330391	-151.496353	-125.371796	4.468962	0.000000	-2.242405	0.000000	0.000000	0.000000	2.171676	0.217383	-2.042901	0.000000	0.000000	4.000000	24.000000	0.000000
22085.075334	-0.006628	0.577721	0.164848	79.330391	-151.496353	-125.371796	4.468962	0.000000	-2.242405	0.000000	0.000000	0.000000	2.171676	0.217383	-2.042901	0.000000	0.000000	4.000000	24.000000	0.000000
22085.078667	-0.006628	0.577721	0.164848	80.285294	-144.894714	-117.205803	4.350583	0.000000	-2.464228	0.000000	0.000000	0.000000	2.171676	0.217383	-2.042901	0.000000	0.000000	4.000000	24.000000	0.000000
22085.082000	0.000425	0.578415	0.157666	80.285294	-144.894714	-117.205803	4.350583	0.000000	-2.464228	0.000000	0.000000	0.000000	2.115766	0.208282	-2.154547	0.000000	0.000000	4.000000	24.000000	0.000000
22085.085334	0.000425	0.578415	0.157666	80.285294	-144.894714	-117.205803	4.350583	0.000000	-2.464228	0.000000	0.000000	0.000000	2.115766	0.208282	-2.154547	0.000000	0.000000	4.000000	24.000000	0.000000
22085.088667	0.000425	0.578415	0.157666	81.085419	-136.325134	-107.186508	4.217197	0.000000	-2.686121	0.000000	0.000000	0.000000	2.115766	0.208282	-2.154547	0.000000	0.000000	4.000000	24.000000	0.000000
22085.092000	0.007254	0.579008	0.150218	81.085419	-136.325134	-107.186508	4.217197	0.000000	-2.686121	0.000000	0.000000	0.000000	2.048644	0.177849	-2.234482	0.000000	0.000000	4.000000	24.000000	0.000000
22085.095334	0.007254	0.579008	0.150218	81.085419	-136.325134	-107.186508	4.217197	0.000000	-2.686121	0.000000	0.000000	0.000000	2.048644	0.177849	-2.234482	0.000000	0.000000	4.000000	24.000000	0.000000
22085.098667	0.007254	0.579008	0.150218	81.694633	-125.633026	-95.286240	4.069245	0.000000	-2.905383	0.000000	0.000000	0.000000	2.048644	0.177849	-2.234482	0.000000	0.000000	4.000000	24.000000	0.000000
22085.102000	0.013798	0.579557	0.142552	81.694633	-125.633026	-95.286240	4.069245	0.000000	-2.905383	0.000000	0.000000	0.000000	1.963209	0.164943	-2.299929	0.000000	0.000000	4.000000	24.000000	0.000000
22085.105334	0.013798	0.579557	0.142552	81.694633	-125.633026	-95.286240	4.069245	0.000000	-2.905383	0.000000	0.000000	0.000000	1.963209	0.164943	-2.299929	0.000000	0.000000	4.000000	24.000000	0.000000
22085.108667	0.013798	0.579557	0.142552	82.023735	-113.348846	-82.095604	3.907602	0.000000	-3.119399	0.000000	0.000000	0.000000	1.963209	0.164943	-2.299929	0.000000	0.000000	4.000000	24.000000	0.000000
22085.112000	0.019945	0.579972	0.134733	82.023735	-113.348846	-82.095604	3.907602	0.000000	-3.119399	0.000000	0.000000	0.000000	1.844250	0.124333	-2.345483	0.000000	0.000000	4.000000	24.000000	0.000000
22085.115334	0.019945	0.579972	0.134733	82.023735	-113.348846	-82.095604	3.907602	0.000000	-3.119399	0.000000	0.000000	0.000000	1.844250	0.124333	-2.345483	0.000000	0.000000	4.000000	24.000000	0.000000
22085.118667	0.019945	0.579972	0.134733	82.030090	-100.577652	-68.366890	3.734540	0.000000	-3.324637	0.000000	0.000000	0.000000	1.844250	0.124333	-2.345483	0.000000	0.000000	4.000000	24.000000	0.000000
22085.122000	0.025644	0.580277	0.126732	82.030090	-100.577652	-68.366890	3.734540	0.000000	-3.324637	0.000000	0.000000	0.000000	1.709699	0.091410	-2.400378	0.000000	0.000000	4.000000	24.000000	0.000000
22085.125334	0.025644	0.580277	0.126732	82.030090	-100.577652	-68.366890	3.734540	0.000000	-3.324637	0.000000	0.000000	0.000000	1.709699	0.091410	-2.400378	0.000000	0.000000	4.000000	24.000000	0.000000
22085.128667	0.025644	0.580277	0.126732	81.759621	-88.623779	-54.697460	3.550744	0.000000	-3.520258	0.000000	0.000000	0.000000	1.709699	0.091410	-2.400378	0.000000	0.000000	4.000000	24.000000	0.000000
22085.132000	0.030684	0.580459	0.118592	81.759621	-88.623779	-54.697460	3.550744	0.000000	-3.520258	0.000000	0.000000	0.000000	1.511929	0.054859	-2.442158	0.000000	0.000000	4.000000	24.000000	0.000000
22085.135334	0.030684	0.580459	0.118592	81.759621	-88.623779	-54.697460	3.550744	0.000000	-3.520258	0.000000	0.000000	0.000000	1.511929	0.054859	-2.442158	0.000000	0.000000	4.000000	24.000000	0.000000
22085.138667	0.030684	0.580459	0.118592	81.281898	-78.119720	-42.420238	3.360076	0.000000	-3.702686	0.000000	0.000000	0.000000	1.511929	0.054859	-2.442158	0.000000	0.000000	4.000000	24.000000	0.000000
22085.142000	0.035000	0.580533	0.110310	81.281898	-78.119720	-42.420238	3.360076	0.000000	-3.702686	0.000000	0.000000	0.000000	1.294705	0.021935	-2.484576	0.000000	0.000000	4.000000	24.000000	0.000000
22085.145334	0.035000	0.580533	0.110310	81.281898	-78.119720	-42.420238	3.360076	0.000000	-3.702686	0.000000	0.000000	0.000000	1.294705	0.021935	-2.484576	0.000000	0.000000	4.000000	24.000000	0.000000
22085.148667	0.035000	0.580533	0.110310	80.700768	-69.111801	-31.898506	3.163707	0.000000	-3.871816	0.000000	0.000000	0.000000	1.294705	0.021935	-2.484576	0.000000	0.000000	4.000000	24.000000	0.000000
22085.152000	0.038615	0.580473	0.101945	80.700768	-69.111801	-31.898506	3.163707	0.000000	-3.871816	0.000000	0.000000	0.000000	1.084739	-0.017730	-2.509363	0.000000	0.000000	4.000000	24.000000	0.000000
22085.155334	0.038615	0.580473	0.101945	80.700768	-69.111801	-31.898506	3.163707	0.000000	-3.871816	0.000000	0.000000	0.000000	1.084739	-0.017730	-2.509363	0.000000	0.000000	4.000000	24.000000	0.000000
22085.158667	0.038615	0.580473	0.101945	80.144379	-61.341679	-23.069342	2.962370	0.000000	-4.027948	0.000000	0.000000	0.000000	1.084739	-0.017730	-2.509363	0.000000	0.000000	4.000000	24.000000	0.000000
22085.162000	0.041429	0.580331	0.093590	80.144379	-61.341679	-23.069342	2.962370	0.000000	-4.027948	0.000000	0.000000	0.000000	0.844005	-0.042674	-2.506508	0.000000	0.000000	4.000000	24.000000	0.000000
22085.165334	0.041429	0.580331	0.093590	80.144379	-61.341679	-23.069342	2.962370	0.000000	-4.027948	0.000000	0.000000	0.000000	0.844005	-0.042674	-2.506508	0.000000	0.000000	4.000000	24.000000	0.000000
22085.168667	0.041429	0.580331	0.093590	79.700172	-54.195961	-15.641381	2.759286	0.000000	-4.169693	0.000000	0.000000	0.000000	0.844005	-0.042674	-2.506508	0.000000	0.000000	4.000000	24.000000	0.000000
22085.172000	0.043473	0.580067	0.085288	79.700172	-54.195961	-15.641381	2.759286	0.000000	-4.169693	0.000000	0.000000	0.000000	0.613177	-0.079275	-2.490797	0.000000	0.000000	4.000000	24.000000	0.000000
22085.175334	0.043473	0.580067	0.085288	79.700172	-54.195961	-15.641381	2.759286	0.000000	-4.169693	0.000000	0.000000	0.000000	0.613177	-0.079275	-2.490797	0.000000	0.000000	4.000000	24.000000	0.000000
22085.178667	0.043473	0.580067	0.085288	79.287331	-47.588604	-8.846394	2.554923	0.000000	-4.297949	0.000000	0.000000	0.000000	0.613177	-0.079275	-2.490797	0.000000	0.000000	4.000000	24.000000	0.000000
22085.182000	0.044758	0.579683	0.077112	79.287331	-47.588604	-8.846394	2.554923	0.000000	-4.297949	0.000000	0.000000	0.000000	0.385616	-0.115089	-2.452795	0.000000	0.000000	4.000000	24.000000	0.000000
22085.185334	0.044758	0.579683	0.077112	79.287331	-47.588604	-8.846394	2.554923	0.000000	-4.297949	0.000000	0.000000	0.000000	0.385616	-0.115089	-2.452795	0.000000	0.000000	4.000000	24.000000	0.000000
22085.188667	0.044758	0.579683	0.077112	78.862366	-41.639606	-2.063453	2.350740	0.000000	-4.412938	0.000000	0.000000	0.000000	0.385616	-0.115089	-2.452795	0.000000	0.000000	4.000000	24.000000	0.000000
22085.192000	0.045066	0.579167	0.069076	78.862366	-41.639606	-2.063453	2.350740	0.000000	-4.412938	0.000000	0.000000	0.000000	0.092460	-0.155040	-2.410558	0.000000	0.000000	4.000000	24.000000	0.000000
22085.195334	0.045066	0.579167	0.069076	78.862366	-41.639606	-2.063453	2.350740	0.000000	-4.412938	0.000000	0.000000	0.000000	0.092460	-0.155040	-2.410558	0.000000	0.000000	4.000000	24.000000	0.000000
22085.198667	0.045066	0.579167	0.069076	78.411308	-36.081783	4.154265	2.149597	0.000000	-4.514337	0.000000	0.000000	0.000000	0.092460	-0.155040	-2.410558	0.000000	0.000000	4.000000	24.000000	0.000000
22085.202000	0.044498	0.578560	0.061278	78.411308	-36.081783	4.154265	2.149597	0.000000	-4.514337	0.000000	0.000000	0.000000	-0.170599	-0.182106	-2.339655	0.000000	0.000000	4.000000	24.000000	0.000000
22085.205334	0.044498	0.578560	0.061278	78.411308	-36.081783	4.154265	2.149597	0.000000	-4.514337	0.000000	0.000000	0.000000	-0.170599	-0.182106	-2.339655	0.000000	0.000000	4.000000	24.000000	0.000000
22085.208667	0.044498	0.578560	0.061278	77.966789	-30.756121	9.798477	1.952088	0.000000	-4.603189	0.000000	0.000000	0.000000	-0.170599	-0.182106	-2.339655	0.000000	0.000000	4.000000	24.000000	0.000000
22085.212000	0.043287	0.577887	0.053717	77.966789	-30.756121	9.798477	1.952088	0.000000	-4.603189	0.000000	0.000000	0.000000	-0.363218	-0.201803	-2.268089	0.000000	0.000000	4.000000	24.000000	0.000000
22085.215334	0.043287	0.577887	0.053717	77.966789	-30.756121	9.798477	1.952088	0.000000	-4.603189	0.000000	0.000000	0.000000	-0.363218	-0.201803	-2.268089	0.000000	0.000000	4.000000	24.000000	0.000000
22085.218667	0.043287	0.577887	0.053717	77.567398	-25.330364	15.901353	1.755177	0.000000	-4.681811	0.000000	0.000000	0.000000	-0.363218	-0.201803	-2.268089	0.000000	0.000000	4.000000	24.000000	0.000000
22085.222000	0.041421	0.577228	0.046467	77.567398	-25.330364	15.901353	1.755177	0.000000	-4.681811	0.000000	0.000000	0.000000	-0.559866	-0.197564	-2.175184	0.000000	0.000000	4.000000	24.000000	0.000000
22085.225334	0.041421	0.577228	0.046467	77.567398	-25.330364	15.901353	1.755177	0.000000	-4.681811	0.000000	0.000000	0.000000	-0.559866	-0.197564	-2.175184	0.000000	0.000000	4.000000	24.000000	0.000000
22085.228667	0.041421	0.577228	0.046467	77.129326	-19.681730	22.594599	1.560761	0.000000	-4.750161	0.000000	0.000000	0.000000	-0.559866	-0.197564	-2.175184	0.000000	0.000000	4.000000	24.000000	0.000000
22085.232000	0.038910	0.576634	0.039600	77.129326	-19.681730	22.594599	1.560761	0.000000	-4.750161	0.000000	0.000000	0.000000	-0.753279	-0.178282	-2.059891	0.000000	0.000000	4.000000	24.000000	0.000000
22085.235334	0.038910	0.576634	0.039600	77.129326	-19.681730	22.594599	1.560761	0.000000	-4.750161	0.000000	0.000000	0.000000	-0.753279	-0.178282	-2.059891	0.000000	0.000000	4.000000	24.000000	0.000000
22085.238667	0.038910	0.576634	0.039600	76.578773	-14.217351	29.394075	1.370783	0.000000	-4.808425	0.000000	0.000000	0.000000	-0.753279	-0.178282	-2.059891	0.000000	0.000000	4.000000	24.000000	0.000000
22085.242000	0.035738	0.576136	0.033176	76.578773	-14.217351	29.394075	1.370783	0.000000	-4.808425	0.000000	0.000000	0.000000	-0.951595	-0.149547	-1.927189	0.000000	0.000000	4.000000	24.000000	0.000000
22085.245334	0.035738	0.576136	0.033176	76.578773	-14.217351	29.394075	1.370783	0.000000	-4.808425	0.000000	0.000000	0.000000	-0.951595	-0.149547	-1.927189	0.000000	0.000000	4.000000	24.000000	0.000000
22085.248667	0.035738	0.576136	0.033176	75.909241	-9.250998	35.968712	1.187130	0.000000	-4.857028	0.000000	0.000000	0.000000	-0.951595	-0.149547	-1.927189	0.000000	0.000000	4.000000	24.000000	0.000000
22085.252000	0.031724	0.575720	0.027250	75.909241	-9.250998	35.968712	1.187130	0.000000	-4.857028	0.000000	0.000000	0.000000	-1.204040	-0.124736	-1.777991	0.000000	0.000000	4.000000	24.000000	0.000000
22085.255334	0.031724	0.575720	0.027250	75.909241	-9.250998	35.968712	1.187130	0.000000	-4.857028	0.000000	0.000000	0.000000	-1.204040	-0.124736	-1.777991	0.000000	0.000000	4.000000	24.000000	0.000000
22085.258667	0.031724	0.575720	0.027250	75.129128	-4.801249	42.124329	1.012900	0.000000	-4.896328	0.000000	0.000000	0.000000	-1.204040	-0.124736	-1.777991	0.000000	0.000000	4.000000	24.000000	0.000000
22085.262000	0.027011	0.575402	0.021840	75.129128	-4.801249	42.124329	1.012900	0.000000	-4.896328	0.000000	0.000000	0.000000	-1.414104	-0.095467	-1.622778	0.000000	0.000000	4.000000	24.000000	0.000000
22085.265334	0.027011	0.575402	0.021840	75.129128	-4.801249	42.124329	1.012900	0.000000	-4.896328	0.000000	0.000000	0.000000	-1.414104	-0.095467	-1.622778	0.000000	0.000000	4.000000	24.000000	0.000000
22085.268667	0.027011	0.575402	0.021840	74.243843	-0.930992	46.108147	0.847352	0.000000	-4.927677	0.000000	0.000000	0.000000	-1.414104	-0.095467	-1.622778	0.000000	0.000000	4.000000	24.000000	0.000000
22085.272000	0.021699	0.575158	0.016871	74.243843	-0.930992	46.108147	0.847352	0.000000	-4.927677	0.000000	0.000000	0.000000	-1.593508	-0.073131	-1.490708	0.000000	0.000000	4.000000	24.000000	0.000000
22085.275334	0.021699	0.575158	0.016871	74.243843	-0.930992	46.108147	0.847352	0.000000	-4.927677	0.000000	0.000000	0.000000	-1.593508	-0.073131	-1.490708	0.000000	0.000000	4.000000	24.000000	0.000000
22085.278667	0.021699	0.575158	0.016871	73.261032	2.430985	48.419804	0.686596	0.000000	-4.952635	0.000000	0.000000	0.000000	-1.593508	-0.073131	-1.490708	0.000000	0.000000	4.000000	24.000000	0.000000
22085.282000	0.015914	0.575024	0.012446	73.261032	2.430985	48.419804	0.686596	0.000000	-4.952635	0.000000	0.000000	0.000000	-1.735478	-0.040096	-1.327654	0.000000	0.000000	4.000000	24.000000	0.000000
22085.285334	0.015914	0.575024	0.012446	73.261032	2.430985	48.419804	0.686596	0.000000	-4.952635	0.000000	0.000000	0.000000	-1.735478	-0.040096	-1.327654	0.000000	0.000000	4.000000	24.000000	0.000000
22085.288667	0.015914	0.575024	0.012446	72.194519	5.432852	50.442352	0.533791	0.000000	-4.971425	0.000000	0.000000	0.000000	-1.735478	-0.040096	-1.327654	0.000000	0.000000	4.000000	24.000000	0.000000
22085.292000	0.009698	0.575050	0.008560	72.194519	5.432852	50.442352	0.533791	0.000000	-4.971425	0.000000	0.000000	0.000000	-1.864914	0.007630	-1.165671	0.000000	0.000000	4.000000	24.000000	0.000000
22085.295334	0.009698	0.575050	0.008560	72.194519	5.432852	50.442352	0.533791	0.000000	-4.971425	0.000000	0.000000	0.000000	-1.864914	0.007630	-1.165671	0.000000	0.000000	4.000000	24.000000	0.000000
22085.298667	0.009698	0.575050	0.008560	71.198357	8.080206	52.651745	0.388996	0.000000	-4.984845	0.000000	0.000000	0.000000	-1.864914	0.007630	-1.165671	0.000000	0.000000	4.000000	24.000000	0.000000
22085.302000	0.002976	0.575267	0.005259	71.198357	8.080206	52.651745	0.388996	0.000000	-4.984845	0.000000	0.000000	0.000000	-2.016524	0.065326	-0.990290	0.000000	0.000000	4.000000	24.000000	0.000000
22085.305334	0.002976	0.575267	0.005259	71.198357	8.080206	52.651745	0.388996	0.000000	-4.984845	0.000000	0.000000	0.000000	-2.016524	0.065326	-0.990290	0.000000	0.000000	4.000000	24.000000	0.000000
22085.308667	0.002976	0.575267	0.005259	70.819489	10.891673	55.506771	0.255036	0.000000	-4.993492	0.000000	0.000000	0.000000	-2.016524	0.065326	-0.990290	0.000000	0.000000	4.000000	24.000000	0.000000
22085.312000	-0.004331	0.575614	0.002518	70.819489	10.891673	55.506771	0.255036	0.000000	-4.993492	0.000000	0.000000	0.000000	-2.191963	0.104028	-0.822504	0.000000	0.000000	4.000000	24.000000	0.000000
22085.315334	-0.004331	0.575614	0.002518	70.819489	10.891673	55.506771	0.255036	0.000000	-4.993492	0.000000	0.000000	0.000000	-2.191963	0.104028	-0.822504	0.000000	0.000000	4.000000	24.000000	0.000000
22085.318667	-0.004331	0.575614	0.002518	70.767784	14.012224	58.295910	0.125884	0.000000	-4.783464	0.000000	0.000000	0.000000	-2.191963	0.104028	-0.822504	0.000000	0.000000	4.000000	24.000000	0.000000
22085.322000	-0.012132	0.576131	0.000346	70.767784	14.012224	58.295910	0.125884	0.000000	-4.783464	0.000000	0.000000	0.000000	-2.340377	0.155158	-0.651568	0.000000	0.000000	4.000000	24.000000	0.000000
22085.325334	-0.012132	0.576131	0.000346	70.767784	14.012224	58.295910	0.125884	0.000000	-4.783464	0.000000	0.000000	0.000000	-2.340377	0.155158	-0.651568	0.000000	0.000000	4.000000	24.000000	0.000000
22085.328667	-0.012132	0.576131	0.000346	70.756767	17.369768	60.974419	0.017289	0.000000	-4.393401	0.000000	0.000000	0.000000	-2.340377	0.155158	-0.651568	0.000000	0.000000	4.000000	24.000000	0.000000
22085.332000	-0.020310	0.576725	-0.001095	70.756767	17.369768	60.974419	0.017289	0.000000	-4.393401	0.000000	0.000000	0.000000	-2.453440	0.178126	-0.432172	0.000000	0.000000	4.000000	24.000000	0.000000
22085.335334	-0.020310	0.576725	-0.001095	70.756767	17.369768	60.974419	0.017289	0.000000	-4.393401	0.000000	0.000000	0.000000	-2.453440	0.178126	-0.432172	0.000000	0.000000	4.000000	24.000000	0.000000
22085.338667	-0.020310	0.576725	-0.001095	70.674301	21.027184	64.539810	-0.054739	0.000000	-3.984494	0.000000	0.000000	0.000000	-2.453440	0.178126	-0.432172	0.000000	0.000000	4.000000	24.000000	0.000000
22085.342000	-0.028929	0.577394	-0.001803	70.674301	21.027184	64.539810	-0.054739	0.000000	-3.984494	0.000000	0.000000	0.000000	-2.585780	0.200821	-0.212439	0.000000	0.000000	4.000000	24.000000	0.000000
22085.345334	-0.028929	0.577394	-0.001803	70.674301	21.027184	64.539810	-0.054739	0.000000	-3.984494	0.000000	0.000000	0.000000	-2.585780	0.200821	-0.212439	0.000000	0.000000	4.000000	24.000000	0.000000
22085.348667	-0.028929	0.577394	-0.001803	70.551323	24.959732	68.522202	-0.090146	0.000000	-3.553531	0.000000	0.000000	0.000000	-2.585780	0.200821	-0.212439	0.000000	0.000000	4.000000	24.000000	0.000000
22085.352000	-0.037985	0.578079	-0.001895	70.551323	24.959732	68.522202	-0.090146	0.000000	-3.553531	0.000000	0.000000	0.000000	-2.716719	0.205348	-0.027714	0.000000	0.000000	4.000000	24.000000	0.000000
22085.355334	-0.037985	0.578079	-0.001895	70.551323	24.959732	68.522202	-0.090146	0.000000	-3.553531	0.000000	0.000000	0.000000	-2.716719	0.205348	-0.027714	0.000000	0.000000	4.000000	24.000000	0.000000
22085.358667	-0.037985	0.578079	-0.001895	70.492653	29.265650	72.026825	-0.094765	0.000000	-3.100744	0.000000	0.000000	0.000000	-2.716719	0.205348	-0.027714	0.000000	0.000000	4.000000	24.000000	0.000000
22085.362000	-0.047319	0.578733	-0.001456	70.492653	29.265650	72.026825	-0.094765	0.000000	-3.100744	0.000000	0.000000	0.000000	-2.800155	0.196251	0.131938	0.000000	0.000000	4.000000	24.000000	0.000000
22085.365334	-0.047319	0.578733	-0.001456	70.492653	29.265650	72.026825	-0.094765	0.000000	-3.100744	0.000000	0.000000	0.000000	-2.800155	0.196251	0.131938	0.000000	0.000000	4.000000	24.000000	0.000000
22085.368667	-0.047319	0.578733	-0.001456	70.456375	33.873768	75.382774	-0.072775	0.000000	-2.634052	0.000000	0.000000	0.000000	-2.800155	0.196251	0.131938	0.000000	0.000000	4.000000	24.000000	0.000000
22085.372000	-0.056869	0.579367	-0.000448	70.456375	33.873768	75.382774	-0.072775	0.000000	-2.634052	0.000000	0.000000	0.000000	-2.864874	0.190048	0.302191	0.000000	0.000000	4.000000	24.000000	0.000000
22085.375334	-0.056869	0.579367	-0.000448	70.456375	33.873768	75.382774	-0.072775	0.000000	-2.634052	0.000000	0.000000	0.000000	-2.864874	0.190048	0.302191	0.000000	0.000000	4.000000	24.000000	0.000000
22085.378667	-0.056869	0.579367	-0.000448	70.318352	38.573357	78.980270	-0.022410	0.000000	-2.156573	0.000000	0.000000	0.000000	-2.864874	0.190048	0.302191	0.000000	0.000000	4.000000	24.000000	0.000000
22085.382000	-0.066514	0.580023	0.001211	70.318352	38.573357	78.980270	-0.022410	0.000000	-2.156573	0.000000	0.000000	0.000000	-2.893587	0.196952	0.497703	0.000000	0.000000	4.000000	24.000000	0.000000
22085.385334	-0.066514	0.580023	0.001211	70.318352	38.573357	78.980270	-0.022410	0.000000	-2.156573	0.000000	0.000000	0.000000	-2.893587	0.196952	0.497703	0.000000	0.000000	4.000000	24.000000	0.000000
22085.388667	-0.066514	0.580023	0.001211	70.113068	43.199429	82.800789	0.060540	0.000000	-1.674309	0.000000	0.000000	0.000000	-2.893587	0.196952	0.497703	0.000000	0.000000	4.000000	24.000000	0.000000
22085.392000	-0.076114	0.580624	0.003474	70.113068	43.199429	82.800789	0.060540	0.000000	-1.674309	0.000000	0.000000	0.000000	-2.879968	0.180329	0.678873	0.000000	0.000000	4.000000	24.000000	0.000000
22085.395334	-0.076114	0.580624	0.003474	70.113068	43.199429	82.800789	0.060540	0.000000	-1.674309	0.000000	0.000000	0.000000	-2.879968	0.180329	0.678873	0.000000	0.000000	4.000000	24.000000	0.000000
22085.398667	-0.076114	0.580624	0.003474	69.974937	47.639233	86.519592	0.173686	0.000000	-1.194314	0.000000	0.000000	0.000000	-2.879968	0.180329	0.678873	0.000000	0.000000	4.000000	24.000000	0.000000
22085.402000	-0.085588	0.581124	0.006328	69.974937	47.639233	86.519592	0.173686	0.000000	-1.194314	0.000000	0.000000	0.000000	-2.842353	0.150013	0.856277	0.000000	0.000000	4.000000	24.000000	0.000000
22085.405334	-0.085588	0.581124	0.006328	69.974937	47.639233	86.519592	0.173686	0.000000	-1.194314	0.000000	0.000000	0.000000	-2.842353	0.150013	0.856277	0.000000	0.000000	4.000000	24.000000	0.000000
22085.408667	-0.085588	0.581124	0.006328	69.959160	51.998322	90.134811	0.316399	0.000000	-0.720588	0.000000	0.000000	0.000000	-2.842353	0.150013	0.856277	0.000000	0.000000	4.000000	24.000000	0.000000
22085.412000	-0.094905	0.581574	0.009820	69.959160	51.998322	90.134811	0.316399	0.000000	-0.720588	0.000000	0.000000	0.000000	-2.795108	0.134827	1.047496	0.000000	0.000000	4.000000	24.000000	0.000000
22085.415334	-0.094905	0.581574	0.009820	69.959160	51.998322	90.134811	0.316399	0.000000	-0.720588	0.000000	0.000000	0.000000	-2.795108	0.134827	1.047496	0.000000	0.000000	4.000000	24.000000	0.000000
22085.418667	-0.094905	0.581574	0.009820	70.018120	56.206036	93.347107	0.490981	0.000000	-0.254737	0.000000	0.000000	0.000000	-2.795108	0.134827	1.047496	0.000000	0.000000	4.000000	24.000000	0.000000
22085.422000	-0.103919	0.581957	0.013927	70.018120	56.206036	93.347107	0.490981	0.000000	-0.254737	0.000000	0.000000	0.000000	-2.704150	0.114863	1.232330	0.000000	0.000000	4.000000	24.000000	0.000000
22085.425334	-0.103919	0.581957	0.013927	70.018120	56.206036	93.347107	0.490981	0.000000	-0.254737	0.000000	0.000000	0.000000	-2.704150	0.114863	1.232330	0.000000	0.000000	4.000000	24.000000	0.000000
22085.428667	-0.103919	0.581957	0.013927	69.982651	60.362877	96.451759	0.696370	0.000000	0.195954	0.000000	0.000000	0.000000	-2.704150	0.114863	1.232330	0.000000	0.000000	4.000000	24.000000	0.000000
22085.432000	-0.112530	0.582291	0.018596	69.982651	60.362877	96.451759	0.696370	0.000000	0.195954	0.000000	0.000000	0.000000	-2.583328	0.100353	1.400588	0.000000	0.000000	4.000000	24.000000	0.000000
22085.435334	-0.112530	0.582291	0.018596	69.982651	60.362877	96.451759	0.696370	0.000000	0.195954	0.000000	0.000000	0.000000	-2.583328	0.100353	1.400588	0.000000	0.000000	4.000000	24.000000	0.000000
22085.438667	-0.112530	0.582291	0.018596	69.873878	64.475517	99.440987	0.929801	0.000000	0.626509	0.000000	0.000000	0.000000	-2.583328	0.100353	1.400588	0.000000	0.000000	4.000000	24.000000	0.000000
22085.442000	-0.120737	0.582519	0.023836	69.873878	64.475517	99.440987	0.929801	0.000000	0.626509	0.000000	0.000000	0.000000	-2.461941	0.068301	1.571995	0.000000	0.000000	4.000000	24.000000	0.000000
22085.445334	-0.120737	0.582519	0.023836	69.873878	64.475517	99.440987	0.929801	0.000000	0.626509	0.000000	0.000000	0.000000	-2.461941	0.068301	1.571995	0.000000	0.000000	4.000000	24.000000	0.000000
22085.448667	-0.120737	0.582519	0.023836	69.740845	68.521179	102.270569	1.191800	0.000000	1.036833	0.000000	0.000000	0.000000	-2.461941	0.068301	1.571995	0.000000	0.000000	4.000000	24.000000	0.000000
22085.452000	-0.128551	0.582640	0.029547	69.740845	68.521179	102.270569	1.191800	0.000000	1.036833	0.000000	0.000000	0.000000	-2.344445	0.036359	1.713326	0.000000	0.000000	4.000000	24.000000	0.000000
22085.455334	-0.128551	0.582640	0.029547	69.740845	68.521179	102.270569	1.191800	0.000000	1.036833	0.000000	0.000000	0.000000	-2.344445	0.036359	1.713326	0.000000	0.000000	4.000000	24.000000	0.000000
22085.458667	-0.128551	0.582640	0.029547	69.618454	72.591080	105.037651	1.477355	0.000000	1.427573	0.000000	0.000000	0.000000	-2.344445	0.036359	1.713326	0.000000	0.000000	4.000000	24.000000	0.000000
22085.462000	-0.135899	0.582641	0.035698	69.618454	72.591080	105.037651	1.477355	0.000000	1.427573	0.000000	0.000000	0.000000	-2.204379	0.000208	1.845412	0.000000	0.000000	4.000000	24.000000	0.000000
22085.465334	-0.135899	0.582641	0.035698	69.618454	72.591080	105.037651	1.477355	0.000000	1.427573	0.000000	0.000000	0.000000	-2.204379	0.000208	1.845412	0.000000	0.000000	4.000000	24.000000	0.000000
22085.468667	-0.135899	0.582641	0.035698	69.544777	76.686287	107.733513	1.784923	0.000000	1.794970	0.000000	0.000000	0.000000	-2.204379	0.000208	1.845412	0.000000	0.000000	4.000000	24.000000	0.000000
22085.472000	-0.142783	0.582536	0.042296	69.544777	76.686287	107.733513	1.784923	0.000000	1.794970	0.000000	0.000000	0.000000	-2.065152	-0.031355	1.979151	0.000000	0.000000	4.000000	24.000000	0.000000
22085.475334	-0.142783	0.582536	0.042296	69.544777	76.686287	107.733513	1.784923	0.000000	1.794970	0.000000	0.000000	0.000000	-2.065152	-0.031355	1.979151	0.000000	0.000000	4.000000	24.000000	0.000000
22085.478667	-0.142783	0.582536	0.042296	69.525139	80.867935	110.683655	2.114782	0.000000	2.139162	0.000000	0.000000	0.000000	-2.065152	-0.031355	1.979151	0.000000	0.000000	4.000000	24.000000	0.000000
22085.482000	-0.149024	0.582344	0.049264	69.525139	80.867935	110.683655	2.114782	0.000000	2.139162	0.000000	0.000000	0.000000	-1.872151	-0.057522	2.090610	0.000000	0.000000	4.000000	24.000000	0.000000
22085.485334	-0.149024	0.582344	0.049264	69.525139	80.867935	110.683655	2.114782	0.000000	2.139162	0.000000	0.000000	0.000000	-1.872151	-0.057522	2.090610	0.000000	0.000000	4.000000	24.000000	0.000000
22085.488667	-0.149024	0.582344	0.049264	69.562897	85.117249	113.843208	2.463217	0.000000	2.451187	0.000000	0.000000	0.000000	-1.872151	-0.057522	2.090610	0.000000	0.000000	4.000000	24.000000	0.000000
22085.492000	-0.154509	0.582068	0.056626	69.562897	85.117249	113.843208	2.463217	0.000000	2.451187	0.000000	0.000000	0.000000	-1.645464	-0.082908	2.208576	0.000000	0.000000	4.000000	24.000000	0.000000
22085.495334	-0.154509	0.582068	0.056626	69.562897	85.117249	113.843208	2.463217	0.000000	2.451187	0.000000	0.000000	0.000000	-1.645464	-0.082908	2.208576	0.000000	0.000000	4.000000	24.000000	0.000000
22085.498667	-0.154509	0.582068	0.056626	69.635567	89.464279	116.960396	2.831313	0.000000	2.725431	0.000000	0.000000	0.000000	-1.645464	-0.082908	2.208576	0.000000	0.000000	4.000000	24.000000	0.000000
22085.502000	-0.159251	0.581683	0.064306	69.635567	89.464279	116.960396	2.831313	0.000000	2.725431	0.000000	0.000000	0.000000	-1.422592	-0.115531	2.303970	0.000000	0.000000	4.000000	24.000000	0.000000
22085.505334	-0.159251	0.581683	0.064306	69.635567	89.464279	116.960396	2.831313	0.000000	2.725431	0.000000	0.000000	0.000000	-1.422592	-0.115531	2.303970	0.000000	0.000000	4.000000	24.000000	0.000000
22085.508667	-0.159251	0.581683	0.064306	69.736275	93.928398	120.157661	3.215308	0.000000	2.962530	0.000000	0.000000	0.000000	-1.422592	-0.115531	2.303970	0.000000	0.000000	4.000000	24.000000	0.000000
22085.512000	-0.163211	0.581197	0.072234	69.736275	93.928398	120.157661	3.215308	0.000000	2.962530	0.000000	0.000000	0.000000	-1.188252	-0.145788	2.378425	0.000000	0.000000	4.000000	24.000000	0.000000
22085.515334	-0.163211	0.581197	0.072234	69.736275	93.928398	120.157661	3.215308	0.000000	2.962530	0.000000	0.000000	0.000000	-1.188252	-0.145788	2.378425	0.000000	0.000000	4.000000	24.000000	0.000000
22085.518667	-0.163211	0.581197	0.072234	69.864281	98.519691	123.633286	3.611712	0.000000	3.160572	0.000000	0.000000	0.000000	-1.188252	-0.145788	2.378425	0.000000	0.000000	4.000000	24.000000	0.000000
22085.522000	-0.166436	0.580611	0.080337	69.864281	98.519691	123.633286	3.611712	0.000000	3.160572	0.000000	0.000000	0.000000	-0.967371	-0.175819	2.430758	0.000000	0.000000	4.000000	24.000000	0.000000
22085.525334	-0.166436	0.580611	0.080337	69.864281	98.519691	123.633286	3.611712	0.000000	3.160572	0.000000	0.000000	0.000000	-0.967371	-0.175819	2.430758	0.000000	0.000000	4.000000	24.000000	0.000000
22085.528667	-0.166436	0.580611	0.080337	69.990227	103.302925	127.177238	3.853140	0.000000	3.186426	0.000000	0.000000	0.000000	-0.967371	-0.175819	2.430758	0.000000	0.000000	4.000000	24.000000	0.000000
22085.532000	-0.168826	0.579916	0.088605	69.990227	103.302925	127.177238	3.853140	0.000000	3.186426	0.000000	0.000000	0.000000	-0.716955	-0.208365	2.480586	0.000000	0.000000	4.000000	24.000000	0.000000
22085.535334	-0.168826	0.579916	0.088605	69.990227	103.302925	127.177238	3.853140	0.000000	3.186426	0.000000	0.000000	0.000000	-0.716955	-0.208365	2.480586	0.000000	0.000000	4.000000	24.000000	0.000000
22085.538667	-0.168826	0.579916	0.088605	70.076973	108.220772	130.696579	3.948692	0.000000	3.067219	0.000000	0.000000	0.000000	-0.716955	-0.208365	2.480586	0.000000	0.000000	4.000000	24.000000	0.000000
22085.542000	-0.170472	0.579110	0.096909	70.076973	108.220772	130.696579	3.948692	0.000000	3.067219	0.000000	0.000000	0.000000	-0.493992	-0.241967	2.491080	0.000000	0.000000	4.000000	24.000000	0.000000
22085.545334	-0.170472	0.579110	0.096909	70.076973	108.220772	130.696579	3.948692	0.000000	3.067219	0.000000	0.000000	0.000000	-0.493992	-0.241967	2.491080	0.000000	0.000000	4.000000	24.000000	0.000000
22085.548667	-0.170472	0.579110	0.096909	70.129440	113.138817	134.300659	4.043815	0.000000	2.940674	0.000000	0.000000	0.000000	-0.493992	-0.241967	2.491080	0.000000	0.000000	4.000000	24.000000	0.000000
22085.552000	-0.171438	0.578167	0.105172	70.129440	113.138817	134.300659	4.043815	0.000000	2.940674	0.000000	0.000000	0.000000	-0.289623	-0.282912	2.478951	0.000000	0.000000	4.000000	24.000000	0.000000
22085.555334	-0.171438	0.578167	0.105172	70.129440	113.138817	134.300659	4.043815	0.000000	2.940674	0.000000	0.000000	0.000000	-0.289623	-0.282912	2.478951	0.000000	0.000000	4.000000	24.000000	0.000000
22085.558667	-0.171438	0.578167	0.105172	70.186920	117.945686	137.926498	4.136080	0.000000	2.809421	0.000000	0.000000	0.000000	-0.289623	-0.282912	2.478951	0.000000	0.000000	4.000000	24.000000	0.000000
22085.562000	-0.171742	0.577083	0.113348	70.186920	117.945686	137.926498	4.136080	0.000000	2.809421	0.000000	0.000000	0.000000	-0.091331	-0.325115	2.452897	0.000000	0.000000	4.000000	24.000000	0.000000
22085.565334	-0.171742	0.577083	0.113348	70.186920	117.945686	137.926498	4.136080	0.000000	2.809421	0.000000	0.000000	0.000000	-0.091331	-0.325115	2.452897	0.000000	0.000000	4.000000	24.000000	0.000000
22085.568667	-0.171742	0.577083	0.113348	70.372444	122.257721	141.137680	4.224854	0.000000	2.674062	0.000000	0.000000	0.000000	-0.091331	-0.325115	2.452897	0.000000	0.000000	4.000000	24.000000	0.000000
22085.572000	-0.171289	0.575881	0.121382	70.372444	122.257721	141.137680	4.224854	0.000000	2.674062	0.000000	0.000000	0.000000	0.136051	-0.360530	2.409983	0.000000	0.000000	4.000000	24.000000	0.000000
22085.575334	-0.171289	0.575881	0.121382	70.372444	122.257721	141.137680	4.224854	0.000000	2.674062	0.000000	0.000000	0.000000	0.136051	-0.360530	2.409983	0.000000	0.000000	4.000000	24.000000	0.000000
22085.578667	-0.171289	0.575881	0.121382	70.751144	125.806366	143.690781	4.311412	0.000000	2.532139	0.000000	0.000000	0.000000	0.136051	-0.360530	2.409983	0.000000	0.000000	4.000000	24.000000	0.000000
22085.582000	-0.170136	0.574581	0.129230	70.751144	125.806366	143.690781	4.311412	0.000000	2.532139	0.000000	0.000000	0.000000	0.345872	-0.390057	2.354393	0.000000	0.000000	4.000000	24.000000	0.000000
22085.585334	-0.170136	0.574581	0.129230	70.751144	125.806366	143.690781	4.311412	0.000000	2.532139	0.000000	0.000000	0.000000	0.345872	-0.390057	2.354393	0.000000	0.000000	4.000000	24.000000	0.000000
22085.588667	-0.170136	0.574581	0.129230	71.241592	128.847580	145.791367	4.394515	0.000000	2.385003	0.000000	0.000000	0.000000	0.345872	-0.390057	2.354393	0.000000	0.000000	4.000000	24.000000	0.000000
22085.592000	-0.168320	0.573203	0.136857	71.241592	128.847580	145.791367	4.394515	0.000000	2.385003	0.000000	0.000000	0.000000	0.544676	-0.413389	2.288149	0.000000	0.000000	4.000000	24.000000	0.000000
22085.595334	-0.168320	0.573203	0.136857	71.241592	128.847580	145.791367	4.394515	0.000000	2.385003	0.000000	0.000000	0.000000	0.544676	-0.413389	2.288149	0.000000	0.000000	4.000000	24.000000	0.000000
22085.598667	-0.168320	0.573203	0.136857	71.758331	131.650101	147.677673	4.473548	0.000000	2.233240	0.000000	0.000000	0.000000	0.544676	-0.413389	2.288149	0.000000	0.000000	4.000000	24.000000	0.000000
22085.602000	-0.165812	0.571776	0.144188	71.758331	131.650101	147.677673	4.473548	0.000000	2.233240	0.000000	0.000000	0.000000	0.752600	-0.428090	2.199441	0.000000	0.000000	4.000000	24.000000	0.000000
22085.605334	-0.165812	0.571776	0.144188	71.758331	131.650101	147.677673	4.473548	0.000000	2.233240	0.000000	0.000000	0.000000	0.752600	-0.428090	2.199441	0.000000	0.000000	4.000000	24.000000	0.000000
22085.608667	-0.165812	0.571776	0.144188	72.264503	134.426987	149.538666	4.548600	0.000000	2.076110	0.000000	0.000000	0.000000	0.752600	-0.428090	2.199441	0.000000	0.000000	4.000000	24.000000	0.000000
22085.612000	-0.162705	0.570317	0.151138	72.264503	134.426987	149.538666	4.548600	0.000000	2.076110	0.000000	0.000000	0.000000	0.932130	-0.437613	2.084892	0.000000	0.000000	4.000000	24.000000	0.000000
22085.615334	-0.162705	0.570317	0.151138	72.264503	134.426987	149.538666	4.548600	0.000000	2.076110	0.000000	0.000000	0.000000	0.932130	-0.437613	2.084892	0.000000	0.000000	4.000000	24.000000	0.000000
22085.618667	-0.162705	0.570317	0.151138	72.753151	137.268539	151.451340	4.618304	0.000000	1.916055	0.000000	0.000000	0.000000	0.932130	-0.437613	2.084892	0.000000	0.000000	4.000000	24.000000	0.000000
22085.622000	-0.158963	0.568796	0.157685	72.753151	137.268539	151.451340	4.618304	0.000000	1.916055	0.000000	0.000000	0.000000	1.122436	-0.456337	1.964060	0.000000	0.000000	4.000000	24.000000	0.000000
22085.625334	-0.158963	0.568796	0.157685	72.753151	137.268539	151.451340	4.618304	0.000000	1.916055	0.000000	0.000000	0.000000	1.122436	-0.456337	1.964060	0.000000	0.000000	4.000000	24.000000	0.000000
22085.628667	-0.158963	0.568796	0.157685	73.226570	140.055008	153.316788	4.683291	0.000000	1.751223	0.000000	0.000000	0.000000	1.122436	-0.456337	1.964060	0.000000	0.000000	4.000000	24.000000	0.000000
22085.632000	-0.154663	0.567265	0.163745	73.226570	140.055008	153.316788	4.683291	0.000000	1.751223	0.000000	0.000000	0.000000	1.290118	-0.459251	1.818022	0.000000	0.000000	4.000000	24.000000	0.000000
22085.635334	-0.154663	0.567265	0.163745	73.226570	140.055008	153.316788	4.683291	0.000000	1.751223	0.000000	0.000000	0.000000	1.290118	-0.459251	1.818022	0.000000	0.000000	4.000000	24.000000	0.000000
22085.638667	-0.154663	0.567265	0.163745	73.649673	142.787308	155.140747	4.742712	0.000000	1.583251	0.000000	0.000000	0.000000	1.290118	-0.459251	1.818022	0.000000	0.000000	4.000000	24.000000	0.000000
22085.642000	-0.149868	0.565806	0.169291	73.649673	142.787308	155.140747	4.742712	0.000000	1.583251	0.000000	0.000000	0.000000	1.438525	-0.437955	1.663680	0.000000	0.000000	4.000000	24.000000	0.000000
22085.645334	-0.149868	0.565806	0.169291	73.649673	142.787308	155.140747	4.742712	0.000000	1.583251	0.000000	0.000000	0.000000	1.438525	-0.437955	1.663680	0.000000	0.000000	4.000000	24.000000	0.000000
22085.648667	-0.149868	0.565806	0.169291	73.998947	145.432541	156.889236	4.796242	0.000000	1.412820	0.000000	0.000000	0.000000	1.438525	-0.437955	1.663680	0.000000	0.000000	4.000000	24.000000	0.000000
22085.652000	-0.144518	0.564401	0.174286	73.998947	145.432541	156.889236	4.796242	0.000000	1.412820	0.000000	0.000000	0.000000	1.604977	-0.421329	1.498723	0.000000	0.000000	4.000000	24.000000	0.000000
22085.655334	-0.144518	0.564401	0.174286	73.998947	145.432541	156.889236	4.796242	0.000000	1.412820	0.000000	0.000000	0.000000	1.604977	-0.421329	1.498723	0.000000	0.000000	4.000000	24.000000	0.000000
22085.658667	-0.144518	0.564401	0.174286	74.280800	148.061584	158.632034	4.844462	0.000000	1.237414	0.000000	0.000000	0.000000	1.604977	-0.421329	1.498723	0.000000	0.000000	4.000000	24.000000	0.000000
22085.662000	-0.138710	0.563112	0.178683	74.280800	148.061584	158.632034	4.844462	0.000000	1.237414	0.000000	0.000000	0.000000	1.742374	-0.386654	1.318861	0.000000	0.000000	4.000000	24.000000	0.000000
22085.665334	-0.138710	0.563112	0.178683	74.280800	148.061584	158.632034	4.844462	0.000000	1.237414	0.000000	0.000000	0.000000	1.742374	-0.386654	1.318861	0.000000	0.000000	4.000000	24.000000	0.000000
22085.668667	-0.138710	0.563112	0.178683	74.501167	150.651550	160.601364	4.886642	0.000000	1.058642	0.000000	0.000000	0.000000	1.742374	-0.386654	1.318861	0.000000	0.000000	4.000000	24.000000	0.000000
22085.672000	-0.132476	0.561937	0.182402	74.501167	150.651550	160.601364	4.886642	0.000000	1.058642	0.000000	0.000000	0.000000	1.870090	-0.352500	1.115951	0.000000	0.000000	4.000000	24.000000	0.000000
22085.675334	-0.132476	0.561937	0.182402	74.501167	150.651550	160.601364	4.886642	0.000000	1.058642	0.000000	0.000000	0.000000	1.870090	-0.352500	1.115951	0.000000	0.000000	4.000000	24.000000	0.000000
22085.678667	-0.132476	0.561937	0.182402	74.665535	153.238968	163.445251	4.922585	0.000000	0.876450	0.000000	0.000000	0.000000	1.870090	-0.352500	1.115951	0.000000	0.000000	4.000000	24.000000	0.000000
22085.682000	-0.125962	0.560869	0.185437	74.665535	153.238968	163.445251	4.922585	0.000000	0.876450	0.000000	0.000000	0.000000	1.954262	-0.320531	0.910318	0.000000	0.000000	4.000000	24.000000	0.000000
22085.685334	-0.125962	0.560869	0.185437	74.665535	153.238968	163.445251	4.922585	0.000000	0.876450	0.000000	0.000000	0.000000	1.954262	-0.320531	0.910318	0.000000	0.000000	4.000000	24.000000	0.000000
22085.688667	-0.125962	0.560869	0.185437	74.778091	155.735107	166.626740	4.951706	0.000000	0.693260	0.000000	0.000000	0.000000	1.954262	-0.320531	0.910318	0.000000	0.000000	4.000000	24.000000	0.000000
22085.692000	-0.119221	0.559934	0.187791	74.778091	155.735107	166.626740	4.951706	0.000000	0.693260	0.000000	0.000000	0.000000	2.022219	-0.280543	0.706347	0.000000	0.000000	4.000000	24.000000	0.000000
22085.695334	-0.119221	0.559934	0.187791	74.778091	155.735107	166.626740	4.951706	0.000000	0.693260	0.000000	0.000000	0.000000	2.022219	-0.280543	0.706347	0.000000	0.000000	4.000000	24.000000	0.000000
22085.698667	-0.119221	0.559934	0.187791	74.913498	157.985062	169.349777	4.974013	0.000000	0.509111	0.000000	0.000000	0.000000	2.022219	-0.280543	0.706347	0.000000	0.000000	4.000000	24.000000	0.000000
22085.702000	-0.112272	0.559116	0.189449	74.913498	157.985062	169.349777	4.974013	0.000000	0.509111	0.000000	0.000000	0.000000	2.084673	-0.245381	0.497255	0.000000	0.000000	4.000000	24.000000	0.000000
22085.705334	-0.112272	0.559116	0.189449	74.913498	157.985062	169.349777	4.974013	0.000000	0.509111	0.000000	0.000000	0.000000	2.084673	-0.245381	0.497255	0.000000	0.000000	4.000000	24.000000	0.000000
22085.708667	-0.112272	0.559116	0.189449	75.302948	159.617859	171.191833	4.989542	0.000000	0.323218	0.000000	0.000000	0.000000	2.084673	-0.245381	0.497255	0.000000	0.000000	4.000000	24.000000	0.000000
22085.712000	-0.105088	0.558449	0.190496	75.302948	159.617859	171.191833	4.989542	0.000000	0.323218	0.000000	0.000000	0.000000	2.155233	-0.200037	0.314040	0.000000	0.000000	4.000000	24.000000	0.000000
22085.715334	-0.105088	0.558449	0.190496	75.302948	159.617859	171.191833	4.989542	0.000000	0.323218	0.000000	0.000000	0.000000	2.155233	-0.200037	0.314040	0.000000	0.000000	4.000000	24.000000	0.000000
22085.718667	-0.105088	0.558449	0.190496	75.987160	160.369705	172.529144	4.998217	0.000000	0.133504	0.000000	0.000000	0.000000	2.155233	-0.200037	0.314040	0.000000	0.000000	4.000000	24.000000	0.000000
22085.722000	-0.097759	0.557945	0.190982	75.987160	160.369705	172.529144	4.998217	0.000000	0.133504	0.000000	0.000000	0.000000	2.198694	-0.151207	0.145979	0.000000	0.000000	4.000000	24.000000	0.000000
22085.725334	-0.097759	0.557945	0.190982	75.987160	160.369705	172.529144	4.998217	0.000000	0.133504	0.000000	0.000000	0.000000	2.198694	-0.151207	0.145979	0.000000	0.000000	4.000000	24.000000	0.000000
22085.728667	-0.097759	0.557945	0.190982	76.809982	160.425949	173.792099	4.999656	0.000000	-0.058661	0.000000	0.000000	0.000000	2.198694	-0.151207	0.145979	0.000000	0.000000	4.000000	24.000000	0.000000
22085.732000	-0.090196	0.557588	0.190814	76.809982	160.425949	173.792099	4.999656	0.000000	-0.058661	0.000000	0.000000	0.000000	2.268968	-0.107082	-0.050331	0.000000	0.000000	4.000000	24.000000	0.000000
22085.735334	-0.090196	0.557588	0.190814	76.809982	160.425949	173.792099	4.999656	0.000000	-0.058661	0.000000	0.000000	0.000000	2.268968	-0.107082	-0.050331	0.000000	0.000000	4.000000	24.000000	0.000000
22085.738667	-0.090196	0.557588	0.190814	77.653519	160.397690	174.859009	4.993413	0.000000	-0.256561	0.000000	0.000000	0.000000	2.268968	-0.107082	-0.050331	0.000000	0.000000	4.000000	24.000000	0.000000
22085.742000	-0.082605	0.557433	0.189966	77.653519	160.397690	174.859009	4.993413	0.000000	-0.256561	0.000000	0.000000	0.000000	2.277312	-0.046608	-0.254429	0.000000	0.000000	4.000000	24.000000	0.000000
22085.745334	-0.082605	0.557433	0.189966	77.653519	160.397690	174.859009	4.993413	0.000000	-0.256561	0.000000	0.000000	0.000000	2.277312	-0.046608	-0.254429	0.000000	0.000000	4.000000	24.000000	0.000000
22085.748667	-0.082605	0.557433	0.189966	78.459435	160.314606	175.844574	4.979169	0.000000	-0.455938	0.000000	0.000000	0.000000	2.277312	-0.046608	-0.254429	0.000000	0.000000	4.000000	24.000000	0.000000
22085.752000	-0.074943	0.557491	0.188420	78.459435	160.314606	175.844574	4.979169	0.000000	-0.455938	0.000000	0.000000	0.000000	2.298620	0.017385	-0.464030	0.000000	0.000000	4.000000	24.000000	0.000000
22085.755334	-0.074943	0.557491	0.188420	78.459435	160.314606	175.844574	4.979169	0.000000	-0.455938	0.000000	0.000000	0.000000	2.298620	0.017385	-0.464030	0.000000	0.000000	4.000000	24.000000	0.000000
22085.758667	-0.074943	0.557491	0.188420	79.220375	160.223083	176.984512	4.956365	0.000000	-0.659126	0.000000	0.000000	0.000000	2.298620	0.017385	-0.464030	0.000000	0.000000	4.000000	24.000000	0.000000
22085.762000	-0.067266	0.557726	0.186201	79.220375	160.223083	176.984512	4.956365	0.000000	-0.659126	0.000000	0.000000	0.000000	2.303050	0.070683	-0.665482	0.000000	0.000000	4.000000	24.000000	0.000000
22085.765334	-0.067266	0.557726	0.186201	79.220375	160.223083	176.984512	4.956365	0.000000	-0.659126	0.000000	0.000000	0.000000	2.303050	0.070683	-0.665482	0.000000	0.000000	4.000000	24.000000	0.000000
22085.768667	-0.067266	0.557726	0.186201	79.938507	160.265594	178.622162	4.924483	0.000000	-0.865718	0.000000	0.000000	0.000000	2.303050	0.070683	-0.665482	0.000000	0.000000	4.000000	24.000000	0.000000
22085.772000	-0.059690	0.558159	0.183343	79.938507	160.265594	178.622162	4.924483	0.000000	-0.865718	0.000000	0.000000	0.000000	2.272676	0.129673	-0.857390	0.000000	0.000000	4.000000	24.000000	0.000000
22085.775334	-0.059690	0.558159	0.183343	79.938507	160.265594	178.622162	4.924483	0.000000	-0.865718	0.000000	0.000000	0.000000	2.272676	0.129673	-0.857390	0.000000	0.000000	4.000000	24.000000	0.000000
22085.778667	-0.059690	0.558159	0.183343	80.642769	160.755219	-179.211960	4.883368	0.000000	-1.073649	0.000000	0.000000	0.000000	2.272676	0.129673	-0.857390	0.000000	0.000000	4.000000	24.000000	0.000000
22085.782000	-0.052207	0.558680	0.179894	80.642769	160.755219	-179.211960	4.883368	0.000000	-1.073649	0.000000	0.000000	0.000000	2.244897	0.156461	-1.034788	0.000000	0.000000	4.000000	24.000000	0.000000
22085.785334	-0.052207	0.558680	0.179894	80.642769	160.755219	-179.211960	4.883368	0.000000	-1.073649	0.000000	0.000000	0.000000	2.244897	0.156461	-1.034788	0.000000	0.000000	4.000000	24.000000	0.000000
22085.788667	-0.052207	0.558680	0.179894	81.351685	161.598755	-176.918198	4.832372	0.000000	-1.283818	0.000000	0.000000	0.000000	2.244897	0.156461	-1.034788	0.000000	0.000000	4.000000	24.000000	0.000000
22085.792000	-0.044897	0.559309	0.175893	81.351685	161.598755	-176.918198	4.832372	0.000000	-1.283818	0.000000	0.000000	0.000000	2.193196	0.188836	-1.200377	0.000000	0.000000	4.000000	24.000000	0.000000
22085.795334	-0.044897	0.559309	0.175893	81.351685	161.598755	-176.918198	4.832372	0.000000	-1.283818	0.000000	0.000000	0.000000	2.193196	0.188836	-1.200377	0.000000	0.000000	4.000000	24.000000	0.000000
22085.798667	-0.044897	0.559309	0.175893	82.097961	162.548813	-174.868988	4.771343	0.000000	-1.494753	0.000000	0.000000	0.000000	2.193196	0.188836	-1.200377	0.000000	0.000000	4.000000	24.000000	0.000000
22085.802000	-0.037803	0.559956	0.171366	82.097961	162.548813	-174.868988	4.771343	0.000000	-1.494753	0.000000	0.000000	0.000000	2.128009	0.193843	-1.358037	0.000000	0.000000	4.000000	24.000000	0.000000
22085.805334	-0.037803	0.559956	0.171366	82.097961	162.548813	-174.868988	4.771343	0.000000	-1.494753	0.000000	0.000000	0.000000	2.128009	0.193843	-1.358037	0.000000	0.000000	4.000000	24.000000	0.000000
22085.808667	-0.037803	0.559956	0.171366	82.921608	163.350922	-173.079437	4.700008	0.000000	-1.705848	0.000000	0.000000	0.000000	2.128009	0.193843	-1.358037	0.000000	0.000000	4.000000	24.000000	0.000000
22085.812000	-0.030970	0.560672	0.166355	82.921608	163.350922	-173.079437	4.700008	0.000000	-1.705848	0.000000	0.000000	0.000000	2.049908	0.214884	-1.503322	0.000000	0.000000	4.000000	24.000000	0.000000
22085.815334	-0.030970	0.560672	0.166355	82.921608	163.350922	-173.079437	4.700008	0.000000	-1.705848	0.000000	0.000000	0.000000	2.049908	0.214884	-1.503322	0.000000	0.000000	4.000000	24.000000	0.000000
22085.818667	-0.030970	0.560672	0.166355	83.865730	163.318466	-171.829697	4.618188	0.000000	-1.916335	0.000000	0.000000	0.000000	2.049908	0.214884	-1.503322	0.000000	0.000000	4.000000	24.000000	0.000000
22085.822000	-0.024556	0.561409	0.160915	83.865730	163.318466	-171.829697	4.618188	0.000000	-1.916335	0.000000	0.000000	0.000000	1.924458	0.221030	-1.631824	0.000000	0.000000	4.000000	24.000000	0.000000
22085.825334	-0.024556	0.561409	0.160915	83.865730	163.318466	-171.829697	4.618188	0.000000	-1.916335	0.000000	0.000000	0.000000	1.924458	0.221030	-1.631824	0.000000	0.000000	4.000000	24.000000	0.000000
22085.828667	-0.024556	0.561409	0.160915	84.949020	162.075470	-171.516571	4.527129	0.000000	-2.122523	0.000000	0.000000	0.000000	1.924458	0.221030	-1.631824	0.000000	0.000000	4.000000	24.000000	0.000000
22085.832000	-0.018478	0.562198	0.155179	84.949020	162.075470	-171.516571	4.527129	0.000000	-2.122523	0.000000	0.000000	0.000000	1.823402	0.236735	-1.720971	0.000000	0.000000	4.000000	24.000000	0.000000
22085.835334	-0.018478	0.562198	0.155179	84.949020	162.075470	-171.516571	4.527129	0.000000	-2.122523	0.000000	0.000000	0.000000	1.823402	0.236735	-1.720971	0.000000	0.000000	4.000000	24.000000	0.000000
22085.838667	-0.018478	0.562198	0.155179	86.133553	159.026947	-173.137314	4.426361	0.000000	-2.325366	0.000000	0.000000	0.000000	1.823402	0.236735	-1.720971	0.000000	0.000000	4.000000	24.000000	0.000000
22085.842000	-0.012854	0.562980	0.149232	86.133553	159.026947	-173.137314	4.426361	0.000000	-2.325366	0.000000	0.000000	0.000000	1.687143	0.234671	-1.784119	0.000000	0.000000	4.000000	24.000000	0.000000
22085.845334	-0.012854	0.562980	0.149232	86.133553	159.026947	-173.137314	4.426361	0.000000	-2.325366	0.000000	0.000000	0.000000	1.687143	0.234671	-1.784119	0.000000	0.000000	4.000000	24.000000	0.000000
22085.848667	-0.012854	0.562980	0.149232	87.364479	152.156296	-178.856339	4.317706	0.000000	-2.521392	0.000000	0.000000	0.000000	1.687143	0.234671	-1.784119	0.000000	0.000000	4.000000	24.000000	0.000000
22085.852000	-0.007735	0.563785	0.143077	87.364479	152.156296	-178.856339	4.317706	0.000000	-2.521392	0.000000	0.000000	0.000000	1.535558	0.241530	-1.846407	0.000000	0.000000	4.000000	24.000000	0.000000
22085.855334	-0.007735	0.563785	0.143077	87.364479	152.156296	-178.856339	4.317706	0.000000	-2.521392	0.000000	0.000000	0.000000	1.535558	0.241530	-1.846407	0.000000	0.000000	4.000000	24.000000	0.000000
22085.858667	-0.007735	0.563785	0.143077	88.459595	133.569473	163.636826	4.202059	0.000000	-2.709742	0.000000	0.000000	0.000000	1.535558	0.241530	-1.846407	0.000000	0.000000	4.000000	24.000000	0.000000
22085.862000	-0.003255	0.564518	0.136778	88.459595	133.569473	163.636826	4.202059	0.000000	-2.709742	0.000000	0.000000	0.000000	1.344032	0.219971	-1.889640	0.000000	0.000000	4.000000	24.000000	0.000000
22085.865334	-0.003255	0.564518	0.136778	88.459595	133.569473	163.636826	4.202059	0.000000	-2.709742	0.000000	0.000000	0.000000	1.344032	0.219971	-1.889640	0.000000	0.000000	4.000000	24.000000	0.000000
22085.868667	-0.003255	0.564518	0.136778	88.918266	81.411072	112.751808	4.082089	0.000000	-2.887309	0.000000	0.000000	0.000000	1.344032	0.219971	-1.889640	0.000000	0.000000	4.000000	24.000000	0.000000
22085.872000	0.000545	0.565172	0.130311	88.918266	81.411072	112.751808	4.082089	0.000000	-2.887309	0.000000	0.000000	0.000000	1.140140	0.196155	-1.940196	0.000000	0.000000	4.000000	24.000000	0.000000
22085.875334	0.000545	0.565172	0.130311	88.918266	81.411072	112.751808	4.082089	0.000000	-2.887309	0.000000	0.000000	0.000000	1.140140	0.196155	-1.940196	0.000000	0.000000	4.000000	24.000000	0.000000
22085.878667	0.000545	0.565172	0.130311	88.299690	38.452232	70.984627	3.958621	0.000000	-3.054393	0.000000	0.000000	0.000000	1.140140	0.196155	-1.940196	0.000000	0.000000	4.000000	24.000000	0.000000
22085.882000	0.003655	0.565721	0.123730	88.299690	38.452232	70.984627	3.958621	0.000000	-3.054393	0.000000	0.000000	0.000000	0.933022	0.164644	-1.974404	0.000000	0.000000	4.000000	24.000000	0.000000
22085.885334	0.003655	0.565721	0.123730	88.299690	38.452232	70.984627	3.958621	0.000000	-3.054393	0.000000	0.000000	0.000000	0.933022	0.164644	-1.974404	0.000000	0.000000	4.000000	24.000000	0.000000
22085.888667	0.003655	0.565721	0.123730	87.339790	23.590525	56.947254	3.832754	0.000000	-3.210918	0.000000	0.000000	0.000000	0.933022	0.164644	-1.974404	0.000000	0.000000	4.000000	24.000000	0.000000
22085.892000	0.005985	0.566127	0.117014	87.339790	23.590525	56.947254	3.832754	0.000000	-3.210918	0.000000	0.000000	0.000000	0.698797	0.121721	-2.014806	0.000000	0.000000	4.000000	24.000000	0.000000
22085.895334	0.005985	0.566127	0.117014	87.339790	23.590525	56.947254	3.832754	0.000000	-3.210918	0.000000	0.000000	0.000000	0.698797	0.121721	-2.014806	0.000000	0.000000	4.000000	24.000000	0.000000
22085.898667	0.005985	0.566127	0.117014	86.342484	18.274384	52.178276	3.705862	0.000000	-3.356574	0.000000	0.000000	0.000000	0.698797	0.121721	-2.014806	0.000000	0.000000	4.000000	24.000000	0.000000
22085.902000	0.007611	0.566417	0.110224	86.342484	18.274384	52.178276	3.705862	0.000000	-3.356574	0.000000	0.000000	0.000000	0.487921	0.087142	-2.036840	0.000000	0.000000	4.000000	24.000000	0.000000
22085.905334	0.007611	0.566417	0.110224	86.342484	18.274384	52.178276	3.705862	0.000000	-3.356574	0.000000	0.000000	0.000000	0.487921	0.087142	-2.036840	0.000000	0.000000	4.000000	24.000000	0.000000
22085.908667	0.007611	0.566417	0.110224	85.316048	17.199213	51.596573	3.577686	0.000000	-3.492872	0.000000	0.000000	0.000000	0.487921	0.087142	-2.036840	0.000000	0.000000	4.000000	24.000000	0.000000
22085.912000	0.008612	0.566666	0.103491	85.316048	17.199213	51.596573	3.577686	0.000000	-3.492872	0.000000	0.000000	0.000000	0.300348	0.074622	-2.019870	0.000000	0.000000	4.000000	24.000000	0.000000
22085.915334	0.008612	0.566666	0.103491	85.316048	17.199213	51.596573	3.577686	0.000000	-3.492872	0.000000	0.000000	0.000000	0.300348	0.074622	-2.019870	0.000000	0.000000	4.000000	24.000000	0.000000
22085.918667	0.008612	0.566666	0.103491	84.289040	18.161856	53.088791	3.449166	0.000000	-3.619841	0.000000	0.000000	0.000000	0.300348	0.074622	-2.019870	0.000000	0.000000	4.000000	24.000000	0.000000
22085.922000	0.008957	0.566814	0.096834	84.289040	18.161856	53.088791	3.449166	0.000000	-3.619841	0.000000	0.000000	0.000000	0.103483	0.044369	-1.997259	0.000000	0.000000	4.000000	24.000000	0.000000
22085.925334	0.008957	0.566814	0.096834	84.289040	18.161856	53.088791	3.449166	0.000000	-3.619841	0.000000	0.000000	0.000000	0.103483	0.044369	-1.997259	0.000000	0.000000	4.000000	24.000000	0.000000
22085.928667	0.008957	0.566814	0.096834	83.278069	19.769382	55.282322	3.321491	0.000000	-3.737339	0.000000	0.000000	0.000000	0.103483	0.044369	-1.997259	0.000000	0.000000	4.000000	24.000000	0.000000
22085.932000	0.008593	0.566918	0.090367	83.278069	19.769382	55.282322	3.321491	0.000000	-3.737339	0.000000	0.000000	0.000000	-0.109362	0.031170	-1.940004	0.000000	0.000000	4.000000	24.000000	0.000000
22085.935334	0.008593	0.566918	0.090367	83.278069	19.769382	55.282322	3.321491	0.000000	-3.737339	0.000000	0.000000	0.000000	-0.109362	0.031170	-1.940004	0.000000	0.000000	4.000000	24.000000	0.000000
22085.938667	0.008593	0.566918	0.090367	82.271454	21.408327	57.685879	3.198271	0.000000	-3.843314	0.000000	0.000000	0.000000	-0.109362	0.031170	-1.940004	0.000000	0.000000	4.000000	24.000000	0.000000
22085.942000	0.007492	0.566944	0.084062	82.271454	21.408327	57.685879	3.198271	0.000000	-3.843314	0.000000	0.000000	0.000000	-0.330360	0.007876	-1.891431	0.000000	0.000000	4.000000	24.000000	0.000000
22085.945334	0.007492	0.566944	0.084062	82.271454	21.408327	57.685879	3.198271	0.000000	-3.843314	0.000000	0.000000	0.000000	-0.330360	0.007876	-1.891431	0.000000	0.000000	4.000000	24.000000	0.000000
22085.948667	0.007492	0.566944	0.084062	81.303627	23.060488	60.286140	3.080143	0.000000	-3.938619	0.000000	0.000000	0.000000	-0.330360	0.007876	-1.891431	0.000000	0.000000	4.000000	24.000000	0.000000
22085.952000	0.005628	0.566934	0.077953	81.303627	23.060488	60.286140	3.080143	0.000000	-3.938619	0.000000	0.000000	0.000000	-0.558920	-0.002940	-1.832929	0.000000	0.000000	4.000000	24.000000	0.000000
22085.955334	0.005628	0.566934	0.077953	81.303627	23.060488	60.286140	3.080143	0.000000	-3.938619	0.000000	0.000000	0.000000	-0.558920	-0.002940	-1.832929	0.000000	0.000000	4.000000	24.000000	0.000000
22085.958667	0.005628	0.566934	0.077953	80.408699	24.889837	63.246670	2.968982	0.000000	-4.023077	0.000000	0.000000	0.000000	-0.558920	-0.002940	-1.832929	0.000000	0.000000	4.000000	24.000000	0.000000
22085.962000	0.003104	0.566882	0.072056	80.408699	24.889837	63.246670	2.968982	0.000000	-4.023077	0.000000	0.000000	0.000000	-0.757286	-0.015791	-1.768860	0.000000	0.000000	4.000000	24.000000	0.000000
22085.965334	0.003104	0.566882	0.072056	80.408699	24.889837	63.246670	2.968982	0.000000	-4.023077	0.000000	0.000000	0.000000	-0.757286	-0.015791	-1.768860	0.000000	0.000000	4.000000	24.000000	0.000000
22085.968667	0.003104	0.566882	0.072056	79.606873	27.057592	66.732094	2.864200	0.000000	-4.098336	0.000000	0.000000	0.000000	-0.757286	-0.015791	-1.768860	0.000000	0.000000	4.000000	24.000000	0.000000
22085.972000	0.000014	0.566817	0.066425	79.606873	27.057592	66.732094	2.864200	0.000000	-4.098336	0.000000	0.000000	0.000000	-0.927113	-0.019374	-1.689460	0.000000	0.000000	4.000000	24.000000	0.000000
22085.975334	0.000014	0.566817	0.066425	79.606873	27.057592	66.732094	2.864200	0.000000	-4.098336	0.000000	0.000000	0.000000	-0.927113	-0.019374	-1.689460	0.000000	0.000000	4.000000	24.000000	0.000000
22085.978667	0.000014	0.566817	0.066425	78.901474	29.590551	70.735985	2.766258	0.000000	-4.165071	0.000000	0.000000	0.000000	-0.927113	-0.019374	-1.689460	0.000000	0.000000	4.000000	24.000000	0.000000
22085.982000	-0.003628	0.566771	0.061109	78.901474	29.590551	70.735985	2.766258	0.000000	-4.165071	0.000000	0.000000	0.000000	-1.092471	-0.013705	-1.594688	0.000000	0.000000	4.000000	24.000000	0.000000
22085.985334	-0.003628	0.566771	0.061109	78.901474	29.590551	70.735985	2.766258	0.000000	-4.165071	0.000000	0.000000	0.000000	-1.092471	-0.013705	-1.594688	0.000000	0.000000	4.000000	24.000000	0.000000
22085.988667	-0.003628	0.566771	0.061109	78.250801	32.124912	74.177162	2.677556	0.000000	-4.222641	0.000000	0.000000	0.000000	-1.092471	-0.013705	-1.594688	0.000000	0.000000	4.000000	24.000000	0.000000
22085.992000	-0.007810	0.566766	0.056182	78.250801	32.124912	74.177162	2.677556	0.000000	-4.222641	0.000000	0.000000	0.000000	-1.254621	-0.001674	-1.478002	0.000000	0.000000	4.000000	24.000000	0.000000
22085.995334	-0.007810	0.566766	0.056182	78.250801	32.124912	74.177162	2.677556	0.000000	-4.222641	0.000000	0.000000	0.000000	-1.254621	-0.001674	-1.478002	0.000000	0.000000	4.000000	24.000000	0.000000
22085.998667	-0.007810	0.566766	0.056182	77.634880	34.296200	75.827744	2.601990	0.000000	-4.269619	0.000000	0.000000	0.000000	-1.254621	-0.001674	-1.478002	0.000000	0.000000	4.000000	24.000000	0.000000
22086.002000	-0.012453	0.566869	0.051666	77.634880	34.296200	75.827744	2.601990	0.000000	-4.269619	0.000000	0.000000	0.000000	-1.393059	0.030988	-1.354836	0.000000	0.000000	4.000000	24.000000	0.000000
22086.005334	-0.012453	0.566869	0.051666	77.634880	34.296200	75.827744	2.601990	0.000000	-4.269619	0.000000	0.000000	0.000000	-1.393059	0.030988	-1.354836	0.000000	0.000000	4.000000	24.000000	0.000000
22086.008667	-0.012453	0.566869	0.051666	77.047264	36.363869	77.738510	2.541250	0.000000	-4.306047	0.000000	0.000000	0.000000	-1.393059	0.030988	-1.354836	0.000000	0.000000	4.000000	24.000000	0.000000
22086.012000	-0.017584	0.567065	0.047661	77.047264	36.363869	77.738510	2.541250	0.000000	-4.306047	0.000000	0.000000	0.000000	-1.539330	0.058758	-1.201532	0.000000	0.000000	4.000000	24.000000	0.000000
22086.015334	-0.017584	0.567065	0.047661	77.047264	36.363869	77.738510	2.541250	0.000000	-4.306047	0.000000	0.000000	0.000000	-1.539330	0.058758	-1.201532	0.000000	0.000000	4.000000	24.000000	0.000000
22086.018667	-0.017584	0.567065	0.047661	76.451805	38.345020	80.281639	2.383063	0.000000	-4.120775	0.000000	0.000000	0.000000	-1.539330	0.058758	-1.201532	0.000000	0.000000	4.000000	24.000000	0.000000
22086.022000	-0.023187	0.567358	0.044221	76.451805	38.345020	80.281639	2.383063	0.000000	-4.120775	0.000000	0.000000	0.000000	-1.680645	0.087909	-1.032065	0.000000	0.000000	4.000000	24.000000	0.000000
22086.025334	-0.023187	0.567358	0.044221	76.451805	38.345020	80.281639	2.383063	0.000000	-4.120775	0.000000	0.000000	0.000000	-1.680645	0.087909	-1.032065	0.000000	0.000000	4.000000	24.000000	0.000000
22086.028667	-0.023187	0.567358	0.044221	75.834900	40.065186	82.193802	2.211052	0.000000	-3.840667	0.000000	0.000000	0.000000	-1.680645	0.087909	-1.032065	0.000000	0.000000	4.000000	24.000000	0.000000
22086.032000	-0.029129	0.567726	0.041348	75.834900	40.065186	82.193802	2.211052	0.000000	-3.840667	0.000000	0.000000	0.000000	-1.782670	0.110453	-0.862035	0.000000	0.000000	4.000000	24.000000	0.000000
22086.035334	-0.029129	0.567726	0.041348	75.834900	40.065186	82.193802	2.211052	0.000000	-3.840667	0.000000	0.000000	0.000000	-1.782670	0.110453	-0.862035	0.000000	0.000000	4.000000	24.000000	0.000000
22086.038667	-0.029129	0.567726	0.041348	75.245323	41.486992	83.232735	2.067380	0.000000	-3.543556	0.000000	0.000000	0.000000	-1.782670	0.110453	-0.862035	0.000000	0.000000	4.000000	24.000000	0.000000
22086.042000	-0.035382	0.568166	0.039057	75.245323	41.486992	83.232735	2.067380	0.000000	-3.543556	0.000000	0.000000	0.000000	-1.876036	0.131836	-0.687034	0.000000	0.000000	4.000000	24.000000	0.000000
22086.045334	-0.035382	0.568166	0.039057	75.245323	41.486992	83.232735	2.067380	0.000000	-3.543556	0.000000	0.000000	0.000000	-1.876036	0.131836	-0.687034	0.000000	0.000000	4.000000	24.000000	0.000000
22086.048667	-0.035382	0.568166	0.039057	74.811264	43.068302	84.415077	1.952874	0.000000	-3.230883	0.000000	0.000000	0.000000	-1.876036	0.131836	-0.687034	0.000000	0.000000	4.000000	24.000000	0.000000
22086.052000	-0.041980	0.568581	0.037212	74.811264	43.068302	84.415077	1.952874	0.000000	-3.230883	0.000000	0.000000	0.000000	-1.979437	0.124746	-0.553644	0.000000	0.000000	4.000000	24.000000	0.000000
22086.055334	-0.041980	0.568581	0.037212	74.811264	43.068302	84.415077	1.952874	0.000000	-3.230883	0.000000	0.000000	0.000000	-1.979437	0.124746	-0.553644	0.000000	0.000000	4.000000	24.000000	0.000000
22086.058667	-0.041980	0.568581	0.037212	74.556732	45.063202	85.906403	1.860600	0.000000	-2.900977	0.000000	0.000000	0.000000	-1.979437	0.124746	-0.553644	0.000000	0.000000	4.000000	24.000000	0.000000
22086.062000	-0.048828	0.568986	0.035850	74.556732	45.063202	85.906403	1.860600	0.000000	-2.900977	0.000000	0.000000	0.000000	-2.054175	0.121496	-0.408727	0.000000	0.000000	4.000000	24.000000	0.000000
22086.065334	-0.048828	0.568986	0.035850	74.556732	45.063202	85.906403	1.860600	0.000000	-2.900977	0.000000	0.000000	0.000000	-2.054175	0.121496	-0.408727	0.000000	0.000000	4.000000	24.000000	0.000000
22086.068667	-0.048828	0.568986	0.035850	74.458527	47.362309	87.544617	1.792479	0.000000	-2.558615	0.000000	0.000000	0.000000	-2.054175	0.121496	-0.408727	0.000000	0.000000	4.000000	24.000000	0.000000
22086.072000	-0.055804	0.569365	0.034958	74.458527	47.362309	87.544617	1.792479	0.000000	-2.558615	0.000000	0.000000	0.000000	-2.092812	0.113609	-0.267359	0.000000	0.000000	4.000000	24.000000	0.000000
22086.075334	-0.055804	0.569365	0.034958	74.458527	47.362309	87.544617	1.792479	0.000000	-2.558615	0.000000	0.000000	0.000000	-2.092812	0.113609	-0.267359	0.000000	0.000000	4.000000	24.000000	0.000000
22086.078667	-0.055804	0.569365	0.034958	74.413589	49.724785	89.038322	1.747919	0.000000	-2.209813	0.000000	0.000000	0.000000	-2.092812	0.113609	-0.267359	0.000000	0.000000	4.000000	24.000000	0.000000
22086.082000	-0.062850	0.569755	0.034642	74.413589	49.724785	89.038322	1.747919	0.000000	-2.209813	0.000000	0.000000	0.000000	-2.113974	0.117104	-0.095063	0.000000	0.000000	4.000000	24.000000	0.000000
22086.085334	-0.062850	0.569755	0.034642	74.413589	49.724785	89.038322	1.747919	0.000000	-2.209813	0.000000	0.000000	0.000000	-2.113974	0.117104	-0.095063	0.000000	0.000000	4.000000	24.000000	0.000000
22086.088667	-0.062850	0.569755	0.034642	74.356003	52.089832	90.307198	1.732075	0.000000	-1.857484	0.000000	0.000000	0.000000	-2.113974	0.117104	-0.095063	0.000000	0.000000	4.000000	24.000000	0.000000
22086.092000	-0.069987	0.570213	0.035012	74.356003	52.089832	90.307198	1.732075	0.000000	-1.857484	0.000000	0.000000	0.000000	-2.141123	0.137127	0.111070	0.000000	0.000000	4.000000	24.000000	0.000000
22086.095334	-0.069987	0.570213	0.035012	74.356003	52.089832	90.307198	1.732075	0.000000	-1.857484	0.000000	0.000000	0.000000	-2.141123	0.137127	0.111070	0.000000	0.000000	4.000000	24.000000	0.000000
22086.098667	-0.069987	0.570213	0.035012	74.261917	54.451057	91.788887	1.750587	0.000000	-1.500630	0.000000	0.000000	0.000000	-2.141123	0.137127	0.111070	0.000000	0.000000	4.000000	24.000000	0.000000
22086.102000	-0.077136	0.570653	0.035970	74.261917	54.451057	91.788887	1.750587	0.000000	-1.500630	0.000000	0.000000	0.000000	-2.144543	0.132288	0.287364	0.000000	0.000000	4.000000	24.000000	0.000000
22086.105334	-0.077136	0.570653	0.035970	74.261917	54.451057	91.788887	1.750587	0.000000	-1.500630	0.000000	0.000000	0.000000	-2.144543	0.132288	0.287364	0.000000	0.000000	4.000000	24.000000	0.000000
22086.108667	-0.077136	0.570653	0.035970	74.136185	56.701607	93.256493	1.798481	0.000000	-1.143206	0.000000	0.000000	0.000000	-2.144543	0.132288	0.287364	0.000000	0.000000	4.000000	24.000000	0.000000
22086.112000	-0.084354	0.571103	0.037565	74.136185	56.701607	93.256493	1.798481	0.000000	-1.143206	0.000000	0.000000	0.000000	-2.165521	0.134822	0.478466	0.000000	0.000000	4.000000	24.000000	0.000000
22086.115334	-0.084354	0.571103	0.037565	74.136185	56.701607	93.256493	1.798481	0.000000	-1.143206	0.000000	0.000000	0.000000	-2.165521	0.134822	0.478466	0.000000	0.000000	4.000000	24.000000	0.000000
22086.118667	-0.084354	0.571103	0.037565	74.009964	58.989933	94.741608	1.878225	0.000000	-0.782286	0.000000	0.000000	0.000000	-2.165521	0.134822	0.478466	0.000000	0.000000	4.000000	24.000000	0.000000
22086.122000	-0.091445	0.571557	0.039766	74.009964	58.989933	94.741608	1.878225	0.000000	-0.782286	0.000000	0.000000	0.000000	-2.127335	0.136099	0.660594	0.000000	0.000000	4.000000	24.000000	0.000000
22086.125334	-0.091445	0.571557	0.039766	74.009964	58.989933	94.741608	1.878225	0.000000	-0.782286	0.000000	0.000000	0.000000	-2.127335	0.136099	0.660594	0.000000	0.000000	4.000000	24.000000	0.000000
22086.128667	-0.091445	0.571557	0.039766	73.913040	61.718422	96.762093	1.988324	0.000000	-0.427730	0.000000	0.000000	0.000000	-2.127335	0.136099	0.660594	0.000000	0.000000	4.000000	24.000000	0.000000
22086.132000	-0.098352	0.571945	0.042564	73.913040	61.718422	96.762093	1.988324	0.000000	-0.427730	0.000000	0.000000	0.000000	-2.071988	0.116385	0.839349	0.000000	0.000000	4.000000	24.000000	0.000000
22086.135334	-0.098352	0.571945	0.042564	73.913040	61.718422	96.762093	1.988324	0.000000	-0.427730	0.000000	0.000000	0.000000	-2.071988	0.116385	0.839349	0.000000	0.000000	4.000000	24.000000	0.000000
22086.138667	-0.098352	0.571945	0.042564	73.835197	65.138039	99.435738	2.128215	0.000000	-0.082399	0.000000	0.000000	0.000000	-2.071988	0.116385	0.839349	0.000000	0.000000	4.000000	24.000000	0.000000
22086.142000	-0.104936	0.572353	0.045951	73.835197	65.138039	99.435738	2.128215	0.000000	-0.082399	0.000000	0.000000	0.000000	-1.975339	0.122438	1.015927	0.000000	0.000000	4.000000	24.000000	0.000000
22086.145334	-0.104936	0.572353	0.045951	73.835197	65.138039	99.435738	2.128215	0.000000	-0.082399	0.000000	0.000000	0.000000	-1.975339	0.122438	1.015927	0.000000	0.000000	4.000000	24.000000	0.000000
22086.148667	-0.104936	0.572353	0.045951	73.676544	68.823944	102.217003	2.297536	0.000000	0.246824	0.000000	0.000000	0.000000	-1.975339	0.122438	1.015927	0.000000	0.000000	4.000000	24.000000	0.000000
22086.152000	-0.111143	0.572755	0.049995	73.676544	68.823944	102.217003	2.297536	0.000000	0.246824	0.000000	0.000000	0.000000	-1.861864	0.120744	1.213208	0.000000	0.000000	4.000000	24.000000	0.000000
22086.155334	-0.111143	0.572755	0.049995	73.676544	68.823944	102.217003	2.297536	0.000000	0.246824	0.000000	0.000000	0.000000	-1.861864	0.120744	1.213208	0.000000	0.000000	4.000000	24.000000	0.000000
22086.158667	-0.111143	0.572755	0.049995	73.467049	72.547768	104.839653	2.499738	0.000000	0.557135	0.000000	0.000000	0.000000	-1.861864	0.120744	1.213208	0.000000	0.000000	4.000000	24.000000	0.000000
22086.162000	-0.116920	0.573146	0.054589	73.467049	72.547768	104.839653	2.499738	0.000000	0.557135	0.000000	0.000000	0.000000	-1.733180	0.117269	1.378172	0.000000	0.000000	4.000000	24.000000	0.000000
22086.165334	-0.116920	0.573146	0.054589	73.467049	72.547768	104.839653	2.499738	0.000000	0.557135	0.000000	0.000000	0.000000	-1.733180	0.117269	1.378172	0.000000	0.000000	4.000000	24.000000	0.000000
22086.168667	-0.116920	0.573146	0.054589	73.288193	76.404640	107.693764	2.729433	0.000000	0.845998	0.000000	0.000000	0.000000	-1.733180	0.117269	1.378172	0.000000	0.000000	4.000000	24.000000	0.000000
22086.172000	-0.122384	0.573518	0.059713	73.288193	76.404640	107.693764	2.729433	0.000000	0.845998	0.000000	0.000000	0.000000	-1.639301	0.111533	1.537316	0.000000	0.000000	4.000000	24.000000	0.000000
22086.175334	-0.122384	0.573518	0.059713	73.288193	76.404640	107.693764	2.729433	0.000000	0.845998	0.000000	0.000000	0.000000	-1.639301	0.111533	1.537316	0.000000	0.000000	4.000000	24.000000	0.000000
22086.178667	-0.122384	0.573518	0.059713	73.168472	80.392250	110.713104	2.985652	0.000000	1.119215	0.000000	0.000000	0.000000	-1.639301	0.111533	1.537316	0.000000	0.000000	4.000000	24.000000	0.000000
22086.182000	-0.127393	0.573806	0.065355	73.168472	80.392250	110.713104	2.985652	0.000000	1.119215	0.000000	0.000000	0.000000	-1.502698	0.086359	1.692523	0.000000	0.000000	4.000000	24.000000	0.000000
22086.185334	-0.127393	0.573806	0.065355	73.168472	80.392250	110.713104	2.985652	0.000000	1.119215	0.000000	0.000000	0.000000	-1.502698	0.086359	1.692523	0.000000	0.000000	4.000000	24.000000	0.000000
22086.188667	-0.127393	0.573806	0.065355	73.070251	84.454185	113.720924	3.267739	0.000000	1.369665	0.000000	0.000000	0.000000	-1.502698	0.086359	1.692523	0.000000	0.000000	4.000000	24.000000	0.000000
22086.192000	-0.131844	0.574051	0.071490	73.070251	84.454185	113.720924	3.267739	0.000000	1.369665	0.000000	0.000000	0.000000	-1.335261	0.073564	1.840632	0.000000	0.000000	4.000000	24.000000	0.000000
22086.195334	-0.131844	0.574051	0.071490	73.070251	84.454185	113.720924	3.267739	0.000000	1.369665	0.000000	0.000000	0.000000	-1.335261	0.073564	1.840632	0.000000	0.000000	4.000000	24.000000	0.000000
22086.198667	-0.131844	0.574051	0.071490	73.009735	88.616325	116.820198	3.574512	0.000000	1.592208	0.000000	0.000000	0.000000	-1.335261	0.073564	1.840632	0.000000	0.000000	4.000000	24.000000	0.000000
22086.202000	-0.135632	0.574202	0.078013	73.009735	88.616325	116.820198	3.574512	0.000000	1.592208	0.000000	0.000000	0.000000	-1.136284	0.045410	1.956848	0.000000	0.000000	4.000000	24.000000	0.000000
22086.205334	-0.135632	0.574202	0.078013	73.009735	88.616325	116.820198	3.574512	0.000000	1.592208	0.000000	0.000000	0.000000	-1.136284	0.045410	1.956848	0.000000	0.000000	4.000000	24.000000	0.000000
22086.208667	-0.135632	0.574202	0.078013	72.988235	92.908508	120.340698	3.900653	0.000000	1.781589	0.000000	0.000000	0.000000	-1.136284	0.045410	1.956848	0.000000	0.000000	4.000000	24.000000	0.000000
22086.212000	-0.138747	0.574295	0.084899	72.988235	92.908508	120.340698	3.900653	0.000000	1.781589	0.000000	0.000000	0.000000	-0.934517	0.027713	2.065690	0.000000	0.000000	4.000000	24.000000	0.000000
22086.215334	-0.138747	0.574295	0.084899	72.988235	92.908508	120.340698	3.900653	0.000000	1.781589	0.000000	0.000000	0.000000	-0.934517	0.027713	2.065690	0.000000	0.000000	4.000000	24.000000	0.000000
22086.218667	-0.138747	0.574295	0.084899	72.985039	97.357262	123.894318	4.244935	0.000000	1.937341	0.000000	0.000000	0.000000	-0.934517	0.027713	2.065690	0.000000	0.000000	4.000000	24.000000	0.000000
22086.222000	-0.141126	0.574311	0.092023	72.985039	97.357262	123.894318	4.244935	0.000000	1.937341	0.000000	0.000000	0.000000	-0.713708	0.004922	2.137169	0.000000	0.000000	4.000000	24.000000	0.000000
22086.225334	-0.141126	0.574311	0.092023	72.985039	97.357262	123.894318	4.244935	0.000000	1.937341	0.000000	0.000000	0.000000	-0.713708	0.004922	2.137169	0.000000	0.000000	4.000000	24.000000	0.000000
22086.228667	-0.141126	0.574311	0.092023	72.980576	102.010002	127.243477	4.564870	0.000000	2.040088	0.000000	0.000000	0.000000	-0.713708	0.004922	2.137169	0.000000	0.000000	4.000000	24.000000	0.000000
22086.232000	-0.142695	0.574284	0.099335	72.980576	102.010002	127.243477	4.564870	0.000000	2.040088	0.000000	0.000000	0.000000	-0.470736	-0.008034	2.193604	0.000000	0.000000	4.000000	24.000000	0.000000
22086.235334	-0.142695	0.574284	0.099335	72.980576	102.010002	127.243477	4.564870	0.000000	2.040088	0.000000	0.000000	0.000000	-0.470736	-0.008034	2.193604	0.000000	0.000000	4.000000	24.000000	0.000000
22086.238667	-0.142695	0.574284	0.099335	72.987907	106.795731	130.446320	4.593663	0.000000	1.974401	0.000000	0.000000	0.000000	-0.470736	-0.008034	2.193604	0.000000	0.000000	4.000000	24.000000	0.000000
22086.242000	-0.143558	0.574128	0.106703	72.987907	106.795731	130.446320	4.593663	0.000000	1.974401	0.000000	0.000000	0.000000	-0.258800	-0.046862	2.210501	0.000000	0.000000	4.000000	24.000000	0.000000
22086.245334	-0.143558	0.574128	0.106703	72.987907	106.795731	130.446320	4.593663	0.000000	1.974401	0.000000	0.000000	0.000000	-0.258800	-0.046862	2.210501	0.000000	0.000000	4.000000	24.000000	0.000000
22086.248667	-0.143558	0.574128	0.106703	73.014313	111.778389	134.031311	4.629156	0.000000	1.889687	0.000000	0.000000	0.000000	-0.258800	-0.046862	2.210501	0.000000	0.000000	4.000000	24.000000	0.000000
22086.252000	-0.143832	0.573943	0.114015	73.014313	111.778389	134.031311	4.629156	0.000000	1.889687	0.000000	0.000000	0.000000	-0.082355	-0.055512	2.193579	0.000000	0.000000	4.000000	24.000000	0.000000
22086.255334	-0.143832	0.573943	0.114015	73.014313	111.778389	134.031311	4.629156	0.000000	1.889687	0.000000	0.000000	0.000000	-0.082355	-0.055512	2.193579	0.000000	0.000000	4.000000	24.000000	0.000000
22086.258667	-0.143832	0.573943	0.114015	73.034172	116.925735	138.080673	4.666998	0.000000	1.794193	0.000000	0.000000	0.000000	-0.082355	-0.055512	2.193579	0.000000	0.000000	4.000000	24.000000	0.000000
22086.262000	-0.143421	0.573679	0.121186	73.034172	116.925735	138.080673	4.666998	0.000000	1.794193	0.000000	0.000000	0.000000	0.123374	-0.079238	2.151301	0.000000	0.000000	4.000000	24.000000	0.000000
22086.265334	-0.143421	0.573679	0.121186	73.034172	116.925735	138.080673	4.666998	0.000000	1.794193	0.000000	0.000000	0.000000	0.123374	-0.079238	2.151301	0.000000	0.000000	4.000000	24.000000	0.000000
22086.268667	-0.143421	0.573679	0.121186	72.959648	121.939400	141.956787	4.706982	0.000000	1.686512	0.000000	0.000000	0.000000	0.123374	-0.079238	2.151301	0.000000	0.000000	4.000000	24.000000	0.000000
22086.272000	-0.142312	0.573339	0.128120	72.959648	121.939400	141.956787	4.706982	0.000000	1.686512	0.000000	0.000000	0.000000	0.332604	-0.102105	2.080320	0.000000	0.000000	4.000000	24.000000	0.000000
22086.275334	-0.142312	0.573339	0.128120	72.959648	121.939400	141.956787	4.706982	0.000000	1.686512	0.000000	0.000000	0.000000	0.332604	-0.102105	2.080320	0.000000	0.000000	4.000000	24.000000	0.000000
22086.278667	-0.142312	0.573339	0.128120	72.760727	126.544128	145.465103	4.747784	0.000000	1.567975	0.000000	0.000000	0.000000	0.332604	-0.102105	2.080320	0.000000	0.000000	4.000000	24.000000	0.000000
22086.282000	-0.140553	0.573034	0.134823	72.760727	126.544128	145.465103	4.747784	0.000000	1.567975	0.000000	0.000000	0.000000	0.527683	-0.091354	2.010936	0.000000	0.000000	4.000000	24.000000	0.000000
22086.285334	-0.140553	0.573034	0.134823	72.760727	126.544128	145.465103	4.747784	0.000000	1.567975	0.000000	0.000000	0.000000	0.527683	-0.091354	2.010936	0.000000	0.000000	4.000000	24.000000	0.000000
22086.288667	-0.140553	0.573034	0.134823	72.427071	130.624420	148.635880	4.788092	0.000000	1.440202	0.000000	0.000000	0.000000	0.527683	-0.091354	2.010936	0.000000	0.000000	4.000000	24.000000	0.000000
22086.292000	-0.138106	0.572733	0.141176	72.427071	130.624420	148.635880	4.788092	0.000000	1.440202	0.000000	0.000000	0.000000	0.734041	-0.090433	1.905674	0.000000	0.000000	4.000000	24.000000	0.000000
22086.295334	-0.138106	0.572733	0.141176	72.427071	130.624420	148.635880	4.788092	0.000000	1.440202	0.000000	0.000000	0.000000	0.734041	-0.090433	1.905674	0.000000	0.000000	4.000000	24.000000	0.000000
22086.298667	-0.138106	0.572733	0.141176	72.022957	134.237793	151.386337	4.827240	0.000000	1.302981	0.000000	0.000000	0.000000	0.734041	-0.090433	1.905674	0.000000	0.000000	4.000000	24.000000	0.000000
22086.302000	-0.135070	0.572415	0.147102	72.022957	134.237793	151.386337	4.827240	0.000000	1.302981	0.000000	0.000000	0.000000	0.910955	-0.095204	1.777822	0.000000	0.000000	4.000000	24.000000	0.000000
22086.305334	-0.135070	0.572415	0.147102	72.022957	134.237793	151.386337	4.827240	0.000000	1.302981	0.000000	0.000000	0.000000	0.910955	-0.095204	1.777822	0.000000	0.000000	4.000000	24.000000	0.000000
22086.308667	-0.135070	0.572415	0.147102	71.730316	137.361496	153.665665	4.863690	0.000000	1.159535	0.000000	0.000000	0.000000	0.910955	-0.095204	1.777822	0.000000	0.000000	4.000000	24.000000	0.000000
22086.312000	-0.131411	0.572103	0.152587	71.730316	137.361496	153.665665	4.863690	0.000000	1.159535	0.000000	0.000000	0.000000	1.097659	-0.093643	1.645628	0.000000	0.000000	4.000000	24.000000	0.000000
22086.315334	-0.131411	0.572103	0.152587	71.730316	137.361496	153.665665	4.863690	0.000000	1.159535	0.000000	0.000000	0.000000	1.097659	-0.093643	1.645628	0.000000	0.000000	4.000000	24.000000	0.000000
22086.318667	-0.131411	0.572103	0.152587	71.807861	139.912216	155.386856	4.897309	0.000000	1.008145	0.000000	0.000000	0.000000	1.097659	-0.093643	1.645628	0.000000	0.000000	4.000000	24.000000	0.000000
22086.322000	-0.127243	0.571851	0.157579	71.807861	139.912216	155.386856	4.897309	0.000000	1.008145	0.000000	0.000000	0.000000	1.250355	-0.075529	1.497417	0.000000	0.000000	4.000000	24.000000	0.000000
22086.325334	-0.127243	0.571851	0.157579	71.807861	139.912216	155.386856	4.897309	0.000000	1.008145	0.000000	0.000000	0.000000	1.250355	-0.075529	1.497417	0.000000	0.000000	4.000000	24.000000	0.000000
22086.328667	-0.127243	0.571851	0.157579	72.245262	142.088898	156.726517	4.926909	0.000000	0.851798	0.000000	0.000000	0.000000	1.250355	-0.075529	1.497417	0.000000	0.000000	4.000000	24.000000	0.000000
22086.332000	-0.122564	0.571640	0.162025	72.245262	142.088898	156.726517	4.926909	0.000000	0.851798	0.000000	0.000000	0.000000	1.403790	-0.063261	1.334022	0.000000	0.000000	4.000000	24.000000	0.000000
22086.335334	-0.122564	0.571640	0.162025	72.245262	142.088898	156.726517	4.926909	0.000000	0.851798	0.000000	0.000000	0.000000	1.403790	-0.063261	1.334022	0.000000	0.000000	4.000000	24.000000	0.000000
22086.338667	-0.122564	0.571640	0.162025	72.730591	144.265106	158.054077	4.952209	0.000000	0.689655	0.000000	0.000000	0.000000	1.403790	-0.063261	1.334022	0.000000	0.000000	4.000000	24.000000	0.000000
22086.342000	-0.117432	0.571485	0.165858	72.730591	144.265106	158.054077	4.952209	0.000000	0.689655	0.000000	0.000000	0.000000	1.539599	-0.046780	1.149865	0.000000	0.000000	4.000000	24.000000	0.000000
22086.345334	-0.117432	0.571485	0.165858	72.730591	144.265106	158.054077	4.952209	0.000000	0.689655	0.000000	0.000000	0.000000	1.539599	-0.046780	1.149865	0.000000	0.000000	4.000000	24.000000	0.000000
22086.348667	-0.117432	0.571485	0.165858	73.185112	146.421234	159.367462	4.972611	0.000000	0.522630	0.000000	0.000000	0.000000	1.539599	-0.046780	1.149865	0.000000	0.000000	4.000000	24.000000	0.000000
22086.352000	-0.111890	0.571424	0.169062	73.185112	146.421234	159.367462	4.972611	0.000000	0.522630	0.000000	0.000000	0.000000	1.662659	-0.018258	0.961177	0.000000	0.000000	4.000000	24.000000	0.000000
22086.355334	-0.111890	0.571424	0.169062	73.185112	146.421234	159.367462	4.972611	0.000000	0.522630	0.000000	0.000000	0.000000	1.662659	-0.018258	0.961177	0.000000	0.000000	4.000000	24.000000	0.000000
22086.358667	-0.111890	0.571424	0.169062	73.596611	148.477234	161.081619	4.987680	0.000000	0.350773	0.000000	0.000000	0.000000	1.662659	-0.018258	0.961177	0.000000	0.000000	4.000000	24.000000	0.000000
22086.362000	-0.105946	0.571491	0.171592	73.596611	148.477234	161.081619	4.987680	0.000000	0.350773	0.000000	0.000000	0.000000	1.783077	0.020177	0.758939	0.000000	0.000000	4.000000	24.000000	0.000000
22086.365334	-0.105946	0.571491	0.171592	73.596611	148.477234	161.081619	4.987680	0.000000	0.350773	0.000000	0.000000	0.000000	1.783077	0.020177	0.758939	0.000000	0.000000	4.000000	24.000000	0.000000
22086.368667	-0.105946	0.571491	0.171592	73.996117	150.414520	163.531708	4.997001	0.000000	0.173161	0.000000	0.000000	0.000000	1.783077	0.020177	0.758939	0.000000	0.000000	4.000000	24.000000	0.000000
22086.372000	-0.099748	0.571681	0.173476	73.996117	150.414520	163.531708	4.997001	0.000000	0.173161	0.000000	0.000000	0.000000	1.859599	0.057099	0.565346	0.000000	0.000000	4.000000	24.000000	0.000000
22086.375334	-0.099748	0.571681	0.173476	73.996117	150.414520	163.531708	4.997001	0.000000	0.173161	0.000000	0.000000	0.000000	1.859599	0.057099	0.565346	0.000000	0.000000	4.000000	24.000000	0.000000
22086.378667	-0.099748	0.571681	0.173476	74.516647	152.161194	165.893188	4.999995	0.000000	-0.007277	0.000000	0.000000	0.000000	1.859599	0.057099	0.565346	0.000000	0.000000	4.000000	24.000000	0.000000
22086.382000	-0.093313	0.571961	0.174717	74.516647	152.161194	165.893188	4.999995	0.000000	-0.007277	0.000000	0.000000	0.000000	1.930393	0.083884	0.372193	0.000000	0.000000	4.000000	24.000000	0.000000
22086.385334	-0.093313	0.571961	0.174717	74.516647	152.161194	165.893188	4.999995	0.000000	-0.007277	0.000000	0.000000	0.000000	1.930393	0.083884	0.372193	0.000000	0.000000	4.000000	24.000000	0.000000
22086.388667	-0.093313	0.571961	0.174717	75.217484	153.708054	167.995239	4.996342	0.000000	-0.191230	0.000000	0.000000	0.000000	1.930393	0.083884	0.372193	0.000000	0.000000	4.000000	24.000000	0.000000
22086.392000	-0.086664	0.572315	0.175328	75.217484	153.708054	167.995239	4.996342	0.000000	-0.191230	0.000000	0.000000	0.000000	1.994799	0.106350	0.183321	0.000000	0.000000	4.000000	24.000000	0.000000
22086.395334	-0.086664	0.572315	0.175328	75.217484	153.708054	167.995239	4.996342	0.000000	-0.191230	0.000000	0.000000	0.000000	1.994799	0.106350	0.183321	0.000000	0.000000	4.000000	24.000000	0.000000
22086.398667	-0.086664	0.572315	0.175328	76.056519	154.926193	170.006424	4.985597	0.000000	-0.379233	0.000000	0.000000	0.000000	1.994799	0.106350	0.183321	0.000000	0.000000	4.000000	24.000000	0.000000
22086.402000	-0.079915	0.572735	0.175346	76.056519	154.926193	170.006424	4.985597	0.000000	-0.379233	0.000000	0.000000	0.000000	2.024570	0.125932	0.005316	0.000000	0.000000	4.000000	24.000000	0.000000
22086.405334	-0.079915	0.572735	0.175346	76.056519	154.926193	170.006424	4.985597	0.000000	-0.379233	0.000000	0.000000	0.000000	2.024570	0.125932	0.005316	0.000000	0.000000	4.000000	24.000000	0.000000
22086.408667	-0.079915	0.572735	0.175346	76.944023	155.871445	171.902802	4.967518	0.000000	-0.569005	0.000000	0.000000	0.000000	2.024570	0.125932	0.005316	0.000000	0.000000	4.000000	24.000000	0.000000
22086.412000	-0.073111	0.573267	0.174735	76.944023	155.871445	171.902802	4.967518	0.000000	-0.569005	0.000000	0.000000	0.000000	2.041132	0.159569	-0.183192	0.000000	0.000000	4.000000	24.000000	0.000000
22086.415334	-0.073111	0.573267	0.174735	76.944023	155.871445	171.902802	4.967518	0.000000	-0.569005	0.000000	0.000000	0.000000	2.041132	0.159569	-0.183192	0.000000	0.000000	4.000000	24.000000	0.000000
22086.418667	-0.073111	0.573267	0.174735	77.809341	156.603806	173.501480	4.941831	0.000000	-0.760464	0.000000	0.000000	0.000000	2.041132	0.159569	-0.183192	0.000000	0.000000	4.000000	24.000000	0.000000
22086.422000	-0.066153	0.573858	0.173531	77.809341	156.603806	173.501480	4.941831	0.000000	-0.760464	0.000000	0.000000	0.000000	2.087391	0.177388	-0.361401	0.000000	0.000000	4.000000	24.000000	0.000000
22086.425334	-0.066153	0.573858	0.173531	77.809341	156.603806	173.501480	4.941831	0.000000	-0.760464	0.000000	0.000000	0.000000	2.087391	0.177388	-0.361401	0.000000	0.000000	4.000000	24.000000	0.000000
22086.428667	-0.066153	0.573858	0.173531	78.629066	157.149246	175.263443	4.907521	0.000000	-0.957202	0.000000	0.000000	0.000000	2.087391	0.177388	-0.361401	0.000000	0.000000	4.000000	24.000000	0.000000
22086.432000	-0.059211	0.574546	0.171737	78.629066	157.149246	175.263443	4.907521	0.000000	-0.957202	0.000000	0.000000	0.000000	2.082604	0.206200	-0.538134	0.000000	0.000000	4.000000	24.000000	0.000000
22086.435334	-0.059211	0.574546	0.171737	78.629066	157.149246	175.263443	4.907521	0.000000	-0.957202	0.000000	0.000000	0.000000	2.082604	0.206200	-0.538134	0.000000	0.000000	4.000000	24.000000	0.000000
22086.438667	-0.059211	0.574546	0.171737	79.422958	157.754837	177.378677	4.864675	0.000000	-1.155397	0.000000	0.000000	0.000000	2.082604	0.206200	-0.538134	0.000000	0.000000	4.000000	24.000000	0.000000
22086.442000	-0.052363	0.575309	0.169365	79.422958	157.754837	177.378677	4.864675	0.000000	-1.155397	0.000000	0.000000	0.000000	2.054525	0.229130	-0.711632	0.000000	0.000000	4.000000	24.000000	0.000000
22086.445334	-0.052363	0.575309	0.169365	79.422958	157.754837	177.378677	4.864675	0.000000	-1.155397	0.000000	0.000000	0.000000	2.054525	0.229130	-0.711632	0.000000	0.000000	4.000000	24.000000	0.000000
22086.448667	-0.052363	0.575309	0.169365	80.211823	158.676636	179.751144	4.813230	0.000000	-1.353817	0.000000	0.000000	0.000000	2.054525	0.229130	-0.711632	0.000000	0.000000	4.000000	24.000000	0.000000
22086.452000	-0.045507	0.576150	0.166455	80.211823	158.676636	179.751144	4.813230	0.000000	-1.353817	0.000000	0.000000	0.000000	2.056716	0.252171	-0.872976	0.000000	0.000000	4.000000	24.000000	0.000000
22086.455334	-0.045507	0.576150	0.166455	80.211823	158.676636	179.751144	4.813230	0.000000	-1.353817	0.000000	0.000000	0.000000	2.056716	0.252171	-0.872976	0.000000	0.000000	4.000000	24.000000	0.000000
22086.458667	-0.045507	0.576150	0.166455	81.015984	160.140213	-177.571899	4.751844	0.000000	-1.555629	0.000000	0.000000	0.000000	2.056716	0.252171	-0.872976	0.000000	0.000000	4.000000	24.000000	0.000000
22086.462000	-0.038812	0.577006	0.163074	81.015984	160.140213	-177.571899	4.751844	0.000000	-1.555629	0.000000	0.000000	0.000000	2.008500	0.256886	-1.014076	0.000000	0.000000	4.000000	24.000000	0.000000
22086.465334	-0.038812	0.577006	0.163074	81.015984	160.140213	-177.571899	4.751844	0.000000	-1.555629	0.000000	0.000000	0.000000	2.008500	0.256886	-1.014076	0.000000	0.000000	4.000000	24.000000	0.000000
22086.468667	-0.038812	0.577006	0.163074	81.859703	162.498947	-174.312912	4.681316	0.000000	-1.756498	0.000000	0.000000	0.000000	2.008500	0.256886	-1.014076	0.000000	0.000000	4.000000	24.000000	0.000000
22086.472000	-0.032376	0.577873	0.159218	81.859703	162.498947	-174.312912	4.681316	0.000000	-1.756498	0.000000	0.000000	0.000000	1.930764	0.259883	-1.156893	0.000000	0.000000	4.000000	24.000000	0.000000
22086.475334	-0.032376	0.577873	0.159218	81.859703	162.498947	-174.312912	4.681316	0.000000	-1.756498	0.000000	0.000000	0.000000	1.930764	0.259883	-1.156893	0.000000	0.000000	4.000000	24.000000	0.000000
22086.478667	-0.032376	0.577873	0.159218	82.734505	165.638702	-170.300690	4.602112	0.000000	-1.954628	0.000000	0.000000	0.000000	1.930764	0.259883	-1.156893	0.000000	0.000000	4.000000	24.000000	0.000000
22086.482000	-0.026269	0.578703	0.154948	82.734505	165.638702	-170.300690	4.602112	0.000000	-1.954628	0.000000	0.000000	0.000000	1.832242	0.249110	-1.281017	0.000000	0.000000	4.000000	24.000000	0.000000
22086.485334	-0.026269	0.578703	0.154948	82.734505	165.638702	-170.300690	4.602112	0.000000	-1.954628	0.000000	0.000000	0.000000	1.832242	0.249110	-1.281017	0.000000	0.000000	4.000000	24.000000	0.000000
22086.488667	-0.026269	0.578703	0.154948	83.604874	168.973709	-165.829880	4.514908	0.000000	-2.148396	0.000000	0.000000	0.000000	1.832242	0.249110	-1.281017	0.000000	0.000000	4.000000	24.000000	0.000000
22086.492000	-0.020638	0.579473	0.150248	83.604874	168.973709	-165.829880	4.514908	0.000000	-2.148396	0.000000	0.000000	0.000000	1.689224	0.230882	-1.409897	0.000000	0.000000	4.000000	24.000000	0.000000
22086.495334	-0.020638	0.579473	0.150248	83.604874	168.973709	-165.829880	4.514908	0.000000	-2.148396	0.000000	0.000000	0.000000	1.689224	0.230882	-1.409897	0.000000	0.000000	4.000000	24.000000	0.000000
22086.498667	-0.020638	0.579473	0.150248	84.474052	171.760330	-161.700180	4.421144	0.000000	-2.335271	0.000000	0.000000	0.000000	1.689224	0.230882	-1.409897	0.000000	0.000000	4.000000	24.000000	0.000000
22086.502000	-0.015427	0.580176	0.145127	84.474052	171.760330	-161.700180	4.421144	0.000000	-2.335271	0.000000	0.000000	0.000000	1.563213	0.211137	-1.536386	0.000000	0.000000	4.000000	24.000000	0.000000
22086.505334	-0.015427	0.580176	0.145127	84.474052	171.760330	-161.700180	4.421144	0.000000	-2.335271	0.000000	0.000000	0.000000	1.563213	0.211137	-1.536386	0.000000	0.000000	4.000000	24.000000	0.000000
22086.508667	-0.015427	0.580176	0.145127	85.359108	173.553101	-158.603394	4.319993	0.000000	-2.517472	0.000000	0.000000	0.000000	1.563213	0.211137	-1.536386	0.000000	0.000000	4.000000	24.000000	0.000000
22086.512000	-0.010809	0.580824	0.139658	85.359108	173.553101	-158.603394	4.319993	0.000000	-2.517472	0.000000	0.000000	0.000000	1.385634	0.194378	-1.640725	0.000000	0.000000	4.000000	24.000000	0.000000
22086.515334	-0.010809	0.580824	0.139658	85.359108	173.553101	-158.603394	4.319993	0.000000	-2.517472	0.000000	0.000000	0.000000	1.385634	0.194378	-1.640725	0.000000	0.000000	4.000000	24.000000	0.000000
22086.518667	-0.010809	0.580824	0.139658	86.286324	174.124924	-156.888138	4.213953	0.000000	-2.691207	0.000000	0.000000	0.000000	1.385634	0.194378	-1.640725	0.000000	0.000000	4.000000	24.000000	0.000000
22086.522000	-0.006859	0.581420	0.133885	86.286324	174.124924	-156.888138	4.213953	0.000000	-2.691207	0.000000	0.000000	0.000000	1.184826	0.178608	-1.731916	0.000000	0.000000	4.000000	24.000000	0.000000
22086.525334	-0.006859	0.581420	0.133885	86.286324	174.124924	-156.888138	4.213953	0.000000	-2.691207	0.000000	0.000000	0.000000	1.184826	0.178608	-1.731916	0.000000	0.000000	4.000000	24.000000	0.000000
22086.528667	-0.006859	0.581420	0.133885	87.296875	172.848877	-157.073639	4.104475	0.000000	-2.855395	0.000000	0.000000	0.000000	1.184826	0.178608	-1.731916	0.000000	0.000000	4.000000	24.000000	0.000000
22086.532000	-0.003706	0.581902	0.127866	87.296875	172.848877	-157.073639	4.104475	0.000000	-2.855395	0.000000	0.000000	0.000000	0.945863	0.144790	-1.805617	0.000000	0.000000	4.000000	24.000000	0.000000
22086.535334	-0.003706	0.581902	0.127866	87.296875	172.848877	-157.073639	4.104475	0.000000	-2.855395	0.000000	0.000000	0.000000	0.945863	0.144790	-1.805617	0.000000	0.000000	4.000000	24.000000	0.000000
22086.538667	-0.003706	0.581902	0.127866	88.381538	168.640671	-160.307724	3.994083	0.000000	-3.007872	0.000000	0.000000	0.000000	0.945863	0.144790	-1.805617	0.000000	0.000000	4.000000	24.000000	0.000000
22086.542000	-0.001359	0.582326	0.121716	88.381538	168.640671	-160.307724	3.994083	0.000000	-3.007872	0.000000	0.000000	0.000000	0.704219	0.127171	-1.845164	0.000000	0.000000	4.000000	24.000000	0.000000
22086.545334	-0.001359	0.582326	0.121716	88.381538	168.640671	-160.307724	3.994083	0.000000	-3.007872	0.000000	0.000000	0.000000	0.704219	0.127171	-1.845164	0.000000	0.000000	4.000000	24.000000	0.000000
22086.548667	-0.001359	0.582326	0.121716	89.453926	144.653702	176.419846	3.884516	0.000000	-3.148100	0.000000	0.000000	0.000000	0.704219	0.127171	-1.845164	0.000000	0.000000	4.000000	24.000000	0.000000
22086.552000	0.000233	0.582616	0.115478	89.453926	144.653702	176.419846	3.884516	0.000000	-3.148100	0.000000	0.000000	0.000000	0.477407	0.086919	-1.871412	0.000000	0.000000	4.000000	24.000000	0.000000
22086.555334	0.000233	0.582616	0.115478	89.453926	144.653702	176.419846	3.884516	0.000000	-3.148100	0.000000	0.000000	0.000000	0.477407	0.086919	-1.871412	0.000000	0.000000	4.000000	24.000000	0.000000
22086.558667	0.000233	0.582616	0.115478	89.215408	32.768448	64.992088	3.775986	0.000000	-3.277488	0.000000	0.000000	0.000000	0.477407	0.086919	-1.871412	0.000000	0.000000	4.000000	24.000000	0.000000
22086.562000	0.001090	0.582790	0.109233	89.215408	32.768448	64.992088	3.775986	0.000000	-3.277488	0.000000	0.000000	0.000000	0.257367	0.052183	-1.873335	0.000000	0.000000	4.000000	24.000000	0.000000
22086.565334	0.001090	0.582790	0.109233	89.215408	32.768448	64.992088	3.775986	0.000000	-3.277488	0.000000	0.000000	0.000000	0.257367	0.052183	-1.873335	0.000000	0.000000	4.000000	24.000000	0.000000
22086.568667	0.001090	0.582790	0.109233	88.107727	22.774982	55.423611	3.669665	0.000000	-3.396109	0.000000	0.000000	0.000000	0.257367	0.052183	-1.873335	0.000000	0.000000	4.000000	24.000000	0.000000
22086.572000	0.001345	0.582887	0.103078	88.107727	22.774982	55.423611	3.669665	0.000000	-3.396109	0.000000	0.000000	0.000000	0.076234	0.029210	-1.846616	0.000000	0.000000	4.000000	24.000000	0.000000
22086.575334	0.001345	0.582887	0.103078	88.107727	22.774982	55.423611	3.669665	0.000000	-3.396109	0.000000	0.000000	0.000000	0.076234	0.029210	-1.846616	0.000000	0.000000	4.000000	24.000000	0.000000
22086.578667	0.001345	0.582887	0.103078	86.959213	23.222820	56.448696	3.565383	0.000000	-3.505430	0.000000	0.000000	0.000000	0.076234	0.029210	-1.846616	0.000000	0.000000	4.000000	24.000000	0.000000
22086.582000	0.000962	0.582939	0.097069	86.959213	23.222820	56.448696	3.565383	0.000000	-3.505430	0.000000	0.000000	0.000000	-0.114832	0.015593	-1.802648	0.000000	0.000000	4.000000	24.000000	0.000000
22086.585334	0.000962	0.582939	0.097069	86.959213	23.222820	56.448696	3.565383	0.000000	-3.505430	0.000000	0.000000	0.000000	-0.114832	0.015593	-1.802648	0.000000	0.000000	4.000000	24.000000	0.000000
22086.588667	0.000962	0.582939	0.097069	85.806839	24.877600	58.769707	3.465366	0.000000	-3.604336	0.000000	0.000000	0.000000	-0.114832	0.015593	-1.802648	0.000000	0.000000	4.000000	24.000000	0.000000
22086.592000	-0.000168	0.582947	0.091270	85.806839	24.877600	58.769707	3.465366	0.000000	-3.604336	0.000000	0.000000	0.000000	-0.338878	0.002472	-1.739679	0.000000	0.000000	4.000000	24.000000	0.000000
22086.595334	-0.000168	0.582947	0.091270	85.806839	24.877600	58.769707	3.465366	0.000000	-3.604336	0.000000	0.000000	0.000000	-0.338878	0.002472	-1.739679	0.000000	0.000000	4.000000	24.000000	0.000000
22086.598667	-0.000168	0.582947	0.091270	84.651634	26.378052	61.099239	3.373744	0.000000	-3.690237	0.000000	0.000000	0.000000	-0.338878	0.002472	-1.739679	0.000000	0.000000	4.000000	24.000000	0.000000
22086.602000	-0.002022	0.582935	0.085697	84.651634	26.378052	61.099239	3.373744	0.000000	-3.690237	0.000000	0.000000	0.000000	-0.556145	-0.003585	-1.672007	0.000000	0.000000	4.000000	24.000000	0.000000
22086.605334	-0.002022	0.582935	0.085697	84.651634	26.378052	61.099239	3.373744	0.000000	-3.690237	0.000000	0.000000	0.000000	-0.556145	-0.003585	-1.672007	0.000000	0.000000	4.000000	24.000000	0.000000
22086.608667	-0.002022	0.582935	0.085697	83.517044	27.522326	63.214031	3.291776	0.000000	-3.763536	0.000000	0.000000	0.000000	-0.556145	-0.003585	-1.672007	0.000000	0.000000	4.000000	24.000000	0.000000
22086.612000	-0.004605	0.582858	0.080398	83.517044	27.522326	63.214031	3.291776	0.000000	-3.763536	0.000000	0.000000	0.000000	-0.775008	-0.023373	-1.589565	0.000000	0.000000	4.000000	24.000000	0.000000
22086.615334	-0.004605	0.582858	0.080398	83.517044	27.522326	63.214031	3.291776	0.000000	-3.763536	0.000000	0.000000	0.000000	-0.775008	-0.023373	-1.589565	0.000000	0.000000	4.000000	24.000000	0.000000
22086.618667	-0.004605	0.582858	0.080398	82.419487	28.520622	65.321167	3.222216	0.000000	-3.823261	0.000000	0.000000	0.000000	-0.775008	-0.023373	-1.589565	0.000000	0.000000	4.000000	24.000000	0.000000
22086.622000	-0.007799	0.582739	0.075386	82.419487	28.520622	65.321167	3.222216	0.000000	-3.823261	0.000000	0.000000	0.000000	-0.958066	-0.035671	-1.503674	0.000000	0.000000	4.000000	24.000000	0.000000
22086.625334	-0.007799	0.582739	0.075386	82.419487	28.520622	65.321167	3.222216	0.000000	-3.823261	0.000000	0.000000	0.000000	-0.958066	-0.035671	-1.503674	0.000000	0.000000	4.000000	24.000000	0.000000
22086.628667	-0.007799	0.582739	0.075386	81.446640	29.945135	67.987320	3.164891	0.000000	-3.870847	0.000000	0.000000	0.000000	-0.958066	-0.035671	-1.503674	0.000000	0.000000	4.000000	24.000000	0.000000
22086.632000	-0.011541	0.582631	0.070726	81.446640	29.945135	67.987320	3.164891	0.000000	-3.870847	0.000000	0.000000	0.000000	-1.122665	-0.032187	-1.398098	0.000000	0.000000	4.000000	24.000000	0.000000
22086.635334	-0.011541	0.582631	0.070726	81.446640	29.945135	67.987320	3.164891	0.000000	-3.870847	0.000000	0.000000	0.000000	-1.122665	-0.032187	-1.398098	0.000000	0.000000	4.000000	24.000000	0.000000
22086.638667	-0.011541	0.582631	0.070726	80.867737	33.065315	72.242554	3.122351	0.000000	-3.905243	0.000000	0.000000	0.000000	-1.122665	-0.032187	-1.398098	0.000000	0.000000	4.000000	24.000000	0.000000
22086.642000	-0.015722	0.582493	0.066341	80.867737	33.065315	72.242554	3.122351	0.000000	-3.905243	0.000000	0.000000	0.000000	-1.254493	-0.041492	-1.315273	0.000000	0.000000	4.000000	24.000000	0.000000
22086.645334	-0.015722	0.582493	0.066341	80.867737	33.065315	72.242554	3.122351	0.000000	-3.905243	0.000000	0.000000	0.000000	-1.254493	-0.041492	-1.315273	0.000000	0.000000	4.000000	24.000000	0.000000
22086.648667	-0.015722	0.582493	0.066341	80.500526	37.147354	76.483215	3.092660	0.000000	-3.928798	0.000000	0.000000	0.000000	-1.254493	-0.041492	-1.315273	0.000000	0.000000	4.000000	24.000000	0.000000
22086.652000	-0.020319	0.582404	0.062354	80.500526	37.147354	76.483215	3.092660	0.000000	-3.928798	0.000000	0.000000	0.000000	-1.378964	-0.026741	-1.196170	0.000000	0.000000	4.000000	24.000000	0.000000
22086.655334	-0.020319	0.582404	0.062354	80.500526	37.147354	76.483215	3.092660	0.000000	-3.928798	0.000000	0.000000	0.000000	-1.378964	-0.026741	-1.196170	0.000000	0.000000	4.000000	24.000000	0.000000
22086.658667	-0.020319	0.582404	0.062354	80.070038	40.702168	80.107216	3.081391	0.000000	-3.937643	0.000000	0.000000	0.000000	-1.378964	-0.026741	-1.196170	0.000000	0.000000	4.000000	24.000000	0.000000
22086.662000	-0.025236	0.582378	0.058801	80.070038	40.702168	80.107216	3.081391	0.000000	-3.937643	0.000000	0.000000	0.000000	-1.475001	-0.007845	-1.065985	0.000000	0.000000	4.000000	24.000000	0.000000
22086.665334	-0.025236	0.582378	0.058801	80.070038	40.702168	80.107216	3.081391	0.000000	-3.937643	0.000000	0.000000	0.000000	-1.475001	-0.007845	-1.065985	0.000000	0.000000	4.000000	24.000000	0.000000
22086.668667	-0.025236	0.582378	0.058801	79.594307	43.447178	82.749023	2.940044	0.000000	-3.738218	0.000000	0.000000	0.000000	-1.475001	-0.007845	-1.065985	0.000000	0.000000	4.000000	24.000000	0.000000
22086.672000	-0.030598	0.582334	0.055626	79.594307	43.447178	82.749023	2.940044	0.000000	-3.738218	0.000000	0.000000	0.000000	-1.608794	-0.013124	-0.952430	0.000000	0.000000	4.000000	24.000000	0.000000
22086.675334	-0.030598	0.582334	0.055626	79.594307	43.447178	82.749023	2.940044	0.000000	-3.738218	0.000000	0.000000	0.000000	-1.608794	-0.013124	-0.952430	0.000000	0.000000	4.000000	24.000000	0.000000
22086.678667	-0.030598	0.582334	0.055626	79.099724	45.473534	84.479050	2.781306	0.000000	-3.470086	0.000000	0.000000	0.000000	-1.608794	-0.013124	-0.952430	0.000000	0.000000	4.000000	24.000000	0.000000
22086.682000	-0.036291	0.582277	0.052827	79.099724	45.473534	84.479050	2.781306	0.000000	-3.470086	0.000000	0.000000	0.000000	-1.707830	-0.017156	-0.839858	0.000000	0.000000	4.000000	24.000000	0.000000
22086.685334	-0.036291	0.582277	0.052827	79.099724	45.473534	84.479050	2.781306	0.000000	-3.470086	0.000000	0.000000	0.000000	-1.707830	-0.017156	-0.839858	0.000000	0.000000	4.000000	24.000000	0.000000
22086.688667	-0.036291	0.582277	0.052827	78.584229	47.054455	85.994392	2.641329	0.000000	-3.185448	0.000000	0.000000	0.000000	-1.707830	-0.017156	-0.839858	0.000000	0.000000	4.000000	24.000000	0.000000
22086.692000	-0.042256	0.582211	0.050462	78.584229	47.054455	85.994392	2.641329	0.000000	-3.185448	0.000000	0.000000	0.000000	-1.789506	-0.019893	-0.709513	0.000000	0.000000	4.000000	24.000000	0.000000
22086.695334	-0.042256	0.582211	0.050462	78.584229	47.054455	85.994392	2.641329	0.000000	-3.185448	0.000000	0.000000	0.000000	-1.789506	-0.019893	-0.709513	0.000000	0.000000	4.000000	24.000000	0.000000
22086.698667	-0.042256	0.582211	0.050462	78.041550	48.466557	87.277641	2.523077	0.000000	-2.887197	0.000000	0.000000	0.000000	-1.789506	-0.019893	-0.709513	0.000000	0.000000	4.000000	24.000000	0.000000
22086.702000	-0.048413	0.582157	0.048548	78.041550	48.466557	87.277641	2.523077	0.000000	-2.887197	0.000000	0.000000	0.000000	-1.847089	-0.016030	-0.574032	0.000000	0.000000	4.000000	24.000000	0.000000
22086.705334	-0.048413	0.582157	0.048548	78.041550	48.466557	87.277641	2.523077	0.000000	-2.887197	0.000000	0.000000	0.000000	-1.847089	-0.016030	-0.574032	0.000000	0.000000	4.000000	24.000000	0.000000
22086.708667	-0.048413	0.582157	0.048548	77.516068	50.121548	88.524704	2.427405	0.000000	-2.579349	0.000000	0.000000	0.000000	-1.847089	-0.016030	-0.574032	0.000000	0.000000	4.000000	24.000000	0.000000
22086.712000	-0.054619	0.582166	0.047170	77.516068	50.121548	88.524704	2.427405	0.000000	-2.579349	0.000000	0.000000	0.000000	-1.861898	0.002646	-0.413310	0.000000	0.000000	4.000000	24.000000	0.000000
22086.715334	-0.054619	0.582166	0.047170	77.516068	50.121548	88.524704	2.427405	0.000000	-2.579349	0.000000	0.000000	0.000000	-1.861898	0.002646	-0.413310	0.000000	0.000000	4.000000	24.000000	0.000000
22086.718667	-0.054619	0.582166	0.047170	77.079262	52.424568	90.290909	2.358520	0.000000	-2.269032	0.000000	0.000000	0.000000	-1.861898	0.002646	-0.413310	0.000000	0.000000	4.000000	24.000000	0.000000
22086.722000	-0.060728	0.582192	0.046337	77.079262	52.424568	90.290909	2.358520	0.000000	-2.269032	0.000000	0.000000	0.000000	-1.832725	0.007800	-0.249929	0.000000	0.000000	4.000000	24.000000	0.000000
22086.725334	-0.060728	0.582192	0.046337	77.079262	52.424568	90.290909	2.358520	0.000000	-2.269032	0.000000	0.000000	0.000000	-1.832725	0.007800	-0.249929	0.000000	0.000000	4.000000	24.000000	0.000000
22086.728667	-0.060728	0.582192	0.046337	76.757484	55.056683	92.352600	2.316865	0.000000	-1.963578	0.000000	0.000000	0.000000	-1.832725	0.007800	-0.249929	0.000000	0.000000	4.000000	24.000000	0.000000
22086.732000	-0.066824	0.582320	0.046150	76.757484	55.056683	92.352600	2.316865	0.000000	-1.963578	0.000000	0.000000	0.000000	-1.828613	0.038511	-0.056099	0.000000	0.000000	4.000000	24.000000	0.000000
22086.735334	-0.066824	0.582320	0.046150	76.757484	55.056683	92.352600	2.316865	0.000000	-1.963578	0.000000	0.000000	0.000000	-1.828613	0.038511	-0.056099	0.000000	0.000000	4.000000	24.000000	0.000000
22086.738667	-0.066824	0.582320	0.046150	76.603226	57.710831	94.165138	2.307516	0.000000	-1.658809	0.000000	0.000000	0.000000	-1.828613	0.038511	-0.056099	0.000000	0.000000	4.000000	24.000000	0.000000
22086.742000	-0.072826	0.582448	0.046564	76.603226	57.710831	94.165138	2.307516	0.000000	-1.658809	0.000000	0.000000	0.000000	-1.800610	0.038135	0.124089	0.000000	0.000000	4.000000	24.000000	0.000000
22086.745334	-0.072826	0.582448	0.046564	76.603226	57.710831	94.165138	2.307516	0.000000	-1.658809	0.000000	0.000000	0.000000	-1.800610	0.038135	0.124089	0.000000	0.000000	4.000000	24.000000	0.000000
22086.748667	-0.072826	0.582448	0.046564	76.590645	60.555775	96.193268	2.328197	0.000000	-1.358708	0.000000	0.000000	0.000000	-1.800610	0.038135	0.124089	0.000000	0.000000	4.000000	24.000000	0.000000
22086.752000	-0.078662	0.582590	0.047611	76.590645	60.555775	96.193268	2.328197	0.000000	-1.358708	0.000000	0.000000	0.000000	-1.750876	0.042731	0.314082	0.000000	0.000000	4.000000	24.000000	0.000000
22086.755334	-0.078662	0.582590	0.047611	76.590645	60.555775	96.193268	2.328197	0.000000	-1.358708	0.000000	0.000000	0.000000	-1.750876	0.042731	0.314082	0.000000	0.000000	4.000000	24.000000	0.000000
22086.758667	-0.078662	0.582590	0.047611	76.590561	63.638371	98.869598	2.380544	0.000000	-1.066895	0.000000	0.000000	0.000000	-1.750876	0.042731	0.314082	0.000000	0.000000	4.000000	24.000000	0.000000
22086.762000	-0.084267	0.582697	0.049235	76.590561	63.638371	98.869598	2.380544	0.000000	-1.066895	0.000000	0.000000	0.000000	-1.681573	0.032075	0.487223	0.000000	0.000000	4.000000	24.000000	0.000000
22086.765334	-0.084267	0.582697	0.049235	76.590561	63.638371	98.869598	2.380544	0.000000	-1.066895	0.000000	0.000000	0.000000	-1.681573	0.032075	0.487223	0.000000	0.000000	4.000000	24.000000	0.000000
22086.768667	-0.084267	0.582697	0.049235	76.547379	66.783325	101.436211	2.461748	0.000000	-0.786633	0.000000	0.000000	0.000000	-1.681573	0.032075	0.487223	0.000000	0.000000	4.000000	24.000000	0.000000
22086.772000	-0.089653	0.582820	0.051428	76.547379	66.783325	101.436211	2.461748	0.000000	-0.786633	0.000000	0.000000	0.000000	-1.615558	0.036855	0.657816	0.000000	0.000000	4.000000	24.000000	0.000000
22086.775334	-0.089653	0.582820	0.051428	76.547379	66.783325	101.436211	2.461748	0.000000	-0.786633	0.000000	0.000000	0.000000	-1.615558	0.036855	0.657816	0.000000	0.000000	4.000000	24.000000	0.000000
22086.778667	-0.089653	0.582820	0.051428	76.467430	69.952538	103.620552	2.571384	0.000000	-0.517373	0.000000	0.000000	0.000000	-1.615558	0.036855	0.657816	0.000000	0.000000	4.000000	24.000000	0.000000
22086.782000	-0.094692	0.582934	0.054138	76.467430	69.952538	103.620552	2.571384	0.000000	-0.517373	0.000000	0.000000	0.000000	-1.511905	0.034388	0.813046	0.000000	0.000000	4.000000	24.000000	0.000000
22086.785334	-0.094692	0.582934	0.054138	76.467430	69.952538	103.620552	2.571384	0.000000	-0.517373	0.000000	0.000000	0.000000	-1.511905	0.034388	0.813046	0.000000	0.000000	4.000000	24.000000	0.000000
22086.788667	-0.094692	0.582934	0.054138	76.358444	73.088257	105.902184	2.706892	0.000000	-0.265388	0.000000	0.000000	0.000000	-1.511905	0.034388	0.813046	0.000000	0.000000	4.000000	24.000000	0.000000
22086.792000	-0.099428	0.583007	0.057309	76.358444	73.088257	105.902184	2.706892	0.000000	-0.265388	0.000000	0.000000	0.000000	-1.420818	0.021792	0.951248	0.000000	0.000000	4.000000	24.000000	0.000000
22086.795334	-0.099428	0.583007	0.057309	76.358444	73.088257	105.902184	2.706892	0.000000	-0.265388	0.000000	0.000000	0.000000	-1.420818	0.021792	0.951248	0.000000	0.000000	4.000000	24.000000	0.000000
22086.798667	-0.099428	0.583007	0.057309	76.208748	76.160301	108.328773	2.865433	0.000000	-0.028586	0.000000	0.000000	0.000000	-1.420818	0.021792	0.951248	0.000000	0.000000	4.000000	24.000000	0.000000
22086.802000	-0.103812	0.583032	0.060955	76.208748	76.160301	108.328773	2.865433	0.000000	-0.028586	0.000000	0.000000	0.000000	-1.315144	0.007355	1.094002	0.000000	0.000000	4.000000	24.000000	0.000000
22086.805334	-0.103812	0.583032	0.060955	76.208748	76.160301	108.328773	2.865433	0.000000	-0.028586	0.000000	0.000000	0.000000	-1.315144	0.007355	1.094002	0.000000	0.000000	4.000000	24.000000	0.000000
22086.808667	-0.103812	0.583032	0.060955	76.020386	79.138687	110.640999	3.047767	0.000000	0.190605	0.000000	0.000000	0.000000	-1.315144	0.007355	1.094002	0.000000	0.000000	4.000000	24.000000	0.000000
22086.812000	-0.107675	0.583012	0.065031	76.020386	79.138687	110.640999	3.047767	0.000000	0.190605	0.000000	0.000000	0.000000	-1.158791	-0.005853	1.222685	0.000000	0.000000	4.000000	24.000000	0.000000
22086.815334	-0.107675	0.583012	0.065031	76.020386	79.138687	110.640999	3.047767	0.000000	0.190605	0.000000	0.000000	0.000000	-1.158791	-0.005853	1.222685	0.000000	0.000000	4.000000	24.000000	0.000000
22086.818667	-0.107675	0.583012	0.065031	75.818665	82.003654	112.712502	3.251548	0.000000	0.383737	0.000000	0.000000	0.000000	-1.158791	-0.005853	1.222685	0.000000	0.000000	4.000000	24.000000	0.000000
22086.822000	-0.111079	0.582894	0.069519	75.818665	82.003654	112.712502	3.251548	0.000000	0.383737	0.000000	0.000000	0.000000	-1.021196	-0.035419	1.346472	0.000000	0.000000	4.000000	24.000000	0.000000
22086.825334	-0.111079	0.582894	0.069519	75.818665	82.003654	112.712502	3.251548	0.000000	0.383737	0.000000	0.000000	0.000000	-1.021196	-0.035419	1.346472	0.000000	0.000000	4.000000	24.000000	0.000000
22086.828667	-0.111079	0.582894	0.069519	75.657310	84.931190	114.985184	3.475960	0.000000	0.553936	0.000000	0.000000	0.000000	-1.021196	-0.035419	1.346472	0.000000	0.000000	4.000000	24.000000	0.000000
22086.832000	-0.114014	0.582643	0.074307	75.657310	84.931190	114.985184	3.475960	0.000000	0.553936	0.000000	0.000000	0.000000	-0.880445	-0.075179	1.436319	0.000000	0.000000	4.000000	24.000000	0.000000
22086.835334	-0.114014	0.582643	0.074307	75.657310	84.931190	114.985184	3.475960	0.000000	0.553936	0.000000	0.000000	0.000000	-0.880445	-0.075179	1.436319	0.000000	0.000000	4.000000	24.000000	0.000000
22086.838667	-0.114014	0.582643	0.074307	75.521729	88.009773	117.482643	3.715346	0.000000	0.700677	0.000000	0.000000	0.000000	-0.880445	-0.075179	1.436319	0.000000	0.000000	4.000000	24.000000	0.000000
22086.842000	-0.116361	0.582314	0.079408	75.521729	88.009773	117.482643	3.715346	0.000000	0.700677	0.000000	0.000000	0.000000	-0.704149	-0.098882	1.530371	0.000000	0.000000	4.000000	24.000000	0.000000
22086.845334	-0.116361	0.582314	0.079408	75.521729	88.009773	117.482643	3.715346	0.000000	0.700677	0.000000	0.000000	0.000000	-0.704149	-0.098882	1.530371	0.000000	0.000000	4.000000	24.000000	0.000000
22086.848667	-0.116361	0.582314	0.079408	75.434921	91.412636	120.312775	3.970408	0.000000	0.818035	0.000000	0.000000	0.000000	-0.704149	-0.098882	1.530371	0.000000	0.000000	4.000000	24.000000	0.000000
22086.852000	-0.118127	0.581825	0.084696	75.434921	91.412636	120.312775	3.970408	0.000000	0.818035	0.000000	0.000000	0.000000	-0.529876	-0.146684	1.586363	0.000000	0.000000	4.000000	24.000000	0.000000
22086.855334	-0.118127	0.581825	0.084696	75.434921	91.412636	120.312775	3.970408	0.000000	0.818035	0.000000	0.000000	0.000000	-0.529876	-0.146684	1.586363	0.000000	0.000000	4.000000	24.000000	0.000000
22086.858667	-0.118127	0.581825	0.084696	75.402039	95.302368	123.428993	4.234802	0.000000	0.906348	0.000000	0.000000	0.000000	-0.529876	-0.146684	1.586363	0.000000	0.000000	4.000000	24.000000	0.000000
22086.862000	-0.119312	0.581244	0.090134	75.402039	95.302368	123.428993	4.234802	0.000000	0.906348	0.000000	0.000000	0.000000	-0.355628	-0.174191	1.631405	0.000000	0.000000	4.000000	24.000000	0.000000
22086.865334	-0.119312	0.581244	0.090134	75.402039	95.302368	123.428993	4.234802	0.000000	0.906348	0.000000	0.000000	0.000000	-0.355628	-0.174191	1.631405	0.000000	0.000000	4.000000	24.000000	0.000000
22086.868667	-0.119312	0.581244	0.090134	75.410728	99.676323	126.869072	4.506702	0.000000	0.965619	0.000000	0.000000	0.000000	-0.355628	-0.174191	1.631405	0.000000	0.000000	4.000000	24.000000	0.000000
22086.872000	-0.119942	0.580593	0.095670	75.410728	99.676323	126.869072	4.506702	0.000000	0.965619	0.000000	0.000000	0.000000	-0.188869	-0.195510	1.660762	0.000000	0.000000	4.000000	24.000000	0.000000
22086.875334	-0.119942	0.580593	0.095670	75.410728	99.676323	126.869072	4.506702	0.000000	0.965619	0.000000	0.000000	0.000000	-0.188869	-0.195510	1.660762	0.000000	0.000000	4.000000	24.000000	0.000000
22086.878667	-0.119942	0.580593	0.095670	75.433968	104.297417	130.605240	4.783496	0.000000	0.997097	0.000000	0.000000	0.000000	-0.188869	-0.195510	1.660762	0.000000	0.000000	4.000000	24.000000	0.000000
22086.882000	-0.120013	0.579872	0.101241	75.433968	104.297417	130.605240	4.783496	0.000000	0.997097	0.000000	0.000000	0.000000	-0.021311	-0.216023	1.671274	0.000000	0.000000	4.000000	24.000000	0.000000
22086.885334	-0.120013	0.579872	0.101241	75.433968	104.297417	130.605240	4.783496	0.000000	0.997097	0.000000	0.000000	0.000000	-0.021311	-0.216023	1.671274	0.000000	0.000000	4.000000	24.000000	0.000000
22086.888667	-0.120013	0.579872	0.101241	75.438248	108.938637	134.363266	4.905082	0.000000	0.969622	0.000000	0.000000	0.000000	-0.021311	-0.216023	1.671274	0.000000	0.000000	4.000000	24.000000	0.000000
22086.892000	-0.119438	0.579132	0.106772	75.438248	108.938637	134.363266	4.905082	0.000000	0.969622	0.000000	0.000000	0.000000	0.172382	-0.222178	1.659455	0.000000	0.000000	4.000000	24.000000	0.000000
22086.895334	-0.119438	0.579132	0.106772	75.438248	108.938637	134.363266	4.905082	0.000000	0.969622	0.000000	0.000000	0.000000	0.172382	-0.222178	1.659455	0.000000	0.000000	4.000000	24.000000	0.000000
22086.898667	-0.119438	0.579132	0.106772	75.377357	113.372276	137.920380	4.919145	0.000000	0.895552	0.000000	0.000000	0.000000	0.172382	-0.222178	1.659455	0.000000	0.000000	4.000000	24.000000	0.000000
22086.902000	-0.118306	0.578386	0.112220	75.377357	113.372276	137.920380	4.919145	0.000000	0.895552	0.000000	0.000000	0.000000	0.339618	-0.223793	1.634321	0.000000	0.000000	4.000000	24.000000	0.000000
22086.905334	-0.118306	0.578386	0.112220	75.377357	113.372276	137.920380	4.919145	0.000000	0.895552	0.000000	0.000000	0.000000	0.339618	-0.223793	1.634321	0.000000	0.000000	4.000000	24.000000	0.000000
22086.908667	-0.118306	0.578386	0.112220	75.235733	117.466499	141.246735	4.934772	0.000000	0.805003	0.000000	0.000000	0.000000	0.339618	-0.223793	1.634321	0.000000	0.000000	4.000000	24.000000	0.000000
22086.912000	-0.116700	0.577623	0.117488	75.235733	117.466499	141.246735	4.934772	0.000000	0.805003	0.000000	0.000000	0.000000	0.481946	-0.228834	1.580358	0.000000	0.000000	4.000000	24.000000	0.000000
22086.915334	-0.116700	0.577623	0.117488	75.235733	117.466499	141.246735	4.934772	0.000000	0.805003	0.000000	0.000000	0.000000	0.481946	-0.228834	1.580358	0.000000	0.000000	4.000000	24.000000	0.000000
22086.918667	-0.116700	0.577623	0.117488	75.032661	121.252022	144.306503	4.950243	0.000000	0.703632	0.000000	0.000000	0.000000	0.481946	-0.228834	1.580358	0.000000	0.000000	4.000000	24.000000	0.000000
22086.922000	-0.114597	0.576865	0.122496	75.032661	121.252022	144.306503	4.950243	0.000000	0.703632	0.000000	0.000000	0.000000	0.630858	-0.227295	1.502511	0.000000	0.000000	4.000000	24.000000	0.000000
22086.925334	-0.114597	0.576865	0.122496	75.032661	121.252022	144.306503	4.950243	0.000000	0.703632	0.000000	0.000000	0.000000	0.630858	-0.227295	1.502511	0.000000	0.000000	4.000000	24.000000	0.000000
22086.928667	-0.114597	0.576865	0.122496	74.786575	124.752106	147.095871	4.964874	0.000000	0.591627	0.000000	0.000000	0.000000	0.630858	-0.227295	1.502511	0.000000	0.000000	4.000000	24.000000	0.000000
22086.932000	-0.112034	0.576136	0.127155	74.786575	124.752106	147.095871	4.964874	0.000000	0.591627	0.000000	0.000000	0.000000	0.768823	-0.218706	1.397564	0.000000	0.000000	4.000000	24.000000	0.000000
22086.935334	-0.112034	0.576136	0.127155	74.786575	124.752106	147.095871	4.964874	0.000000	0.591627	0.000000	0.000000	0.000000	0.768823	-0.218706	1.397564	0.000000	0.000000	4.000000	24.000000	0.000000
22086.938667	-0.112034	0.576136	0.127155	74.517822	127.958771	149.604614	4.977756	0.000000	0.471106	0.000000	0.000000	0.000000	0.768823	-0.218706	1.397564	0.000000	0.000000	4.000000	24.000000	0.000000
22086.942000	-0.109098	0.575463	0.131462	74.517822	127.958771	149.604614	4.977756	0.000000	0.471106	0.000000	0.000000	0.000000	0.880815	-0.202092	1.292062	0.000000	0.000000	4.000000	24.000000	0.000000
22086.945334	-0.109098	0.575463	0.131462	74.517822	127.958771	149.604614	4.977756	0.000000	0.471106	0.000000	0.000000	0.000000	0.880815	-0.202092	1.292062	0.000000	0.000000	4.000000	24.000000	0.000000
22086.948667	-0.109098	0.575463	0.131462	74.237938	130.948517	151.897812	4.988069	0.000000	0.345213	0.000000	0.000000	0.000000	0.880815	-0.202092	1.292062	0.000000	0.000000	4.000000	24.000000	0.000000
22086.952000	-0.105748	0.574902	0.135337	74.237938	130.948517	151.897812	4.988069	0.000000	0.345213	0.000000	0.000000	0.000000	1.004995	-0.168197	1.162488	0.000000	0.000000	4.000000	24.000000	0.000000
22086.955334	-0.105748	0.574902	0.135337	74.237938	130.948517	151.897812	4.988069	0.000000	0.345213	0.000000	0.000000	0.000000	1.004995	-0.168197	1.162488	0.000000	0.000000	4.000000	24.000000	0.000000
22086.958667	-0.105748	0.574902	0.135337	73.956039	133.711166	153.967773	4.995496	0.000000	0.212175	0.000000	0.000000	0.000000	1.004995	-0.168197	1.162488	0.000000	0.000000	4.000000	24.000000	0.000000
22086.962000	-0.102037	0.574434	0.138718	73.956039	133.711166	153.967773	4.995496	0.000000	0.212175	0.000000	0.000000	0.000000	1.113364	-0.140374	1.014309	0.000000	0.000000	4.000000	24.000000	0.000000
22086.965334	-0.102037	0.574434	0.138718	73.956039	133.711166	153.967773	4.995496	0.000000	0.212175	0.000000	0.000000	0.000000	1.113364	-0.140374	1.014309	0.000000	0.000000	4.000000	24.000000	0.000000
22086.968667	-0.102037	0.574434	0.138718	73.735870	136.198776	155.770813	4.999461	0.000000	0.073414	0.000000	0.000000	0.000000	1.113364	-0.140374	1.014309	0.000000	0.000000	4.000000	24.000000	0.000000
22086.972000	-0.098003	0.574085	0.141613	73.735870	136.198776	155.770813	4.999461	0.000000	0.073414	0.000000	0.000000	0.000000	1.210120	-0.104759	0.868589	0.000000	0.000000	4.000000	24.000000	0.000000
22086.975334	-0.098003	0.574085	0.141613	73.735870	136.198776	155.770813	4.999461	0.000000	0.073414	0.000000	0.000000	0.000000	1.210120	-0.104759	0.868589	0.000000	0.000000	4.000000	24.000000	0.000000
22086.978667	-0.098003	0.574085	0.141613	73.764893	138.177277	157.073624	4.999503	0.000000	-0.070493	0.000000	0.000000	0.000000	1.210120	-0.104759	0.868589	0.000000	0.000000	4.000000	24.000000	0.000000
22086.982000	-0.093672	0.573879	0.143938	73.764893	138.177277	157.073624	4.999503	0.000000	-0.070493	0.000000	0.000000	0.000000	1.299292	-0.061882	0.697531	0.000000	0.000000	4.000000	24.000000	0.000000
22086.985334	-0.093672	0.573879	0.143938	73.764893	138.177277	157.073624	4.999503	0.000000	-0.070493	0.000000	0.000000	0.000000	1.299292	-0.061882	0.697531	0.000000	0.000000	4.000000	24.000000	0.000000
22086.988667	-0.093672	0.573879	0.143938	74.080719	139.634048	157.868271	4.995175	0.000000	-0.219595	0.000000	0.000000	0.000000	1.299292	-0.061882	0.697531	0.000000	0.000000	4.000000	24.000000	0.000000
22086.992000	-0.089109	0.573779	0.145652	74.080719	139.634048	157.868271	4.995175	0.000000	-0.219595	0.000000	0.000000	0.000000	1.369067	-0.029895	0.514275	0.000000	0.000000	4.000000	24.000000	0.000000
22086.995334	-0.089109	0.573779	0.145652	74.080719	139.634048	157.868271	4.995175	0.000000	-0.219595	0.000000	0.000000	0.000000	1.369067	-0.029895	0.514275	0.000000	0.000000	4.000000	24.000000	0.000000
22086.998667	-0.089109	0.573779	0.145652	74.481316	140.832062	158.608749	4.986080	0.000000	-0.372838	0.000000	0.000000	0.000000	1.369067	-0.029895	0.514275	0.000000	0.000000	4.000000	24.000000	0.000000
22087.002000	-0.084353	0.573768	0.146734	74.481316	140.832062	158.608749	4.986080	0.000000	-0.372838	0.000000	0.000000	0.000000	1.426774	-0.003275	0.324579	0.000000	0.000000	4.000000	24.000000	0.000000
22087.005334	-0.084353	0.573768	0.146734	74.481316	140.832062	158.608749	4.986080	0.000000	-0.372838	0.000000	0.000000	0.000000	1.426774	-0.003275	0.324579	0.000000	0.000000	4.000000	24.000000	0.000000
22087.008667	-0.084353	0.573768	0.146734	74.919830	141.747253	159.799408	4.971812	0.000000	-0.530175	0.000000	0.000000	0.000000	1.426774	-0.003275	0.324579	0.000000	0.000000	4.000000	24.000000	0.000000
22087.012000	-0.079534	0.573847	0.147165	74.919830	141.747253	159.799408	4.971812	0.000000	-0.530175	0.000000	0.000000	0.000000	1.445698	0.023599	0.129346	0.000000	0.000000	4.000000	24.000000	0.000000
22087.015334	-0.079534	0.573847	0.147165	74.919830	141.747253	159.799408	4.971812	0.000000	-0.530175	0.000000	0.000000	0.000000	1.445698	0.023599	0.129346	0.000000	0.000000	4.000000	24.000000	0.000000
22087.018667	-0.079534	0.573847	0.147165	75.422173	142.291412	161.377945	4.952340	0.000000	-0.688717	0.000000	0.000000	0.000000	1.445698	0.023599	0.129346	0.000000	0.000000	4.000000	24.000000	0.000000
22087.022000	-0.074700	0.574021	0.146976	75.422173	142.291412	161.377945	4.952340	0.000000	-0.688717	0.000000	0.000000	0.000000	1.450253	0.052364	-0.056743	0.000000	0.000000	4.000000	24.000000	0.000000
22087.025334	-0.074700	0.574021	0.146976	75.422173	142.291412	161.377945	4.952340	0.000000	-0.688717	0.000000	0.000000	0.000000	1.450253	0.052364	-0.056743	0.000000	0.000000	4.000000	24.000000	0.000000
22087.028667	-0.074700	0.574021	0.146976	76.025612	142.386200	162.074661	4.927527	0.000000	-0.848219	0.000000	0.000000	0.000000	1.450253	0.052364	-0.056743	0.000000	0.000000	4.000000	24.000000	0.000000
22087.032000	-0.069780	0.574277	0.146196	76.025612	142.386200	162.074661	4.927527	0.000000	-0.848219	0.000000	0.000000	0.000000	1.475785	0.076619	-0.234092	0.000000	0.000000	4.000000	24.000000	0.000000
22087.035334	-0.069780	0.574277	0.146196	76.025612	142.386200	162.074661	4.927527	0.000000	-0.848219	0.000000	0.000000	0.000000	1.475785	0.076619	-0.234092	0.000000	0.000000	4.000000	24.000000	0.000000
22087.038667	-0.069780	0.574277	0.146196	76.705086	141.823761	161.956741	4.896486	0.000000	-1.012134	0.000000	0.000000	0.000000	1.475785	0.076619	-0.234092	0.000000	0.000000	4.000000	24.000000	0.000000
22087.042000	-0.064853	0.574604	0.144871	76.705086	141.823761	161.956741	4.896486	0.000000	-1.012134	0.000000	0.000000	0.000000	1.478336	0.098123	-0.397557	0.000000	0.000000	4.000000	24.000000	0.000000
22087.045334	-0.064853	0.574604	0.144871	76.705086	141.823761	161.956741	4.896486	0.000000	-1.012134	0.000000	0.000000	0.000000	1.478336	0.098123	-0.397557	0.000000	0.000000	4.000000	24.000000	0.000000
22087.048667	-0.064853	0.574604	0.144871	77.427010	140.573593	161.600800	4.859042	0.000000	-1.178862	0.000000	0.000000	0.000000	1.478336	0.098123	-0.397557	0.000000	0.000000	4.000000	24.000000	0.000000
22087.052000	-0.059988	0.575039	0.143021	77.427010	140.573593	161.600800	4.859042	0.000000	-1.178862	0.000000	0.000000	0.000000	1.459427	0.130562	-0.554905	0.000000	0.000000	4.000000	24.000000	0.000000
22087.055334	-0.059988	0.575039	0.143021	77.427010	140.573593	161.600800	4.859042	0.000000	-1.178862	0.000000	0.000000	0.000000	1.459427	0.130562	-0.554905	0.000000	0.000000	4.000000	24.000000	0.000000
22087.058667	-0.059988	0.575039	0.143021	78.186211	138.912460	161.087128	4.815115	0.000000	-1.347096	0.000000	0.000000	0.000000	1.459427	0.130562	-0.554905	0.000000	0.000000	4.000000	24.000000	0.000000
22087.062000	-0.055231	0.575592	0.140714	78.186211	138.912460	161.087128	4.815115	0.000000	-1.347096	0.000000	0.000000	0.000000	1.426951	0.165776	-0.692062	0.000000	0.000000	4.000000	24.000000	0.000000
22087.065334	-0.055231	0.575592	0.140714	78.186211	138.912460	161.087128	4.815115	0.000000	-1.347096	0.000000	0.000000	0.000000	1.426951	0.165776	-0.692062	0.000000	0.000000	4.000000	24.000000	0.000000
22087.068667	-0.055231	0.575592	0.140714	78.957191	136.897476	160.041977	4.764668	0.000000	-1.515894	0.000000	0.000000	0.000000	1.426951	0.165776	-0.692062	0.000000	0.000000	4.000000	24.000000	0.000000
22087.072000	-0.050563	0.576224	0.137958	78.957191	136.897476	160.041977	4.764668	0.000000	-1.515894	0.000000	0.000000	0.000000	1.400437	0.189621	-0.827017	0.000000	0.000000	4.000000	24.000000	0.000000
22087.075334	-0.050563	0.576224	0.137958	78.957191	136.897476	160.041977	4.764668	0.000000	-1.515894	0.000000	0.000000	0.000000	1.400437	0.189621	-0.827017	0.000000	0.000000	4.000000	24.000000	0.000000
22087.078667	-0.050563	0.576224	0.137958	79.706497	134.547745	158.562317	4.706910	0.000000	-1.686712	0.000000	0.000000	0.000000	1.400437	0.189621	-0.827017	0.000000	0.000000	4.000000	24.000000	0.000000
22087.082000	-0.046025	0.576944	0.134819	79.706497	134.547745	158.562317	4.706910	0.000000	-1.686712	0.000000	0.000000	0.000000	1.361474	0.216200	-0.941462	0.000000	0.000000	4.000000	24.000000	0.000000
22087.085334	-0.046025	0.576944	0.134819	79.706497	134.547745	158.562317	4.706910	0.000000	-1.686712	0.000000	0.000000	0.000000	1.361474	0.216200	-0.941462	0.000000	0.000000	4.000000	24.000000	0.000000
22087.088667	-0.046025	0.576944	0.134819	80.429810	131.902069	156.836960	4.641821	0.000000	-1.858358	0.000000	0.000000	0.000000	1.361474	0.216200	-0.941462	0.000000	0.000000	4.000000	24.000000	0.000000
22087.092000	-0.041764	0.577703	0.131317	80.429810	131.902069	156.836960	4.641821	0.000000	-1.858358	0.000000	0.000000	0.000000	1.278373	0.227669	-1.050790	0.000000	0.000000	4.000000	24.000000	0.000000
22087.095334	-0.041764	0.577703	0.131317	80.429810	131.902069	156.836960	4.641821	0.000000	-1.858358	0.000000	0.000000	0.000000	1.278373	0.227669	-1.050790	0.000000	0.000000	4.000000	24.000000	0.000000
22087.098667	-0.041764	0.577703	0.131317	81.141594	128.985153	154.762726	4.570693	0.000000	-2.027010	0.000000	0.000000	0.000000	1.278373	0.227669	-1.050790	0.000000	0.000000	4.000000	24.000000	0.000000
22087.102000	-0.037726	0.578463	0.127462	81.141594	128.985153	154.762726	4.570693	0.000000	-2.027010	0.000000	0.000000	0.000000	1.211252	0.228006	-1.156491	0.000000	0.000000	4.000000	24.000000	0.000000
22087.105334	-0.037726	0.578463	0.127462	81.141594	128.985153	154.762726	4.570693	0.000000	-2.027010	0.000000	0.000000	0.000000	1.211252	0.228006	-1.156491	0.000000	0.000000	4.000000	24.000000	0.000000
22087.108667	-0.037726	0.578463	0.127462	81.839470	125.639992	152.131180	4.492489	0.000000	-2.194890	0.000000	0.000000	0.000000	1.211252	0.228006	-1.156491	0.000000	0.000000	4.000000	24.000000	0.000000
22087.112000	-0.034004	0.579243	0.123361	81.839470	125.639992	152.131180	4.492489	0.000000	-2.194890	0.000000	0.000000	0.000000	1.116754	0.233918	-1.230128	0.000000	0.000000	4.000000	24.000000	0.000000
22087.115334	-0.034004	0.579243	0.123361	81.839470	125.639992	152.131180	4.492489	0.000000	-2.194890	0.000000	0.000000	0.000000	1.116754	0.233918	-1.230128	0.000000	0.000000	4.000000	24.000000	0.000000
22087.118667	-0.034004	0.579243	0.123361	82.521660	121.695587	148.806442	4.408740	0.000000	-2.358605	0.000000	0.000000	0.000000	1.116754	0.233918	-1.230128	0.000000	0.000000	4.000000	24.000000	0.000000
22087.122000	-0.030624	0.580015	0.119061	82.521660	121.695587	148.806442	4.408740	0.000000	-2.358605	0.000000	0.000000	0.000000	1.014014	0.231604	-1.290038	0.000000	0.000000	4.000000	24.000000	0.000000
22087.125334	-0.030624	0.580015	0.119061	82.521660	121.695587	148.806442	4.408740	0.000000	-2.358605	0.000000	0.000000	0.000000	1.014014	0.231604	-1.290038	0.000000	0.000000	4.000000	24.000000	0.000000
22087.128667	-0.030624	0.580015	0.119061	83.172028	116.514763	144.188995	4.320094	0.000000	-2.517298	0.000000	0.000000	0.000000	1.014014	0.231604	-1.290038	0.000000	0.000000	4.000000	24.000000	0.000000
22087.132000	-0.027639	0.580773	0.114622	83.172028	116.514763	144.188995	4.320094	0.000000	-2.517298	0.000000	0.000000	0.000000	0.895354	0.227421	-1.331706	0.000000	0.000000	4.000000	24.000000	0.000000
22087.135334	-0.027639	0.580773	0.114622	83.172028	116.514763	144.188995	4.320094	0.000000	-2.517298	0.000000	0.000000	0.000000	0.895354	0.227421	-1.331706	0.000000	0.000000	4.000000	24.000000	0.000000
22087.138667	-0.027639	0.580773	0.114622	83.732178	109.461769	137.755600	4.227978	0.000000	-2.669120	0.000000	0.000000	0.000000	0.895354	0.227421	-1.331706	0.000000	0.000000	4.000000	24.000000	0.000000
22087.142000	-0.025183	0.581540	0.110156	83.732178	109.461769	137.755600	4.227978	0.000000	-2.669120	0.000000	0.000000	0.000000	0.736811	0.230132	-1.339817	0.000000	0.000000	4.000000	24.000000	0.000000
22087.145334	-0.025183	0.581540	0.110156	83.732178	109.461769	137.755600	4.227978	0.000000	-2.669120	0.000000	0.000000	0.000000	0.736811	0.230132	-1.339817	0.000000	0.000000	4.000000	24.000000	0.000000
22087.148667	-0.025183	0.581540	0.110156	84.141304	100.357620	129.346924	4.136189	0.000000	-2.809259	0.000000	0.000000	0.000000	0.736811	0.230132	-1.339817	0.000000	0.000000	4.000000	24.000000	0.000000
22087.152000	-0.023300	0.582263	0.105719	84.141304	100.357620	129.346924	4.136189	0.000000	-2.809259	0.000000	0.000000	0.000000	0.565044	0.216741	-1.330991	0.000000	0.000000	4.000000	24.000000	0.000000
22087.155334	-0.023300	0.582263	0.105719	84.141304	100.357620	129.346924	4.136189	0.000000	-2.809259	0.000000	0.000000	0.000000	0.565044	0.216741	-1.330991	0.000000	0.000000	4.000000	24.000000	0.000000
22087.158667	-0.023300	0.582263	0.105719	84.370575	90.150749	119.492920	4.047073	0.000000	-2.936188	0.000000	0.000000	0.000000	0.565044	0.216741	-1.330991	0.000000	0.000000	4.000000	24.000000	0.000000
22087.162000	-0.021979	0.582979	0.101411	84.370575	90.150749	119.492920	4.047073	0.000000	-2.936188	0.000000	0.000000	0.000000	0.396130	0.214783	-1.292664	0.000000	0.000000	4.000000	24.000000	0.000000
22087.165334	-0.021979	0.582979	0.101411	84.370575	90.150749	119.492920	4.047073	0.000000	-2.936188	0.000000	0.000000	0.000000	0.396130	0.214783	-1.292664	0.000000	0.000000	4.000000	24.000000	0.000000
22087.168667	-0.021979	0.582979	0.101411	84.411385	79.786461	109.462952	3.962880	0.000000	-3.048866	0.000000	0.000000	0.000000	0.396130	0.214783	-1.292664	0.000000	0.000000	4.000000	24.000000	0.000000
22087.172000	-0.021208	0.583591	0.097218	84.411385	79.786461	109.462952	3.962880	0.000000	-3.048866	0.000000	0.000000	0.000000	0.231352	0.183646	-1.257678	0.000000	0.000000	4.000000	24.000000	0.000000
22087.175334	-0.021208	0.583591	0.097218	84.411385	79.786461	109.462952	3.962880	0.000000	-3.048866	0.000000	0.000000	0.000000	0.231352	0.183646	-1.257678	0.000000	0.000000	4.000000	24.000000	0.000000
22087.178667	-0.021208	0.583591	0.097218	84.273819	69.974197	100.102242	3.884437	0.000000	-3.148199	0.000000	0.000000	0.000000	0.231352	0.183646	-1.257678	0.000000	0.000000	4.000000	24.000000	0.000000
22087.182000	-0.021027	0.584142	0.093176	84.273819	69.974197	100.102242	3.884437	0.000000	-3.148199	0.000000	0.000000	0.000000	0.054234	0.165294	-1.212588	0.000000	0.000000	4.000000	24.000000	0.000000
22087.185334	-0.021027	0.584142	0.093176	84.273819	69.974197	100.102242	3.884437	0.000000	-3.148199	0.000000	0.000000	0.000000	0.054234	0.165294	-1.212588	0.000000	0.000000	4.000000	24.000000	0.000000
22087.188667	-0.021027	0.584142	0.093176	83.960770	61.329075	91.733032	3.814280	0.000000	-3.232842	0.000000	0.000000	0.000000	0.054234	0.165294	-1.212588	0.000000	0.000000	4.000000	24.000000	0.000000
22087.192000	-0.021425	0.584605	0.089294	83.960770	61.329075	91.733032	3.814280	0.000000	-3.232842	0.000000	0.000000	0.000000	-0.119187	0.138994	-1.164550	0.000000	0.000000	4.000000	24.000000	0.000000
22087.195334	-0.021425	0.584605	0.089294	83.960770	61.329075	91.733032	3.814280	0.000000	-3.232842	0.000000	0.000000	0.000000	-0.119187	0.138994	-1.164550	0.000000	0.000000	4.000000	24.000000	0.000000
22087.198667	-0.021425	0.584605	0.089294	83.436874	54.389374	85.116829	3.753644	0.000000	-3.303053	0.000000	0.000000	0.000000	-0.119187	0.138994	-1.164550	0.000000	0.000000	4.000000	24.000000	0.000000
22087.202000	-0.022420	0.585031	0.085704	83.436874	54.389374	85.116829	3.753644	0.000000	-3.303053	0.000000	0.000000	0.000000	-0.298504	0.127809	-1.077177	0.000000	0.000000	4.000000	24.000000	0.000000
22087.205334	-0.022420	0.585031	0.085704	83.436874	54.389374	85.116829	3.753644	0.000000	-3.303053	0.000000	0.000000	0.000000	-0.298504	0.127809	-1.077177	0.000000	0.000000	4.000000	24.000000	0.000000
22087.208667	-0.022420	0.585031	0.085704	82.734344	49.443420	80.698761	3.706843	0.000000	-3.355491	0.000000	0.000000	0.000000	-0.298504	0.127809	-1.077177	0.000000	0.000000	4.000000	24.000000	0.000000
22087.212000	-0.024031	0.585394	0.082472	82.734344	49.443420	80.698761	3.706843	0.000000	-3.355491	0.000000	0.000000	0.000000	-0.483526	0.108812	-0.969662	0.000000	0.000000	4.000000	24.000000	0.000000
22087.215334	-0.024031	0.585394	0.082472	82.734344	49.443420	80.698761	3.706843	0.000000	-3.355491	0.000000	0.000000	0.000000	-0.483526	0.108812	-0.969662	0.000000	0.000000	4.000000	24.000000	0.000000
22087.218667	-0.024031	0.585394	0.082472	81.996902	46.788807	78.734642	3.677549	0.000000	-3.387571	0.000000	0.000000	0.000000	-0.483526	0.108812	-0.969662	0.000000	0.000000	4.000000	24.000000	0.000000
22087.222000	-0.026127	0.585737	0.079633	81.996902	46.788807	78.734642	3.677549	0.000000	-3.387571	0.000000	0.000000	0.000000	-0.628641	0.102983	-0.851458	0.000000	0.000000	4.000000	24.000000	0.000000
22087.225334	-0.026127	0.585737	0.079633	81.996902	46.788807	78.734642	3.677549	0.000000	-3.387571	0.000000	0.000000	0.000000	-0.628641	0.102983	-0.851458	0.000000	0.000000	4.000000	24.000000	0.000000
22087.228667	-0.026127	0.585737	0.079633	81.471336	47.472046	80.212723	3.665622	0.000000	-3.400472	0.000000	0.000000	0.000000	-0.628641	0.102983	-0.851458	0.000000	0.000000	4.000000	24.000000	0.000000
22087.232000	-0.028706	0.585997	0.077224	81.471336	47.472046	80.212723	3.665622	0.000000	-3.400472	0.000000	0.000000	0.000000	-0.773656	0.077970	-0.722994	0.000000	0.000000	4.000000	24.000000	0.000000
22087.235334	-0.028706	0.585997	0.077224	81.471336	47.472046	80.212723	3.665622	0.000000	-3.400472	0.000000	0.000000	0.000000	-0.773656	0.077970	-0.722994	0.000000	0.000000	4.000000	24.000000	0.000000
22087.238667	-0.028706	0.585997	0.077224	81.090752	50.332546	83.951012	3.673753	0.000000	-3.391687	0.000000	0.000000	0.000000	-0.773656	0.077970	-0.722994	0.000000	0.000000	4.000000	24.000000	0.000000
22087.242000	-0.031714	0.586208	0.075172	81.090752	50.332546	83.951012	3.673753	0.000000	-3.391687	0.000000	0.000000	0.000000	-0.902445	0.063252	-0.615575	0.000000	0.000000	4.000000	24.000000	0.000000
22087.245334	-0.031714	0.586208	0.075172	81.090752	50.332546	83.951012	3.673753	0.000000	-3.391687	0.000000	0.000000	0.000000	-0.902445	0.063252	-0.615575	0.000000	0.000000	4.000000	24.000000	0.000000
22087.248667	-0.031714	0.586208	0.075172	80.714790	53.381580	87.912430	3.700964	0.000000	-3.361974	0.000000	0.000000	0.000000	-0.902445	0.063252	-0.615575	0.000000	0.000000	4.000000	24.000000	0.000000
22087.252000	-0.035135	0.586353	0.073581	80.714790	53.381580	87.912430	3.700964	0.000000	-3.361974	0.000000	0.000000	0.000000	-1.026409	0.043493	-0.477062	0.000000	0.000000	4.000000	24.000000	0.000000
22087.255334	-0.035135	0.586353	0.073581	80.714790	53.381580	87.912430	3.700964	0.000000	-3.361974	0.000000	0.000000	0.000000	-1.026409	0.043493	-0.477062	0.000000	0.000000	4.000000	24.000000	0.000000
22087.258667	-0.035135	0.586353	0.073581	80.336998	56.340298	91.395515	3.679069	0.000000	-3.243244	0.000000	0.000000	0.000000	-1.026409	0.043493	-0.477062	0.000000	0.000000	4.000000	24.000000	0.000000
22087.262000	-0.038896	0.586435	0.072390	80.336998	56.340298	91.395515	3.679069	0.000000	-3.243244	0.000000	0.000000	0.000000	-1.128293	0.024706	-0.357367	0.000000	0.000000	4.000000	24.000000	0.000000
22087.265334	-0.038896	0.586435	0.072390	80.336998	56.340298	91.395515	3.679069	0.000000	-3.243244	0.000000	0.000000	0.000000	-1.128293	0.024706	-0.357367	0.000000	0.000000	4.000000	24.000000	0.000000
22087.268667	-0.038896	0.586435	0.072390	79.965088	59.156727	93.762024	3.619508	0.000000	-3.055195	0.000000	0.000000	0.000000	-1.128293	0.024706	-0.357367	0.000000	0.000000	4.000000	24.000000	0.000000
22087.272000	-0.042980	0.586476	0.071609	79.965088	59.156727	93.762024	3.619508	0.000000	-3.055195	0.000000	0.000000	0.000000	-1.225227	0.012207	-0.234234	0.000000	0.000000	4.000000	24.000000	0.000000
22087.275334	-0.042980	0.586476	0.071609	79.965088	59.156727	93.762024	3.619508	0.000000	-3.055195	0.000000	0.000000	0.000000	-1.225227	0.012207	-0.234234	0.000000	0.000000	4.000000	24.000000	0.000000
22087.278667	-0.042980	0.586476	0.071609	79.595352	62.114792	96.219276	3.580469	0.000000	-2.850991	0.000000	0.000000	0.000000	-1.225227	0.012207	-0.234234	0.000000	0.000000	4.000000	24.000000	0.000000
22087.282000	-0.047364	0.586409	0.071148	79.595352	62.114792	96.219276	3.580469	0.000000	-2.850991	0.000000	0.000000	0.000000	-1.315087	-0.020166	-0.138504	0.000000	0.000000	4.000000	24.000000	0.000000
22087.285334	-0.047364	0.586409	0.071148	79.595352	62.114792	96.219276	3.580469	0.000000	-2.850991	0.000000	0.000000	0.000000	-1.315087	-0.020166	-0.138504	0.000000	0.000000	4.000000	24.000000	0.000000
22087.288667	-0.047364	0.586409	0.071148	79.190758	65.100624	99.190384	3.557385	0.000000	-2.631809	0.000000	0.000000	0.000000	-1.315087	-0.020166	-0.138504	0.000000	0.000000	4.000000	24.000000	0.000000
22087.292000	-0.051979	0.586263	0.070998	79.190758	65.100624	99.190384	3.557385	0.000000	-2.631809	0.000000	0.000000	0.000000	-1.384674	-0.043813	-0.044929	0.000000	0.000000	4.000000	24.000000	0.000000
22087.295334	-0.051979	0.586263	0.070998	79.190758	65.100624	99.190384	3.557385	0.000000	-2.631809	0.000000	0.000000	0.000000	-1.384674	-0.043813	-0.044929	0.000000	0.000000	4.000000	24.000000	0.000000
22087.298667	-0.051979	0.586263	0.070998	78.748657	67.926735	101.662521	3.549897	0.000000	-2.401031	0.000000	0.000000	0.000000	-1.384674	-0.043813	-0.044929	0.000000	0.000000	4.000000	24.000000	0.000000
22087.302000	-0.056688	0.586027	0.071193	78.748657	67.926735	101.662521	3.549897	0.000000	-2.401031	0.000000	0.000000	0.000000	-1.412560	-0.070645	0.058409	0.000000	0.000000	4.000000	24.000000	0.000000
22087.305334	-0.056688	0.586027	0.071193	78.748657	67.926735	101.662521	3.549897	0.000000	-2.401031	0.000000	0.000000	0.000000	-1.412560	-0.070645	0.058409	0.000000	0.000000	4.000000	24.000000	0.000000
22087.308667	-0.056688	0.586027	0.071193	78.259178	70.424965	103.230598	3.559632	0.000000	-2.165604	0.000000	0.000000	0.000000	-1.412560	-0.070645	0.058409	0.000000	0.000000	4.000000	24.000000	0.000000
22087.312000	-0.061376	0.585691	0.071766	78.259178	70.424965	103.230598	3.559632	0.000000	-2.165604	0.000000	0.000000	0.000000	-1.406545	-0.100850	0.171993	0.000000	0.000000	4.000000	24.000000	0.000000
22087.315334	-0.061376	0.585691	0.071766	78.259178	70.424965	103.230598	3.559632	0.000000	-2.165604	0.000000	0.000000	0.000000	-1.406545	-0.100850	0.171993	0.000000	0.000000	4.000000	24.000000	0.000000
22087.318667	-0.061376	0.585691	0.071766	77.752861	72.705070	104.526108	3.588297	0.000000	-1.931180	0.000000	0.000000	0.000000	-1.406545	-0.100850	0.171993	0.000000	0.000000	4.000000	24.000000	0.000000
22087.322000	-0.066025	0.585320	0.072684	77.752861	72.705070	104.526108	3.588297	0.000000	-1.931180	0.000000	0.000000	0.000000	-1.394587	-0.111419	0.275361	0.000000	0.000000	4.000000	24.000000	0.000000
22087.325334	-0.066025	0.585320	0.072684	77.752861	72.705070	104.526108	3.588297	0.000000	-1.931180	0.000000	0.000000	0.000000	-1.394587	-0.111419	0.275361	0.000000	0.000000	4.000000	24.000000	0.000000
22087.328667	-0.066025	0.585320	0.072684	77.299263	74.807678	106.052475	3.634191	0.000000	-1.698748	0.000000	0.000000	0.000000	-1.394587	-0.111419	0.275361	0.000000	0.000000	4.000000	24.000000	0.000000
22087.332000	-0.070570	0.584900	0.073979	77.299263	74.807678	106.052475	3.634191	0.000000	-1.698748	0.000000	0.000000	0.000000	-1.363371	-0.125739	0.388512	0.000000	0.000000	4.000000	24.000000	0.000000
22087.335334	-0.070570	0.584900	0.073979	77.299263	74.807678	106.052475	3.634191	0.000000	-1.698748	0.000000	0.000000	0.000000	-1.363371	-0.125739	0.388512	0.000000	0.000000	4.000000	24.000000	0.000000
22087.338667	-0.070570	0.584900	0.073979	76.987541	76.735710	107.335014	3.698943	0.000000	-1.471520	0.000000	0.000000	0.000000	-1.363371	-0.125739	0.388512	0.000000	0.000000	4.000000	24.000000	0.000000
22087.342000	-0.074922	0.584439	0.075705	76.987541	76.735710	107.335014	3.698943	0.000000	-1.471520	0.000000	0.000000	0.000000	-1.305731	-0.138388	0.517764	0.000000	0.000000	4.000000	24.000000	0.000000
22087.345334	-0.074922	0.584439	0.075705	76.987541	76.735710	107.335014	3.698943	0.000000	-1.471520	0.000000	0.000000	0.000000	-1.305731	-0.138388	0.517764	0.000000	0.000000	4.000000	24.000000	0.000000
22087.348667	-0.074922	0.584439	0.075705	76.820259	78.561073	108.391678	3.785237	0.000000	-1.253898	0.000000	0.000000	0.000000	-1.305731	-0.138388	0.517764	0.000000	0.000000	4.000000	24.000000	0.000000
22087.352000	-0.079013	0.584010	0.077877	76.820259	78.561073	108.391678	3.785237	0.000000	-1.253898	0.000000	0.000000	0.000000	-1.227261	-0.128873	0.651761	0.000000	0.000000	4.000000	24.000000	0.000000
22087.355334	-0.079013	0.584010	0.077877	76.820259	78.561073	108.391678	3.785237	0.000000	-1.253898	0.000000	0.000000	0.000000	-1.227261	-0.128873	0.651761	0.000000	0.000000	4.000000	24.000000	0.000000
22087.358667	-0.079013	0.584010	0.077877	76.711731	80.355019	109.610001	3.893864	0.000000	-1.049355	0.000000	0.000000	0.000000	-1.227261	-0.128873	0.651761	0.000000	0.000000	4.000000	24.000000	0.000000
22087.362000	-0.082747	0.583597	0.080538	76.711731	80.355019	109.610001	3.893864	0.000000	-1.049355	0.000000	0.000000	0.000000	-1.120363	-0.123690	0.798250	0.000000	0.000000	4.000000	24.000000	0.000000
22087.365334	-0.082747	0.583597	0.080538	76.711731	80.355019	109.610001	3.893864	0.000000	-1.049355	0.000000	0.000000	0.000000	-1.120363	-0.123690	0.798250	0.000000	0.000000	4.000000	24.000000	0.000000
22087.368667	-0.082747	0.583597	0.080538	76.581017	82.390724	111.257446	4.026906	0.000000	-0.862627	0.000000	0.000000	0.000000	-1.120363	-0.123690	0.798250	0.000000	0.000000	4.000000	24.000000	0.000000
22087.372000	-0.086046	0.583208	0.083681	76.581017	82.390724	111.257446	4.026906	0.000000	-0.862627	0.000000	0.000000	0.000000	-0.989465	-0.116807	0.942959	0.000000	0.000000	4.000000	24.000000	0.000000
22087.375334	-0.086046	0.583208	0.083681	76.581017	82.390724	111.257446	4.026906	0.000000	-0.862627	0.000000	0.000000	0.000000	-0.989465	-0.116807	0.942959	0.000000	0.000000	4.000000	24.000000	0.000000
22087.378667	-0.086046	0.583208	0.083681	76.386215	85.162430	113.560555	4.184065	0.000000	-0.697717	0.000000	0.000000	0.000000	-0.989465	-0.116807	0.942959	0.000000	0.000000	4.000000	24.000000	0.000000
22087.382000	-0.088803	0.582851	0.087182	76.386215	85.162430	113.560555	4.184065	0.000000	-0.697717	0.000000	0.000000	0.000000	-0.827205	-0.107013	1.050061	0.000000	0.000000	4.000000	24.000000	0.000000
22087.385334	-0.088803	0.582851	0.087182	76.386215	85.162430	113.560555	4.184065	0.000000	-0.697717	0.000000	0.000000	0.000000	-0.827205	-0.107013	1.050061	0.000000	0.000000	4.000000	24.000000	0.000000
22087.388667	-0.088803	0.582851	0.087182	76.096031	88.784698	116.431679	4.359076	0.000000	-0.559849	0.000000	0.000000	0.000000	-0.827205	-0.107013	1.050061	0.000000	0.000000	4.000000	24.000000	0.000000
22087.392000	-0.091021	0.582488	0.090949	76.096031	88.784698	116.431679	4.359076	0.000000	-0.559849	0.000000	0.000000	0.000000	-0.665440	-0.109087	1.130331	0.000000	0.000000	4.000000	24.000000	0.000000
22087.395334	-0.091021	0.582488	0.090949	76.096031	88.784698	116.431679	4.359076	0.000000	-0.559849	0.000000	0.000000	0.000000	-0.665440	-0.109087	1.130331	0.000000	0.000000	4.000000	24.000000	0.000000
22087.398667	-0.091021	0.582488	0.090949	75.806618	92.654434	119.639984	4.547464	0.000000	-0.448942	0.000000	0.000000	0.000000	-0.665440	-0.109087	1.130331	0.000000	0.000000	4.000000	24.000000	0.000000
22087.402000	-0.092703	0.582178	0.094912	75.806618	92.654434	119.639984	4.547464	0.000000	-0.448942	0.000000	0.000000	0.000000	-0.504499	-0.092735	1.188729	0.000000	0.000000	4.000000	24.000000	0.000000
22087.405334	-0.092703	0.582178	0.094912	75.806618	92.654434	119.639984	4.547464	0.000000	-0.448942	0.000000	0.000000	0.000000	-0.504499	-0.092735	1.188729	0.000000	0.000000	4.000000	24.000000	0.000000
22087.408667	-0.092703	0.582178	0.094912	75.612656	96.569527	123.018074	4.745585	0.000000	-0.364859	0.000000	0.000000	0.000000	-0.504499	-0.092735	1.188729	0.000000	0.000000	4.000000	24.000000	0.000000
22087.412000	-0.093886	0.581904	0.099048	75.612656	96.569527	123.018074	4.745585	0.000000	-0.364859	0.000000	0.000000	0.000000	-0.354979	-0.082345	1.240900	0.000000	0.000000	4.000000	24.000000	0.000000
22087.415334	-0.093886	0.581904	0.099048	75.612656	96.569527	123.018074	4.745585	0.000000	-0.364859	0.000000	0.000000	0.000000	-0.354979	-0.082345	1.240900	0.000000	0.000000	4.000000	24.000000	0.000000
22087.418667	-0.093886	0.581904	0.099048	75.507286	100.557281	126.477280	4.952402	0.000000	-0.305696	0.000000	0.000000	0.000000	-0.354979	-0.082345	1.240900	0.000000	0.000000	4.000000	24.000000	0.000000
22087.422000	-0.094430	0.581651	0.103245	75.507286	100.557281	126.477280	4.952402	0.000000	-0.305696	0.000000	0.000000	0.000000	-0.163250	-0.076008	1.258986	0.000000	0.000000	4.000000	24.000000	0.000000
22087.425334	-0.094430	0.581651	0.103245	75.507286	100.557281	126.477280	4.952402	0.000000	-0.305696	0.000000	0.000000	0.000000	-0.163250	-0.076008	1.258986	0.000000	0.000000	4.000000	24.000000	0.000000
22087.428667	-0.094430	0.581651	0.103245	75.490021	104.672371	130.008575	4.992740	0.000000	-0.269344	0.000000	0.000000	0.000000	-0.163250	-0.076008	1.258986	0.000000	0.000000	4.000000	24.000000	0.000000
22087.432000	-0.094443	0.581403	0.107407	75.490021	104.672371	130.008575	4.992740	0.000000	-0.269344	0.000000	0.000000	0.000000	-0.003726	-0.074170	1.248749	0.000000	0.000000	4.000000	24.000000	0.000000
22087.435334	-0.094443	0.581403	0.107407	75.490021	104.672371	130.008575	4.992740	0.000000	-0.269344	0.000000	0.000000	0.000000	-0.003726	-0.074170	1.248749	0.000000	0.000000	4.000000	24.000000	0.000000
22087.438667	-0.094443	0.581403	0.107407	75.552330	108.974060	133.626266	4.993320	0.000000	-0.258359	0.000000	0.000000	0.000000	-0.003726	-0.074170	1.248749	0.000000	0.000000	4.000000	24.000000	0.000000
22087.442000	-0.093983	0.581199	0.111458	75.552330	108.974060	133.626266	4.993320	0.000000	-0.258359	0.000000	0.000000	0.000000	0.137933	-0.061211	1.215220	0.000000	0.000000	4.000000	24.000000	0.000000
22087.445334	-0.093983	0.581199	0.111458	75.552330	108.974060	133.626266	4.993320	0.000000	-0.258359	0.000000	0.000000	0.000000	0.137933	-0.061211	1.215220	0.000000	0.000000	4.000000	24.000000	0.000000
22087.448667	-0.093983	0.581199	0.111458	75.663239	113.470291	137.346573	4.992729	0.000000	-0.269535	0.000000	0.000000	0.000000	0.137933	-0.061211	1.215220	0.000000	0.000000	4.000000	24.000000	0.000000
22087.452000	-0.092934	0.581022	0.115242	75.663239	113.470291	137.346573	4.992729	0.000000	-0.269535	0.000000	0.000000	0.000000	0.314622	-0.053250	1.135266	0.000000	0.000000	4.000000	24.000000	0.000000
22087.455334	-0.092934	0.581022	0.115242	75.663239	113.470291	137.346573	4.992729	0.000000	-0.269535	0.000000	0.000000	0.000000	0.314622	-0.053250	1.135266	0.000000	0.000000	4.000000	24.000000	0.000000
22087.458667	-0.092934	0.581022	0.115242	75.741341	118.059616	141.124771	4.990628	0.000000	-0.305991	0.000000	0.000000	0.000000	0.314622	-0.053250	1.135266	0.000000	0.000000	4.000000	24.000000	0.000000
22087.462000	-0.091368	0.580804	0.118724	75.741341	118.059616	141.124771	4.990628	0.000000	-0.305991	0.000000	0.000000	0.000000	0.469813	-0.065441	1.044485	0.000000	0.000000	4.000000	24.000000	0.000000
22087.465334	-0.091368	0.580804	0.118724	75.741341	118.059616	141.124771	4.990628	0.000000	-0.305991	0.000000	0.000000	0.000000	0.469813	-0.065441	1.044485	0.000000	0.000000	4.000000	24.000000	0.000000
22087.468667	-0.091368	0.580804	0.118724	75.727623	122.483391	144.765610	4.986836	0.000000	-0.362571	0.000000	0.000000	0.000000	0.469813	-0.065441	1.044485	0.000000	0.000000	4.000000	24.000000	0.000000
22087.472000	-0.089376	0.580661	0.121785	75.727623	122.483391	144.765610	4.986836	0.000000	-0.362571	0.000000	0.000000	0.000000	0.597640	-0.042878	0.918488	0.000000	0.000000	4.000000	24.000000	0.000000
22087.475334	-0.089376	0.580661	0.121785	75.727623	122.483391	144.765610	4.986836	0.000000	-0.362571	0.000000	0.000000	0.000000	0.597640	-0.042878	0.918488	0.000000	0.000000	4.000000	24.000000	0.000000
22087.478667	-0.089376	0.580661	0.121785	75.607422	126.593498	148.132874	4.981083	0.000000	-0.434528	0.000000	0.000000	0.000000	0.597640	-0.042878	0.918488	0.000000	0.000000	4.000000	24.000000	0.000000
22087.482000	-0.086981	0.580590	0.124386	75.607422	126.593498	148.132874	4.981083	0.000000	-0.434528	0.000000	0.000000	0.000000	0.718454	-0.021239	0.780147	0.000000	0.000000	4.000000	24.000000	0.000000
22087.485334	-0.086981	0.580590	0.124386	75.607422	126.593498	148.132874	4.981083	0.000000	-0.434528	0.000000	0.000000	0.000000	0.718454	-0.021239	0.780147	0.000000	0.000000	4.000000	24.000000	0.000000
22087.488667	-0.086981	0.580590	0.124386	75.439812	130.182953	151.040482	4.972836	0.000000	-0.520483	0.000000	0.000000	0.000000	0.718454	-0.021239	0.780147	0.000000	0.000000	4.000000	24.000000	0.000000
22087.492000	-0.084293	0.580588	0.126471	75.439812	130.182953	151.040482	4.972836	0.000000	-0.520483	0.000000	0.000000	0.000000	0.806536	-0.000655	0.625642	0.000000	0.000000	4.000000	24.000000	0.000000
22087.495334	-0.084293	0.580588	0.126471	75.439812	130.182953	151.040482	4.972836	0.000000	-0.520483	0.000000	0.000000	0.000000	0.806536	-0.000655	0.625642	0.000000	0.000000	4.000000	24.000000	0.000000
22087.498667	-0.084293	0.580588	0.126471	75.448654	132.808212	153.043671	4.961878	0.000000	-0.616249	0.000000	0.000000	0.000000	0.806536	-0.000655	0.625642	0.000000	0.000000	4.000000	24.000000	0.000000
22087.502000	-0.081370	0.580669	0.128011	75.448654	132.808212	153.043671	4.961878	0.000000	-0.616249	0.000000	0.000000	0.000000	0.876922	0.024488	0.462022	0.000000	0.000000	4.000000	24.000000	0.000000
22087.505334	-0.081370	0.580669	0.128011	75.448654	132.808212	153.043671	4.961878	0.000000	-0.616249	0.000000	0.000000	0.000000	0.876922	0.024488	0.462022	0.000000	0.000000	4.000000	24.000000	0.000000
22087.508667	-0.081370	0.580669	0.128011	75.850410	134.151337	153.827835	4.947874	0.000000	-0.720099	0.000000	0.000000	0.000000	0.876922	0.024488	0.462022	0.000000	0.000000	4.000000	24.000000	0.000000
22087.512000	-0.078285	0.580852	0.129070	75.850410	134.151337	153.827835	4.947874	0.000000	-0.720099	0.000000	0.000000	0.000000	0.925308	0.054830	0.317576	0.000000	0.000000	4.000000	24.000000	0.000000
22087.515334	-0.078285	0.580852	0.129070	75.850410	134.151337	153.827835	4.947874	0.000000	-0.720099	0.000000	0.000000	0.000000	0.925308	0.054830	0.317576	0.000000	0.000000	4.000000	24.000000	0.000000
22087.518667	-0.078285	0.580852	0.129070	76.399719	134.846985	154.209671	4.930706	0.000000	-0.829543	0.000000	0.000000	0.000000	0.925308	0.054830	0.317576	0.000000	0.000000	4.000000	24.000000	0.000000
22087.522000	-0.075125	0.581077	0.129590	76.399719	134.846985	154.209671	4.930706	0.000000	-0.829543	0.000000	0.000000	0.000000	0.948076	0.067389	0.156123	0.000000	0.000000	4.000000	24.000000	0.000000
22087.525334	-0.075125	0.581077	0.129590	76.399719	134.846985	154.209671	4.930706	0.000000	-0.829543	0.000000	0.000000	0.000000	0.948076	0.067389	0.156123	0.000000	0.000000	4.000000	24.000000	0.000000
22087.528667	-0.075125	0.581077	0.129590	76.956062	135.064896	154.659683	4.910357	0.000000	-0.942548	0.000000	0.000000	0.000000	0.948076	0.067389	0.156123	0.000000	0.000000	4.000000	24.000000	0.000000
22087.532000	-0.071922	0.581387	0.129540	76.956062	135.064896	154.659683	4.910357	0.000000	-0.942548	0.000000	0.000000	0.000000	0.960954	0.093194	-0.015124	0.000000	0.000000	4.000000	24.000000	0.000000
22087.535334	-0.071922	0.581387	0.129540	76.956062	135.064896	154.659683	4.910357	0.000000	-0.942548	0.000000	0.000000	0.000000	0.960954	0.093194	-0.015124	0.000000	0.000000	4.000000	24.000000	0.000000
22087.538667	-0.071922	0.581387	0.129540	77.509476	134.825211	155.435242	4.886528	0.000000	-1.059170	0.000000	0.000000	0.000000	0.960954	0.093194	-0.015124	0.000000	0.000000	4.000000	24.000000	0.000000
22087.542000	-0.068750	0.581766	0.128991	77.509476	134.825211	155.435242	4.886528	0.000000	-1.059170	0.000000	0.000000	0.000000	0.951678	0.113540	-0.164851	0.000000	0.000000	4.000000	24.000000	0.000000
22087.545334	-0.068750	0.581766	0.128991	77.509476	134.825211	155.435242	4.886528	0.000000	-1.059170	0.000000	0.000000	0.000000	0.951678	0.113540	-0.164851	0.000000	0.000000	4.000000	24.000000	0.000000
22087.548667	-0.068750	0.581766	0.128991	78.066170	134.339920	156.016663	4.859423	0.000000	-1.177289	0.000000	0.000000	0.000000	0.951678	0.113540	-0.164851	0.000000	0.000000	4.000000	24.000000	0.000000
22087.552000	-0.065588	0.582262	0.127952	78.066170	134.339920	156.016663	4.859423	0.000000	-1.177289	0.000000	0.000000	0.000000	0.948339	0.148840	-0.311478	0.000000	0.000000	4.000000	24.000000	0.000000
22087.555334	-0.065588	0.582262	0.127952	78.066170	134.339920	156.016663	4.859423	0.000000	-1.177289	0.000000	0.000000	0.000000	0.948339	0.148840	-0.311478	0.000000	0.000000	4.000000	24.000000	0.000000
22087.558667	-0.065588	0.582262	0.127952	78.648575	133.726181	156.081635	4.828430	0.000000	-1.298562	0.000000	0.000000	0.000000	0.948339	0.148840	-0.311478	0.000000	0.000000	4.000000	24.000000	0.000000
22087.562000	-0.062513	0.582864	0.126534	78.648575	133.726181	156.081635	4.828430	0.000000	-1.298562	0.000000	0.000000	0.000000	0.922612	0.180537	-0.425464	0.000000	0.000000	4.000000	24.000000	0.000000
22087.565334	-0.062513	0.582864	0.126534	78.648575	133.726181	156.081635	4.828430	0.000000	-1.298562	0.000000	0.000000	0.000000	0.922612	0.180537	-0.425464	0.000000	0.000000	4.000000	24.000000	0.000000
22087.568667	-0.062513	0.582864	0.126534	79.240860	132.825226	156.048111	4.794039	0.000000	-1.420281	0.000000	0.000000	0.000000	0.922612	0.180537	-0.425464	0.000000	0.000000	4.000000	24.000000	0.000000
22087.572000	-0.059617	0.583564	0.124785	79.240860	132.825226	156.048111	4.794039	0.000000	-1.420281	0.000000	0.000000	0.000000	0.868946	0.210010	-0.524674	0.000000	0.000000	4.000000	24.000000	0.000000
22087.575334	-0.059617	0.583564	0.124785	79.240860	132.825226	156.048111	4.794039	0.000000	-1.420281	0.000000	0.000000	0.000000	0.868946	0.210010	-0.524674	0.000000	0.000000	4.000000	24.000000	0.000000
22087.578667	-0.059617	0.583564	0.124785	79.849113	131.650864	155.777481	4.757091	0.000000	-1.539508	0.000000	0.000000	0.000000	0.868946	0.210010	-0.524674	0.000000	0.000000	4.000000	24.000000	0.000000
22087.582000	-0.056910	0.584395	0.122795	79.849113	131.650864	155.777481	4.757091	0.000000	-1.539508	0.000000	0.000000	0.000000	0.812010	0.249218	-0.597139	0.000000	0.000000	4.000000	24.000000	0.000000
22087.585334	-0.056910	0.584395	0.122795	79.849113	131.650864	155.777481	4.757091	0.000000	-1.539508	0.000000	0.000000	0.000000	0.812010	0.249218	-0.597139	0.000000	0.000000	4.000000	24.000000	0.000000
22087.588667	-0.056910	0.584395	0.122795	80.488342	130.244720	155.207932	4.717948	0.000000	-1.655586	0.000000	0.000000	0.000000	0.812010	0.249218	-0.597139	0.000000	0.000000	4.000000	24.000000	0.000000
22087.592000	-0.054367	0.585289	0.120580	80.488342	130.244720	155.207932	4.717948	0.000000	-1.655586	0.000000	0.000000	0.000000	0.762735	0.268419	-0.664399	0.000000	0.000000	4.000000	24.000000	0.000000
22087.595334	-0.054367	0.585289	0.120580	80.488342	130.244720	155.207932	4.717948	0.000000	-1.655586	0.000000	0.000000	0.000000	0.762735	0.268419	-0.664399	0.000000	0.000000	4.000000	24.000000	0.000000
22087.598667	-0.054367	0.585289	0.120580	81.171875	128.508469	154.116653	4.676332	0.000000	-1.769723	0.000000	0.000000	0.000000	0.762735	0.268419	-0.664399	0.000000	0.000000	4.000000	24.000000	0.000000
22087.602000	-0.052159	0.586210	0.118193	81.171875	128.508469	154.116653	4.676332	0.000000	-1.769723	0.000000	0.000000	0.000000	0.662394	0.276271	-0.716137	0.000000	0.000000	4.000000	24.000000	0.000000
22087.605334	-0.052159	0.586210	0.118193	81.171875	128.508469	154.116653	4.676332	0.000000	-1.769723	0.000000	0.000000	0.000000	0.662394	0.276271	-0.716137	0.000000	0.000000	4.000000	24.000000	0.000000
22087.608667	-0.052159	0.586210	0.118193	81.908081	126.252357	152.169388	4.634726	0.000000	-1.875984	0.000000	0.000000	0.000000	0.662394	0.276271	-0.716137	0.000000	0.000000	4.000000	24.000000	0.000000
22087.612000	-0.050290	0.587172	0.115710	81.908081	126.252357	152.169388	4.634726	0.000000	-1.875984	0.000000	0.000000	0.000000	0.560936	0.288596	-0.744787	0.000000	0.000000	4.000000	24.000000	0.000000
22087.615334	-0.050290	0.587172	0.115710	81.908081	126.252357	152.169388	4.634726	0.000000	-1.875984	0.000000	0.000000	0.000000	0.560936	0.288596	-0.744787	0.000000	0.000000	4.000000	24.000000	0.000000
22087.618667	-0.050290	0.587172	0.115710	82.641373	123.013931	149.153244	4.593995	0.000000	-1.973629	0.000000	0.000000	0.000000	0.560936	0.288596	-0.744787	0.000000	0.000000	4.000000	24.000000	0.000000
22087.622000	-0.048841	0.588089	0.113186	82.641373	123.013931	149.153244	4.593995	0.000000	-1.973629	0.000000	0.000000	0.000000	0.434734	0.274960	-0.757134	0.000000	0.000000	4.000000	24.000000	0.000000
22087.625334	-0.048841	0.588089	0.113186	82.641373	123.013931	149.153244	4.593995	0.000000	-1.973629	0.000000	0.000000	0.000000	0.434734	0.274960	-0.757134	0.000000	0.000000	4.000000	24.000000	0.000000
22087.628667	-0.048841	0.588089	0.113186	83.283035	118.236900	144.747879	4.556203	0.000000	-2.059371	0.000000	0.000000	0.000000	0.434734	0.274960	-0.757134	0.000000	0.000000	4.000000	24.000000	0.000000
22087.632000	-0.047867	0.588977	0.110695	83.283035	118.236900	144.747879	4.556203	0.000000	-2.059371	0.000000	0.000000	0.000000	0.292082	0.266599	-0.747462	0.000000	0.000000	4.000000	24.000000	0.000000
22087.635334	-0.047867	0.588977	0.110695	83.283035	118.236900	144.747879	4.556203	0.000000	-2.059371	0.000000	0.000000	0.000000	0.292082	0.266599	-0.747462	0.000000	0.000000	4.000000	24.000000	0.000000
22087.638667	-0.047867	0.588977	0.110695	83.764198	111.778511	138.587051	4.523442	0.000000	-2.130368	0.000000	0.000000	0.000000	0.292082	0.266599	-0.747462	0.000000	0.000000	4.000000	24.000000	0.000000
22087.642000	-0.047293	0.589885	0.108373	83.764198	111.778511	138.587051	4.523442	0.000000	-2.130368	0.000000	0.000000	0.000000	0.172277	0.272448	-0.696702	0.000000	0.000000	4.000000	24.000000	0.000000
22087.645334	-0.047293	0.589885	0.108373	83.764198	111.778511	138.587051	4.523442	0.000000	-2.130368	0.000000	0.000000	0.000000	0.172277	0.272448	-0.696702	0.000000	0.000000	4.000000	24.000000	0.000000
22087.648667	-0.047293	0.589885	0.108373	84.139572	104.534950	131.464264	4.496412	0.000000	-2.186844	0.000000	0.000000	0.000000	0.172277	0.272448	-0.696702	0.000000	0.000000	4.000000	24.000000	0.000000
22087.652000	-0.047064	0.590731	0.106286	84.139572	104.534950	131.464264	4.496412	0.000000	-2.186844	0.000000	0.000000	0.000000	0.068514	0.253755	-0.626084	0.000000	0.000000	4.000000	24.000000	0.000000
22087.655334	-0.047064	0.590731	0.106286	84.139572	104.534950	131.464264	4.496412	0.000000	-2.186844	0.000000	0.000000	0.000000	0.068514	0.253755	-0.626084	0.000000	0.000000	4.000000	24.000000	0.000000
22087.658667	-0.047064	0.590731	0.106286	84.379387	96.661842	123.675941	4.475619	0.000000	-2.229088	0.000000	0.000000	0.000000	0.068514	0.253755	-0.626084	0.000000	0.000000	4.000000	24.000000	0.000000
22087.662000	-0.047101	0.591527	0.104480	84.379387	96.661842	123.675941	4.475619	0.000000	-2.229088	0.000000	0.000000	0.000000	-0.011149	0.238696	-0.541574	0.000000	0.000000	4.000000	24.000000	0.000000
22087.665334	-0.047101	0.591527	0.104480	84.379387	96.661842	123.675941	4.475619	0.000000	-2.229088	0.000000	0.000000	0.000000	-0.011149	0.238696	-0.541574	0.000000	0.000000	4.000000	24.000000	0.000000
22087.668667	-0.047101	0.591527	0.104480	84.444618	88.531204	115.706154	4.460836	0.000000	-2.258527	0.000000	0.000000	0.000000	-0.011149	0.238696	-0.541574	0.000000	0.000000	4.000000	24.000000	0.000000
22087.672000	-0.047457	0.592295	0.102969	84.444618	88.531204	115.706154	4.460836	0.000000	-2.258527	0.000000	0.000000	0.000000	-0.106587	0.230527	-0.453436	0.000000	0.000000	4.000000	24.000000	0.000000
22087.675334	-0.047457	0.592295	0.102969	84.444618	88.531204	115.706154	4.460836	0.000000	-2.258527	0.000000	0.000000	0.000000	-0.106587	0.230527	-0.453436	0.000000	0.000000	4.000000	24.000000	0.000000
22087.678667	-0.047457	0.592295	0.102969	84.353195	81.121086	108.509720	4.453668	0.000000	-2.272629	0.000000	0.000000	0.000000	-0.106587	0.230527	-0.453436	0.000000	0.000000	4.000000	24.000000	0.000000
22087.682000	-0.048127	0.593019	0.101737	84.353195	81.121086	108.509720	4.453668	0.000000	-2.272629	0.000000	0.000000	0.000000	-0.201203	0.217236	-0.369609	0.000000	0.000000	4.000000	24.000000	0.000000
22087.685334	-0.048127	0.593019	0.101737	84.353195	81.121086	108.509720	4.453668	0.000000	-2.272629	0.000000	0.000000	0.000000	-0.201203	0.217236	-0.369609	0.000000	0.000000	4.000000	24.000000	0.000000
22087.688667	-0.048127	0.593019	0.101737	84.208839	77.442017	105.050072	4.454412	0.000000	-2.271170	0.000000	0.000000	0.000000	-0.201203	0.217236	-0.369609	0.000000	0.000000	4.000000	24.000000	0.000000
22087.692000	-0.049055	0.593673	0.100736	84.208839	77.442017	105.050072	4.454412	0.000000	-2.271170	0.000000	0.000000	0.000000	-0.278366	0.195900	-0.300202	0.000000	0.000000	4.000000	24.000000	0.000000
22087.695334	-0.049055	0.593673	0.100736	84.208839	77.442017	105.050072	4.454412	0.000000	-2.271170	0.000000	0.000000	0.000000	-0.278366	0.195900	-0.300202	0.000000	0.000000	4.000000	24.000000	0.000000
22087.698667	-0.049055	0.593673	0.100736	84.069550	78.671509	106.508217	4.461874	0.000000	-2.256475	0.000000	0.000000	0.000000	-0.278366	0.195900	-0.300202	0.000000	0.000000	4.000000	24.000000	0.000000
22087.702000	-0.050285	0.594248	0.099864	84.069550	78.671509	106.508217	4.461874	0.000000	-2.256475	0.000000	0.000000	0.000000	-0.368800	0.172751	-0.261656	0.000000	0.000000	4.000000	24.000000	0.000000
22087.705334	-0.050285	0.594248	0.099864	84.069550	78.671509	106.508217	4.461874	0.000000	-2.256475	0.000000	0.000000	0.000000	-0.368800	0.172751	-0.261656	0.000000	0.000000	4.000000	24.000000	0.000000
22087.708667	-0.050285	0.594248	0.099864	83.907127	81.124229	109.217575	4.476014	0.000000	-2.228296	0.000000	0.000000	0.000000	-0.368800	0.172751	-0.261656	0.000000	0.000000	4.000000	24.000000	0.000000
22087.712000	-0.051661	0.594727	0.099179	83.907127	81.124229	109.217575	4.476014	0.000000	-2.228296	0.000000	0.000000	0.000000	-0.412883	0.143536	-0.205641	0.000000	0.000000	4.000000	24.000000	0.000000
22087.715334	-0.051661	0.594727	0.099179	83.907127	81.124229	109.217575	4.476014	0.000000	-2.228296	0.000000	0.000000	0.000000	-0.412883	0.143536	-0.205641	0.000000	0.000000	4.000000	24.000000	0.000000
22087.718667	-0.051661	0.594727	0.099179	83.712509	83.543488	111.919724	4.494569	0.000000	-2.190628	0.000000	0.000000	0.000000	-0.412883	0.143536	-0.205641	0.000000	0.000000	4.000000	24.000000	0.000000
22087.722000	-0.053241	0.595068	0.098704	83.712509	83.543488	111.919724	4.494569	0.000000	-2.190628	0.000000	0.000000	0.000000	-0.473990	0.102303	-0.142333	0.000000	0.000000	4.000000	24.000000	0.000000
22087.725334	-0.053241	0.595068	0.098704	83.712509	83.543488	111.919724	4.494569	0.000000	-2.190628	0.000000	0.000000	0.000000	-0.473990	0.102303	-0.142333	0.000000	0.000000	4.000000	24.000000	0.000000
22087.728667	-0.053241	0.595068	0.098704	83.483383	85.535912	114.229904	4.518609	0.000000	-2.140601	0.000000	0.000000	0.000000	-0.473990	0.102303	-0.142333	0.000000	0.000000	4.000000	24.000000	0.000000
22087.732000	-0.054999	0.595303	0.098434	83.483383	85.535912	114.229904	4.518609	0.000000	-2.140601	0.000000	0.000000	0.000000	-0.527429	0.070426	-0.080900	0.000000	0.000000	4.000000	24.000000	0.000000
22087.735334	-0.054999	0.595303	0.098434	83.483383	85.535912	114.229904	4.518609	0.000000	-2.140601	0.000000	0.000000	0.000000	-0.527429	0.070426	-0.080900	0.000000	0.000000	4.000000	24.000000	0.000000
22087.738667	-0.054999	0.595303	0.098434	83.256744	87.094376	116.110321	4.547330	0.000000	-2.078891	0.000000	0.000000	0.000000	-0.527429	0.070426	-0.080900	0.000000	0.000000	4.000000	24.000000	0.000000
22087.742000	-0.056829	0.595392	0.098349	83.256744	87.094376	116.110321	4.547330	0.000000	-2.078891	0.000000	0.000000	0.000000	-0.548879	0.026706	-0.025692	0.000000	0.000000	4.000000	24.000000	0.000000
22087.745334	-0.056829	0.595392	0.098349	83.256744	87.094376	116.110321	4.547330	0.000000	-2.078891	0.000000	0.000000	0.000000	-0.548879	0.026706	-0.025692	0.000000	0.000000	4.000000	24.000000	0.000000
22087.748667	-0.056829	0.595392	0.098349	83.036972	88.113922	117.454964	4.578325	0.000000	-2.009712	0.000000	0.000000	0.000000	-0.548879	0.026706	-0.025692	0.000000	0.000000	4.000000	24.000000	0.000000
22087.752000	-0.058735	0.595375	0.098476	83.036972	88.113922	117.454964	4.578325	0.000000	-2.009712	0.000000	0.000000	0.000000	-0.571839	-0.005082	0.038296	0.000000	0.000000	4.000000	24.000000	0.000000
22087.755334	-0.058735	0.595375	0.098476	83.036972	88.113922	117.454964	4.578325	0.000000	-2.009712	0.000000	0.000000	0.000000	-0.571839	-0.005082	0.038296	0.000000	0.000000	4.000000	24.000000	0.000000
22087.758667	-0.058735	0.595375	0.098476	82.815399	88.649132	118.307663	4.611494	0.000000	-1.932387	0.000000	0.000000	0.000000	-0.571839	-0.005082	0.038296	0.000000	0.000000	4.000000	24.000000	0.000000
22087.762000	-0.060667	0.595251	0.098822	82.815399	88.649132	118.307663	4.611494	0.000000	-1.932387	0.000000	0.000000	0.000000	-0.579643	-0.037009	0.103723	0.000000	0.000000	4.000000	24.000000	0.000000
22087.765334	-0.060667	0.595251	0.098822	82.815399	88.649132	118.307663	4.611494	0.000000	-1.932387	0.000000	0.000000	0.000000	-0.579643	-0.037009	0.103723	0.000000	0.000000	4.000000	24.000000	0.000000
22087.768667	-0.060667	0.595251	0.098822	82.607315	88.736015	118.435875	4.645549	0.000000	-1.849018	0.000000	0.000000	0.000000	-0.579643	-0.037009	0.103723	0.000000	0.000000	4.000000	24.000000	0.000000
22087.772000	-0.062500	0.595080	0.099445	82.607315	88.736015	118.435875	4.645549	0.000000	-1.849018	0.000000	0.000000	0.000000	-0.549989	-0.051209	0.186879	0.000000	0.000000	4.000000	24.000000	0.000000
22087.775334	-0.062500	0.595080	0.099445	82.607315	88.736015	118.435875	4.645549	0.000000	-1.849018	0.000000	0.000000	0.000000	-0.549989	-0.051209	0.186879	0.000000	0.000000	4.000000	24.000000	0.000000
22087.778667	-0.062500	0.595080	0.099445	82.412064	88.417366	117.240379	4.678422	0.000000	-1.764190	0.000000	0.000000	0.000000	-0.549989	-0.051209	0.186879	0.000000	0.000000	4.000000	24.000000	0.000000
22087.782000	-0.064233	0.594821	0.100316	82.412064	88.417366	117.240379	4.678422	0.000000	-1.764190	0.000000	0.000000	0.000000	-0.519902	-0.077707	0.261185	0.000000	0.000000	4.000000	24.000000	0.000000
22087.785334	-0.064233	0.594821	0.100316	82.412064	88.417366	117.240379	4.678422	0.000000	-1.764190	0.000000	0.000000	0.000000	-0.519902	-0.077707	0.261185	0.000000	0.000000	4.000000	24.000000	0.000000
22087.788667	-0.064233	0.594821	0.100316	82.215080	87.838814	115.807114	4.709604	0.000000	-1.679175	0.000000	0.000000	0.000000	-0.519902	-0.077707	0.261185	0.000000	0.000000	4.000000	24.000000	0.000000
22087.792000	-0.065815	0.594523	0.101448	82.215080	87.838814	115.807114	4.709604	0.000000	-1.679175	0.000000	0.000000	0.000000	-0.474570	-0.089441	0.339677	0.000000	0.000000	4.000000	24.000000	0.000000
22087.795334	-0.065815	0.594523	0.101448	82.215080	87.838814	115.807114	4.709604	0.000000	-1.679175	0.000000	0.000000	0.000000	-0.474570	-0.089441	0.339677	0.000000	0.000000	4.000000	24.000000	0.000000
22087.798667	-0.065815	0.594523	0.101448	82.041000	87.250191	115.011261	4.738221	0.000000	-1.596639	0.000000	0.000000	0.000000	-0.474570	-0.089441	0.339677	0.000000	0.000000	4.000000	24.000000	0.000000
22087.802000	-0.067213	0.594186	0.102786	82.041000	87.250191	115.011261	4.738221	0.000000	-1.596639	0.000000	0.000000	0.000000	-0.419312	-0.101128	0.401378	0.000000	0.000000	4.000000	24.000000	0.000000
22087.805334	-0.067213	0.594186	0.102786	82.041000	87.250191	115.011261	4.738221	0.000000	-1.596639	0.000000	0.000000	0.000000	-0.419312	-0.101128	0.401378	0.000000	0.000000	4.000000	24.000000	0.000000
22087.808667	-0.067213	0.594186	0.102786	81.934059	86.963142	114.611794	4.763521	0.000000	-1.519495	0.000000	0.000000	0.000000	-0.419312	-0.101128	0.401378	0.000000	0.000000	4.000000	24.000000	0.000000
22087.812000	-0.068402	0.593798	0.104356	81.934059	86.963142	114.611794	4.763521	0.000000	-1.519495	0.000000	0.000000	0.000000	-0.356740	-0.116537	0.470930	0.000000	0.000000	4.000000	24.000000	0.000000
22087.815334	-0.068402	0.593798	0.104356	81.934059	86.963142	114.611794	4.763521	0.000000	-1.519495	0.000000	0.000000	0.000000	-0.356740	-0.116537	0.470930	0.000000	0.000000	4.000000	24.000000	0.000000
22087.818667	-0.068402	0.593798	0.104356	81.899818	87.566376	114.867134	4.785438	0.000000	-1.448994	0.000000	0.000000	0.000000	-0.356740	-0.116537	0.470930	0.000000	0.000000	4.000000	24.000000	0.000000
22087.822000	-0.069318	0.593369	0.106083	81.899818	87.566376	114.867134	4.785438	0.000000	-1.448994	0.000000	0.000000	0.000000	-0.274793	-0.128544	0.518073	0.000000	0.000000	4.000000	24.000000	0.000000
22087.825334	-0.069318	0.593369	0.106083	81.899818	87.566376	114.867134	4.785438	0.000000	-1.448994	0.000000	0.000000	0.000000	-0.274793	-0.128544	0.518073	0.000000	0.000000	4.000000	24.000000	0.000000
22087.828667	-0.069318	0.593369	0.106083	81.830696	89.718369	116.697990	4.803136	0.000000	-1.389204	0.000000	0.000000	0.000000	-0.274793	-0.128544	0.518073	0.000000	0.000000	4.000000	24.000000	0.000000
22087.832000	-0.069948	0.592913	0.107886	81.830696	89.718369	116.697990	4.803136	0.000000	-1.389204	0.000000	0.000000	0.000000	-0.189123	-0.136921	0.540983	0.000000	0.000000	4.000000	24.000000	0.000000
22087.835334	-0.069948	0.592913	0.107886	81.830696	89.718369	116.697990	4.803136	0.000000	-1.389204	0.000000	0.000000	0.000000	-0.189123	-0.136921	0.540983	0.000000	0.000000	4.000000	24.000000	0.000000
22087.838667	-0.069948	0.592913	0.107886	81.696999	93.194679	119.833267	4.816628	0.000000	-1.341677	0.000000	0.000000	0.000000	-0.189123	-0.136921	0.540983	0.000000	0.000000	4.000000	24.000000	0.000000
22087.842000	-0.070292	0.592448	0.109781	81.696999	93.194679	119.833267	4.816628	0.000000	-1.341677	0.000000	0.000000	0.000000	-0.103169	-0.139474	0.568544	0.000000	0.000000	4.000000	24.000000	0.000000
22087.845334	-0.070292	0.592448	0.109781	81.696999	93.194679	119.833267	4.816628	0.000000	-1.341677	0.000000	0.000000	0.000000	-0.103169	-0.139474	0.568544	0.000000	0.000000	4.000000	24.000000	0.000000
22087.848667	-0.070292	0.592448	0.109781	81.513855	96.958908	123.078278	4.826404	0.000000	-1.306072	0.000000	0.000000	0.000000	-0.103169	-0.139474	0.568544	0.000000	0.000000	4.000000	24.000000	0.000000
22087.852000	-0.070342	0.591965	0.111731	81.513855	96.958908	123.078278	4.826404	0.000000	-1.306072	0.000000	0.000000	0.000000	-0.014953	-0.144781	0.585087	0.000000	0.000000	4.000000	24.000000	0.000000
22087.855334	-0.070342	0.591965	0.111731	81.513855	96.958908	123.078278	4.826404	0.000000	-1.306072	0.000000	0.000000	0.000000	-0.014953	-0.144781	0.585087	0.000000	0.000000	4.000000	24.000000	0.000000
22087.858667	-0.070342	0.591965	0.111731	81.299377	100.534386	126.296112	4.832647	0.000000	-1.282779	0.000000	0.000000	0.000000	-0.014953	-0.144781	0.585087	0.000000	0.000000	4.000000	24.000000	0.000000
22087.862000	-0.070089	0.591488	0.113693	81.299377	100.534386	126.296112	4.832647	0.000000	-1.282779	0.000000	0.000000	0.000000	0.075817	-0.143330	0.588360	0.000000	0.000000	4.000000	24.000000	0.000000
22087.865334	-0.070089	0.591488	0.113693	81.299377	100.534386	126.296112	4.832647	0.000000	-1.282779	0.000000	0.000000	0.000000	0.075817	-0.143330	0.588360	0.000000	0.000000	4.000000	24.000000	0.000000
22087.868667	-0.070089	0.591488	0.113693	81.070320	103.781258	129.428482	4.835460	0.000000	-1.272133	0.000000	0.000000	0.000000	0.075817	-0.143330	0.588360	0.000000	0.000000	4.000000	24.000000	0.000000
22087.872000	-0.069608	0.591006	0.115618	81.070320	103.781258	129.428482	4.835460	0.000000	-1.272133	0.000000	0.000000	0.000000	0.144354	-0.144408	0.577526	0.000000	0.000000	4.000000	24.000000	0.000000
22087.875334	-0.069608	0.591006	0.115618	81.070320	103.781258	129.428482	4.835460	0.000000	-1.272133	0.000000	0.000000	0.000000	0.144354	-0.144408	0.577526	0.000000	0.000000	4.000000	24.000000	0.000000
22087.878667	-0.069608	0.591006	0.115618	80.826088	106.762283	132.269333	4.835720	0.000000	-1.271144	0.000000	0.000000	0.000000	0.144354	-0.144408	0.577526	0.000000	0.000000	4.000000	24.000000	0.000000
22087.882000	-0.068798	0.590540	0.117377	80.826088	106.762283	132.269333	4.835720	0.000000	-1.271144	0.000000	0.000000	0.000000	0.243029	-0.140019	0.527709	0.000000	0.000000	4.000000	24.000000	0.000000
22087.885334	-0.068798	0.590540	0.117377	80.826088	106.762283	132.269333	4.835720	0.000000	-1.271144	0.000000	0.000000	0.000000	0.243029	-0.140019	0.527709	0.000000	0.000000	4.000000	24.000000	0.000000
22087.888667	-0.068798	0.590540	0.117377	80.572975	109.505959	134.852066	4.832182	0.000000	-1.284529	0.000000	0.000000	0.000000	0.243029	-0.140019	0.527709	0.000000	0.000000	4.000000	24.000000	0.000000
22087.892000	-0.067727	0.590063	0.118849	80.572975	109.505959	134.852066	4.832182	0.000000	-1.284529	0.000000	0.000000	0.000000	0.321451	-0.142830	0.441822	0.000000	0.000000	4.000000	24.000000	0.000000
22087.895334	-0.067727	0.590063	0.118849	80.572975	109.505959	134.852066	4.832182	0.000000	-1.284529	0.000000	0.000000	0.000000	0.321451	-0.142830	0.441822	0.000000	0.000000	4.000000	24.000000	0.000000
22087.898667	-0.067727	0.590063	0.118849	80.324738	111.980347	137.151093	4.825259	0.000000	-1.310297	0.000000	0.000000	0.000000	0.321451	-0.142830	0.441822	0.000000	0.000000	4.000000	24.000000	0.000000
22087.902000	-0.066417	0.589655	0.119996	80.324738	111.980347	137.151093	4.825259	0.000000	-1.310297	0.000000	0.000000	0.000000	0.392765	-0.122491	0.344002	0.000000	0.000000	4.000000	24.000000	0.000000
22087.905334	-0.066417	0.589655	0.119996	80.324738	111.980347	137.151093	4.825259	0.000000	-1.310297	0.000000	0.000000	0.000000	0.392765	-0.122491	0.344002	0.000000	0.000000	4.000000	24.000000	0.000000
22087.908667	-0.066417	0.589655	0.119996	80.096008	114.212372	139.186035	4.814989	0.000000	-1.347547	0.000000	0.000000	0.000000	0.392765	-0.122491	0.344002	0.000000	0.000000	4.000000	24.000000	0.000000
22087.912000	-0.064864	0.589300	0.120743	80.096008	114.212372	139.186035	4.814989	0.000000	-1.347547	0.000000	0.000000	0.000000	0.466089	-0.106626	0.224004	0.000000	0.000000	4.000000	24.000000	0.000000
22087.915334	-0.064864	0.589300	0.120743	80.096008	114.212372	139.186035	4.814989	0.000000	-1.347547	0.000000	0.000000	0.000000	0.466089	-0.106626	0.224004	0.000000	0.000000	4.000000	24.000000	0.000000
22087.918667	-0.064864	0.589300	0.120743	79.915543	116.403297	141.139481	4.800858	0.000000	-1.397057	0.000000	0.000000	0.000000	0.466089	-0.106626	0.224004	0.000000	0.000000	4.000000	24.000000	0.000000
22087.922000	-0.063153	0.588987	0.121101	79.915543	116.403297	141.139481	4.800858	0.000000	-1.397057	0.000000	0.000000	0.000000	0.513129	-0.093822	0.107522	0.000000	0.000000	4.000000	24.000000	0.000000
22087.925334	-0.063153	0.588987	0.121101	79.915543	116.403297	141.139481	4.800858	0.000000	-1.397057	0.000000	0.000000	0.000000	0.513129	-0.093822	0.107522	0.000000	0.000000	4.000000	24.000000	0.000000
22087.928667	-0.063153	0.588987	0.121101	79.821098	118.652054	143.096802	4.783481	0.000000	-1.455443	0.000000	0.000000	0.000000	0.513129	-0.093822	0.107522	0.000000	0.000000	4.000000	24.000000	0.000000
22087.932000	-0.061346	0.588738	0.121079	79.821098	118.652054	143.096802	4.783481	0.000000	-1.455443	0.000000	0.000000	0.000000	0.542213	-0.074742	-0.006623	0.000000	0.000000	4.000000	24.000000	0.000000
22087.935334	-0.061346	0.588738	0.121079	79.821098	118.652054	143.096802	4.783481	0.000000	-1.455443	0.000000	0.000000	0.000000	0.542213	-0.074742	-0.006623	0.000000	0.000000	4.000000	24.000000	0.000000
22087.938667	-0.061346	0.588738	0.121079	79.804855	121.052071	145.154190	4.763161	0.000000	-1.520625	0.000000	0.000000	0.000000	0.542213	-0.074742	-0.006623	0.000000	0.000000	4.000000	24.000000	0.000000
22087.942000	-0.059531	0.588561	0.120704	79.804855	121.052071	145.154190	4.763161	0.000000	-1.520625	0.000000	0.000000	0.000000	0.544413	-0.053153	-0.112617	0.000000	0.000000	4.000000	24.000000	0.000000
22087.945334	-0.059531	0.588561	0.120704	79.804855	121.052071	145.154190	4.763161	0.000000	-1.520625	0.000000	0.000000	0.000000	0.544413	-0.053153	-0.112617	0.000000	0.000000	4.000000	24.000000	0.000000
22087.948667	-0.059531	0.588561	0.120704	79.891426	123.225647	146.958374	4.740649	0.000000	-1.589418	0.000000	0.000000	0.000000	0.544413	-0.053153	-0.112617	0.000000	0.000000	4.000000	24.000000	0.000000
22087.952000	-0.057718	0.588452	0.120033	79.891426	123.225647	146.958374	4.740649	0.000000	-1.589418	0.000000	0.000000	0.000000	0.543936	-0.032676	-0.201155	0.000000	0.000000	4.000000	24.000000	0.000000
22087.955334	-0.057718	0.588452	0.120033	79.891426	123.225647	146.958374	4.740649	0.000000	-1.589418	0.000000	0.000000	0.000000	0.543936	-0.032676	-0.201155	0.000000	0.000000	4.000000	24.000000	0.000000
22087.958667	-0.057718	0.588452	0.120033	80.146088	124.411736	147.797684	4.715970	0.000000	-1.661212	0.000000	0.000000	0.000000	0.543936	-0.032676	-0.201155	0.000000	0.000000	4.000000	24.000000	0.000000
22087.962000	-0.055947	0.588435	0.119175	80.146088	124.411736	147.797684	4.715970	0.000000	-1.661212	0.000000	0.000000	0.000000	0.531302	-0.004914	-0.257511	0.000000	0.000000	4.000000	24.000000	0.000000
22087.965334	-0.055947	0.588435	0.119175	80.146088	124.411736	147.797684	4.715970	0.000000	-1.661212	0.000000	0.000000	0.000000	0.531302	-0.004914	-0.257511	0.000000	0.000000	4.000000	24.000000	0.000000
22087.968667	-0.055947	0.588435	0.119175	80.543289	124.128128	147.368973	4.689843	0.000000	-1.733601	0.000000	0.000000	0.000000	0.531302	-0.004914	-0.257511	0.000000	0.000000	4.000000	24.000000	0.000000
22087.972000	-0.054221	0.588499	0.118151	80.543289	124.128128	147.368973	4.689843	0.000000	-1.733601	0.000000	0.000000	0.000000	0.517665	0.019101	-0.307286	0.000000	0.000000	4.000000	24.000000	0.000000
22087.975334	-0.054221	0.588499	0.118151	80.543289	124.128128	147.368973	4.689843	0.000000	-1.733601	0.000000	0.000000	0.000000	0.517665	0.019101	-0.307286	0.000000	0.000000	4.000000	24.000000	0.000000
22087.978667	-0.054221	0.588499	0.118151	80.983627	122.427498	146.245117	4.662271	0.000000	-1.806441	0.000000	0.000000	0.000000	0.517665	0.019101	-0.307286	0.000000	0.000000	4.000000	24.000000	0.000000
22087.982000	-0.052539	0.588633	0.116923	80.983627	122.427498	146.245117	4.662271	0.000000	-1.806441	0.000000	0.000000	0.000000	0.504752	0.040269	-0.368204	0.000000	0.000000	4.000000	24.000000	0.000000
22087.985334	-0.052539	0.588633	0.116923	80.983627	122.427498	146.245117	4.662271	0.000000	-1.806441	0.000000	0.000000	0.000000	0.504752	0.040269	-0.368204	0.000000	0.000000	4.000000	24.000000	0.000000
22087.988667	-0.052539	0.588633	0.116923	81.379913	119.712799	144.436996	4.632872	0.000000	-1.880559	0.000000	0.000000	0.000000	0.504752	0.040269	-0.368204	0.000000	0.000000	4.000000	24.000000	0.000000
22087.992000	-0.051064	0.588805	0.115485	81.379913	119.712799	144.436996	4.632872	0.000000	-1.880559	0.000000	0.000000	0.000000	0.442365	0.051599	-0.431457	0.000000	0.000000	4.000000	24.000000	0.000000
22087.995334	-0.051064	0.588805	0.115485	81.379913	119.712799	144.436996	4.632872	0.000000	-1.880559	0.000000	0.000000	0.000000	0.442365	0.051599	-0.431457	0.000000	0.000000	4.000000	24.000000	0.000000
22087.998667	-0.051064	0.588805	0.115485	81.732666	116.820511	142.190247	4.603741	0.000000	-1.950788	0.000000	0.000000	0.000000	0.442365	0.051599	-0.431457	0.000000	0.000000	4.000000	24.000000	0.000000
22088.002000	-0.049800	0.589054	0.113867	81.732666	116.820511	142.190247	4.603741	0.000000	-1.950788	0.000000	0.000000	0.000000	0.379314	0.074517	-0.485499	0.000000	0.000000	4.000000	24.000000	0.000000
22088.005334	-0.049800	0.589054	0.113867	81.732666	116.820511	142.190247	4.603741	0.000000	-1.950788	0.000000	0.000000	0.000000	0.379314	0.074517	-0.485499	0.000000	0.000000	4.000000	24.000000	0.000000
22088.008667	-0.049800	0.589054	0.113867	82.041817	113.858070	139.414856	4.575113	0.000000	-2.017013	0.000000	0.000000	0.000000	0.379314	0.074517	-0.485499	0.000000	0.000000	4.000000	24.000000	0.000000
22088.012000	-0.048796	0.589337	0.112034	82.041817	113.858070	139.414856	4.575113	0.000000	-2.017013	0.000000	0.000000	0.000000	0.301120	0.085003	-0.549761	0.000000	0.000000	4.000000	24.000000	0.000000
22088.015334	-0.048796	0.589337	0.112034	82.041817	113.858070	139.414856	4.575113	0.000000	-2.017013	0.000000	0.000000	0.000000	0.301120	0.085003	-0.549761	0.000000	0.000000	4.000000	24.000000	0.000000
22088.018667	-0.048796	0.589337	0.112034	82.308128	110.850792	136.439789	4.547555	0.000000	-2.078399	0.000000	0.000000	0.000000	0.301120	0.085003	-0.549761	0.000000	0.000000	4.000000	24.000000	0.000000
22088.022000	-0.048060	0.589660	0.110085	82.308128	110.850792	136.439789	4.547555	0.000000	-2.078399	0.000000	0.000000	0.000000	0.221020	0.096876	-0.584878	0.000000	0.000000	4.000000	24.000000	0.000000
22088.025334	-0.048060	0.589660	0.110085	82.308128	110.850792	136.439789	4.547555	0.000000	-2.078399	0.000000	0.000000	0.000000	0.221020	0.096876	-0.584878	0.000000	0.000000	4.000000	24.000000	0.000000
22088.028667	-0.048060	0.589660	0.110085	82.537155	107.829498	133.745270	4.521940	0.000000	-2.133556	0.000000	0.000000	0.000000	0.221020	0.096876	-0.584878	0.000000	0.000000	4.000000	24.000000	0.000000
22088.032000	-0.047534	0.590021	0.108023	82.537155	107.829498	133.745270	4.521940	0.000000	-2.133556	0.000000	0.000000	0.000000	0.157784	0.108393	-0.618482	0.000000	0.000000	4.000000	24.000000	0.000000
22088.035334	-0.047534	0.590021	0.108023	82.537155	107.829498	133.745270	4.521940	0.000000	-2.133556	0.000000	0.000000	0.000000	0.157784	0.108393	-0.618482	0.000000	0.000000	4.000000	24.000000	0.000000
22088.038667	-0.047534	0.590021	0.108023	82.740204	104.692230	130.935196	4.497572	0.000000	-2.184456	0.000000	0.000000	0.000000	0.157784	0.108393	-0.618482	0.000000	0.000000	4.000000	24.000000	0.000000
22088.042000	-0.047248	0.590418	0.105907	82.740204	104.692230	130.935196	4.497572	0.000000	-2.184456	0.000000	0.000000	0.000000	0.085688	0.118941	-0.634807	0.000000	0.000000	4.000000	24.000000	0.000000
22088.045334	-0.047248	0.590418	0.105907	82.740204	104.692230	130.935196	4.497572	0.000000	-2.184456	0.000000	0.000000	0.000000	0.085688	0.118941	-0.634807	0.000000	0.000000	4.000000	24.000000	0.000000
22088.048667	-0.047248	0.590418	0.105907	82.925461	101.216988	127.622017	4.475536	0.000000	-2.229255	0.000000	0.000000	0.000000	0.085688	0.118941	-0.634807	0.000000	0.000000	4.000000	24.000000	0.000000
22088.052000	-0.047154	0.590805	0.103831	82.925461	101.216988	127.622017	4.475536	0.000000	-2.229255	0.000000	0.000000	0.000000	0.028125	0.116193	-0.622867	0.000000	0.000000	4.000000	24.000000	0.000000
22088.055334	-0.047154	0.590805	0.103831	82.925461	101.216988	127.622017	4.475536	0.000000	-2.229255	0.000000	0.000000	0.000000	0.028125	0.116193	-0.622867	0.000000	0.000000	4.000000	24.000000	0.000000
22088.058667	-0.047154	0.590805	0.103831	83.098770	96.962105	123.470367	4.456050	0.000000	-2.267955	0.000000	0.000000	0.000000	0.028125	0.116193	-0.622867	0.000000	0.000000	4.000000	24.000000	0.000000
22088.062000	-0.047285	0.591191	0.101890	83.098770	96.962105	123.470367	4.456050	0.000000	-2.267955	0.000000	0.000000	0.000000	-0.039271	0.115759	-0.582184	0.000000	0.000000	4.000000	24.000000	0.000000
22088.065334	-0.047285	0.591191	0.101890	83.098770	96.962105	123.470367	4.456050	0.000000	-2.267955	0.000000	0.000000	0.000000	-0.039271	0.115759	-0.582184	0.000000	0.000000	4.000000	24.000000	0.000000
22088.068667	-0.047285	0.591191	0.101890	83.222572	91.951797	118.579216	4.440856	0.000000	-2.297565	0.000000	0.000000	0.000000	-0.039271	0.115759	-0.582184	0.000000	0.000000	4.000000	24.000000	0.000000
22088.072000	-0.047621	0.591634	0.100194	83.222572	91.951797	118.579216	4.440856	0.000000	-2.297565	0.000000	0.000000	0.000000	-0.100868	0.132984	-0.508959	0.000000	0.000000	4.000000	24.000000	0.000000
22088.075334	-0.047621	0.591634	0.100194	83.222572	91.951797	118.579216	4.440856	0.000000	-2.297565	0.000000	0.000000	0.000000	-0.100868	0.132984	-0.508959	0.000000	0.000000	4.000000	24.000000	0.000000
22088.078667	-0.047621	0.591634	0.100194	83.283936	86.658066	113.412209	4.431041	0.000000	-2.316435	0.000000	0.000000	0.000000	-0.100868	0.132984	-0.508959	0.000000	0.000000	4.000000	24.000000	0.000000
22088.082000	-0.048086	0.592065	0.098786	83.283936	86.658066	113.412209	4.431041	0.000000	-2.316435	0.000000	0.000000	0.000000	-0.139397	0.129181	-0.422302	0.000000	0.000000	4.000000	24.000000	0.000000
22088.085334	-0.048086	0.592065	0.098786	83.283936	86.658066	113.412209	4.431041	0.000000	-2.316435	0.000000	0.000000	0.000000	-0.139397	0.129181	-0.422302	0.000000	0.000000	4.000000	24.000000	0.000000
22088.088667	-0.048086	0.592065	0.098786	83.274826	81.433693	108.335388	4.426041	0.000000	-2.325974	0.000000	0.000000	0.000000	-0.139397	0.129181	-0.422302	0.000000	0.000000	4.000000	24.000000	0.000000
22088.092000	-0.048656	0.592524	0.097700	83.274826	81.433693	108.335388	4.426041	0.000000	-2.325974	0.000000	0.000000	0.000000	-0.170891	0.137829	-0.325631	0.000000	0.000000	4.000000	24.000000	0.000000
22088.095334	-0.048656	0.592524	0.097700	83.274826	81.433693	108.335388	4.426041	0.000000	-2.325974	0.000000	0.000000	0.000000	-0.170891	0.137829	-0.325631	0.000000	0.000000	4.000000	24.000000	0.000000
22088.098667	-0.048656	0.592524	0.097700	83.218925	76.582710	103.634598	4.426027	0.000000	-2.326002	0.000000	0.000000	0.000000	-0.170891	0.137829	-0.325631	0.000000	0.000000	4.000000	24.000000	0.000000
22088.102000	-0.049437	0.592984	0.096936	83.218925	76.582710	103.634598	4.426027	0.000000	-2.326002	0.000000	0.000000	0.000000	-0.234383	0.137860	-0.229413	0.000000	0.000000	4.000000	24.000000	0.000000
22088.105334	-0.049437	0.592984	0.096936	83.218925	76.582710	103.634598	4.426027	0.000000	-2.326002	0.000000	0.000000	0.000000	-0.234383	0.137860	-0.229413	0.000000	0.000000	4.000000	24.000000	0.000000
22088.108667	-0.049437	0.592984	0.096936	83.144020	72.067772	99.263847	4.433151	0.000000	-2.312395	0.000000	0.000000	0.000000	-0.234383	0.137860	-0.229413	0.000000	0.000000	4.000000	24.000000	0.000000
22088.112000	-0.050346	0.593446	0.096438	83.144020	72.067772	99.263847	4.433151	0.000000	-2.312395	0.000000	0.000000	0.000000	-0.272824	0.138678	-0.149221	0.000000	0.000000	4.000000	24.000000	0.000000
22088.115334	-0.050346	0.593446	0.096438	83.144020	72.067772	99.263847	4.433151	0.000000	-2.312395	0.000000	0.000000	0.000000	-0.272824	0.138678	-0.149221	0.000000	0.000000	4.000000	24.000000	0.000000
22088.118667	-0.050346	0.593446	0.096438	83.049828	68.051208	95.395233	4.445374	0.000000	-2.288810	0.000000	0.000000	0.000000	-0.272824	0.138678	-0.149221	0.000000	0.000000	4.000000	24.000000	0.000000
22088.122000	-0.051439	0.593851	0.096218	83.049828	68.051208	95.395233	4.445374	0.000000	-2.288810	0.000000	0.000000	0.000000	-0.327791	0.121590	-0.066154	0.000000	0.000000	4.000000	24.000000	0.000000
22088.125334	-0.051439	0.593851	0.096218	83.049828	68.051208	95.395233	4.445374	0.000000	-2.288810	0.000000	0.000000	0.000000	-0.327791	0.121590	-0.066154	0.000000	0.000000	4.000000	24.000000	0.000000
22088.128667	-0.051439	0.593851	0.096218	82.924820	65.042358	92.567245	4.463715	0.000000	-2.252832	0.000000	0.000000	0.000000	-0.327791	0.121590	-0.066154	0.000000	0.000000	4.000000	24.000000	0.000000
22088.132000	-0.052770	0.594251	0.096276	82.924820	65.042358	92.567245	4.463715	0.000000	-2.252832	0.000000	0.000000	0.000000	-0.399210	0.119784	0.017416	0.000000	0.000000	4.000000	24.000000	0.000000
22088.135334	-0.052770	0.594251	0.096276	82.924820	65.042358	92.567245	4.463715	0.000000	-2.252832	0.000000	0.000000	0.000000	-0.399210	0.119784	0.017416	0.000000	0.000000	4.000000	24.000000	0.000000
22088.138667	-0.052770	0.594251	0.096276	82.791649	64.620819	92.376160	4.488935	0.000000	-2.202149	0.000000	0.000000	0.000000	-0.399210	0.119784	0.017416	0.000000	0.000000	4.000000	24.000000	0.000000
22088.142000	-0.054174	0.594606	0.096536	82.791649	64.620819	92.376160	4.488935	0.000000	-2.202149	0.000000	0.000000	0.000000	-0.421312	0.106491	0.077952	0.000000	0.000000	4.000000	24.000000	0.000000
22088.145334	-0.054174	0.594606	0.096536	82.791649	64.620819	92.376160	4.488935	0.000000	-2.202149	0.000000	0.000000	0.000000	-0.421312	0.106491	0.077952	0.000000	0.000000	4.000000	24.000000	0.000000
22088.148667	-0.054174	0.594606	0.096536	82.615387	66.624435	94.685333	4.516905	0.000000	-2.144195	0.000000	0.000000	0.000000	-0.421312	0.106491	0.077952	0.000000	0.000000	4.000000	24.000000	0.000000
22088.152000	-0.055622	0.594887	0.096947	82.615387	66.624435	94.685333	4.516905	0.000000	-2.144195	0.000000	0.000000	0.000000	-0.434419	0.084474	0.123278	0.000000	0.000000	4.000000	24.000000	0.000000
22088.155334	-0.055622	0.594887	0.096947	82.615387	66.624435	94.685333	4.516905	0.000000	-2.144195	0.000000	0.000000	0.000000	-0.434419	0.084474	0.123278	0.000000	0.000000	4.000000	24.000000	0.000000
22088.158667	-0.055622	0.594887	0.096947	82.380264	69.564354	97.980415	4.546318	0.000000	-2.081103	0.000000	0.000000	0.000000	-0.434419	0.084474	0.123278	0.000000	0.000000	4.000000	24.000000	0.000000
22088.162000	-0.057147	0.595124	0.097558	82.380264	69.564354	97.980415	4.546318	0.000000	-2.081103	0.000000	0.000000	0.000000	-0.457416	0.071102	0.183409	0.000000	0.000000	4.000000	24.000000	0.000000
22088.165334	-0.057147	0.595124	0.097558	82.380264	69.564354	97.980415	4.546318	0.000000	-2.081103	0.000000	0.000000	0.000000	-0.457416	0.071102	0.183409	0.000000	0.000000	4.000000	24.000000	0.000000
22088.168667	-0.057147	0.595124	0.097558	82.124458	72.618423	101.380646	4.577826	0.000000	-2.010848	0.000000	0.000000	0.000000	-0.457416	0.071102	0.183409	0.000000	0.000000	4.000000	24.000000	0.000000
22088.172000	-0.058672	0.595286	0.098385	82.124458	72.618423	101.380646	4.577826	0.000000	-2.010848	0.000000	0.000000	0.000000	-0.457443	0.048455	0.247995	0.000000	0.000000	4.000000	24.000000	0.000000
22088.175334	-0.058672	0.595286	0.098385	82.124458	72.618423	101.380646	4.577826	0.000000	-2.010848	0.000000	0.000000	0.000000	-0.457443	0.048455	0.247995	0.000000	0.000000	4.000000	24.000000	0.000000
22088.178667	-0.058672	0.595286	0.098385	81.913078	75.437660	104.330620	4.609797	0.000000	-1.936433	0.000000	0.000000	0.000000	-0.457443	0.048455	0.247995	0.000000	0.000000	4.000000	24.000000	0.000000
22088.182000	-0.060170	0.595351	0.099414	81.913078	75.437660	104.330620	4.609797	0.000000	-1.936433	0.000000	0.000000	0.000000	-0.449502	0.019534	0.308808	0.000000	0.000000	4.000000	24.000000	0.000000
22088.185334	-0.060170	0.595351	0.099414	81.913078	75.437660	104.330620	4.609797	0.000000	-1.936433	0.000000	0.000000	0.000000	-0.449502	0.019534	0.308808	0.000000	0.000000	4.000000	24.000000	0.000000
22088.188667	-0.060170	0.595351	0.099414	81.787933	78.058655	106.442123	4.641346	0.000000	-1.859545	0.000000	0.000000	0.000000	-0.449502	0.019534	0.308808	0.000000	0.000000	4.000000	24.000000	0.000000
22088.192000	-0.061534	0.595360	0.100627	81.787933	78.058655	106.442123	4.641346	0.000000	-1.859545	0.000000	0.000000	0.000000	-0.409133	0.002718	0.364047	0.000000	0.000000	4.000000	24.000000	0.000000
22088.195334	-0.061534	0.595360	0.100627	81.787933	78.058655	106.442123	4.641346	0.000000	-1.859545	0.000000	0.000000	0.000000	-0.409133	0.002718	0.364047	0.000000	0.000000	4.000000	24.000000	0.000000
22088.198667	-0.061534	0.595360	0.100627	81.729195	80.586784	108.207039	4.670399	0.000000	-1.785323	0.000000	0.000000	0.000000	-0.409133	0.002718	0.364047	0.000000	0.000000	4.000000	24.000000	0.000000
22088.202000	-0.062703	0.595232	0.101972	81.729195	80.586784	108.207039	4.670399	0.000000	-1.785323	0.000000	0.000000	0.000000	-0.350829	-0.038471	0.403310	0.000000	0.000000	4.000000	24.000000	0.000000
22088.205334	-0.062703	0.595232	0.101972	81.729195	80.586784	108.207039	4.670399	0.000000	-1.785323	0.000000	0.000000	0.000000	-0.350829	-0.038471	0.403310	0.000000	0.000000	4.000000	24.000000	0.000000
22088.208667	-0.062703	0.595232	0.101972	81.690712	83.257233	110.663437	4.695763	0.000000	-1.717502	0.000000	0.000000	0.000000	-0.350829	-0.038471	0.403310	0.000000	0.000000	4.000000	24.000000	0.000000
22088.212000	-0.063720	0.595039	0.103345	81.690712	83.257233	110.663437	4.695763	0.000000	-1.717502	0.000000	0.000000	0.000000	-0.304893	-0.057796	0.411929	0.000000	0.000000	4.000000	24.000000	0.000000
22088.215334	-0.063720	0.595039	0.103345	81.690712	83.257233	110.663437	4.695763	0.000000	-1.717502	0.000000	0.000000	0.000000	-0.304893	-0.057796	0.411929	0.000000	0.000000	4.000000	24.000000	0.000000
22088.218667	-0.063720	0.595039	0.103345	81.629913	86.139481	113.561966	4.717727	0.000000	-1.656215	0.000000	0.000000	0.000000	-0.304893	-0.057796	0.411929	0.000000	0.000000	4.000000	24.000000	0.000000
22088.222000	-0.064551	0.594772	0.104713	81.629913	86.139481	113.561966	4.717727	0.000000	-1.656215	0.000000	0.000000	0.000000	-0.249333	-0.080039	0.410548	0.000000	0.000000	4.000000	24.000000	0.000000
22088.225334	-0.064551	0.594772	0.104713	81.629913	86.139481	113.561966	4.717727	0.000000	-1.656215	0.000000	0.000000	0.000000	-0.249333	-0.080039	0.410548	0.000000	0.000000	4.000000	24.000000	0.000000
22088.228667	-0.064551	0.594772	0.104713	81.534592	89.339813	116.752151	4.735971	0.000000	-1.603301	0.000000	0.000000	0.000000	-0.249333	-0.080039	0.410548	0.000000	0.000000	4.000000	24.000000	0.000000
22088.232000	-0.065105	0.594444	0.106006	81.534592	89.339813	116.752151	4.735971	0.000000	-1.603301	0.000000	0.000000	0.000000	-0.166442	-0.098476	0.387691	0.000000	0.000000	4.000000	24.000000	0.000000
22088.235334	-0.065105	0.594444	0.106006	81.534592	89.339813	116.752151	4.735971	0.000000	-1.603301	0.000000	0.000000	0.000000	-0.166442	-0.098476	0.387691	0.000000	0.000000	4.000000	24.000000	0.000000
22088.238667	-0.065105	0.594444	0.106006	81.397179	92.866096	120.243080	4.749307	0.000000	-1.563358	0.000000	0.000000	0.000000	-0.166442	-0.098476	0.387691	0.000000	0.000000	4.000000	24.000000	0.000000
22088.242000	-0.065397	0.594078	0.107116	81.397179	92.866096	120.243080	4.749307	0.000000	-1.563358	0.000000	0.000000	0.000000	-0.087366	-0.109628	0.333079	0.000000	0.000000	4.000000	24.000000	0.000000
22088.245334	-0.065397	0.594078	0.107116	81.397179	92.866096	120.243080	4.749307	0.000000	-1.563358	0.000000	0.000000	0.000000	-0.087366	-0.109628	0.333079	0.000000	0.000000	4.000000	24.000000	0.000000
22088.248667	-0.065397	0.594078	0.107116	81.226135	96.438515	123.761101	4.757896	0.000000	-1.537017	0.000000	0.000000	0.000000	-0.087366	-0.109628	0.333079	0.000000	0.000000	4.000000	24.000000	0.000000
22088.252000	-0.065397	0.594078	0.107116	81.226135	96.438515	123.761101	4.757896	0.000000	-1.537017	0.000000	0.000000	0.000000	-0.087366	-0.109628	0.333079	0.000000	0.000000	4.000000	24.000000	0.000000
22088.255334	-0.065447	0.593688	0.108020	81.226135	96.438515	123.761101	4.757896	0.000000	-1.537017	0.000000	0.000000	0.000000	-0.015111	-0.117167	0.271156	0.000000	0.000000	4.000000	24.000000	0.000000
22088.258667	-0.065447	0.593688	0.108020	81.036301	99.761818	127.019676	4.757896	0.000000	-1.537017	0.000000	0.000000	0.000000	-0.015111	-0.117167	0.271156	0.000000	0.000000	4.000000	24.000000	0.000000
22088.262000	-0.065254	0.593335	0.108703	81.036301	99.761818	127.019676	4.757896	0.000000	-1.537017	0.000000	0.000000	0.000000	0.057933	-0.105769	0.204978	0.000000	0.000000	4.000000	24.000000	0.000000
22088.265334	-0.065254	0.593335	0.108703	81.036301	99.761818	127.019676	4.757896	0.000000	-1.537017	0.000000	0.000000	0.000000	0.057933	-0.105769	0.204978	0.000000	0.000000	4.000000	24.000000	0.000000
22088.268667	-0.065254	0.593335	0.108703	80.836098	102.740173	129.921646	4.762616	0.000000	-1.522332	0.000000	0.000000	0.000000	0.057933	-0.105769	0.204978	0.000000	0.000000	4.000000	24.000000	0.000000
22088.272000	-0.064862	0.593004	0.109086	80.836098	102.740173	129.921646	4.762616	0.000000	-1.522332	0.000000	0.000000	0.000000	0.117499	-0.099372	0.114776	0.000000	0.000000	4.000000	24.000000	0.000000
22088.275334	-0.064862	0.593004	0.109086	80.836098	102.740173	129.921646	4.762616	0.000000	-1.522332	0.000000	0.000000	0.000000	0.117499	-0.099372	0.114776	0.000000	0.000000	4.000000	24.000000	0.000000
22088.278667	-0.064862	0.593004	0.109086	80.633636	105.430557	132.529556	4.759195	0.000000	-1.532991	0.000000	0.000000	0.000000	0.117499	-0.099372	0.114776	0.000000	0.000000	4.000000	24.000000	0.000000
22088.282000	-0.064382	0.592715	0.109170	80.633636	105.430557	132.529556	4.759195	0.000000	-1.532991	0.000000	0.000000	0.000000	0.144170	-0.086761	0.025326	0.000000	0.000000	4.000000	24.000000	0.000000
22088.285334	-0.064382	0.592715	0.109170	80.633636	105.430557	132.529556	4.759195	0.000000	-1.532991	0.000000	0.000000	0.000000	0.144170	-0.086761	0.025326	0.000000	0.000000	4.000000	24.000000	0.000000
22088.288667	-0.064382	0.592715	0.109170	80.441246	107.896530	134.897095	4.753401	0.000000	-1.550865	0.000000	0.000000	0.000000	0.144170	-0.086761	0.025326	0.000000	0.000000	4.000000	24.000000	0.000000
22088.292000	-0.064382	0.592715	0.109170	80.441246	107.896530	134.897095	4.753401	0.000000	-1.550865	0.000000	0.000000	0.000000	0.144170	-0.086761	0.025326	0.000000	0.000000	4.000000	24.000000	0.000000
[truncated: 406 more rows]
