# Supplementary material for: Haptic Guidance Needs to Be Intuitive Not Just Informative to Improve Human Motor Accuracy
Source: PLoS One. 2016 Mar 16;11(3):e0150912. doi: 10.1371/journal.pone.0150912 (PMC4794196; doi:10.1371/journal.pone.0150912)
Supplement: S2 Data — (ZIP) [file pone.0150912.s002.zip › Subject2/exp2_0049.txt]

Time	PosX	PosY	PosZ	RotX	RotY	RotZ	ForceX	ForceY	ForceZ	MomentX	MomentY	MomentZ	VelocityX	VelocityY	VelocityZ	CalibratedWeight	ButtonDown	Condition	Trial	Visual
21265.783447	-0.002548	0.537210	0.254270	80.448746	11.120023	44.335896	-1.873247	0.000000	4.635833	0.000000	0.000000	0.000000	0.050579	-0.021214	0.021338	0.000000	1.000000	3.000000	49.000000	0.000000
21265.786781	-0.002651	0.537089	0.254596	80.448746	11.120023	44.335896	-1.873247	0.000000	4.635833	0.000000	0.000000	0.000000	-0.030760	-0.036261	0.097733	0.000000	1.000000	3.000000	49.000000	0.000000
21265.790114	-0.002651	0.537089	0.254596	80.448746	11.120023	44.335896	-1.873247	0.000000	4.635833	0.000000	0.000000	0.000000	-0.030760	-0.036261	0.097733	0.000000	1.000000	3.000000	49.000000	0.000000
21265.793447	-0.002651	0.537089	0.254596	80.375122	10.989522	44.263660	-1.869700	0.000000	4.637264	0.000000	0.000000	0.000000	-0.030760	-0.036261	0.097733	0.000000	1.000000	3.000000	49.000000	0.000000
21265.796781	-0.002651	0.537089	0.254596	80.375122	10.989522	44.263660	-1.869700	0.000000	4.637264	0.000000	0.000000	0.000000	-0.030760	-0.036261	0.097733	0.000000	1.000000	3.000000	49.000000	0.000000
21265.800114	-0.003092	0.537244	0.255092	80.375122	10.989522	44.263660	-1.869700	0.000000	4.637264	0.000000	0.000000	0.000000	-0.132424	0.046328	0.148858	0.000000	1.000000	3.000000	49.000000	0.000000
21265.803447	-0.003092	0.537244	0.255092	80.308151	10.874815	44.241486	-1.869700	0.000000	4.637264	0.000000	0.000000	0.000000	-0.132424	0.046328	0.148858	0.000000	1.000000	3.000000	49.000000	0.000000
21265.806781	-0.003536	0.537316	0.255908	80.308151	10.874815	44.241486	-1.869700	0.000000	4.637264	0.000000	0.000000	0.000000	-0.133084	0.021659	0.244863	0.000000	1.000000	3.000000	49.000000	0.000000
21265.810114	-0.003536	0.537316	0.255908	80.308151	10.874815	44.241486	-1.869700	0.000000	4.637264	0.000000	0.000000	0.000000	-0.133084	0.021659	0.244863	0.000000	1.000000	3.000000	49.000000	0.000000
21265.813447	-0.003536	0.537316	0.255908	80.285645	10.892847	44.301151	-1.875243	0.000000	4.635026	0.000000	0.000000	0.000000	-0.133084	0.021659	0.244863	0.000000	1.000000	3.000000	49.000000	0.000000
21265.816781	-0.003880	0.537288	0.257061	80.285645	10.892847	44.301151	-1.875243	0.000000	4.635026	0.000000	0.000000	0.000000	-0.103434	-0.008510	0.345808	0.000000	1.000000	3.000000	49.000000	0.000000
21265.820114	-0.003880	0.537288	0.257061	80.285645	10.892847	44.301151	-1.875243	0.000000	4.635026	0.000000	0.000000	0.000000	-0.103434	-0.008510	0.345808	0.000000	1.000000	3.000000	49.000000	0.000000
21265.823447	-0.003880	0.537288	0.257061	80.624069	11.359623	44.816067	-1.873359	0.000000	4.635787	0.000000	0.000000	0.000000	-0.103434	-0.008510	0.345808	0.000000	1.000000	3.000000	49.000000	0.000000
21265.826781	-0.004634	0.537354	0.258182	80.624069	11.359623	44.816067	-1.873359	0.000000	4.635787	0.000000	0.000000	0.000000	-0.225963	0.020051	0.336254	0.000000	1.000000	3.000000	49.000000	0.000000
21265.830114	-0.004634	0.537354	0.258182	80.624069	11.359623	44.816067	-1.873359	0.000000	4.635787	0.000000	0.000000	0.000000	-0.225963	0.020051	0.336254	0.000000	1.000000	3.000000	49.000000	0.000000
21265.833447	-0.004634	0.537354	0.258182	81.408562	12.673506	46.189777	-1.877991	0.000000	4.633914	0.000000	0.000000	0.000000	-0.225963	0.020051	0.336254	0.000000	1.000000	3.000000	49.000000	0.000000
21265.836781	-0.005389	0.537399	0.259286	81.408562	12.673506	46.189777	-1.877991	0.000000	4.633914	0.000000	0.000000	0.000000	-0.226630	0.013520	0.331241	0.000000	1.000000	3.000000	49.000000	0.000000
21265.840114	-0.005389	0.537399	0.259286	81.408562	12.673506	46.189777	-1.877991	0.000000	4.633914	0.000000	0.000000	0.000000	-0.226630	0.013520	0.331241	0.000000	1.000000	3.000000	49.000000	0.000000
21265.843447	-0.005389	0.537399	0.259286	82.256554	15.091944	48.726471	-1.882715	0.000000	4.631996	0.000000	0.000000	0.000000	-0.226630	0.013520	0.331241	0.000000	1.000000	3.000000	49.000000	0.000000
21265.846781	-0.006182	0.537539	0.260530	82.256554	15.091944	48.726471	-1.882715	0.000000	4.631996	0.000000	0.000000	0.000000	-0.237907	0.041969	0.373139	0.000000	1.000000	3.000000	49.000000	0.000000
21265.850114	-0.006182	0.537539	0.260530	82.256554	15.091944	48.726471	-1.882715	0.000000	4.631996	0.000000	0.000000	0.000000	-0.237907	0.041969	0.373139	0.000000	1.000000	3.000000	49.000000	0.000000
21265.853447	-0.006182	0.537539	0.260530	82.987900	18.929037	52.784672	-1.887099	0.000000	4.630211	0.000000	0.000000	0.000000	-0.237907	0.041969	0.373139	0.000000	1.000000	3.000000	49.000000	0.000000
21265.856781	-0.007218	0.537732	0.261884	82.987900	18.929037	52.784672	-1.887099	0.000000	4.630211	0.000000	0.000000	0.000000	-0.310736	0.057735	0.406182	0.000000	1.000000	3.000000	49.000000	0.000000
21265.860114	-0.007218	0.537732	0.261884	82.987900	18.929037	52.784672	-1.887099	0.000000	4.630211	0.000000	0.000000	0.000000	-0.310736	0.057735	0.406182	0.000000	1.000000	3.000000	49.000000	0.000000
21265.863447	-0.007218	0.537732	0.261884	83.606041	23.676783	57.775738	-1.894430	0.000000	4.627216	0.000000	0.000000	0.000000	-0.310736	0.057735	0.406182	0.000000	1.000000	3.000000	49.000000	0.000000
21265.866781	-0.008258	0.537988	0.263270	83.606041	23.676783	57.775738	-1.894430	0.000000	4.627216	0.000000	0.000000	0.000000	-0.312015	0.076845	0.416058	0.000000	1.000000	3.000000	49.000000	0.000000
21265.870114	-0.008258	0.537988	0.263270	83.606041	23.676783	57.775738	-1.894430	0.000000	4.627216	0.000000	0.000000	0.000000	-0.312015	0.076845	0.416058	0.000000	1.000000	3.000000	49.000000	0.000000
21265.873447	-0.008258	0.537988	0.263270	84.129913	29.154995	63.502510	-1.901532	0.000000	4.624303	0.000000	0.000000	0.000000	-0.312015	0.076845	0.416058	0.000000	1.000000	3.000000	49.000000	0.000000
21265.876781	-0.009440	0.538233	0.264727	84.129913	29.154995	63.502510	-1.901532	0.000000	4.624303	0.000000	0.000000	0.000000	-0.354609	0.073452	0.436939	0.000000	1.000000	3.000000	49.000000	0.000000
21265.880114	-0.009440	0.538233	0.264727	84.129913	29.154995	63.502510	-1.901532	0.000000	4.624303	0.000000	0.000000	0.000000	-0.354609	0.073452	0.436939	0.000000	1.000000	3.000000	49.000000	0.000000
21265.883447	-0.009440	0.538233	0.264727	84.545113	35.193409	69.794586	-1.910235	0.000000	4.620715	0.000000	0.000000	0.000000	-0.354609	0.073452	0.436939	0.000000	1.000000	3.000000	49.000000	0.000000
21265.886781	-0.010867	0.538499	0.266185	84.545113	35.193409	69.794586	-1.910235	0.000000	4.620715	0.000000	0.000000	0.000000	-0.428171	0.079793	0.437547	0.000000	1.000000	3.000000	49.000000	0.000000
21265.890114	-0.010867	0.538499	0.266185	84.545113	35.193409	69.794586	-1.910235	0.000000	4.620715	0.000000	0.000000	0.000000	-0.428171	0.079793	0.437547	0.000000	1.000000	3.000000	49.000000	0.000000
21265.893447	-0.010867	0.538499	0.266185	84.852463	41.768932	76.612633	-1.922435	0.000000	4.615652	0.000000	0.000000	0.000000	-0.428171	0.079793	0.437547	0.000000	1.000000	3.000000	49.000000	0.000000
21265.896781	-0.012265	0.538783	0.267619	84.852463	41.768932	76.612633	-1.922435	0.000000	4.615652	0.000000	0.000000	0.000000	-0.419449	0.085187	0.430113	0.000000	1.000000	3.000000	49.000000	0.000000
21265.900114	-0.012265	0.538783	0.267619	84.852463	41.768932	76.612633	-1.922435	0.000000	4.615652	0.000000	0.000000	0.000000	-0.419449	0.085187	0.430113	0.000000	1.000000	3.000000	49.000000	0.000000
21265.903447	-0.012265	0.538783	0.267619	85.048088	48.643532	83.730110	-1.934189	0.000000	4.610739	0.000000	0.000000	0.000000	-0.419449	0.085187	0.430113	0.000000	1.000000	3.000000	49.000000	0.000000
21265.906781	-0.013702	0.539081	0.268997	85.048088	48.643532	83.730110	-1.934189	0.000000	4.610739	0.000000	0.000000	0.000000	-0.431140	0.089575	0.413446	0.000000	1.000000	3.000000	49.000000	0.000000
21265.910114	-0.013702	0.539081	0.268997	85.048088	48.643532	83.730110	-1.934189	0.000000	4.610739	0.000000	0.000000	0.000000	-0.431140	0.089575	0.413446	0.000000	1.000000	3.000000	49.000000	0.000000
21265.913447	-0.013702	0.539081	0.268997	85.145500	55.349609	90.668312	-1.946688	0.000000	4.605475	0.000000	0.000000	0.000000	-0.431140	0.089575	0.413446	0.000000	1.000000	3.000000	49.000000	0.000000
21265.916781	-0.015179	0.539376	0.270337	85.145500	55.349609	90.668312	-1.946688	0.000000	4.605475	0.000000	0.000000	0.000000	-0.442907	0.088575	0.401963	0.000000	0.000000	3.000000	49.000000	0.000000
21265.920114	-0.015179	0.539376	0.270337	85.145500	55.349609	90.668312	-1.946688	0.000000	4.605475	0.000000	0.000000	0.000000	-0.442907	0.088575	0.401963	0.000000	0.000000	3.000000	49.000000	0.000000
21265.923447	-0.015179	0.539376	0.270337	85.161186	61.816273	97.362694	-1.959817	0.000000	4.599904	0.000000	0.000000	0.000000	-0.442907	0.088575	0.401963	0.000000	0.000000	3.000000	49.000000	0.000000
21265.926781	-0.016625	0.539690	0.271653	85.161186	61.816273	97.362694	-1.959817	0.000000	4.599904	0.000000	0.000000	0.000000	-0.433997	0.094052	0.394737	0.000000	0.000000	3.000000	49.000000	0.000000
21265.930114	-0.016625	0.539690	0.271653	85.161186	61.816273	97.362694	-1.959817	0.000000	4.599904	0.000000	0.000000	0.000000	-0.433997	0.094052	0.394737	0.000000	0.000000	3.000000	49.000000	0.000000
21265.933447	-0.016625	0.539690	0.271653	85.095116	67.903824	103.672134	-1.972493	0.000000	4.594482	0.000000	0.000000	0.000000	-0.433997	0.094052	0.394737	0.000000	0.000000	3.000000	49.000000	0.000000
21265.936781	-0.018075	0.540033	0.272868	85.095116	67.903824	103.672134	-1.972493	0.000000	4.594482	0.000000	0.000000	0.000000	-0.434825	0.103011	0.364541	0.000000	0.000000	3.000000	49.000000	0.000000
21265.940114	-0.018075	0.540033	0.272868	85.095116	67.903824	103.672134	-1.972493	0.000000	4.594482	0.000000	0.000000	0.000000	-0.434825	0.103011	0.364541	0.000000	0.000000	3.000000	49.000000	0.000000
21265.943447	-0.018075	0.540033	0.272868	84.967247	73.244469	109.073021	-1.985659	0.000000	4.588809	0.000000	0.000000	0.000000	-0.434825	0.103011	0.364541	0.000000	0.000000	3.000000	49.000000	0.000000
21265.946781	-0.019457	0.540327	0.273994	84.967247	73.244469	109.073021	-1.985659	0.000000	4.588809	0.000000	0.000000	0.000000	-0.414733	0.088088	0.337859	0.000000	0.000000	3.000000	49.000000	0.000000
21265.950114	-0.019457	0.540327	0.273994	84.967247	73.244469	109.073021	-1.985659	0.000000	4.588809	0.000000	0.000000	0.000000	-0.414733	0.088088	0.337859	0.000000	0.000000	3.000000	49.000000	0.000000
21265.953447	-0.019457	0.540327	0.273994	84.821800	77.723351	113.440010	-1.998263	0.000000	4.583333	0.000000	0.000000	0.000000	-0.414733	0.088088	0.337859	0.000000	0.000000	3.000000	49.000000	0.000000
21265.956781	-0.020807	0.540734	0.275043	84.821800	77.723351	113.440010	-1.998263	0.000000	4.583333	0.000000	0.000000	0.000000	-0.404926	0.122135	0.314583	0.000000	0.000000	3.000000	49.000000	0.000000
21265.960114	-0.020807	0.540734	0.275043	84.821800	77.723351	113.440010	-1.998263	0.000000	4.583333	0.000000	0.000000	0.000000	-0.404926	0.122135	0.314583	0.000000	0.000000	3.000000	49.000000	0.000000
21265.963447	-0.020807	0.540734	0.275043	84.697144	81.439278	117.028000	-2.010739	0.000000	4.577874	0.000000	0.000000	0.000000	-0.404926	0.122135	0.314583	0.000000	0.000000	3.000000	49.000000	0.000000
21265.966781	-0.022228	0.541132	0.275996	84.697144	81.439278	117.028000	-2.010739	0.000000	4.577874	0.000000	0.000000	0.000000	-0.426136	0.119280	0.285860	0.000000	0.000000	3.000000	49.000000	0.000000
21265.970114	-0.022228	0.541132	0.275996	84.697144	81.439278	117.028000	-2.010739	0.000000	4.577874	0.000000	0.000000	0.000000	-0.426136	0.119280	0.285860	0.000000	0.000000	3.000000	49.000000	0.000000
21265.973447	-0.022228	0.541132	0.275996	84.621414	84.462364	119.984024	-2.024642	0.000000	4.571742	0.000000	0.000000	0.000000	-0.426136	0.119280	0.285860	0.000000	0.000000	3.000000	49.000000	0.000000
21265.976781	-0.023579	0.541560	0.276853	84.621414	84.462364	119.984024	-2.024642	0.000000	4.571742	0.000000	0.000000	0.000000	-0.405418	0.128406	0.257189	0.000000	0.000000	3.000000	49.000000	0.000000
21265.980114	-0.023579	0.541560	0.276853	84.621414	84.462364	119.984024	-2.024642	0.000000	4.571742	0.000000	0.000000	0.000000	-0.405418	0.128406	0.257189	0.000000	0.000000	3.000000	49.000000	0.000000
21265.983447	-0.023579	0.541560	0.276853	84.592453	86.928917	122.396790	-2.038031	0.000000	4.565789	0.000000	0.000000	0.000000	-0.405418	0.128406	0.257189	0.000000	0.000000	3.000000	49.000000	0.000000
21265.986781	-0.024895	0.541957	0.277607	84.592453	86.928917	122.396790	-2.038031	0.000000	4.565789	0.000000	0.000000	0.000000	-0.394864	0.119036	0.226164	0.000000	0.000000	3.000000	49.000000	0.000000
21265.990114	-0.024895	0.541957	0.277607	84.592453	86.928917	122.396790	-2.038031	0.000000	4.565789	0.000000	0.000000	0.000000	-0.394864	0.119036	0.226164	0.000000	0.000000	3.000000	49.000000	0.000000
21265.993447	-0.024895	0.541957	0.277607	84.576752	88.919449	124.362144	-2.051441	0.000000	4.559780	0.000000	0.000000	0.000000	-0.394864	0.119036	0.226164	0.000000	0.000000	3.000000	49.000000	0.000000
21265.996781	-0.026142	0.542347	0.278301	84.576752	88.919449	124.362144	-2.051441	0.000000	4.559780	0.000000	0.000000	0.000000	-0.374090	0.117151	0.208173	0.000000	0.000000	3.000000	49.000000	0.000000
21266.000114	-0.026142	0.542347	0.278301	84.576752	88.919449	124.362144	-2.051441	0.000000	4.559780	0.000000	0.000000	0.000000	-0.374090	0.117151	0.208173	0.000000	0.000000	3.000000	49.000000	0.000000
21266.003447	-0.026142	0.542347	0.278301	84.556702	90.471092	125.903366	-2.064154	0.000000	4.554039	0.000000	0.000000	0.000000	-0.374090	0.117151	0.208173	0.000000	0.000000	3.000000	49.000000	0.000000
21266.006781	-0.027353	0.542706	0.278893	84.556702	90.471092	125.903366	-2.064154	0.000000	4.554039	0.000000	0.000000	0.000000	-0.363193	0.107694	0.177647	0.000000	0.000000	3.000000	49.000000	0.000000
21266.010114	-0.027353	0.542706	0.278893	84.556702	90.471092	125.903366	-2.064154	0.000000	4.554039	0.000000	0.000000	0.000000	-0.363193	0.107694	0.177647	0.000000	0.000000	3.000000	49.000000	0.000000
21266.013447	-0.027353	0.542706	0.278893	84.539482	91.594215	126.977058	-2.076894	0.000000	4.548243	0.000000	0.000000	0.000000	-0.363193	0.107694	0.177647	0.000000	0.000000	3.000000	49.000000	0.000000
21266.016781	-0.028459	0.543081	0.279440	84.539482	91.594215	126.977058	-2.076894	0.000000	4.548243	0.000000	0.000000	0.000000	-0.331768	0.112348	0.164130	0.000000	0.000000	3.000000	49.000000	0.000000
21266.020114	-0.028459	0.543081	0.279440	84.539482	91.594215	126.977058	-2.076894	0.000000	4.548243	0.000000	0.000000	0.000000	-0.331768	0.112348	0.164130	0.000000	0.000000	3.000000	49.000000	0.000000
21266.023447	-0.028459	0.543081	0.279440	84.525963	92.269524	127.493843	-2.088403	0.000000	4.542969	0.000000	0.000000	0.000000	-0.331768	0.112348	0.164130	0.000000	0.000000	3.000000	49.000000	0.000000
21266.026781	-0.029564	0.543408	0.279931	84.525963	92.269524	127.493843	-2.088403	0.000000	4.542969	0.000000	0.000000	0.000000	-0.331615	0.098327	0.147333	0.000000	0.000000	3.000000	49.000000	0.000000
21266.030114	-0.029564	0.543408	0.279931	84.525963	92.269524	127.493843	-2.088403	0.000000	4.542969	0.000000	0.000000	0.000000	-0.331615	0.098327	0.147333	0.000000	0.000000	3.000000	49.000000	0.000000
21266.033447	-0.029564	0.543408	0.279931	84.516235	92.627510	127.705864	-2.100167	0.000000	4.537543	0.000000	0.000000	0.000000	-0.331615	0.098327	0.147333	0.000000	0.000000	3.000000	49.000000	0.000000
21266.036781	-0.030600	0.543715	0.280411	84.516235	92.627510	127.705864	-2.100167	0.000000	4.537543	0.000000	0.000000	0.000000	-0.310896	0.091861	0.143792	0.000000	0.000000	3.000000	49.000000	0.000000
21266.040114	-0.030600	0.543715	0.280411	84.516235	92.627510	127.705864	-2.100167	0.000000	4.537543	0.000000	0.000000	0.000000	-0.310896	0.091861	0.143792	0.000000	0.000000	3.000000	49.000000	0.000000
21266.043447	-0.030600	0.543715	0.280411	84.511559	92.623100	127.656029	-2.111003	0.000000	4.532512	0.000000	0.000000	0.000000	-0.310896	0.091861	0.143792	0.000000	0.000000	3.000000	49.000000	0.000000
21266.046781	-0.031567	0.543977	0.280866	84.511559	92.623100	127.656029	-2.111003	0.000000	4.532512	0.000000	0.000000	0.000000	-0.289965	0.078813	0.136751	0.000000	0.000000	3.000000	49.000000	0.000000
21266.050114	-0.031567	0.543977	0.280866	84.511559	92.623100	127.656029	-2.111003	0.000000	4.532512	0.000000	0.000000	0.000000	-0.289965	0.078813	0.136751	0.000000	0.000000	3.000000	49.000000	0.000000
21266.053447	-0.031567	0.543977	0.280866	84.513878	92.090973	127.064934	-2.120990	0.000000	4.527847	0.000000	0.000000	0.000000	-0.289965	0.078813	0.136751	0.000000	0.000000	3.000000	49.000000	0.000000
21266.056781	-0.032500	0.544240	0.281322	84.513878	92.090973	127.064934	-2.120990	0.000000	4.527847	0.000000	0.000000	0.000000	-0.279804	0.078856	0.136600	0.000000	0.000000	3.000000	49.000000	0.000000
21266.060114	-0.032500	0.544240	0.281322	84.513878	92.090973	127.064934	-2.120990	0.000000	4.527847	0.000000	0.000000	0.000000	-0.279804	0.078856	0.136600	0.000000	0.000000	3.000000	49.000000	0.000000
21266.063447	-0.032500	0.544240	0.281322	84.518814	91.342850	126.123650	-2.130471	0.000000	4.523394	0.000000	0.000000	0.000000	-0.279804	0.078856	0.136600	0.000000	0.000000	3.000000	49.000000	0.000000
21266.066781	-0.033396	0.544478	0.281736	84.518814	91.342850	126.123650	-2.130471	0.000000	4.523394	0.000000	0.000000	0.000000	-0.269067	0.071336	0.124259	0.000000	0.000000	3.000000	49.000000	0.000000
21266.070114	-0.033396	0.544478	0.281736	84.518814	91.342850	126.123650	-2.130471	0.000000	4.523394	0.000000	0.000000	0.000000	-0.269067	0.071336	0.124259	0.000000	0.000000	3.000000	49.000000	0.000000
21266.073447	-0.033396	0.544478	0.281736	84.522888	90.593643	125.125450	-2.139680	0.000000	4.519045	0.000000	0.000000	0.000000	-0.269067	0.071336	0.124259	0.000000	0.000000	3.000000	49.000000	0.000000
21266.076781	-0.033396	0.544478	0.281736	84.522888	90.593643	125.125450	-2.139680	0.000000	4.519045	0.000000	0.000000	0.000000	-0.269067	0.071336	0.124259	0.000000	0.000000	3.000000	49.000000	0.000000
21266.080114	-0.034261	0.544679	0.282183	84.522888	90.593643	125.125450	-2.139680	0.000000	4.519045	0.000000	0.000000	0.000000	-0.259304	0.060286	0.134263	0.000000	0.000000	3.000000	49.000000	0.000000
21266.083447	-0.034261	0.544679	0.282183	84.525894	89.911423	124.287537	-2.139680	0.000000	4.519045	0.000000	0.000000	0.000000	-0.259304	0.060286	0.134263	0.000000	0.000000	3.000000	49.000000	0.000000
21266.086781	-0.035054	0.544855	0.282592	84.525894	89.911423	124.287537	-2.139680	0.000000	4.519045	0.000000	0.000000	0.000000	-0.237964	0.052724	0.122553	0.000000	0.000000	3.000000	49.000000	0.000000
21266.090114	-0.035054	0.544855	0.282592	84.525894	89.911423	124.287537	-2.139680	0.000000	4.519045	0.000000	0.000000	0.000000	-0.237964	0.052724	0.122553	0.000000	0.000000	3.000000	49.000000	0.000000
21266.093447	-0.035054	0.544855	0.282592	84.528038	89.296623	123.586441	-2.155996	0.000000	4.511284	0.000000	0.000000	0.000000	-0.237964	0.052724	0.122553	0.000000	0.000000	3.000000	49.000000	0.000000
21266.096781	-0.035054	0.544855	0.282592	84.528038	89.296623	123.586441	-2.155996	0.000000	4.511284	0.000000	0.000000	0.000000	-0.237964	0.052724	0.122553	0.000000	0.000000	3.000000	49.000000	0.000000
21266.100114	-0.035848	0.544968	0.282992	84.528038	89.296623	123.586441	-2.155996	0.000000	4.511284	0.000000	0.000000	0.000000	-0.238118	0.033994	0.119983	0.000000	0.000000	3.000000	49.000000	0.000000
21266.103447	-0.035848	0.544968	0.282992	84.529579	88.749573	122.950645	-2.155996	0.000000	4.511284	0.000000	0.000000	0.000000	-0.238118	0.033994	0.119983	0.000000	0.000000	3.000000	49.000000	0.000000
21266.106781	-0.036605	0.545034	0.283340	84.529579	88.749573	122.950645	-2.155996	0.000000	4.511284	0.000000	0.000000	0.000000	-0.227048	0.019832	0.104360	0.000000	0.000000	3.000000	49.000000	0.000000
21266.110114	-0.036605	0.545034	0.283340	84.529579	88.749573	122.950645	-2.155996	0.000000	4.511284	0.000000	0.000000	0.000000	-0.227048	0.019832	0.104360	0.000000	0.000000	3.000000	49.000000	0.000000
21266.113447	-0.036605	0.545034	0.283340	84.530411	88.303001	122.397125	-2.171423	0.000000	4.503879	0.000000	0.000000	0.000000	-0.227048	0.019832	0.104360	0.000000	0.000000	3.000000	49.000000	0.000000
21266.116781	-0.036605	0.545034	0.283340	84.530411	88.303001	122.397125	-2.171423	0.000000	4.503879	0.000000	0.000000	0.000000	-0.227048	0.019832	0.104360	0.000000	0.000000	3.000000	49.000000	0.000000
21266.120114	-0.037326	0.545056	0.283664	84.530411	88.303001	122.397125	-2.171423	0.000000	4.503879	0.000000	0.000000	0.000000	-0.216351	0.006630	0.097407	0.000000	0.000000	3.000000	49.000000	0.000000
21266.123447	-0.037326	0.545056	0.283664	84.531013	87.924477	121.901253	-2.171423	0.000000	4.503879	0.000000	0.000000	0.000000	-0.216351	0.006630	0.097407	0.000000	0.000000	3.000000	49.000000	0.000000
21266.126781	-0.038010	0.545053	0.283949	84.531013	87.924477	121.901253	-2.171423	0.000000	4.503879	0.000000	0.000000	0.000000	-0.205363	-0.000993	0.085509	0.000000	0.000000	3.000000	49.000000	0.000000
21266.130114	-0.038010	0.545053	0.283949	84.531013	87.924477	121.901253	-2.171423	0.000000	4.503879	0.000000	0.000000	0.000000	-0.205363	-0.000993	0.085509	0.000000	0.000000	3.000000	49.000000	0.000000
21266.133447	-0.038010	0.545053	0.283949	84.531372	87.616768	121.463074	-2.185698	0.000000	4.496968	0.000000	0.000000	0.000000	-0.205363	-0.000993	0.085509	0.000000	0.000000	3.000000	49.000000	0.000000
21266.136781	-0.038010	0.545053	0.283949	84.531372	87.616768	121.463074	-2.185698	0.000000	4.496968	0.000000	0.000000	0.000000	-0.205363	-0.000993	0.085509	0.000000	0.000000	3.000000	49.000000	0.000000
21266.140114	-0.038623	0.545024	0.284197	84.531372	87.616768	121.463074	-2.185698	0.000000	4.496968	0.000000	0.000000	0.000000	-0.183774	-0.008597	0.074212	0.000000	0.000000	3.000000	49.000000	0.000000
21266.143447	-0.038623	0.545024	0.284197	84.531555	87.347092	121.009766	-2.185698	0.000000	4.496968	0.000000	0.000000	0.000000	-0.183774	-0.008597	0.074212	0.000000	0.000000	3.000000	49.000000	0.000000
21266.146781	-0.039165	0.544973	0.284435	84.531555	87.347092	121.009766	-2.185698	0.000000	4.496968	0.000000	0.000000	0.000000	-0.162586	-0.015212	0.071562	0.000000	0.000000	3.000000	49.000000	0.000000
21266.150114	-0.039165	0.544973	0.284435	84.531555	87.347092	121.009766	-2.185698	0.000000	4.496968	0.000000	0.000000	0.000000	-0.162586	-0.015212	0.071562	0.000000	0.000000	3.000000	49.000000	0.000000
21266.153447	-0.039165	0.544973	0.284435	84.531624	87.080093	120.556419	-2.197421	0.000000	4.491252	0.000000	0.000000	0.000000	-0.162586	-0.015212	0.071562	0.000000	0.000000	3.000000	49.000000	0.000000
21266.156781	-0.039165	0.544973	0.284435	84.531624	87.080093	120.556419	-2.197421	0.000000	4.491252	0.000000	0.000000	0.000000	-0.162586	-0.015212	0.071562	0.000000	0.000000	3.000000	49.000000	0.000000
21266.160114	-0.039636	0.544941	0.284661	84.531624	87.080093	120.556419	-2.197421	0.000000	4.491252	0.000000	0.000000	0.000000	-0.141295	-0.009663	0.067530	0.000000	0.000000	3.000000	49.000000	0.000000
21266.163447	-0.039636	0.544941	0.284661	84.531624	86.783165	120.173981	-2.197421	0.000000	4.491252	0.000000	0.000000	0.000000	-0.141295	-0.009663	0.067530	0.000000	0.000000	3.000000	49.000000	0.000000
21266.166781	-0.040106	0.544927	0.284869	84.531624	86.783165	120.173981	-2.197421	0.000000	4.491252	0.000000	0.000000	0.000000	-0.141110	-0.004109	0.062404	0.000000	0.000000	3.000000	49.000000	0.000000
21266.170114	-0.040106	0.544927	0.284869	84.531624	86.783165	120.173981	-2.197421	0.000000	4.491252	0.000000	0.000000	0.000000	-0.141110	-0.004109	0.062404	0.000000	0.000000	3.000000	49.000000	0.000000
21266.173447	-0.040106	0.544927	0.284869	84.531517	86.527100	119.928108	-2.206686	0.000000	4.486707	0.000000	0.000000	0.000000	-0.141110	-0.004109	0.062404	0.000000	0.000000	3.000000	49.000000	0.000000
21266.176781	-0.040106	0.544927	0.284869	84.531517	86.527100	119.928108	-2.206686	0.000000	4.486707	0.000000	0.000000	0.000000	-0.141110	-0.004109	0.062404	0.000000	0.000000	3.000000	49.000000	0.000000
21266.180114	-0.040472	0.544936	0.285094	84.531517	86.527100	119.928108	-2.206686	0.000000	4.486707	0.000000	0.000000	0.000000	-0.109673	0.002494	0.067554	0.000000	0.000000	3.000000	49.000000	0.000000
21266.183447	-0.040472	0.544936	0.285094	84.531334	86.238350	119.657387	-2.206686	0.000000	4.486707	0.000000	0.000000	0.000000	-0.109673	0.002494	0.067554	0.000000	0.000000	3.000000	49.000000	0.000000
21266.186781	-0.040472	0.544936	0.285094	84.531334	86.238350	119.657387	-2.206686	0.000000	4.486707	0.000000	0.000000	0.000000	-0.109673	0.002494	0.067554	0.000000	0.000000	3.000000	49.000000	0.000000
21266.190114	-0.040472	0.544936	0.285094	84.531334	86.238350	119.657387	-2.206686	0.000000	4.486707	0.000000	0.000000	0.000000	-0.109673	0.002494	0.067554	0.000000	0.000000	3.000000	49.000000	0.000000
21266.193447	-0.041136	0.544937	0.285592	84.530983	85.922333	119.353813	-2.209913	0.000000	4.485118	0.000000	0.000000	0.000000	-0.199129	0.000375	0.149477	0.000000	0.000000	3.000000	49.000000	0.000000
21266.196781	-0.041136	0.544937	0.285592	84.530983	85.922333	119.353813	-2.209913	0.000000	4.485118	0.000000	0.000000	0.000000	-0.000000	-0.000001	-0.000003	0.000000	0.000000	3.000000	49.000000	0.000000
21266.200114	-0.041136	0.544937	0.285592	84.530983	85.922333	119.353813	-2.209913	0.000000	4.485118	0.000000	0.000000	0.000000	-0.000000	-0.000001	-0.000003	0.000000	0.000000	3.000000	49.000000	0.000000
21266.203447	-0.041136	0.544937	0.285592	84.530411	85.609138	119.042358	-2.215194	0.000000	4.482512	0.000000	0.000000	0.000000	-0.000000	-0.000001	-0.000003	0.000000	0.000000	3.000000	49.000000	0.000000
21266.206781	-0.041136	0.544937	0.285592	84.530411	85.609138	119.042358	-2.215194	0.000000	4.482512	0.000000	0.000000	0.000000	-0.000000	-0.000001	-0.000003	0.000000	0.000000	3.000000	49.000000	0.000000
21266.210114	-0.041398	0.544930	0.285867	84.530411	85.609138	119.042358	-2.215194	0.000000	4.482512	0.000000	0.000000	0.000000	-0.078872	-0.002143	0.082504	0.000000	0.000000	3.000000	49.000000	0.000000
21266.213447	-0.041398	0.544930	0.285867	84.529869	85.331406	118.771774	-2.215194	0.000000	4.482512	0.000000	0.000000	0.000000	-0.078872	-0.002143	0.082504	0.000000	0.000000	3.000000	49.000000	0.000000
21266.216781	-0.041398	0.544930	0.285867	84.529869	85.331406	118.771774	-2.215194	0.000000	4.482512	0.000000	0.000000	0.000000	-0.078872	-0.002143	0.082504	0.000000	0.000000	3.000000	49.000000	0.000000
21266.220114	-0.041398	0.544930	0.285867	84.529869	85.331406	118.771774	-2.215194	0.000000	4.482512	0.000000	0.000000	0.000000	-0.078872	-0.002143	0.082504	0.000000	0.000000	3.000000	49.000000	0.000000
21266.223447	-0.041749	0.544834	0.286436	84.529121	85.026535	118.476425	-2.216794	0.000000	4.481721	0.000000	0.000000	0.000000	-0.105112	-0.028727	0.170599	0.000000	0.000000	3.000000	49.000000	0.000000
21266.226781	-0.041749	0.544834	0.286436	84.529121	85.026535	118.476425	-2.216794	0.000000	4.481721	0.000000	0.000000	0.000000	0.000000	0.000009	0.000002	0.000000	0.000000	3.000000	49.000000	0.000000
21266.230114	-0.041749	0.544834	0.286436	84.529121	85.026535	118.476425	-2.216794	0.000000	4.481721	0.000000	0.000000	0.000000	0.000000	0.000009	0.000002	0.000000	0.000000	3.000000	49.000000	0.000000
21266.233447	-0.041749	0.544834	0.286436	84.528221	84.754326	118.213913	-2.217663	0.000000	4.481291	0.000000	0.000000	0.000000	0.000000	0.000009	0.000002	0.000000	0.000000	3.000000	49.000000	0.000000
21266.236781	-0.041749	0.544834	0.286436	84.528221	84.754326	118.213913	-2.217663	0.000000	4.481291	0.000000	0.000000	0.000000	0.000000	0.000009	0.000002	0.000000	0.000000	3.000000	49.000000	0.000000
21266.240114	-0.041907	0.544767	0.286737	84.528221	84.754326	118.213913	-2.217663	0.000000	4.481291	0.000000	0.000000	0.000000	-0.047589	-0.020005	0.090437	0.000000	0.000000	3.000000	49.000000	0.000000
21266.243447	-0.041907	0.544767	0.286737	84.527328	84.614754	118.080994	-2.217663	0.000000	4.481291	0.000000	0.000000	0.000000	-0.047589	-0.020005	0.090437	0.000000	0.000000	3.000000	49.000000	0.000000
21266.246781	-0.041907	0.544767	0.286737	84.527328	84.614754	118.080994	-2.217663	0.000000	4.481291	0.000000	0.000000	0.000000	-0.047589	-0.020005	0.090437	0.000000	0.000000	3.000000	49.000000	0.000000
21266.250114	-0.041907	0.544767	0.286737	84.527328	84.614754	118.080994	-2.217663	0.000000	4.481291	0.000000	0.000000	0.000000	-0.047589	-0.020005	0.090437	0.000000	0.000000	3.000000	49.000000	0.000000
21266.253447	-0.042151	0.544586	0.287291	84.526146	84.753357	118.222588	-2.217781	0.000000	4.481233	0.000000	0.000000	0.000000	-0.073182	-0.054341	0.166299	0.000000	0.000000	3.000000	49.000000	0.000000
21266.256781	-0.042151	0.544586	0.287291	84.526146	84.753357	118.222588	-2.217781	0.000000	4.481233	0.000000	0.000000	0.000000	-0.073182	-0.054341	0.166299	0.000000	0.000000	3.000000	49.000000	0.000000
21266.260114	-0.042151	0.544586	0.287291	84.526146	84.753357	118.222588	-2.217781	0.000000	4.481233	0.000000	0.000000	0.000000	-0.073182	-0.054341	0.166299	0.000000	0.000000	3.000000	49.000000	0.000000
21266.263447	-0.042151	0.544586	0.287291	84.524101	85.418312	118.888733	-2.217401	0.000000	4.481421	0.000000	0.000000	0.000000	-0.073182	-0.054341	0.166299	0.000000	0.000000	3.000000	49.000000	0.000000
21266.266781	-0.042199	0.544509	0.287513	84.524101	85.418312	118.888733	-2.217401	0.000000	4.481421	0.000000	0.000000	0.000000	-0.014409	-0.023089	0.066579	0.000000	0.000000	3.000000	49.000000	0.000000
21266.270114	-0.042199	0.544509	0.287513	84.524101	85.418312	118.888733	-2.217401	0.000000	4.481421	0.000000	0.000000	0.000000	-0.014409	-0.023089	0.066579	0.000000	0.000000	3.000000	49.000000	0.000000
21266.273447	-0.042199	0.544509	0.287513	84.519096	86.648407	120.117729	-2.216627	0.000000	4.481804	0.000000	0.000000	0.000000	-0.014409	-0.023089	0.066579	0.000000	0.000000	3.000000	49.000000	0.000000
21266.276781	-0.042199	0.544509	0.287513	84.519096	86.648407	120.117729	-2.216627	0.000000	4.481804	0.000000	0.000000	0.000000	-0.014409	-0.023089	0.066579	0.000000	0.000000	3.000000	49.000000	0.000000
21266.280114	-0.042282	0.544347	0.287714	84.519096	86.648407	120.117729	-2.216627	0.000000	4.481804	0.000000	0.000000	0.000000	-0.024702	-0.048582	0.060312	0.000000	0.000000	3.000000	49.000000	0.000000
21266.283447	-0.042282	0.544347	0.287714	84.509270	88.265816	121.730446	-2.216627	0.000000	4.481804	0.000000	0.000000	0.000000	-0.024702	-0.048582	0.060312	0.000000	0.000000	3.000000	49.000000	0.000000
21266.286781	-0.042282	0.544347	0.287714	84.509270	88.265816	121.730446	-2.216627	0.000000	4.481804	0.000000	0.000000	0.000000	-0.024702	-0.048582	0.060312	0.000000	0.000000	3.000000	49.000000	0.000000
21266.290114	-0.042282	0.544347	0.287714	84.509270	88.265816	121.730446	-2.216627	0.000000	4.481804	0.000000	0.000000	0.000000	-0.024702	-0.048582	0.060312	0.000000	0.000000	3.000000	49.000000	0.000000
21266.293447	-0.042368	0.544007	0.287979	84.495689	89.836624	123.297020	-2.216413	0.000000	4.481910	0.000000	0.000000	0.000000	-0.025798	-0.102153	0.079375	0.000000	0.000000	3.000000	49.000000	0.000000
21266.296781	-0.042368	0.544007	0.287979	84.495689	89.836624	123.297020	-2.216413	0.000000	4.481910	0.000000	0.000000	0.000000	-0.025798	-0.102153	0.079375	0.000000	0.000000	3.000000	49.000000	0.000000
21266.300114	-0.042368	0.544007	0.287979	84.495689	89.836624	123.297020	-2.216413	0.000000	4.481910	0.000000	0.000000	0.000000	-0.025798	-0.102153	0.079375	0.000000	0.000000	3.000000	49.000000	0.000000
21266.303447	-0.042368	0.544007	0.287979	84.481117	91.182030	124.634399	-2.215852	0.000000	4.482187	0.000000	0.000000	0.000000	-0.025798	-0.102153	0.079375	0.000000	0.000000	3.000000	49.000000	0.000000
21266.306781	-0.042338	0.543750	0.288082	84.481117	91.182030	124.634399	-2.215852	0.000000	4.482187	0.000000	0.000000	0.000000	0.008887	-0.077066	0.030990	0.000000	0.000000	3.000000	49.000000	0.000000
21266.310114	-0.042338	0.543750	0.288082	84.481117	91.182030	124.634399	-2.215852	0.000000	4.482187	0.000000	0.000000	0.000000	0.008887	-0.077066	0.030990	0.000000	0.000000	3.000000	49.000000	0.000000
21266.313447	-0.042338	0.543750	0.288082	84.463562	92.390785	125.837410	-2.214843	0.000000	4.482686	0.000000	0.000000	0.000000	0.008887	-0.077066	0.030990	0.000000	0.000000	3.000000	49.000000	0.000000
21266.316781	-0.042308	0.543512	0.288169	84.463562	92.390785	125.837410	-2.214843	0.000000	4.482686	0.000000	0.000000	0.000000	0.009170	-0.071445	0.026021	0.000000	0.000000	3.000000	49.000000	0.000000
21266.320114	-0.042308	0.543512	0.288169	84.463562	92.390785	125.837410	-2.214843	0.000000	4.482686	0.000000	0.000000	0.000000	0.009170	-0.071445	0.026021	0.000000	0.000000	3.000000	49.000000	0.000000
21266.323447	-0.042308	0.543512	0.288169	84.435844	93.437698	126.879196	-2.213925	0.000000	4.483139	0.000000	0.000000	0.000000	0.009170	-0.071445	0.026021	0.000000	0.000000	3.000000	49.000000	0.000000
21266.326781	-0.042308	0.543512	0.288169	84.435844	93.437698	126.879196	-2.213925	0.000000	4.483139	0.000000	0.000000	0.000000	0.009170	-0.071445	0.026021	0.000000	0.000000	3.000000	49.000000	0.000000
21266.330114	-0.042206	0.543252	0.288248	84.435844	93.437698	126.879196	-2.213925	0.000000	4.483139	0.000000	0.000000	0.000000	0.030606	-0.078066	0.023679	0.000000	0.000000	3.000000	49.000000	0.000000
21266.333447	-0.042206	0.543252	0.288248	84.388672	94.169586	127.616058	-2.213925	0.000000	4.483139	0.000000	0.000000	0.000000	0.030606	-0.078066	0.023679	0.000000	0.000000	3.000000	49.000000	0.000000
21266.336781	-0.042206	0.543252	0.288248	84.388672	94.169586	127.616058	-2.213925	0.000000	4.483139	0.000000	0.000000	0.000000	0.030606	-0.078066	0.023679	0.000000	0.000000	3.000000	49.000000	0.000000
21266.340114	-0.042206	0.543252	0.288248	84.388672	94.169586	127.616058	-2.213925	0.000000	4.483139	0.000000	0.000000	0.000000	0.030606	-0.078066	0.023679	0.000000	0.000000	3.000000	49.000000	0.000000
21266.343447	-0.041860	0.542772	0.288409	84.330711	94.761131	128.217133	-2.212162	0.000000	4.484010	0.000000	0.000000	0.000000	0.103787	-0.143935	0.048234	0.000000	0.000000	3.000000	49.000000	0.000000
21266.346781	-0.041860	0.542772	0.288409	84.330711	94.761131	128.217133	-2.212162	0.000000	4.484010	0.000000	0.000000	0.000000	0.103787	-0.143935	0.048234	0.000000	0.000000	3.000000	49.000000	0.000000
21266.350114	-0.041860	0.542772	0.288409	84.330711	94.761131	128.217133	-2.212162	0.000000	4.484010	0.000000	0.000000	0.000000	0.103787	-0.143935	0.048234	0.000000	0.000000	3.000000	49.000000	0.000000
21266.353447	-0.041860	0.542772	0.288409	84.274673	95.414368	128.871689	-2.206839	0.000000	4.486632	0.000000	0.000000	0.000000	0.103787	-0.143935	0.048234	0.000000	0.000000	3.000000	49.000000	0.000000
21266.356781	-0.041650	0.542571	0.288472	84.274673	95.414368	128.871689	-2.206839	0.000000	4.486632	0.000000	0.000000	0.000000	0.062846	-0.060231	0.019023	0.000000	0.000000	3.000000	49.000000	0.000000
21266.360114	-0.041650	0.542571	0.288472	84.274673	95.414368	128.871689	-2.206839	0.000000	4.486632	0.000000	0.000000	0.000000	0.062846	-0.060231	0.019023	0.000000	0.000000	3.000000	49.000000	0.000000
21266.363447	-0.041650	0.542571	0.288472	84.238640	96.262222	129.709808	-2.203824	0.000000	4.488113	0.000000	0.000000	0.000000	0.062846	-0.060231	0.019023	0.000000	0.000000	3.000000	49.000000	0.000000
21266.366781	-0.041650	0.542571	0.288472	84.238640	96.262222	129.709808	-2.203824	0.000000	4.488113	0.000000	0.000000	0.000000	0.062846	-0.060231	0.019023	0.000000	0.000000	3.000000	49.000000	0.000000
21266.370114	-0.041404	0.542389	0.288521	84.238640	96.262222	129.709808	-2.203824	0.000000	4.488113	0.000000	0.000000	0.000000	0.073751	-0.054609	0.014655	0.000000	0.000000	3.000000	49.000000	0.000000
21266.373447	-0.041404	0.542389	0.288521	84.214294	97.276688	130.699768	-2.203824	0.000000	4.488113	0.000000	0.000000	0.000000	0.073751	-0.054609	0.014655	0.000000	0.000000	3.000000	49.000000	0.000000
21266.376781	-0.041404	0.542389	0.288521	84.214294	97.276688	130.699768	-2.203824	0.000000	4.488113	0.000000	0.000000	0.000000	0.073751	-0.054609	0.014655	0.000000	0.000000	3.000000	49.000000	0.000000
21266.380114	-0.041404	0.542389	0.288521	84.214294	97.276688	130.699768	-2.203824	0.000000	4.488113	0.000000	0.000000	0.000000	0.073751	-0.054609	0.014655	0.000000	0.000000	3.000000	49.000000	0.000000
21266.383447	-0.040871	0.542075	0.288515	84.185501	98.478058	131.877914	-2.200440	0.000000	4.489773	0.000000	0.000000	0.000000	0.159886	-0.094225	-0.001940	0.000000	0.000000	3.000000	49.000000	0.000000
21266.386781	-0.040871	0.542075	0.288515	84.185501	98.478058	131.877914	-2.200440	0.000000	4.489773	0.000000	0.000000	0.000000	0.000000	-0.000008	0.000001	0.000000	0.000000	3.000000	49.000000	0.000000
21266.390114	-0.040871	0.542075	0.288515	84.185501	98.478058	131.877914	-2.200440	0.000000	4.489773	0.000000	0.000000	0.000000	0.000000	-0.000008	0.000001	0.000000	0.000000	3.000000	49.000000	0.000000
21266.393447	-0.040871	0.542075	0.288515	84.157425	99.557823	132.934998	-2.193785	0.000000	4.493029	0.000000	0.000000	0.000000	0.000000	-0.000008	0.000001	0.000000	0.000000	3.000000	49.000000	0.000000
21266.396781	-0.040618	0.541940	0.288429	84.157425	99.557823	132.934998	-2.193785	0.000000	4.493029	0.000000	0.000000	0.000000	0.075957	-0.040566	-0.025653	0.000000	0.000000	3.000000	49.000000	0.000000
21266.400114	-0.040618	0.541940	0.288429	84.157425	99.557823	132.934998	-2.193785	0.000000	4.493029	0.000000	0.000000	0.000000	0.075957	-0.040566	-0.025653	0.000000	0.000000	3.000000	49.000000	0.000000
21266.403447	-0.040618	0.541940	0.288429	84.138428	100.265564	133.622314	-2.191124	0.000000	4.494327	0.000000	0.000000	0.000000	0.075957	-0.040566	-0.025653	0.000000	0.000000	3.000000	49.000000	0.000000
21266.406781	-0.040618	0.541940	0.288429	84.138428	100.265564	133.622314	-2.191124	0.000000	4.494327	0.000000	0.000000	0.000000	0.075957	-0.040566	-0.025653	0.000000	0.000000	3.000000	49.000000	0.000000
21266.410114	-0.040365	0.541845	0.288339	84.138428	100.265564	133.622314	-2.191124	0.000000	4.494327	0.000000	0.000000	0.000000	0.076014	-0.028320	-0.027083	0.000000	0.000000	3.000000	49.000000	0.000000
21266.413447	-0.040365	0.541845	0.288339	84.130142	100.590111	133.930771	-2.191124	0.000000	4.494327	0.000000	0.000000	0.000000	0.076014	-0.028320	-0.027083	0.000000	0.000000	3.000000	49.000000	0.000000
21266.416781	-0.040365	0.541845	0.288339	84.130142	100.590111	133.930771	-2.191124	0.000000	4.494327	0.000000	0.000000	0.000000	0.076014	-0.028320	-0.027083	0.000000	0.000000	3.000000	49.000000	0.000000
21266.420114	-0.040365	0.541845	0.288339	84.130142	100.590111	133.930771	-2.191124	0.000000	4.494327	0.000000	0.000000	0.000000	0.076014	-0.028320	-0.027083	0.000000	0.000000	3.000000	49.000000	0.000000
21266.423447	-0.039962	0.541672	0.288107	84.123703	100.775269	134.104340	-2.188486	0.000000	4.495612	0.000000	0.000000	0.000000	0.120847	-0.051961	-0.069389	0.000000	0.000000	3.000000	49.000000	0.000000
21266.426781	-0.039962	0.541672	0.288107	84.123703	100.775269	134.104340	-2.188486	0.000000	4.495612	0.000000	0.000000	0.000000	0.120847	-0.051961	-0.069389	0.000000	0.000000	3.000000	49.000000	0.000000
21266.430114	-0.039962	0.541672	0.288107	84.123703	100.775269	134.104340	-2.188486	0.000000	4.495612	0.000000	0.000000	0.000000	0.120847	-0.051961	-0.069389	0.000000	0.000000	3.000000	49.000000	0.000000
21266.433447	-0.039962	0.541672	0.288107	84.119904	100.936356	134.252609	-2.184823	0.000000	4.497394	0.000000	0.000000	0.000000	0.120847	-0.051961	-0.069389	0.000000	0.000000	3.000000	49.000000	0.000000
21266.436781	-0.039779	0.541659	0.288004	84.119904	100.936356	134.252609	-2.184823	0.000000	4.497394	0.000000	0.000000	0.000000	0.054881	-0.003843	-0.031092	0.000000	0.000000	3.000000	49.000000	0.000000
21266.440114	-0.039779	0.541659	0.288004	84.119904	100.936356	134.252609	-2.184823	0.000000	4.497394	0.000000	0.000000	0.000000	0.054881	-0.003843	-0.031092	0.000000	0.000000	3.000000	49.000000	0.000000
21266.443447	-0.039779	0.541659	0.288004	84.117668	101.035683	134.341537	-2.183148	0.000000	4.498207	0.000000	0.000000	0.000000	0.054881	-0.003843	-0.031092	0.000000	0.000000	3.000000	49.000000	0.000000
21266.446781	-0.039668	0.541650	0.287925	84.117668	101.035683	134.341537	-2.183148	0.000000	4.498207	0.000000	0.000000	0.000000	0.033193	-0.002873	-0.023745	0.000000	0.000000	3.000000	49.000000	0.000000
21266.450114	-0.039668	0.541650	0.287925	84.117668	101.035683	134.341537	-2.183148	0.000000	4.498207	0.000000	0.000000	0.000000	0.033193	-0.002873	-0.023745	0.000000	0.000000	3.000000	49.000000	0.000000
21266.453447	-0.039668	0.541650	0.287925	84.116905	101.073318	134.371155	-2.182234	0.000000	4.498651	0.000000	0.000000	0.000000	0.033193	-0.002873	-0.023745	0.000000	0.000000	3.000000	49.000000	0.000000
21266.456781	-0.039668	0.541650	0.287925	84.116905	101.073318	134.371155	-2.182234	0.000000	4.498651	0.000000	0.000000	0.000000	0.033193	-0.002873	-0.023745	0.000000	0.000000	3.000000	49.000000	0.000000
21266.460114	-0.039525	0.541687	0.287899	84.116905	101.073318	134.371155	-2.182234	0.000000	4.498651	0.000000	0.000000	0.000000	0.042968	0.011267	-0.007616	0.000000	0.000000	3.000000	49.000000	0.000000
21266.463447	-0.039525	0.541687	0.287899	84.118408	101.022545	134.311920	-2.182234	0.000000	4.498651	0.000000	0.000000	0.000000	0.042968	0.011267	-0.007616	0.000000	0.000000	3.000000	49.000000	0.000000
21266.466781	-0.039525	0.541687	0.287899	84.118408	101.022545	134.311920	-2.182234	0.000000	4.498651	0.000000	0.000000	0.000000	0.042968	0.011267	-0.007616	0.000000	0.000000	3.000000	49.000000	0.000000
21266.470114	-0.039525	0.541687	0.287899	84.118408	101.022545	134.311920	-2.182234	0.000000	4.498651	0.000000	0.000000	0.000000	0.042968	0.011267	-0.007616	0.000000	0.000000	3.000000	49.000000	0.000000
21266.473447	-0.039351	0.541797	0.287968	84.119438	100.904137	134.188538	-2.180578	0.000000	4.499454	0.000000	0.000000	0.000000	0.052117	0.032979	0.020564	0.000000	0.000000	3.000000	49.000000	0.000000
21266.476781	-0.039351	0.541797	0.287968	84.119438	100.904137	134.188538	-2.180578	0.000000	4.499454	0.000000	0.000000	0.000000	0.052117	0.032979	0.020564	0.000000	0.000000	3.000000	49.000000	0.000000
21266.480114	-0.039351	0.541797	0.287968	84.119438	100.904137	134.188538	-2.180578	0.000000	4.499454	0.000000	0.000000	0.000000	0.052117	0.032979	0.020564	0.000000	0.000000	3.000000	49.000000	0.000000
21266.483447	-0.039351	0.541797	0.287968	84.114540	100.768272	134.050873	-2.177958	0.000000	4.500722	0.000000	0.000000	0.000000	0.052117	0.032979	0.020564	0.000000	0.000000	3.000000	49.000000	0.000000
21266.486781	-0.039320	0.541888	0.288045	84.114540	100.768272	134.050873	-2.177958	0.000000	4.500722	0.000000	0.000000	0.000000	0.009415	0.027362	0.023237	0.000000	0.000000	3.000000	49.000000	0.000000
21266.490114	-0.039320	0.541888	0.288045	84.114540	100.768272	134.050873	-2.177958	0.000000	4.500722	0.000000	0.000000	0.000000	0.009415	0.027362	0.023237	0.000000	0.000000	3.000000	49.000000	0.000000
21266.493447	-0.039320	0.541888	0.288045	84.102394	100.577446	133.865143	-2.177086	0.000000	4.501143	0.000000	0.000000	0.000000	0.009415	0.027362	0.023237	0.000000	0.000000	3.000000	49.000000	0.000000
21266.496781	-0.039320	0.541888	0.288045	84.102394	100.577446	133.865143	-2.177086	0.000000	4.501143	0.000000	0.000000	0.000000	0.009415	0.027362	0.023237	0.000000	0.000000	3.000000	49.000000	0.000000
21266.500114	-0.039288	0.541958	0.288111	84.102394	100.577446	133.865143	-2.177086	0.000000	4.501143	0.000000	0.000000	0.000000	0.009605	0.020767	0.019684	0.000000	0.000000	3.000000	49.000000	0.000000
21266.503447	-0.039288	0.541958	0.288111	84.071594	100.363159	133.668457	-2.177086	0.000000	4.501143	0.000000	0.000000	0.000000	0.009605	0.020767	0.019684	0.000000	0.000000	3.000000	49.000000	0.000000
21266.506781	-0.039288	0.541958	0.288111	84.071594	100.363159	133.668457	-2.177086	0.000000	4.501143	0.000000	0.000000	0.000000	0.009605	0.020767	0.019684	0.000000	0.000000	3.000000	49.000000	0.000000
21266.510114	-0.039288	0.541958	0.288111	84.071594	100.363159	133.668457	-2.177086	0.000000	4.501143	0.000000	0.000000	0.000000	0.009605	0.020767	0.019684	0.000000	0.000000	3.000000	49.000000	0.000000
21266.513447	-0.039294	0.542115	0.288222	84.036713	100.139839	133.464905	-2.176279	0.000000	4.501534	0.000000	0.000000	0.000000	-0.001754	0.047157	0.033294	0.000000	0.000000	3.000000	49.000000	0.000000
21266.516781	-0.039294	0.542115	0.288222	84.036713	100.139839	133.464905	-2.176279	0.000000	4.501534	0.000000	0.000000	0.000000	-0.001754	0.047157	0.033294	0.000000	0.000000	3.000000	49.000000	0.000000
21266.520114	-0.039294	0.542115	0.288222	84.036713	100.139839	133.464905	-2.176279	0.000000	4.501534	0.000000	0.000000	0.000000	-0.001754	0.047157	0.033294	0.000000	0.000000	3.000000	49.000000	0.000000
21266.523447	-0.039294	0.542115	0.288222	84.030930	100.027542	133.359131	-2.175673	0.000000	4.501827	0.000000	0.000000	0.000000	-0.001754	0.047157	0.033294	0.000000	0.000000	3.000000	49.000000	0.000000
21266.526781	-0.039331	0.542181	0.288255	84.030930	100.027542	133.359131	-2.175673	0.000000	4.501827	0.000000	0.000000	0.000000	-0.011177	0.019815	0.010061	0.000000	0.000000	3.000000	49.000000	0.000000
21266.530114	-0.039331	0.542181	0.288255	84.030930	100.027542	133.359131	-2.175673	0.000000	4.501827	0.000000	0.000000	0.000000	-0.011177	0.019815	0.010061	0.000000	0.000000	3.000000	49.000000	0.000000
21266.533447	-0.039331	0.542181	0.288255	84.033104	99.940033	133.271149	-2.175940	0.000000	4.501698	0.000000	0.000000	0.000000	-0.011177	0.019815	0.010061	0.000000	0.000000	3.000000	49.000000	0.000000
21266.536781	-0.039331	0.542181	0.288255	84.033104	99.940033	133.271149	-2.175940	0.000000	4.501698	0.000000	0.000000	0.000000	-0.011177	0.019815	0.010061	0.000000	0.000000	3.000000	49.000000	0.000000
21266.540114	-0.039333	0.542247	0.288291	84.033104	99.940033	133.271149	-2.175940	0.000000	4.501698	0.000000	0.000000	0.000000	-0.000561	0.019797	0.010632	0.000000	0.000000	3.000000	49.000000	0.000000
21266.543447	-0.039333	0.542247	0.288291	84.034416	99.881584	133.212387	-2.175940	0.000000	4.501698	0.000000	0.000000	0.000000	-0.000561	0.019797	0.010632	0.000000	0.000000	3.000000	49.000000	0.000000
21266.546781	-0.039333	0.542247	0.288291	84.034416	99.881584	133.212387	-2.175940	0.000000	4.501698	0.000000	0.000000	0.000000	-0.000561	0.019797	0.010632	0.000000	0.000000	3.000000	49.000000	0.000000
21266.550114	-0.039333	0.542247	0.288291	84.034416	99.881584	133.212387	-2.175940	0.000000	4.501698	0.000000	0.000000	0.000000	-0.000561	0.019797	0.010632	0.000000	0.000000	3.000000	49.000000	0.000000
21266.553447	-0.039334	0.542394	0.288317	84.036514	99.793938	133.124252	-2.175747	0.000000	4.501791	0.000000	0.000000	0.000000	-0.000413	0.044277	0.007838	0.000000	0.000000	3.000000	49.000000	0.000000
21266.556781	-0.039334	0.542394	0.288317	84.036514	99.793938	133.124252	-2.175747	0.000000	4.501791	0.000000	0.000000	0.000000	-0.000413	0.044277	0.007838	0.000000	0.000000	3.000000	49.000000	0.000000
21266.560114	-0.039334	0.542394	0.288317	84.036514	99.793938	133.124252	-2.175747	0.000000	4.501791	0.000000	0.000000	0.000000	-0.000413	0.044277	0.007838	0.000000	0.000000	3.000000	49.000000	0.000000
21266.563447	-0.039334	0.542394	0.288317	84.037933	99.732765	133.065491	-2.175604	0.000000	4.501860	0.000000	0.000000	0.000000	-0.000413	0.044277	0.007838	0.000000	0.000000	3.000000	49.000000	0.000000
21266.566781	-0.039371	0.542479	0.288334	84.037933	99.732765	133.065491	-2.175604	0.000000	4.501860	0.000000	0.000000	0.000000	-0.010918	0.025436	0.005115	0.000000	0.000000	3.000000	49.000000	0.000000
21266.570114	-0.039371	0.542479	0.288334	84.037933	99.732765	133.065491	-2.175604	0.000000	4.501860	0.000000	0.000000	0.000000	-0.010918	0.025436	0.005115	0.000000	0.000000	3.000000	49.000000	0.000000
21266.573447	-0.039371	0.542479	0.288334	84.040001	99.645088	132.977325	-2.175961	0.000000	4.501688	0.000000	0.000000	0.000000	-0.010918	0.025436	0.005115	0.000000	0.000000	3.000000	49.000000	0.000000
21266.576781	-0.039372	0.542523	0.288358	84.040001	99.645088	132.977325	-2.175961	0.000000	4.501688	0.000000	0.000000	0.000000	-0.000373	0.013229	0.007078	0.000000	0.000000	3.000000	49.000000	0.000000
21266.580114	-0.039372	0.542523	0.288358	84.040001	99.645088	132.977325	-2.175961	0.000000	4.501688	0.000000	0.000000	0.000000	-0.000373	0.013229	0.007078	0.000000	0.000000	3.000000	49.000000	0.000000
21266.583447	-0.039372	0.542523	0.288358	84.041389	99.583878	132.918518	-2.175832	0.000000	4.501750	0.000000	0.000000	0.000000	-0.000373	0.013229	0.007078	0.000000	0.000000	3.000000	49.000000	0.000000
21266.586781	-0.039372	0.542523	0.288358	84.041389	99.583878	132.918518	-2.175832	0.000000	4.501750	0.000000	0.000000	0.000000	-0.000373	0.013229	0.007078	0.000000	0.000000	3.000000	49.000000	0.000000
21266.590114	-0.039409	0.542567	0.288379	84.041389	99.583878	132.918518	-2.175832	0.000000	4.501750	0.000000	0.000000	0.000000	-0.010992	0.013198	0.006515	0.000000	0.000000	3.000000	49.000000	0.000000
21266.593447	-0.039409	0.542567	0.288379	84.042732	99.522545	132.859604	-2.175832	0.000000	4.501750	0.000000	0.000000	0.000000	-0.010992	0.013198	0.006515	0.000000	0.000000	3.000000	49.000000	0.000000
21266.596781	-0.039409	0.542567	0.288379	84.042732	99.522545	132.859604	-2.175832	0.000000	4.501750	0.000000	0.000000	0.000000	-0.010992	0.013198	0.006515	0.000000	0.000000	3.000000	49.000000	0.000000
21266.600114	-0.039409	0.542567	0.288379	84.042732	99.522545	132.859604	-2.175832	0.000000	4.501750	0.000000	0.000000	0.000000	-0.010992	0.013198	0.006515	0.000000	0.000000	3.000000	49.000000	0.000000
21266.603447	-0.039519	0.542658	0.288449	84.044777	99.429306	132.771301	-2.176163	0.000000	4.501590	0.000000	0.000000	0.000000	-0.033051	0.027376	0.020927	0.000000	0.000000	3.000000	49.000000	0.000000
21266.606781	-0.039519	0.542658	0.288449	84.044777	99.429306	132.771301	-2.176163	0.000000	4.501590	0.000000	0.000000	0.000000	-0.033051	0.027376	0.020927	0.000000	0.000000	3.000000	49.000000	0.000000
21266.610114	-0.039519	0.542658	0.288449	84.044777	99.429306	132.771301	-2.176163	0.000000	4.501590	0.000000	0.000000	0.000000	-0.033051	0.027376	0.020927	0.000000	0.000000	3.000000	49.000000	0.000000
21266.613447	-0.039519	0.542658	0.288449	84.046753	99.338608	132.682861	-2.177130	0.000000	4.501123	0.000000	0.000000	0.000000	-0.033051	0.027376	0.020927	0.000000	0.000000	3.000000	49.000000	0.000000
21266.616781	-0.039558	0.542687	0.288515	84.046753	99.338608	132.682861	-2.177130	0.000000	4.501123	0.000000	0.000000	0.000000	-0.011705	0.008551	0.019900	0.000000	0.000000	3.000000	49.000000	0.000000
21266.620114	-0.039558	0.542687	0.288515	84.046753	99.338608	132.682861	-2.177130	0.000000	4.501123	0.000000	0.000000	0.000000	-0.011705	0.008551	0.019900	0.000000	0.000000	3.000000	49.000000	0.000000
21266.623447	-0.039558	0.542687	0.288515	84.048828	99.247993	132.594482	-2.177217	0.000000	4.501081	0.000000	0.000000	0.000000	-0.011705	0.008551	0.019900	0.000000	0.000000	3.000000	49.000000	0.000000
21266.626781	-0.039558	0.542687	0.288515	84.048828	99.247993	132.594482	-2.177217	0.000000	4.501081	0.000000	0.000000	0.000000	-0.011705	0.008551	0.019900	0.000000	0.000000	3.000000	49.000000	0.000000
21266.630114	-0.039596	0.542734	0.288565	84.048828	99.247993	132.594482	-2.177217	0.000000	4.501081	0.000000	0.000000	0.000000	-0.011444	0.014194	0.014967	0.000000	0.000000	3.000000	49.000000	0.000000
21266.633447	-0.039596	0.542734	0.288565	84.050140	99.186516	132.535400	-2.177217	0.000000	4.501081	0.000000	0.000000	0.000000	-0.011444	0.014194	0.014967	0.000000	0.000000	3.000000	49.000000	0.000000
21266.636781	-0.039596	0.542734	0.288565	84.050140	99.186516	132.535400	-2.177217	0.000000	4.501081	0.000000	0.000000	0.000000	-0.011444	0.014194	0.014967	0.000000	0.000000	3.000000	49.000000	0.000000
21266.640114	-0.039596	0.542734	0.288565	84.050140	99.186516	132.535400	-2.177217	0.000000	4.501081	0.000000	0.000000	0.000000	-0.011444	0.014194	0.014967	0.000000	0.000000	3.000000	49.000000	0.000000
21266.643447	-0.039671	0.542744	0.288646	84.050774	99.154388	132.505844	-2.177395	0.000000	4.500995	0.000000	0.000000	0.000000	-0.022592	0.002908	0.024271	0.000000	0.000000	3.000000	49.000000	0.000000
21266.646781	-0.039671	0.542744	0.288646	84.050774	99.154388	132.505844	-2.177395	0.000000	4.500995	0.000000	0.000000	0.000000	-0.022592	0.002908	0.024271	0.000000	0.000000	3.000000	49.000000	0.000000
21266.650114	-0.039671	0.542744	0.288646	84.050774	99.154388	132.505844	-2.177395	0.000000	4.500995	0.000000	0.000000	0.000000	-0.022592	0.002908	0.024271	0.000000	0.000000	3.000000	49.000000	0.000000
21266.653447	-0.039671	0.542744	0.288646	84.050072	99.181068	132.535416	-2.177851	0.000000	4.500774	0.000000	0.000000	0.000000	-0.022592	0.002908	0.024271	0.000000	0.000000	3.000000	49.000000	0.000000
21266.656781	-0.039706	0.542722	0.288633	84.050072	99.181068	132.535416	-2.177851	0.000000	4.500774	0.000000	0.000000	0.000000	-0.010433	-0.006617	-0.004105	0.000000	0.000000	3.000000	49.000000	0.000000
21266.660114	-0.039706	0.542722	0.288633	84.050072	99.181068	132.535416	-2.177851	0.000000	4.500774	0.000000	0.000000	0.000000	-0.010433	-0.006617	-0.004105	0.000000	0.000000	3.000000	49.000000	0.000000
21266.663447	-0.039706	0.542722	0.288633	84.049454	99.207733	132.564941	-2.178375	0.000000	4.500521	0.000000	0.000000	0.000000	-0.010433	-0.006617	-0.004105	0.000000	0.000000	3.000000	49.000000	0.000000
21266.666781	-0.039706	0.542722	0.288633	84.049454	99.207733	132.564941	-2.178375	0.000000	4.500521	0.000000	0.000000	0.000000	-0.010433	-0.006617	-0.004105	0.000000	0.000000	3.000000	49.000000	0.000000
21266.670114	-0.039775	0.542719	0.288601	84.049454	99.207733	132.564941	-2.178375	0.000000	4.500521	0.000000	0.000000	0.000000	-0.020790	-0.000971	-0.009596	0.000000	0.000000	3.000000	49.000000	0.000000
21266.673447	-0.039775	0.542719	0.288601	84.048065	99.260880	132.623840	-2.178375	0.000000	4.500521	0.000000	0.000000	0.000000	-0.020790	-0.000971	-0.009596	0.000000	0.000000	3.000000	49.000000	0.000000
21266.676781	-0.039775	0.542719	0.288601	84.048065	99.260880	132.623840	-2.178375	0.000000	4.500521	0.000000	0.000000	0.000000	-0.020790	-0.000971	-0.009596	0.000000	0.000000	3.000000	49.000000	0.000000
21266.680114	-0.039775	0.542719	0.288601	84.048065	99.260880	132.623840	-2.178375	0.000000	4.500521	0.000000	0.000000	0.000000	-0.020790	-0.000971	-0.009596	0.000000	0.000000	3.000000	49.000000	0.000000
21266.683447	-0.039839	0.542684	0.288472	84.046059	99.346100	132.712280	-2.179445	0.000000	4.500002	0.000000	0.000000	0.000000	-0.019243	-0.010498	-0.038537	0.000000	0.000000	3.000000	49.000000	0.000000
21266.686781	-0.039839	0.542684	0.288472	84.046059	99.346100	132.712280	-2.179445	0.000000	4.500002	0.000000	0.000000	0.000000	-0.019243	-0.010498	-0.038537	0.000000	0.000000	3.000000	49.000000	0.000000
21266.690114	-0.039839	0.542684	0.288472	84.046059	99.346100	132.712280	-2.179445	0.000000	4.500002	0.000000	0.000000	0.000000	-0.019243	-0.010498	-0.038537	0.000000	0.000000	3.000000	49.000000	0.000000
21266.693447	-0.039839	0.542684	0.288472	84.044739	99.404778	132.771255	-2.181041	0.000000	4.499228	0.000000	0.000000	0.000000	-0.019243	-0.010498	-0.038537	0.000000	0.000000	3.000000	49.000000	0.000000
21266.696781	-0.039799	0.542693	0.288373	84.044739	99.404778	132.771255	-2.181041	0.000000	4.499228	0.000000	0.000000	0.000000	0.012238	0.002727	-0.029775	0.000000	0.000000	3.000000	49.000000	0.000000
21266.700114	-0.039799	0.542693	0.288373	84.044739	99.404778	132.771255	-2.181041	0.000000	4.499228	0.000000	0.000000	0.000000	0.012238	0.002727	-0.029775	0.000000	0.000000	3.000000	49.000000	0.000000
21266.703447	-0.039799	0.542693	0.288373	84.042702	99.495377	132.859619	-2.181134	0.000000	4.499184	0.000000	0.000000	0.000000	0.012238	0.002727	-0.029775	0.000000	0.000000	3.000000	49.000000	0.000000
21266.706781	-0.039799	0.542693	0.288373	84.042702	99.495377	132.859619	-2.181134	0.000000	4.499184	0.000000	0.000000	0.000000	0.012238	0.002727	-0.029775	0.000000	0.000000	3.000000	49.000000	0.000000
21266.710114	-0.039758	0.542743	0.288269	84.042702	99.495377	132.859619	-2.181134	0.000000	4.499184	0.000000	0.000000	0.000000	0.012311	0.014950	-0.031186	0.000000	0.000000	3.000000	49.000000	0.000000
21266.713447	-0.039758	0.542743	0.288269	84.042046	99.530090	132.889053	-2.181134	0.000000	4.499184	0.000000	0.000000	0.000000	0.012311	0.014950	-0.031186	0.000000	0.000000	3.000000	49.000000	0.000000
21266.716781	-0.039758	0.542743	0.288269	84.042046	99.530090	132.889053	-2.181134	0.000000	4.499184	0.000000	0.000000	0.000000	0.012311	0.014950	-0.031186	0.000000	0.000000	3.000000	49.000000	0.000000
21266.720114	-0.039758	0.542743	0.288269	84.042046	99.530090	132.889053	-2.181134	0.000000	4.499184	0.000000	0.000000	0.000000	0.012311	0.014950	-0.031186	0.000000	0.000000	3.000000	49.000000	0.000000
21266.723447	-0.039607	0.542868	0.288105	84.041389	99.567551	132.918503	-2.181252	0.000000	4.499126	0.000000	0.000000	0.000000	0.045201	0.037483	-0.049247	0.000000	0.000000	3.000000	49.000000	0.000000
21266.726781	-0.039607	0.542868	0.288105	84.041389	99.567551	132.918503	-2.181252	0.000000	4.499126	0.000000	0.000000	0.000000	0.045201	0.037483	-0.049247	0.000000	0.000000	3.000000	49.000000	0.000000
21266.730114	-0.039607	0.542868	0.288105	84.041389	99.567551	132.918503	-2.181252	0.000000	4.499126	0.000000	0.000000	0.000000	0.045201	0.037483	-0.049247	0.000000	0.000000	3.000000	49.000000	0.000000
21266.733447	-0.039607	0.542868	0.288105	84.041389	99.573021	132.918533	-2.180353	0.000000	4.499562	0.000000	0.000000	0.000000	0.045201	0.037483	-0.049247	0.000000	0.000000	3.000000	49.000000	0.000000
21266.736781	-0.039497	0.542943	0.288045	84.041389	99.573021	132.918533	-2.180353	0.000000	4.499562	0.000000	0.000000	0.000000	0.032889	0.022507	-0.018074	0.000000	0.000000	3.000000	49.000000	0.000000
21266.740114	-0.039497	0.542943	0.288045	84.041389	99.573021	132.918533	-2.180353	0.000000	4.499562	0.000000	0.000000	0.000000	0.032889	0.022507	-0.018074	0.000000	0.000000	3.000000	49.000000	0.000000
21266.743447	-0.039497	0.542943	0.288045	84.041351	99.581131	132.918503	-2.179335	0.000000	4.500055	0.000000	0.000000	0.000000	0.032889	0.022507	-0.018074	0.000000	0.000000	3.000000	49.000000	0.000000
21266.746781	-0.039497	0.542943	0.288045	84.041351	99.581131	132.918503	-2.179335	0.000000	4.500055	0.000000	0.000000	0.000000	0.032889	0.022507	-0.018074	0.000000	0.000000	3.000000	49.000000	0.000000
21266.750114	-0.039424	0.542999	0.287999	84.041351	99.581131	132.918503	-2.179335	0.000000	4.500055	0.000000	0.000000	0.000000	0.022011	0.016877	-0.013692	0.000000	0.000000	3.000000	49.000000	0.000000
21266.753447	-0.039424	0.542999	0.287999	84.040695	99.615860	132.947937	-2.179335	0.000000	4.500055	0.000000	0.000000	0.000000	0.022011	0.016877	-0.013692	0.000000	0.000000	3.000000	49.000000	0.000000
21266.756781	-0.039424	0.542999	0.287999	84.040695	99.615860	132.947937	-2.179335	0.000000	4.500055	0.000000	0.000000	0.000000	0.022011	0.016877	-0.013692	0.000000	0.000000	3.000000	49.000000	0.000000
21266.760114	-0.039424	0.542999	0.287999	84.040695	99.615860	132.947937	-2.179335	0.000000	4.500055	0.000000	0.000000	0.000000	0.022011	0.016877	-0.013692	0.000000	0.000000	3.000000	49.000000	0.000000
21266.763447	-0.039312	0.543027	0.287887	84.039314	99.677071	133.006744	-2.178686	0.000000	4.500370	0.000000	0.000000	0.000000	0.033700	0.008328	-0.033650	0.000000	0.000000	3.000000	49.000000	0.000000
21266.766781	-0.039312	0.543027	0.287887	84.039314	99.677071	133.006744	-2.178686	0.000000	4.500370	0.000000	0.000000	0.000000	0.033700	0.008328	-0.033650	0.000000	0.000000	3.000000	49.000000	0.000000
21266.770114	-0.039312	0.543027	0.287887	84.039314	99.677071	133.006744	-2.178686	0.000000	4.500370	0.000000	0.000000	0.000000	0.033700	0.008328	-0.033650	0.000000	0.000000	3.000000	49.000000	0.000000
21266.773447	-0.039312	0.543027	0.287887	84.036514	99.793938	133.124252	-2.177952	0.000000	4.500725	0.000000	0.000000	0.000000	0.033700	0.008328	-0.033650	0.000000	0.000000	3.000000	49.000000	0.000000
21266.776781	-0.039307	0.542976	0.287807	84.036514	99.793938	133.124252	-2.177952	0.000000	4.500725	0.000000	0.000000	0.000000	0.001268	-0.015166	-0.024039	0.000000	0.000000	3.000000	49.000000	0.000000
21266.780114	-0.039307	0.542976	0.287807	84.036514	99.793938	133.124252	-2.177952	0.000000	4.500725	0.000000	0.000000	0.000000	0.001268	-0.015166	-0.024039	0.000000	0.000000	3.000000	49.000000	0.000000
21266.783447	-0.039307	0.542976	0.287807	84.032997	99.942703	133.271103	-2.178389	0.000000	4.500513	0.000000	0.000000	0.000000	0.001268	-0.015166	-0.024039	0.000000	0.000000	3.000000	49.000000	0.000000
21266.786781	-0.039307	0.542976	0.287807	84.032997	99.942703	133.271103	-2.178389	0.000000	4.500513	0.000000	0.000000	0.000000	0.001268	-0.015166	-0.024039	0.000000	0.000000	3.000000	49.000000	0.000000
21266.790114	-0.039267	0.542904	0.287717	84.032997	99.942703	133.271103	-2.178389	0.000000	4.500513	0.000000	0.000000	0.000000	0.012065	-0.021755	-0.027023	0.000000	0.000000	3.000000	49.000000	0.000000
21266.793447	-0.039267	0.542904	0.287717	84.026794	100.112144	133.442566	-2.178389	0.000000	4.500513	0.000000	0.000000	0.000000	0.012065	-0.021755	-0.027023	0.000000	0.000000	3.000000	49.000000	0.000000
21266.796781	-0.039267	0.542904	0.287717	84.026794	100.112144	133.442566	-2.178389	0.000000	4.500513	0.000000	0.000000	0.000000	0.012065	-0.021755	-0.027023	0.000000	0.000000	3.000000	49.000000	0.000000
21266.800114	-0.039267	0.542904	0.287717	84.026794	100.112144	133.442566	-2.178389	0.000000	4.500513	0.000000	0.000000	0.000000	0.012065	-0.021755	-0.027023	0.000000	0.000000	3.000000	49.000000	0.000000
21266.803447	-0.039256	0.542693	0.287497	84.013847	100.293571	133.629395	-2.178432	0.000000	4.500493	0.000000	0.000000	0.000000	0.003471	-0.063293	-0.065840	0.000000	0.000000	3.000000	49.000000	0.000000
21266.806781	-0.039256	0.542693	0.287497	84.013847	100.293571	133.629395	-2.178432	0.000000	4.500493	0.000000	0.000000	0.000000	0.003471	-0.063293	-0.065840	0.000000	0.000000	3.000000	49.000000	0.000000
21266.810114	-0.039256	0.542693	0.287497	84.013847	100.293571	133.629395	-2.178432	0.000000	4.500493	0.000000	0.000000	0.000000	0.003471	-0.063293	-0.065840	0.000000	0.000000	3.000000	49.000000	0.000000
21266.813447	-0.039256	0.542693	0.287497	83.996872	100.465721	133.806381	-2.179633	0.000000	4.499911	0.000000	0.000000	0.000000	0.003471	-0.063293	-0.065840	0.000000	0.000000	3.000000	49.000000	0.000000
21266.816781	-0.039178	0.542554	0.287373	83.996872	100.465721	133.806381	-2.179633	0.000000	4.499911	0.000000	0.000000	0.000000	0.023223	-0.041539	-0.037153	0.000000	0.000000	3.000000	49.000000	0.000000
21266.820114	-0.039178	0.542554	0.287373	83.996872	100.465721	133.806381	-2.179633	0.000000	4.499911	0.000000	0.000000	0.000000	0.023223	-0.041539	-0.037153	0.000000	0.000000	3.000000	49.000000	0.000000
21266.823447	-0.039178	0.542554	0.287373	83.985786	100.659325	133.996155	-2.179412	0.000000	4.500018	0.000000	0.000000	0.000000	0.023223	-0.041539	-0.037153	0.000000	0.000000	3.000000	49.000000	0.000000
21266.826781	-0.039178	0.542554	0.287373	83.985786	100.659325	133.996155	-2.179412	0.000000	4.500018	0.000000	0.000000	0.000000	0.023223	-0.041539	-0.037153	0.000000	0.000000	3.000000	49.000000	0.000000
21266.830114	-0.039101	0.542456	0.287245	83.985786	100.659325	133.996155	-2.179412	0.000000	4.500018	0.000000	0.000000	0.000000	0.023291	-0.029298	-0.038576	0.000000	0.000000	3.000000	49.000000	0.000000
21266.833447	-0.039101	0.542456	0.287245	83.977837	100.892456	134.223495	-2.179412	0.000000	4.500018	0.000000	0.000000	0.000000	0.023291	-0.029298	-0.038576	0.000000	0.000000	3.000000	49.000000	0.000000
21266.836781	-0.039101	0.542456	0.287245	83.977837	100.892456	134.223495	-2.179412	0.000000	4.500018	0.000000	0.000000	0.000000	0.023291	-0.029298	-0.038576	0.000000	0.000000	3.000000	49.000000	0.000000
21266.840114	-0.039101	0.542456	0.287245	83.977837	100.892456	134.223495	-2.179412	0.000000	4.500018	0.000000	0.000000	0.000000	0.023291	-0.029298	-0.038576	0.000000	0.000000	3.000000	49.000000	0.000000
21266.843447	-0.038838	0.542217	0.286969	83.971756	101.133522	134.454956	-2.179217	0.000000	4.500113	0.000000	0.000000	0.000000	0.078730	-0.071785	-0.082669	0.000000	0.000000	3.000000	49.000000	0.000000
21266.846781	-0.038838	0.542217	0.286969	83.971756	101.133522	134.454956	-2.179217	0.000000	4.500113	0.000000	0.000000	0.000000	0.078730	-0.071785	-0.082669	0.000000	0.000000	3.000000	49.000000	0.000000
21266.850114	-0.038838	0.542217	0.286969	83.971756	101.133522	134.454956	-2.179217	0.000000	4.500113	0.000000	0.000000	0.000000	0.078730	-0.071785	-0.082669	0.000000	0.000000	3.000000	49.000000	0.000000
21266.853447	-0.038838	0.542217	0.286969	83.964828	101.405502	134.714783	-2.177578	0.000000	4.500906	0.000000	0.000000	0.000000	0.078730	-0.071785	-0.082669	0.000000	0.000000	3.000000	49.000000	0.000000
21266.856781	-0.038618	0.542116	0.286819	83.964828	101.405502	134.714783	-2.177578	0.000000	4.500906	0.000000	0.000000	0.000000	0.066090	-0.030241	-0.044965	0.000000	0.000000	3.000000	49.000000	0.000000
21266.860114	-0.038618	0.542116	0.286819	83.964828	101.405502	134.714783	-2.177578	0.000000	4.500906	0.000000	0.000000	0.000000	0.066090	-0.030241	-0.044965	0.000000	0.000000	3.000000	49.000000	0.000000
21266.863447	-0.038618	0.542116	0.286819	83.958565	101.651039	134.945282	-2.175698	0.000000	4.501815	0.000000	0.000000	0.000000	0.066090	-0.030241	-0.044965	0.000000	0.000000	3.000000	49.000000	0.000000
21266.866781	-0.038432	0.541994	0.286655	83.958565	101.651039	134.945282	-2.175698	0.000000	4.501815	0.000000	0.000000	0.000000	0.055657	-0.036844	-0.049111	0.000000	0.000000	3.000000	49.000000	0.000000
21266.870114	-0.038432	0.541994	0.286655	83.958565	101.651039	134.945282	-2.175698	0.000000	4.501815	0.000000	0.000000	0.000000	0.055657	-0.036844	-0.049111	0.000000	0.000000	3.000000	49.000000	0.000000
21266.873447	-0.038432	0.541994	0.286655	83.951462	101.921951	135.204010	-2.174343	0.000000	4.502470	0.000000	0.000000	0.000000	0.055657	-0.036844	-0.049111	0.000000	0.000000	3.000000	49.000000	0.000000
21266.876781	-0.038432	0.541994	0.286655	83.951462	101.921951	135.204010	-2.174343	0.000000	4.502470	0.000000	0.000000	0.000000	0.055657	-0.036844	-0.049111	0.000000	0.000000	3.000000	49.000000	0.000000
21266.880114	-0.038210	0.541908	0.286460	83.951462	101.921951	135.204010	-2.174343	0.000000	4.502470	0.000000	0.000000	0.000000	0.066734	-0.025588	-0.058529	0.000000	0.000000	3.000000	49.000000	0.000000
21266.883447	-0.038210	0.541908	0.286460	83.943298	102.226044	135.490677	-2.174343	0.000000	4.502470	0.000000	0.000000	0.000000	0.066734	-0.025588	-0.058529	0.000000	0.000000	3.000000	49.000000	0.000000
21266.886781	-0.038210	0.541908	0.286460	83.943298	102.226044	135.490677	-2.174343	0.000000	4.502470	0.000000	0.000000	0.000000	0.066734	-0.025588	-0.058529	0.000000	0.000000	3.000000	49.000000	0.000000
21266.890114	-0.038210	0.541908	0.286460	83.943298	102.226044	135.490677	-2.174343	0.000000	4.502470	0.000000	0.000000	0.000000	0.066734	-0.025588	-0.058529	0.000000	0.000000	3.000000	49.000000	0.000000
21266.893447	-0.037727	0.541709	0.286003	83.934212	102.555153	135.805237	-2.172708	0.000000	4.503259	0.000000	0.000000	0.000000	0.145006	-0.059692	-0.137333	0.000000	0.000000	3.000000	49.000000	0.000000
21266.896781	-0.037727	0.541709	0.286003	83.934212	102.555153	135.805237	-2.172708	0.000000	4.503259	0.000000	0.000000	0.000000	0.000000	-0.000004	-0.000004	0.000000	0.000000	3.000000	49.000000	0.000000
21266.900114	-0.037727	0.541709	0.286003	83.934212	102.555153	135.805237	-2.172708	0.000000	4.503259	0.000000	0.000000	0.000000	0.000000	-0.000004	-0.000004	0.000000	0.000000	3.000000	49.000000	0.000000
21266.903447	-0.037727	0.541709	0.286003	83.923264	102.942558	136.175674	-2.169354	0.000000	4.504876	0.000000	0.000000	0.000000	0.000000	-0.000004	-0.000004	0.000000	0.000000	3.000000	49.000000	0.000000
21266.906781	-0.037727	0.541709	0.286003	83.923264	102.942558	136.175674	-2.169354	0.000000	4.504876	0.000000	0.000000	0.000000	0.000000	-0.000004	-0.000004	0.000000	0.000000	3.000000	49.000000	0.000000
21266.910114	-0.037464	0.541592	0.285711	83.923264	102.942558	136.175674	-2.169354	0.000000	4.504876	0.000000	0.000000	0.000000	0.078683	-0.035069	-0.087391	0.000000	0.000000	3.000000	49.000000	0.000000
21266.913447	-0.037464	0.541592	0.285711	83.911186	103.359673	136.573273	-2.169354	0.000000	4.504876	0.000000	0.000000	0.000000	0.078683	-0.035069	-0.087391	0.000000	0.000000	3.000000	49.000000	0.000000
21266.916781	-0.037464	0.541592	0.285711	83.911186	103.359673	136.573273	-2.169354	0.000000	4.504876	0.000000	0.000000	0.000000	0.078683	-0.035069	-0.087391	0.000000	0.000000	3.000000	49.000000	0.000000
21266.920114	-0.037464	0.541592	0.285711	83.911186	103.359673	136.573273	-2.169354	0.000000	4.504876	0.000000	0.000000	0.000000	0.078683	-0.035069	-0.087391	0.000000	0.000000	3.000000	49.000000	0.000000
21266.923447	-0.036793	0.541324	0.285009	83.896965	103.836563	137.025513	-2.167792	0.000000	4.505628	0.000000	0.000000	0.000000	0.201362	-0.080533	-0.210823	0.000000	0.000000	3.000000	49.000000	0.000000
21266.926781	-0.036793	0.541324	0.285009	83.896965	103.836563	137.025513	-2.167792	0.000000	4.505628	0.000000	0.000000	0.000000	0.000000	0.000004	-0.000001	0.000000	0.000000	3.000000	49.000000	0.000000
21266.930114	-0.036793	0.541324	0.285009	83.896965	103.836563	137.025513	-2.167792	0.000000	4.505628	0.000000	0.000000	0.000000	0.000000	0.000004	-0.000001	0.000000	0.000000	3.000000	49.000000	0.000000
21266.933447	-0.036793	0.541324	0.285009	83.880547	104.367119	137.531769	-2.163513	0.000000	4.507684	0.000000	0.000000	0.000000	0.000000	0.000004	-0.000001	0.000000	0.000000	3.000000	49.000000	0.000000
21266.936781	-0.036793	0.541324	0.285009	83.880547	104.367119	137.531769	-2.163513	0.000000	4.507684	0.000000	0.000000	0.000000	0.000000	0.000004	-0.000001	0.000000	0.000000	3.000000	49.000000	0.000000
21266.940114	-0.036418	0.541210	0.284562	83.880547	104.367119	137.531769	-2.163513	0.000000	4.507684	0.000000	0.000000	0.000000	0.112535	-0.034273	-0.134025	0.000000	0.000000	3.000000	49.000000	0.000000
21266.943447	-0.036418	0.541210	0.284562	83.860779	104.980949	138.119019	-2.163513	0.000000	4.507684	0.000000	0.000000	0.000000	0.112535	-0.034273	-0.134025	0.000000	0.000000	3.000000	49.000000	0.000000
21266.946781	-0.036005	0.541027	0.284051	83.860779	104.980949	138.119019	-2.163513	0.000000	4.507684	0.000000	0.000000	0.000000	0.123912	-0.054926	-0.153144	0.000000	0.000000	3.000000	49.000000	0.000000
21266.950114	-0.036005	0.541027	0.284051	83.860779	104.980949	138.119019	-2.163513	0.000000	4.507684	0.000000	0.000000	0.000000	0.123912	-0.054926	-0.153144	0.000000	0.000000	3.000000	49.000000	0.000000
21266.953447	-0.036005	0.541027	0.284051	83.837448	105.673477	138.785477	-2.159270	0.000000	4.509717	0.000000	0.000000	0.000000	0.123912	-0.054926	-0.153144	0.000000	0.000000	3.000000	49.000000	0.000000
21266.956781	-0.036005	0.541027	0.284051	83.837448	105.673477	138.785477	-2.159270	0.000000	4.509717	0.000000	0.000000	0.000000	0.123912	-0.054926	-0.153144	0.000000	0.000000	3.000000	49.000000	0.000000
21266.960114	-0.035589	0.540878	0.283478	83.837448	105.673477	138.785477	-2.159270	0.000000	4.509717	0.000000	0.000000	0.000000	0.124654	-0.044709	-0.172027	0.000000	0.000000	3.000000	49.000000	0.000000
21266.963447	-0.035589	0.540878	0.283478	83.813065	106.381165	139.462189	-2.159270	0.000000	4.509717	0.000000	0.000000	0.000000	0.124654	-0.044709	-0.172027	0.000000	0.000000	3.000000	49.000000	0.000000
21266.966781	-0.035101	0.540700	0.282837	83.813065	106.381165	139.462189	-2.159270	0.000000	4.509717	0.000000	0.000000	0.000000	0.146553	-0.053197	-0.192232	0.000000	0.000000	3.000000	49.000000	0.000000
21266.970114	-0.035101	0.540700	0.282837	83.813065	106.381165	139.462189	-2.159270	0.000000	4.509717	0.000000	0.000000	0.000000	0.146553	-0.053197	-0.192232	0.000000	0.000000	3.000000	49.000000	0.000000
21266.973447	-0.035101	0.540700	0.282837	83.796318	106.900536	139.952301	-2.155082	0.000000	4.511720	0.000000	0.000000	0.000000	0.146553	-0.053197	-0.192232	0.000000	0.000000	3.000000	49.000000	0.000000
21266.976781	-0.035101	0.540700	0.282837	83.796318	106.900536	139.952301	-2.155082	0.000000	4.511720	0.000000	0.000000	0.000000	0.146553	-0.053197	-0.192232	0.000000	0.000000	3.000000	49.000000	0.000000
21266.980114	-0.034576	0.540498	0.282156	83.796318	106.900536	139.952301	-2.155082	0.000000	4.511720	0.000000	0.000000	0.000000	0.157431	-0.060718	-0.204481	0.000000	0.000000	3.000000	49.000000	0.000000
21266.983447	-0.034576	0.540498	0.282156	83.809639	106.758568	139.779816	-2.155082	0.000000	4.511720	0.000000	0.000000	0.000000	0.157431	-0.060718	-0.204481	0.000000	0.000000	3.000000	49.000000	0.000000
21266.986781	-0.034014	0.540289	0.281416	83.809639	106.758568	139.779816	-2.155082	0.000000	4.511720	0.000000	0.000000	0.000000	0.168491	-0.062615	-0.221831	0.000000	0.000000	3.000000	49.000000	0.000000
21266.990114	-0.034014	0.540289	0.281416	83.809639	106.758568	139.779816	-2.155082	0.000000	4.511720	0.000000	0.000000	0.000000	0.168491	-0.062615	-0.221831	0.000000	0.000000	3.000000	49.000000	0.000000
21266.993447	-0.034014	0.540289	0.281416	83.863869	105.671036	138.665192	-2.149756	0.000000	4.514260	0.000000	0.000000	0.000000	0.168491	-0.062615	-0.221831	0.000000	0.000000	3.000000	49.000000	0.000000
21266.996781	-0.034014	0.540289	0.281416	83.863869	105.671036	138.665192	-2.149756	0.000000	4.514260	0.000000	0.000000	0.000000	0.168491	-0.062615	-0.221831	0.000000	0.000000	3.000000	49.000000	0.000000
21267.000114	-0.033453	0.540037	0.280650	83.863869	105.671036	138.665192	-2.149756	0.000000	4.514260	0.000000	0.000000	0.000000	0.168524	-0.075690	-0.229764	0.000000	0.000000	3.000000	49.000000	0.000000
21267.003447	-0.033453	0.540037	0.280650	83.949326	103.692703	136.665222	-2.149756	0.000000	4.514260	0.000000	0.000000	0.000000	0.168524	-0.075690	-0.229764	0.000000	0.000000	3.000000	49.000000	0.000000
21267.006781	-0.032856	0.539763	0.279871	83.949326	103.692703	136.665222	-2.149756	0.000000	4.514260	0.000000	0.000000	0.000000	0.178876	-0.082176	-0.233621	0.000000	0.000000	3.000000	49.000000	0.000000
21267.010114	-0.032856	0.539763	0.279871	83.949326	103.692703	136.665222	-2.149756	0.000000	4.514260	0.000000	0.000000	0.000000	0.178876	-0.082176	-0.233621	0.000000	0.000000	3.000000	49.000000	0.000000
21267.013447	-0.032856	0.539763	0.279871	84.046616	101.064690	134.019714	-2.144197	0.000000	4.516903	0.000000	0.000000	0.000000	0.178876	-0.082176	-0.233621	0.000000	0.000000	3.000000	49.000000	0.000000
21267.016781	-0.032224	0.539442	0.279038	84.046616	101.064690	134.019714	-2.144197	0.000000	4.516903	0.000000	0.000000	0.000000	0.189728	-0.096123	-0.249949	0.000000	0.000000	3.000000	49.000000	0.000000
21267.020114	-0.032224	0.539442	0.279038	84.046616	101.064690	134.019714	-2.144197	0.000000	4.516903	0.000000	0.000000	0.000000	0.189728	-0.096123	-0.249949	0.000000	0.000000	3.000000	49.000000	0.000000
21267.023447	-0.032224	0.539442	0.279038	84.141273	97.957619	130.892395	-2.141066	0.000000	4.518389	0.000000	0.000000	0.000000	0.189728	-0.096123	-0.249949	0.000000	0.000000	3.000000	49.000000	0.000000
21267.026781	-0.031590	0.539134	0.278128	84.141273	97.957619	130.892395	-2.141066	0.000000	4.518389	0.000000	0.000000	0.000000	0.190313	-0.092443	-0.273242	0.000000	0.000000	3.000000	49.000000	0.000000
21267.030114	-0.031590	0.539134	0.278128	84.141273	97.957619	130.892395	-2.141066	0.000000	4.518389	0.000000	0.000000	0.000000	0.190313	-0.092443	-0.273242	0.000000	0.000000	3.000000	49.000000	0.000000
21267.033447	-0.031590	0.539134	0.278128	84.219109	94.703362	127.637398	-2.138375	0.000000	4.519663	0.000000	0.000000	0.000000	0.190313	-0.092443	-0.273242	0.000000	0.000000	3.000000	49.000000	0.000000
21267.036781	-0.030919	0.538820	0.277157	84.219109	94.703362	127.637398	-2.138375	0.000000	4.519663	0.000000	0.000000	0.000000	0.201093	-0.094314	-0.291226	0.000000	0.000000	3.000000	49.000000	0.000000
21267.040114	-0.030919	0.538820	0.277157	84.219109	94.703362	127.637398	-2.138375	0.000000	4.519663	0.000000	0.000000	0.000000	0.201093	-0.094314	-0.291226	0.000000	0.000000	3.000000	49.000000	0.000000
21267.043447	-0.030919	0.538820	0.277157	84.278305	91.335579	124.282562	-2.135562	0.000000	4.520993	0.000000	0.000000	0.000000	0.201093	-0.094314	-0.291226	0.000000	0.000000	3.000000	49.000000	0.000000
21267.046781	-0.030249	0.538503	0.276153	84.278305	91.335579	124.282562	-2.135562	0.000000	4.520993	0.000000	0.000000	0.000000	0.200984	-0.095222	-0.301026	0.000000	0.000000	3.000000	49.000000	0.000000
21267.050114	-0.030249	0.538503	0.276153	84.278305	91.335579	124.282562	-2.135562	0.000000	4.520993	0.000000	0.000000	0.000000	0.200984	-0.095222	-0.301026	0.000000	0.000000	3.000000	49.000000	0.000000
21267.053447	-0.030249	0.538503	0.276153	84.317970	87.782845	120.722267	-2.132937	0.000000	4.522231	0.000000	0.000000	0.000000	0.200984	-0.095222	-0.301026	0.000000	0.000000	3.000000	49.000000	0.000000
21267.056781	-0.029511	0.538164	0.275137	84.317970	87.782845	120.722267	-2.132937	0.000000	4.522231	0.000000	0.000000	0.000000	0.221509	-0.101645	-0.304982	0.000000	0.000000	3.000000	49.000000	0.000000
21267.060114	-0.029511	0.538164	0.275137	84.317970	87.782845	120.722267	-2.132937	0.000000	4.522231	0.000000	0.000000	0.000000	0.221509	-0.101645	-0.304982	0.000000	0.000000	3.000000	49.000000	0.000000
21267.063447	-0.029511	0.538164	0.275137	84.335075	83.868156	116.814789	-2.129455	0.000000	4.523872	0.000000	0.000000	0.000000	0.221509	-0.101645	-0.304982	0.000000	0.000000	3.000000	49.000000	0.000000
21267.066781	-0.028740	0.537825	0.274118	84.335075	83.868156	116.814789	-2.129455	0.000000	4.523872	0.000000	0.000000	0.000000	0.231372	-0.101540	-0.305719	0.000000	0.000000	3.000000	49.000000	0.000000
21267.070114	-0.028740	0.537825	0.274118	84.335075	83.868156	116.814789	-2.129455	0.000000	4.523872	0.000000	0.000000	0.000000	0.231372	-0.101540	-0.305719	0.000000	0.000000	3.000000	49.000000	0.000000
21267.073447	-0.028740	0.537825	0.274118	84.322495	79.624397	112.656845	-2.125514	0.000000	4.525725	0.000000	0.000000	0.000000	0.231372	-0.101540	-0.305719	0.000000	0.000000	3.000000	49.000000	0.000000
21267.076781	-0.027937	0.537450	0.273130	84.322495	79.624397	112.656845	-2.125514	0.000000	4.525725	0.000000	0.000000	0.000000	0.240800	-0.112436	-0.296311	0.000000	0.000000	3.000000	49.000000	0.000000
21267.080114	-0.027937	0.537450	0.273130	84.322495	79.624397	112.656845	-2.125514	0.000000	4.525725	0.000000	0.000000	0.000000	0.240800	-0.112436	-0.296311	0.000000	0.000000	3.000000	49.000000	0.000000
21267.083447	-0.027937	0.537450	0.273130	84.273781	75.124916	108.364250	-2.120911	0.000000	4.527884	0.000000	0.000000	0.000000	0.240800	-0.112436	-0.296311	0.000000	0.000000	3.000000	49.000000	0.000000
21267.086781	-0.027137	0.537058	0.272155	84.273781	75.124916	108.364250	-2.120911	0.000000	4.527884	0.000000	0.000000	0.000000	0.240015	-0.117808	-0.292354	0.000000	0.000000	3.000000	49.000000	0.000000
21267.090114	-0.027137	0.537058	0.272155	84.273781	75.124916	108.364250	-2.120911	0.000000	4.527884	0.000000	0.000000	0.000000	0.240015	-0.117808	-0.292354	0.000000	0.000000	3.000000	49.000000	0.000000
21267.093447	-0.027137	0.537058	0.272155	84.188133	70.644554	104.142014	-2.116220	0.000000	4.530078	0.000000	0.000000	0.000000	0.240015	-0.117808	-0.292354	0.000000	0.000000	3.000000	49.000000	0.000000
21267.096781	-0.026374	0.536626	0.271180	84.188133	70.644554	104.142014	-2.116220	0.000000	4.530078	0.000000	0.000000	0.000000	0.229006	-0.129626	-0.292550	0.000000	0.000000	3.000000	49.000000	0.000000
21267.100114	-0.026374	0.536626	0.271180	84.188133	70.644554	104.142014	-2.116220	0.000000	4.530078	0.000000	0.000000	0.000000	0.229006	-0.129626	-0.292550	0.000000	0.000000	3.000000	49.000000	0.000000
21267.103447	-0.026374	0.536626	0.271180	84.073021	66.487434	100.239044	-2.111997	0.000000	4.532049	0.000000	0.000000	0.000000	0.229006	-0.129626	-0.292550	0.000000	0.000000	3.000000	49.000000	0.000000
21267.106781	-0.025579	0.536197	0.270232	84.073021	66.487434	100.239044	-2.111997	0.000000	4.532049	0.000000	0.000000	0.000000	0.238490	-0.128470	-0.284382	0.000000	0.000000	3.000000	49.000000	0.000000
21267.110114	-0.025579	0.536197	0.270232	84.073021	66.487434	100.239044	-2.111997	0.000000	4.532049	0.000000	0.000000	0.000000	0.238490	-0.128470	-0.284382	0.000000	0.000000	3.000000	49.000000	0.000000
21267.113447	-0.025579	0.536197	0.270232	83.940132	62.798508	96.805580	-2.107126	0.000000	4.534316	0.000000	0.000000	0.000000	0.238490	-0.128470	-0.284382	0.000000	0.000000	3.000000	49.000000	0.000000
21267.116781	-0.024820	0.535748	0.269267	83.940132	62.798508	96.805580	-2.107126	0.000000	4.534316	0.000000	0.000000	0.000000	0.227701	-0.134703	-0.289633	0.000000	0.000000	3.000000	49.000000	0.000000
21267.120114	-0.024820	0.535748	0.269267	83.940132	62.798508	96.805580	-2.107126	0.000000	4.534316	0.000000	0.000000	0.000000	0.227701	-0.134703	-0.289633	0.000000	0.000000	3.000000	49.000000	0.000000
21267.123447	-0.024820	0.535748	0.269267	83.796700	59.554626	93.863358	-2.102825	0.000000	4.536312	0.000000	0.000000	0.000000	0.227701	-0.134703	-0.289633	0.000000	0.000000	3.000000	49.000000	0.000000
21267.126781	-0.024062	0.535318	0.268281	83.796700	59.554626	93.863358	-2.102825	0.000000	4.536312	0.000000	0.000000	0.000000	0.227314	-0.129074	-0.295852	0.000000	0.000000	3.000000	49.000000	0.000000
21267.130114	-0.024062	0.535318	0.268281	83.796700	59.554626	93.863358	-2.102825	0.000000	4.536312	0.000000	0.000000	0.000000	0.227314	-0.129074	-0.295852	0.000000	0.000000	3.000000	49.000000	0.000000
21267.133447	-0.024062	0.535318	0.268281	83.654556	56.816631	91.523254	-2.098639	0.000000	4.538250	0.000000	0.000000	0.000000	0.227314	-0.129074	-0.295852	0.000000	0.000000	3.000000	49.000000	0.000000
21267.136781	-0.023341	0.534889	0.267290	83.654556	56.816631	91.523254	-2.098639	0.000000	4.538250	0.000000	0.000000	0.000000	0.216428	-0.128875	-0.297294	0.000000	0.000000	3.000000	49.000000	0.000000
21267.140114	-0.023341	0.534889	0.267290	83.654556	56.816631	91.523254	-2.098639	0.000000	4.538250	0.000000	0.000000	0.000000	0.216428	-0.128875	-0.297294	0.000000	0.000000	3.000000	49.000000	0.000000
21267.143447	-0.023341	0.534889	0.267290	83.521652	54.552303	89.814667	-2.094956	0.000000	4.539951	0.000000	0.000000	0.000000	0.216428	-0.128875	-0.297294	0.000000	0.000000	3.000000	49.000000	0.000000
21267.146781	-0.022655	0.534399	0.266285	83.521652	54.552303	89.814667	-2.094956	0.000000	4.539951	0.000000	0.000000	0.000000	0.205662	-0.146965	-0.301298	0.000000	0.000000	3.000000	49.000000	0.000000
21267.150114	-0.022655	0.534399	0.266285	83.521652	54.552303	89.814667	-2.094956	0.000000	4.539951	0.000000	0.000000	0.000000	0.205662	-0.146965	-0.301298	0.000000	0.000000	3.000000	49.000000	0.000000
21267.153447	-0.022655	0.534399	0.266285	83.401031	52.687435	88.482231	-2.091833	0.000000	4.541391	0.000000	0.000000	0.000000	0.205662	-0.146965	-0.301298	0.000000	0.000000	3.000000	49.000000	0.000000
21267.156781	-0.021936	0.533928	0.265261	83.401031	52.687435	88.482231	-2.091833	0.000000	4.541391	0.000000	0.000000	0.000000	0.215586	-0.141282	-0.307229	0.000000	0.000000	3.000000	49.000000	0.000000
21267.160114	-0.021936	0.533928	0.265261	83.401031	52.687435	88.482231	-2.091833	0.000000	4.541391	0.000000	0.000000	0.000000	0.215586	-0.141282	-0.307229	0.000000	0.000000	3.000000	49.000000	0.000000
21267.163447	-0.021936	0.533928	0.265261	83.287590	51.073475	87.215919	-2.088344	0.000000	4.542997	0.000000	0.000000	0.000000	0.215586	-0.141282	-0.307229	0.000000	0.000000	3.000000	49.000000	0.000000
21267.166781	-0.021255	0.533421	0.264267	83.287590	51.073475	87.215919	-2.088344	0.000000	4.542997	0.000000	0.000000	0.000000	0.204445	-0.151942	-0.298370	0.000000	0.000000	3.000000	49.000000	0.000000
21267.170114	-0.021255	0.533421	0.264267	83.287590	51.073475	87.215919	-2.088344	0.000000	4.542997	0.000000	0.000000	0.000000	0.204445	-0.151942	-0.298370	0.000000	0.000000	3.000000	49.000000	0.000000
21267.173447	-0.021255	0.533421	0.264267	83.173317	49.599575	86.010292	-2.085159	0.000000	4.544459	0.000000	0.000000	0.000000	0.204445	-0.151942	-0.298370	0.000000	0.000000	3.000000	49.000000	0.000000
21267.176781	-0.020576	0.532937	0.263282	83.173317	49.599575	86.010292	-2.085159	0.000000	4.544459	0.000000	0.000000	0.000000	0.203816	-0.145279	-0.295534	0.000000	0.000000	3.000000	49.000000	0.000000
21267.180114	-0.020576	0.532937	0.263282	83.173317	49.599575	86.010292	-2.085159	0.000000	4.544459	0.000000	0.000000	0.000000	0.203816	-0.145279	-0.295534	0.000000	0.000000	3.000000	49.000000	0.000000
21267.183447	-0.020576	0.532937	0.263282	83.058136	48.190517	84.894348	-2.081915	0.000000	4.545947	0.000000	0.000000	0.000000	0.203816	-0.145279	-0.295534	0.000000	0.000000	3.000000	49.000000	0.000000
21267.186781	-0.019933	0.532457	0.262322	83.058136	48.190517	84.894348	-2.081915	0.000000	4.545947	0.000000	0.000000	0.000000	0.192803	-0.144097	-0.287758	0.000000	0.000000	3.000000	49.000000	0.000000
21267.190114	-0.019933	0.532457	0.262322	83.058136	48.190517	84.894348	-2.081915	0.000000	4.545947	0.000000	0.000000	0.000000	0.192803	-0.144097	-0.287758	0.000000	0.000000	3.000000	49.000000	0.000000
21267.193447	-0.019933	0.532457	0.262322	82.932533	46.777950	83.697166	-2.079000	0.000000	4.547280	0.000000	0.000000	0.000000	0.192803	-0.144097	-0.287758	0.000000	0.000000	3.000000	49.000000	0.000000
21267.196781	-0.019225	0.532023	0.261419	82.932533	46.777950	83.697166	-2.079000	0.000000	4.547280	0.000000	0.000000	0.000000	0.212338	-0.130197	-0.271172	0.000000	0.000000	3.000000	49.000000	0.000000
21267.200114	-0.019225	0.532023	0.261419	82.932533	46.777950	83.697166	-2.079000	0.000000	4.547280	0.000000	0.000000	0.000000	0.212338	-0.130197	-0.271172	0.000000	0.000000	3.000000	49.000000	0.000000
21267.203447	-0.019225	0.532023	0.261419	82.792412	45.320755	82.458214	-2.074760	0.000000	4.549217	0.000000	0.000000	0.000000	0.212338	-0.130197	-0.271172	0.000000	0.000000	3.000000	49.000000	0.000000
21267.206781	-0.018555	0.531596	0.260572	82.792412	45.320755	82.458214	-2.074760	0.000000	4.549217	0.000000	0.000000	0.000000	0.201143	-0.128085	-0.254050	0.000000	0.000000	3.000000	49.000000	0.000000
21267.210114	-0.018555	0.531596	0.260572	82.792412	45.320755	82.458214	-2.074760	0.000000	4.549217	0.000000	0.000000	0.000000	0.201143	-0.128085	-0.254050	0.000000	0.000000	3.000000	49.000000	0.000000
21267.213447	-0.018555	0.531596	0.260572	82.636467	43.831230	81.279800	-2.070649	0.000000	4.551089	0.000000	0.000000	0.000000	0.201143	-0.128085	-0.254050	0.000000	0.000000	3.000000	49.000000	0.000000
21267.216781	-0.017853	0.531254	0.259776	82.636467	43.831230	81.279800	-2.070649	0.000000	4.551089	0.000000	0.000000	0.000000	0.210509	-0.102503	-0.238715	0.000000	0.000000	3.000000	49.000000	0.000000
21267.220114	-0.017853	0.531254	0.259776	82.636467	43.831230	81.279800	-2.070649	0.000000	4.551089	0.000000	0.000000	0.000000	0.210509	-0.102503	-0.238715	0.000000	0.000000	3.000000	49.000000	0.000000
21267.223447	-0.017853	0.531254	0.259776	82.478798	42.435608	80.213074	-2.065716	0.000000	4.553331	0.000000	0.000000	0.000000	0.210509	-0.102503	-0.238715	0.000000	0.000000	3.000000	49.000000	0.000000
21267.226781	-0.017188	0.530880	0.259042	82.478798	42.435608	80.213074	-2.065716	0.000000	4.553331	0.000000	0.000000	0.000000	0.199395	-0.112232	-0.220119	0.000000	0.000000	3.000000	49.000000	0.000000
21267.230114	-0.017188	0.530880	0.259042	82.478798	42.435608	80.213074	-2.065716	0.000000	4.553331	0.000000	0.000000	0.000000	0.199395	-0.112232	-0.220119	0.000000	0.000000	3.000000	49.000000	0.000000
21267.233447	-0.017188	0.530880	0.259042	82.328110	41.193283	79.401909	-2.060876	0.000000	4.555523	0.000000	0.000000	0.000000	0.199395	-0.112232	-0.220119	0.000000	0.000000	3.000000	49.000000	0.000000
21267.236781	-0.016560	0.530549	0.258332	82.328110	41.193283	79.401909	-2.060876	0.000000	4.555523	0.000000	0.000000	0.000000	0.188630	-0.099416	-0.213015	0.000000	0.000000	3.000000	49.000000	0.000000
21267.240114	-0.016560	0.530549	0.258332	82.328110	41.193283	79.401909	-2.060876	0.000000	4.555523	0.000000	0.000000	0.000000	0.188630	-0.099416	-0.213015	0.000000	0.000000	3.000000	49.000000	0.000000
21267.243447	-0.016560	0.530549	0.258332	82.198227	40.176422	78.859833	-2.056371	0.000000	4.557559	0.000000	0.000000	0.000000	0.188630	-0.099416	-0.213015	0.000000	0.000000	3.000000	49.000000	0.000000
21267.246781	-0.015932	0.530200	0.257638	82.198227	40.176422	78.859833	-2.056371	0.000000	4.557559	0.000000	0.000000	0.000000	0.188156	-0.104677	-0.208404	0.000000	0.000000	3.000000	49.000000	0.000000
21267.250114	-0.015932	0.530200	0.257638	82.198227	40.176422	78.859833	-2.056371	0.000000	4.557559	0.000000	0.000000	0.000000	0.188156	-0.104677	-0.208404	0.000000	0.000000	3.000000	49.000000	0.000000
21267.253447	-0.015932	0.530200	0.257638	82.098976	39.426487	78.489395	-2.051756	0.000000	4.559638	0.000000	0.000000	0.000000	0.188156	-0.104677	-0.208404	0.000000	0.000000	3.000000	49.000000	0.000000
21267.256781	-0.015374	0.529833	0.256957	82.098976	39.426487	78.489395	-2.051756	0.000000	4.559638	0.000000	0.000000	0.000000	0.167353	-0.109936	-0.204205	0.000000	0.000000	3.000000	49.000000	0.000000
21267.260114	-0.015374	0.529833	0.256957	82.098976	39.426487	78.489395	-2.051756	0.000000	4.559638	0.000000	0.000000	0.000000	0.167353	-0.109936	-0.204205	0.000000	0.000000	3.000000	49.000000	0.000000
21267.263447	-0.015374	0.529833	0.256957	82.031021	38.924015	78.196381	-2.048042	0.000000	4.561307	0.000000	0.000000	0.000000	0.167353	-0.109936	-0.204205	0.000000	0.000000	3.000000	49.000000	0.000000
21267.266781	-0.015374	0.529833	0.256957	82.031021	38.924015	78.196381	-2.048042	0.000000	4.561307	0.000000	0.000000	0.000000	0.167353	-0.109936	-0.204205	0.000000	0.000000	3.000000	49.000000	0.000000
21267.270114	-0.014817	0.529524	0.256253	82.031021	38.924015	78.196381	-2.048042	0.000000	4.561307	0.000000	0.000000	0.000000	0.167181	-0.092726	-0.211147	0.000000	0.000000	3.000000	49.000000	0.000000
21267.273447	-0.014817	0.529524	0.256253	81.998375	38.670719	78.089302	-2.048042	0.000000	4.561307	0.000000	0.000000	0.000000	0.167181	-0.092726	-0.211147	0.000000	0.000000	3.000000	49.000000	0.000000
21267.276781	-0.014295	0.529195	0.255533	81.998375	38.670719	78.089302	-2.048042	0.000000	4.561307	0.000000	0.000000	0.000000	0.156797	-0.098906	-0.215931	0.000000	0.000000	3.000000	49.000000	0.000000
21267.280114	-0.014295	0.529195	0.255533	81.998375	38.670719	78.089302	-2.048042	0.000000	4.561307	0.000000	0.000000	0.000000	0.156797	-0.098906	-0.215931	0.000000	0.000000	3.000000	49.000000	0.000000
21267.283447	-0.014295	0.529195	0.255533	81.977325	38.499493	78.063507	-2.041489	0.000000	4.564244	0.000000	0.000000	0.000000	0.156797	-0.098906	-0.215931	0.000000	0.000000	3.000000	49.000000	0.000000
21267.286781	-0.014295	0.529195	0.255533	81.977325	38.499493	78.063507	-2.041489	0.000000	4.564244	0.000000	0.000000	0.000000	0.156797	-0.098906	-0.215931	0.000000	0.000000	3.000000	49.000000	0.000000
21267.290114	-0.013807	0.528865	0.254811	81.977325	38.499493	78.063507	-2.041489	0.000000	4.564244	0.000000	0.000000	0.000000	0.146356	-0.098826	-0.216673	0.000000	0.000000	3.000000	49.000000	0.000000
21267.293447	-0.013807	0.528865	0.254811	81.946991	38.267078	77.963577	-2.041489	0.000000	4.564244	0.000000	0.000000	0.000000	0.146356	-0.098826	-0.216673	0.000000	0.000000	3.000000	49.000000	0.000000
21267.296781	-0.013320	0.528557	0.254101	81.946991	38.267078	77.963577	-2.041489	0.000000	4.564244	0.000000	0.000000	0.000000	0.145997	-0.092373	-0.213134	0.000000	0.000000	3.000000	49.000000	0.000000
21267.300114	-0.013320	0.528557	0.254101	81.946991	38.267078	77.963577	-2.041489	0.000000	4.564244	0.000000	0.000000	0.000000	0.145997	-0.092373	-0.213134	0.000000	0.000000	3.000000	49.000000	0.000000
21267.303447	-0.013320	0.528557	0.254101	81.874016	37.754852	77.549431	-2.036490	0.000000	4.566477	0.000000	0.000000	0.000000	0.145997	-0.092373	-0.213134	0.000000	0.000000	3.000000	49.000000	0.000000
21267.306781	-0.012868	0.528232	0.253405	81.874016	37.754852	77.549431	-2.036490	0.000000	4.566477	0.000000	0.000000	0.000000	0.135506	-0.097648	-0.208577	0.000000	0.000000	3.000000	49.000000	0.000000
21267.310114	-0.012868	0.528232	0.253405	81.874016	37.754852	77.549431	-2.036490	0.000000	4.566477	0.000000	0.000000	0.000000	0.135506	-0.097648	-0.208577	0.000000	0.000000	3.000000	49.000000	0.000000
21267.313447	-0.012868	0.528232	0.253405	81.726494	36.793571	76.754227	-2.034361	0.000000	4.567426	0.000000	0.000000	0.000000	0.135506	-0.097648	-0.208577	0.000000	0.000000	3.000000	49.000000	0.000000
21267.316781	-0.012418	0.527931	0.252753	81.726494	36.793571	76.754227	-2.034361	0.000000	4.567426	0.000000	0.000000	0.000000	0.135019	-0.090305	-0.195652	0.000000	0.000000	3.000000	49.000000	0.000000
21267.320114	-0.012418	0.527931	0.252753	81.726494	36.793571	76.754227	-2.034361	0.000000	4.567426	0.000000	0.000000	0.000000	0.135019	-0.090305	-0.195652	0.000000	0.000000	3.000000	49.000000	0.000000
21267.323447	-0.012418	0.527931	0.252753	81.539536	35.665489	75.909950	-2.031954	0.000000	4.568497	0.000000	0.000000	0.000000	0.135019	-0.090305	-0.195652	0.000000	0.000000	3.000000	49.000000	0.000000
21267.326781	-0.012418	0.527931	0.252753	81.539536	35.665489	75.909950	-2.031954	0.000000	4.568497	0.000000	0.000000	0.000000	0.135019	-0.090305	-0.195652	0.000000	0.000000	3.000000	49.000000	0.000000
21267.330114	-0.012004	0.527615	0.252148	81.539536	35.665489	75.909950	-2.031954	0.000000	4.568497	0.000000	0.000000	0.000000	0.124434	-0.094633	-0.181671	0.000000	0.000000	3.000000	49.000000	0.000000
21267.333447	-0.012004	0.527615	0.252148	81.336937	34.502106	75.030090	-2.031954	0.000000	4.568497	0.000000	0.000000	0.000000	0.124434	-0.094633	-0.181671	0.000000	0.000000	3.000000	49.000000	0.000000
21267.336781	-0.011590	0.527282	0.251558	81.336937	34.502106	75.030090	-2.031954	0.000000	4.568497	0.000000	0.000000	0.000000	0.124145	-0.099888	-0.176794	0.000000	0.000000	3.000000	49.000000	0.000000
21267.340114	-0.011590	0.527282	0.251558	81.336937	34.502106	75.030090	-2.031954	0.000000	4.568497	0.000000	0.000000	0.000000	0.124145	-0.099888	-0.176794	0.000000	0.000000	3.000000	49.000000	0.000000
21267.343447	-0.011590	0.527282	0.251558	81.123871	33.366661	74.132683	-2.027445	0.000000	4.570499	0.000000	0.000000	0.000000	0.124145	-0.099888	-0.176794	0.000000	0.000000	3.000000	49.000000	0.000000
21267.346781	-0.011109	0.526968	0.250951	81.123871	33.366661	74.132683	-2.027445	0.000000	4.570499	0.000000	0.000000	0.000000	0.144199	-0.094412	-0.182108	0.000000	0.000000	3.000000	49.000000	0.000000
21267.350114	-0.011109	0.526968	0.250951	81.123871	33.366661	74.132683	-2.027445	0.000000	4.570499	0.000000	0.000000	0.000000	0.144199	-0.094412	-0.182108	0.000000	0.000000	3.000000	49.000000	0.000000
21267.353447	-0.011109	0.526968	0.250951	80.916283	32.338013	73.218193	-2.024227	0.000000	4.571926	0.000000	0.000000	0.000000	0.144199	-0.094412	-0.182108	0.000000	0.000000	3.000000	49.000000	0.000000
21267.356781	-0.010663	0.526653	0.250342	80.916283	32.338013	73.218193	-2.024227	0.000000	4.571926	0.000000	0.000000	0.000000	0.133884	-0.094298	-0.182670	0.000000	0.000000	3.000000	49.000000	0.000000
21267.360114	-0.010663	0.526653	0.250342	80.916283	32.338013	73.218193	-2.024227	0.000000	4.571926	0.000000	0.000000	0.000000	0.133884	-0.094298	-0.182670	0.000000	0.000000	3.000000	49.000000	0.000000
21267.363447	-0.010663	0.526653	0.250342	80.720703	31.408714	72.472893	-2.021528	0.000000	4.573120	0.000000	0.000000	0.000000	0.133884	-0.094298	-0.182670	0.000000	0.000000	3.000000	49.000000	0.000000
21267.366781	-0.010663	0.526653	0.250342	80.720703	31.408714	72.472893	-2.021528	0.000000	4.573120	0.000000	0.000000	0.000000	0.133884	-0.094298	-0.182670	0.000000	0.000000	3.000000	49.000000	0.000000
21267.370114	-0.010217	0.526357	0.249715	80.720703	31.408714	72.472893	-2.021528	0.000000	4.573120	0.000000	0.000000	0.000000	0.133738	-0.088871	-0.188317	0.000000	0.000000	3.000000	49.000000	0.000000
21267.373447	-0.010217	0.526357	0.249715	80.537811	30.583944	71.958855	-2.021528	0.000000	4.573120	0.000000	0.000000	0.000000	0.133738	-0.088871	-0.188317	0.000000	0.000000	3.000000	49.000000	0.000000
21267.376781	-0.009771	0.526037	0.249040	80.537811	30.583944	71.958855	-2.021528	0.000000	4.573120	0.000000	0.000000	0.000000	0.133696	-0.095929	-0.202258	0.000000	0.000000	3.000000	49.000000	0.000000
21267.380114	-0.009771	0.526037	0.249040	80.537811	30.583944	71.958855	-2.021528	0.000000	4.573120	0.000000	0.000000	0.000000	0.133696	-0.095929	-0.202258	0.000000	0.000000	3.000000	49.000000	0.000000
21267.383447	-0.009771	0.526037	0.249040	80.373772	29.857504	71.458519	-2.016671	0.000000	4.575264	0.000000	0.000000	0.000000	0.133696	-0.095929	-0.202258	0.000000	0.000000	3.000000	49.000000	0.000000
21267.386781	-0.009393	0.525736	0.248346	80.373772	29.857504	71.458519	-2.016671	0.000000	4.575264	0.000000	0.000000	0.000000	0.113425	-0.090486	-0.208242	0.000000	0.000000	3.000000	49.000000	0.000000
21267.390114	-0.009393	0.525736	0.248346	80.373772	29.857504	71.458519	-2.016671	0.000000	4.575264	0.000000	0.000000	0.000000	0.113425	-0.090486	-0.208242	0.000000	0.000000	3.000000	49.000000	0.000000
21267.393447	-0.009393	0.525736	0.248346	80.229149	29.246952	70.853828	-2.015558	0.000000	4.575754	0.000000	0.000000	0.000000	0.113425	-0.090486	-0.208242	0.000000	0.000000	3.000000	49.000000	0.000000
21267.396781	-0.009049	0.525414	0.247636	80.229149	29.246952	70.853828	-2.015558	0.000000	4.575754	0.000000	0.000000	0.000000	0.103227	-0.096613	-0.212961	0.000000	0.000000	3.000000	49.000000	0.000000
21267.400114	-0.009049	0.525414	0.247636	80.229149	29.246952	70.853828	-2.015558	0.000000	4.575754	0.000000	0.000000	0.000000	0.103227	-0.096613	-0.212961	0.000000	0.000000	3.000000	49.000000	0.000000
21267.403447	-0.009049	0.525414	0.247636	80.101570	28.720068	70.318764	-2.015072	0.000000	4.575968	0.000000	0.000000	0.000000	0.103227	-0.096613	-0.212961	0.000000	0.000000	3.000000	49.000000	0.000000
21267.406781	-0.009049	0.525414	0.247636	80.101570	28.720068	70.318764	-2.015072	0.000000	4.575968	0.000000	0.000000	0.000000	0.103227	-0.096613	-0.212961	0.000000	0.000000	3.000000	49.000000	0.000000
21267.410114	-0.008739	0.525089	0.246893	80.101570	28.720068	70.318764	-2.015072	0.000000	4.575968	0.000000	0.000000	0.000000	0.093119	-0.097393	-0.222975	0.000000	0.000000	3.000000	49.000000	0.000000
21267.413447	-0.008739	0.525089	0.246893	79.996475	28.288403	69.883018	-2.015072	0.000000	4.575968	0.000000	0.000000	0.000000	0.093119	-0.097393	-0.222975	0.000000	0.000000	3.000000	49.000000	0.000000
21267.416781	-0.008496	0.524765	0.246148	79.996475	28.288403	69.883018	-2.015072	0.000000	4.575968	0.000000	0.000000	0.000000	0.072900	-0.097277	-0.223675	0.000000	0.000000	3.000000	49.000000	0.000000
21267.420114	-0.008496	0.524765	0.246148	79.996475	28.288403	69.883018	-2.015072	0.000000	4.575968	0.000000	0.000000	0.000000	0.072900	-0.097277	-0.223675	0.000000	0.000000	3.000000	49.000000	0.000000
21267.423447	-0.008496	0.524765	0.246148	79.897697	27.905210	69.502014	-2.016664	0.000000	4.575267	0.000000	0.000000	0.000000	0.072900	-0.097277	-0.223675	0.000000	0.000000	3.000000	49.000000	0.000000
21267.426781	-0.008496	0.524765	0.246148	79.897697	27.905210	69.502014	-2.016664	0.000000	4.575267	0.000000	0.000000	0.000000	0.072900	-0.097277	-0.223675	0.000000	0.000000	3.000000	49.000000	0.000000
21267.430114	-0.008220	0.524458	0.245383	79.897697	27.905210	69.502014	-2.016664	0.000000	4.575267	0.000000	0.000000	0.000000	0.082824	-0.091848	-0.229300	0.000000	0.000000	3.000000	49.000000	0.000000
21267.433447	-0.008220	0.524458	0.245383	79.812271	27.569130	69.165596	-2.016664	0.000000	4.575267	0.000000	0.000000	0.000000	0.082824	-0.091848	-0.229300	0.000000	0.000000	3.000000	49.000000	0.000000
21267.436781	-0.007944	0.524173	0.244631	79.812271	27.569130	69.165596	-2.016664	0.000000	4.575267	0.000000	0.000000	0.000000	0.082607	-0.085520	-0.225565	0.000000	0.000000	3.000000	49.000000	0.000000
21267.440114	-0.007944	0.524173	0.244631	79.812271	27.569130	69.165596	-2.016664	0.000000	4.575267	0.000000	0.000000	0.000000	0.082607	-0.085520	-0.225565	0.000000	0.000000	3.000000	49.000000	0.000000
21267.443447	-0.007944	0.524173	0.244631	79.729614	27.254047	68.846992	-2.018494	0.000000	4.574460	0.000000	0.000000	0.000000	0.082607	-0.085520	-0.225565	0.000000	0.000000	3.000000	49.000000	0.000000
21267.446781	-0.007944	0.524173	0.244631	79.729614	27.254047	68.846992	-2.018494	0.000000	4.574460	0.000000	0.000000	0.000000	0.082607	-0.085520	-0.225565	0.000000	0.000000	3.000000	49.000000	0.000000
21267.450114	-0.007670	0.523892	0.243910	79.729614	27.254047	68.846992	-2.018494	0.000000	4.574460	0.000000	0.000000	0.000000	0.082335	-0.084515	-0.216491	0.000000	0.000000	3.000000	49.000000	0.000000
21267.453447	-0.007670	0.523892	0.243910	79.650932	26.959414	68.558693	-2.018494	0.000000	4.574460	0.000000	0.000000	0.000000	0.082335	-0.084515	-0.216491	0.000000	0.000000	3.000000	49.000000	0.000000
21267.456781	-0.007363	0.523669	0.243198	79.650932	26.959414	68.558693	-2.018494	0.000000	4.574460	0.000000	0.000000	0.000000	0.092116	-0.066768	-0.213666	0.000000	0.000000	3.000000	49.000000	0.000000
21267.460114	-0.007363	0.523669	0.243198	79.650932	26.959414	68.558693	-2.018494	0.000000	4.574460	0.000000	0.000000	0.000000	0.092116	-0.066768	-0.213666	0.000000	0.000000	3.000000	49.000000	0.000000
21267.463447	-0.007363	0.523669	0.243198	79.566422	26.656511	68.259140	-2.019299	0.000000	4.574104	0.000000	0.000000	0.000000	0.092116	-0.066768	-0.213666	0.000000	0.000000	3.000000	49.000000	0.000000
21267.466781	-0.007363	0.523669	0.243198	79.566422	26.656511	68.259140	-2.019299	0.000000	4.574104	0.000000	0.000000	0.000000	0.092116	-0.066768	-0.213666	0.000000	0.000000	3.000000	49.000000	0.000000
21267.470114	-0.007090	0.523488	0.242512	79.566422	26.656511	68.259140	-2.019299	0.000000	4.574104	0.000000	0.000000	0.000000	0.081887	-0.054308	-0.205698	0.000000	0.000000	3.000000	49.000000	0.000000
21267.473447	-0.007090	0.523488	0.242512	79.466881	26.306379	67.918304	-2.019299	0.000000	4.574104	0.000000	0.000000	0.000000	0.081887	-0.054308	-0.205698	0.000000	0.000000	3.000000	49.000000	0.000000
21267.476781	-0.006818	0.523348	0.241853	79.466881	26.306379	67.918304	-2.019299	0.000000	4.574104	0.000000	0.000000	0.000000	0.081651	-0.041915	-0.197574	0.000000	0.000000	3.000000	49.000000	0.000000
21267.480114	-0.006818	0.523348	0.241853	79.466881	26.306379	67.918304	-2.019299	0.000000	4.574104	0.000000	0.000000	0.000000	0.081651	-0.041915	-0.197574	0.000000	0.000000	3.000000	49.000000	0.000000
21267.483447	-0.006818	0.523348	0.241853	79.355377	25.928896	67.534218	-2.020064	0.000000	4.573767	0.000000	0.000000	0.000000	0.081651	-0.041915	-0.197574	0.000000	0.000000	3.000000	49.000000	0.000000
21267.486781	-0.006579	0.523264	0.241172	79.355377	25.928896	67.534218	-2.020064	0.000000	4.573767	0.000000	0.000000	0.000000	0.071617	-0.025178	-0.204385	0.000000	0.000000	3.000000	49.000000	0.000000
21267.490114	-0.006579	0.523264	0.241172	79.355377	25.928896	67.534218	-2.020064	0.000000	4.573767	0.000000	0.000000	0.000000	0.071617	-0.025178	-0.204385	0.000000	0.000000	3.000000	49.000000	0.000000
21267.493447	-0.006579	0.523264	0.241172	79.214912	25.475365	67.082748	-2.021050	0.000000	4.573331	0.000000	0.000000	0.000000	0.071617	-0.025178	-0.204385	0.000000	0.000000	3.000000	49.000000	0.000000
21267.496781	-0.006374	0.523245	0.240564	79.214912	25.475365	67.082748	-2.021050	0.000000	4.573331	0.000000	0.000000	0.000000	0.061344	-0.005769	-0.182466	0.000000	0.000000	3.000000	49.000000	0.000000
21267.500114	-0.006374	0.523245	0.240564	79.214912	25.475365	67.082748	-2.021050	0.000000	4.573331	0.000000	0.000000	0.000000	0.061344	-0.005769	-0.182466	0.000000	0.000000	3.000000	49.000000	0.000000
21267.503447	-0.006374	0.523245	0.240564	79.048409	24.960810	66.565239	-2.022073	0.000000	4.572879	0.000000	0.000000	0.000000	0.061344	-0.005769	-0.182466	0.000000	0.000000	3.000000	49.000000	0.000000
21267.506781	-0.006374	0.523245	0.240564	79.048409	24.960810	66.565239	-2.022073	0.000000	4.572879	0.000000	0.000000	0.000000	0.061344	-0.005769	-0.182466	0.000000	0.000000	3.000000	49.000000	0.000000
21267.510114	-0.006138	0.523249	0.240001	79.048409	24.960810	66.565239	-2.022073	0.000000	4.572879	0.000000	0.000000	0.000000	0.071048	0.001271	-0.168768	0.000000	0.000000	3.000000	49.000000	0.000000
21267.513447	-0.006138	0.523249	0.240001	78.877388	24.454287	66.055405	-2.022073	0.000000	4.572879	0.000000	0.000000	0.000000	0.071048	0.001271	-0.168768	0.000000	0.000000	3.000000	49.000000	0.000000
21267.516781	-0.005935	0.523318	0.239512	78.877388	24.454287	66.055405	-2.022073	0.000000	4.572879	0.000000	0.000000	0.000000	0.060826	0.020619	-0.146684	0.000000	0.000000	3.000000	49.000000	0.000000
21267.520114	-0.005935	0.523318	0.239512	78.877388	24.454287	66.055405	-2.022073	0.000000	4.572879	0.000000	0.000000	0.000000	0.060826	0.020619	-0.146684	0.000000	0.000000	3.000000	49.000000	0.000000
21267.523447	-0.005935	0.523318	0.239512	78.702202	23.962803	65.556892	-2.022478	0.000000	4.572700	0.000000	0.000000	0.000000	0.060826	0.020619	-0.146684	0.000000	0.000000	3.000000	49.000000	0.000000
21267.526781	-0.005935	0.523318	0.239512	78.702202	23.962803	65.556892	-2.022478	0.000000	4.572700	0.000000	0.000000	0.000000	0.060826	0.020619	-0.146684	0.000000	0.000000	3.000000	49.000000	0.000000
21267.530114	-0.005733	0.523434	0.239115	78.702202	23.962803	65.556892	-2.022478	0.000000	4.572700	0.000000	0.000000	0.000000	0.060515	0.034700	-0.119100	0.000000	0.000000	3.000000	49.000000	0.000000
21267.533447	-0.005733	0.523434	0.239115	78.533928	23.509123	65.097656	-2.022478	0.000000	4.572700	0.000000	0.000000	0.000000	0.060515	0.034700	-0.119100	0.000000	0.000000	3.000000	49.000000	0.000000
21267.536781	-0.005733	0.523434	0.239115	78.533928	23.509123	65.097656	-2.022478	0.000000	4.572700	0.000000	0.000000	0.000000	0.060515	0.034700	-0.119100	0.000000	0.000000	3.000000	49.000000	0.000000
21267.540114	-0.005733	0.523434	0.239115	78.533928	23.509123	65.097656	-2.022478	0.000000	4.572700	0.000000	0.000000	0.000000	0.060515	0.034700	-0.119100	0.000000	0.000000	3.000000	49.000000	0.000000
21267.543447	-0.005332	0.523686	0.238545	78.389122	23.136318	64.717140	-2.022060	0.000000	4.572885	0.000000	0.000000	0.000000	0.120313	0.075688	-0.171191	0.000000	0.000000	3.000000	49.000000	0.000000
21267.546781	-0.005332	0.523686	0.238545	78.389122	23.136318	64.717140	-2.022060	0.000000	4.572885	0.000000	0.000000	0.000000	-0.000000	-0.000004	0.000001	0.000000	0.000000	3.000000	49.000000	0.000000
21267.550114	-0.005332	0.523686	0.238545	78.389122	23.136318	64.717140	-2.022060	0.000000	4.572885	0.000000	0.000000	0.000000	-0.000000	-0.000004	0.000001	0.000000	0.000000	3.000000	49.000000	0.000000
21267.553447	-0.005332	0.523686	0.238545	78.272163	22.849657	64.420425	-2.019675	0.000000	4.573938	0.000000	0.000000	0.000000	-0.000000	-0.000004	0.000001	0.000000	0.000000	3.000000	49.000000	0.000000
21267.556781	-0.005133	0.523826	0.238403	78.272163	22.849657	64.420425	-2.019675	0.000000	4.573938	0.000000	0.000000	0.000000	0.059764	0.041909	-0.042397	0.000000	0.000000	3.000000	49.000000	0.000000
21267.560114	-0.005133	0.523826	0.238403	78.272163	22.849657	64.420425	-2.019675	0.000000	4.573938	0.000000	0.000000	0.000000	0.059764	0.041909	-0.042397	0.000000	0.000000	3.000000	49.000000	0.000000
21267.563447	-0.005133	0.523826	0.238403	78.183769	22.635900	64.200523	-2.017478	0.000000	4.574908	0.000000	0.000000	0.000000	0.059764	0.041909	-0.042397	0.000000	0.000000	3.000000	49.000000	0.000000
21267.566781	-0.005133	0.523826	0.238403	78.183769	22.635900	64.200523	-2.017478	0.000000	4.574908	0.000000	0.000000	0.000000	0.059764	0.041909	-0.042397	0.000000	0.000000	3.000000	49.000000	0.000000
21267.570114	-0.004967	0.523931	0.238297	78.183769	22.635900	64.200523	-2.017478	0.000000	4.574908	0.000000	0.000000	0.000000	0.049759	0.031434	-0.031787	0.000000	0.000000	3.000000	49.000000	0.000000
21267.573447	-0.004967	0.523931	0.238297	78.139671	22.540319	64.093407	-2.017478	0.000000	4.574908	0.000000	0.000000	0.000000	0.049759	0.031434	-0.031787	0.000000	0.000000	3.000000	49.000000	0.000000
21267.576781	-0.004967	0.523931	0.238297	78.139671	22.540319	64.093407	-2.017478	0.000000	4.574908	0.000000	0.000000	0.000000	0.049759	0.031434	-0.031787	0.000000	0.000000	3.000000	49.000000	0.000000
21267.580114	-0.004967	0.523931	0.238297	78.139671	22.540319	64.093407	-2.017478	0.000000	4.574908	0.000000	0.000000	0.000000	0.049759	0.031434	-0.031787	0.000000	0.000000	3.000000	49.000000	0.000000
21267.583447	-0.004702	0.524114	0.238217	78.131844	22.534451	64.076515	-2.015562	0.000000	4.575752	0.000000	0.000000	0.000000	0.079403	0.055150	-0.024168	0.000000	0.000000	3.000000	49.000000	0.000000
21267.586781	-0.004702	0.524114	0.238217	78.131844	22.534451	64.076515	-2.015562	0.000000	4.575752	0.000000	0.000000	0.000000	0.079403	0.055150	-0.024168	0.000000	0.000000	3.000000	49.000000	0.000000
21267.590114	-0.004702	0.524114	0.238217	78.131844	22.534451	64.076515	-2.015562	0.000000	4.575752	0.000000	0.000000	0.000000	0.079403	0.055150	-0.024168	0.000000	0.000000	3.000000	49.000000	0.000000
21267.593447	-0.004702	0.524114	0.238217	78.131866	22.542633	64.076546	-2.011873	0.000000	4.577375	0.000000	0.000000	0.000000	0.079403	0.055150	-0.024168	0.000000	0.000000	3.000000	49.000000	0.000000
21267.596781	-0.004570	0.524114	0.238218	78.131866	22.542633	64.076546	-2.011873	0.000000	4.577375	0.000000	0.000000	0.000000	0.039613	0.000004	0.000264	0.000000	0.000000	3.000000	49.000000	0.000000
21267.600114	-0.004570	0.524114	0.238218	78.131866	22.542633	64.076546	-2.011873	0.000000	4.577375	0.000000	0.000000	0.000000	0.039613	0.000004	0.000264	0.000000	0.000000	3.000000	49.000000	0.000000
21267.603447	-0.004570	0.524114	0.238218	78.134758	22.556570	64.090431	-2.009740	0.000000	4.578313	0.000000	0.000000	0.000000	0.039613	0.000004	0.000264	0.000000	0.000000	3.000000	49.000000	0.000000
21267.606781	-0.004570	0.524114	0.238218	78.134758	22.556570	64.090431	-2.009740	0.000000	4.578313	0.000000	0.000000	0.000000	0.039613	0.000004	0.000264	0.000000	0.000000	3.000000	49.000000	0.000000
21267.610114	-0.004504	0.524056	0.238208	78.134758	22.556570	64.090431	-2.009740	0.000000	4.578313	0.000000	0.000000	0.000000	0.019827	-0.017556	-0.003039	0.000000	0.000000	3.000000	49.000000	0.000000
21267.613447	-0.004504	0.524056	0.238208	78.143394	22.579454	64.108261	-2.009740	0.000000	4.578313	0.000000	0.000000	0.000000	0.019827	-0.017556	-0.003039	0.000000	0.000000	3.000000	49.000000	0.000000
21267.616781	-0.004438	0.523997	0.238197	78.143394	22.579454	64.108261	-2.009740	0.000000	4.578313	0.000000	0.000000	0.000000	0.019827	-0.017556	-0.003044	0.000000	0.000000	3.000000	49.000000	0.000000
21267.620114	-0.004438	0.523997	0.238197	78.143394	22.579454	64.108261	-2.009740	0.000000	4.578313	0.000000	0.000000	0.000000	0.019827	-0.017556	-0.003044	0.000000	0.000000	3.000000	49.000000	0.000000
21267.623447	-0.004438	0.523997	0.238197	78.157791	22.611254	64.137962	-2.007753	0.000000	4.579185	0.000000	0.000000	0.000000	0.019827	-0.017556	-0.003044	0.000000	0.000000	3.000000	49.000000	0.000000
21267.626781	-0.004438	0.523997	0.238197	78.157791	22.611254	64.137962	-2.007753	0.000000	4.579185	0.000000	0.000000	0.000000	0.019827	-0.017556	-0.003044	0.000000	0.000000	3.000000	49.000000	0.000000
21267.630114	-0.004405	0.523860	0.238162	78.157791	22.611254	64.137962	-2.007753	0.000000	4.579185	0.000000	0.000000	0.000000	0.009970	-0.041269	-0.010546	0.000000	0.000000	3.000000	49.000000	0.000000
21267.633447	-0.004405	0.523860	0.238162	78.177986	22.657562	64.187706	-2.007753	0.000000	4.579185	0.000000	0.000000	0.000000	0.009970	-0.041269	-0.010546	0.000000	0.000000	3.000000	49.000000	0.000000
21267.636781	-0.004405	0.523860	0.238162	78.177986	22.657562	64.187706	-2.007753	0.000000	4.579185	0.000000	0.000000	0.000000	0.009970	-0.041269	-0.010546	0.000000	0.000000	3.000000	49.000000	0.000000
21267.640114	-0.004405	0.523860	0.238162	78.177986	22.657562	64.187706	-2.007753	0.000000	4.579185	0.000000	0.000000	0.000000	0.009970	-0.041269	-0.010546	0.000000	0.000000	3.000000	49.000000	0.000000
21267.643447	-0.004304	0.523493	0.237939	78.203888	22.713003	64.241554	-2.007465	0.000000	4.579310	0.000000	0.000000	0.000000	0.030124	-0.109935	-0.067040	0.000000	0.000000	3.000000	49.000000	0.000000
21267.646781	-0.004304	0.523493	0.237939	78.203888	22.713003	64.241554	-2.007465	0.000000	4.579310	0.000000	0.000000	0.000000	0.030124	-0.109935	-0.067040	0.000000	0.000000	3.000000	49.000000	0.000000
21267.650114	-0.004304	0.523493	0.237939	78.203888	22.713003	64.241554	-2.007465	0.000000	4.579310	0.000000	0.000000	0.000000	0.030124	-0.109935	-0.067040	0.000000	0.000000	3.000000	49.000000	0.000000
21267.653447	-0.004304	0.523493	0.237939	78.238441	22.786421	64.321747	-2.007426	0.000000	4.579328	0.000000	0.000000	0.000000	0.030124	-0.109935	-0.067040	0.000000	0.000000	3.000000	49.000000	0.000000
21267.656781	-0.004270	0.523282	0.237732	78.238441	22.786421	64.321747	-2.007426	0.000000	4.579328	0.000000	0.000000	0.000000	0.010281	-0.063373	-0.061948	0.000000	0.000000	3.000000	49.000000	0.000000
21267.660114	-0.004270	0.523282	0.237732	78.238441	22.786421	64.321747	-2.007426	0.000000	4.579328	0.000000	0.000000	0.000000	0.010281	-0.063373	-0.061948	0.000000	0.000000	3.000000	49.000000	0.000000
21267.663447	-0.004270	0.523282	0.237732	78.278740	22.869406	64.406509	-2.008334	0.000000	4.578929	0.000000	0.000000	0.000000	0.010281	-0.063373	-0.061948	0.000000	0.000000	3.000000	49.000000	0.000000
21267.666781	-0.004269	0.523048	0.237479	78.278740	22.869406	64.406509	-2.008334	0.000000	4.578929	0.000000	0.000000	0.000000	0.000467	-0.070405	-0.075986	0.000000	0.000000	3.000000	49.000000	0.000000
21267.670114	-0.004269	0.523048	0.237479	78.278740	22.869406	64.406509	-2.008334	0.000000	4.578929	0.000000	0.000000	0.000000	0.000467	-0.070405	-0.075986	0.000000	0.000000	3.000000	49.000000	0.000000
21267.673447	-0.004269	0.523048	0.237479	78.324722	22.964960	64.512062	-2.010105	0.000000	4.578152	0.000000	0.000000	0.000000	0.000467	-0.070405	-0.075986	0.000000	0.000000	3.000000	49.000000	0.000000
21267.676781	-0.004269	0.523048	0.237479	78.324722	22.964960	64.512062	-2.010105	0.000000	4.578152	0.000000	0.000000	0.000000	0.000467	-0.070405	-0.075986	0.000000	0.000000	3.000000	49.000000	0.000000
21267.680114	-0.004267	0.522807	0.237161	78.324722	22.964960	64.512062	-2.010105	0.000000	4.578152	0.000000	0.000000	0.000000	0.000586	-0.072205	-0.095347	0.000000	0.000000	3.000000	49.000000	0.000000
21267.683447	-0.004267	0.522807	0.237161	78.373581	23.067312	64.624557	-2.010105	0.000000	4.578152	0.000000	0.000000	0.000000	0.000586	-0.072205	-0.095347	0.000000	0.000000	3.000000	49.000000	0.000000
21267.686781	-0.004267	0.522807	0.237161	78.373581	23.067312	64.624557	-2.010105	0.000000	4.578152	0.000000	0.000000	0.000000	0.000586	-0.072205	-0.095347	0.000000	0.000000	3.000000	49.000000	0.000000
21267.690114	-0.004267	0.522807	0.237161	78.373581	23.067312	64.624557	-2.010105	0.000000	4.578152	0.000000	0.000000	0.000000	0.000586	-0.072205	-0.095347	0.000000	0.000000	3.000000	49.000000	0.000000
21267.693447	-0.004261	0.522419	0.236288	78.425270	23.176659	64.744156	-2.012331	0.000000	4.577174	0.000000	0.000000	0.000000	0.001609	-0.116473	-0.261826	0.000000	0.000000	3.000000	49.000000	0.000000
21267.696781	-0.004261	0.522419	0.236288	78.425270	23.176659	64.744156	-2.012331	0.000000	4.577174	0.000000	0.000000	0.000000	0.000000	0.000006	-0.000002	0.000000	0.000000	3.000000	49.000000	0.000000
21267.700114	-0.004261	0.522419	0.236288	78.425270	23.176659	64.744156	-2.012331	0.000000	4.577174	0.000000	0.000000	0.000000	0.000000	0.000006	-0.000002	0.000000	0.000000	3.000000	49.000000	0.000000
21267.703447	-0.004261	0.522419	0.236288	78.482635	23.299273	64.885269	-2.018468	0.000000	4.574471	0.000000	0.000000	0.000000	0.000000	0.000006	-0.000002	0.000000	0.000000	3.000000	49.000000	0.000000
21267.706781	-0.004261	0.522419	0.236288	78.482635	23.299273	64.885269	-2.018468	0.000000	4.574471	0.000000	0.000000	0.000000	0.000000	0.000006	-0.000002	0.000000	0.000000	3.000000	49.000000	0.000000
21267.710114	-0.004290	0.522323	0.235679	78.482635	23.299273	64.885269	-2.018468	0.000000	4.574471	0.000000	0.000000	0.000000	-0.008744	-0.028632	-0.182764	0.000000	0.000000	3.000000	49.000000	0.000000
21267.713447	-0.004290	0.522323	0.235679	78.542809	23.426655	65.026009	-2.018468	0.000000	4.574471	0.000000	0.000000	0.000000	-0.008744	-0.028632	-0.182764	0.000000	0.000000	3.000000	49.000000	0.000000
21267.716781	-0.004286	0.522312	0.234947	78.542809	23.426655	65.026009	-2.018468	0.000000	4.574471	0.000000	0.000000	0.000000	0.001359	-0.003464	-0.219514	0.000000	0.000000	3.000000	49.000000	0.000000
21267.720114	-0.004286	0.522312	0.234947	78.542809	23.426655	65.026009	-2.018468	0.000000	4.574471	0.000000	0.000000	0.000000	0.001359	-0.003464	-0.219514	0.000000	0.000000	3.000000	49.000000	0.000000
21267.723447	-0.004286	0.522312	0.234947	78.608658	23.565292	65.172974	-2.028497	0.000000	4.570033	0.000000	0.000000	0.000000	0.001359	-0.003464	-0.219514	0.000000	0.000000	3.000000	49.000000	0.000000
21267.726781	-0.004286	0.522312	0.234947	78.608658	23.565292	65.172974	-2.028497	0.000000	4.570033	0.000000	0.000000	0.000000	0.001359	-0.003464	-0.219514	0.000000	0.000000	3.000000	49.000000	0.000000
21267.730114	-0.004346	0.522363	0.234078	78.608658	23.565292	65.172974	-2.028497	0.000000	4.570033	0.000000	0.000000	0.000000	-0.018074	0.015477	-0.260905	0.000000	0.000000	3.000000	49.000000	0.000000
21267.733447	-0.004346	0.522363	0.234078	78.680130	23.718363	65.342644	-2.028497	0.000000	4.570033	0.000000	0.000000	0.000000	-0.018074	0.015477	-0.260905	0.000000	0.000000	3.000000	49.000000	0.000000
21267.736781	-0.004438	0.522474	0.233037	78.680130	23.718363	65.342644	-2.028497	0.000000	4.570033	0.000000	0.000000	0.000000	-0.027527	0.033354	-0.312179	0.000000	0.000000	3.000000	49.000000	0.000000
21267.740114	-0.004438	0.522474	0.233037	78.680130	23.718363	65.342644	-2.028497	0.000000	4.570033	0.000000	0.000000	0.000000	-0.027527	0.033354	-0.312179	0.000000	0.000000	3.000000	49.000000	0.000000
21267.743447	-0.004438	0.522474	0.233037	78.756477	23.890995	65.528358	-2.044840	0.000000	4.562744	0.000000	0.000000	0.000000	-0.027527	0.033354	-0.312179	0.000000	0.000000	3.000000	49.000000	0.000000
21267.746781	-0.004496	0.522685	0.231854	78.756477	23.890995	65.528358	-2.044840	0.000000	4.562744	0.000000	0.000000	0.000000	-0.017344	0.063305	-0.354937	0.000000	0.000000	3.000000	49.000000	0.000000
21267.750114	-0.004496	0.522685	0.231854	78.756477	23.890995	65.528358	-2.044840	0.000000	4.562744	0.000000	0.000000	0.000000	-0.017344	0.063305	-0.354937	0.000000	0.000000	3.000000	49.000000	0.000000
21267.753447	-0.004496	0.522685	0.231854	78.837608	24.089361	65.738853	-2.054463	0.000000	4.558419	0.000000	0.000000	0.000000	-0.017344	0.063305	-0.354937	0.000000	0.000000	3.000000	49.000000	0.000000
21267.756781	-0.004585	0.522958	0.230531	78.837608	24.089361	65.738853	-2.054463	0.000000	4.558419	0.000000	0.000000	0.000000	-0.026792	0.081724	-0.397037	0.000000	0.000000	3.000000	49.000000	0.000000
21267.760114	-0.004585	0.522958	0.230531	78.837608	24.089361	65.738853	-2.054463	0.000000	4.558419	0.000000	0.000000	0.000000	-0.026792	0.081724	-0.397037	0.000000	0.000000	3.000000	49.000000	0.000000
21267.763447	-0.004585	0.522958	0.230531	78.921471	24.297346	65.959114	-2.065715	0.000000	4.553331	0.000000	0.000000	0.000000	-0.026792	0.081724	-0.397037	0.000000	0.000000	3.000000	49.000000	0.000000
21267.766781	-0.004608	0.523311	0.229081	78.921471	24.297346	65.959114	-2.065715	0.000000	4.553331	0.000000	0.000000	0.000000	-0.006874	0.106006	-0.434888	0.000000	0.000000	3.000000	49.000000	0.000000
21267.770114	-0.004608	0.523311	0.229081	78.921471	24.297346	65.959114	-2.065715	0.000000	4.553331	0.000000	0.000000	0.000000	-0.006874	0.106006	-0.434888	0.000000	0.000000	3.000000	49.000000	0.000000
21267.773447	-0.004608	0.523311	0.229081	79.011604	24.517473	66.187538	-2.076914	0.000000	4.548233	0.000000	0.000000	0.000000	-0.006874	0.106006	-0.434888	0.000000	0.000000	3.000000	49.000000	0.000000
21267.776781	-0.004630	0.523707	0.227507	79.011604	24.517473	66.187538	-2.076914	0.000000	4.548233	0.000000	0.000000	0.000000	-0.006581	0.118767	-0.472095	0.000000	0.000000	3.000000	49.000000	0.000000
21267.780114	-0.004630	0.523707	0.227507	79.011604	24.517473	66.187538	-2.076914	0.000000	4.548233	0.000000	0.000000	0.000000	-0.006581	0.118767	-0.472095	0.000000	0.000000	3.000000	49.000000	0.000000
21267.783447	-0.004630	0.523707	0.227507	79.105217	24.740728	66.417686	-2.089142	0.000000	4.542630	0.000000	0.000000	0.000000	-0.006581	0.118767	-0.472095	0.000000	0.000000	3.000000	49.000000	0.000000
21267.786781	-0.004651	0.524162	0.225790	79.105217	24.740728	66.417686	-2.089142	0.000000	4.542630	0.000000	0.000000	0.000000	-0.006244	0.136449	-0.515098	0.000000	0.000000	3.000000	49.000000	0.000000
21267.790114	-0.004651	0.524162	0.225790	79.105217	24.740728	66.417686	-2.089142	0.000000	4.542630	0.000000	0.000000	0.000000	-0.006244	0.136449	-0.515098	0.000000	0.000000	3.000000	49.000000	0.000000
21267.793447	-0.004651	0.524162	0.225790	79.204292	24.981972	66.666100	-2.102573	0.000000	4.536429	0.000000	0.000000	0.000000	-0.006244	0.136449	-0.515098	0.000000	0.000000	3.000000	49.000000	0.000000
21267.796781	-0.004671	0.524698	0.223976	79.204292	24.981972	66.666100	-2.102573	0.000000	4.536429	0.000000	0.000000	0.000000	-0.005995	0.160818	-0.544214	0.000000	0.000000	3.000000	49.000000	0.000000
21267.800114	-0.004671	0.524698	0.223976	79.204292	24.981972	66.666100	-2.102573	0.000000	4.536429	0.000000	0.000000	0.000000	-0.005995	0.160818	-0.544214	0.000000	0.000000	3.000000	49.000000	0.000000
21267.803447	-0.004671	0.524698	0.223976	79.303139	25.230455	66.919006	-2.116893	0.000000	4.529764	0.000000	0.000000	0.000000	-0.005995	0.160818	-0.544214	0.000000	0.000000	3.000000	49.000000	0.000000
21267.806781	-0.004690	0.525277	0.222068	79.303139	25.230455	66.919006	-2.116893	0.000000	4.529764	0.000000	0.000000	0.000000	-0.005748	0.173778	-0.572510	0.000000	0.000000	3.000000	49.000000	0.000000
21267.810114	-0.004690	0.525277	0.222068	79.303139	25.230455	66.919006	-2.116893	0.000000	4.529764	0.000000	0.000000	0.000000	-0.005748	0.173778	-0.572510	0.000000	0.000000	3.000000	49.000000	0.000000
21267.813447	-0.004690	0.525277	0.222068	79.399025	25.470905	67.169205	-2.132108	0.000000	4.522623	0.000000	0.000000	0.000000	-0.005748	0.173778	-0.572510	0.000000	0.000000	3.000000	49.000000	0.000000
21267.816781	-0.004708	0.525902	0.220097	79.399025	25.470905	67.169205	-2.132108	0.000000	4.522623	0.000000	0.000000	0.000000	-0.005564	0.187470	-0.591135	0.000000	0.000000	3.000000	49.000000	0.000000
21267.820114	-0.004708	0.525902	0.220097	79.399025	25.470905	67.169205	-2.132108	0.000000	4.522623	0.000000	0.000000	0.000000	-0.005564	0.187470	-0.591135	0.000000	0.000000	3.000000	49.000000	0.000000
21267.823447	-0.004708	0.525902	0.220097	79.490669	25.705696	67.411240	-2.147997	0.000000	4.515098	0.000000	0.000000	0.000000	-0.005564	0.187470	-0.591135	0.000000	0.000000	3.000000	49.000000	0.000000
21267.826781	-0.004727	0.526579	0.218131	79.490669	25.705696	67.411240	-2.147997	0.000000	4.515098	0.000000	0.000000	0.000000	-0.005516	0.202974	-0.589973	0.000000	0.000000	3.000000	49.000000	0.000000
21267.830114	-0.004727	0.526579	0.218131	79.490669	25.705696	67.411240	-2.147997	0.000000	4.515098	0.000000	0.000000	0.000000	-0.005516	0.202974	-0.589973	0.000000	0.000000	3.000000	49.000000	0.000000
21267.833447	-0.004727	0.526579	0.218131	79.564438	25.942072	67.662659	-2.164058	0.000000	4.507422	0.000000	0.000000	0.000000	-0.005516	0.202974	-0.589973	0.000000	0.000000	3.000000	49.000000	0.000000
21267.836781	-0.004745	0.527286	0.216153	79.564438	25.942072	67.662659	-2.164058	0.000000	4.507422	0.000000	0.000000	0.000000	-0.005437	0.212350	-0.593233	0.000000	0.000000	3.000000	49.000000	0.000000
21267.840114	-0.004745	0.527286	0.216153	79.564438	25.942072	67.662659	-2.164058	0.000000	4.507422	0.000000	0.000000	0.000000	-0.005437	0.212350	-0.593233	0.000000	0.000000	3.000000	49.000000	0.000000
21267.843447	-0.004745	0.527286	0.216153	79.629875	26.198538	67.940239	-2.180412	0.000000	4.499534	0.000000	0.000000	0.000000	-0.005437	0.212350	-0.593233	0.000000	0.000000	3.000000	49.000000	0.000000
21267.846781	-0.004763	0.528008	0.214184	79.629875	26.198538	67.940239	-2.180412	0.000000	4.499534	0.000000	0.000000	0.000000	-0.005397	0.216622	-0.590922	0.000000	0.000000	3.000000	49.000000	0.000000
21267.850114	-0.004763	0.528008	0.214184	79.629875	26.198538	67.940239	-2.180412	0.000000	4.499534	0.000000	0.000000	0.000000	-0.005397	0.216622	-0.590922	0.000000	0.000000	3.000000	49.000000	0.000000
21267.853447	-0.004763	0.528008	0.214184	79.694099	26.581142	68.364288	-2.196912	0.000000	4.491500	0.000000	0.000000	0.000000	-0.005397	0.216622	-0.590922	0.000000	0.000000	3.000000	49.000000	0.000000
21267.856781	-0.004844	0.528761	0.212203	79.694099	26.581142	68.364288	-2.196912	0.000000	4.491500	0.000000	0.000000	0.000000	-0.024384	0.225831	-0.594329	0.000000	0.000000	3.000000	49.000000	0.000000
21267.860114	-0.004844	0.528761	0.212203	79.694099	26.581142	68.364288	-2.196912	0.000000	4.491500	0.000000	0.000000	0.000000	-0.024384	0.225831	-0.594329	0.000000	0.000000	3.000000	49.000000	0.000000
21267.863447	-0.004844	0.528761	0.212203	79.747711	27.078457	68.929794	-2.214798	0.000000	4.482708	0.000000	0.000000	0.000000	-0.024384	0.225831	-0.594329	0.000000	0.000000	3.000000	49.000000	0.000000
21267.866781	-0.004957	0.529508	0.210214	79.747711	27.078457	68.929794	-2.214798	0.000000	4.482708	0.000000	0.000000	0.000000	-0.033703	0.223963	-0.596512	0.000000	0.000000	3.000000	49.000000	0.000000
21267.870114	-0.004957	0.529508	0.210214	79.747711	27.078457	68.929794	-2.214798	0.000000	4.482708	0.000000	0.000000	0.000000	-0.033703	0.223963	-0.596512	0.000000	0.000000	3.000000	49.000000	0.000000
21267.873447	-0.004957	0.529508	0.210214	79.783714	27.696918	69.650826	-2.233505	0.000000	4.473417	0.000000	0.000000	0.000000	-0.033703	0.223963	-0.596512	0.000000	0.000000	3.000000	49.000000	0.000000
21267.876781	-0.005163	0.530264	0.208199	79.783714	27.696918	69.650826	-2.233505	0.000000	4.473417	0.000000	0.000000	0.000000	-0.061845	0.227013	-0.604512	0.000000	0.000000	3.000000	49.000000	0.000000
21267.880114	-0.005163	0.530264	0.208199	79.783714	27.696918	69.650826	-2.233505	0.000000	4.473417	0.000000	0.000000	0.000000	-0.061845	0.227013	-0.604512	0.000000	0.000000	3.000000	49.000000	0.000000
21267.883447	-0.005163	0.530264	0.208199	79.799225	28.429588	70.517914	-2.254281	0.000000	4.462983	0.000000	0.000000	0.000000	-0.061845	0.227013	-0.604512	0.000000	0.000000	3.000000	49.000000	0.000000
21267.886781	-0.005431	0.530999	0.206195	79.799225	28.429588	70.517914	-2.254281	0.000000	4.462983	0.000000	0.000000	0.000000	-0.080367	0.220229	-0.601130	0.000000	0.000000	3.000000	49.000000	0.000000
21267.890114	-0.005431	0.530999	0.206195	79.799225	28.429588	70.517914	-2.254281	0.000000	4.462983	0.000000	0.000000	0.000000	-0.080367	0.220229	-0.601130	0.000000	0.000000	3.000000	49.000000	0.000000
21267.893447	-0.005431	0.530999	0.206195	79.788315	29.118189	71.357864	-2.276271	0.000000	4.451807	0.000000	0.000000	0.000000	-0.080367	0.220229	-0.601130	0.000000	0.000000	3.000000	49.000000	0.000000
21267.896781	-0.005822	0.531746	0.204198	79.788315	29.118189	71.357864	-2.276271	0.000000	4.451807	0.000000	0.000000	0.000000	-0.117550	0.224343	-0.599083	0.000000	0.000000	3.000000	49.000000	0.000000
21267.900114	-0.005822	0.531746	0.204198	79.788315	29.118189	71.357864	-2.276271	0.000000	4.451807	0.000000	0.000000	0.000000	-0.117550	0.224343	-0.599083	0.000000	0.000000	3.000000	49.000000	0.000000
21267.903447	-0.005822	0.531746	0.204198	79.750267	29.763874	72.173485	-2.300588	0.000000	4.439290	0.000000	0.000000	0.000000	-0.117550	0.224343	-0.599083	0.000000	0.000000	3.000000	49.000000	0.000000
21267.906781	-0.006275	0.532460	0.202266	79.750267	29.763874	72.173485	-2.300588	0.000000	4.439290	0.000000	0.000000	0.000000	-0.135779	0.213980	-0.579664	0.000000	0.000000	3.000000	49.000000	0.000000
21267.910114	-0.006275	0.532460	0.202266	79.750267	29.763874	72.173485	-2.300588	0.000000	4.439290	0.000000	0.000000	0.000000	-0.135779	0.213980	-0.579664	0.000000	0.000000	3.000000	49.000000	0.000000
21267.913447	-0.006275	0.532460	0.202266	79.680237	30.561562	73.189941	-2.325632	0.000000	4.426221	0.000000	0.000000	0.000000	-0.135779	0.213980	-0.579664	0.000000	0.000000	3.000000	49.000000	0.000000
21267.916781	-0.006819	0.533171	0.200361	79.680237	30.561562	73.189941	-2.325632	0.000000	4.426221	0.000000	0.000000	0.000000	-0.163133	0.213403	-0.571677	0.000000	0.000000	3.000000	49.000000	0.000000
21267.920114	-0.006819	0.533171	0.200361	79.680237	30.561562	73.189941	-2.325632	0.000000	4.426221	0.000000	0.000000	0.000000	-0.163133	0.213403	-0.571677	0.000000	0.000000	3.000000	49.000000	0.000000
21267.923447	-0.006819	0.533171	0.200361	79.577477	31.603235	74.504707	-2.352252	0.000000	4.412132	0.000000	0.000000	0.000000	-0.163133	0.213403	-0.571677	0.000000	0.000000	3.000000	49.000000	0.000000
21267.926781	-0.007391	0.533833	0.198540	79.577477	31.603235	74.504707	-2.352252	0.000000	4.412132	0.000000	0.000000	0.000000	-0.171785	0.198566	-0.546116	0.000000	0.000000	3.000000	49.000000	0.000000
21267.930114	-0.007391	0.533833	0.198540	79.577477	31.603235	74.504707	-2.352252	0.000000	4.412132	0.000000	0.000000	0.000000	-0.171785	0.198566	-0.546116	0.000000	0.000000	3.000000	49.000000	0.000000
21267.933447	-0.007391	0.533833	0.198540	79.440071	32.912872	76.151047	-2.378826	0.000000	4.397862	0.000000	0.000000	0.000000	-0.171785	0.198566	-0.546116	0.000000	0.000000	3.000000	49.000000	0.000000
21267.936781	-0.008055	0.534518	0.196797	79.440071	32.912872	76.151047	-2.378826	0.000000	4.397862	0.000000	0.000000	0.000000	-0.199029	0.205401	-0.523082	0.000000	0.000000	3.000000	49.000000	0.000000
21267.940114	-0.008055	0.534518	0.196797	79.440071	32.912872	76.151047	-2.378826	0.000000	4.397862	0.000000	0.000000	0.000000	-0.199029	0.205401	-0.523082	0.000000	0.000000	3.000000	49.000000	0.000000
21267.943447	-0.008055	0.534518	0.196797	79.279457	34.340691	77.950226	-2.406459	0.000000	4.382802	0.000000	0.000000	0.000000	-0.199029	0.205401	-0.523082	0.000000	0.000000	3.000000	49.000000	0.000000
21267.946781	-0.008716	0.535214	0.195185	79.279457	34.340691	77.950226	-2.406459	0.000000	4.382802	0.000000	0.000000	0.000000	-0.198472	0.208847	-0.483401	0.000000	0.000000	3.000000	49.000000	0.000000
21267.950114	-0.008716	0.535214	0.195185	79.279457	34.340691	77.950226	-2.406459	0.000000	4.382802	0.000000	0.000000	0.000000	-0.198472	0.208847	-0.483401	0.000000	0.000000	3.000000	49.000000	0.000000
21267.953447	-0.008716	0.535214	0.195185	79.091095	35.792595	79.794724	-2.433004	0.000000	4.368123	0.000000	0.000000	0.000000	-0.198472	0.208847	-0.483401	0.000000	0.000000	3.000000	49.000000	0.000000
21267.956781	-0.009407	0.535902	0.193692	79.091095	35.792595	79.794724	-2.433004	0.000000	4.368123	0.000000	0.000000	0.000000	-0.207247	0.206517	-0.448114	0.000000	0.000000	3.000000	49.000000	0.000000
21267.960114	-0.009407	0.535902	0.193692	79.091095	35.792595	79.794724	-2.433004	0.000000	4.368123	0.000000	0.000000	0.000000	-0.207247	0.206517	-0.448114	0.000000	0.000000	3.000000	49.000000	0.000000
21267.963447	-0.009407	0.535902	0.193692	78.875031	37.190746	81.600250	-2.459083	0.000000	4.353494	0.000000	0.000000	0.000000	-0.207247	0.206517	-0.448114	0.000000	0.000000	3.000000	49.000000	0.000000
21267.966781	-0.010159	0.536608	0.192366	78.875031	37.190746	81.600250	-2.459083	0.000000	4.353494	0.000000	0.000000	0.000000	-0.225562	0.211638	-0.397812	0.000000	0.000000	3.000000	49.000000	0.000000
21267.970114	-0.010159	0.536608	0.192366	78.875031	37.190746	81.600250	-2.459083	0.000000	4.353494	0.000000	0.000000	0.000000	-0.225562	0.211638	-0.397812	0.000000	0.000000	3.000000	49.000000	0.000000
21267.973447	-0.010159	0.536608	0.192366	78.659676	38.409756	83.210197	-2.484705	0.000000	4.338922	0.000000	0.000000	0.000000	-0.225562	0.211638	-0.397812	0.000000	0.000000	3.000000	49.000000	0.000000
21267.976781	-0.010910	0.537287	0.191144	78.659676	38.409756	83.210197	-2.484705	0.000000	4.338922	0.000000	0.000000	0.000000	-0.225153	0.203772	-0.366472	0.000000	0.000000	3.000000	49.000000	0.000000
21267.980114	-0.010910	0.537287	0.191144	78.659676	38.409756	83.210197	-2.484705	0.000000	4.338922	0.000000	0.000000	0.000000	-0.225153	0.203772	-0.366472	0.000000	0.000000	3.000000	49.000000	0.000000
21267.983447	-0.010910	0.537287	0.191144	78.461479	39.401943	84.552788	-2.509371	0.000000	4.324703	0.000000	0.000000	0.000000	-0.225153	0.203772	-0.366472	0.000000	0.000000	3.000000	49.000000	0.000000
21267.986781	-0.011721	0.537960	0.190042	78.461479	39.401943	84.552788	-2.509371	0.000000	4.324703	0.000000	0.000000	0.000000	-0.243377	0.202071	-0.330736	0.000000	0.000000	3.000000	49.000000	0.000000
21267.990114	-0.011721	0.537960	0.190042	78.461479	39.401943	84.552788	-2.509371	0.000000	4.324703	0.000000	0.000000	0.000000	-0.243377	0.202071	-0.330736	0.000000	0.000000	3.000000	49.000000	0.000000
21267.993447	-0.011721	0.537960	0.190042	78.297638	40.138279	85.588997	-2.533950	0.000000	4.310348	0.000000	0.000000	0.000000	-0.243377	0.202071	-0.330736	0.000000	0.000000	3.000000	49.000000	0.000000
21267.996781	-0.012562	0.538629	0.189059	78.297638	40.138279	85.588997	-2.533950	0.000000	4.310348	0.000000	0.000000	0.000000	-0.252446	0.200549	-0.294710	0.000000	0.000000	3.000000	49.000000	0.000000
21268.000114	-0.012562	0.538629	0.189059	78.297638	40.138279	85.588997	-2.533950	0.000000	4.310348	0.000000	0.000000	0.000000	-0.252446	0.200549	-0.294710	0.000000	0.000000	3.000000	49.000000	0.000000
21268.003447	-0.012562	0.538629	0.189059	78.163193	40.672634	86.379166	-2.557875	0.000000	4.296194	0.000000	0.000000	0.000000	-0.252446	0.200549	-0.294710	0.000000	0.000000	3.000000	49.000000	0.000000
21268.006781	-0.013403	0.539269	0.188148	78.163193	40.672634	86.379166	-2.557875	0.000000	4.296194	0.000000	0.000000	0.000000	-0.252118	0.191922	-0.273361	0.000000	0.000000	3.000000	49.000000	0.000000
21268.010114	-0.013403	0.539269	0.188148	78.163193	40.672634	86.379166	-2.557875	0.000000	4.296194	0.000000	0.000000	0.000000	-0.252118	0.191922	-0.273361	0.000000	0.000000	3.000000	49.000000	0.000000
21268.013447	-0.013403	0.539269	0.188148	78.049515	41.083637	87.012123	-2.581075	0.000000	4.282295	0.000000	0.000000	0.000000	-0.252118	0.191922	-0.273361	0.000000	0.000000	3.000000	49.000000	0.000000
21268.016781	-0.014274	0.539849	0.187347	78.049515	41.083637	87.012123	-2.581075	0.000000	4.282295	0.000000	0.000000	0.000000	-0.261320	0.174208	-0.240316	0.000000	0.000000	3.000000	49.000000	0.000000
21268.020114	-0.014274	0.539849	0.187347	78.049515	41.083637	87.012123	-2.581075	0.000000	4.282295	0.000000	0.000000	0.000000	-0.261320	0.174208	-0.240316	0.000000	0.000000	3.000000	49.000000	0.000000
21268.023447	-0.014274	0.539849	0.187347	77.943329	41.466709	87.612389	-2.603667	0.000000	4.268597	0.000000	0.000000	0.000000	-0.261320	0.174208	-0.240316	0.000000	0.000000	3.000000	49.000000	0.000000
21268.026781	-0.015143	0.540378	0.186568	77.943329	41.466709	87.612389	-2.603667	0.000000	4.268597	0.000000	0.000000	0.000000	-0.260828	0.158558	-0.233774	0.000000	0.000000	3.000000	49.000000	0.000000
21268.030114	-0.015143	0.540378	0.186568	77.943329	41.466709	87.612389	-2.603667	0.000000	4.268597	0.000000	0.000000	0.000000	-0.260828	0.158558	-0.233774	0.000000	0.000000	3.000000	49.000000	0.000000
21268.033447	-0.015143	0.540378	0.186568	77.839928	41.825985	88.184258	-2.625983	0.000000	4.254904	0.000000	0.000000	0.000000	-0.260828	0.158558	-0.233774	0.000000	0.000000	3.000000	49.000000	0.000000
21268.036781	-0.016011	0.540890	0.185806	77.839928	41.825985	88.184258	-2.625983	0.000000	4.254904	0.000000	0.000000	0.000000	-0.260331	0.153520	-0.228549	0.000000	0.000000	3.000000	49.000000	0.000000
21268.040114	-0.016011	0.540890	0.185806	77.839928	41.825985	88.184258	-2.625983	0.000000	4.254904	0.000000	0.000000	0.000000	-0.260331	0.153520	-0.228549	0.000000	0.000000	3.000000	49.000000	0.000000
21268.043447	-0.016011	0.540890	0.185806	77.758385	42.124355	88.672043	-2.648064	0.000000	4.241198	0.000000	0.000000	0.000000	-0.260331	0.153520	-0.228549	0.000000	0.000000	3.000000	49.000000	0.000000
21268.046781	-0.016876	0.541345	0.185031	77.758385	42.124355	88.672043	-2.648064	0.000000	4.241198	0.000000	0.000000	0.000000	-0.259618	0.136641	-0.232400	0.000000	0.000000	3.000000	49.000000	0.000000
21268.050114	-0.016876	0.541345	0.185031	77.758385	42.124355	88.672043	-2.648064	0.000000	4.241198	0.000000	0.000000	0.000000	-0.259618	0.136641	-0.232400	0.000000	0.000000	3.000000	49.000000	0.000000
21268.053447	-0.016876	0.541345	0.185031	77.683662	42.413319	89.153999	-2.670204	0.000000	4.227294	0.000000	0.000000	0.000000	-0.259618	0.136641	-0.232400	0.000000	0.000000	3.000000	49.000000	0.000000
21268.056781	-0.017831	0.541799	0.184252	77.683662	42.413319	89.153999	-2.670204	0.000000	4.227294	0.000000	0.000000	0.000000	-0.286383	0.136222	-0.233817	0.000000	0.000000	3.000000	49.000000	0.000000
21268.060114	-0.017831	0.541799	0.184252	77.683662	42.413319	89.153999	-2.670204	0.000000	4.227294	0.000000	0.000000	0.000000	-0.286383	0.136222	-0.233817	0.000000	0.000000	3.000000	49.000000	0.000000
21268.063447	-0.017831	0.541799	0.184252	77.636047	42.735806	89.655174	-2.693807	0.000000	4.212292	0.000000	0.000000	0.000000	-0.286383	0.136222	-0.233817	0.000000	0.000000	3.000000	49.000000	0.000000
21268.066781	-0.018814	0.542237	0.183489	77.636047	42.735806	89.655174	-2.693807	0.000000	4.212292	0.000000	0.000000	0.000000	-0.294973	0.131288	-0.228872	0.000000	0.000000	3.000000	49.000000	0.000000
21268.070114	-0.018814	0.542237	0.183489	77.636047	42.735806	89.655174	-2.693807	0.000000	4.212292	0.000000	0.000000	0.000000	-0.294973	0.131288	-0.228872	0.000000	0.000000	3.000000	49.000000	0.000000
21268.073447	-0.018814	0.542237	0.183489	77.608780	43.101372	90.194176	-2.717646	0.000000	4.196951	0.000000	0.000000	0.000000	-0.294973	0.131288	-0.228872	0.000000	0.000000	3.000000	49.000000	0.000000
21268.076781	-0.019887	0.542603	0.182730	77.608780	43.101372	90.194176	-2.717646	0.000000	4.196951	0.000000	0.000000	0.000000	-0.321687	0.109921	-0.227668	0.000000	0.000000	3.000000	49.000000	0.000000
21268.080114	-0.019887	0.542603	0.182730	77.608780	43.101372	90.194176	-2.717646	0.000000	4.196951	0.000000	0.000000	0.000000	-0.321687	0.109921	-0.227668	0.000000	0.000000	3.000000	49.000000	0.000000
21268.083447	-0.019887	0.542603	0.182730	77.584679	43.493069	90.770889	-2.742803	0.000000	4.180554	0.000000	0.000000	0.000000	-0.321687	0.109921	-0.227668	0.000000	0.000000	3.000000	49.000000	0.000000
21268.086781	-0.021049	0.542938	0.182005	77.584679	43.493069	90.770889	-2.742803	0.000000	4.180554	0.000000	0.000000	0.000000	-0.348616	0.100529	-0.217445	0.000000	0.000000	3.000000	49.000000	0.000000
21268.090114	-0.021049	0.542938	0.182005	77.584679	43.493069	90.770889	-2.742803	0.000000	4.180554	0.000000	0.000000	0.000000	-0.348616	0.100529	-0.217445	0.000000	0.000000	3.000000	49.000000	0.000000
21268.093447	-0.021049	0.542938	0.182005	77.555573	43.919502	91.376389	-2.768936	0.000000	4.163291	0.000000	0.000000	0.000000	-0.348616	0.100529	-0.217445	0.000000	0.000000	3.000000	49.000000	0.000000
21268.096781	-0.022240	0.543227	0.181336	77.555573	43.919502	91.376389	-2.768936	0.000000	4.163291	0.000000	0.000000	0.000000	-0.357539	0.086664	-0.200718	0.000000	0.000000	3.000000	49.000000	0.000000
21268.100114	-0.022240	0.543227	0.181336	77.555573	43.919502	91.376389	-2.768936	0.000000	4.163291	0.000000	0.000000	0.000000	-0.357539	0.086664	-0.200718	0.000000	0.000000	3.000000	49.000000	0.000000
21268.103447	-0.022240	0.543227	0.181336	77.540253	44.389477	91.870926	-2.794828	0.000000	4.145954	0.000000	0.000000	0.000000	-0.357539	0.086664	-0.200718	0.000000	0.000000	3.000000	49.000000	0.000000
21268.106781	-0.023492	0.543485	0.180702	77.540253	44.389477	91.870926	-2.794828	0.000000	4.145954	0.000000	0.000000	0.000000	-0.375400	0.077410	-0.190301	0.000000	0.000000	3.000000	49.000000	0.000000
21268.110114	-0.023492	0.543485	0.180702	77.540253	44.389477	91.870926	-2.794828	0.000000	4.145954	0.000000	0.000000	0.000000	-0.375400	0.077410	-0.190301	0.000000	0.000000	3.000000	49.000000	0.000000
21268.113447	-0.023492	0.543485	0.180702	77.554901	45.000164	92.092934	-2.821143	0.000000	4.128093	0.000000	0.000000	0.000000	-0.375400	0.077410	-0.190301	0.000000	0.000000	3.000000	49.000000	0.000000
21268.116781	-0.024834	0.543732	0.180116	77.554901	45.000164	92.092934	-2.821143	0.000000	4.128093	0.000000	0.000000	0.000000	-0.402531	0.074122	-0.175739	0.000000	0.000000	3.000000	49.000000	0.000000
21268.120114	-0.024834	0.543732	0.180116	77.554901	45.000164	92.092934	-2.821143	0.000000	4.128093	0.000000	0.000000	0.000000	-0.402531	0.074122	-0.175739	0.000000	0.000000	3.000000	49.000000	0.000000
21268.123447	-0.024834	0.543732	0.180116	77.568352	45.746796	92.448563	-2.848176	0.000000	4.109488	0.000000	0.000000	0.000000	-0.402531	0.074122	-0.175739	0.000000	0.000000	3.000000	49.000000	0.000000
21268.126781	-0.026204	0.543929	0.179550	77.568352	45.746796	92.448563	-2.848176	0.000000	4.109488	0.000000	0.000000	0.000000	-0.411179	0.059019	-0.169698	0.000000	0.000000	3.000000	49.000000	0.000000
21268.130114	-0.026204	0.543929	0.179550	77.568352	45.746796	92.448563	-2.848176	0.000000	4.109488	0.000000	0.000000	0.000000	-0.411179	0.059019	-0.169698	0.000000	0.000000	3.000000	49.000000	0.000000
21268.133447	-0.026204	0.543929	0.179550	77.572906	46.623604	93.200775	-2.875241	0.000000	4.090598	0.000000	0.000000	0.000000	-0.411179	0.059019	-0.169698	0.000000	0.000000	3.000000	49.000000	0.000000
21268.136781	-0.027664	0.544110	0.178997	77.572906	46.623604	93.200775	-2.875241	0.000000	4.090598	0.000000	0.000000	0.000000	-0.437908	0.054356	-0.165888	0.000000	0.000000	3.000000	49.000000	0.000000
21268.140114	-0.027664	0.544110	0.178997	77.572906	46.623604	93.200775	-2.875241	0.000000	4.090598	0.000000	0.000000	0.000000	-0.437908	0.054356	-0.165888	0.000000	0.000000	3.000000	49.000000	0.000000
21268.143447	-0.027664	0.544110	0.178997	77.572014	47.522594	93.966469	-2.903307	0.000000	4.070725	0.000000	0.000000	0.000000	-0.437908	0.054356	-0.165888	0.000000	0.000000	3.000000	49.000000	0.000000
21268.146781	-0.029243	0.544241	0.178460	77.572014	47.522594	93.966469	-2.903307	0.000000	4.070725	0.000000	0.000000	0.000000	-0.473722	0.039346	-0.161249	0.000000	0.000000	3.000000	49.000000	0.000000
21268.150114	-0.029243	0.544241	0.178460	77.572014	47.522594	93.966469	-2.903307	0.000000	4.070725	0.000000	0.000000	0.000000	-0.473722	0.039346	-0.161249	0.000000	0.000000	3.000000	49.000000	0.000000
21268.153447	-0.029243	0.544241	0.178460	77.558235	48.327507	94.407516	-2.932748	0.000000	4.049567	0.000000	0.000000	0.000000	-0.473722	0.039346	-0.161249	0.000000	0.000000	3.000000	49.000000	0.000000
21268.156781	-0.030880	0.544337	0.177920	77.558235	48.327507	94.407516	-2.932748	0.000000	4.049567	0.000000	0.000000	0.000000	-0.491118	0.028828	-0.161965	0.000000	0.000000	3.000000	49.000000	0.000000
21268.160114	-0.030880	0.544337	0.177920	77.558235	48.327507	94.407516	-2.932748	0.000000	4.049567	0.000000	0.000000	0.000000	-0.491118	0.028828	-0.161965	0.000000	0.000000	3.000000	49.000000	0.000000
21268.163447	-0.030880	0.544337	0.177920	77.533447	49.034782	94.667252	-2.962782	0.000000	4.027645	0.000000	0.000000	0.000000	-0.491118	0.028828	-0.161965	0.000000	0.000000	3.000000	49.000000	0.000000
21268.166781	-0.032633	0.544394	0.177339	77.533447	49.034782	94.667252	-2.962782	0.000000	4.027645	0.000000	0.000000	0.000000	-0.526004	0.016867	-0.174321	0.000000	0.000000	3.000000	49.000000	0.000000
21268.170114	-0.032633	0.544394	0.177339	77.533447	49.034782	94.667252	-2.962782	0.000000	4.027645	0.000000	0.000000	0.000000	-0.526004	0.016867	-0.174321	0.000000	0.000000	3.000000	49.000000	0.000000
21268.173447	-0.032633	0.544394	0.177339	77.470367	49.668034	94.841537	-2.994638	0.000000	4.004016	0.000000	0.000000	0.000000	-0.526004	0.016867	-0.174321	0.000000	0.000000	3.000000	49.000000	0.000000
21268.176781	-0.034506	0.544420	0.176786	77.470367	49.668034	94.841537	-2.994638	0.000000	4.004016	0.000000	0.000000	0.000000	-0.561860	0.007860	-0.165834	0.000000	0.000000	3.000000	49.000000	0.000000
21268.180114	-0.034506	0.544420	0.176786	77.470367	49.668034	94.841537	-2.994638	0.000000	4.004016	0.000000	0.000000	0.000000	-0.561860	0.007860	-0.165834	0.000000	0.000000	3.000000	49.000000	0.000000
21268.183447	-0.034506	0.544420	0.176786	77.332642	50.363747	95.180725	-3.027538	0.000000	3.979198	0.000000	0.000000	0.000000	-0.561860	0.007860	-0.165834	0.000000	0.000000	3.000000	49.000000	0.000000
21268.186781	-0.036463	0.544421	0.176172	77.332642	50.363747	95.180725	-3.027538	0.000000	3.979198	0.000000	0.000000	0.000000	-0.587140	0.000414	-0.184293	0.000000	0.000000	3.000000	49.000000	0.000000
21268.190114	-0.036463	0.544421	0.176172	77.332642	50.363747	95.180725	-3.027538	0.000000	3.979198	0.000000	0.000000	0.000000	-0.587140	0.000414	-0.184293	0.000000	0.000000	3.000000	49.000000	0.000000
21268.193447	-0.036463	0.544421	0.176172	77.108963	51.003735	95.603737	-3.061879	0.000000	3.952834	0.000000	0.000000	0.000000	-0.587140	0.000414	-0.184293	0.000000	0.000000	3.000000	49.000000	0.000000
21268.196781	-0.038507	0.544388	0.175550	77.108963	51.003735	95.603737	-3.061879	0.000000	3.952834	0.000000	0.000000	0.000000	-0.613200	-0.010014	-0.186427	0.000000	0.000000	3.000000	49.000000	0.000000
21268.200114	-0.038507	0.544388	0.175550	77.108963	51.003735	95.603737	-3.061879	0.000000	3.952834	0.000000	0.000000	0.000000	-0.613200	-0.010014	-0.186427	0.000000	0.000000	3.000000	49.000000	0.000000
21268.203447	-0.038507	0.544388	0.175550	76.833008	51.613861	96.069572	-3.097049	0.000000	3.925339	0.000000	0.000000	0.000000	-0.613200	-0.010014	-0.186427	0.000000	0.000000	3.000000	49.000000	0.000000
21268.206781	-0.040695	0.544349	0.174877	76.833008	51.613861	96.069572	-3.097049	0.000000	3.925339	0.000000	0.000000	0.000000	-0.656417	-0.011499	-0.201998	0.000000	0.000000	3.000000	49.000000	0.000000
21268.210114	-0.040695	0.544349	0.174877	76.833008	51.613861	96.069572	-3.097049	0.000000	3.925339	0.000000	0.000000	0.000000	-0.656417	-0.011499	-0.201998	0.000000	0.000000	3.000000	49.000000	0.000000
21268.213447	-0.040695	0.544349	0.174877	76.532684	52.228516	96.707581	-3.134245	0.000000	3.895704	0.000000	0.000000	0.000000	-0.656417	-0.011499	-0.201998	0.000000	0.000000	3.000000	49.000000	0.000000
21268.216781	-0.042996	0.544252	0.174142	76.532684	52.228516	96.707581	-3.134245	0.000000	3.895704	0.000000	0.000000	0.000000	-0.690160	-0.029298	-0.220597	0.000000	0.000000	3.000000	49.000000	0.000000
21268.220114	-0.042996	0.544252	0.174142	76.532684	52.228516	96.707581	-3.134245	0.000000	3.895704	0.000000	0.000000	0.000000	-0.690160	-0.029298	-0.220597	0.000000	0.000000	3.000000	49.000000	0.000000
21268.223447	-0.042996	0.544252	0.174142	76.238617	52.811985	97.274277	-3.173046	0.000000	3.864165	0.000000	0.000000	0.000000	-0.690160	-0.029298	-0.220597	0.000000	0.000000	3.000000	49.000000	0.000000
21268.226781	-0.045378	0.544130	0.173340	76.238617	52.811985	97.274277	-3.173046	0.000000	3.864165	0.000000	0.000000	0.000000	-0.714530	-0.036684	-0.240398	0.000000	0.000000	3.000000	49.000000	0.000000
21268.230114	-0.045378	0.544130	0.173340	76.238617	52.811985	97.274277	-3.173046	0.000000	3.864165	0.000000	0.000000	0.000000	-0.714530	-0.036684	-0.240398	0.000000	0.000000	3.000000	49.000000	0.000000
21268.233447	-0.045378	0.544130	0.173340	75.954605	53.365993	97.454903	-3.213001	0.000000	3.831008	0.000000	0.000000	0.000000	-0.714530	-0.036684	-0.240398	0.000000	0.000000	3.000000	49.000000	0.000000
21268.236781	-0.047810	0.543983	0.172474	75.954605	53.365993	97.454903	-3.213001	0.000000	3.831008	0.000000	0.000000	0.000000	-0.729638	-0.044047	-0.259850	0.000000	0.000000	3.000000	49.000000	0.000000
21268.240114	-0.047810	0.543983	0.172474	75.954605	53.365993	97.454903	-3.213001	0.000000	3.831008	0.000000	0.000000	0.000000	-0.729638	-0.044047	-0.259850	0.000000	0.000000	3.000000	49.000000	0.000000
21268.243447	-0.047810	0.543983	0.172474	75.680695	53.874664	97.408104	-3.253636	0.000000	3.796558	0.000000	0.000000	0.000000	-0.729638	-0.044047	-0.259850	0.000000	0.000000	3.000000	49.000000	0.000000
21268.246781	-0.050233	0.543797	0.171567	75.680695	53.874664	97.408104	-3.253636	0.000000	3.796558	0.000000	0.000000	0.000000	-0.727050	-0.055852	-0.272088	0.000000	0.000000	3.000000	49.000000	0.000000
21268.250114	-0.050233	0.543797	0.171567	75.680695	53.874664	97.408104	-3.253636	0.000000	3.796558	0.000000	0.000000	0.000000	-0.727050	-0.055852	-0.272088	0.000000	0.000000	3.000000	49.000000	0.000000
21268.253447	-0.050233	0.543797	0.171567	75.429771	54.322472	97.379944	-3.293913	0.000000	3.761667	0.000000	0.000000	0.000000	-0.727050	-0.055852	-0.272088	0.000000	0.000000	3.000000	49.000000	0.000000
21268.256781	-0.052703	0.543581	0.170559	75.429771	54.322472	97.379944	-3.293913	0.000000	3.761667	0.000000	0.000000	0.000000	-0.740817	-0.064663	-0.302504	0.000000	0.000000	3.000000	49.000000	0.000000
21268.260114	-0.052703	0.543581	0.170559	75.429771	54.322472	97.379944	-3.293913	0.000000	3.761667	0.000000	0.000000	0.000000	-0.740817	-0.064663	-0.302504	0.000000	0.000000	3.000000	49.000000	0.000000
21268.263447	-0.052703	0.543581	0.170559	75.215721	54.718754	97.459435	-3.335155	0.000000	3.725151	0.000000	0.000000	0.000000	-0.740817	-0.064663	-0.302504	0.000000	0.000000	3.000000	49.000000	0.000000
21268.266781	-0.055253	0.543346	0.169517	75.215721	54.718754	97.459435	-3.335155	0.000000	3.725151	0.000000	0.000000	0.000000	-0.764963	-0.070500	-0.312694	0.000000	0.000000	3.000000	49.000000	0.000000
21268.270114	-0.055253	0.543346	0.169517	75.215721	54.718754	97.459435	-3.335155	0.000000	3.725151	0.000000	0.000000	0.000000	-0.764963	-0.070500	-0.312694	0.000000	0.000000	3.000000	49.000000	0.000000
21268.273447	-0.055253	0.543346	0.169517	75.021599	55.059513	97.515526	-3.376995	0.000000	3.687262	0.000000	0.000000	0.000000	-0.764963	-0.070500	-0.312694	0.000000	0.000000	3.000000	49.000000	0.000000
21268.276781	-0.057851	0.543072	0.168427	75.021599	55.059513	97.515526	-3.376995	0.000000	3.687262	0.000000	0.000000	0.000000	-0.779561	-0.082189	-0.327023	0.000000	0.000000	3.000000	49.000000	0.000000
21268.280114	-0.057851	0.543072	0.168427	75.021599	55.059513	97.515526	-3.376995	0.000000	3.687262	0.000000	0.000000	0.000000	-0.779561	-0.082189	-0.327023	0.000000	0.000000	3.000000	49.000000	0.000000
21268.283447	-0.057851	0.543072	0.168427	74.836586	55.389454	97.397423	-3.419143	0.000000	3.648213	0.000000	0.000000	0.000000	-0.779561	-0.082189	-0.327023	0.000000	0.000000	3.000000	49.000000	0.000000
21268.286781	-0.060467	0.542793	0.167286	74.836586	55.389454	97.397423	-3.419143	0.000000	3.648213	0.000000	0.000000	0.000000	-0.784896	-0.083594	-0.342137	0.000000	0.000000	3.000000	49.000000	0.000000
21268.290114	-0.060467	0.542793	0.167286	74.836586	55.389454	97.397423	-3.419143	0.000000	3.648213	0.000000	0.000000	0.000000	-0.784896	-0.083594	-0.342137	0.000000	0.000000	3.000000	49.000000	0.000000
21268.293447	-0.060467	0.542793	0.167286	74.637245	55.686340	97.125198	-3.461231	0.000000	3.608307	0.000000	0.000000	0.000000	-0.784896	-0.083594	-0.342137	0.000000	0.000000	3.000000	49.000000	0.000000
21268.296781	-0.063169	0.542540	0.166175	74.637245	55.686340	97.125198	-3.461231	0.000000	3.608307	0.000000	0.000000	0.000000	-0.810407	-0.076171	-0.333186	0.000000	0.000000	3.000000	49.000000	0.000000
21268.300114	-0.063169	0.542540	0.166175	74.637245	55.686340	97.125198	-3.461231	0.000000	3.608307	0.000000	0.000000	0.000000	-0.810407	-0.076171	-0.333186	0.000000	0.000000	3.000000	49.000000	0.000000
21268.303447	-0.063169	0.542540	0.166175	74.418648	55.974468	96.957809	-3.503111	0.000000	3.567662	0.000000	0.000000	0.000000	-0.810407	-0.076171	-0.333186	0.000000	0.000000	3.000000	49.000000	0.000000
21268.306781	-0.065926	0.542276	0.165102	74.418648	55.974468	96.957809	-3.503111	0.000000	3.567662	0.000000	0.000000	0.000000	-0.827249	-0.079024	-0.322190	0.000000	0.000000	3.000000	49.000000	0.000000
21268.310114	-0.065926	0.542276	0.165102	74.418648	55.974468	96.957809	-3.503111	0.000000	3.567662	0.000000	0.000000	0.000000	-0.827249	-0.079024	-0.322190	0.000000	0.000000	3.000000	49.000000	0.000000
21268.313447	-0.065926	0.542276	0.165102	74.192245	56.223373	96.892456	-3.544332	0.000000	3.526714	0.000000	0.000000	0.000000	-0.827249	-0.079024	-0.322190	0.000000	0.000000	3.000000	49.000000	0.000000
21268.316781	-0.068675	0.542013	0.164014	74.192245	56.223373	96.892456	-3.544332	0.000000	3.526714	0.000000	0.000000	0.000000	-0.824675	-0.078980	-0.326151	0.000000	0.000000	3.000000	49.000000	0.000000
21268.320114	-0.068675	0.542013	0.164014	74.192245	56.223373	96.892456	-3.544332	0.000000	3.526714	0.000000	0.000000	0.000000	-0.824675	-0.078980	-0.326151	0.000000	0.000000	3.000000	49.000000	0.000000
21268.323447	-0.068675	0.542013	0.164014	73.951401	56.464226	96.911911	-3.584714	0.000000	3.485660	0.000000	0.000000	0.000000	-0.824675	-0.078980	-0.326151	0.000000	0.000000	3.000000	49.000000	0.000000
21268.326781	-0.071481	0.541740	0.162963	73.951401	56.464226	96.911911	-3.584714	0.000000	3.485660	0.000000	0.000000	0.000000	-0.841668	-0.081809	-0.315403	0.000000	0.000000	3.000000	49.000000	0.000000
21268.330114	-0.071481	0.541740	0.162963	73.951401	56.464226	96.911911	-3.584714	0.000000	3.485660	0.000000	0.000000	0.000000	-0.841668	-0.081809	-0.315403	0.000000	0.000000	3.000000	49.000000	0.000000
21268.333447	-0.071481	0.541740	0.162963	73.709282	56.671429	96.875114	-3.624403	0.000000	3.444372	0.000000	0.000000	0.000000	-0.841668	-0.081809	-0.315403	0.000000	0.000000	3.000000	49.000000	0.000000
21268.336781	-0.074282	0.541473	0.161934	73.709282	56.671429	96.875114	-3.624403	0.000000	3.444372	0.000000	0.000000	0.000000	-0.840429	-0.080275	-0.308772	0.000000	0.000000	3.000000	49.000000	0.000000
21268.340114	-0.074282	0.541473	0.161934	73.709282	56.671429	96.875114	-3.624403	0.000000	3.444372	0.000000	0.000000	0.000000	-0.840429	-0.080275	-0.308772	0.000000	0.000000	3.000000	49.000000	0.000000
21268.343447	-0.074282	0.541473	0.161934	73.478699	56.844517	96.845528	-3.662916	0.000000	3.403387	0.000000	0.000000	0.000000	-0.840429	-0.080275	-0.308772	0.000000	0.000000	3.000000	49.000000	0.000000
21268.346781	-0.077139	0.541210	0.160919	73.478699	56.844517	96.845528	-3.662916	0.000000	3.403387	0.000000	0.000000	0.000000	-0.856930	-0.078723	-0.304304	0.000000	0.000000	3.000000	49.000000	0.000000
21268.350114	-0.077139	0.541210	0.160919	73.478699	56.844517	96.845528	-3.662916	0.000000	3.403387	0.000000	0.000000	0.000000	-0.856930	-0.078723	-0.304304	0.000000	0.000000	3.000000	49.000000	0.000000
21268.353447	-0.077139	0.541210	0.160919	73.279617	56.964809	96.541519	-3.700903	0.000000	3.362040	0.000000	0.000000	0.000000	-0.856930	-0.078723	-0.304304	0.000000	0.000000	3.000000	49.000000	0.000000
21268.356781	-0.080044	0.540929	0.159868	73.279617	56.964809	96.541519	-3.700903	0.000000	3.362040	0.000000	0.000000	0.000000	-0.871484	-0.084494	-0.315430	0.000000	0.000000	3.000000	49.000000	0.000000
21268.360114	-0.080044	0.540929	0.159868	73.279617	56.964809	96.541519	-3.700903	0.000000	3.362040	0.000000	0.000000	0.000000	-0.871484	-0.084494	-0.315430	0.000000	0.000000	3.000000	49.000000	0.000000
21268.363447	-0.080044	0.540929	0.159868	73.113876	57.062618	96.061890	-3.738807	0.000000	3.319838	0.000000	0.000000	0.000000	-0.871484	-0.084494	-0.315430	0.000000	0.000000	3.000000	49.000000	0.000000
21268.366781	-0.082945	0.540652	0.158838	73.113876	57.062618	96.061890	-3.738807	0.000000	3.319838	0.000000	0.000000	0.000000	-0.870383	-0.082914	-0.309052	0.000000	0.000000	3.000000	49.000000	0.000000
21268.370114	-0.082945	0.540652	0.158838	73.113876	57.062618	96.061890	-3.738807	0.000000	3.319838	0.000000	0.000000	0.000000	-0.870383	-0.082914	-0.309052	0.000000	0.000000	3.000000	49.000000	0.000000
21268.373447	-0.082945	0.540652	0.158838	72.934937	57.153313	95.468826	-3.775527	0.000000	3.278017	0.000000	0.000000	0.000000	-0.870383	-0.082914	-0.309052	0.000000	0.000000	3.000000	49.000000	0.000000
21268.376781	-0.085923	0.540357	0.157765	72.934937	57.153313	95.468826	-3.775527	0.000000	3.278017	0.000000	0.000000	0.000000	-0.893543	-0.088658	-0.321701	0.000000	0.000000	3.000000	49.000000	0.000000
21268.380114	-0.085923	0.540357	0.157765	72.934937	57.153313	95.468826	-3.775527	0.000000	3.278017	0.000000	0.000000	0.000000	-0.893543	-0.088658	-0.321701	0.000000	0.000000	3.000000	49.000000	0.000000
21268.383447	-0.085923	0.540357	0.157765	72.711853	57.283615	95.015312	-3.812421	0.000000	3.235035	0.000000	0.000000	0.000000	-0.893543	-0.088658	-0.321701	0.000000	0.000000	3.000000	49.000000	0.000000
21268.386781	-0.088924	0.540081	0.156689	72.711853	57.283615	95.015312	-3.812421	0.000000	3.235035	0.000000	0.000000	0.000000	-0.900342	-0.082729	-0.322835	0.000000	0.000000	3.000000	49.000000	0.000000
21268.390114	-0.088924	0.540081	0.156689	72.711853	57.283615	95.015312	-3.812421	0.000000	3.235035	0.000000	0.000000	0.000000	-0.900342	-0.082729	-0.322835	0.000000	0.000000	3.000000	49.000000	0.000000
21268.393447	-0.088924	0.540081	0.156689	72.426903	57.465519	94.804558	-3.848587	0.000000	3.191924	0.000000	0.000000	0.000000	-0.900342	-0.082729	-0.322835	0.000000	0.000000	3.000000	49.000000	0.000000
21268.396781	-0.091980	0.539810	0.155625	72.426903	57.465519	94.804558	-3.848587	0.000000	3.191924	0.000000	0.000000	0.000000	-0.916775	-0.081181	-0.319336	0.000000	0.000000	3.000000	49.000000	0.000000
21268.400114	-0.091980	0.539810	0.155625	72.426903	57.465519	94.804558	-3.848587	0.000000	3.191924	0.000000	0.000000	0.000000	-0.916775	-0.081181	-0.319336	0.000000	0.000000	3.000000	49.000000	0.000000
21268.403447	-0.091980	0.539810	0.155625	72.102715	57.724689	94.741760	-3.884124	0.000000	3.148584	0.000000	0.000000	0.000000	-0.916775	-0.081181	-0.319336	0.000000	0.000000	3.000000	49.000000	0.000000
21268.406781	-0.095028	0.539540	0.154545	72.102715	57.724689	94.741760	-3.884124	0.000000	3.148584	0.000000	0.000000	0.000000	-0.914171	-0.081115	-0.324088	0.000000	0.000000	3.000000	49.000000	0.000000
21268.410114	-0.095028	0.539540	0.154545	72.102715	57.724689	94.741760	-3.884124	0.000000	3.148584	0.000000	0.000000	0.000000	-0.914171	-0.081115	-0.324088	0.000000	0.000000	3.000000	49.000000	0.000000
21268.413447	-0.095028	0.539540	0.154545	71.777328	58.061977	94.654678	-3.918784	0.000000	3.105340	0.000000	0.000000	0.000000	-0.914171	-0.081115	-0.324088	0.000000	0.000000	3.000000	49.000000	0.000000
21268.416781	-0.098014	0.539275	0.153494	71.777328	58.061977	94.654678	-3.918784	0.000000	3.105340	0.000000	0.000000	0.000000	-0.895871	-0.079582	-0.315309	0.000000	0.000000	3.000000	49.000000	0.000000
21268.420114	-0.098014	0.539275	0.153494	71.777328	58.061977	94.654678	-3.918784	0.000000	3.105340	0.000000	0.000000	0.000000	-0.895871	-0.079582	-0.315309	0.000000	0.000000	3.000000	49.000000	0.000000
21268.423447	-0.098014	0.539275	0.153494	71.456802	58.551708	94.736023	-3.951758	0.000000	3.063268	0.000000	0.000000	0.000000	-0.895871	-0.079582	-0.315309	0.000000	0.000000	3.000000	49.000000	0.000000
21268.426781	-0.101023	0.539029	0.152438	71.456802	58.551708	94.736023	-3.951758	0.000000	3.063268	0.000000	0.000000	0.000000	-0.902852	-0.073692	-0.316596	0.000000	0.000000	3.000000	49.000000	0.000000
21268.430114	-0.101023	0.539029	0.152438	71.456802	58.551708	94.736023	-3.951758	0.000000	3.063268	0.000000	0.000000	0.000000	-0.902852	-0.073692	-0.316596	0.000000	0.000000	3.000000	49.000000	0.000000
21268.433447	-0.101023	0.539029	0.152438	71.148346	59.127636	95.038597	-3.984050	0.000000	3.021150	0.000000	0.000000	0.000000	-0.902852	-0.073692	-0.316596	0.000000	0.000000	3.000000	49.000000	0.000000
21268.436781	-0.103944	0.538788	0.151418	71.148346	59.127636	95.038597	-3.984050	0.000000	3.021150	0.000000	0.000000	0.000000	-0.876199	-0.072202	-0.306030	0.000000	0.000000	3.000000	49.000000	0.000000
21268.440114	-0.103944	0.538788	0.151418	71.148346	59.127636	95.038597	-3.984050	0.000000	3.021150	0.000000	0.000000	0.000000	-0.876199	-0.072202	-0.306030	0.000000	0.000000	3.000000	49.000000	0.000000
21268.443447	-0.103944	0.538788	0.151418	70.870567	59.643078	95.432899	-4.014502	0.000000	2.980566	0.000000	0.000000	0.000000	-0.876199	-0.072202	-0.306030	0.000000	0.000000	3.000000	49.000000	0.000000
21268.446781	-0.106863	0.538553	0.150419	70.870567	59.643078	95.432899	-4.014502	0.000000	2.980566	0.000000	0.000000	0.000000	-0.875774	-0.070675	-0.299647	0.000000	0.000000	3.000000	49.000000	0.000000
21268.450114	-0.106863	0.538553	0.150419	70.870567	59.643078	95.432899	-4.014502	0.000000	2.980566	0.000000	0.000000	0.000000	-0.875774	-0.070675	-0.299647	0.000000	0.000000	3.000000	49.000000	0.000000
21268.453447	-0.106863	0.538553	0.150419	70.635063	60.125984	95.888412	-4.043928	0.000000	2.940517	0.000000	0.000000	0.000000	-0.875774	-0.070675	-0.299647	0.000000	0.000000	3.000000	49.000000	0.000000
21268.456781	-0.109749	0.538337	0.149427	70.635063	60.125984	95.888412	-4.043928	0.000000	2.940517	0.000000	0.000000	0.000000	-0.865766	-0.064864	-0.297701	0.000000	0.000000	3.000000	49.000000	0.000000
21268.460114	-0.109749	0.538337	0.149427	70.635063	60.125984	95.888412	-4.043928	0.000000	2.940517	0.000000	0.000000	0.000000	-0.865766	-0.064864	-0.297701	0.000000	0.000000	3.000000	49.000000	0.000000
21268.463447	-0.109749	0.538337	0.149427	70.450737	60.558815	96.266899	-4.072280	0.000000	2.901126	0.000000	0.000000	0.000000	-0.865766	-0.064864	-0.297701	0.000000	0.000000	3.000000	49.000000	0.000000
21268.466781	-0.112577	0.538125	0.148467	70.450737	60.558815	96.266899	-4.072280	0.000000	2.901126	0.000000	0.000000	0.000000	-0.848341	-0.063381	-0.288000	0.000000	0.000000	3.000000	49.000000	0.000000
21268.470114	-0.112577	0.538125	0.148467	70.450737	60.558815	96.266899	-4.072280	0.000000	2.901126	0.000000	0.000000	0.000000	-0.848341	-0.063381	-0.288000	0.000000	0.000000	3.000000	49.000000	0.000000
21268.473447	-0.112577	0.538125	0.148467	70.311966	60.948013	96.488235	-4.099209	0.000000	2.862951	0.000000	0.000000	0.000000	-0.848341	-0.063381	-0.288000	0.000000	0.000000	3.000000	49.000000	0.000000
21268.476781	-0.115369	0.537948	0.147495	70.311966	60.948013	96.488235	-4.099209	0.000000	2.862951	0.000000	0.000000	0.000000	-0.837459	-0.053202	-0.291708	0.000000	0.000000	3.000000	49.000000	0.000000
21268.480114	-0.115369	0.537948	0.147495	70.311966	60.948013	96.488235	-4.099209	0.000000	2.862951	0.000000	0.000000	0.000000	-0.837459	-0.053202	-0.291708	0.000000	0.000000	3.000000	49.000000	0.000000
21268.483447	-0.115369	0.537948	0.147495	70.216545	61.357948	96.731934	-4.125311	0.000000	2.825210	0.000000	0.000000	0.000000	-0.837459	-0.053202	-0.291708	0.000000	0.000000	3.000000	49.000000	0.000000
21268.486781	-0.118125	0.537771	0.146515	70.216545	61.357948	96.731934	-4.125311	0.000000	2.825210	0.000000	0.000000	0.000000	-0.826835	-0.053179	-0.293980	0.000000	0.000000	3.000000	49.000000	0.000000
21268.490114	-0.118125	0.537771	0.146515	70.216545	61.357948	96.731934	-4.125311	0.000000	2.825210	0.000000	0.000000	0.000000	-0.826835	-0.053179	-0.293980	0.000000	0.000000	3.000000	49.000000	0.000000
21268.493447	-0.118125	0.537771	0.146515	70.157913	61.694988	96.881134	-4.150580	0.000000	2.787953	0.000000	0.000000	0.000000	-0.826835	-0.053179	-0.293980	0.000000	0.000000	3.000000	49.000000	0.000000
21268.496781	-0.120813	0.537608	0.145513	70.157913	61.694988	96.881134	-4.150580	0.000000	2.787953	0.000000	0.000000	0.000000	-0.806447	-0.048815	-0.300400	0.000000	0.000000	3.000000	49.000000	0.000000
21268.500114	-0.120813	0.537608	0.145513	70.157913	61.694988	96.881134	-4.150580	0.000000	2.787953	0.000000	0.000000	0.000000	-0.806447	-0.048815	-0.300400	0.000000	0.000000	3.000000	49.000000	0.000000
21268.503447	-0.120813	0.537608	0.145513	70.108124	62.008461	96.874672	-4.174985	0.000000	2.751273	0.000000	0.000000	0.000000	-0.806447	-0.048815	-0.300400	0.000000	0.000000	3.000000	49.000000	0.000000
21268.506781	-0.123455	0.537421	0.144454	70.108124	62.008461	96.874672	-4.174985	0.000000	2.751273	0.000000	0.000000	0.000000	-0.792680	-0.055956	-0.317749	0.000000	0.000000	3.000000	49.000000	0.000000
21268.510114	-0.123455	0.537421	0.144454	70.108124	62.008461	96.874672	-4.174985	0.000000	2.751273	0.000000	0.000000	0.000000	-0.792680	-0.055956	-0.317749	0.000000	0.000000	3.000000	49.000000	0.000000
21268.513447	-0.123455	0.537421	0.144454	70.042511	62.332703	96.785385	-4.199001	0.000000	2.714477	0.000000	0.000000	0.000000	-0.792680	-0.055956	-0.317749	0.000000	0.000000	3.000000	49.000000	0.000000
21268.516781	-0.126054	0.537230	0.143353	70.042511	62.332703	96.785385	-4.199001	0.000000	2.714477	0.000000	0.000000	0.000000	-0.779711	-0.057354	-0.330250	0.000000	0.000000	3.000000	49.000000	0.000000
21268.520114	-0.126054	0.537230	0.143353	70.042511	62.332703	96.785385	-4.199001	0.000000	2.714477	0.000000	0.000000	0.000000	-0.779711	-0.057354	-0.330250	0.000000	0.000000	3.000000	49.000000	0.000000
21268.523447	-0.126054	0.537230	0.143353	69.956512	62.603283	96.804344	-4.222526	0.000000	2.677737	0.000000	0.000000	0.000000	-0.779711	-0.057354	-0.330250	0.000000	0.000000	3.000000	49.000000	0.000000
21268.526781	-0.128630	0.537030	0.142170	69.956512	62.603283	96.804344	-4.222526	0.000000	2.677737	0.000000	0.000000	0.000000	-0.772860	-0.060158	-0.355159	0.000000	0.000000	3.000000	49.000000	0.000000
21268.530114	-0.128630	0.537030	0.142170	69.956512	62.603283	96.804344	-4.222526	0.000000	2.677737	0.000000	0.000000	0.000000	-0.772860	-0.060158	-0.355159	0.000000	0.000000	3.000000	49.000000	0.000000
21268.533447	-0.128630	0.537030	0.142170	69.835983	62.824963	96.855324	-4.246027	0.000000	2.640314	0.000000	0.000000	0.000000	-0.772860	-0.060158	-0.355159	0.000000	0.000000	3.000000	49.000000	0.000000
21268.536781	-0.131203	0.536815	0.140861	69.835983	62.824963	96.855324	-4.246027	0.000000	2.640314	0.000000	0.000000	0.000000	-0.771858	-0.064367	-0.392636	0.000000	0.000000	3.000000	49.000000	0.000000
21268.540114	-0.131203	0.536815	0.140861	69.835983	62.824963	96.855324	-4.246027	0.000000	2.640314	0.000000	0.000000	0.000000	-0.771858	-0.064367	-0.392636	0.000000	0.000000	3.000000	49.000000	0.000000
21268.543447	-0.131203	0.536815	0.140861	69.643700	62.975197	96.785561	-4.269939	0.000000	2.601465	0.000000	0.000000	0.000000	-0.771858	-0.064367	-0.392636	0.000000	0.000000	3.000000	49.000000	0.000000
21268.546781	-0.133754	0.536610	0.139485	69.643700	62.975197	96.785561	-4.269939	0.000000	2.601465	0.000000	0.000000	0.000000	-0.765283	-0.061444	-0.412867	0.000000	0.000000	3.000000	49.000000	0.000000
21268.550114	-0.133754	0.536610	0.139485	69.643700	62.975197	96.785561	-4.269939	0.000000	2.601465	0.000000	0.000000	0.000000	-0.765283	-0.061444	-0.412867	0.000000	0.000000	3.000000	49.000000	0.000000
21268.553447	-0.133754	0.536610	0.139485	69.382027	63.043301	96.655251	-4.293675	0.000000	2.562099	0.000000	0.000000	0.000000	-0.765283	-0.061444	-0.412867	0.000000	0.000000	3.000000	49.000000	0.000000
21268.556781	-0.136246	0.536411	0.138012	69.382027	63.043301	96.655251	-4.293675	0.000000	2.562099	0.000000	0.000000	0.000000	-0.747528	-0.059952	-0.441856	0.000000	0.000000	3.000000	49.000000	0.000000
21268.560114	-0.136246	0.536411	0.138012	69.382027	63.043301	96.655251	-4.293675	0.000000	2.562099	0.000000	0.000000	0.000000	-0.747528	-0.059952	-0.441856	0.000000	0.000000	3.000000	49.000000	0.000000
21268.563447	-0.136246	0.536411	0.138012	69.054077	63.012539	96.408707	-4.317290	0.000000	2.522103	0.000000	0.000000	0.000000	-0.747528	-0.059952	-0.441856	0.000000	0.000000	3.000000	49.000000	0.000000
21268.566781	-0.138734	0.536216	0.136429	69.054077	63.012539	96.408707	-4.317290	0.000000	2.522103	0.000000	0.000000	0.000000	-0.746330	-0.058480	-0.474675	0.000000	0.000000	3.000000	49.000000	0.000000
21268.570114	-0.138734	0.536216	0.136429	69.054077	63.012539	96.408707	-4.317290	0.000000	2.522103	0.000000	0.000000	0.000000	-0.746330	-0.058480	-0.474675	0.000000	0.000000	3.000000	49.000000	0.000000
21268.573447	-0.138734	0.536216	0.136429	68.686661	62.900852	96.130165	-4.341136	0.000000	2.480834	0.000000	0.000000	0.000000	-0.746330	-0.058480	-0.474675	0.000000	0.000000	3.000000	49.000000	0.000000
21268.576781	-0.141189	0.535992	0.134748	68.686661	62.900852	96.130165	-4.341136	0.000000	2.480834	0.000000	0.000000	0.000000	-0.736519	-0.067043	-0.504323	0.000000	0.000000	3.000000	49.000000	0.000000
21268.580114	-0.141189	0.535992	0.134748	68.686661	62.900852	96.130165	-4.341136	0.000000	2.480834	0.000000	0.000000	0.000000	-0.736519	-0.067043	-0.504323	0.000000	0.000000	3.000000	49.000000	0.000000
21268.583447	-0.141189	0.535992	0.134748	68.316422	62.792728	95.852287	-4.364976	0.000000	2.438644	0.000000	0.000000	0.000000	-0.736519	-0.067043	-0.504323	0.000000	0.000000	3.000000	49.000000	0.000000
21268.586781	-0.143669	0.535792	0.132966	68.316422	62.792728	95.852287	-4.364976	0.000000	2.438644	0.000000	0.000000	0.000000	-0.743956	-0.059917	-0.534596	0.000000	0.000000	3.000000	49.000000	0.000000
21268.590114	-0.143669	0.535792	0.132966	68.316422	62.792728	95.852287	-4.364976	0.000000	2.438644	0.000000	0.000000	0.000000	-0.743956	-0.059917	-0.534596	0.000000	0.000000	3.000000	49.000000	0.000000
21268.593447	-0.143669	0.535792	0.132966	67.945297	62.684021	95.476036	-4.389052	0.000000	2.395041	0.000000	0.000000	0.000000	-0.743956	-0.059917	-0.534596	0.000000	0.000000	3.000000	49.000000	0.000000
21268.596781	-0.146052	0.535578	0.131079	67.945297	62.684021	95.476036	-4.389052	0.000000	2.395041	0.000000	0.000000	0.000000	-0.715023	-0.064212	-0.566222	0.000000	0.000000	3.000000	49.000000	0.000000
21268.600114	-0.146052	0.535578	0.131079	67.945297	62.684021	95.476036	-4.389052	0.000000	2.395041	0.000000	0.000000	0.000000	-0.715023	-0.064212	-0.566222	0.000000	0.000000	3.000000	49.000000	0.000000
21268.603447	-0.146052	0.535578	0.131079	67.581566	62.589081	95.133034	-4.412872	0.000000	2.350864	0.000000	0.000000	0.000000	-0.715023	-0.064212	-0.566222	0.000000	0.000000	3.000000	49.000000	0.000000
21268.606781	-0.148347	0.535355	0.129122	67.581566	62.589081	95.133034	-4.412872	0.000000	2.350864	0.000000	0.000000	0.000000	-0.688462	-0.067090	-0.586934	0.000000	0.000000	3.000000	49.000000	0.000000
21268.610114	-0.148347	0.535355	0.129122	67.581566	62.589081	95.133034	-4.412872	0.000000	2.350864	0.000000	0.000000	0.000000	-0.688462	-0.067090	-0.586934	0.000000	0.000000	3.000000	49.000000	0.000000
21268.613447	-0.148347	0.535355	0.129122	67.230652	62.498158	94.867104	-4.436214	0.000000	2.306513	0.000000	0.000000	0.000000	-0.688462	-0.067090	-0.586934	0.000000	0.000000	3.000000	49.000000	0.000000
21268.616781	-0.150607	0.535154	0.127079	67.230652	62.498158	94.867104	-4.436214	0.000000	2.306513	0.000000	0.000000	0.000000	-0.678060	-0.060094	-0.612988	0.000000	0.000000	3.000000	49.000000	0.000000
21268.620114	-0.150607	0.535154	0.127079	67.230652	62.498158	94.867104	-4.436214	0.000000	2.306513	0.000000	0.000000	0.000000	-0.678060	-0.060094	-0.612988	0.000000	0.000000	3.000000	49.000000	0.000000
21268.623447	-0.150607	0.535154	0.127079	66.879837	62.400700	94.686172	-4.459425	0.000000	2.261310	0.000000	0.000000	0.000000	-0.678060	-0.060094	-0.612988	0.000000	0.000000	3.000000	49.000000	0.000000
21268.626781	-0.152753	0.534996	0.124987	66.879837	62.400700	94.686172	-4.459425	0.000000	2.261310	0.000000	0.000000	0.000000	-0.643686	-0.047529	-0.627760	0.000000	0.000000	3.000000	49.000000	0.000000
21268.630114	-0.152753	0.534996	0.124987	66.879837	62.400700	94.686172	-4.459425	0.000000	2.261310	0.000000	0.000000	0.000000	-0.643686	-0.047529	-0.627760	0.000000	0.000000	3.000000	49.000000	0.000000
21268.633447	-0.152753	0.534996	0.124987	66.525810	62.301414	94.520966	-4.481949	0.000000	2.216333	0.000000	0.000000	0.000000	-0.643686	-0.047529	-0.627760	0.000000	0.000000	3.000000	49.000000	0.000000
21268.636781	-0.154723	0.534893	0.122841	66.525810	62.301414	94.520966	-4.481949	0.000000	2.216333	0.000000	0.000000	0.000000	-0.591179	-0.030890	-0.643831	0.000000	0.000000	3.000000	49.000000	0.000000
21268.640114	-0.154723	0.534893	0.122841	66.525810	62.301414	94.520966	-4.481949	0.000000	2.216333	0.000000	0.000000	0.000000	-0.591179	-0.030890	-0.643831	0.000000	0.000000	3.000000	49.000000	0.000000
21268.643447	-0.154723	0.534893	0.122841	66.180527	62.205254	94.365189	-4.503653	0.000000	2.171891	0.000000	0.000000	0.000000	-0.591179	-0.030890	-0.643831	0.000000	0.000000	3.000000	49.000000	0.000000
21268.646781	-0.156557	0.534817	0.120675	66.180527	62.205254	94.365189	-4.503653	0.000000	2.171891	0.000000	0.000000	0.000000	-0.550271	-0.022824	-0.649720	0.000000	0.000000	3.000000	49.000000	0.000000
21268.650114	-0.156557	0.534817	0.120675	66.180527	62.205254	94.365189	-4.503653	0.000000	2.171891	0.000000	0.000000	0.000000	-0.550271	-0.022824	-0.649720	0.000000	0.000000	3.000000	49.000000	0.000000
21268.653447	-0.156557	0.534817	0.120675	65.873810	62.115974	94.251419	-4.524488	0.000000	2.128146	0.000000	0.000000	0.000000	-0.550271	-0.022824	-0.649720	0.000000	0.000000	3.000000	49.000000	0.000000
21268.656781	-0.158310	0.534800	0.118471	65.873810	62.115974	94.251419	-4.524488	0.000000	2.128146	0.000000	0.000000	0.000000	-0.525621	-0.005024	-0.661024	0.000000	0.000000	3.000000	49.000000	0.000000
21268.660114	-0.158310	0.534800	0.118471	65.873810	62.115974	94.251419	-4.524488	0.000000	2.128146	0.000000	0.000000	0.000000	-0.525621	-0.005024	-0.661024	0.000000	0.000000	3.000000	49.000000	0.000000
21268.663447	-0.158310	0.534800	0.118471	65.623192	62.052589	94.220078	-4.544794	0.000000	2.084430	0.000000	0.000000	0.000000	-0.525621	-0.005024	-0.661024	0.000000	0.000000	3.000000	49.000000	0.000000
21268.666781	-0.159893	0.534823	0.116238	65.623192	62.052589	94.220078	-4.544794	0.000000	2.084430	0.000000	0.000000	0.000000	-0.475151	0.006959	-0.670127	0.000000	0.000000	3.000000	49.000000	0.000000
21268.670114	-0.159893	0.534823	0.116238	65.623192	62.052589	94.220078	-4.544794	0.000000	2.084430	0.000000	0.000000	0.000000	-0.475151	0.006959	-0.670127	0.000000	0.000000	3.000000	49.000000	0.000000
21268.673447	-0.159893	0.534823	0.116238	65.431847	62.021881	94.167938	-4.564291	0.000000	2.041385	0.000000	0.000000	0.000000	-0.475151	0.006959	-0.670127	0.000000	0.000000	3.000000	49.000000	0.000000
21268.676781	-0.161348	0.534859	0.114007	65.431847	62.021881	94.167938	-4.564291	0.000000	2.041385	0.000000	0.000000	0.000000	-0.436448	0.010513	-0.669175	0.000000	0.000000	3.000000	49.000000	0.000000
21268.680114	-0.161348	0.534859	0.114007	65.431847	62.021881	94.167938	-4.564291	0.000000	2.041385	0.000000	0.000000	0.000000	-0.436448	0.010513	-0.669175	0.000000	0.000000	3.000000	49.000000	0.000000
21268.683447	-0.161348	0.534859	0.114007	65.289482	62.019123	94.142288	-4.582927	0.000000	1.999195	0.000000	0.000000	0.000000	-0.436448	0.010513	-0.669175	0.000000	0.000000	3.000000	49.000000	0.000000
21268.686781	-0.162669	0.534919	0.111760	65.289482	62.019123	94.142288	-4.582927	0.000000	1.999195	0.000000	0.000000	0.000000	-0.396326	0.018144	-0.673992	0.000000	0.000000	3.000000	49.000000	0.000000
21268.690114	-0.162669	0.534919	0.111760	65.289482	62.019123	94.142288	-4.582927	0.000000	1.999195	0.000000	0.000000	0.000000	-0.396326	0.018144	-0.673992	0.000000	0.000000	3.000000	49.000000	0.000000
21268.693447	-0.162669	0.534919	0.111760	65.173294	62.026772	94.180428	-4.600860	0.000000	1.957572	0.000000	0.000000	0.000000	-0.396326	0.018144	-0.673992	0.000000	0.000000	3.000000	49.000000	0.000000
21268.696781	-0.163873	0.535028	0.109551	65.173294	62.026772	94.180428	-4.600860	0.000000	1.957572	0.000000	0.000000	0.000000	-0.360964	0.032697	-0.662959	0.000000	0.000000	3.000000	49.000000	0.000000
21268.700114	-0.163873	0.535028	0.109551	65.173294	62.026772	94.180428	-4.600860	0.000000	1.957572	0.000000	0.000000	0.000000	-0.360964	0.032697	-0.662959	0.000000	0.000000	3.000000	49.000000	0.000000
21268.703447	-0.163873	0.535028	0.109551	65.085983	62.040905	94.298286	-4.617843	0.000000	1.917166	0.000000	0.000000	0.000000	-0.360964	0.032697	-0.662959	0.000000	0.000000	3.000000	49.000000	0.000000
21268.706781	-0.164992	0.535175	0.107290	65.085983	62.040905	94.298286	-4.617843	0.000000	1.917166	0.000000	0.000000	0.000000	-0.335752	0.044157	-0.678073	0.000000	0.000000	3.000000	49.000000	0.000000
21268.710114	-0.164992	0.535175	0.107290	65.085983	62.040905	94.298286	-4.617843	0.000000	1.917166	0.000000	0.000000	0.000000	-0.335752	0.044157	-0.678073	0.000000	0.000000	3.000000	49.000000	0.000000
21268.713447	-0.164992	0.535175	0.107290	65.011940	62.067760	94.471771	-4.634541	0.000000	1.876441	0.000000	0.000000	0.000000	-0.335752	0.044157	-0.678073	0.000000	0.000000	3.000000	49.000000	0.000000
21268.716781	-0.166016	0.535384	0.105040	65.011940	62.067760	94.471771	-4.634541	0.000000	1.876441	0.000000	0.000000	0.000000	-0.307152	0.062502	-0.675098	0.000000	0.000000	3.000000	49.000000	0.000000
21268.720114	-0.166016	0.535384	0.105040	65.011940	62.067760	94.471771	-4.634541	0.000000	1.876441	0.000000	0.000000	0.000000	-0.307152	0.062502	-0.675098	0.000000	0.000000	3.000000	49.000000	0.000000
21268.723447	-0.166016	0.535384	0.105040	64.925262	62.085957	94.610168	-4.650574	0.000000	1.836345	0.000000	0.000000	0.000000	-0.307152	0.062502	-0.675098	0.000000	0.000000	3.000000	49.000000	0.000000
21268.726781	-0.166929	0.535629	0.102748	64.925262	62.085957	94.610168	-4.650574	0.000000	1.836345	0.000000	0.000000	0.000000	-0.274126	0.073560	-0.687686	0.000000	0.000000	3.000000	49.000000	0.000000
21268.730114	-0.166929	0.535629	0.102748	64.925262	62.085957	94.610168	-4.650574	0.000000	1.836345	0.000000	0.000000	0.000000	-0.274126	0.073560	-0.687686	0.000000	0.000000	3.000000	49.000000	0.000000
21268.733447	-0.166929	0.535629	0.102748	64.819290	62.094486	94.684448	-4.666245	0.000000	1.796153	0.000000	0.000000	0.000000	-0.274126	0.073560	-0.687686	0.000000	0.000000	3.000000	49.000000	0.000000
21268.736781	-0.167771	0.535915	0.100442	64.819290	62.094486	94.684448	-4.666245	0.000000	1.796153	0.000000	0.000000	0.000000	-0.252429	0.085964	-0.691712	0.000000	0.000000	3.000000	49.000000	0.000000
21268.740114	-0.167771	0.535915	0.100442	64.819290	62.094486	94.684448	-4.666245	0.000000	1.796153	0.000000	0.000000	0.000000	-0.252429	0.085964	-0.691712	0.000000	0.000000	3.000000	49.000000	0.000000
21268.743447	-0.167771	0.535915	0.100442	64.694733	62.096687	94.781181	-4.681485	0.000000	1.756046	0.000000	0.000000	0.000000	-0.252429	0.085964	-0.691712	0.000000	0.000000	3.000000	49.000000	0.000000
21268.746781	-0.168524	0.536219	0.098071	64.694733	62.096687	94.781181	-4.681485	0.000000	1.756046	0.000000	0.000000	0.000000	-0.226069	0.091140	-0.711431	0.000000	0.000000	3.000000	49.000000	0.000000
21268.750114	-0.168524	0.536219	0.098071	64.694733	62.096687	94.781181	-4.681485	0.000000	1.756046	0.000000	0.000000	0.000000	-0.226069	0.091140	-0.711431	0.000000	0.000000	3.000000	49.000000	0.000000
21268.753447	-0.168524	0.536219	0.098071	64.556694	62.094692	94.929588	-4.696573	0.000000	1.715285	0.000000	0.000000	0.000000	-0.226069	0.091140	-0.711431	0.000000	0.000000	3.000000	49.000000	0.000000
21268.756781	-0.169174	0.536576	0.095674	64.556694	62.094692	94.929588	-4.696573	0.000000	1.715285	0.000000	0.000000	0.000000	-0.194777	0.107133	-0.719082	0.000000	0.000000	3.000000	49.000000	0.000000
21268.760114	-0.169174	0.536576	0.095674	64.556694	62.094692	94.929588	-4.696573	0.000000	1.715285	0.000000	0.000000	0.000000	-0.194777	0.107133	-0.719082	0.000000	0.000000	3.000000	49.000000	0.000000
21268.763447	-0.169174	0.536576	0.095674	64.414177	62.101795	95.212578	-4.711253	0.000000	1.674543	0.000000	0.000000	0.000000	-0.194777	0.107133	-0.719082	0.000000	0.000000	3.000000	49.000000	0.000000
21268.766781	-0.169768	0.536936	0.093223	64.414177	62.101795	95.212578	-4.711253	0.000000	1.674543	0.000000	0.000000	0.000000	-0.178230	0.107928	-0.735143	0.000000	0.000000	3.000000	49.000000	0.000000
21268.770114	-0.169768	0.536936	0.093223	64.414177	62.101795	95.212578	-4.711253	0.000000	1.674543	0.000000	0.000000	0.000000	-0.178230	0.107928	-0.735143	0.000000	0.000000	3.000000	49.000000	0.000000
21268.773447	-0.169768	0.536936	0.093223	64.272209	62.112381	95.524094	-4.725786	0.000000	1.633082	0.000000	0.000000	0.000000	-0.178230	0.107928	-0.735143	0.000000	0.000000	3.000000	49.000000	0.000000
21268.776781	-0.170299	0.537342	0.090694	64.272209	62.112381	95.524094	-4.725786	0.000000	1.633082	0.000000	0.000000	0.000000	-0.159349	0.121871	-0.758609	0.000000	0.000000	3.000000	49.000000	0.000000
21268.780114	-0.170299	0.537342	0.090694	64.272209	62.112381	95.524094	-4.725786	0.000000	1.633082	0.000000	0.000000	0.000000	-0.159349	0.121871	-0.758609	0.000000	0.000000	3.000000	49.000000	0.000000
21268.783447	-0.170299	0.537342	0.090694	64.155243	62.134083	95.798492	-4.740277	0.000000	1.590524	0.000000	0.000000	0.000000	-0.159349	0.121871	-0.758609	0.000000	0.000000	3.000000	49.000000	0.000000
21268.786781	-0.170794	0.537763	0.088083	64.155243	62.134083	95.798492	-4.740277	0.000000	1.590524	0.000000	0.000000	0.000000	-0.148493	0.126133	-0.783343	0.000000	0.000000	3.000000	49.000000	0.000000
21268.790114	-0.170794	0.537763	0.088083	64.155243	62.134083	95.798492	-4.740277	0.000000	1.590524	0.000000	0.000000	0.000000	-0.148493	0.126133	-0.783343	0.000000	0.000000	3.000000	49.000000	0.000000
21268.793447	-0.170794	0.537763	0.088083	64.052071	62.158569	95.972870	-4.754781	0.000000	1.546627	0.000000	0.000000	0.000000	-0.148493	0.126133	-0.783343	0.000000	0.000000	3.000000	49.000000	0.000000
21268.796781	-0.171194	0.538209	0.085385	64.052071	62.158569	95.972870	-4.754781	0.000000	1.546627	0.000000	0.000000	0.000000	-0.120050	0.133994	-0.809445	0.000000	0.000000	3.000000	49.000000	0.000000
21268.800114	-0.171194	0.538209	0.085385	64.052071	62.158569	95.972870	-4.754781	0.000000	1.546627	0.000000	0.000000	0.000000	-0.120050	0.133994	-0.809445	0.000000	0.000000	3.000000	49.000000	0.000000
21268.803447	-0.171194	0.538209	0.085385	63.962147	62.205620	95.912315	-4.769199	0.000000	1.501578	0.000000	0.000000	0.000000	-0.120050	0.133994	-0.809445	0.000000	0.000000	3.000000	49.000000	0.000000
21268.806781	-0.171530	0.538699	0.082608	63.962147	62.205620	95.912315	-4.769199	0.000000	1.501578	0.000000	0.000000	0.000000	-0.100799	0.147007	-0.833234	0.000000	0.000000	3.000000	49.000000	0.000000
21268.810114	-0.171530	0.538699	0.082608	63.962147	62.205620	95.912315	-4.769199	0.000000	1.501578	0.000000	0.000000	0.000000	-0.100799	0.147007	-0.833234	0.000000	0.000000	3.000000	49.000000	0.000000
21268.813447	-0.171530	0.538699	0.082608	63.871040	62.233898	95.625778	-4.783526	0.000000	1.455295	0.000000	0.000000	0.000000	-0.100799	0.147007	-0.833234	0.000000	0.000000	3.000000	49.000000	0.000000
21268.816781	-0.171782	0.539219	0.079779	63.871040	62.233898	95.625778	-4.783526	0.000000	1.455295	0.000000	0.000000	0.000000	-0.075766	0.155845	-0.848537	0.000000	0.000000	3.000000	49.000000	0.000000
21268.820114	-0.171782	0.539219	0.079779	63.871040	62.233898	95.625778	-4.783526	0.000000	1.455295	0.000000	0.000000	0.000000	-0.075766	0.155845	-0.848537	0.000000	0.000000	3.000000	49.000000	0.000000
21268.823447	-0.171782	0.539219	0.079779	63.747562	62.122307	95.346497	-4.797576	0.000000	1.408284	0.000000	0.000000	0.000000	-0.075766	0.155845	-0.848537	0.000000	0.000000	3.000000	49.000000	0.000000
21268.826781	-0.172016	0.539742	0.076924	63.747562	62.122307	95.346497	-4.797576	0.000000	1.408284	0.000000	0.000000	0.000000	-0.070008	0.156893	-0.856460	0.000000	0.000000	3.000000	49.000000	0.000000
21268.830114	-0.172016	0.539742	0.076924	63.747562	62.122307	95.346497	-4.797576	0.000000	1.408284	0.000000	0.000000	0.000000	-0.070008	0.156893	-0.856460	0.000000	0.000000	3.000000	49.000000	0.000000
21268.833447	-0.172016	0.539742	0.076924	63.588535	61.800804	95.236938	-4.811314	0.000000	1.360610	0.000000	0.000000	0.000000	-0.070008	0.156893	-0.856460	0.000000	0.000000	3.000000	49.000000	0.000000
21268.836781	-0.172210	0.540286	0.074068	63.588535	61.800804	95.236938	-4.811314	0.000000	1.360610	0.000000	0.000000	0.000000	-0.058207	0.163277	-0.857050	0.000000	0.000000	3.000000	49.000000	0.000000
21268.840114	-0.172210	0.540286	0.074068	63.588535	61.800804	95.236938	-4.811314	0.000000	1.360610	0.000000	0.000000	0.000000	-0.058207	0.163277	-0.857050	0.000000	0.000000	3.000000	49.000000	0.000000
21268.843447	-0.172210	0.540286	0.074068	63.386944	61.269367	95.118904	-4.824590	0.000000	1.312757	0.000000	0.000000	0.000000	-0.058207	0.163277	-0.857050	0.000000	0.000000	3.000000	49.000000	0.000000
21268.846781	-0.172354	0.540815	0.071176	63.386944	61.269367	95.118904	-4.824590	0.000000	1.312757	0.000000	0.000000	0.000000	-0.043303	0.158663	-0.867434	0.000000	0.000000	3.000000	49.000000	0.000000
21268.850114	-0.172354	0.540815	0.071176	63.386944	61.269367	95.118904	-4.824590	0.000000	1.312757	0.000000	0.000000	0.000000	-0.043303	0.158663	-0.867434	0.000000	0.000000	3.000000	49.000000	0.000000
21268.853447	-0.172354	0.540815	0.071176	63.150364	60.603531	94.778572	-4.837534	0.000000	1.264224	0.000000	0.000000	0.000000	-0.043303	0.158663	-0.867434	0.000000	0.000000	3.000000	49.000000	0.000000
21268.856781	-0.172476	0.541407	0.068249	63.150364	60.603531	94.778572	-4.837534	0.000000	1.264224	0.000000	0.000000	0.000000	-0.036675	0.177504	-0.878014	0.000000	0.000000	3.000000	49.000000	0.000000
21268.860114	-0.172476	0.541407	0.068249	63.150364	60.603531	94.778572	-4.837534	0.000000	1.264224	0.000000	0.000000	0.000000	-0.036675	0.177504	-0.878014	0.000000	0.000000	3.000000	49.000000	0.000000
21268.863447	-0.172476	0.541407	0.068249	62.899773	59.886990	94.190247	-4.850166	0.000000	1.214860	0.000000	0.000000	0.000000	-0.036675	0.177504	-0.878014	0.000000	0.000000	3.000000	49.000000	0.000000
21268.866781	-0.172560	0.542006	0.065238	62.899773	59.886990	94.190247	-4.850166	0.000000	1.214860	0.000000	0.000000	0.000000	-0.025076	0.179695	-0.903413	0.000000	0.000000	3.000000	49.000000	0.000000
21268.870114	-0.172560	0.542006	0.065238	62.899773	59.886990	94.190247	-4.850166	0.000000	1.214860	0.000000	0.000000	0.000000	-0.025076	0.179695	-0.903413	0.000000	0.000000	3.000000	49.000000	0.000000
21268.873447	-0.172560	0.542006	0.065238	62.672424	59.129551	93.392616	-4.862650	0.000000	1.163889	0.000000	0.000000	0.000000	-0.025076	0.179695	-0.903413	0.000000	0.000000	3.000000	49.000000	0.000000
21268.876781	-0.172571	0.542665	0.062207	62.672424	59.129551	93.392616	-4.862650	0.000000	1.163889	0.000000	0.000000	0.000000	-0.003390	0.197850	-0.909244	0.000000	0.000000	3.000000	49.000000	0.000000
21268.880114	-0.172571	0.542665	0.062207	62.672424	59.129551	93.392616	-4.862650	0.000000	1.163889	0.000000	0.000000	0.000000	-0.003390	0.197850	-0.909244	0.000000	0.000000	3.000000	49.000000	0.000000
21268.883447	-0.172571	0.542665	0.062207	62.460182	58.259827	92.542931	-4.874660	0.000000	1.112512	0.000000	0.000000	0.000000	-0.003390	0.197850	-0.909244	0.000000	0.000000	3.000000	49.000000	0.000000
21268.886781	-0.172537	0.543354	0.059153	62.460182	58.259827	92.542931	-4.874660	0.000000	1.112512	0.000000	0.000000	0.000000	0.010317	0.206609	-0.916265	0.000000	0.000000	3.000000	49.000000	0.000000
21268.890114	-0.172537	0.543354	0.059153	62.460182	58.259827	92.542931	-4.874660	0.000000	1.112512	0.000000	0.000000	0.000000	0.010317	0.206609	-0.916265	0.000000	0.000000	3.000000	49.000000	0.000000
21268.893447	-0.172537	0.543354	0.059153	62.252037	57.276917	91.897324	-4.886232	0.000000	1.060536	0.000000	0.000000	0.000000	0.010317	0.206609	-0.916265	0.000000	0.000000	3.000000	49.000000	0.000000
21268.896781	-0.172408	0.544113	0.056170	62.252037	57.276917	91.897324	-4.886232	0.000000	1.060536	0.000000	0.000000	0.000000	0.038813	0.227827	-0.894865	0.000000	0.000000	3.000000	49.000000	0.000000
21268.900114	-0.172408	0.544113	0.056170	62.252037	57.276917	91.897324	-4.886232	0.000000	1.060536	0.000000	0.000000	0.000000	0.038813	0.227827	-0.894865	0.000000	0.000000	3.000000	49.000000	0.000000
21268.903447	-0.172408	0.544113	0.056170	62.064598	56.294296	91.327988	-4.896979	0.000000	1.009751	0.000000	0.000000	0.000000	0.038813	0.227827	-0.894865	0.000000	0.000000	3.000000	49.000000	0.000000
21268.906781	-0.172140	0.544884	0.053284	62.064598	56.294296	91.327988	-4.896979	0.000000	1.009751	0.000000	0.000000	0.000000	0.080353	0.231116	-0.865810	0.000000	0.000000	3.000000	49.000000	0.000000
21268.910114	-0.172140	0.544884	0.053284	62.064598	56.294296	91.327988	-4.896979	0.000000	1.009751	0.000000	0.000000	0.000000	0.080353	0.231116	-0.865810	0.000000	0.000000	3.000000	49.000000	0.000000
21268.913447	-0.172140	0.544884	0.053284	61.936176	55.382446	90.645767	-4.906829	0.000000	0.960741	0.000000	0.000000	0.000000	0.080353	0.231116	-0.865810	0.000000	0.000000	3.000000	49.000000	0.000000
21268.916781	-0.171783	0.545694	0.050474	61.936176	55.382446	90.645767	-4.906829	0.000000	0.960741	0.000000	0.000000	0.000000	0.107060	0.243273	-0.842979	0.000000	0.000000	3.000000	49.000000	0.000000
21268.920114	-0.171783	0.545694	0.050474	61.936176	55.382446	90.645767	-4.906829	0.000000	0.960741	0.000000	0.000000	0.000000	0.107060	0.243273	-0.842979	0.000000	0.000000	3.000000	49.000000	0.000000
21268.923447	-0.171783	0.545694	0.050474	61.861557	54.554821	89.830475	-4.915944	0.000000	0.912964	0.000000	0.000000	0.000000	0.107060	0.243273	-0.842979	0.000000	0.000000	3.000000	49.000000	0.000000
21268.926781	-0.171326	0.546539	0.047703	61.861557	54.554821	89.830475	-4.915944	0.000000	0.912964	0.000000	0.000000	0.000000	0.137045	0.253359	-0.831428	0.000000	0.000000	3.000000	49.000000	0.000000
21268.930114	-0.171326	0.546539	0.047703	61.861557	54.554821	89.830475	-4.915944	0.000000	0.912964	0.000000	0.000000	0.000000	0.137045	0.253359	-0.831428	0.000000	0.000000	3.000000	49.000000	0.000000
21268.933447	-0.171326	0.546539	0.047703	61.815720	53.830017	89.000885	-4.924471	0.000000	0.865787	0.000000	0.000000	0.000000	0.137045	0.253359	-0.831428	0.000000	0.000000	3.000000	49.000000	0.000000
21268.936781	-0.170747	0.547417	0.044978	61.815720	53.830017	89.000885	-4.924471	0.000000	0.865787	0.000000	0.000000	0.000000	0.173714	0.263285	-0.817520	0.000000	0.000000	3.000000	49.000000	0.000000
21268.940114	-0.170747	0.547417	0.044978	61.815720	53.830017	89.000885	-4.924471	0.000000	0.865787	0.000000	0.000000	0.000000	0.173714	0.263285	-0.817520	0.000000	0.000000	3.000000	49.000000	0.000000
21268.943447	-0.170747	0.547417	0.044978	61.775585	53.188412	88.365761	-4.932403	0.000000	0.819392	0.000000	0.000000	0.000000	0.173714	0.263285	-0.817520	0.000000	0.000000	3.000000	49.000000	0.000000
21268.946781	-0.170030	0.548345	0.042323	61.775585	53.188412	88.365761	-4.932403	0.000000	0.819392	0.000000	0.000000	0.000000	0.215214	0.278375	-0.796356	0.000000	0.000000	3.000000	49.000000	0.000000
21268.950114	-0.170030	0.548345	0.042323	61.775585	53.188412	88.365761	-4.932403	0.000000	0.819392	0.000000	0.000000	0.000000	0.215214	0.278375	-0.796356	0.000000	0.000000	3.000000	49.000000	0.000000
21268.953447	-0.170030	0.548345	0.042323	61.724804	52.620186	87.992905	-4.939694	0.000000	0.774223	0.000000	0.000000	0.000000	0.215214	0.278375	-0.796356	0.000000	0.000000	3.000000	49.000000	0.000000
21268.956781	-0.169189	0.549287	0.039697	61.724804	52.620186	87.992905	-4.939694	0.000000	0.774223	0.000000	0.000000	0.000000	0.252331	0.282621	-0.787704	0.000000	0.000000	3.000000	49.000000	0.000000
21268.960114	-0.169189	0.549287	0.039697	61.724804	52.620186	87.992905	-4.939694	0.000000	0.774223	0.000000	0.000000	0.000000	0.252331	0.282621	-0.787704	0.000000	0.000000	3.000000	49.000000	0.000000
21268.963447	-0.169189	0.549287	0.039697	61.686829	52.134991	87.683296	-4.946502	0.000000	0.729464	0.000000	0.000000	0.000000	0.252331	0.282621	-0.787704	0.000000	0.000000	3.000000	49.000000	0.000000
21268.966781	-0.168222	0.550239	0.037167	61.686829	52.134991	87.683296	-4.946502	0.000000	0.729464	0.000000	0.000000	0.000000	0.289876	0.285613	-0.759063	0.000000	0.000000	3.000000	49.000000	0.000000
21268.970114	-0.168222	0.550239	0.037167	61.686829	52.134991	87.683296	-4.946502	0.000000	0.729464	0.000000	0.000000	0.000000	0.289876	0.285613	-0.759063	0.000000	0.000000	3.000000	49.000000	0.000000
21268.973447	-0.168222	0.550239	0.037167	61.703568	51.690140	87.338646	-4.952678	0.000000	0.686286	0.000000	0.000000	0.000000	0.289876	0.285613	-0.759063	0.000000	0.000000	3.000000	49.000000	0.000000
21268.976781	-0.167161	0.551176	0.034662	61.703568	51.690140	87.338646	-4.952678	0.000000	0.686286	0.000000	0.000000	0.000000	0.318302	0.281189	-0.751697	0.000000	0.000000	3.000000	49.000000	0.000000
21268.980114	-0.167161	0.551176	0.034662	61.703568	51.690140	87.338646	-4.952678	0.000000	0.686286	0.000000	0.000000	0.000000	0.318302	0.281189	-0.751697	0.000000	0.000000	3.000000	49.000000	0.000000
21268.983447	-0.167161	0.551176	0.034662	61.759007	51.232346	86.936417	-4.958443	0.000000	0.643310	0.000000	0.000000	0.000000	0.318302	0.281189	-0.751697	0.000000	0.000000	3.000000	49.000000	0.000000
21268.986781	-0.166120	0.552095	0.032208	61.759007	51.232346	86.936417	-4.958443	0.000000	0.643310	0.000000	0.000000	0.000000	0.312351	0.275852	-0.736077	0.000000	0.000000	3.000000	49.000000	0.000000
21268.990114	-0.166120	0.552095	0.032208	61.759007	51.232346	86.936417	-4.958443	0.000000	0.643310	0.000000	0.000000	0.000000	0.312351	0.275852	-0.736077	0.000000	0.000000	3.000000	49.000000	0.000000
21268.993447	-0.166120	0.552095	0.032208	61.814415	50.724663	86.483757	-4.963778	0.000000	0.600756	0.000000	0.000000	0.000000	0.312351	0.275852	-0.736077	0.000000	0.000000	3.000000	49.000000	0.000000
21268.996781	-0.164995	0.552962	0.029805	61.814415	50.724663	86.483757	-4.963778	0.000000	0.600756	0.000000	0.000000	0.000000	0.337475	0.260024	-0.720865	0.000000	0.000000	3.000000	49.000000	0.000000
21269.000114	-0.164995	0.552962	0.029805	61.814415	50.724663	86.483757	-4.963778	0.000000	0.600756	0.000000	0.000000	0.000000	0.337475	0.260024	-0.720865	0.000000	0.000000	3.000000	49.000000	0.000000
21269.003447	-0.164995	0.552962	0.029805	61.851044	50.173134	86.013405	-4.968671	0.000000	0.558847	0.000000	0.000000	0.000000	0.337475	0.260024	-0.720865	0.000000	0.000000	3.000000	49.000000	0.000000
21269.006781	-0.163794	0.553795	0.027469	61.851044	50.173134	86.013405	-4.968671	0.000000	0.558847	0.000000	0.000000	0.000000	0.360489	0.249785	-0.700744	0.000000	0.000000	3.000000	49.000000	0.000000
21269.010114	-0.163794	0.553795	0.027469	61.851044	50.173134	86.013405	-4.968671	0.000000	0.558847	0.000000	0.000000	0.000000	0.360489	0.249785	-0.700744	0.000000	0.000000	3.000000	49.000000	0.000000
21269.013447	-0.163794	0.553795	0.027469	61.846443	49.588989	85.551125	-4.973110	0.000000	0.517859	0.000000	0.000000	0.000000	0.360489	0.249785	-0.700744	0.000000	0.000000	3.000000	49.000000	0.000000
21269.016781	-0.162511	0.554576	0.025184	61.846443	49.588989	85.551125	-4.973110	0.000000	0.517859	0.000000	0.000000	0.000000	0.384759	0.234448	-0.685686	0.000000	0.000000	3.000000	49.000000	0.000000
21269.020114	-0.162511	0.554576	0.025184	61.846443	49.588989	85.551125	-4.973110	0.000000	0.517859	0.000000	0.000000	0.000000	0.384759	0.234448	-0.685686	0.000000	0.000000	3.000000	49.000000	0.000000
21269.023447	-0.162511	0.554576	0.025184	61.785324	48.980320	85.117294	-4.977149	0.000000	0.477477	0.000000	0.000000	0.000000	0.384759	0.234448	-0.685686	0.000000	0.000000	3.000000	49.000000	0.000000
21269.026781	-0.161119	0.555317	0.022934	61.785324	48.980320	85.117294	-4.977149	0.000000	0.477477	0.000000	0.000000	0.000000	0.417651	0.222295	-0.674961	0.000000	0.000000	3.000000	49.000000	0.000000
21269.030114	-0.161119	0.555317	0.022934	61.785324	48.980320	85.117294	-4.977149	0.000000	0.477477	0.000000	0.000000	0.000000	0.417651	0.222295	-0.674961	0.000000	0.000000	3.000000	49.000000	0.000000
21269.033447	-0.161119	0.555317	0.022934	61.696301	48.345795	84.689095	-4.980826	0.000000	0.437461	0.000000	0.000000	0.000000	0.417651	0.222295	-0.674961	0.000000	0.000000	3.000000	49.000000	0.000000
21269.036781	-0.159626	0.556008	0.020741	61.696301	48.345795	84.689095	-4.980826	0.000000	0.437461	0.000000	0.000000	0.000000	0.447857	0.207324	-0.657936	0.000000	0.000000	3.000000	49.000000	0.000000
21269.040114	-0.159626	0.556008	0.020741	61.696301	48.345795	84.689095	-4.980826	0.000000	0.437461	0.000000	0.000000	0.000000	0.447857	0.207324	-0.657936	0.000000	0.000000	3.000000	49.000000	0.000000
21269.043447	-0.159626	0.556008	0.020741	61.603867	47.634041	84.196014	-4.984121	0.000000	0.398165	0.000000	0.000000	0.000000	0.447857	0.207324	-0.657936	0.000000	0.000000	3.000000	49.000000	0.000000
21269.046781	-0.158078	0.556678	0.018583	61.603867	47.634041	84.196014	-4.984121	0.000000	0.398165	0.000000	0.000000	0.000000	0.464552	0.200819	-0.647168	0.000000	0.000000	3.000000	49.000000	0.000000
21269.050114	-0.158078	0.556678	0.018583	61.603867	47.634041	84.196014	-4.984121	0.000000	0.398165	0.000000	0.000000	0.000000	0.464552	0.200819	-0.647168	0.000000	0.000000	3.000000	49.000000	0.000000
21269.053447	-0.158078	0.556678	0.018583	61.533310	46.810543	83.588486	-4.987087	0.000000	0.359106	0.000000	0.000000	0.000000	0.464552	0.200819	-0.647168	0.000000	0.000000	3.000000	49.000000	0.000000
21269.056781	-0.156485	0.557262	0.016494	61.533310	46.810543	83.588486	-4.987087	0.000000	0.359106	0.000000	0.000000	0.000000	0.477761	0.175188	-0.626833	0.000000	0.000000	3.000000	49.000000	0.000000
21269.060114	-0.156485	0.557262	0.016494	61.533310	46.810543	83.588486	-4.987087	0.000000	0.359106	0.000000	0.000000	0.000000	0.477761	0.175188	-0.626833	0.000000	0.000000	3.000000	49.000000	0.000000
21269.063447	-0.156485	0.557262	0.016494	61.503647	45.903885	82.856857	-4.989693	0.000000	0.320877	0.000000	0.000000	0.000000	0.477761	0.175188	-0.626833	0.000000	0.000000	3.000000	49.000000	0.000000
21269.066781	-0.154840	0.557798	0.014445	61.503647	45.903885	82.856857	-4.989693	0.000000	0.320877	0.000000	0.000000	0.000000	0.493421	0.160972	-0.614674	0.000000	0.000000	3.000000	49.000000	0.000000
21269.070114	-0.154840	0.557798	0.014445	61.503647	45.903885	82.856857	-4.989693	0.000000	0.320877	0.000000	0.000000	0.000000	0.493421	0.160972	-0.614674	0.000000	0.000000	3.000000	49.000000	0.000000
21269.073447	-0.154840	0.557798	0.014445	61.523136	44.992931	82.053963	-4.991987	0.000000	0.282961	0.000000	0.000000	0.000000	0.493421	0.160972	-0.614674	0.000000	0.000000	3.000000	49.000000	0.000000
21269.076781	-0.153136	0.558270	0.012488	61.523136	44.992931	82.053963	-4.991987	0.000000	0.282961	0.000000	0.000000	0.000000	0.511186	0.141398	-0.587224	0.000000	0.000000	3.000000	49.000000	0.000000
21269.080114	-0.153136	0.558270	0.012488	61.523136	44.992931	82.053963	-4.991987	0.000000	0.282961	0.000000	0.000000	0.000000	0.511186	0.141398	-0.587224	0.000000	0.000000	3.000000	49.000000	0.000000
21269.083447	-0.153136	0.558270	0.012488	61.553768	44.107506	81.232117	-4.993927	0.000000	0.246360	0.000000	0.000000	0.000000	0.511186	0.141398	-0.587224	0.000000	0.000000	3.000000	49.000000	0.000000
21269.086781	-0.151348	0.558731	0.010618	61.553768	44.107506	81.232117	-4.993927	0.000000	0.246360	0.000000	0.000000	0.000000	0.536382	0.138328	-0.560876	0.000000	0.000000	3.000000	49.000000	0.000000
21269.090114	-0.151348	0.558731	0.010618	61.553768	44.107506	81.232117	-4.993927	0.000000	0.246360	0.000000	0.000000	0.000000	0.536382	0.138328	-0.560876	0.000000	0.000000	3.000000	49.000000	0.000000
21269.093447	-0.151348	0.558731	0.010618	61.584660	43.252117	80.410004	-4.995544	0.000000	0.211034	0.000000	0.000000	0.000000	0.536382	0.138328	-0.560876	0.000000	0.000000	3.000000	49.000000	0.000000
21269.096781	-0.149403	0.559164	0.008908	61.584660	43.252117	80.410004	-4.995544	0.000000	0.211034	0.000000	0.000000	0.000000	0.583542	0.129984	-0.512958	0.000000	0.000000	3.000000	49.000000	0.000000
21269.100114	-0.149403	0.559164	0.008908	61.584660	43.252117	80.410004	-4.995544	0.000000	0.211034	0.000000	0.000000	0.000000	0.583542	0.129984	-0.512958	0.000000	0.000000	3.000000	49.000000	0.000000
21269.103447	-0.149403	0.559164	0.008908	61.617889	42.469040	79.613800	-4.996814	0.000000	0.178477	0.000000	0.000000	0.000000	0.583542	0.129984	-0.512958	0.000000	0.000000	3.000000	49.000000	0.000000
21269.106781	-0.147332	0.559589	0.007298	61.617889	42.469040	79.613800	-4.996814	0.000000	0.178477	0.000000	0.000000	0.000000	0.621227	0.127409	-0.483048	0.000000	0.000000	3.000000	49.000000	0.000000
21269.110114	-0.147332	0.559589	0.007298	61.617889	42.469040	79.613800	-4.996814	0.000000	0.178477	0.000000	0.000000	0.000000	0.621227	0.127409	-0.483048	0.000000	0.000000	3.000000	49.000000	0.000000
21269.113447	-0.147332	0.559589	0.007298	61.661110	41.742718	78.830032	-4.997825	0.000000	0.147471	0.000000	0.000000	0.000000	0.621227	0.127409	-0.483048	0.000000	0.000000	3.000000	49.000000	0.000000
21269.116781	-0.145188	0.559996	0.005795	61.661110	41.742718	78.830032	-4.997825	0.000000	0.147471	0.000000	0.000000	0.000000	0.643268	0.122319	-0.451054	0.000000	0.000000	3.000000	49.000000	0.000000
21269.120114	-0.145188	0.559996	0.005795	61.661110	41.742718	78.830032	-4.997825	0.000000	0.147471	0.000000	0.000000	0.000000	0.643268	0.122319	-0.451054	0.000000	0.000000	3.000000	49.000000	0.000000
21269.123447	-0.145188	0.559996	0.005795	61.699696	41.085785	78.100922	-4.998604	0.000000	0.118133	0.000000	0.000000	0.000000	0.643268	0.122319	-0.451054	0.000000	0.000000	3.000000	49.000000	0.000000
21269.126781	-0.142989	0.560344	0.004379	61.699696	41.085785	78.100922	-4.998604	0.000000	0.118133	0.000000	0.000000	0.000000	0.659673	0.104271	-0.424809	0.000000	0.000000	3.000000	49.000000	0.000000
21269.130114	-0.142989	0.560344	0.004379	61.699696	41.085785	78.100922	-4.998604	0.000000	0.118133	0.000000	0.000000	0.000000	0.659673	0.104271	-0.424809	0.000000	0.000000	3.000000	49.000000	0.000000
21269.133447	-0.142989	0.560344	0.004379	61.733170	40.471424	77.404030	-4.999189	0.000000	0.090083	0.000000	0.000000	0.000000	0.659673	0.104271	-0.424809	0.000000	0.000000	3.000000	49.000000	0.000000
21269.136781	-0.140771	0.560668	0.003008	61.733170	40.471424	77.404030	-4.999189	0.000000	0.090083	0.000000	0.000000	0.000000	0.665461	0.097087	-0.411082	0.000000	0.000000	3.000000	49.000000	0.000000
21269.140114	-0.140771	0.560668	0.003008	61.733170	40.471424	77.404030	-4.999189	0.000000	0.090083	0.000000	0.000000	0.000000	0.665461	0.097087	-0.411082	0.000000	0.000000	3.000000	49.000000	0.000000
21269.143447	-0.140771	0.560668	0.003008	61.765656	39.912540	76.750870	-4.999609	0.000000	0.062466	0.000000	0.000000	0.000000	0.665461	0.097087	-0.411082	0.000000	0.000000	3.000000	49.000000	0.000000
21269.146781	-0.138537	0.560915	0.001694	61.765656	39.912540	76.750870	-4.999609	0.000000	0.062466	0.000000	0.000000	0.000000	0.670235	0.074350	-0.394163	0.000000	0.000000	3.000000	49.000000	0.000000
21269.150114	-0.138537	0.560915	0.001694	61.765656	39.912540	76.750870	-4.999609	0.000000	0.062466	0.000000	0.000000	0.000000	0.670235	0.074350	-0.394163	0.000000	0.000000	3.000000	49.000000	0.000000
21269.153447	-0.138537	0.560915	0.001694	61.794518	39.412022	76.139145	-4.999874	0.000000	0.035515	0.000000	0.000000	0.000000	0.670235	0.074350	-0.394163	0.000000	0.000000	3.000000	49.000000	0.000000
21269.156781	-0.136247	0.561132	0.000461	61.794518	39.412022	76.139145	-4.999874	0.000000	0.035515	0.000000	0.000000	0.000000	0.687040	0.065020	-0.369914	0.000000	0.000000	3.000000	49.000000	0.000000
21269.160114	-0.136247	0.561132	0.000461	61.794518	39.412022	76.139145	-4.999874	0.000000	0.035515	0.000000	0.000000	0.000000	0.687040	0.065020	-0.369914	0.000000	0.000000	3.000000	49.000000	0.000000
21269.163447	-0.136247	0.561132	0.000461	61.820370	38.957638	75.560501	-4.999990	0.000000	0.009764	0.000000	0.000000	0.000000	0.687040	0.065020	-0.369914	0.000000	0.000000	3.000000	49.000000	0.000000
21269.166781	-0.133916	0.561327	-0.000721	61.820370	38.957638	75.560501	-4.999990	0.000000	0.009764	0.000000	0.000000	0.000000	0.699304	0.058487	-0.354555	0.000000	0.000000	3.000000	49.000000	0.000000
21269.170114	-0.133916	0.561327	-0.000721	61.820370	38.957638	75.560501	-4.999990	0.000000	0.009764	0.000000	0.000000	0.000000	0.699304	0.058487	-0.354555	0.000000	0.000000	3.000000	49.000000	0.000000
21269.173447	-0.133916	0.561327	-0.000721	61.845512	38.552151	75.064110	-4.999977	0.000000	-0.015401	0.000000	0.000000	0.000000	0.699304	0.058487	-0.354555	0.000000	0.000000	3.000000	49.000000	0.000000
21269.176781	-0.131524	0.561475	-0.001840	61.845512	38.552151	75.064110	-4.999977	0.000000	-0.015401	0.000000	0.000000	0.000000	0.717538	0.044290	-0.335857	0.000000	0.000000	3.000000	49.000000	0.000000
21269.180114	-0.131524	0.561475	-0.001840	61.845512	38.552151	75.064110	-4.999977	0.000000	-0.015401	0.000000	0.000000	0.000000	0.717538	0.044290	-0.335857	0.000000	0.000000	3.000000	49.000000	0.000000
21269.183447	-0.131524	0.561475	-0.001840	61.866787	38.180748	74.639320	-4.999842	0.000000	-0.039736	0.000000	0.000000	0.000000	0.717538	0.044290	-0.335857	0.000000	0.000000	3.000000	49.000000	0.000000
21269.186781	-0.129096	0.561619	-0.002893	61.866787	38.180748	74.639320	-4.999842	0.000000	-0.039736	0.000000	0.000000	0.000000	0.728272	0.043302	-0.315767	0.000000	0.000000	3.000000	49.000000	0.000000
21269.190114	-0.129096	0.561619	-0.002893	61.866787	38.180748	74.639320	-4.999842	0.000000	-0.039736	0.000000	0.000000	0.000000	0.728272	0.043302	-0.315767	0.000000	0.000000	3.000000	49.000000	0.000000
21269.193447	-0.129096	0.561619	-0.002893	61.885818	37.831959	74.325897	-4.999601	0.000000	-0.063126	0.000000	0.000000	0.000000	0.728272	0.043302	-0.315767	0.000000	0.000000	3.000000	49.000000	0.000000
21269.196781	-0.126613	0.561735	-0.003867	61.885818	37.831959	74.325897	-4.999601	0.000000	-0.063126	0.000000	0.000000	0.000000	0.745067	0.034747	-0.292379	0.000000	0.000000	3.000000	49.000000	0.000000
21269.200114	-0.126613	0.561735	-0.003867	61.885818	37.831959	74.325897	-4.999601	0.000000	-0.063126	0.000000	0.000000	0.000000	0.745067	0.034747	-0.292379	0.000000	0.000000	3.000000	49.000000	0.000000
21269.203447	-0.126613	0.561735	-0.003867	61.900921	37.497940	74.210709	-4.999272	0.000000	-0.085314	0.000000	0.000000	0.000000	0.745067	0.034747	-0.292379	0.000000	0.000000	3.000000	49.000000	0.000000
21269.206781	-0.124106	0.561832	-0.004731	61.900921	37.497940	74.210709	-4.999272	0.000000	-0.085314	0.000000	0.000000	0.000000	0.752184	0.029117	-0.259014	0.000000	0.000000	3.000000	49.000000	0.000000
21269.210114	-0.124106	0.561832	-0.004731	61.900921	37.497940	74.210709	-4.999272	0.000000	-0.085314	0.000000	0.000000	0.000000	0.752184	0.029117	-0.259014	0.000000	0.000000	3.000000	49.000000	0.000000
21269.213447	-0.124106	0.561832	-0.004731	61.914169	37.188988	74.099831	-4.998887	0.000000	-0.105520	0.000000	0.000000	0.000000	0.752184	0.029117	-0.259014	0.000000	0.000000	3.000000	49.000000	0.000000
21269.216781	-0.121584	0.561902	-0.005529	61.914169	37.188988	74.099831	-4.998887	0.000000	-0.105520	0.000000	0.000000	0.000000	0.756403	0.020953	-0.239485	0.000000	0.000000	3.000000	49.000000	0.000000
21269.220114	-0.121584	0.561902	-0.005529	61.914169	37.188988	74.099831	-4.998887	0.000000	-0.105520	0.000000	0.000000	0.000000	0.756403	0.020953	-0.239485	0.000000	0.000000	3.000000	49.000000	0.000000
21269.223447	-0.121584	0.561902	-0.005529	61.926643	36.921535	74.038879	-4.998444	0.000000	-0.124719	0.000000	0.000000	0.000000	0.756403	0.020953	-0.239485	0.000000	0.000000	3.000000	49.000000	0.000000
21269.226781	-0.119038	0.561954	-0.006216	61.926643	36.921535	74.038879	-4.998444	0.000000	-0.124719	0.000000	0.000000	0.000000	0.764037	0.015707	-0.206265	0.000000	0.000000	3.000000	49.000000	0.000000
21269.230114	-0.119038	0.561954	-0.006216	61.926643	36.921535	74.038879	-4.998444	0.000000	-0.124719	0.000000	0.000000	0.000000	0.764037	0.015707	-0.206265	0.000000	0.000000	3.000000	49.000000	0.000000
21269.233447	-0.119038	0.561954	-0.006216	61.939743	36.722870	74.025642	-4.997987	0.000000	-0.141846	0.000000	0.000000	0.000000	0.764037	0.015707	-0.206265	0.000000	0.000000	3.000000	49.000000	0.000000
21269.236781	-0.116493	0.561938	-0.006857	61.939743	36.722870	74.025642	-4.997987	0.000000	-0.141846	0.000000	0.000000	0.000000	0.763226	-0.004973	-0.192081	0.000000	0.000000	3.000000	49.000000	0.000000
21269.240114	-0.116493	0.561938	-0.006857	61.939743	36.722870	74.025642	-4.997987	0.000000	-0.141846	0.000000	0.000000	0.000000	0.763226	-0.004973	-0.192081	0.000000	0.000000	3.000000	49.000000	0.000000
21269.243447	-0.116493	0.561938	-0.006857	61.960697	36.621399	74.032776	-4.997495	0.000000	-0.158278	0.000000	0.000000	0.000000	0.763226	-0.004973	-0.192081	0.000000	0.000000	3.000000	49.000000	0.000000
21269.246781	-0.113913	0.561877	-0.007513	61.960697	36.621399	74.032776	-4.997495	0.000000	-0.158278	0.000000	0.000000	0.000000	0.774242	-0.018295	-0.196915	0.000000	0.000000	3.000000	49.000000	0.000000
21269.250114	-0.113913	0.561877	-0.007513	61.960697	36.621399	74.032776	-4.997495	0.000000	-0.158278	0.000000	0.000000	0.000000	0.774242	-0.018295	-0.196915	0.000000	0.000000	3.000000	49.000000	0.000000
21269.253447	-0.113913	0.561877	-0.007513	61.982738	36.571724	74.253746	-4.996919	0.000000	-0.175502	0.000000	0.000000	0.000000	0.774242	-0.018295	-0.196915	0.000000	0.000000	3.000000	49.000000	0.000000
21269.256781	-0.111273	0.561791	-0.008095	61.982738	36.571724	74.253746	-4.996919	0.000000	-0.175502	0.000000	0.000000	0.000000	0.791897	-0.025838	-0.174550	0.000000	0.000000	3.000000	49.000000	0.000000
21269.260114	-0.111273	0.561791	-0.008095	61.982738	36.571724	74.253746	-4.996919	0.000000	-0.175502	0.000000	0.000000	0.000000	0.791897	-0.025838	-0.174550	0.000000	0.000000	3.000000	49.000000	0.000000
21269.263447	-0.111273	0.561791	-0.008095	62.004650	36.579205	74.580475	-4.996334	0.000000	-0.191434	0.000000	0.000000	0.000000	0.791897	-0.025838	-0.174550	0.000000	0.000000	3.000000	49.000000	0.000000
21269.266781	-0.108621	0.561697	-0.008596	62.004650	36.579205	74.580475	-4.996334	0.000000	-0.191434	0.000000	0.000000	0.000000	0.795691	-0.028088	-0.150339	0.000000	0.000000	3.000000	49.000000	0.000000
21269.270114	-0.108621	0.561697	-0.008596	62.004650	36.579205	74.580475	-4.996334	0.000000	-0.191434	0.000000	0.000000	0.000000	0.795691	-0.028088	-0.150339	0.000000	0.000000	3.000000	49.000000	0.000000
21269.273447	-0.108621	0.561697	-0.008596	62.024826	36.569885	74.661613	-4.995761	0.000000	-0.205846	0.000000	0.000000	0.000000	0.795691	-0.028088	-0.150339	0.000000	0.000000	3.000000	49.000000	0.000000
21269.276781	-0.105929	0.561579	-0.009029	62.024826	36.569885	74.661613	-4.995761	0.000000	-0.205846	0.000000	0.000000	0.000000	0.807440	-0.035427	-0.129927	0.000000	0.000000	3.000000	49.000000	0.000000
21269.280114	-0.105929	0.561579	-0.009029	62.024826	36.569885	74.661613	-4.995761	0.000000	-0.205846	0.000000	0.000000	0.000000	0.807440	-0.035427	-0.129927	0.000000	0.000000	3.000000	49.000000	0.000000
21269.283447	-0.105929	0.561579	-0.009029	62.042591	36.525745	74.384720	-4.995201	0.000000	-0.219018	0.000000	0.000000	0.000000	0.807440	-0.035427	-0.129927	0.000000	0.000000	3.000000	49.000000	0.000000
21269.286781	-0.103262	0.561437	-0.009410	62.042591	36.525745	74.384720	-4.995201	0.000000	-0.219018	0.000000	0.000000	0.000000	0.800300	-0.042686	-0.114134	0.000000	0.000000	3.000000	49.000000	0.000000
21269.290114	-0.103262	0.561437	-0.009410	62.042591	36.525745	74.384720	-4.995201	0.000000	-0.219018	0.000000	0.000000	0.000000	0.800300	-0.042686	-0.114134	0.000000	0.000000	3.000000	49.000000	0.000000
21269.293447	-0.103262	0.561437	-0.009410	62.057194	36.434292	74.084221	-4.994651	0.000000	-0.231217	0.000000	0.000000	0.000000	0.800300	-0.042686	-0.114134	0.000000	0.000000	3.000000	49.000000	0.000000
21269.296781	-0.100638	0.561270	-0.009742	62.057194	36.434292	74.084221	-4.994651	0.000000	-0.231217	0.000000	0.000000	0.000000	0.787091	-0.049826	-0.099645	0.000000	0.000000	3.000000	49.000000	0.000000
21269.300114	-0.100638	0.561270	-0.009742	62.057194	36.434292	74.084221	-4.994651	0.000000	-0.231217	0.000000	0.000000	0.000000	0.787091	-0.049826	-0.099645	0.000000	0.000000	3.000000	49.000000	0.000000
21269.303447	-0.100638	0.561270	-0.009742	62.072548	36.347420	73.847687	-4.994117	0.000000	-0.242483	0.000000	0.000000	0.000000	0.787091	-0.049826	-0.099645	0.000000	0.000000	3.000000	49.000000	0.000000
21269.306781	-0.097985	0.561071	-0.010052	62.072548	36.347420	73.847687	-4.994117	0.000000	-0.242483	0.000000	0.000000	0.000000	0.795986	-0.059756	-0.092986	0.000000	0.000000	3.000000	49.000000	0.000000
21269.310114	-0.097985	0.561071	-0.010052	62.072548	36.347420	73.847687	-4.994117	0.000000	-0.242483	0.000000	0.000000	0.000000	0.795986	-0.059756	-0.092986	0.000000	0.000000	3.000000	49.000000	0.000000
21269.313447	-0.097985	0.561071	-0.010052	62.088997	36.264565	73.974602	-4.993568	0.000000	-0.253523	0.000000	0.000000	0.000000	0.795986	-0.059756	-0.092986	0.000000	0.000000	3.000000	49.000000	0.000000
21269.316781	-0.095313	0.560855	-0.010391	62.088997	36.264565	73.974602	-4.993568	0.000000	-0.253523	0.000000	0.000000	0.000000	0.801579	-0.064962	-0.101800	0.000000	0.000000	3.000000	49.000000	0.000000
21269.320114	-0.095313	0.560855	-0.010391	62.088997	36.264565	73.974602	-4.993568	0.000000	-0.253523	0.000000	0.000000	0.000000	0.801579	-0.064962	-0.101800	0.000000	0.000000	3.000000	49.000000	0.000000
21269.323447	-0.095313	0.560855	-0.010391	62.103004	36.200302	74.926346	-4.992939	0.000000	-0.265634	0.000000	0.000000	0.000000	0.801579	-0.064962	-0.101800	0.000000	0.000000	3.000000	49.000000	0.000000
21269.326781	-0.092576	0.560640	-0.010665	62.103004	36.200302	74.926346	-4.992939	0.000000	-0.265634	0.000000	0.000000	0.000000	0.821016	-0.064434	-0.082194	0.000000	0.000000	3.000000	49.000000	0.000000
21269.330114	-0.092576	0.560640	-0.010665	62.103004	36.200302	74.926346	-4.992939	0.000000	-0.265634	0.000000	0.000000	0.000000	0.821016	-0.064434	-0.082194	0.000000	0.000000	3.000000	49.000000	0.000000
21269.333447	-0.092576	0.560640	-0.010665	62.116234	36.136913	76.149445	-4.992351	0.000000	-0.276479	0.000000	0.000000	0.000000	0.821016	-0.064434	-0.082194	0.000000	0.000000	3.000000	49.000000	0.000000
21269.336781	-0.089697	0.560425	-0.010926	62.116234	36.136913	76.149445	-4.992351	0.000000	-0.276479	0.000000	0.000000	0.000000	0.863645	-0.064479	-0.078413	0.000000	0.000000	3.000000	49.000000	0.000000
21269.340114	-0.089697	0.560425	-0.010926	62.116234	36.136913	76.149445	-4.992351	0.000000	-0.276479	0.000000	0.000000	0.000000	0.863645	-0.064479	-0.078413	0.000000	0.000000	3.000000	49.000000	0.000000
21269.343447	-0.089697	0.560425	-0.010926	62.127476	36.082073	77.101547	-4.991726	0.000000	-0.287518	0.000000	0.000000	0.000000	0.863645	-0.064479	-0.078413	0.000000	0.000000	3.000000	49.000000	0.000000
21269.346781	-0.086756	0.560229	-0.011108	62.127476	36.082073	77.101547	-4.991726	0.000000	-0.287518	0.000000	0.000000	0.000000	0.882301	-0.058757	-0.054487	0.000000	0.000000	3.000000	49.000000	0.000000
21269.350114	-0.086756	0.560229	-0.011108	62.127476	36.082073	77.101547	-4.991726	0.000000	-0.287518	0.000000	0.000000	0.000000	0.882301	-0.058757	-0.054487	0.000000	0.000000	3.000000	49.000000	0.000000
21269.353447	-0.086756	0.560229	-0.011108	62.141880	36.023235	77.592758	-4.991179	0.000000	-0.296868	0.000000	0.000000	0.000000	0.882301	-0.058757	-0.054487	0.000000	0.000000	3.000000	49.000000	0.000000
21269.356781	-0.083793	0.559999	-0.011341	62.141880	36.023235	77.592758	-4.991179	0.000000	-0.296868	0.000000	0.000000	0.000000	0.888947	-0.069048	-0.069931	0.000000	0.000000	3.000000	49.000000	0.000000
21269.360114	-0.083793	0.559999	-0.011341	62.141880	36.023235	77.592758	-4.991179	0.000000	-0.296868	0.000000	0.000000	0.000000	0.888947	-0.069048	-0.069931	0.000000	0.000000	3.000000	49.000000	0.000000
21269.363447	-0.083793	0.559999	-0.011341	62.159901	35.969711	77.752831	-4.990508	0.000000	-0.307943	0.000000	0.000000	0.000000	0.888947	-0.069048	-0.069931	0.000000	0.000000	3.000000	49.000000	0.000000
21269.366781	-0.080874	0.559776	-0.011625	62.159901	35.969711	77.752831	-4.990508	0.000000	-0.307943	0.000000	0.000000	0.000000	0.875638	-0.066768	-0.085294	0.000000	0.000000	3.000000	49.000000	0.000000
21269.370114	-0.080874	0.559776	-0.011625	62.159901	35.969711	77.752831	-4.990508	0.000000	-0.307943	0.000000	0.000000	0.000000	0.875638	-0.066768	-0.085294	0.000000	0.000000	3.000000	49.000000	0.000000
21269.373447	-0.080874	0.559776	-0.011625	62.165718	35.876713	77.814407	-4.989705	0.000000	-0.320705	0.000000	0.000000	0.000000	0.875638	-0.066768	-0.085294	0.000000	0.000000	3.000000	49.000000	0.000000
21269.376781	-0.077945	0.559546	-0.011902	62.165718	35.876713	77.814407	-4.989705	0.000000	-0.320705	0.000000	0.000000	0.000000	0.878741	-0.069011	-0.083023	0.000000	0.000000	3.000000	49.000000	0.000000
21269.380114	-0.077945	0.559546	-0.011902	62.165718	35.876713	77.814407	-4.989705	0.000000	-0.320705	0.000000	0.000000	0.000000	0.878741	-0.069011	-0.083023	0.000000	0.000000	3.000000	49.000000	0.000000
21269.383447	-0.077945	0.559546	-0.011902	62.164368	35.736153	77.889946	-4.988853	0.000000	-0.333687	0.000000	0.000000	0.000000	0.878741	-0.069011	-0.083023	0.000000	0.000000	3.000000	49.000000	0.000000
21269.386781	-0.074963	0.559309	-0.012164	62.164368	35.736153	77.889946	-4.988853	0.000000	-0.333687	0.000000	0.000000	0.000000	0.894599	-0.071290	-0.078690	0.000000	0.000000	3.000000	49.000000	0.000000
21269.390114	-0.074963	0.559309	-0.012164	62.164368	35.736153	77.889946	-4.988853	0.000000	-0.333687	0.000000	0.000000	0.000000	0.894599	-0.071290	-0.078690	0.000000	0.000000	3.000000	49.000000	0.000000
21269.393447	-0.074963	0.559309	-0.012164	62.151661	35.517258	77.867043	-4.987959	0.000000	-0.346792	0.000000	0.000000	0.000000	0.894599	-0.071290	-0.078690	0.000000	0.000000	3.000000	49.000000	0.000000
21269.396781	-0.071864	0.559088	-0.012409	62.151661	35.517258	77.867043	-4.987959	0.000000	-0.346792	0.000000	0.000000	0.000000	0.929784	-0.066134	-0.073265	0.000000	0.000000	3.000000	49.000000	0.000000
21269.400114	-0.071864	0.559088	-0.012409	62.151661	35.517258	77.867043	-4.987959	0.000000	-0.346792	0.000000	0.000000	0.000000	0.929784	-0.066134	-0.073265	0.000000	0.000000	3.000000	49.000000	0.000000
21269.403447	-0.071864	0.559088	-0.012409	62.126862	35.200378	77.828018	-4.987019	0.000000	-0.360065	0.000000	0.000000	0.000000	0.929784	-0.066134	-0.073265	0.000000	0.000000	3.000000	49.000000	0.000000
21269.406781	-0.068692	0.558902	-0.012626	62.126862	35.200378	77.828018	-4.987019	0.000000	-0.360065	0.000000	0.000000	0.000000	0.951464	-0.055875	-0.065121	0.000000	0.000000	3.000000	49.000000	0.000000
21269.410114	-0.068692	0.558902	-0.012626	62.126862	35.200378	77.828018	-4.987019	0.000000	-0.360065	0.000000	0.000000	0.000000	0.951464	-0.055875	-0.065121	0.000000	0.000000	3.000000	49.000000	0.000000
21269.413447	-0.068692	0.558902	-0.012626	62.105953	34.775658	77.675079	-4.986054	0.000000	-0.373180	0.000000	0.000000	0.000000	0.951464	-0.055875	-0.065121	0.000000	0.000000	3.000000	49.000000	0.000000
21269.416781	-0.065486	0.558691	-0.012854	62.105953	34.775658	77.675079	-4.986054	0.000000	-0.373180	0.000000	0.000000	0.000000	0.961977	-0.063240	-0.068496	0.000000	0.000000	3.000000	49.000000	0.000000
21269.420114	-0.065486	0.558691	-0.012854	62.105953	34.775658	77.675079	-4.986054	0.000000	-0.373180	0.000000	0.000000	0.000000	0.961977	-0.063240	-0.068496	0.000000	0.000000	3.000000	49.000000	0.000000
21269.423447	-0.065486	0.558691	-0.012854	62.099125	34.211773	77.203049	-4.984984	0.000000	-0.387207	0.000000	0.000000	0.000000	0.961977	-0.063240	-0.068496	0.000000	0.000000	3.000000	49.000000	0.000000
21269.426781	-0.062239	0.558513	-0.013129	62.099125	34.211773	77.203049	-4.984984	0.000000	-0.387207	0.000000	0.000000	0.000000	0.973904	-0.053625	-0.082494	0.000000	0.000000	3.000000	49.000000	0.000000
21269.430114	-0.062239	0.558513	-0.013129	62.099125	34.211773	77.203049	-4.984984	0.000000	-0.387207	0.000000	0.000000	0.000000	0.973904	-0.053625	-0.082494	0.000000	0.000000	3.000000	49.000000	0.000000
21269.433447	-0.062239	0.558513	-0.013129	62.078148	33.532722	76.595802	-4.983708	0.000000	-0.403301	0.000000	0.000000	0.000000	0.973904	-0.053625	-0.082494	0.000000	0.000000	3.000000	49.000000	0.000000
21269.436781	-0.058982	0.558326	-0.013402	62.078148	33.532722	76.595802	-4.983708	0.000000	-0.403301	0.000000	0.000000	0.000000	0.977148	-0.055883	-0.081787	0.000000	0.000000	3.000000	49.000000	0.000000
21269.440114	-0.058982	0.558326	-0.013402	62.078148	33.532722	76.595802	-4.983708	0.000000	-0.403301	0.000000	0.000000	0.000000	0.977148	-0.055883	-0.081787	0.000000	0.000000	3.000000	49.000000	0.000000
21269.443447	-0.058982	0.558326	-0.013402	62.030434	32.791962	75.999352	-4.982329	0.000000	-0.419993	0.000000	0.000000	0.000000	0.977148	-0.055883	-0.081787	0.000000	0.000000	3.000000	49.000000	0.000000
21269.446781	-0.055653	0.558149	-0.013646	62.030434	32.791962	75.999352	-4.982329	0.000000	-0.419993	0.000000	0.000000	0.000000	0.998737	-0.053031	-0.073334	0.000000	0.000000	3.000000	49.000000	0.000000
21269.450114	-0.055653	0.558149	-0.013646	62.030434	32.791962	75.999352	-4.982329	0.000000	-0.419993	0.000000	0.000000	0.000000	0.998737	-0.053031	-0.073334	0.000000	0.000000	3.000000	49.000000	0.000000
21269.453447	-0.055653	0.558149	-0.013646	61.970581	32.097919	75.589996	-4.980895	0.000000	-0.436675	0.000000	0.000000	0.000000	0.998737	-0.053031	-0.073334	0.000000	0.000000	3.000000	49.000000	0.000000
21269.456781	-0.052310	0.557973	-0.013913	61.970581	32.097919	75.589996	-4.980895	0.000000	-0.436675	0.000000	0.000000	0.000000	1.003044	-0.053022	-0.080173	0.000000	0.000000	3.000000	49.000000	0.000000
21269.460114	-0.052310	0.557973	-0.013913	61.970581	32.097919	75.589996	-4.980895	0.000000	-0.436675	0.000000	0.000000	0.000000	1.003044	-0.053022	-0.080173	0.000000	0.000000	3.000000	49.000000	0.000000
21269.463447	-0.052310	0.557973	-0.013913	61.906609	31.451900	75.319603	-4.979268	0.000000	-0.454852	0.000000	0.000000	0.000000	1.003044	-0.053022	-0.080173	0.000000	0.000000	3.000000	49.000000	0.000000
21269.466781	-0.048929	0.557755	-0.014214	61.906609	31.451900	75.319603	-4.979268	0.000000	-0.454852	0.000000	0.000000	0.000000	1.014013	-0.065427	-0.090267	0.000000	0.000000	3.000000	49.000000	0.000000
21269.470114	-0.048929	0.557755	-0.014214	61.906609	31.451900	75.319603	-4.979268	0.000000	-0.454852	0.000000	0.000000	0.000000	1.014013	-0.065427	-0.090267	0.000000	0.000000	3.000000	49.000000	0.000000
21269.473447	-0.048929	0.557755	-0.014214	61.853203	30.867514	75.054062	-4.977381	0.000000	-0.475054	0.000000	0.000000	0.000000	1.014013	-0.065427	-0.090267	0.000000	0.000000	3.000000	49.000000	0.000000
21269.476781	-0.045534	0.557520	-0.014557	61.853203	30.867514	75.054062	-4.977381	0.000000	-0.475054	0.000000	0.000000	0.000000	1.018676	-0.070458	-0.102942	0.000000	0.000000	3.000000	49.000000	0.000000
21269.480114	-0.045534	0.557520	-0.014557	61.853203	30.867514	75.054062	-4.977381	0.000000	-0.475054	0.000000	0.000000	0.000000	1.018676	-0.070458	-0.102942	0.000000	0.000000	3.000000	49.000000	0.000000
21269.483447	-0.045534	0.557520	-0.014557	61.793434	30.377066	74.810036	-4.975173	0.000000	-0.497653	0.000000	0.000000	0.000000	1.018676	-0.070458	-0.102942	0.000000	0.000000	3.000000	49.000000	0.000000
21269.486781	-0.042081	0.557268	-0.014939	61.793434	30.377066	74.810036	-4.975173	0.000000	-0.497653	0.000000	0.000000	0.000000	1.035733	-0.075500	-0.114564	0.000000	0.000000	3.000000	49.000000	0.000000
21269.490114	-0.042081	0.557268	-0.014939	61.793434	30.377066	74.810036	-4.975173	0.000000	-0.497653	0.000000	0.000000	0.000000	1.035733	-0.075500	-0.114564	0.000000	0.000000	3.000000	49.000000	0.000000
21269.493447	-0.042081	0.557268	-0.014939	61.713531	29.952908	74.565010	-4.972589	0.000000	-0.522846	0.000000	0.000000	0.000000	1.035733	-0.075500	-0.114564	0.000000	0.000000	3.000000	49.000000	0.000000
21269.496781	-0.038574	0.557041	-0.015348	61.713531	29.952908	74.565010	-4.972589	0.000000	-0.522846	0.000000	0.000000	0.000000	1.052217	-0.068156	-0.122752	0.000000	0.000000	3.000000	49.000000	0.000000
21269.500114	-0.038574	0.557041	-0.015348	61.713531	29.952908	74.565010	-4.972589	0.000000	-0.522846	0.000000	0.000000	0.000000	1.052217	-0.068156	-0.122752	0.000000	0.000000	3.000000	49.000000	0.000000
21269.503447	-0.038574	0.557041	-0.015348	61.618683	29.572592	74.320015	-4.969610	0.000000	-0.550432	0.000000	0.000000	0.000000	1.052217	-0.068156	-0.122752	0.000000	0.000000	3.000000	49.000000	0.000000
21269.506781	-0.035013	0.556790	-0.015775	61.618683	29.572592	74.320015	-4.969610	0.000000	-0.550432	0.000000	0.000000	0.000000	1.068279	-0.075395	-0.128093	0.000000	0.000000	3.000000	49.000000	0.000000
21269.510114	-0.035013	0.556790	-0.015775	61.618683	29.572592	74.320015	-4.969610	0.000000	-0.550432	0.000000	0.000000	0.000000	1.068279	-0.075395	-0.128093	0.000000	0.000000	3.000000	49.000000	0.000000
21269.513447	-0.035013	0.556790	-0.015775	61.508709	29.161316	74.043053	-4.966215	0.000000	-0.580269	0.000000	0.000000	0.000000	1.068279	-0.075395	-0.128093	0.000000	0.000000	3.000000	49.000000	0.000000
21269.516781	-0.031481	0.556546	-0.016257	61.508709	29.161316	74.043053	-4.966215	0.000000	-0.580269	0.000000	0.000000	0.000000	1.059762	-0.073140	-0.144427	0.000000	0.000000	3.000000	49.000000	0.000000
21269.520114	-0.031481	0.556546	-0.016257	61.508709	29.161316	74.043053	-4.966215	0.000000	-0.580269	0.000000	0.000000	0.000000	1.059762	-0.073140	-0.144427	0.000000	0.000000	3.000000	49.000000	0.000000
21269.523447	-0.031481	0.556546	-0.016257	61.368267	28.633736	73.637016	-4.962213	0.000000	-0.613549	0.000000	0.000000	0.000000	1.059762	-0.073140	-0.144427	0.000000	0.000000	3.000000	49.000000	0.000000
21269.526781	-0.027983	0.556329	-0.016708	61.368267	28.633736	73.637016	-4.962213	0.000000	-0.613549	0.000000	0.000000	0.000000	1.049412	-0.065190	-0.135225	0.000000	0.000000	3.000000	49.000000	0.000000
21269.530114	-0.027983	0.556329	-0.016708	61.368267	28.633736	73.637016	-4.962213	0.000000	-0.613549	0.000000	0.000000	0.000000	1.049412	-0.065190	-0.135225	0.000000	0.000000	3.000000	49.000000	0.000000
21269.533447	-0.027983	0.556329	-0.016708	61.190491	27.974438	73.202263	-4.957931	0.000000	-0.647236	0.000000	0.000000	0.000000	1.049412	-0.065190	-0.135225	0.000000	0.000000	3.000000	49.000000	0.000000
21269.536781	-0.024561	0.556106	-0.017100	61.190491	27.974438	73.202263	-4.957931	0.000000	-0.647236	0.000000	0.000000	0.000000	1.026415	-0.066664	-0.117699	0.000000	0.000000	3.000000	49.000000	0.000000
21269.540114	-0.024561	0.556106	-0.017100	61.190491	27.974438	73.202263	-4.957931	0.000000	-0.647236	0.000000	0.000000	0.000000	1.026415	-0.066664	-0.117699	0.000000	0.000000	3.000000	49.000000	0.000000
21269.543447	-0.024561	0.556106	-0.017100	60.984158	27.269802	72.930107	-4.953541	0.000000	-0.680028	0.000000	0.000000	0.000000	1.026415	-0.066664	-0.117699	0.000000	0.000000	3.000000	49.000000	0.000000
21269.546781	-0.021130	0.555911	-0.017457	60.984158	27.269802	72.930107	-4.953541	0.000000	-0.680028	0.000000	0.000000	0.000000	1.029497	-0.058742	-0.107213	0.000000	0.000000	3.000000	49.000000	0.000000
21269.550114	-0.021130	0.555911	-0.017457	60.984158	27.269802	72.930107	-4.953541	0.000000	-0.680028	0.000000	0.000000	0.000000	1.029497	-0.058742	-0.107213	0.000000	0.000000	3.000000	49.000000	0.000000
21269.553447	-0.021130	0.555911	-0.017457	60.769642	26.597300	72.548965	-4.948868	0.000000	-0.713234	0.000000	0.000000	0.000000	1.029497	-0.058742	-0.107213	0.000000	0.000000	3.000000	49.000000	0.000000
21269.556781	-0.017730	0.555727	-0.017734	60.769642	26.597300	72.548965	-4.948868	0.000000	-0.713234	0.000000	0.000000	0.000000	1.019828	-0.055190	-0.082973	0.000000	0.000000	3.000000	49.000000	0.000000
21269.560114	-0.017730	0.555727	-0.017734	60.769642	26.597300	72.548965	-4.948868	0.000000	-0.713234	0.000000	0.000000	0.000000	1.019828	-0.055190	-0.082973	0.000000	0.000000	3.000000	49.000000	0.000000
21269.563447	-0.017730	0.555727	-0.017734	60.562325	26.004900	72.353432	-4.944223	0.000000	-0.744755	0.000000	0.000000	0.000000	1.019828	-0.055190	-0.082973	0.000000	0.000000	3.000000	49.000000	0.000000
21269.566781	-0.014316	0.555512	-0.018007	60.562325	26.004900	72.353432	-4.944223	0.000000	-0.744755	0.000000	0.000000	0.000000	1.024146	-0.064516	-0.081927	0.000000	0.000000	3.000000	49.000000	0.000000
21269.570114	-0.014316	0.555512	-0.018007	60.562325	26.004900	72.353432	-4.944223	0.000000	-0.744755	0.000000	0.000000	0.000000	1.024146	-0.064516	-0.081927	0.000000	0.000000	3.000000	49.000000	0.000000
21269.573447	-0.014316	0.555512	-0.018007	60.369125	25.513498	72.617897	-4.939101	0.000000	-0.778000	0.000000	0.000000	0.000000	1.024146	-0.064516	-0.081927	0.000000	0.000000	3.000000	49.000000	0.000000
21269.576781	-0.010930	0.555306	-0.018265	60.369125	25.513498	72.617897	-4.939101	0.000000	-0.778000	0.000000	0.000000	0.000000	1.015994	-0.061615	-0.077365	0.000000	0.000000	3.000000	49.000000	0.000000
21269.580114	-0.010930	0.555306	-0.018265	60.369125	25.513498	72.617897	-4.939101	0.000000	-0.778000	0.000000	0.000000	0.000000	1.015994	-0.061615	-0.077365	0.000000	0.000000	3.000000	49.000000	0.000000
21269.583447	-0.010930	0.555306	-0.018265	60.211525	25.091887	72.919815	-4.933572	0.000000	-0.812324	0.000000	0.000000	0.000000	1.015994	-0.061615	-0.077365	0.000000	0.000000	3.000000	49.000000	0.000000
21269.586781	-0.007528	0.555120	-0.018464	60.211525	25.091887	72.919815	-4.933572	0.000000	-0.812324	0.000000	0.000000	0.000000	1.020361	-0.055879	-0.059672	0.000000	0.000000	3.000000	49.000000	0.000000
21269.590114	-0.007528	0.555120	-0.018464	60.211525	25.091887	72.919815	-4.933572	0.000000	-0.812324	0.000000	0.000000	0.000000	1.020361	-0.055879	-0.059672	0.000000	0.000000	3.000000	49.000000	0.000000
21269.593447	-0.007528	0.555120	-0.018464	60.117367	24.725313	73.061050	-4.927879	0.000000	-0.846168	0.000000	0.000000	0.000000	1.020361	-0.055879	-0.059672	0.000000	0.000000	3.000000	49.000000	0.000000
21269.596781	-0.004152	0.554936	-0.018623	60.117367	24.725313	73.061050	-4.927879	0.000000	-0.846168	0.000000	0.000000	0.000000	1.012808	-0.055169	-0.047762	0.000000	0.000000	3.000000	49.000000	0.000000
21269.600114	-0.004152	0.554936	-0.018623	60.117367	24.725313	73.061050	-4.927879	0.000000	-0.846168	0.000000	0.000000	0.000000	1.012808	-0.055169	-0.047762	0.000000	0.000000	3.000000	49.000000	0.000000
21269.603447	-0.004152	0.554936	-0.018623	60.083031	24.395813	73.250725	-4.921939	0.000000	-0.880066	0.000000	0.000000	0.000000	1.012808	-0.055169	-0.047762	0.000000	0.000000	3.000000	49.000000	0.000000
21269.606781	-0.000779	0.554778	-0.018747	60.083031	24.395813	73.250725	-4.921939	0.000000	-0.880066	0.000000	0.000000	0.000000	1.011908	-0.047283	-0.037271	0.000000	0.000000	3.000000	49.000000	0.000000
21269.610114	-0.000779	0.554778	-0.018747	60.083031	24.395813	73.250725	-4.921939	0.000000	-0.880066	0.000000	0.000000	0.000000	1.011908	-0.047283	-0.037271	0.000000	0.000000	3.000000	49.000000	0.000000
21269.613447	-0.000779	0.554778	-0.018747	60.109020	24.096457	73.474930	-4.915672	0.000000	-0.914423	0.000000	0.000000	0.000000	1.011908	-0.047283	-0.037271	0.000000	0.000000	3.000000	49.000000	0.000000
21269.616781	0.002571	0.554673	-0.018775	60.109020	24.096457	73.474930	-4.915672	0.000000	-0.914423	0.000000	0.000000	0.000000	1.005234	-0.031590	-0.008403	0.000000	0.000000	3.000000	49.000000	0.000000
21269.620114	0.002571	0.554673	-0.018775	60.109020	24.096457	73.474930	-4.915672	0.000000	-0.914423	0.000000	0.000000	0.000000	1.005234	-0.031590	-0.008403	0.000000	0.000000	3.000000	49.000000	0.000000
21269.623447	0.002571	0.554673	-0.018775	60.191963	23.820679	73.719856	-4.871429	0.000000	-0.938759	0.000000	0.000000	0.000000	1.005234	-0.031590	-0.008403	0.000000	0.000000	3.000000	49.000000	0.000000
21269.626781	0.005943	0.554618	-0.018773	60.191963	23.820679	73.719856	-4.871429	0.000000	-0.938759	0.000000	0.000000	0.000000	1.011561	-0.016547	0.000542	0.000000	0.000000	3.000000	49.000000	0.000000
21269.630114	0.005943	0.554618	-0.018773	60.191963	23.820679	73.719856	-4.871429	0.000000	-0.938759	0.000000	0.000000	0.000000	1.011561	-0.016547	0.000542	0.000000	0.000000	3.000000	49.000000	0.000000
21269.633447	0.005943	0.554618	-0.018773	60.329594	23.567852	73.890381	-4.702836	0.000000	-0.938669	0.000000	0.000000	0.000000	1.011561	-0.016547	0.000542	0.000000	0.000000	3.000000	49.000000	0.000000
21269.636781	0.009339	0.554632	-0.018657	60.329594	23.567852	73.890381	-4.702836	0.000000	-0.938669	0.000000	0.000000	0.000000	1.018757	0.004132	0.034822	0.000000	0.000000	3.000000	49.000000	0.000000
21269.640114	0.009339	0.554632	-0.018657	60.329594	23.567852	73.890381	-4.702836	0.000000	-0.938669	0.000000	0.000000	0.000000	1.018757	0.004132	0.034822	0.000000	0.000000	3.000000	49.000000	0.000000
21269.643447	0.009339	0.554632	-0.018657	60.523312	23.355192	73.877228	-4.533043	0.000000	-0.932865	0.000000	0.000000	0.000000	1.018757	0.004132	0.034822	0.000000	0.000000	3.000000	49.000000	0.000000
21269.646781	0.012864	0.554720	-0.018521	60.523312	23.355192	73.877228	-4.533043	0.000000	-0.932865	0.000000	0.000000	0.000000	1.057324	0.026368	0.040938	0.000000	0.000000	3.000000	49.000000	0.000000
21269.650114	0.012864	0.554720	-0.018521	60.523312	23.355192	73.877228	-4.533043	0.000000	-0.932865	0.000000	0.000000	0.000000	1.057324	0.026368	0.040938	0.000000	0.000000	3.000000	49.000000	0.000000
21269.653447	0.012864	0.554720	-0.018521	60.754028	23.178608	73.628334	-4.356822	0.000000	-0.926042	0.000000	0.000000	0.000000	1.057324	0.026368	0.040938	0.000000	0.000000	3.000000	49.000000	0.000000
21269.656781	0.016475	0.554848	-0.018403	60.754028	23.178608	73.628334	-4.356822	0.000000	-0.926042	0.000000	0.000000	0.000000	1.083304	0.038555	0.035451	0.000000	0.000000	3.000000	49.000000	0.000000
21269.660114	0.016475	0.554848	-0.018403	60.754028	23.178608	73.628334	-4.356822	0.000000	-0.926042	0.000000	0.000000	0.000000	1.083304	0.038555	0.035451	0.000000	0.000000	3.000000	49.000000	0.000000
21269.663447	0.016475	0.554848	-0.018403	61.024078	23.063848	73.566315	-4.176272	0.000000	-0.920134	0.000000	0.000000	0.000000	1.083304	0.038555	0.035451	0.000000	0.000000	3.000000	49.000000	0.000000
21269.666781	0.020129	0.555008	-0.018345	61.024078	23.063848	73.566315	-4.176272	0.000000	-0.920134	0.000000	0.000000	0.000000	1.096243	0.047977	0.017171	0.000000	0.000000	3.000000	49.000000	0.000000
21269.670114	0.020129	0.555008	-0.018345	61.024078	23.063848	73.566315	-4.176272	0.000000	-0.920134	0.000000	0.000000	0.000000	1.096243	0.047977	0.017171	0.000000	0.000000	3.000000	49.000000	0.000000
21269.673447	0.020129	0.555008	-0.018345	61.327492	22.957256	73.744087	-3.993565	0.000000	-0.917272	0.000000	0.000000	0.000000	1.096243	0.047977	0.017171	0.000000	0.000000	3.000000	49.000000	0.000000
21269.676781	0.023824	0.555159	-0.018363	61.327492	22.957256	73.744087	-3.993565	0.000000	-0.917272	0.000000	0.000000	0.000000	1.108678	0.045173	-0.005380	0.000000	0.000000	3.000000	49.000000	0.000000
21269.680114	0.023824	0.555159	-0.018363	61.327492	22.957256	73.744087	-3.993565	0.000000	-0.917272	0.000000	0.000000	0.000000	1.108678	0.045173	-0.005380	0.000000	0.000000	3.000000	49.000000	0.000000
21269.683447	0.023824	0.555159	-0.018363	61.640598	22.786409	73.976814	-3.808785	0.000000	-0.918169	0.000000	0.000000	0.000000	1.108678	0.045173	-0.005380	0.000000	0.000000	3.000000	49.000000	0.000000
21269.686781	0.027604	0.555333	-0.018423	61.640598	22.786409	73.976814	-3.808785	0.000000	-0.918169	0.000000	0.000000	0.000000	1.133906	0.052409	-0.017917	0.000000	0.000000	3.000000	49.000000	0.000000
21269.690114	0.027604	0.555333	-0.018423	61.640598	22.786409	73.976814	-3.808785	0.000000	-0.918169	0.000000	0.000000	0.000000	1.133906	0.052409	-0.017917	0.000000	0.000000	3.000000	49.000000	0.000000
21269.693447	0.027604	0.555333	-0.018423	61.959652	22.497328	73.987518	-3.619801	0.000000	-0.921155	0.000000	0.000000	0.000000	1.133906	0.052409	-0.017917	0.000000	0.000000	3.000000	49.000000	0.000000
21269.696781	0.031432	0.555527	-0.018434	61.959652	22.497328	73.987518	-3.619801	0.000000	-0.921155	0.000000	0.000000	0.000000	1.148436	0.058117	-0.003223	0.000000	0.000000	3.000000	49.000000	0.000000
21269.700114	0.031432	0.555527	-0.018434	61.959652	22.497328	73.987518	-3.619801	0.000000	-0.921155	0.000000	0.000000	0.000000	1.148436	0.058117	-0.003223	0.000000	0.000000	3.000000	49.000000	0.000000
21269.703447	0.031432	0.555527	-0.018434	62.246357	22.000206	73.760574	-3.428395	0.000000	-0.921692	0.000000	0.000000	0.000000	1.148436	0.058117	-0.003223	0.000000	0.000000	3.000000	49.000000	0.000000
21269.706781	0.035310	0.555764	-0.018402	62.246357	22.000206	73.760574	-3.428395	0.000000	-0.921692	0.000000	0.000000	0.000000	1.163408	0.071084	0.009459	0.000000	0.000000	3.000000	49.000000	0.000000
21269.710114	0.035310	0.555764	-0.018402	62.246357	22.000206	73.760574	-3.428395	0.000000	-0.921692	0.000000	0.000000	0.000000	1.163408	0.071084	0.009459	0.000000	0.000000	3.000000	49.000000	0.000000
21269.713447	0.035310	0.555764	-0.018402	62.457745	21.260708	73.311592	-3.234493	0.000000	-0.920116	0.000000	0.000000	0.000000	1.163408	0.071084	0.009459	0.000000	0.000000	3.000000	49.000000	0.000000
21269.716781	0.039197	0.556003	-0.018339	62.457745	21.260708	73.311592	-3.234493	0.000000	-0.920116	0.000000	0.000000	0.000000	1.166065	0.071801	0.018913	0.000000	0.000000	3.000000	49.000000	0.000000
21269.720114	0.039197	0.556003	-0.018339	62.457745	21.260708	73.311592	-3.234493	0.000000	-0.920116	0.000000	0.000000	0.000000	1.166065	0.071801	0.018913	0.000000	0.000000	3.000000	49.000000	0.000000
21269.723447	0.039197	0.556003	-0.018339	62.607864	20.345945	72.686577	-3.040149	0.000000	-0.916963	0.000000	0.000000	0.000000	1.166065	0.071801	0.018913	0.000000	0.000000	3.000000	49.000000	0.000000
21269.726781	0.043135	0.556269	-0.018254	62.607864	20.345945	72.686577	-3.040149	0.000000	-0.916963	0.000000	0.000000	0.000000	1.181492	0.079786	0.025443	0.000000	0.000000	3.000000	49.000000	0.000000
21269.730114	0.043135	0.556269	-0.018254	62.607864	20.345945	72.686577	-3.040149	0.000000	-0.916963	0.000000	0.000000	0.000000	1.181492	0.079786	0.025443	0.000000	0.000000	3.000000	49.000000	0.000000
21269.733447	0.043135	0.556269	-0.018254	62.728752	19.375801	71.780945	-2.843234	0.000000	-0.912723	0.000000	0.000000	0.000000	1.181492	0.079786	0.025443	0.000000	0.000000	3.000000	49.000000	0.000000
21269.736781	0.047199	0.556502	-0.018255	62.728752	19.375801	71.780945	-2.843234	0.000000	-0.912723	0.000000	0.000000	0.000000	1.219184	0.069781	-0.000303	0.000000	0.000000	3.000000	49.000000	0.000000
21269.740114	0.047199	0.556502	-0.018255	62.728752	19.375801	71.780945	-2.843234	0.000000	-0.912723	0.000000	0.000000	0.000000	1.219184	0.069781	-0.000303	0.000000	0.000000	3.000000	49.000000	0.000000
21269.743447	0.047199	0.556502	-0.018255	62.813335	18.376659	71.220497	-2.640037	0.000000	-0.912773	0.000000	0.000000	0.000000	1.219184	0.069781	-0.000303	0.000000	0.000000	3.000000	49.000000	0.000000
21269.746781	0.051372	0.556710	-0.018301	62.813335	18.376659	71.220497	-2.640037	0.000000	-0.912773	0.000000	0.000000	0.000000	1.251695	0.062593	-0.013707	0.000000	0.000000	3.000000	49.000000	0.000000
21269.750114	0.051372	0.556710	-0.018301	62.813335	18.376659	71.220497	-2.640037	0.000000	-0.912773	0.000000	0.000000	0.000000	1.251695	0.062593	-0.013707	0.000000	0.000000	3.000000	49.000000	0.000000
21269.753447	0.051372	0.556710	-0.018301	62.872601	17.329700	71.145859	-2.431421	0.000000	-0.915058	0.000000	0.000000	0.000000	1.251695	0.062593	-0.013707	0.000000	0.000000	3.000000	49.000000	0.000000
21269.756781	0.055589	0.556919	-0.018392	62.872601	17.329700	71.145859	-2.431421	0.000000	-0.915058	0.000000	0.000000	0.000000	1.265178	0.062649	-0.027261	0.000000	0.000000	3.000000	49.000000	0.000000
21269.760114	0.055589	0.556919	-0.018392	62.872601	17.329700	71.145859	-2.431421	0.000000	-0.915058	0.000000	0.000000	0.000000	1.265178	0.062649	-0.027261	0.000000	0.000000	3.000000	49.000000	0.000000
21269.763447	0.055589	0.556919	-0.018392	62.907299	16.188900	70.893677	-2.220558	0.000000	-0.919601	0.000000	0.000000	0.000000	1.265178	0.062649	-0.027261	0.000000	0.000000	3.000000	49.000000	0.000000
21269.766781	0.059940	0.557114	-0.018493	62.907299	16.188900	70.893677	-2.220558	0.000000	-0.919601	0.000000	0.000000	0.000000	1.305460	0.058311	-0.030413	0.000000	0.000000	3.000000	49.000000	0.000000
21269.770114	0.059940	0.557114	-0.018493	62.907299	16.188900	70.893677	-2.220558	0.000000	-0.919601	0.000000	0.000000	0.000000	1.305460	0.058311	-0.030413	0.000000	0.000000	3.000000	49.000000	0.000000
21269.773447	0.059940	0.557114	-0.018493	62.919327	14.932476	69.863091	-2.002981	0.000000	-0.924670	0.000000	0.000000	0.000000	1.305460	0.058311	-0.030413	0.000000	0.000000	3.000000	49.000000	0.000000
21269.776781	0.064326	0.557310	-0.018576	62.919327	14.932476	69.863091	-2.002981	0.000000	-0.924670	0.000000	0.000000	0.000000	1.315573	0.059015	-0.024716	0.000000	0.000000	3.000000	49.000000	0.000000
21269.780114	0.064326	0.557310	-0.018576	62.919327	14.932476	69.863091	-2.002981	0.000000	-0.924670	0.000000	0.000000	0.000000	1.315573	0.059015	-0.024716	0.000000	0.000000	3.000000	49.000000	0.000000
21269.783447	0.064326	0.557310	-0.018576	62.905277	13.588718	68.231827	-1.783719	0.000000	-0.928790	0.000000	0.000000	0.000000	1.315573	0.059015	-0.024716	0.000000	0.000000	3.000000	49.000000	0.000000
21269.786781	0.068763	0.557521	-0.018533	62.905277	13.588718	68.231827	-1.783719	0.000000	-0.928790	0.000000	0.000000	0.000000	1.331163	0.063251	0.012789	0.000000	0.000000	3.000000	49.000000	0.000000
21269.790114	0.068763	0.557521	-0.018533	62.905277	13.588718	68.231827	-1.783719	0.000000	-0.928790	0.000000	0.000000	0.000000	1.331163	0.063251	0.012789	0.000000	0.000000	3.000000	49.000000	0.000000
21269.793447	0.068763	0.557521	-0.018533	62.851921	12.213200	66.994125	-1.561858	0.000000	-0.926658	0.000000	0.000000	0.000000	1.331163	0.063251	0.012789	0.000000	0.000000	3.000000	49.000000	0.000000
21269.796781	0.073304	0.557751	-0.018466	62.851921	12.213200	66.994125	-1.561858	0.000000	-0.926658	0.000000	0.000000	0.000000	1.362436	0.068980	0.020006	0.000000	0.000000	3.000000	49.000000	0.000000
21269.800114	0.073304	0.557751	-0.018466	62.851921	12.213200	66.994125	-1.561858	0.000000	-0.926658	0.000000	0.000000	0.000000	1.362436	0.068980	0.020006	0.000000	0.000000	3.000000	49.000000	0.000000
21269.803447	0.073304	0.557751	-0.018466	62.781487	10.840893	66.679199	-1.334786	0.000000	-0.923324	0.000000	0.000000	0.000000	1.362436	0.068980	0.020006	0.000000	0.000000	3.000000	49.000000	0.000000
21269.806781	0.077919	0.557985	-0.018325	62.781487	10.840893	66.679199	-1.334786	0.000000	-0.923324	0.000000	0.000000	0.000000	1.384322	0.070288	0.042543	0.000000	0.000000	3.000000	49.000000	0.000000
21269.810114	0.077919	0.557985	-0.018325	62.781487	10.840893	66.679199	-1.334786	0.000000	-0.923324	0.000000	0.000000	0.000000	1.384322	0.070288	0.042543	0.000000	0.000000	3.000000	49.000000	0.000000
21269.813447	0.077919	0.557985	-0.018325	62.682648	9.380770	66.273407	-1.104066	0.000000	-0.916233	0.000000	0.000000	0.000000	1.384322	0.070288	0.042543	0.000000	0.000000	3.000000	49.000000	0.000000
21269.816781	0.082658	0.558258	-0.018082	62.682648	9.380770	66.273407	-1.104066	0.000000	-0.916233	0.000000	0.000000	0.000000	1.421777	0.081735	0.072803	0.000000	0.000000	3.000000	49.000000	0.000000
21269.820114	0.082658	0.558258	-0.018082	62.682648	9.380770	66.273407	-1.104066	0.000000	-0.916233	0.000000	0.000000	0.000000	1.421777	0.081735	0.072803	0.000000	0.000000	3.000000	49.000000	0.000000
21269.823447	0.082658	0.558258	-0.018082	62.487644	7.861306	64.784760	-0.867103	0.000000	-0.904099	0.000000	0.000000	0.000000	1.421777	0.081735	0.072803	0.000000	0.000000	3.000000	49.000000	0.000000
21269.826781	0.087585	0.558576	-0.017779	62.487644	7.861306	64.784760	-0.867103	0.000000	-0.904099	0.000000	0.000000	0.000000	1.478005	0.095378	0.091017	0.000000	0.000000	3.000000	49.000000	0.000000
21269.830114	0.087585	0.558576	-0.017779	62.487644	7.861306	64.784760	-0.867103	0.000000	-0.904099	0.000000	0.000000	0.000000	1.478005	0.095378	0.091017	0.000000	0.000000	3.000000	49.000000	0.000000
21269.833447	0.087585	0.558576	-0.017779	62.204277	6.320836	63.019329	-0.620769	0.000000	-0.888930	0.000000	0.000000	0.000000	1.478005	0.095378	0.091017	0.000000	0.000000	3.000000	49.000000	0.000000
21269.836781	0.092645	0.558932	-0.017385	62.204277	6.320836	63.019329	-0.620769	0.000000	-0.888930	0.000000	0.000000	0.000000	1.518149	0.106786	0.118221	0.000000	0.000000	3.000000	49.000000	0.000000
21269.840114	0.092645	0.558932	-0.017385	62.204277	6.320836	63.019329	-0.620769	0.000000	-0.888930	0.000000	0.000000	0.000000	1.518149	0.106786	0.118221	0.000000	0.000000	3.000000	49.000000	0.000000
21269.843447	0.092645	0.558932	-0.017385	61.970554	4.707402	61.844364	-0.367744	0.000000	-0.869226	0.000000	0.000000	0.000000	1.518149	0.106786	0.118221	0.000000	0.000000	3.000000	49.000000	0.000000
21269.846781	0.097874	0.559274	-0.016967	61.970554	4.707402	61.844364	-0.367744	0.000000	-0.869226	0.000000	0.000000	0.000000	1.568704	0.102812	0.125157	0.000000	0.000000	3.000000	49.000000	0.000000
21269.850114	0.097874	0.559274	-0.016967	61.970554	4.707402	61.844364	-0.367744	0.000000	-0.869226	0.000000	0.000000	0.000000	1.568704	0.102812	0.125157	0.000000	0.000000	3.000000	49.000000	0.000000
21269.853447	0.097874	0.559274	-0.016967	62.005154	2.692297	60.455284	-0.106294	0.000000	-0.848367	0.000000	0.000000	0.000000	1.568704	0.102812	0.125157	0.000000	0.000000	3.000000	49.000000	0.000000
21269.856781	0.103206	0.559550	-0.016640	62.005154	2.692297	60.455284	-0.106294	0.000000	-0.848367	0.000000	0.000000	0.000000	1.599443	0.082721	0.098089	0.000000	0.000000	3.000000	49.000000	0.000000
21269.860114	0.103206	0.559550	-0.016640	62.005154	2.692297	60.455284	-0.106294	0.000000	-0.848367	0.000000	0.000000	0.000000	1.599443	0.082721	0.098089	0.000000	0.000000	3.000000	49.000000	0.000000
21269.863447	0.103206	0.559550	-0.016640	62.214249	0.070790	57.810947	0.160280	0.000000	-0.832019	0.000000	0.000000	0.000000	1.599443	0.082721	0.098089	0.000000	0.000000	3.000000	49.000000	0.000000
21269.866781	0.108555	0.559753	-0.016294	62.214249	0.070790	57.810947	0.160280	0.000000	-0.832019	0.000000	0.000000	0.000000	1.604958	0.060701	0.103855	0.000000	0.000000	3.000000	49.000000	0.000000
21269.870114	0.108555	0.559753	-0.016294	62.214249	0.070790	57.810947	0.160280	0.000000	-0.832019	0.000000	0.000000	0.000000	1.604958	0.060701	0.103855	0.000000	0.000000	3.000000	49.000000	0.000000
21269.873447	0.108555	0.559753	-0.016294	62.354305	-3.018711	54.572418	0.427773	0.000000	-0.814710	0.000000	0.000000	0.000000	1.604958	0.060701	0.103855	0.000000	0.000000	3.000000	49.000000	0.000000
21269.876781	0.113996	0.559959	-0.015829	62.354305	-3.018711	54.572418	0.427773	0.000000	-0.814710	0.000000	0.000000	0.000000	1.632172	0.061810	0.139494	0.000000	0.000000	3.000000	49.000000	0.000000
21269.880114	0.113996	0.559959	-0.015829	62.354305	-3.018711	54.572418	0.427773	0.000000	-0.814710	0.000000	0.000000	0.000000	1.632172	0.061810	0.139494	0.000000	0.000000	3.000000	49.000000	0.000000
21269.883447	0.113996	0.559959	-0.015829	62.314774	-6.015357	51.795849	0.699802	0.000000	-0.791461	0.000000	0.000000	0.000000	1.632172	0.061810	0.139494	0.000000	0.000000	3.000000	49.000000	0.000000
21269.886781	0.119027	0.560111	-0.015372	62.314774	-6.015357	51.795849	0.699802	0.000000	-0.791461	0.000000	0.000000	0.000000	1.509271	0.045752	0.137041	0.000000	0.000000	3.000000	49.000000	0.000000
21269.890114	0.119027	0.560111	-0.015372	62.314774	-6.015357	51.795849	0.699802	0.000000	-0.791461	0.000000	0.000000	0.000000	1.509271	0.045752	0.137041	0.000000	0.000000	3.000000	49.000000	0.000000
21269.893447	0.119027	0.560111	-0.015372	62.007198	-9.723077	48.254105	0.951347	0.000000	-0.768620	0.000000	0.000000	0.000000	1.509271	0.045752	0.137041	0.000000	0.000000	3.000000	49.000000	0.000000
21269.896781	0.125370	0.560276	-0.014658	62.007198	-9.723077	48.254105	0.951347	0.000000	-0.768620	0.000000	0.000000	0.000000	1.902851	0.049579	0.214305	0.000000	0.000000	3.000000	49.000000	0.000000
21269.900114	0.125370	0.560276	-0.014658	62.007198	-9.723077	48.254105	0.951347	0.000000	-0.768620	0.000000	0.000000	0.000000	1.902851	0.049579	0.214305	0.000000	0.000000	3.000000	49.000000	0.000000
21269.903447	0.125370	0.560276	-0.014658	61.576355	-12.915161	44.790218	1.268489	0.000000	-0.732903	0.000000	0.000000	0.000000	1.902851	0.049579	0.214305	0.000000	0.000000	3.000000	49.000000	0.000000
21269.906781	0.131313	0.560341	-0.014045	61.576355	-12.915161	44.790218	1.268489	0.000000	-0.732903	0.000000	0.000000	0.000000	1.782828	0.019513	0.183769	0.000000	0.000000	3.000000	49.000000	0.000000
21269.910114	0.131313	0.560341	-0.014045	61.576355	-12.915161	44.790218	1.268489	0.000000	-0.732903	0.000000	0.000000	0.000000	1.782828	0.019513	0.183769	0.000000	0.000000	3.000000	49.000000	0.000000
21269.913447	0.131313	0.560341	-0.014045	61.147507	-15.902219	41.762123	1.565627	0.000000	-0.702275	0.000000	0.000000	0.000000	1.782828	0.019513	0.183769	0.000000	0.000000	3.000000	49.000000	0.000000
21269.916781	0.137510	0.560293	-0.013467	61.147507	-15.902219	41.762123	1.565627	0.000000	-0.702275	0.000000	0.000000	0.000000	1.859119	-0.014424	0.173427	0.000000	0.000000	3.000000	49.000000	0.000000
21269.920114	0.137510	0.560293	-0.013467	61.147507	-15.902219	41.762123	1.565627	0.000000	-0.702275	0.000000	0.000000	0.000000	1.859119	-0.014424	0.173427	0.000000	0.000000	3.000000	49.000000	0.000000
21269.923447	0.137510	0.560293	-0.013467	60.752415	-18.867636	39.283802	1.875481	0.000000	-0.673370	0.000000	0.000000	0.000000	1.859119	-0.014424	0.173427	0.000000	0.000000	3.000000	49.000000	0.000000
21269.926781	0.144041	0.560233	-0.012914	60.752415	-18.867636	39.283802	1.875481	0.000000	-0.673370	0.000000	0.000000	0.000000	1.959329	-0.018140	0.166014	0.000000	0.000000	3.000000	49.000000	0.000000
21269.930114	0.144041	0.560233	-0.012914	60.752415	-18.867636	39.283802	1.875481	0.000000	-0.673370	0.000000	0.000000	0.000000	1.959329	-0.018140	0.166014	0.000000	0.000000	3.000000	49.000000	0.000000
21269.933447	0.144041	0.560233	-0.012914	60.413578	-21.583696	37.501427	2.202035	0.000000	-0.645701	0.000000	0.000000	0.000000	1.959329	-0.018140	0.166014	0.000000	0.000000	3.000000	49.000000	0.000000
21269.936781	0.149823	0.560121	-0.012276	60.413578	-21.583696	37.501427	2.202035	0.000000	-0.645701	0.000000	0.000000	0.000000	1.734725	-0.033443	0.191336	0.000000	0.000000	3.000000	49.000000	0.000000
21269.940114	0.149823	0.560121	-0.012276	60.413578	-21.583696	37.501427	2.202035	0.000000	-0.645701	0.000000	0.000000	0.000000	1.734725	-0.033443	0.191336	0.000000	0.000000	3.000000	49.000000	0.000000
21269.943447	0.149823	0.560121	-0.012276	59.953815	-24.942526	35.378914	2.491156	0.000000	-0.613812	0.000000	0.000000	0.000000	1.734725	-0.033443	0.191336	0.000000	0.000000	3.000000	49.000000	0.000000
21269.946781	0.156831	0.560055	-0.011158	59.953815	-24.942526	35.378914	2.491156	0.000000	-0.613812	0.000000	0.000000	0.000000	2.102240	-0.019982	0.335510	0.000000	0.000000	3.000000	49.000000	0.000000
21269.950114	0.156831	0.560055	-0.011158	59.953815	-24.942526	35.378914	2.491156	0.000000	-0.613812	0.000000	0.000000	0.000000	2.102240	-0.019982	0.335510	0.000000	0.000000	3.000000	49.000000	0.000000
21269.953447	0.156831	0.560055	-0.011158	59.531757	-27.916071	32.986954	2.841529	0.000000	-0.557893	0.000000	0.000000	0.000000	2.102240	-0.019982	0.335510	0.000000	0.000000	3.000000	49.000000	0.000000
21269.956781	0.163045	0.560046	-0.009838	59.531757	-27.916071	32.986954	2.841529	0.000000	-0.557893	0.000000	0.000000	0.000000	1.864234	-0.002810	0.395977	0.000000	0.000000	3.000000	49.000000	0.000000
21269.960114	0.163045	0.560046	-0.009838	59.531757	-27.916071	32.986954	2.841529	0.000000	-0.557893	0.000000	0.000000	0.000000	1.864234	-0.002810	0.395977	0.000000	0.000000	3.000000	49.000000	0.000000
21269.963447	0.163045	0.560046	-0.009838	59.288158	-30.464409	30.586973	3.152235	0.000000	-0.491897	0.000000	0.000000	0.000000	1.864234	-0.002810	0.395977	0.000000	0.000000	3.000000	49.000000	0.000000
21269.966781	0.168456	0.560068	-0.008414	59.288158	-30.464409	30.586973	3.152235	0.000000	-0.491897	0.000000	0.000000	0.000000	1.623340	0.006772	0.427168	0.000000	0.000000	3.000000	49.000000	0.000000
21269.970114	0.168456	0.560068	-0.008414	59.288158	-30.464409	30.586973	3.152235	0.000000	-0.491897	0.000000	0.000000	0.000000	1.623340	0.006772	0.427168	0.000000	0.000000	3.000000	49.000000	0.000000
21269.973447	0.168456	0.560068	-0.008414	59.260681	-33.440155	27.999380	3.422791	0.000000	-0.420703	0.000000	0.000000	0.000000	1.623340	0.006772	0.427168	0.000000	0.000000	3.000000	49.000000	0.000000
21269.976781	0.174808	0.560177	-0.006509	59.260681	-33.440155	27.999380	3.422791	0.000000	-0.420703	0.000000	0.000000	0.000000	1.905735	0.032570	0.571604	0.000000	0.000000	3.000000	49.000000	0.000000
21269.980114	0.174808	0.560177	-0.006509	59.260681	-33.440155	27.999380	3.422791	0.000000	-0.420703	0.000000	0.000000	0.000000	1.905735	0.032570	0.571604	0.000000	0.000000	3.000000	49.000000	0.000000
21269.983447	0.174808	0.560177	-0.006509	59.365635	-36.084030	25.901453	3.740414	0.000000	-0.325435	0.000000	0.000000	0.000000	1.905735	0.032570	0.571604	0.000000	0.000000	3.000000	49.000000	0.000000
21269.986781	0.180314	0.560440	-0.004469	59.365635	-36.084030	25.901453	3.740414	0.000000	-0.325435	0.000000	0.000000	0.000000	1.651569	0.078890	0.611850	0.000000	0.000000	3.000000	49.000000	0.000000
21269.990114	0.180314	0.560440	-0.004469	59.365635	-36.084030	25.901453	3.740414	0.000000	-0.325435	0.000000	0.000000	0.000000	1.651569	0.078890	0.611850	0.000000	0.000000	3.000000	49.000000	0.000000
21269.993447	0.180314	0.560440	-0.004469	59.577343	-38.683262	23.976688	4.015676	0.000000	-0.223460	0.000000	0.000000	0.000000	1.651569	0.078890	0.611850	0.000000	0.000000	3.000000	49.000000	0.000000
21269.996781	0.185415	0.560789	-0.002249	59.577343	-38.683262	23.976688	4.015676	0.000000	-0.223460	0.000000	0.000000	0.000000	1.530398	0.104843	0.665985	0.000000	0.000000	3.000000	49.000000	0.000000
21270.000114	0.185415	0.560789	-0.002249	59.577343	-38.683262	23.976688	4.015676	0.000000	-0.223460	0.000000	0.000000	0.000000	1.530398	0.104843	0.665985	0.000000	0.000000	3.000000	49.000000	0.000000
21270.003447	0.185415	0.560789	-0.002249	59.916454	-41.278645	22.270147	4.270742	0.000000	-0.112463	0.000000	0.000000	0.000000	1.530398	0.104843	0.665985	0.000000	0.000000	3.000000	49.000000	0.000000
21270.006781	0.190297	0.561208	0.000136	59.916454	-41.278645	22.270147	4.270742	0.000000	-0.112463	0.000000	0.000000	0.000000	1.464680	0.125688	0.715474	0.000000	0.000000	3.000000	49.000000	0.000000
21270.010114	0.190297	0.561208	0.000136	59.916454	-41.278645	22.270147	4.270742	0.000000	-0.112463	0.000000	0.000000	0.000000	1.464680	0.125688	0.715474	0.000000	0.000000	3.000000	49.000000	0.000000
21270.013447	0.190297	0.561208	0.000136	60.428398	-43.883900	20.768114	4.514855	0.000000	0.006783	0.000000	0.000000	0.000000	1.464680	0.125688	0.715474	0.000000	0.000000	3.000000	49.000000	0.000000
21270.016781	0.195017	0.561652	0.002654	60.428398	-43.883900	20.768114	4.514855	0.000000	0.006783	0.000000	0.000000	0.000000	1.416094	0.133227	0.755496	0.000000	0.000000	3.000000	49.000000	0.000000
21270.020114	0.195017	0.561652	0.002654	60.428398	-43.883900	20.768114	4.514855	0.000000	0.006783	0.000000	0.000000	0.000000	1.416094	0.133227	0.755496	0.000000	0.000000	3.000000	49.000000	0.000000
21270.023447	0.195017	0.561652	0.002654	61.147995	-46.120193	19.770601	4.750871	0.000000	0.132699	0.000000	0.000000	0.000000	1.416094	0.133227	0.755496	0.000000	0.000000	3.000000	49.000000	0.000000
21270.026781	0.199601	0.562139	0.005317	61.147995	-46.120193	19.770601	4.750871	0.000000	0.132699	0.000000	0.000000	0.000000	1.375199	0.146093	0.798989	0.000000	0.000000	3.000000	49.000000	0.000000
21270.030114	0.199601	0.562139	0.005317	61.147995	-46.120193	19.770601	4.750871	0.000000	0.132699	0.000000	0.000000	0.000000	1.375199	0.146093	0.798989	0.000000	0.000000	3.000000	49.000000	0.000000
21270.033447	0.199601	0.562139	0.005317	62.033276	-47.264668	19.792452	4.980071	0.000000	0.265864	0.000000	0.000000	0.000000	1.375199	0.146093	0.798989	0.000000	0.000000	3.000000	49.000000	0.000000
21270.036781	0.204177	0.562703	0.008248	62.033276	-47.264668	19.792452	4.980071	0.000000	0.265864	0.000000	0.000000	0.000000	1.372714	0.169063	0.879194	0.000000	0.000000	3.000000	49.000000	0.000000
21270.040114	0.204177	0.562703	0.008248	62.033276	-47.264668	19.792452	4.980071	0.000000	0.265864	0.000000	0.000000	0.000000	1.372714	0.169063	0.879194	0.000000	0.000000	3.000000	49.000000	0.000000
21270.043447	0.204177	0.562703	0.008248	62.975876	-47.511780	20.579094	4.984403	0.000000	0.394626	0.000000	0.000000	0.000000	1.372714	0.169063	0.879194	0.000000	0.000000	3.000000	49.000000	0.000000
21270.046781	0.208714	0.563298	0.011377	62.975876	-47.511780	20.579094	4.984403	0.000000	0.394626	0.000000	0.000000	0.000000	1.361022	0.178449	0.938704	0.000000	0.000000	3.000000	49.000000	0.000000
21270.050114	0.208714	0.563298	0.011377	62.975876	-47.511780	20.579094	4.984403	0.000000	0.394626	0.000000	0.000000	0.000000	1.361022	0.178449	0.938704	0.000000	0.000000	3.000000	49.000000	0.000000
21270.053447	0.208714	0.563298	0.011377	63.882229	-47.433670	21.607054	4.972844	0.000000	0.520409	0.000000	0.000000	0.000000	1.361022	0.178449	0.938704	0.000000	0.000000	3.000000	49.000000	0.000000
21270.056781	0.213040	0.563935	0.014687	63.882229	-47.433670	21.607054	4.972844	0.000000	0.520409	0.000000	0.000000	0.000000	1.297936	0.191100	0.993121	0.000000	0.000000	3.000000	49.000000	0.000000
21270.060114	0.213040	0.563935	0.014687	63.882229	-47.433670	21.607054	4.972844	0.000000	0.520409	0.000000	0.000000	0.000000	1.297936	0.191100	0.993121	0.000000	0.000000	3.000000	49.000000	0.000000
21270.063447	0.213040	0.563935	0.014687	64.604706	-47.270779	22.532907	4.958323	0.000000	0.644235	0.000000	0.000000	0.000000	1.297936	0.191100	0.993121	0.000000	0.000000	3.000000	49.000000	0.000000
21270.066781	0.216733	0.564508	0.017807	64.604706	-47.270779	22.532907	4.958323	0.000000	0.644235	0.000000	0.000000	0.000000	1.107813	0.171956	0.935940	0.000000	0.000000	3.000000	49.000000	0.000000
21270.070114	0.216733	0.564508	0.017807	64.604706	-47.270779	22.532907	4.958323	0.000000	0.644235	0.000000	0.000000	0.000000	1.107813	0.171956	0.935940	0.000000	0.000000	3.000000	49.000000	0.000000
21270.073447	0.216733	0.564508	0.017807	65.276329	-46.959354	23.561121	4.942820	0.000000	0.754007	0.000000	0.000000	0.000000	1.107813	0.171956	0.935940	0.000000	0.000000	3.000000	49.000000	0.000000
21270.076781	0.220624	0.565196	0.021393	65.276329	-46.959354	23.561121	4.942820	0.000000	0.754007	0.000000	0.000000	0.000000	1.167236	0.206460	1.075688	0.000000	0.000000	3.000000	49.000000	0.000000
21270.080114	0.220624	0.565196	0.021393	65.276329	-46.959354	23.561121	4.942820	0.000000	0.754007	0.000000	0.000000	0.000000	1.167236	0.206460	1.075688	0.000000	0.000000	3.000000	49.000000	0.000000
21270.083447	0.220624	0.565196	0.021393	65.888412	-46.542545	24.652649	4.923174	0.000000	0.873130	0.000000	0.000000	0.000000	1.167236	0.206460	1.075688	0.000000	0.000000	3.000000	49.000000	0.000000
21270.086781	0.224632	0.566010	0.025380	65.888412	-46.542545	24.652649	4.923174	0.000000	0.873130	0.000000	0.000000	0.000000	1.202505	0.244209	1.196210	0.000000	0.000000	3.000000	49.000000	0.000000
21270.090114	0.224632	0.566010	0.025380	65.888412	-46.542545	24.652649	4.923174	0.000000	0.873130	0.000000	0.000000	0.000000	1.202505	0.244209	1.196210	0.000000	0.000000	3.000000	49.000000	0.000000
21270.093447	0.224632	0.566010	0.025380	66.372978	-46.318943	25.453489	4.899444	0.000000	0.997724	0.000000	0.000000	0.000000	1.202505	0.244209	1.196210	0.000000	0.000000	3.000000	49.000000	0.000000
21270.096781	0.228050	0.566739	0.029038	66.372978	-46.318943	25.453489	4.899444	0.000000	0.997724	0.000000	0.000000	0.000000	1.025358	0.218594	1.097255	0.000000	0.000000	3.000000	49.000000	0.000000
21270.100114	0.228050	0.566739	0.029038	66.372978	-46.318943	25.453489	4.899444	0.000000	0.997724	0.000000	0.000000	0.000000	1.025358	0.218594	1.097255	0.000000	0.000000	3.000000	49.000000	0.000000
21270.103447	0.228050	0.566739	0.029038	66.782616	-46.561352	25.749809	4.876195	0.000000	1.105765	0.000000	0.000000	0.000000	1.025358	0.218594	1.097255	0.000000	0.000000	3.000000	49.000000	0.000000
21270.106781	0.230962	0.567328	0.032282	66.782616	-46.561352	25.749809	4.876195	0.000000	1.105765	0.000000	0.000000	0.000000	0.873673	0.176947	0.973378	0.000000	0.000000	3.000000	49.000000	0.000000
21270.110114	0.230962	0.567328	0.032282	66.782616	-46.561352	25.749809	4.876195	0.000000	1.105765	0.000000	0.000000	0.000000	0.873673	0.176947	0.973378	0.000000	0.000000	3.000000	49.000000	0.000000
21270.113447	0.230962	0.567328	0.032282	67.298645	-47.506420	25.536192	4.854684	0.000000	1.196681	0.000000	0.000000	0.000000	0.873673	0.176947	0.973378	0.000000	0.000000	3.000000	49.000000	0.000000
21270.116781	0.234236	0.567938	0.036244	67.298645	-47.506420	25.536192	4.854684	0.000000	1.196681	0.000000	0.000000	0.000000	0.982252	0.182915	1.188513	0.000000	0.000000	3.000000	49.000000	0.000000
21270.120114	0.234236	0.567938	0.036244	67.298645	-47.506420	25.536192	4.854684	0.000000	1.196681	0.000000	0.000000	0.000000	0.982252	0.182915	1.188513	0.000000	0.000000	3.000000	49.000000	0.000000
21270.123447	0.234236	0.567938	0.036244	67.804085	-48.610863	25.143692	4.827144	0.000000	1.303333	0.000000	0.000000	0.000000	0.982252	0.182915	1.188513	0.000000	0.000000	3.000000	49.000000	0.000000
21270.126781	0.237056	0.568420	0.039928	67.804085	-48.610863	25.143692	4.827144	0.000000	1.303333	0.000000	0.000000	0.000000	0.845870	0.144459	1.105196	0.000000	0.000000	3.000000	49.000000	0.000000
21270.130114	0.237056	0.568420	0.039928	67.804085	-48.610863	25.143692	4.827144	0.000000	1.303333	0.000000	0.000000	0.000000	0.845870	0.144459	1.105196	0.000000	0.000000	3.000000	49.000000	0.000000
21270.133447	0.237056	0.568420	0.039928	68.321404	-49.749340	24.685808	4.800440	0.000000	1.398491	0.000000	0.000000	0.000000	0.845870	0.144459	1.105196	0.000000	0.000000	3.000000	49.000000	0.000000
21270.136781	0.239762	0.568780	0.043644	68.321404	-49.749340	24.685808	4.800440	0.000000	1.398491	0.000000	0.000000	0.000000	0.811898	0.108064	1.114731	0.000000	0.000000	3.000000	49.000000	0.000000
21270.140114	0.239762	0.568780	0.043644	68.321404	-49.749340	24.685808	4.800440	0.000000	1.398491	0.000000	0.000000	0.000000	0.811898	0.108064	1.114731	0.000000	0.000000	3.000000	49.000000	0.000000
21270.143447	0.239762	0.568780	0.043644	68.820259	-50.897327	23.881041	4.772711	0.000000	1.490378	0.000000	0.000000	0.000000	0.811898	0.108064	1.114731	0.000000	0.000000	3.000000	49.000000	0.000000
21270.146781	0.242293	0.569058	0.047391	68.820259	-50.897327	23.881041	4.772711	0.000000	1.490378	0.000000	0.000000	0.000000	0.759098	0.083576	1.124172	0.000000	0.000000	3.000000	49.000000	0.000000
21270.150114	0.242293	0.569058	0.047391	68.820259	-50.897327	23.881041	4.772711	0.000000	1.490378	0.000000	0.000000	0.000000	0.759098	0.083576	1.124172	0.000000	0.000000	3.000000	49.000000	0.000000
21270.153447	0.242293	0.569058	0.047391	69.253960	-52.083595	22.560715	4.743816	0.000000	1.579940	0.000000	0.000000	0.000000	0.759098	0.083576	1.124172	0.000000	0.000000	3.000000	49.000000	0.000000
21270.156781	0.244593	0.569258	0.051130	69.253960	-52.083595	22.560715	4.743816	0.000000	1.579940	0.000000	0.000000	0.000000	0.690117	0.059910	1.121712	0.000000	0.000000	3.000000	49.000000	0.000000
21270.160114	0.244593	0.569258	0.051130	69.253960	-52.083595	22.560715	4.743816	0.000000	1.579940	0.000000	0.000000	0.000000	0.690117	0.059910	1.121712	0.000000	0.000000	3.000000	49.000000	0.000000
21270.163447	0.244593	0.569258	0.051130	69.575111	-53.190159	21.188360	4.713956	0.000000	1.666916	0.000000	0.000000	0.000000	0.690117	0.059910	1.121712	0.000000	0.000000	3.000000	49.000000	0.000000
21270.166781	0.246522	0.569358	0.054454	69.575111	-53.190159	21.188360	4.713956	0.000000	1.666916	0.000000	0.000000	0.000000	0.578602	0.030055	0.997301	0.000000	0.000000	3.000000	49.000000	0.000000
21270.170114	0.246522	0.569358	0.054454	69.575111	-53.190159	21.188360	4.713956	0.000000	1.666916	0.000000	0.000000	0.000000	0.578602	0.030055	0.997301	0.000000	0.000000	3.000000	49.000000	0.000000
21270.173447	0.246522	0.569358	0.054454	69.888664	-54.598206	19.734188	4.686792	0.000000	1.741831	0.000000	0.000000	0.000000	0.578602	0.030055	0.997301	0.000000	0.000000	3.000000	49.000000	0.000000
21270.176781	0.248598	0.569440	0.058388	69.888664	-54.598206	19.734188	4.686792	0.000000	1.741831	0.000000	0.000000	0.000000	0.622944	0.024643	1.180233	0.000000	0.000000	3.000000	49.000000	0.000000
21270.180114	0.248598	0.569440	0.058388	69.888664	-54.598206	19.734188	4.686792	0.000000	1.741831	0.000000	0.000000	0.000000	0.622944	0.024643	1.180233	0.000000	0.000000	3.000000	49.000000	0.000000
21270.183447	0.248598	0.569440	0.058388	70.115387	-55.742950	18.670549	4.653645	0.000000	1.828548	0.000000	0.000000	0.000000	0.622944	0.024643	1.180233	0.000000	0.000000	3.000000	49.000000	0.000000
21270.186781	0.250168	0.569452	0.061581	70.115387	-55.742950	18.670549	4.653645	0.000000	1.828548	0.000000	0.000000	0.000000	0.470916	0.003463	0.957792	0.000000	0.000000	3.000000	49.000000	0.000000
21270.190114	0.250168	0.569452	0.061581	70.115387	-55.742950	18.670549	4.653645	0.000000	1.828548	0.000000	0.000000	0.000000	0.470916	0.003463	0.957792	0.000000	0.000000	3.000000	49.000000	0.000000
21270.193447	0.250168	0.569452	0.061581	70.413971	-57.095127	17.318817	4.626127	0.000000	1.897089	0.000000	0.000000	0.000000	0.470916	0.003463	0.957792	0.000000	0.000000	3.000000	49.000000	0.000000
21270.196781	0.251960	0.569357	0.065233	70.413971	-57.095127	17.318817	4.626127	0.000000	1.897089	0.000000	0.000000	0.000000	0.537493	-0.028498	1.095590	0.000000	0.000000	3.000000	49.000000	0.000000
21270.200114	0.251960	0.569357	0.065233	70.413971	-57.095127	17.318817	4.626127	0.000000	1.897089	0.000000	0.000000	0.000000	0.537493	-0.028498	1.095590	0.000000	0.000000	3.000000	49.000000	0.000000
21270.203447	0.251960	0.569357	0.065233	70.727501	-58.189587	16.291187	4.594547	0.000000	1.972342	0.000000	0.000000	0.000000	0.537493	-0.028498	1.095590	0.000000	0.000000	3.000000	49.000000	0.000000
21270.206781	0.253338	0.569178	0.068092	70.727501	-58.189587	16.291187	4.594547	0.000000	1.972342	0.000000	0.000000	0.000000	0.413627	-0.053791	0.857662	0.000000	0.000000	3.000000	49.000000	0.000000
21270.210114	0.253338	0.569178	0.068092	70.727501	-58.189587	16.291187	4.594547	0.000000	1.972342	0.000000	0.000000	0.000000	0.413627	-0.053791	0.857662	0.000000	0.000000	3.000000	49.000000	0.000000
21270.213447	0.253338	0.569178	0.068092	71.195648	-59.547871	15.147123	4.569704	0.000000	2.029238	0.000000	0.000000	0.000000	0.413627	-0.053791	0.857662	0.000000	0.000000	3.000000	49.000000	0.000000
21270.216781	0.254925	0.568849	0.071381	71.195648	-59.547871	15.147123	4.569704	0.000000	2.029238	0.000000	0.000000	0.000000	0.475904	-0.098698	0.986768	0.000000	0.000000	3.000000	49.000000	0.000000
21270.220114	0.254925	0.568849	0.071381	71.195648	-59.547871	15.147123	4.569704	0.000000	2.029238	0.000000	0.000000	0.000000	0.475904	-0.098698	0.986768	0.000000	0.000000	3.000000	49.000000	0.000000
21270.223447	0.254925	0.568849	0.071381	71.651672	-60.775589	14.127124	4.541163	0.000000	2.092329	0.000000	0.000000	0.000000	0.475904	-0.098698	0.986768	0.000000	0.000000	3.000000	49.000000	0.000000
21270.226781	0.256277	0.568439	0.074185	71.651672	-60.775589	14.127124	4.541163	0.000000	2.092329	0.000000	0.000000	0.000000	0.405670	-0.122801	0.841149	0.000000	0.000000	3.000000	49.000000	0.000000
21270.230114	0.256277	0.568439	0.074185	71.651672	-60.775589	14.127124	4.541163	0.000000	2.092329	0.000000	0.000000	0.000000	0.405670	-0.122801	0.841149	0.000000	0.000000	3.000000	49.000000	0.000000
21270.233447	0.256277	0.568439	0.074185	72.035141	-61.825123	13.156431	4.516909	0.000000	2.144186	0.000000	0.000000	0.000000	0.405670	-0.122801	0.841149	0.000000	0.000000	3.000000	49.000000	0.000000
21270.236781	0.257408	0.568020	0.076595	72.035141	-61.825123	13.156431	4.516909	0.000000	2.144186	0.000000	0.000000	0.000000	0.339380	-0.125913	0.723120	0.000000	0.000000	3.000000	49.000000	0.000000
21270.240114	0.257408	0.568020	0.076595	72.035141	-61.825123	13.156431	4.516909	0.000000	2.144186	0.000000	0.000000	0.000000	0.339380	-0.125913	0.723120	0.000000	0.000000	3.000000	49.000000	0.000000
21270.243447	0.257408	0.568020	0.076595	72.362297	-62.834686	12.160659	4.495968	0.000000	2.187754	0.000000	0.000000	0.000000	0.339380	-0.125913	0.723120	0.000000	0.000000	3.000000	49.000000	0.000000
21270.246781	0.258547	0.567539	0.079088	72.362297	-62.834686	12.160659	4.495968	0.000000	2.187754	0.000000	0.000000	0.000000	0.341794	-0.144078	0.747826	0.000000	0.000000	3.000000	49.000000	0.000000
21270.250114	0.258547	0.567539	0.079088	72.362297	-62.834686	12.160659	4.495968	0.000000	2.187754	0.000000	0.000000	0.000000	0.341794	-0.144078	0.747826	0.000000	0.000000	3.000000	49.000000	0.000000
21270.253447	0.258547	0.567539	0.079088	72.569511	-63.637180	11.417822	4.474229	0.000000	2.231876	0.000000	0.000000	0.000000	0.341794	-0.144078	0.747826	0.000000	0.000000	3.000000	49.000000	0.000000
21270.256781	0.259575	0.567048	0.081415	72.569511	-63.637180	11.417822	4.474229	0.000000	2.231876	0.000000	0.000000	0.000000	0.308185	-0.147463	0.698055	0.000000	0.000000	3.000000	49.000000	0.000000
21270.260114	0.259575	0.567048	0.081415	72.569511	-63.637180	11.417822	4.474229	0.000000	2.231876	0.000000	0.000000	0.000000	0.308185	-0.147463	0.698055	0.000000	0.000000	3.000000	49.000000	0.000000
21270.263447	0.259575	0.567048	0.081415	72.689827	-64.164932	10.986382	4.453818	0.000000	2.272336	0.000000	0.000000	0.000000	0.308185	-0.147463	0.698055	0.000000	0.000000	3.000000	49.000000	0.000000
21270.266781	0.260552	0.566540	0.083507	72.689827	-64.164932	10.986382	4.453818	0.000000	2.272336	0.000000	0.000000	0.000000	0.293023	-0.152302	0.627723	0.000000	0.000000	3.000000	49.000000	0.000000
21270.270114	0.260552	0.566540	0.083507	72.689827	-64.164932	10.986382	4.453818	0.000000	2.272336	0.000000	0.000000	0.000000	0.293023	-0.152302	0.627723	0.000000	0.000000	3.000000	49.000000	0.000000
21270.273447	0.260552	0.566540	0.083507	72.776047	-64.339371	10.894007	4.435851	0.000000	2.307212	0.000000	0.000000	0.000000	0.293023	-0.152302	0.627723	0.000000	0.000000	3.000000	49.000000	0.000000
21270.276781	0.261527	0.566038	0.085465	72.776047	-64.339371	10.894007	4.435851	0.000000	2.307212	0.000000	0.000000	0.000000	0.292566	-0.150720	0.587383	0.000000	0.000000	3.000000	49.000000	0.000000
21270.280114	0.261527	0.566038	0.085465	72.776047	-64.339371	10.894007	4.435851	0.000000	2.307212	0.000000	0.000000	0.000000	0.292566	-0.150720	0.587383	0.000000	0.000000	3.000000	49.000000	0.000000
21270.283447	0.261527	0.566038	0.085465	72.858162	-64.120071	11.180988	4.419492	0.000000	2.338395	0.000000	0.000000	0.000000	0.292566	-0.150720	0.587383	0.000000	0.000000	3.000000	49.000000	0.000000
21270.286781	0.262472	0.565496	0.087229	72.858162	-64.120071	11.180988	4.419492	0.000000	2.338395	0.000000	0.000000	0.000000	0.283658	-0.162632	0.529101	0.000000	0.000000	3.000000	49.000000	0.000000
21270.290114	0.262472	0.565496	0.087229	72.858162	-64.120071	11.180988	4.419492	0.000000	2.338395	0.000000	0.000000	0.000000	0.283658	-0.162632	0.529101	0.000000	0.000000	3.000000	49.000000	0.000000
21270.293447	0.262472	0.565496	0.087229	72.943748	-63.837257	11.519405	4.405250	0.000000	2.365115	0.000000	0.000000	0.000000	0.283658	-0.162632	0.529101	0.000000	0.000000	3.000000	49.000000	0.000000
21270.296781	0.263401	0.564948	0.088891	72.943748	-63.837257	11.519405	4.405250	0.000000	2.365115	0.000000	0.000000	0.000000	0.278710	-0.164430	0.498589	0.000000	0.000000	3.000000	49.000000	0.000000
21270.300114	0.263401	0.564948	0.088891	72.943748	-63.837257	11.519405	4.405250	0.000000	2.365115	0.000000	0.000000	0.000000	0.278710	-0.164430	0.498589	0.000000	0.000000	3.000000	49.000000	0.000000
21270.303447	0.263401	0.564948	0.088891	73.057518	-63.596848	11.833970	4.392153	0.000000	2.389349	0.000000	0.000000	0.000000	0.278710	-0.164430	0.498589	0.000000	0.000000	3.000000	49.000000	0.000000
21270.306781	0.264212	0.564408	0.090373	73.057518	-63.596848	11.833970	4.392153	0.000000	2.389349	0.000000	0.000000	0.000000	0.243349	-0.161803	0.444738	0.000000	0.000000	3.000000	49.000000	0.000000
21270.310114	0.264212	0.564408	0.090373	73.057518	-63.596848	11.833970	4.392153	0.000000	2.389349	0.000000	0.000000	0.000000	0.243349	-0.161803	0.444738	0.000000	0.000000	3.000000	49.000000	0.000000
21270.313447	0.264212	0.564408	0.090373	73.222870	-63.381718	12.162475	4.380442	0.000000	2.410752	0.000000	0.000000	0.000000	0.243349	-0.161803	0.444738	0.000000	0.000000	3.000000	49.000000	0.000000
21270.316781	0.265033	0.563858	0.091807	73.222870	-63.381718	12.162475	4.380442	0.000000	2.410752	0.000000	0.000000	0.000000	0.246104	-0.165173	0.430129	0.000000	0.000000	3.000000	49.000000	0.000000
21270.320114	0.265033	0.563858	0.091807	73.222870	-63.381718	12.162475	4.380442	0.000000	2.410752	0.000000	0.000000	0.000000	0.246104	-0.165173	0.430129	0.000000	0.000000	3.000000	49.000000	0.000000
21270.323447	0.265033	0.563858	0.091807	73.345970	-63.199543	12.420131	4.369411	0.000000	2.430688	0.000000	0.000000	0.000000	0.246104	-0.165173	0.430129	0.000000	0.000000	3.000000	49.000000	0.000000
21270.326781	0.265594	0.563461	0.092835	73.345970	-63.199543	12.420131	4.369411	0.000000	2.430688	0.000000	0.000000	0.000000	0.168222	-0.119131	0.308447	0.000000	0.000000	3.000000	49.000000	0.000000
21270.330114	0.265594	0.563461	0.092835	73.345970	-63.199543	12.420131	4.369411	0.000000	2.430688	0.000000	0.000000	0.000000	0.168222	-0.119131	0.308447	0.000000	0.000000	3.000000	49.000000	0.000000
21270.333447	0.265594	0.563461	0.092835	73.448555	-62.969460	12.718074	4.361373	0.000000	2.445081	0.000000	0.000000	0.000000	0.168222	-0.119131	0.308447	0.000000	0.000000	3.000000	49.000000	0.000000
21270.336781	0.266137	0.563047	0.093893	73.448555	-62.969460	12.718074	4.361373	0.000000	2.445081	0.000000	0.000000	0.000000	0.162939	-0.123931	0.317381	0.000000	0.000000	3.000000	49.000000	0.000000
21270.340114	0.266137	0.563047	0.093893	73.448555	-62.969460	12.718074	4.361373	0.000000	2.445081	0.000000	0.000000	0.000000	0.162939	-0.123931	0.317381	0.000000	0.000000	3.000000	49.000000	0.000000
21270.343447	0.266137	0.563047	0.093893	73.510414	-62.687073	13.024703	4.352927	0.000000	2.460087	0.000000	0.000000	0.000000	0.162939	-0.123931	0.317381	0.000000	0.000000	3.000000	49.000000	0.000000
21270.346781	0.266490	0.562757	0.094625	73.510414	-62.687073	13.024703	4.352927	0.000000	2.460087	0.000000	0.000000	0.000000	0.105994	-0.087117	0.219483	0.000000	0.000000	3.000000	49.000000	0.000000
21270.350114	0.266490	0.562757	0.094625	73.510414	-62.687073	13.024703	4.352927	0.000000	2.460087	0.000000	0.000000	0.000000	0.105994	-0.087117	0.219483	0.000000	0.000000	3.000000	49.000000	0.000000
21270.353447	0.266490	0.562757	0.094625	73.555367	-62.159210	13.517986	4.346965	0.000000	2.470606	0.000000	0.000000	0.000000	0.105994	-0.087117	0.219483	0.000000	0.000000	3.000000	49.000000	0.000000
21270.356781	0.266788	0.562499	0.095376	73.555367	-62.159210	13.517986	4.346965	0.000000	2.470606	0.000000	0.000000	0.000000	0.089394	-0.077434	0.225293	0.000000	0.000000	3.000000	49.000000	0.000000
21270.360114	0.266788	0.562499	0.095376	73.555367	-62.159210	13.517986	4.346965	0.000000	2.470606	0.000000	0.000000	0.000000	0.089394	-0.077434	0.225293	0.000000	0.000000	3.000000	49.000000	0.000000
21270.363447	0.266788	0.562499	0.095376	73.601105	-61.407150	14.250512	4.340448	0.000000	2.482038	0.000000	0.000000	0.000000	0.089394	-0.077434	0.225293	0.000000	0.000000	3.000000	49.000000	0.000000
21270.366781	0.266788	0.562499	0.095376	73.601105	-61.407150	14.250512	4.340448	0.000000	2.482038	0.000000	0.000000	0.000000	0.089394	-0.077434	0.225293	0.000000	0.000000	3.000000	49.000000	0.000000
21270.370114	0.267007	0.562288	0.096031	73.601105	-61.407150	14.250512	4.340448	0.000000	2.482038	0.000000	0.000000	0.000000	0.065758	-0.063179	0.196576	0.000000	0.000000	3.000000	49.000000	0.000000
21270.373447	0.267007	0.562288	0.096031	73.673050	-60.442448	15.213917	4.340448	0.000000	2.482038	0.000000	0.000000	0.000000	0.065758	-0.063179	0.196576	0.000000	0.000000	3.000000	49.000000	0.000000
21270.376781	0.267136	0.562124	0.096700	73.673050	-60.442448	15.213917	4.340448	0.000000	2.482038	0.000000	0.000000	0.000000	0.038507	-0.049205	0.200663	0.000000	0.000000	3.000000	49.000000	0.000000
21270.380114	0.267136	0.562124	0.096700	73.673050	-60.442448	15.213917	4.340448	0.000000	2.482038	0.000000	0.000000	0.000000	0.038507	-0.049205	0.200663	0.000000	0.000000	3.000000	49.000000	0.000000
21270.383447	0.267136	0.562124	0.096700	73.752571	-59.671841	16.011568	4.327835	0.000000	2.503966	0.000000	0.000000	0.000000	0.038507	-0.049205	0.200663	0.000000	0.000000	3.000000	49.000000	0.000000
21270.386781	0.267136	0.562124	0.096700	73.752571	-59.671841	16.011568	4.327835	0.000000	2.503966	0.000000	0.000000	0.000000	0.038507	-0.049205	0.200663	0.000000	0.000000	3.000000	49.000000	0.000000
21270.390114	0.267213	0.562016	0.097197	73.752571	-59.671841	16.011568	4.327835	0.000000	2.503966	0.000000	0.000000	0.000000	0.023263	-0.032441	0.149119	0.000000	0.000000	3.000000	49.000000	0.000000
21270.393447	0.267213	0.562016	0.097197	73.847435	-58.866192	16.853491	4.327835	0.000000	2.503966	0.000000	0.000000	0.000000	0.023263	-0.032441	0.149119	0.000000	0.000000	3.000000	49.000000	0.000000
21270.396781	0.267180	0.561975	0.097734	73.847435	-58.866192	16.853491	4.327835	0.000000	2.503966	0.000000	0.000000	0.000000	-0.009934	-0.012364	0.161187	0.000000	0.000000	3.000000	49.000000	0.000000
21270.400114	0.267180	0.561975	0.097734	73.847435	-58.866192	16.853491	4.327835	0.000000	2.503966	0.000000	0.000000	0.000000	-0.009934	-0.012364	0.161187	0.000000	0.000000	3.000000	49.000000	0.000000
21270.403447	0.267180	0.561975	0.097734	73.952415	-58.196709	17.547968	4.316502	0.000000	2.523452	0.000000	0.000000	0.000000	-0.009934	-0.012364	0.161187	0.000000	0.000000	3.000000	49.000000	0.000000
21270.406781	0.267020	0.561995	0.098279	73.952415	-58.196709	17.547968	4.316502	0.000000	2.523452	0.000000	0.000000	0.000000	-0.047902	0.005943	0.163538	0.000000	0.000000	3.000000	49.000000	0.000000
21270.410114	0.267020	0.561995	0.098279	73.952415	-58.196709	17.547968	4.316502	0.000000	2.523452	0.000000	0.000000	0.000000	-0.047902	0.005943	0.163538	0.000000	0.000000	3.000000	49.000000	0.000000
21270.413447	0.267020	0.561995	0.098279	74.071754	-57.646320	18.038719	4.309307	0.000000	2.535719	0.000000	0.000000	0.000000	-0.047902	0.005943	0.163538	0.000000	0.000000	3.000000	49.000000	0.000000
21270.416781	0.266773	0.562116	0.098847	74.071754	-57.646320	18.038719	4.309307	0.000000	2.535719	0.000000	0.000000	0.000000	-0.074091	0.036243	0.170225	0.000000	0.000000	3.000000	49.000000	0.000000
21270.420114	0.266773	0.562116	0.098847	74.071754	-57.646320	18.038719	4.309307	0.000000	2.535719	0.000000	0.000000	0.000000	-0.074091	0.036243	0.170225	0.000000	0.000000	3.000000	49.000000	0.000000
21270.423447	0.266773	0.562116	0.098847	74.209923	-57.283535	18.159733	4.301250	0.000000	2.549361	0.000000	0.000000	0.000000	-0.074091	0.036243	0.170225	0.000000	0.000000	3.000000	49.000000	0.000000
21270.426781	0.266773	0.562116	0.098847	74.209923	-57.283535	18.159733	4.301250	0.000000	2.549361	0.000000	0.000000	0.000000	-0.074091	0.036243	0.170225	0.000000	0.000000	3.000000	49.000000	0.000000
21270.430114	0.266388	0.562304	0.099467	74.209923	-57.283535	18.159733	4.301250	0.000000	2.549361	0.000000	0.000000	0.000000	-0.115457	0.056467	0.186009	0.000000	0.000000	3.000000	49.000000	0.000000
21270.433447	0.266388	0.562304	0.099467	74.364563	-57.133602	17.873358	4.301250	0.000000	2.549361	0.000000	0.000000	0.000000	-0.115457	0.056467	0.186009	0.000000	0.000000	3.000000	49.000000	0.000000
21270.436781	0.265815	0.562526	0.100170	74.364563	-57.133602	17.873358	4.301250	0.000000	2.549361	0.000000	0.000000	0.000000	-0.172079	0.066630	0.210814	0.000000	0.000000	3.000000	49.000000	0.000000
21270.440114	0.265815	0.562526	0.100170	74.364563	-57.133602	17.873358	4.301250	0.000000	2.549361	0.000000	0.000000	0.000000	-0.172079	0.066630	0.210814	0.000000	0.000000	3.000000	49.000000	0.000000
21270.443447	0.265815	0.562526	0.100170	74.564400	-57.082890	17.528643	4.279694	0.000000	2.585386	0.000000	0.000000	0.000000	-0.172079	0.066630	0.210814	0.000000	0.000000	3.000000	49.000000	0.000000
21270.446781	0.265082	0.562836	0.100950	74.564400	-57.082890	17.528643	4.279694	0.000000	2.585386	0.000000	0.000000	0.000000	-0.219779	0.092930	0.234172	0.000000	0.000000	3.000000	49.000000	0.000000
21270.450114	0.265082	0.562836	0.100950	74.564400	-57.082890	17.528643	4.279694	0.000000	2.585386	0.000000	0.000000	0.000000	-0.219779	0.092930	0.234172	0.000000	0.000000	3.000000	49.000000	0.000000
21270.453447	0.265082	0.562836	0.100950	74.825287	-57.027309	17.329081	4.265643	0.000000	2.608504	0.000000	0.000000	0.000000	-0.219779	0.092930	0.234172	0.000000	0.000000	3.000000	49.000000	0.000000
21270.456781	0.264192	0.563199	0.101813	74.825287	-57.027309	17.329081	4.265643	0.000000	2.608504	0.000000	0.000000	0.000000	-0.266967	0.109113	0.258867	0.000000	0.000000	3.000000	49.000000	0.000000
21270.460114	0.264192	0.563199	0.101813	74.825287	-57.027309	17.329081	4.265643	0.000000	2.608504	0.000000	0.000000	0.000000	-0.266967	0.109113	0.258867	0.000000	0.000000	3.000000	49.000000	0.000000
21270.463447	0.264192	0.563199	0.101813	75.145859	-56.969212	17.163832	4.249353	0.000000	2.634958	0.000000	0.000000	0.000000	-0.266967	0.109113	0.258867	0.000000	0.000000	3.000000	49.000000	0.000000
21270.466781	0.263151	0.563637	0.102771	75.145859	-56.969212	17.163832	4.249353	0.000000	2.634958	0.000000	0.000000	0.000000	-0.312476	0.131342	0.287378	0.000000	0.000000	3.000000	49.000000	0.000000
21270.470114	0.263151	0.563637	0.102771	75.145859	-56.969212	17.163832	4.249353	0.000000	2.634958	0.000000	0.000000	0.000000	-0.312476	0.131342	0.287378	0.000000	0.000000	3.000000	49.000000	0.000000
21270.473447	0.263151	0.563637	0.102771	75.516403	-56.882210	16.935076	4.230620	0.000000	2.664930	0.000000	0.000000	0.000000	-0.312476	0.131342	0.287378	0.000000	0.000000	3.000000	49.000000	0.000000
21270.476781	0.261950	0.564129	0.103809	75.516403	-56.882210	16.935076	4.230620	0.000000	2.664930	0.000000	0.000000	0.000000	-0.360204	0.147623	0.311508	0.000000	0.000000	3.000000	49.000000	0.000000
21270.480114	0.261950	0.564129	0.103809	75.516403	-56.882210	16.935076	4.230620	0.000000	2.664930	0.000000	0.000000	0.000000	-0.360204	0.147623	0.311508	0.000000	0.000000	3.000000	49.000000	0.000000
21270.483447	0.261950	0.564129	0.103809	75.944672	-56.776352	16.643267	4.209452	0.000000	2.698243	0.000000	0.000000	0.000000	-0.360204	0.147623	0.311508	0.000000	0.000000	3.000000	49.000000	0.000000
21270.486781	0.260651	0.564662	0.104921	75.944672	-56.776352	16.643267	4.209452	0.000000	2.698243	0.000000	0.000000	0.000000	-0.389613	0.159808	0.333529	0.000000	0.000000	3.000000	49.000000	0.000000
21270.490114	0.260651	0.564662	0.104921	75.944672	-56.776352	16.643267	4.209452	0.000000	2.698243	0.000000	0.000000	0.000000	-0.389613	0.159808	0.333529	0.000000	0.000000	3.000000	49.000000	0.000000
21270.493447	0.260651	0.564662	0.104921	76.425125	-56.634171	16.399544	4.186282	0.000000	2.734054	0.000000	0.000000	0.000000	-0.389613	0.159808	0.333529	0.000000	0.000000	3.000000	49.000000	0.000000
21270.496781	0.259239	0.565229	0.106073	76.425125	-56.634171	16.399544	4.186282	0.000000	2.734054	0.000000	0.000000	0.000000	-0.423765	0.170162	0.345574	0.000000	0.000000	3.000000	49.000000	0.000000
21270.500114	0.259239	0.565229	0.106073	76.425125	-56.634171	16.399544	4.186282	0.000000	2.734054	0.000000	0.000000	0.000000	-0.423765	0.170162	0.345574	0.000000	0.000000	3.000000	49.000000	0.000000
21270.503447	0.259239	0.565229	0.106073	76.921753	-56.465988	16.347839	4.161290	0.000000	2.771942	0.000000	0.000000	0.000000	-0.423765	0.170162	0.345574	0.000000	0.000000	3.000000	49.000000	0.000000
21270.506781	0.257727	0.565837	0.107297	76.921753	-56.465988	16.347839	4.161290	0.000000	2.771942	0.000000	0.000000	0.000000	-0.453665	0.182413	0.367072	0.000000	0.000000	3.000000	49.000000	0.000000
21270.510114	0.257727	0.565837	0.107297	76.921753	-56.465988	16.347839	4.161290	0.000000	2.771942	0.000000	0.000000	0.000000	-0.453665	0.182413	0.367072	0.000000	0.000000	3.000000	49.000000	0.000000
21270.513447	0.257727	0.565837	0.107297	77.422890	-56.242481	16.548960	4.134114	0.000000	2.812313	0.000000	0.000000	0.000000	-0.453665	0.182413	0.367072	0.000000	0.000000	3.000000	49.000000	0.000000
21270.516781	0.256155	0.566446	0.108540	77.422890	-56.242481	16.548960	4.134114	0.000000	2.812313	0.000000	0.000000	0.000000	-0.471410	0.182652	0.372881	0.000000	0.000000	3.000000	49.000000	0.000000
21270.520114	0.256155	0.566446	0.108540	77.422890	-56.242481	16.548960	4.134114	0.000000	2.812313	0.000000	0.000000	0.000000	-0.471410	0.182652	0.372881	0.000000	0.000000	3.000000	49.000000	0.000000
21270.523447	0.256155	0.566446	0.108540	77.945663	-55.949860	16.696871	4.105637	0.000000	2.853725	0.000000	0.000000	0.000000	-0.471410	0.182652	0.372881	0.000000	0.000000	3.000000	49.000000	0.000000
21270.526781	0.254354	0.567116	0.109926	77.945663	-55.949860	16.696871	4.105637	0.000000	2.853725	0.000000	0.000000	0.000000	-0.540356	0.200989	0.416064	0.000000	0.000000	3.000000	49.000000	0.000000
21270.530114	0.254354	0.567116	0.109926	77.945663	-55.949860	16.696871	4.105637	0.000000	2.853725	0.000000	0.000000	0.000000	-0.540356	0.200989	0.416064	0.000000	0.000000	3.000000	49.000000	0.000000
21270.533447	0.254354	0.567116	0.109926	78.312088	-55.651489	16.624943	4.072737	0.000000	2.900485	0.000000	0.000000	0.000000	-0.540356	0.200989	0.416064	0.000000	0.000000	3.000000	49.000000	0.000000
21270.536781	0.252910	0.567658	0.111109	78.312088	-55.651489	16.624943	4.072737	0.000000	2.900485	0.000000	0.000000	0.000000	-0.433093	0.162746	0.354801	0.000000	0.000000	3.000000	49.000000	0.000000
21270.540114	0.252910	0.567658	0.111109	78.312088	-55.651489	16.624943	4.072737	0.000000	2.900485	0.000000	0.000000	0.000000	-0.433093	0.162746	0.354801	0.000000	0.000000	3.000000	49.000000	0.000000
21270.543447	0.252910	0.567658	0.111109	78.655609	-55.295193	16.444620	4.044919	0.000000	2.939155	0.000000	0.000000	0.000000	-0.433093	0.162746	0.354801	0.000000	0.000000	3.000000	49.000000	0.000000
21270.546781	0.251245	0.568248	0.112454	78.655609	-55.295193	16.444620	4.044919	0.000000	2.939155	0.000000	0.000000	0.000000	-0.499751	0.176942	0.403514	0.000000	0.000000	3.000000	49.000000	0.000000
21270.550114	0.251245	0.568248	0.112454	78.655609	-55.295193	16.444620	4.044919	0.000000	2.939155	0.000000	0.000000	0.000000	-0.499751	0.176942	0.403514	0.000000	0.000000	3.000000	49.000000	0.000000
21270.553447	0.251245	0.568248	0.112454	78.938721	-54.911404	16.321238	4.012435	0.000000	2.983347	0.000000	0.000000	0.000000	-0.499751	0.176942	0.403514	0.000000	0.000000	3.000000	49.000000	0.000000
21270.556781	0.249573	0.568852	0.113870	78.938721	-54.911404	16.321238	4.012435	0.000000	2.983347	0.000000	0.000000	0.000000	-0.501345	0.181005	0.424819	0.000000	0.000000	3.000000	49.000000	0.000000
21270.560114	0.249573	0.568852	0.113870	78.938721	-54.911404	16.321238	4.012435	0.000000	2.983347	0.000000	0.000000	0.000000	-0.501345	0.181005	0.424819	0.000000	0.000000	3.000000	49.000000	0.000000
21270.563447	0.249573	0.568852	0.113870	79.171906	-54.531326	16.300283	3.978318	0.000000	3.028694	0.000000	0.000000	0.000000	-0.501345	0.181005	0.424819	0.000000	0.000000	3.000000	49.000000	0.000000
21270.566781	0.247945	0.569448	0.115320	79.171906	-54.531326	16.300283	3.978318	0.000000	3.028694	0.000000	0.000000	0.000000	-0.488649	0.179033	0.434964	0.000000	0.000000	3.000000	49.000000	0.000000
21270.570114	0.247945	0.569448	0.115320	79.171906	-54.531326	16.300283	3.978318	0.000000	3.028694	0.000000	0.000000	0.000000	-0.488649	0.179033	0.434964	0.000000	0.000000	3.000000	49.000000	0.000000
21270.573447	0.247945	0.569448	0.115320	79.381844	-54.653770	15.800523	3.943502	0.000000	3.073889	0.000000	0.000000	0.000000	-0.488649	0.179033	0.434964	0.000000	0.000000	3.000000	49.000000	0.000000
21270.576781	0.246369	0.570079	0.116831	79.381844	-54.653770	15.800523	3.943502	0.000000	3.073889	0.000000	0.000000	0.000000	-0.472604	0.189207	0.453252	0.000000	0.000000	3.000000	49.000000	0.000000
21270.580114	0.246369	0.570079	0.116831	79.381844	-54.653770	15.800523	3.943502	0.000000	3.073889	0.000000	0.000000	0.000000	-0.472604	0.189207	0.453252	0.000000	0.000000	3.000000	49.000000	0.000000
21270.583447	0.246369	0.570079	0.116831	79.590752	-55.800289	14.387912	3.907785	0.000000	3.119169	0.000000	0.000000	0.000000	-0.472604	0.189207	0.453252	0.000000	0.000000	3.000000	49.000000	0.000000
21270.586781	0.244761	0.570677	0.118353	79.590752	-55.800289	14.387912	3.907785	0.000000	3.119169	0.000000	0.000000	0.000000	-0.482441	0.179283	0.456732	0.000000	0.000000	3.000000	49.000000	0.000000
21270.590114	0.244761	0.570677	0.118353	79.590752	-55.800289	14.387912	3.907785	0.000000	3.119169	0.000000	0.000000	0.000000	-0.482441	0.179283	0.456732	0.000000	0.000000	3.000000	49.000000	0.000000
21270.593447	0.244761	0.570677	0.118353	79.796646	-57.579662	12.562657	3.870933	0.000000	3.164787	0.000000	0.000000	0.000000	-0.482441	0.179283	0.456732	0.000000	0.000000	3.000000	49.000000	0.000000
21270.596781	0.243254	0.571288	0.119900	79.796646	-57.579662	12.562657	3.870933	0.000000	3.164787	0.000000	0.000000	0.000000	-0.451973	0.183420	0.464098	0.000000	0.000000	3.000000	49.000000	0.000000
21270.600114	0.243254	0.571288	0.119900	79.796646	-57.579662	12.562657	3.870933	0.000000	3.164787	0.000000	0.000000	0.000000	-0.451973	0.183420	0.464098	0.000000	0.000000	3.000000	49.000000	0.000000
21270.603447	0.243254	0.571288	0.119900	79.999634	-59.469578	10.475839	3.834231	0.000000	3.209155	0.000000	0.000000	0.000000	-0.451973	0.183420	0.464098	0.000000	0.000000	3.000000	49.000000	0.000000
21270.606781	0.241830	0.571912	0.121580	79.999634	-59.469578	10.475839	3.834231	0.000000	3.209155	0.000000	0.000000	0.000000	-0.427459	0.187273	0.503764	0.000000	0.000000	3.000000	49.000000	0.000000
21270.610114	0.241830	0.571912	0.121580	79.999634	-59.469578	10.475839	3.834231	0.000000	3.209155	0.000000	0.000000	0.000000	-0.427459	0.187273	0.503764	0.000000	0.000000	3.000000	49.000000	0.000000
21270.613447	0.241830	0.571912	0.121580	80.176491	-61.195518	8.267591	3.796133	0.000000	3.254132	0.000000	0.000000	0.000000	-0.427459	0.187273	0.503764	0.000000	0.000000	3.000000	49.000000	0.000000
21270.616781	0.240515	0.572515	0.123385	80.176491	-61.195518	8.267591	3.796133	0.000000	3.254132	0.000000	0.000000	0.000000	-0.394386	0.180855	0.541762	0.000000	0.000000	3.000000	49.000000	0.000000
21270.620114	0.240515	0.572515	0.123385	80.176491	-61.195518	8.267591	3.796133	0.000000	3.254132	0.000000	0.000000	0.000000	-0.394386	0.180855	0.541762	0.000000	0.000000	3.000000	49.000000	0.000000
21270.623447	0.240515	0.572515	0.123385	80.319885	-62.856045	5.977155	3.757116	0.000000	3.299103	0.000000	0.000000	0.000000	-0.394386	0.180855	0.541762	0.000000	0.000000	3.000000	49.000000	0.000000
21270.626781	0.239332	0.573076	0.125294	80.319885	-62.856045	5.977155	3.757116	0.000000	3.299103	0.000000	0.000000	0.000000	-0.355003	0.168295	0.572415	0.000000	0.000000	3.000000	49.000000	0.000000
21270.630114	0.239332	0.573076	0.125294	80.319885	-62.856045	5.977155	3.757116	0.000000	3.299103	0.000000	0.000000	0.000000	-0.355003	0.168295	0.572415	0.000000	0.000000	3.000000	49.000000	0.000000
21270.633447	0.239332	0.573076	0.125294	80.402527	-64.794685	3.466838	3.717863	0.000000	3.343276	0.000000	0.000000	0.000000	-0.355003	0.168295	0.572415	0.000000	0.000000	3.000000	49.000000	0.000000
21270.636781	0.238218	0.573574	0.127313	80.402527	-64.794685	3.466838	3.717863	0.000000	3.343276	0.000000	0.000000	0.000000	-0.334094	0.149427	0.605965	0.000000	0.000000	3.000000	49.000000	0.000000
21270.640114	0.238218	0.573574	0.127313	80.402527	-64.794685	3.466838	3.717863	0.000000	3.343276	0.000000	0.000000	0.000000	-0.334094	0.149427	0.605965	0.000000	0.000000	3.000000	49.000000	0.000000
21270.643447	0.238218	0.573574	0.127313	80.386238	-67.286926	0.624014	3.677628	0.000000	3.387484	0.000000	0.000000	0.000000	-0.334094	0.149427	0.605965	0.000000	0.000000	3.000000	49.000000	0.000000
21270.646781	0.237144	0.574031	0.129374	80.386238	-67.286926	0.624014	3.677628	0.000000	3.387484	0.000000	0.000000	0.000000	-0.322066	0.136901	0.618304	0.000000	0.000000	3.000000	49.000000	0.000000
21270.650114	0.237144	0.574031	0.129374	80.386238	-67.286926	0.624014	3.677628	0.000000	3.387484	0.000000	0.000000	0.000000	-0.322066	0.136901	0.618304	0.000000	0.000000	3.000000	49.000000	0.000000
21270.653447	0.237144	0.574031	0.129374	80.305840	-70.244179	-2.531165	3.637063	0.000000	3.431002	0.000000	0.000000	0.000000	-0.322066	0.136901	0.618304	0.000000	0.000000	3.000000	49.000000	0.000000
21270.656781	0.236215	0.574437	0.131494	80.305840	-70.244179	-2.531165	3.637063	0.000000	3.431002	0.000000	0.000000	0.000000	-0.278764	0.121949	0.636000	0.000000	0.000000	3.000000	49.000000	0.000000
21270.660114	0.236215	0.574437	0.131494	80.305840	-70.244179	-2.531165	3.637063	0.000000	3.431002	0.000000	0.000000	0.000000	-0.278764	0.121949	0.636000	0.000000	0.000000	3.000000	49.000000	0.000000
21270.663447	0.236215	0.574437	0.131494	80.200920	-73.254845	-5.727716	3.597321	0.000000	3.472648	0.000000	0.000000	0.000000	-0.278764	0.121949	0.636000	0.000000	0.000000	3.000000	49.000000	0.000000
21270.666781	0.235364	0.574842	0.133671	80.200920	-73.254845	-5.727716	3.597321	0.000000	3.472648	0.000000	0.000000	0.000000	-0.255261	0.121488	0.652926	0.000000	0.000000	3.000000	49.000000	0.000000
21270.670114	0.235364	0.574842	0.133671	80.200920	-73.254845	-5.727716	3.597321	0.000000	3.472648	0.000000	0.000000	0.000000	-0.255261	0.121488	0.652926	0.000000	0.000000	3.000000	49.000000	0.000000
21270.673447	0.235364	0.574842	0.133671	80.076668	-76.096268	-8.821790	3.557719	0.000000	3.513209	0.000000	0.000000	0.000000	-0.255261	0.121488	0.652926	0.000000	0.000000	3.000000	49.000000	0.000000
21270.676781	0.234576	0.575252	0.135947	80.076668	-76.096268	-8.821790	3.557719	0.000000	3.513209	0.000000	0.000000	0.000000	-0.236453	0.122884	0.682801	0.000000	0.000000	3.000000	49.000000	0.000000
21270.680114	0.234576	0.575252	0.135947	80.076668	-76.096268	-8.821790	3.557719	0.000000	3.513209	0.000000	0.000000	0.000000	-0.236453	0.122884	0.682801	0.000000	0.000000	3.000000	49.000000	0.000000
21270.683447	0.234576	0.575252	0.135947	79.944962	-78.600891	-11.592497	3.517576	0.000000	3.553402	0.000000	0.000000	0.000000	-0.236453	0.122884	0.682801	0.000000	0.000000	3.000000	49.000000	0.000000
21270.686781	0.233832	0.575639	0.138277	79.944962	-78.600891	-11.592497	3.517576	0.000000	3.553402	0.000000	0.000000	0.000000	-0.223226	0.116055	0.698950	0.000000	0.000000	3.000000	49.000000	0.000000
21270.690114	0.233832	0.575639	0.138277	79.944962	-78.600891	-11.592497	3.517576	0.000000	3.553402	0.000000	0.000000	0.000000	-0.223226	0.116055	0.698950	0.000000	0.000000	3.000000	49.000000	0.000000
21270.693447	0.233832	0.575639	0.138277	79.813347	-80.750046	-13.888200	3.477322	0.000000	3.592803	0.000000	0.000000	0.000000	-0.223226	0.116055	0.698950	0.000000	0.000000	3.000000	49.000000	0.000000
21270.696781	0.233185	0.576015	0.140713	79.813347	-80.750046	-13.888200	3.477322	0.000000	3.592803	0.000000	0.000000	0.000000	-0.194100	0.112926	0.730922	0.000000	0.000000	3.000000	49.000000	0.000000
21270.700114	0.233185	0.576015	0.140713	79.813347	-80.750046	-13.888200	3.477322	0.000000	3.592803	0.000000	0.000000	0.000000	-0.194100	0.112926	0.730922	0.000000	0.000000	3.000000	49.000000	0.000000
21270.703447	0.233185	0.576015	0.140713	79.687218	-82.610336	-15.814557	3.437063	0.000000	3.631335	0.000000	0.000000	0.000000	-0.194100	0.112926	0.730922	0.000000	0.000000	3.000000	49.000000	0.000000
21270.706781	0.232646	0.576353	0.143199	79.687218	-82.610336	-15.814557	3.437063	0.000000	3.631335	0.000000	0.000000	0.000000	-0.161849	0.101482	0.745892	0.000000	0.000000	3.000000	49.000000	0.000000
21270.710114	0.232646	0.576353	0.143199	79.687218	-82.610336	-15.814557	3.437063	0.000000	3.631335	0.000000	0.000000	0.000000	-0.161849	0.101482	0.745892	0.000000	0.000000	3.000000	49.000000	0.000000
21270.713447	0.232646	0.576353	0.143199	79.566170	-84.227844	-17.496021	3.397779	0.000000	3.668119	0.000000	0.000000	0.000000	-0.161849	0.101482	0.745892	0.000000	0.000000	3.000000	49.000000	0.000000
21270.716781	0.232180	0.576632	0.145733	79.566170	-84.227844	-17.496021	3.397779	0.000000	3.668119	0.000000	0.000000	0.000000	-0.139605	0.083593	0.760191	0.000000	0.000000	3.000000	49.000000	0.000000
21270.720114	0.232180	0.576632	0.145733	79.566170	-84.227844	-17.496021	3.397779	0.000000	3.668119	0.000000	0.000000	0.000000	-0.139605	0.083593	0.760191	0.000000	0.000000	3.000000	49.000000	0.000000
21270.723447	0.232180	0.576632	0.145733	79.449524	-85.663376	-19.133516	3.359123	0.000000	3.703551	0.000000	0.000000	0.000000	-0.139605	0.083593	0.760191	0.000000	0.000000	3.000000	49.000000	0.000000
21270.726781	0.231868	0.576864	0.148263	79.449524	-85.663376	-19.133516	3.359123	0.000000	3.703551	0.000000	0.000000	0.000000	-0.093659	0.069779	0.758802	0.000000	0.000000	3.000000	49.000000	0.000000
21270.730114	0.231868	0.576864	0.148263	79.449524	-85.663376	-19.133516	3.359123	0.000000	3.703551	0.000000	0.000000	0.000000	-0.093659	0.069779	0.758802	0.000000	0.000000	3.000000	49.000000	0.000000
21270.733447	0.231868	0.576864	0.148263	79.327866	-87.035057	-20.836481	3.322931	0.000000	3.736058	0.000000	0.000000	0.000000	-0.093659	0.069779	0.758802	0.000000	0.000000	3.000000	49.000000	0.000000
21270.736781	0.231648	0.577030	0.150796	79.327866	-87.035057	-20.836481	3.322931	0.000000	3.736058	0.000000	0.000000	0.000000	-0.066088	0.049536	0.760112	0.000000	0.000000	3.000000	49.000000	0.000000
21270.740114	0.231648	0.577030	0.150796	79.327866	-87.035057	-20.836481	3.322931	0.000000	3.736058	0.000000	0.000000	0.000000	-0.066088	0.049536	0.760112	0.000000	0.000000	3.000000	49.000000	0.000000
21270.743447	0.231648	0.577030	0.150796	79.186684	-88.545334	-22.656857	3.288290	0.000000	3.766583	0.000000	0.000000	0.000000	-0.066088	0.049536	0.760112	0.000000	0.000000	3.000000	49.000000	0.000000
21270.746781	0.231458	0.577197	0.153344	79.186684	-88.545334	-22.656857	3.288290	0.000000	3.766583	0.000000	0.000000	0.000000	-0.057072	0.050395	0.764288	0.000000	0.000000	3.000000	49.000000	0.000000
21270.750114	0.231458	0.577197	0.153344	79.186684	-88.545334	-22.656857	3.288290	0.000000	3.766583	0.000000	0.000000	0.000000	-0.057072	0.050395	0.764288	0.000000	0.000000	3.000000	49.000000	0.000000
21270.753447	0.231458	0.577197	0.153344	79.015610	-90.269745	-24.487181	3.254239	0.000000	3.796041	0.000000	0.000000	0.000000	-0.057072	0.050395	0.764288	0.000000	0.000000	3.000000	49.000000	0.000000
21270.756781	0.231259	0.577326	0.155891	79.015610	-90.269745	-24.487181	3.254239	0.000000	3.796041	0.000000	0.000000	0.000000	-0.059627	0.038659	0.764050	0.000000	0.000000	3.000000	49.000000	0.000000
21270.760114	0.231259	0.577326	0.155891	79.015610	-90.269745	-24.487181	3.254239	0.000000	3.796041	0.000000	0.000000	0.000000	-0.059627	0.038659	0.764050	0.000000	0.000000	3.000000	49.000000	0.000000
21270.763447	0.231259	0.577326	0.155891	78.825760	-92.041786	-26.202415	3.220424	0.000000	3.824770	0.000000	0.000000	0.000000	-0.059627	0.038659	0.764050	0.000000	0.000000	3.000000	49.000000	0.000000
21270.766781	0.231066	0.577479	0.158475	78.825760	-92.041786	-26.202415	3.220424	0.000000	3.824770	0.000000	0.000000	0.000000	-0.057927	0.045721	0.775159	0.000000	0.000000	3.000000	49.000000	0.000000
21270.770114	0.231066	0.577479	0.158475	78.825760	-92.041786	-26.202415	3.220424	0.000000	3.824770	0.000000	0.000000	0.000000	-0.057927	0.045721	0.775159	0.000000	0.000000	3.000000	49.000000	0.000000
21270.773447	0.231066	0.577479	0.158475	78.640984	-93.651367	-27.741604	3.186600	0.000000	3.852997	0.000000	0.000000	0.000000	-0.057927	0.045721	0.775159	0.000000	0.000000	3.000000	49.000000	0.000000
21270.776781	0.230907	0.577655	0.161084	78.640984	-93.651367	-27.741604	3.186600	0.000000	3.852997	0.000000	0.000000	0.000000	-0.047530	0.052806	0.782813	0.000000	0.000000	3.000000	49.000000	0.000000
21270.780114	0.230907	0.577655	0.161084	78.640984	-93.651367	-27.741604	3.186600	0.000000	3.852997	0.000000	0.000000	0.000000	-0.047530	0.052806	0.782813	0.000000	0.000000	3.000000	49.000000	0.000000
21270.783447	0.230907	0.577655	0.161084	78.479591	-95.097275	-29.205097	3.153347	0.000000	3.880258	0.000000	0.000000	0.000000	-0.047530	0.052806	0.782813	0.000000	0.000000	3.000000	49.000000	0.000000
21270.786781	0.230815	0.577818	0.163714	78.479591	-95.097275	-29.205097	3.153347	0.000000	3.880258	0.000000	0.000000	0.000000	-0.027627	0.049019	0.788875	0.000000	0.000000	3.000000	49.000000	0.000000
21270.790114	0.230815	0.577818	0.163714	78.479591	-95.097275	-29.205097	3.153347	0.000000	3.880258	0.000000	0.000000	0.000000	-0.027627	0.049019	0.788875	0.000000	0.000000	3.000000	49.000000	0.000000
21270.793447	0.230815	0.577818	0.163714	78.362717	-96.391449	-30.625608	3.121208	0.000000	3.906157	0.000000	0.000000	0.000000	-0.027627	0.049019	0.788875	0.000000	0.000000	3.000000	49.000000	0.000000
21270.796781	0.230840	0.577926	0.166316	78.362717	-96.391449	-30.625608	3.121208	0.000000	3.906157	0.000000	0.000000	0.000000	0.007388	0.032434	0.780736	0.000000	0.000000	3.000000	49.000000	0.000000
21270.800114	0.230840	0.577926	0.166316	78.362717	-96.391449	-30.625608	3.121208	0.000000	3.906157	0.000000	0.000000	0.000000	0.007388	0.032434	0.780736	0.000000	0.000000	3.000000	49.000000	0.000000
21270.803447	0.230840	0.577926	0.166316	78.303055	-97.630066	-31.958323	3.091486	0.000000	3.929722	0.000000	0.000000	0.000000	0.007388	0.032434	0.780736	0.000000	0.000000	3.000000	49.000000	0.000000
21270.806781	0.230939	0.578006	0.168956	78.303055	-97.630066	-31.958323	3.091486	0.000000	3.929722	0.000000	0.000000	0.000000	0.029753	0.023819	0.792099	0.000000	0.000000	3.000000	49.000000	0.000000
21270.810114	0.230939	0.578006	0.168956	78.303055	-97.630066	-31.958323	3.091486	0.000000	3.929722	0.000000	0.000000	0.000000	0.029753	0.023819	0.792099	0.000000	0.000000	3.000000	49.000000	0.000000
21270.813447	0.230939	0.578006	0.168956	78.259438	-98.657761	-33.045605	3.062825	0.000000	3.952101	0.000000	0.000000	0.000000	0.029753	0.023819	0.792099	0.000000	0.000000	3.000000	49.000000	0.000000
21270.816781	0.231116	0.578022	0.171549	78.259438	-98.657761	-33.045605	3.062825	0.000000	3.952101	0.000000	0.000000	0.000000	0.052993	0.005037	0.777761	0.000000	0.000000	3.000000	49.000000	0.000000
21270.820114	0.231116	0.578022	0.171549	78.259438	-98.657761	-33.045605	3.062825	0.000000	3.952101	0.000000	0.000000	0.000000	0.052993	0.005037	0.777761	0.000000	0.000000	3.000000	49.000000	0.000000
21270.823447	0.231116	0.578022	0.171549	78.204948	-99.414536	-33.860043	3.036243	0.000000	3.972559	0.000000	0.000000	0.000000	0.052993	0.005037	0.777761	0.000000	0.000000	3.000000	49.000000	0.000000
21270.826781	0.231331	0.578025	0.174171	78.204948	-99.414536	-33.860043	3.036243	0.000000	3.972559	0.000000	0.000000	0.000000	0.064689	0.000672	0.786586	0.000000	0.000000	3.000000	49.000000	0.000000
21270.830114	0.231331	0.578025	0.174171	78.204948	-99.414536	-33.860043	3.036243	0.000000	3.972559	0.000000	0.000000	0.000000	0.064689	0.000672	0.786586	0.000000	0.000000	3.000000	49.000000	0.000000
21270.833447	0.231331	0.578025	0.174171	78.132416	-99.906776	-34.382519	3.010304	0.000000	3.992252	0.000000	0.000000	0.000000	0.064689	0.000672	0.786586	0.000000	0.000000	3.000000	49.000000	0.000000
21270.836781	0.231563	0.578000	0.176761	78.132416	-99.906776	-34.382519	3.010304	0.000000	3.992252	0.000000	0.000000	0.000000	0.069674	-0.007332	0.776876	0.000000	0.000000	3.000000	49.000000	0.000000
21270.840114	0.231563	0.578000	0.176761	78.132416	-99.906776	-34.382519	3.010304	0.000000	3.992252	0.000000	0.000000	0.000000	0.069674	-0.007332	0.776876	0.000000	0.000000	3.000000	49.000000	0.000000
21270.843447	0.231563	0.578000	0.176761	78.071671	-100.259445	-34.766434	2.985357	0.000000	4.010941	0.000000	0.000000	0.000000	0.069674	-0.007332	0.776876	0.000000	0.000000	3.000000	49.000000	0.000000
21270.846781	0.231817	0.577971	0.179330	78.071671	-100.259445	-34.766434	2.985357	0.000000	4.010941	0.000000	0.000000	0.000000	0.076144	-0.008918	0.770825	0.000000	0.000000	3.000000	49.000000	0.000000
21270.850114	0.231817	0.577971	0.179330	78.071671	-100.259445	-34.766434	2.985357	0.000000	4.010941	0.000000	0.000000	0.000000	0.076144	-0.008918	0.770825	0.000000	0.000000	3.000000	49.000000	0.000000
21270.853447	0.231817	0.577971	0.179330	78.018219	-100.589058	-35.139095	2.961326	0.000000	4.028716	0.000000	0.000000	0.000000	0.076144	-0.008918	0.770825	0.000000	0.000000	3.000000	49.000000	0.000000
21270.856781	0.232160	0.577920	0.181875	78.018219	-100.589058	-35.139095	2.961326	0.000000	4.028716	0.000000	0.000000	0.000000	0.102915	-0.015248	0.763608	0.000000	0.000000	3.000000	49.000000	0.000000
21270.860114	0.232160	0.577920	0.181875	78.018219	-100.589058	-35.139095	2.961326	0.000000	4.028716	0.000000	0.000000	0.000000	0.102915	-0.015248	0.763608	0.000000	0.000000	3.000000	49.000000	0.000000
21270.863447	0.232160	0.577920	0.181875	77.961060	-101.037979	-35.599323	2.939220	0.000000	4.044871	0.000000	0.000000	0.000000	0.102915	-0.015248	0.763608	0.000000	0.000000	3.000000	49.000000	0.000000
21270.866781	0.232515	0.577858	0.184370	77.961060	-101.037979	-35.599323	2.939220	0.000000	4.044871	0.000000	0.000000	0.000000	0.106442	-0.018598	0.748398	0.000000	0.000000	3.000000	49.000000	0.000000
21270.870114	0.232515	0.577858	0.184370	77.961060	-101.037979	-35.599323	2.939220	0.000000	4.044871	0.000000	0.000000	0.000000	0.106442	-0.018598	0.748398	0.000000	0.000000	3.000000	49.000000	0.000000
21270.873447	0.232515	0.577858	0.184370	77.886772	-101.832558	-36.361660	2.918169	0.000000	4.060084	0.000000	0.000000	0.000000	0.106442	-0.018598	0.748398	0.000000	0.000000	3.000000	49.000000	0.000000
21270.876781	0.232909	0.577763	0.186791	77.886772	-101.832558	-36.361660	2.918169	0.000000	4.060084	0.000000	0.000000	0.000000	0.118024	-0.028383	0.726365	0.000000	0.000000	3.000000	49.000000	0.000000
21270.880114	0.232909	0.577763	0.186791	77.886772	-101.832558	-36.361660	2.918169	0.000000	4.060084	0.000000	0.000000	0.000000	0.118024	-0.028383	0.726365	0.000000	0.000000	3.000000	49.000000	0.000000
21270.883447	0.232909	0.577763	0.186791	77.805305	-102.943336	-37.444408	2.898767	0.000000	4.073959	0.000000	0.000000	0.000000	0.118024	-0.028383	0.726365	0.000000	0.000000	3.000000	49.000000	0.000000
21270.886781	0.233361	0.577631	0.189098	77.805305	-102.943336	-37.444408	2.898767	0.000000	4.073959	0.000000	0.000000	0.000000	0.135862	-0.039794	0.692162	0.000000	0.000000	3.000000	49.000000	0.000000
21270.890114	0.233361	0.577631	0.189098	77.805305	-102.943336	-37.444408	2.898767	0.000000	4.073959	0.000000	0.000000	0.000000	0.135862	-0.039794	0.692162	0.000000	0.000000	3.000000	49.000000	0.000000
21270.893447	0.233361	0.577631	0.189098	77.737892	-104.215141	-38.702709	2.881689	0.000000	4.086058	0.000000	0.000000	0.000000	0.135862	-0.039794	0.692162	0.000000	0.000000	3.000000	49.000000	0.000000
21270.896781	0.233798	0.577487	0.191367	77.737892	-104.215141	-38.702709	2.881689	0.000000	4.086058	0.000000	0.000000	0.000000	0.130938	-0.043038	0.680640	0.000000	0.000000	3.000000	49.000000	0.000000
21270.900114	0.233798	0.577487	0.191367	77.737892	-104.215141	-38.702709	2.881689	0.000000	4.086058	0.000000	0.000000	0.000000	0.130938	-0.043038	0.680640	0.000000	0.000000	3.000000	49.000000	0.000000
21270.903447	0.233798	0.577487	0.191367	77.669220	-105.395775	-39.903984	2.865025	0.000000	4.097759	0.000000	0.000000	0.000000	0.130938	-0.043038	0.680640	0.000000	0.000000	3.000000	49.000000	0.000000
21270.906781	0.234225	0.577360	0.193521	77.669220	-105.395775	-39.903984	2.865025	0.000000	4.097759	0.000000	0.000000	0.000000	0.128262	-0.038156	0.646214	0.000000	0.000000	3.000000	49.000000	0.000000
21270.910114	0.234225	0.577360	0.193521	77.669220	-105.395775	-39.903984	2.865025	0.000000	4.097759	0.000000	0.000000	0.000000	0.128262	-0.038156	0.646214	0.000000	0.000000	3.000000	49.000000	0.000000
21270.913447	0.234225	0.577360	0.193521	77.591209	-106.336105	-40.889866	2.849625	0.000000	4.108483	0.000000	0.000000	0.000000	0.128262	-0.038156	0.646214	0.000000	0.000000	3.000000	49.000000	0.000000
21270.916781	0.234664	0.577201	0.195615	77.591209	-106.336105	-40.889866	2.849625	0.000000	4.108483	0.000000	0.000000	0.000000	0.131611	-0.047660	0.628169	0.000000	0.000000	3.000000	49.000000	0.000000
21270.920114	0.234664	0.577201	0.195615	77.591209	-106.336105	-40.889866	2.849625	0.000000	4.108483	0.000000	0.000000	0.000000	0.131611	-0.047660	0.628169	0.000000	0.000000	3.000000	49.000000	0.000000
21270.923447	0.234664	0.577201	0.195615	77.515602	-107.112366	-41.738049	2.835200	0.000000	4.118452	0.000000	0.000000	0.000000	0.131611	-0.047660	0.628169	0.000000	0.000000	3.000000	49.000000	0.000000
21270.926781	0.235071	0.577043	0.197625	77.515602	-107.112366	-41.738049	2.835200	0.000000	4.118452	0.000000	0.000000	0.000000	0.121970	-0.047375	0.602921	0.000000	0.000000	3.000000	49.000000	0.000000
21270.930114	0.235071	0.577043	0.197625	77.515602	-107.112366	-41.738049	2.835200	0.000000	4.118452	0.000000	0.000000	0.000000	0.121970	-0.047375	0.602921	0.000000	0.000000	3.000000	49.000000	0.000000
21270.933447	0.235071	0.577043	0.197625	77.491310	-107.890167	-42.538326	2.821338	0.000000	4.127960	0.000000	0.000000	0.000000	0.121970	-0.047375	0.602921	0.000000	0.000000	3.000000	49.000000	0.000000
21270.936781	0.235441	0.576865	0.199540	77.491310	-107.890167	-42.538326	2.821338	0.000000	4.127960	0.000000	0.000000	0.000000	0.111210	-0.053438	0.574439	0.000000	0.000000	3.000000	49.000000	0.000000
21270.940114	0.235441	0.576865	0.199540	77.491310	-107.890167	-42.538326	2.821338	0.000000	4.127960	0.000000	0.000000	0.000000	0.111210	-0.053438	0.574439	0.000000	0.000000	3.000000	49.000000	0.000000
21270.943447	0.235441	0.576865	0.199540	77.572105	-108.854568	-43.388294	2.808068	0.000000	4.136998	0.000000	0.000000	0.000000	0.111210	-0.053438	0.574439	0.000000	0.000000	3.000000	49.000000	0.000000
21270.946781	0.235858	0.576716	0.201390	77.572105	-108.854568	-43.388294	2.808068	0.000000	4.136998	0.000000	0.000000	0.000000	0.124967	-0.044741	0.555216	0.000000	0.000000	3.000000	49.000000	0.000000
21270.950114	0.235858	0.576716	0.201390	77.572105	-108.854568	-43.388294	2.808068	0.000000	4.136998	0.000000	0.000000	0.000000	0.124967	-0.044741	0.555216	0.000000	0.000000	3.000000	49.000000	0.000000
21270.953447	0.235858	0.576716	0.201390	77.747467	-110.013466	-44.366329	2.796226	0.000000	4.145012	0.000000	0.000000	0.000000	0.124967	-0.044741	0.555216	0.000000	0.000000	3.000000	49.000000	0.000000
21270.956781	0.236346	0.576514	0.203149	77.747467	-110.013466	-44.366329	2.796226	0.000000	4.145012	0.000000	0.000000	0.000000	0.146519	-0.060481	0.527635	0.000000	0.000000	3.000000	49.000000	0.000000
21270.960114	0.236346	0.576514	0.203149	77.747467	-110.013466	-44.366329	2.796226	0.000000	4.145012	0.000000	0.000000	0.000000	0.146519	-0.060481	0.527635	0.000000	0.000000	3.000000	49.000000	0.000000
21270.963447	0.236346	0.576514	0.203149	77.988350	-111.209175	-45.366970	2.786414	0.000000	4.151614	0.000000	0.000000	0.000000	0.146519	-0.060481	0.527635	0.000000	0.000000	3.000000	49.000000	0.000000
21270.966781	0.236819	0.576342	0.204867	77.988350	-111.209175	-45.366970	2.786414	0.000000	4.151614	0.000000	0.000000	0.000000	0.141896	-0.051606	0.515318	0.000000	0.000000	3.000000	49.000000	0.000000
21270.970114	0.236819	0.576342	0.204867	77.988350	-111.209175	-45.366970	2.786414	0.000000	4.151614	0.000000	0.000000	0.000000	0.141896	-0.051606	0.515318	0.000000	0.000000	3.000000	49.000000	0.000000
21270.973447	0.236819	0.576342	0.204867	78.249374	-112.305870	-46.281738	2.776892	0.000000	4.157988	0.000000	0.000000	0.000000	0.141896	-0.051606	0.515318	0.000000	0.000000	3.000000	49.000000	0.000000
21270.976781	0.237351	0.576106	0.206551	78.249374	-112.305870	-46.281738	2.776892	0.000000	4.157988	0.000000	0.000000	0.000000	0.159406	-0.070734	0.505260	0.000000	0.000000	3.000000	49.000000	0.000000
21270.980114	0.237351	0.576106	0.206551	78.249374	-112.305870	-46.281738	2.776892	0.000000	4.157988	0.000000	0.000000	0.000000	0.159406	-0.070734	0.505260	0.000000	0.000000	3.000000	49.000000	0.000000
21270.983447	0.237351	0.576106	0.206551	78.503387	-113.121010	-46.944450	2.768615	0.000000	4.163505	0.000000	0.000000	0.000000	0.159406	-0.070734	0.505260	0.000000	0.000000	3.000000	49.000000	0.000000
21270.986781	0.237891	0.575857	0.208161	78.503387	-113.121010	-46.944450	2.768615	0.000000	4.163505	0.000000	0.000000	0.000000	0.161982	-0.074867	0.482857	0.000000	0.000000	3.000000	49.000000	0.000000
21270.990114	0.237891	0.575857	0.208161	78.503387	-113.121010	-46.944450	2.768615	0.000000	4.163505	0.000000	0.000000	0.000000	0.161982	-0.074867	0.482857	0.000000	0.000000	3.000000	49.000000	0.000000
21270.993447	0.237891	0.575857	0.208161	78.719612	-113.536201	-47.252953	2.761247	0.000000	4.168396	0.000000	0.000000	0.000000	0.161982	-0.074867	0.482857	0.000000	0.000000	3.000000	49.000000	0.000000
21270.996781	0.238452	0.575560	0.209731	78.719612	-113.536201	-47.252953	2.761247	0.000000	4.168396	0.000000	0.000000	0.000000	0.168414	-0.089041	0.471054	0.000000	0.000000	3.000000	49.000000	0.000000
21271.000114	0.238452	0.575560	0.209731	78.719612	-113.536201	-47.252953	2.761247	0.000000	4.168396	0.000000	0.000000	0.000000	0.168414	-0.089041	0.471054	0.000000	0.000000	3.000000	49.000000	0.000000
21271.003447	0.238452	0.575560	0.209731	78.892105	-113.684753	-47.330830	2.754623	0.000000	4.172775	0.000000	0.000000	0.000000	0.168414	-0.089041	0.471054	0.000000	0.000000	3.000000	49.000000	0.000000
21271.006781	0.239023	0.575250	0.211227	78.892105	-113.684753	-47.330830	2.754623	0.000000	4.172775	0.000000	0.000000	0.000000	0.171230	-0.093101	0.448883	0.000000	0.000000	3.000000	49.000000	0.000000
21271.010114	0.239023	0.575250	0.211227	78.892105	-113.684753	-47.330830	2.754623	0.000000	4.172775	0.000000	0.000000	0.000000	0.171230	-0.093101	0.448883	0.000000	0.000000	3.000000	49.000000	0.000000
21271.013447	0.239023	0.575250	0.211227	79.007317	-113.544502	-47.156788	2.748878	0.000000	4.176562	0.000000	0.000000	0.000000	0.171230	-0.093101	0.448883	0.000000	0.000000	3.000000	49.000000	0.000000
21271.016781	0.239572	0.574926	0.212661	79.007317	-113.544502	-47.156788	2.748878	0.000000	4.176562	0.000000	0.000000	0.000000	0.164618	-0.097130	0.430263	0.000000	0.000000	3.000000	49.000000	0.000000
21271.020114	0.239572	0.574926	0.212661	79.007317	-113.544502	-47.156788	2.748878	0.000000	4.176562	0.000000	0.000000	0.000000	0.164618	-0.097130	0.430263	0.000000	0.000000	3.000000	49.000000	0.000000
21271.023447	0.239572	0.574926	0.212661	79.077393	-113.217873	-46.825134	2.743455	0.000000	4.180126	0.000000	0.000000	0.000000	0.164618	-0.097130	0.430263	0.000000	0.000000	3.000000	49.000000	0.000000
21271.026781	0.240114	0.574601	0.213977	79.077393	-113.217873	-46.825134	2.743455	0.000000	4.180126	0.000000	0.000000	0.000000	0.162719	-0.097447	0.394681	0.000000	0.000000	3.000000	49.000000	0.000000
21271.030114	0.240114	0.574601	0.213977	79.077393	-113.217873	-46.825134	2.743455	0.000000	4.180126	0.000000	0.000000	0.000000	0.162719	-0.097447	0.394681	0.000000	0.000000	3.000000	49.000000	0.000000
21271.033447	0.240114	0.574601	0.213977	79.133545	-112.892204	-46.501190	2.739067	0.000000	4.183003	0.000000	0.000000	0.000000	0.162719	-0.097447	0.394681	0.000000	0.000000	3.000000	49.000000	0.000000
21271.036781	0.240693	0.574281	0.215192	79.133545	-112.892204	-46.501190	2.739067	0.000000	4.183003	0.000000	0.000000	0.000000	0.173577	-0.096142	0.364433	0.000000	0.000000	3.000000	49.000000	0.000000
21271.040114	0.240693	0.574281	0.215192	79.133545	-112.892204	-46.501190	2.739067	0.000000	4.183003	0.000000	0.000000	0.000000	0.173577	-0.096142	0.364433	0.000000	0.000000	3.000000	49.000000	0.000000
21271.043447	0.240693	0.574281	0.215192	79.176819	-112.622314	-46.240837	2.736115	0.000000	4.184935	0.000000	0.000000	0.000000	0.173577	-0.096142	0.364433	0.000000	0.000000	3.000000	49.000000	0.000000
21271.046781	0.241276	0.573965	0.216318	79.176819	-112.622314	-46.240837	2.736115	0.000000	4.184935	0.000000	0.000000	0.000000	0.175015	-0.094696	0.337757	0.000000	0.000000	3.000000	49.000000	0.000000
21271.050114	0.241276	0.573965	0.216318	79.176819	-112.622314	-46.240837	2.736115	0.000000	4.184935	0.000000	0.000000	0.000000	0.175015	-0.094696	0.337757	0.000000	0.000000	3.000000	49.000000	0.000000
21271.053447	0.241276	0.573965	0.216318	79.204514	-112.431732	-46.058815	2.734044	0.000000	4.186288	0.000000	0.000000	0.000000	0.175015	-0.094696	0.337757	0.000000	0.000000	3.000000	49.000000	0.000000
21271.056781	0.241900	0.573676	0.217355	79.204514	-112.431732	-46.058815	2.734044	0.000000	4.186288	0.000000	0.000000	0.000000	0.187336	-0.086550	0.311129	0.000000	0.000000	3.000000	49.000000	0.000000
21271.060114	0.241900	0.573676	0.217355	79.204514	-112.431732	-46.058815	2.734044	0.000000	4.186288	0.000000	0.000000	0.000000	0.187336	-0.086550	0.311129	0.000000	0.000000	3.000000	49.000000	0.000000
21271.063447	0.241900	0.573676	0.217355	79.238716	-112.205482	-45.841724	2.733330	0.000000	4.186754	0.000000	0.000000	0.000000	0.187336	-0.086550	0.311129	0.000000	0.000000	3.000000	49.000000	0.000000
21271.066781	0.242438	0.573415	0.218349	79.238716	-112.205482	-45.841724	2.733330	0.000000	4.186754	0.000000	0.000000	0.000000	0.161309	-0.078300	0.298408	0.000000	0.000000	3.000000	49.000000	0.000000
21271.070114	0.242438	0.573415	0.218349	79.238716	-112.205482	-45.841724	2.733330	0.000000	4.186754	0.000000	0.000000	0.000000	0.161309	-0.078300	0.298408	0.000000	0.000000	3.000000	49.000000	0.000000
21271.073447	0.242438	0.573415	0.218349	79.280174	-111.946732	-45.588192	2.731828	0.000000	4.187734	0.000000	0.000000	0.000000	0.161309	-0.078300	0.298408	0.000000	0.000000	3.000000	49.000000	0.000000
21271.076781	0.242933	0.573148	0.219325	79.280174	-111.946732	-45.588192	2.731828	0.000000	4.187734	0.000000	0.000000	0.000000	0.148517	-0.080253	0.292620	0.000000	0.000000	3.000000	49.000000	0.000000
21271.080114	0.242933	0.573148	0.219325	79.280174	-111.946732	-45.588192	2.731828	0.000000	4.187734	0.000000	0.000000	0.000000	0.148517	-0.080253	0.292620	0.000000	0.000000	3.000000	49.000000	0.000000
21271.083447	0.242933	0.573148	0.219325	79.325836	-111.673973	-45.310608	2.729935	0.000000	4.188968	0.000000	0.000000	0.000000	0.148517	-0.080253	0.292620	0.000000	0.000000	3.000000	49.000000	0.000000
21271.086781	0.243289	0.572874	0.220316	79.325836	-111.673973	-45.310608	2.729935	0.000000	4.188968	0.000000	0.000000	0.000000	0.106759	-0.082197	0.297317	0.000000	0.000000	3.000000	49.000000	0.000000
21271.090114	0.243289	0.572874	0.220316	79.325836	-111.673973	-45.310608	2.729935	0.000000	4.188968	0.000000	0.000000	0.000000	0.106759	-0.082197	0.297317	0.000000	0.000000	3.000000	49.000000	0.000000
21271.093447	0.243289	0.572874	0.220316	79.369194	-111.416832	-45.043427	2.726061	0.000000	4.191490	0.000000	0.000000	0.000000	0.106759	-0.082197	0.297317	0.000000	0.000000	3.000000	49.000000	0.000000
21271.096781	0.243557	0.572628	0.221266	79.369194	-111.416832	-45.043427	2.726061	0.000000	4.191490	0.000000	0.000000	0.000000	0.080537	-0.073696	0.285016	0.000000	0.000000	3.000000	49.000000	0.000000
21271.100114	0.243557	0.572628	0.221266	79.369194	-111.416832	-45.043427	2.726061	0.000000	4.191490	0.000000	0.000000	0.000000	0.080537	-0.073696	0.285016	0.000000	0.000000	3.000000	49.000000	0.000000
21271.103447	0.243557	0.572628	0.221266	79.420631	-111.251686	-44.858288	2.721405	0.000000	4.194515	0.000000	0.000000	0.000000	0.080537	-0.073696	0.285016	0.000000	0.000000	3.000000	49.000000	0.000000
21271.106781	0.243557	0.572628	0.221266	79.420631	-111.251686	-44.858288	2.721405	0.000000	4.194515	0.000000	0.000000	0.000000	0.080537	-0.073696	0.285016	0.000000	0.000000	3.000000	49.000000	0.000000
21271.110114	0.243747	0.572354	0.222198	79.420631	-111.251686	-44.858288	2.721405	0.000000	4.194515	0.000000	0.000000	0.000000	0.056725	-0.082185	0.279717	0.000000	0.000000	3.000000	49.000000	0.000000
21271.113447	0.243747	0.572354	0.222198	79.519409	-111.369362	-44.920124	2.721405	0.000000	4.194515	0.000000	0.000000	0.000000	0.056725	-0.082185	0.279717	0.000000	0.000000	3.000000	49.000000	0.000000
21271.116781	0.243913	0.572109	0.223067	79.519409	-111.369362	-44.920124	2.721405	0.000000	4.194515	0.000000	0.000000	0.000000	0.049801	-0.073537	0.260708	0.000000	0.000000	3.000000	49.000000	0.000000
21271.120114	0.243913	0.572109	0.223067	79.519409	-111.369362	-44.920124	2.721405	0.000000	4.194515	0.000000	0.000000	0.000000	0.049801	-0.073537	0.260708	0.000000	0.000000	3.000000	49.000000	0.000000
21271.123447	0.243913	0.572109	0.223067	79.677643	-111.838600	-45.298302	2.710610	0.000000	4.201499	0.000000	0.000000	0.000000	0.049801	-0.073537	0.260708	0.000000	0.000000	3.000000	49.000000	0.000000
21271.126781	0.243913	0.572109	0.223067	79.677643	-111.838600	-45.298302	2.710610	0.000000	4.201499	0.000000	0.000000	0.000000	0.049801	-0.073537	0.260708	0.000000	0.000000	3.000000	49.000000	0.000000
21271.130114	0.244068	0.571858	0.223907	79.677643	-111.838600	-45.298302	2.710610	0.000000	4.201499	0.000000	0.000000	0.000000	0.046546	-0.075302	0.251923	0.000000	0.000000	3.000000	49.000000	0.000000
21271.133447	0.244068	0.571858	0.223907	79.851540	-112.436195	-45.796482	2.710610	0.000000	4.201499	0.000000	0.000000	0.000000	0.046546	-0.075302	0.251923	0.000000	0.000000	3.000000	49.000000	0.000000
21271.136781	0.244244	0.571602	0.224706	79.851540	-112.436195	-45.796482	2.710610	0.000000	4.201499	0.000000	0.000000	0.000000	0.053024	-0.076999	0.239695	0.000000	0.000000	3.000000	49.000000	0.000000
21271.140114	0.244244	0.571602	0.224706	79.851540	-112.436195	-45.796482	2.710610	0.000000	4.201499	0.000000	0.000000	0.000000	0.053024	-0.076999	0.239695	0.000000	0.000000	3.000000	49.000000	0.000000
21271.143447	0.244244	0.571602	0.224706	79.992912	-112.864510	-46.145611	2.701013	0.000000	4.207675	0.000000	0.000000	0.000000	0.053024	-0.076999	0.239695	0.000000	0.000000	3.000000	49.000000	0.000000
21271.146781	0.244244	0.571602	0.224706	79.992912	-112.864510	-46.145611	2.701013	0.000000	4.207675	0.000000	0.000000	0.000000	0.053024	-0.076999	0.239695	0.000000	0.000000	3.000000	49.000000	0.000000
21271.150114	0.244384	0.571322	0.225504	79.992912	-112.864510	-46.145611	2.701013	0.000000	4.207675	0.000000	0.000000	0.000000	0.041909	-0.083956	0.239502	0.000000	0.000000	3.000000	49.000000	0.000000
21271.153447	0.244384	0.571322	0.225504	80.088844	-113.108818	-46.330460	2.701013	0.000000	4.207675	0.000000	0.000000	0.000000	0.041909	-0.083956	0.239502	0.000000	0.000000	3.000000	49.000000	0.000000
21271.156781	0.244485	0.571058	0.226296	80.088844	-113.108818	-46.330460	2.701013	0.000000	4.207675	0.000000	0.000000	0.000000	0.030144	-0.079012	0.237573	0.000000	0.000000	3.000000	49.000000	0.000000
21271.160114	0.244485	0.571058	0.226296	80.088844	-113.108818	-46.330460	2.701013	0.000000	4.207675	0.000000	0.000000	0.000000	0.030144	-0.079012	0.237573	0.000000	0.000000	3.000000	49.000000	0.000000
21271.163447	0.244485	0.571058	0.226296	80.140602	-113.101662	-46.286446	2.690709	0.000000	4.214272	0.000000	0.000000	0.000000	0.030144	-0.079012	0.237573	0.000000	0.000000	3.000000	49.000000	0.000000
21271.166781	0.244485	0.571058	0.226296	80.140602	-113.101662	-46.286446	2.690709	0.000000	4.214272	0.000000	0.000000	0.000000	0.030144	-0.079012	0.237573	0.000000	0.000000	3.000000	49.000000	0.000000
21271.170114	0.244534	0.570745	0.227049	80.140602	-113.101662	-46.286446	2.690709	0.000000	4.214272	0.000000	0.000000	0.000000	0.014854	-0.093964	0.225880	0.000000	0.000000	3.000000	49.000000	0.000000
21271.173447	0.244534	0.570745	0.227049	80.167572	-112.973396	-46.133095	2.690709	0.000000	4.214272	0.000000	0.000000	0.000000	0.014854	-0.093964	0.225880	0.000000	0.000000	3.000000	49.000000	0.000000
21271.176781	0.244485	0.570431	0.227836	80.167572	-112.973396	-46.133095	2.690709	0.000000	4.214272	0.000000	0.000000	0.000000	-0.014654	-0.094260	0.236007	0.000000	0.000000	3.000000	49.000000	0.000000
21271.180114	0.244485	0.570431	0.227836	80.167572	-112.973396	-46.133095	2.690709	0.000000	4.214272	0.000000	0.000000	0.000000	-0.014654	-0.094260	0.236007	0.000000	0.000000	3.000000	49.000000	0.000000
21271.183447	0.244485	0.570431	0.227836	80.211464	-113.001381	-46.120342	2.677763	0.000000	4.222509	0.000000	0.000000	0.000000	-0.014654	-0.094260	0.236007	0.000000	0.000000	3.000000	49.000000	0.000000
21271.186781	0.244485	0.570431	0.227836	80.211464	-113.001381	-46.120342	2.677763	0.000000	4.222509	0.000000	0.000000	0.000000	-0.014654	-0.094260	0.236007	0.000000	0.000000	3.000000	49.000000	0.000000
21271.190114	0.244416	0.570107	0.228566	80.211464	-113.001381	-46.120342	2.677763	0.000000	4.222509	0.000000	0.000000	0.000000	-0.020860	-0.097273	0.219158	0.000000	0.000000	3.000000	49.000000	0.000000
21271.193447	0.244416	0.570107	0.228566	80.309006	-113.383957	-46.427269	2.677763	0.000000	4.222509	0.000000	0.000000	0.000000	-0.020860	-0.097273	0.219158	0.000000	0.000000	3.000000	49.000000	0.000000
21271.196781	0.244368	0.569777	0.229257	80.309006	-113.383957	-46.427269	2.677763	0.000000	4.222509	0.000000	0.000000	0.000000	-0.014297	-0.098875	0.207146	0.000000	0.000000	3.000000	49.000000	0.000000
21271.200114	0.244368	0.569777	0.229257	80.309006	-113.383957	-46.427269	2.677763	0.000000	4.222509	0.000000	0.000000	0.000000	-0.014297	-0.098875	0.207146	0.000000	0.000000	3.000000	49.000000	0.000000
21271.203447	0.244368	0.569777	0.229257	80.457047	-114.142387	-47.083496	2.664346	0.000000	4.230988	0.000000	0.000000	0.000000	-0.014297	-0.098875	0.207146	0.000000	0.000000	3.000000	49.000000	0.000000
21271.206781	0.244368	0.569777	0.229257	80.457047	-114.142387	-47.083496	2.664346	0.000000	4.230988	0.000000	0.000000	0.000000	-0.014297	-0.098875	0.207146	0.000000	0.000000	3.000000	49.000000	0.000000
21271.210114	0.244339	0.569420	0.229897	80.457047	-114.142387	-47.083496	2.664346	0.000000	4.230988	0.000000	0.000000	0.000000	-0.008845	-0.107108	0.191921	0.000000	0.000000	3.000000	49.000000	0.000000
21271.213447	0.244339	0.569420	0.229897	80.646805	-115.237762	-48.050262	2.664346	0.000000	4.230988	0.000000	0.000000	0.000000	-0.008845	-0.107108	0.191921	0.000000	0.000000	3.000000	49.000000	0.000000
21271.216781	0.244408	0.569022	0.230507	80.646805	-115.237762	-48.050262	2.664346	0.000000	4.230988	0.000000	0.000000	0.000000	0.020944	-0.119310	0.182978	0.000000	0.000000	3.000000	49.000000	0.000000
21271.220114	0.244408	0.569022	0.230507	80.646805	-115.237762	-48.050262	2.664346	0.000000	4.230988	0.000000	0.000000	0.000000	0.020944	-0.119310	0.182978	0.000000	0.000000	3.000000	49.000000	0.000000
21271.223447	0.244408	0.569022	0.230507	80.835526	-116.411232	-49.100712	2.654512	0.000000	4.237165	0.000000	0.000000	0.000000	0.020944	-0.119310	0.182978	0.000000	0.000000	3.000000	49.000000	0.000000
21271.226781	0.244408	0.569022	0.230507	80.835526	-116.411232	-49.100712	2.654512	0.000000	4.237165	0.000000	0.000000	0.000000	0.020944	-0.119310	0.182978	0.000000	0.000000	3.000000	49.000000	0.000000
21271.230114	0.244541	0.568562	0.231087	80.835526	-116.411232	-49.100712	2.654512	0.000000	4.237165	0.000000	0.000000	0.000000	0.039845	-0.138195	0.174240	0.000000	0.000000	3.000000	49.000000	0.000000
21271.233447	0.244541	0.568562	0.231087	80.974998	-117.314156	-49.912975	2.654512	0.000000	4.237165	0.000000	0.000000	0.000000	0.039845	-0.138195	0.174240	0.000000	0.000000	3.000000	49.000000	0.000000
21271.236781	0.244706	0.568100	0.231656	80.974998	-117.314156	-49.912975	2.654512	0.000000	4.237165	0.000000	0.000000	0.000000	0.049530	-0.138472	0.170494	0.000000	0.000000	3.000000	49.000000	0.000000
21271.240114	0.244706	0.568100	0.231656	80.974998	-117.314156	-49.912975	2.654512	0.000000	4.237165	0.000000	0.000000	0.000000	0.049530	-0.138472	0.170494	0.000000	0.000000	3.000000	49.000000	0.000000
21271.243447	0.244706	0.568100	0.231656	81.011322	-117.492561	-50.073692	2.648962	0.000000	4.240637	0.000000	0.000000	0.000000	0.049530	-0.138472	0.170494	0.000000	0.000000	3.000000	49.000000	0.000000
21271.246781	0.244706	0.568100	0.231656	81.011322	-117.492561	-50.073692	2.648962	0.000000	4.240637	0.000000	0.000000	0.000000	0.049530	-0.138472	0.170494	0.000000	0.000000	3.000000	49.000000	0.000000
21271.250114	0.244983	0.567562	0.232227	81.011322	-117.492561	-50.073692	2.648962	0.000000	4.240637	0.000000	0.000000	0.000000	0.082991	-0.161406	0.171377	0.000000	0.000000	3.000000	49.000000	0.000000
21271.253447	0.244983	0.567562	0.232227	81.010300	-117.415077	-50.007835	2.648962	0.000000	4.240637	0.000000	0.000000	0.000000	0.082991	-0.161406	0.171377	0.000000	0.000000	3.000000	49.000000	0.000000
21271.256781	0.245256	0.567001	0.232786	81.010300	-117.415077	-50.007835	2.648962	0.000000	4.240637	0.000000	0.000000	0.000000	0.081761	-0.168410	0.167799	0.000000	0.000000	3.000000	49.000000	0.000000
21271.260114	0.245256	0.567001	0.232786	81.010300	-117.415077	-50.007835	2.648962	0.000000	4.240637	0.000000	0.000000	0.000000	0.081761	-0.168410	0.167799	0.000000	0.000000	3.000000	49.000000	0.000000
21271.263447	0.245256	0.567001	0.232786	81.014893	-117.379913	-49.980507	2.646903	0.000000	4.241922	0.000000	0.000000	0.000000	0.081761	-0.168410	0.167799	0.000000	0.000000	3.000000	49.000000	0.000000
21271.266781	0.245256	0.567001	0.232786	81.014893	-117.379913	-49.980507	2.646903	0.000000	4.241922	0.000000	0.000000	0.000000	0.081761	-0.168410	0.167799	0.000000	0.000000	3.000000	49.000000	0.000000
21271.270114	0.245572	0.566403	0.233366	81.014893	-117.379913	-49.980507	2.646903	0.000000	4.241922	0.000000	0.000000	0.000000	0.095021	-0.179447	0.173836	0.000000	0.000000	3.000000	49.000000	0.000000
21271.273447	0.245572	0.566403	0.233366	81.017143	-117.355522	-49.966820	2.646903	0.000000	4.241922	0.000000	0.000000	0.000000	0.095021	-0.179447	0.173836	0.000000	0.000000	3.000000	49.000000	0.000000
21271.276781	0.245918	0.565781	0.233921	81.017143	-117.355522	-49.966820	2.646903	0.000000	4.241922	0.000000	0.000000	0.000000	0.103632	-0.186463	0.166710	0.000000	0.000000	3.000000	49.000000	0.000000
21271.280114	0.245918	0.565781	0.233921	81.017143	-117.355522	-49.966820	2.646903	0.000000	4.241922	0.000000	0.000000	0.000000	0.103632	-0.186463	0.166710	0.000000	0.000000	3.000000	49.000000	0.000000
21271.283447	0.245918	0.565781	0.233921	81.018059	-117.323265	-49.943497	2.646301	0.000000	4.242298	0.000000	0.000000	0.000000	0.103632	-0.186463	0.166710	0.000000	0.000000	3.000000	49.000000	0.000000
21271.286781	0.245918	0.565781	0.233921	81.018059	-117.323265	-49.943497	2.646301	0.000000	4.242298	0.000000	0.000000	0.000000	0.103632	-0.186463	0.166710	0.000000	0.000000	3.000000	49.000000	0.000000
21271.290114	0.246236	0.565140	0.234504	81.018059	-117.323265	-49.943497	2.646301	0.000000	4.242298	0.000000	0.000000	0.000000	0.095467	-0.192202	0.174735	0.000000	0.000000	3.000000	49.000000	0.000000
21271.293447	0.246236	0.565140	0.234504	81.016655	-117.301819	-49.933876	2.646301	0.000000	4.242298	0.000000	0.000000	0.000000	0.095467	-0.192202	0.174735	0.000000	0.000000	3.000000	49.000000	0.000000
21271.296781	0.246589	0.564458	0.235079	81.016655	-117.301819	-49.933876	2.646301	0.000000	4.242298	0.000000	0.000000	0.000000	0.105833	-0.204652	0.172475	0.000000	0.000000	3.000000	49.000000	0.000000
21271.300114	0.246589	0.564458	0.235079	81.016655	-117.301819	-49.933876	2.646301	0.000000	4.242298	0.000000	0.000000	0.000000	0.105833	-0.204652	0.172475	0.000000	0.000000	3.000000	49.000000	0.000000
21271.303447	0.246589	0.564458	0.235079	81.016640	-117.290932	-49.933865	2.645638	0.000000	4.242711	0.000000	0.000000	0.000000	0.105833	-0.204652	0.172475	0.000000	0.000000	3.000000	49.000000	0.000000
21271.306781	0.246589	0.564458	0.235079	81.016640	-117.290932	-49.933865	2.645638	0.000000	4.242711	0.000000	0.000000	0.000000	0.105833	-0.204652	0.172475	0.000000	0.000000	3.000000	49.000000	0.000000
21271.310114	0.246941	0.563775	0.235652	81.016640	-117.290932	-49.933865	2.645638	0.000000	4.242711	0.000000	0.000000	0.000000	0.105764	-0.205059	0.172045	0.000000	0.000000	3.000000	49.000000	0.000000
21271.313447	0.246941	0.563775	0.235652	81.015236	-117.266785	-49.924274	2.645638	0.000000	4.242711	0.000000	0.000000	0.000000	0.105764	-0.205059	0.172045	0.000000	0.000000	3.000000	49.000000	0.000000
21271.316781	0.247326	0.563090	0.236213	81.015236	-117.266785	-49.924274	2.645638	0.000000	4.242711	0.000000	0.000000	0.000000	0.115558	-0.205458	0.168090	0.000000	0.000000	3.000000	49.000000	0.000000
21271.320114	0.247326	0.563090	0.236213	81.015236	-117.266785	-49.924274	2.645638	0.000000	4.242711	0.000000	0.000000	0.000000	0.115558	-0.205458	0.168090	0.000000	0.000000	3.000000	49.000000	0.000000
21271.323447	0.247326	0.563090	0.236213	81.011017	-117.218781	-49.895435	2.646036	0.000000	4.242463	0.000000	0.000000	0.000000	0.115558	-0.205458	0.168090	0.000000	0.000000	3.000000	49.000000	0.000000
21271.326781	0.247326	0.563090	0.236213	81.011017	-117.218781	-49.895435	2.646036	0.000000	4.242463	0.000000	0.000000	0.000000	0.115558	-0.205458	0.168090	0.000000	0.000000	3.000000	49.000000	0.000000
21271.330114	0.247777	0.562404	0.236748	81.011017	-117.218781	-49.895435	2.646036	0.000000	4.242463	0.000000	0.000000	0.000000	0.135268	-0.205885	0.160584	0.000000	0.000000	3.000000	49.000000	0.000000
21271.333447	0.247777	0.562404	0.236748	81.004532	-117.187073	-49.880344	2.646036	0.000000	4.242463	0.000000	0.000000	0.000000	0.135268	-0.205885	0.160584	0.000000	0.000000	3.000000	49.000000	0.000000
21271.336781	0.248164	0.561676	0.237310	81.004532	-117.187073	-49.880344	2.646036	0.000000	4.242463	0.000000	0.000000	0.000000	0.116029	-0.218370	0.168801	0.000000	0.000000	3.000000	49.000000	0.000000
21271.340114	0.248164	0.561676	0.237310	81.004532	-117.187073	-49.880344	2.646036	0.000000	4.242463	0.000000	0.000000	0.000000	0.116029	-0.218370	0.168801	0.000000	0.000000	3.000000	49.000000	0.000000
21271.343447	0.248164	0.561676	0.237310	80.998894	-117.131294	-49.841942	2.648003	0.000000	4.241236	0.000000	0.000000	0.000000	0.116029	-0.218370	0.168801	0.000000	0.000000	3.000000	49.000000	0.000000
21271.346781	0.248164	0.561676	0.237310	80.998894	-117.131294	-49.841942	2.648003	0.000000	4.241236	0.000000	0.000000	0.000000	0.116029	-0.218370	0.168801	0.000000	0.000000	3.000000	49.000000	0.000000
21271.350114	0.248554	0.560969	0.237882	80.998894	-117.131294	-49.841942	2.648003	0.000000	4.241236	0.000000	0.000000	0.000000	0.117125	-0.212148	0.171580	0.000000	0.000000	3.000000	49.000000	0.000000
21271.353447	0.248554	0.560969	0.237882	80.993263	-117.075630	-49.803665	2.648003	0.000000	4.241236	0.000000	0.000000	0.000000	0.117125	-0.212148	0.171580	0.000000	0.000000	3.000000	49.000000	0.000000
21271.356781	0.248917	0.560242	0.238481	80.993263	-117.075630	-49.803665	2.648003	0.000000	4.241236	0.000000	0.000000	0.000000	0.108885	-0.218027	0.179488	0.000000	0.000000	3.000000	49.000000	0.000000
21271.360114	0.248917	0.560242	0.238481	80.993263	-117.075630	-49.803665	2.648003	0.000000	4.241236	0.000000	0.000000	0.000000	0.108885	-0.218027	0.179488	0.000000	0.000000	3.000000	49.000000	0.000000
21271.363447	0.248917	0.560242	0.238481	80.991844	-117.059677	-49.794094	2.648293	0.000000	4.241055	0.000000	0.000000	0.000000	0.108885	-0.218027	0.179488	0.000000	0.000000	3.000000	49.000000	0.000000
21271.366781	0.248917	0.560242	0.238481	80.991844	-117.059677	-49.794094	2.648293	0.000000	4.241055	0.000000	0.000000	0.000000	0.108885	-0.218027	0.179488	0.000000	0.000000	3.000000	49.000000	0.000000
21271.370114	0.249241	0.559532	0.239073	80.991844	-117.059677	-49.794094	2.648293	0.000000	4.241055	0.000000	0.000000	0.000000	0.097152	-0.213006	0.177726	0.000000	0.000000	3.000000	49.000000	0.000000
21271.373447	0.249241	0.559532	0.239073	80.989555	-117.067764	-49.807777	2.648293	0.000000	4.241055	0.000000	0.000000	0.000000	0.097152	-0.213006	0.177726	0.000000	0.000000	3.000000	49.000000	0.000000
21271.376781	0.249489	0.558816	0.239661	80.989555	-117.067764	-49.807777	2.648293	0.000000	4.241055	0.000000	0.000000	0.000000	0.074312	-0.214621	0.176328	0.000000	0.000000	3.000000	49.000000	0.000000
21271.380114	0.249489	0.558816	0.239661	80.989555	-117.067764	-49.807777	2.648293	0.000000	4.241055	0.000000	0.000000	0.000000	0.074312	-0.214621	0.176328	0.000000	0.000000	3.000000	49.000000	0.000000
21271.383447	0.249489	0.558816	0.239661	80.989555	-117.062309	-49.807789	2.646186	0.000000	4.242369	0.000000	0.000000	0.000000	0.074312	-0.214621	0.176328	0.000000	0.000000	3.000000	49.000000	0.000000
21271.386781	0.249489	0.558816	0.239661	80.989555	-117.062309	-49.807789	2.646186	0.000000	4.242369	0.000000	0.000000	0.000000	0.074312	-0.214621	0.176328	0.000000	0.000000	3.000000	49.000000	0.000000
21271.390114	0.249779	0.558104	0.240262	80.989555	-117.062309	-49.807789	2.646186	0.000000	4.242369	0.000000	0.000000	0.000000	0.086999	-0.213857	0.180405	0.000000	0.000000	3.000000	49.000000	0.000000
21271.393447	0.249779	0.558104	0.240262	80.986420	-117.091698	-49.844719	2.646186	0.000000	4.242369	0.000000	0.000000	0.000000	0.086999	-0.213857	0.180405	0.000000	0.000000	3.000000	49.000000	0.000000
21271.396781	0.250083	0.557382	0.240797	80.986420	-117.091698	-49.844719	2.646186	0.000000	4.242369	0.000000	0.000000	0.000000	0.091065	-0.216591	0.160322	0.000000	0.000000	3.000000	49.000000	0.000000
21271.400114	0.250083	0.557382	0.240797	80.986420	-117.091698	-49.844719	2.646186	0.000000	4.242369	0.000000	0.000000	0.000000	0.091065	-0.216591	0.160322	0.000000	0.000000	3.000000	49.000000	0.000000
21271.403447	0.250083	0.557382	0.240797	80.985893	-117.084732	-49.848923	2.644729	0.000000	4.243278	0.000000	0.000000	0.000000	0.091065	-0.216591	0.160322	0.000000	0.000000	3.000000	49.000000	0.000000
21271.406781	0.250083	0.557382	0.240797	80.985893	-117.084732	-49.848923	2.644729	0.000000	4.243278	0.000000	0.000000	0.000000	0.091065	-0.216591	0.160322	0.000000	0.000000	3.000000	49.000000	0.000000
21271.410114	0.250428	0.556662	0.241345	80.985893	-117.084732	-49.848923	2.644729	0.000000	4.243278	0.000000	0.000000	0.000000	0.103797	-0.215802	0.164380	0.000000	0.000000	3.000000	49.000000	0.000000
21271.413447	0.250428	0.556662	0.241345	80.981316	-117.098114	-49.876244	2.644729	0.000000	4.243278	0.000000	0.000000	0.000000	0.103797	-0.215802	0.164380	0.000000	0.000000	3.000000	49.000000	0.000000
21271.416781	0.250827	0.555916	0.241830	80.981316	-117.098114	-49.876244	2.644729	0.000000	4.243278	0.000000	0.000000	0.000000	0.119591	-0.224002	0.145529	0.000000	0.000000	3.000000	49.000000	0.000000
21271.420114	0.250827	0.555916	0.241830	80.981316	-117.098114	-49.876244	2.644729	0.000000	4.243278	0.000000	0.000000	0.000000	0.119591	-0.224002	0.145529	0.000000	0.000000	3.000000	49.000000	0.000000
21271.423447	0.250827	0.555916	0.241830	80.974480	-117.119537	-49.917210	2.646002	0.000000	4.242484	0.000000	0.000000	0.000000	0.119591	-0.224002	0.145529	0.000000	0.000000	3.000000	49.000000	0.000000
21271.426781	0.250827	0.555916	0.241830	80.974480	-117.119537	-49.917210	2.646002	0.000000	4.242484	0.000000	0.000000	0.000000	0.119591	-0.224002	0.145529	0.000000	0.000000	3.000000	49.000000	0.000000
21271.430114	0.251263	0.555190	0.242312	80.974480	-117.119537	-49.917210	2.646002	0.000000	4.242484	0.000000	0.000000	0.000000	0.130659	-0.217733	0.144755	0.000000	0.000000	3.000000	49.000000	0.000000
21271.433447	0.251263	0.555190	0.242312	80.969887	-117.130127	-49.944454	2.646002	0.000000	4.242484	0.000000	0.000000	0.000000	0.130659	-0.217733	0.144755	0.000000	0.000000	3.000000	49.000000	0.000000
21271.436781	0.251665	0.554463	0.242805	80.969887	-117.130127	-49.944454	2.646002	0.000000	4.242484	0.000000	0.000000	0.000000	0.120653	-0.218106	0.147886	0.000000	0.000000	3.000000	49.000000	0.000000
21271.440114	0.251665	0.554463	0.242805	80.969887	-117.130127	-49.944454	2.646002	0.000000	4.242484	0.000000	0.000000	0.000000	0.120653	-0.218106	0.147886	0.000000	0.000000	3.000000	49.000000	0.000000
21271.443447	0.251665	0.554463	0.242805	80.963036	-117.154152	-49.985291	2.648885	0.000000	4.240685	0.000000	0.000000	0.000000	0.120653	-0.218106	0.147886	0.000000	0.000000	3.000000	49.000000	0.000000
21271.446781	0.251665	0.554463	0.242805	80.963036	-117.154152	-49.985291	2.648885	0.000000	4.240685	0.000000	0.000000	0.000000	0.120653	-0.218106	0.147886	0.000000	0.000000	3.000000	49.000000	0.000000
21271.450114	0.252063	0.553712	0.243286	80.963036	-117.154152	-49.985291	2.648885	0.000000	4.240685	0.000000	0.000000	0.000000	0.119438	-0.225135	0.144198	0.000000	0.000000	3.000000	49.000000	0.000000
21271.453447	0.252063	0.553712	0.243286	80.956192	-117.180855	-50.026108	2.648885	0.000000	4.240685	0.000000	0.000000	0.000000	0.119438	-0.225135	0.144198	0.000000	0.000000	3.000000	49.000000	0.000000
21271.456781	0.252422	0.552979	0.243761	80.956192	-117.180855	-50.026108	2.648885	0.000000	4.240685	0.000000	0.000000	0.000000	0.107697	-0.219955	0.142623	0.000000	0.000000	3.000000	49.000000	0.000000
21271.460114	0.252422	0.552979	0.243761	80.956192	-117.180855	-50.026108	2.648885	0.000000	4.240685	0.000000	0.000000	0.000000	0.107697	-0.219955	0.142623	0.000000	0.000000	3.000000	49.000000	0.000000
21271.463447	0.252422	0.552979	0.243761	80.950699	-117.217957	-50.076382	2.650886	0.000000	4.239435	0.000000	0.000000	0.000000	0.107697	-0.219955	0.142623	0.000000	0.000000	3.000000	49.000000	0.000000
21271.466781	0.252422	0.552979	0.243761	80.950699	-117.217957	-50.076382	2.650886	0.000000	4.239435	0.000000	0.000000	0.000000	0.107697	-0.219955	0.142623	0.000000	0.000000	3.000000	49.000000	0.000000
21271.470114	0.252781	0.552245	0.244235	80.950699	-117.217957	-50.076382	2.650886	0.000000	4.239435	0.000000	0.000000	0.000000	0.107631	-0.220308	0.142205	0.000000	0.000000	3.000000	49.000000	0.000000
21271.473447	0.252781	0.552245	0.244235	80.945229	-117.252304	-50.126583	2.650886	0.000000	4.239435	0.000000	0.000000	0.000000	0.107631	-0.220308	0.142205	0.000000	0.000000	3.000000	49.000000	0.000000
21271.476781	0.253134	0.551528	0.244692	80.945229	-117.252304	-50.126583	2.650886	0.000000	4.239435	0.000000	0.000000	0.000000	0.105884	-0.215067	0.137085	0.000000	0.000000	3.000000	49.000000	0.000000
21271.480114	0.253134	0.551528	0.244692	80.945229	-117.252304	-50.126583	2.650886	0.000000	4.239435	0.000000	0.000000	0.000000	0.105884	-0.215067	0.137085	0.000000	0.000000	3.000000	49.000000	0.000000
21271.483447	0.253134	0.551528	0.244692	80.940643	-117.262741	-50.153675	2.652499	0.000000	4.238425	0.000000	0.000000	0.000000	0.105884	-0.215067	0.137085	0.000000	0.000000	3.000000	49.000000	0.000000
21271.486781	0.253134	0.551528	0.244692	80.940643	-117.262741	-50.153675	2.652499	0.000000	4.238425	0.000000	0.000000	0.000000	0.105884	-0.215067	0.137085	0.000000	0.000000	3.000000	49.000000	0.000000
21271.490114	0.253563	0.550813	0.245150	80.940643	-117.262741	-50.153675	2.652499	0.000000	4.238425	0.000000	0.000000	0.000000	0.128686	-0.214351	0.137418	0.000000	0.000000	3.000000	49.000000	0.000000
21271.493447	0.253563	0.550813	0.245150	80.936073	-117.267685	-50.180714	2.652499	0.000000	4.238425	0.000000	0.000000	0.000000	0.128686	-0.214351	0.137418	0.000000	0.000000	3.000000	49.000000	0.000000
21271.496781	0.254025	0.550098	0.245595	80.936073	-117.267685	-50.180714	2.652499	0.000000	4.238425	0.000000	0.000000	0.000000	0.138668	-0.214716	0.133369	0.000000	0.000000	3.000000	49.000000	0.000000
21271.500114	0.254025	0.550098	0.245595	80.936073	-117.267685	-50.180714	2.652499	0.000000	4.238425	0.000000	0.000000	0.000000	0.138668	-0.214716	0.133369	0.000000	0.000000	3.000000	49.000000	0.000000
21271.503447	0.254025	0.550098	0.245595	80.936073	-117.240471	-50.172733	2.656541	0.000000	4.235893	0.000000	0.000000	0.000000	0.138668	-0.214716	0.133369	0.000000	0.000000	3.000000	49.000000	0.000000
21271.506781	0.254573	0.549388	0.246067	80.936073	-117.240471	-50.172733	2.656541	0.000000	4.235893	0.000000	0.000000	0.000000	0.164399	-0.212966	0.141514	0.000000	0.000000	3.000000	49.000000	0.000000
21271.510114	0.254573	0.549388	0.246067	80.936073	-117.240471	-50.172733	2.656541	0.000000	4.235893	0.000000	0.000000	0.000000	0.164399	-0.212966	0.141514	0.000000	0.000000	3.000000	49.000000	0.000000
21271.513447	0.254573	0.549388	0.246067	80.936050	-117.213287	-50.164780	2.659655	0.000000	4.233939	0.000000	0.000000	0.000000	0.164399	-0.212966	0.141514	0.000000	0.000000	3.000000	49.000000	0.000000
21271.516781	0.255127	0.548658	0.246552	80.936050	-117.213287	-50.164780	2.659655	0.000000	4.233939	0.000000	0.000000	0.000000	0.166093	-0.218993	0.145647	0.000000	0.000000	3.000000	49.000000	0.000000
21271.520114	0.255127	0.548658	0.246552	80.936050	-117.213287	-50.164780	2.659655	0.000000	4.233939	0.000000	0.000000	0.000000	0.166093	-0.218993	0.145647	0.000000	0.000000	3.000000	49.000000	0.000000
21271.523447	0.255127	0.548658	0.246552	80.936981	-117.162209	-50.133698	2.662715	0.000000	4.232015	0.000000	0.000000	0.000000	0.166093	-0.218993	0.145647	0.000000	0.000000	3.000000	49.000000	0.000000
21271.526781	0.255690	0.547930	0.247062	80.936981	-117.162209	-50.133698	2.662715	0.000000	4.232015	0.000000	0.000000	0.000000	0.168962	-0.218390	0.152993	0.000000	0.000000	3.000000	49.000000	0.000000
21271.530114	0.255690	0.547930	0.247062	80.936981	-117.162209	-50.133698	2.662715	0.000000	4.232015	0.000000	0.000000	0.000000	0.168962	-0.218390	0.152993	0.000000	0.000000	3.000000	49.000000	0.000000
21271.533447	0.255690	0.547930	0.247062	80.941544	-117.108292	-50.106636	2.665687	0.000000	4.230144	0.000000	0.000000	0.000000	0.168962	-0.218390	0.152993	0.000000	0.000000	3.000000	49.000000	0.000000
21271.536781	0.256262	0.547204	0.247596	80.941544	-117.108292	-50.106636	2.665687	0.000000	4.230144	0.000000	0.000000	0.000000	0.171813	-0.217808	0.160299	0.000000	0.000000	3.000000	49.000000	0.000000
21271.540114	0.256262	0.547204	0.247596	80.941544	-117.108292	-50.106636	2.665687	0.000000	4.230144	0.000000	0.000000	0.000000	0.171813	-0.217808	0.160299	0.000000	0.000000	3.000000	49.000000	0.000000
21271.543447	0.256262	0.547204	0.247596	80.946136	-117.059799	-50.071579	2.668571	0.000000	4.228325	0.000000	0.000000	0.000000	0.171813	-0.217808	0.160299	0.000000	0.000000	3.000000	49.000000	0.000000
21271.546781	0.256783	0.546461	0.248195	80.946136	-117.059799	-50.071579	2.668571	0.000000	4.228325	0.000000	0.000000	0.000000	0.156271	-0.222926	0.179500	0.000000	0.000000	3.000000	49.000000	0.000000
21271.550114	0.256783	0.546461	0.248195	80.946136	-117.059799	-50.071579	2.668571	0.000000	4.228325	0.000000	0.000000	0.000000	0.156271	-0.222926	0.179500	0.000000	0.000000	3.000000	49.000000	0.000000
21271.553447	0.256783	0.546461	0.248195	80.955299	-116.987183	-50.017326	2.670316	0.000000	4.227223	0.000000	0.000000	0.000000	0.156271	-0.222926	0.179500	0.000000	0.000000	3.000000	49.000000	0.000000
21271.556781	0.257271	0.545716	0.248803	80.955299	-116.987183	-50.017326	2.670316	0.000000	4.227223	0.000000	0.000000	0.000000	0.146161	-0.223405	0.182540	0.000000	0.000000	3.000000	49.000000	0.000000
21271.560114	0.257271	0.545716	0.248803	80.955299	-116.987183	-50.017326	2.670316	0.000000	4.227223	0.000000	0.000000	0.000000	0.146161	-0.223405	0.182540	0.000000	0.000000	3.000000	49.000000	0.000000
21271.563447	0.257271	0.545716	0.248803	80.962166	-116.930641	-49.976589	2.671565	0.000000	4.226434	0.000000	0.000000	0.000000	0.146161	-0.223405	0.182540	0.000000	0.000000	3.000000	49.000000	0.000000
21271.566781	0.257730	0.544951	0.249437	80.962166	-116.930641	-49.976589	2.671565	0.000000	4.226434	0.000000	0.000000	0.000000	0.137703	-0.229573	0.190189	0.000000	0.000000	3.000000	49.000000	0.000000
21271.570114	0.257730	0.544951	0.249437	80.962166	-116.930641	-49.976589	2.671565	0.000000	4.226434	0.000000	0.000000	0.000000	0.137703	-0.229573	0.190189	0.000000	0.000000	3.000000	49.000000	0.000000
21271.573447	0.257730	0.544951	0.249437	80.966736	-116.890121	-49.949341	2.672270	0.000000	4.225988	0.000000	0.000000	0.000000	0.137703	-0.229573	0.190189	0.000000	0.000000	3.000000	49.000000	0.000000
21271.576781	0.258127	0.544165	0.250109	80.966736	-116.890121	-49.949341	2.672270	0.000000	4.225988	0.000000	0.000000	0.000000	0.119145	-0.235797	0.201487	0.000000	0.000000	3.000000	49.000000	0.000000
21271.580114	0.258127	0.544165	0.250109	80.966736	-116.890121	-49.949341	2.672270	0.000000	4.225988	0.000000	0.000000	0.000000	0.119145	-0.235797	0.201487	0.000000	0.000000	3.000000	49.000000	0.000000
21271.583447	0.258127	0.544165	0.250109	80.973564	-116.838898	-49.908493	2.671937	0.000000	4.226198	0.000000	0.000000	0.000000	0.119145	-0.235797	0.201487	0.000000	0.000000	3.000000	49.000000	0.000000
21271.586781	0.258553	0.543355	0.250755	80.973564	-116.838898	-49.908493	2.671937	0.000000	4.226198	0.000000	0.000000	0.000000	0.127900	-0.242976	0.193941	0.000000	0.000000	3.000000	49.000000	0.000000
21271.590114	0.258553	0.543355	0.250755	80.973564	-116.838898	-49.908493	2.671937	0.000000	4.226198	0.000000	0.000000	0.000000	0.127900	-0.242976	0.193941	0.000000	0.000000	3.000000	49.000000	0.000000
21271.593447	0.258553	0.543355	0.250755	80.975876	-116.814545	-49.894855	2.672150	0.000000	4.226064	0.000000	0.000000	0.000000	0.127900	-0.242976	0.193941	0.000000	0.000000	3.000000	49.000000	0.000000
21271.596781	0.258912	0.542543	0.251424	80.975876	-116.814545	-49.894855	2.672150	0.000000	4.226064	0.000000	0.000000	0.000000	0.107605	-0.243516	0.200669	0.000000	0.000000	3.000000	49.000000	0.000000
21271.600114	0.258912	0.542543	0.251424	80.975876	-116.814545	-49.894855	2.672150	0.000000	4.226064	0.000000	0.000000	0.000000	0.107605	-0.243516	0.200669	0.000000	0.000000	3.000000	49.000000	0.000000
21271.603447	0.258912	0.542543	0.251424	80.979927	-116.780594	-49.863750	2.671378	0.000000	4.226552	0.000000	0.000000	0.000000	0.107605	-0.243516	0.200669	0.000000	0.000000	3.000000	49.000000	0.000000
21271.606781	0.259301	0.541666	0.252072	80.979927	-116.780594	-49.863750	2.671378	0.000000	4.226552	0.000000	0.000000	0.000000	0.116835	-0.263093	0.194421	0.000000	0.000000	3.000000	49.000000	0.000000
21271.610114	0.259301	0.541666	0.252072	80.979927	-116.780594	-49.863750	2.671378	0.000000	4.226552	0.000000	0.000000	0.000000	0.116835	-0.263093	0.194421	0.000000	0.000000	3.000000	49.000000	0.000000
21271.613447	0.259301	0.541666	0.252072	80.986961	-116.736801	-49.825874	2.671136	0.000000	4.226705	0.000000	0.000000	0.000000	0.116835	-0.263093	0.194421	0.000000	0.000000	3.000000	49.000000	0.000000
21271.616781	0.259651	0.540806	0.252715	80.986961	-116.736801	-49.825874	2.671136	0.000000	4.226705	0.000000	0.000000	0.000000	0.104917	-0.257908	0.192925	0.000000	0.000000	3.000000	49.000000	0.000000
21271.620114	0.259651	0.540806	0.252715	80.986961	-116.736801	-49.825874	2.671136	0.000000	4.226705	0.000000	0.000000	0.000000	0.104917	-0.257908	0.192925	0.000000	0.000000	3.000000	49.000000	0.000000
21271.623447	0.259651	0.540806	0.252715	81.014404	-116.579102	-49.674828	2.670459	0.000000	4.227132	0.000000	0.000000	0.000000	0.104917	-0.257908	0.192925	0.000000	0.000000	3.000000	49.000000	0.000000
21271.626781	0.259946	0.539970	0.253418	81.014404	-116.579102	-49.674828	2.670459	0.000000	4.227132	0.000000	0.000000	0.000000	0.088539	-0.250877	0.210707	0.000000	0.000000	3.000000	49.000000	0.000000
21271.630114	0.259946	0.539970	0.253418	81.014404	-116.579102	-49.674828	2.670459	0.000000	4.227132	0.000000	0.000000	0.000000	0.088539	-0.250877	0.210707	0.000000	0.000000	3.000000	49.000000	0.000000
21271.633447	0.259946	0.539970	0.253418	81.067719	-116.294586	-49.397640	2.668686	0.000000	4.228251	0.000000	0.000000	0.000000	0.088539	-0.250877	0.210707	0.000000	0.000000	3.000000	49.000000	0.000000
21271.636781	0.260280	0.539113	0.254120	81.067719	-116.294586	-49.397640	2.668686	0.000000	4.228251	0.000000	0.000000	0.000000	0.100103	-0.257210	0.210870	0.000000	0.000000	3.000000	49.000000	0.000000
21271.640114	0.260280	0.539113	0.254120	81.067719	-116.294586	-49.397640	2.668686	0.000000	4.228251	0.000000	0.000000	0.000000	0.100103	-0.257210	0.210870	0.000000	0.000000	3.000000	49.000000	0.000000
21271.643447	0.260280	0.539113	0.254120	81.138557	-115.889923	-48.991898	2.667377	0.000000	4.229077	0.000000	0.000000	0.000000	0.100103	-0.257210	0.210870	0.000000	0.000000	3.000000	49.000000	0.000000
21271.646781	0.260617	0.538276	0.254832	81.138557	-115.889923	-48.991898	2.667377	0.000000	4.229077	0.000000	0.000000	0.000000	0.101095	-0.251114	0.213432	0.000000	0.000000	3.000000	49.000000	0.000000
21271.650114	0.260617	0.538276	0.254832	81.138557	-115.889923	-48.991898	2.667377	0.000000	4.229077	0.000000	0.000000	0.000000	0.101095	-0.251114	0.213432	0.000000	0.000000	3.000000	49.000000	0.000000
21271.653447	0.260617	0.538276	0.254832	81.227234	-115.366913	-48.479088	2.666050	0.000000	4.229914	0.000000	0.000000	0.000000	0.101095	-0.251114	0.213432	0.000000	0.000000	3.000000	49.000000	0.000000
21271.656781	0.260925	0.537418	0.255568	81.227234	-115.366913	-48.479088	2.666050	0.000000	4.229914	0.000000	0.000000	0.000000	0.092388	-0.257489	0.220944	0.000000	0.000000	3.000000	49.000000	0.000000
21271.660114	0.260925	0.537418	0.255568	81.227234	-115.366913	-48.479088	2.666050	0.000000	4.229914	0.000000	0.000000	0.000000	0.092388	-0.257489	0.220944	0.000000	0.000000	3.000000	49.000000	0.000000
21271.663447	0.260925	0.537418	0.255568	81.333038	-114.710159	-47.829105	2.664199	0.000000	4.231080	0.000000	0.000000	0.000000	0.092388	-0.257489	0.220944	0.000000	0.000000	3.000000	49.000000	0.000000
21271.666781	0.261206	0.536602	0.256336	81.333038	-114.710159	-47.829105	2.664199	0.000000	4.231080	0.000000	0.000000	0.000000	0.084361	-0.244772	0.230439	0.000000	0.000000	3.000000	49.000000	0.000000
21271.670114	0.261206	0.536602	0.256336	81.333038	-114.710159	-47.829105	2.664199	0.000000	4.231080	0.000000	0.000000	0.000000	0.084361	-0.244772	0.230439	0.000000	0.000000	3.000000	49.000000	0.000000
21271.673447	0.261206	0.536602	0.256336	81.449303	-113.984138	-47.109581	2.661805	0.000000	4.232587	0.000000	0.000000	0.000000	0.084361	-0.244772	0.230439	0.000000	0.000000	3.000000	49.000000	0.000000
21271.676781	0.261496	0.535787	0.257128	81.449303	-113.984138	-47.109581	2.661805	0.000000	4.232587	0.000000	0.000000	0.000000	0.086908	-0.244513	0.237426	0.000000	0.000000	3.000000	49.000000	0.000000
21271.680114	0.261496	0.535787	0.257128	81.449303	-113.984138	-47.109581	2.661805	0.000000	4.232587	0.000000	0.000000	0.000000	0.086908	-0.244513	0.237426	0.000000	0.000000	3.000000	49.000000	0.000000
21271.683447	0.261496	0.535787	0.257128	81.565834	-113.208939	-46.335674	2.659349	0.000000	4.234130	0.000000	0.000000	0.000000	0.086908	-0.244513	0.237426	0.000000	0.000000	3.000000	49.000000	0.000000
21271.686781	0.261726	0.534972	0.257967	81.565834	-113.208939	-46.335674	2.659349	0.000000	4.234130	0.000000	0.000000	0.000000	0.069080	-0.244320	0.251794	0.000000	0.000000	3.000000	49.000000	0.000000
21271.690114	0.261726	0.534972	0.257967	81.565834	-113.208939	-46.335674	2.659349	0.000000	4.234130	0.000000	0.000000	0.000000	0.069080	-0.244320	0.251794	0.000000	0.000000	3.000000	49.000000	0.000000
21271.693447	0.261726	0.534972	0.257967	81.676804	-112.463776	-45.588058	2.655853	0.000000	4.236325	0.000000	0.000000	0.000000	0.069080	-0.244320	0.251794	0.000000	0.000000	3.000000	49.000000	0.000000
21271.696781	0.261920	0.534197	0.258813	81.676804	-112.463776	-45.588058	2.655853	0.000000	4.236325	0.000000	0.000000	0.000000	0.058123	-0.232441	0.253598	0.000000	0.000000	3.000000	49.000000	0.000000
21271.700114	0.261920	0.534197	0.258813	81.676804	-112.463776	-45.588058	2.655853	0.000000	4.236325	0.000000	0.000000	0.000000	0.058123	-0.232441	0.253598	0.000000	0.000000	3.000000	49.000000	0.000000
21271.703447	0.261920	0.534197	0.258813	81.786850	-111.699280	-44.815369	2.651899	0.000000	4.238801	0.000000	0.000000	0.000000	0.058123	-0.232441	0.253598	0.000000	0.000000	3.000000	49.000000	0.000000
21271.706781	0.262049	0.533401	0.259695	81.786850	-111.699280	-44.815369	2.651899	0.000000	4.238801	0.000000	0.000000	0.000000	0.038973	-0.238898	0.264747	0.000000	0.000000	3.000000	49.000000	0.000000
21271.710114	0.262049	0.533401	0.259695	81.786850	-111.699280	-44.815369	2.651899	0.000000	4.238801	0.000000	0.000000	0.000000	0.038973	-0.238898	0.264747	0.000000	0.000000	3.000000	49.000000	0.000000
21271.713447	0.262049	0.533401	0.259695	81.888870	-110.964066	-44.068783	2.646941	0.000000	4.241899	0.000000	0.000000	0.000000	0.038973	-0.238898	0.264747	0.000000	0.000000	3.000000	49.000000	0.000000
21271.716781	0.262110	0.532603	0.260600	81.888870	-110.964066	-44.068783	2.646941	0.000000	4.241899	0.000000	0.000000	0.000000	0.018128	-0.239523	0.271477	0.000000	0.000000	3.000000	49.000000	0.000000
21271.720114	0.262110	0.532603	0.260600	81.888870	-110.964066	-44.068783	2.646941	0.000000	4.241899	0.000000	0.000000	0.000000	0.018128	-0.239523	0.271477	0.000000	0.000000	3.000000	49.000000	0.000000
21271.723447	0.262110	0.532603	0.260600	81.975273	-110.324585	-43.411411	2.641026	0.000000	4.245584	0.000000	0.000000	0.000000	0.018128	-0.239523	0.271477	0.000000	0.000000	3.000000	49.000000	0.000000
21271.726781	0.262135	0.531802	0.261515	81.975273	-110.324585	-43.411411	2.641026	0.000000	4.245584	0.000000	0.000000	0.000000	0.007430	-0.240145	0.274458	0.000000	0.000000	3.000000	49.000000	0.000000
21271.730114	0.262135	0.531802	0.261515	81.975273	-110.324585	-43.411411	2.641026	0.000000	4.245584	0.000000	0.000000	0.000000	0.007430	-0.240145	0.274458	0.000000	0.000000	3.000000	49.000000	0.000000
21271.733447	0.262135	0.531802	0.261515	82.066841	-109.644165	-42.712524	2.634645	0.000000	4.249547	0.000000	0.000000	0.000000	0.007430	-0.240145	0.274458	0.000000	0.000000	3.000000	49.000000	0.000000
21271.736781	0.262153	0.531019	0.262413	82.066841	-109.644165	-42.712524	2.634645	0.000000	4.249547	0.000000	0.000000	0.000000	0.005366	-0.234885	0.269372	0.000000	0.000000	3.000000	49.000000	0.000000
21271.740114	0.262153	0.531019	0.262413	82.066841	-109.644165	-42.712524	2.634645	0.000000	4.249547	0.000000	0.000000	0.000000	0.005366	-0.234885	0.269372	0.000000	0.000000	3.000000	49.000000	0.000000
21271.743447	0.262153	0.531019	0.262413	82.172562	-108.794594	-41.849457	2.628334	0.000000	4.253453	0.000000	0.000000	0.000000	0.005366	-0.234885	0.269372	0.000000	0.000000	3.000000	49.000000	0.000000
21271.746781	0.262243	0.530215	0.263298	82.172562	-108.794594	-41.849457	2.628334	0.000000	4.253453	0.000000	0.000000	0.000000	0.027009	-0.241365	0.265519	0.000000	0.000000	3.000000	49.000000	0.000000
21271.750114	0.262243	0.530215	0.263298	82.172562	-108.794594	-41.849457	2.628334	0.000000	4.253453	0.000000	0.000000	0.000000	0.027009	-0.241365	0.265519	0.000000	0.000000	3.000000	49.000000	0.000000
21271.753447	0.262243	0.530215	0.263298	82.292992	-107.771957	-40.820068	2.622986	0.000000	4.256753	0.000000	0.000000	0.000000	0.027009	-0.241365	0.265519	0.000000	0.000000	3.000000	49.000000	0.000000
21271.756781	0.262336	0.529388	0.264195	82.292992	-107.771957	-40.820068	2.622986	0.000000	4.256753	0.000000	0.000000	0.000000	0.028152	-0.247927	0.269108	0.000000	0.000000	3.000000	49.000000	0.000000
21271.760114	0.262336	0.529388	0.264195	82.292992	-107.771957	-40.820068	2.622986	0.000000	4.256753	0.000000	0.000000	0.000000	0.028152	-0.247927	0.269108	0.000000	0.000000	3.000000	49.000000	0.000000
21271.763447	0.262336	0.529388	0.264195	82.415482	-106.647087	-39.689613	2.617621	0.000000	4.260054	0.000000	0.000000	0.000000	0.028152	-0.247927	0.269108	0.000000	0.000000	3.000000	49.000000	0.000000
21271.766781	0.262467	0.528582	0.265087	82.415482	-106.647087	-39.689613	2.617621	0.000000	4.260054	0.000000	0.000000	0.000000	0.039155	-0.241884	0.267803	0.000000	0.000000	3.000000	49.000000	0.000000
21271.770114	0.262467	0.528582	0.265087	82.415482	-106.647087	-39.689613	2.617621	0.000000	4.260054	0.000000	0.000000	0.000000	0.039155	-0.241884	0.267803	0.000000	0.000000	3.000000	49.000000	0.000000
21271.773447	0.262467	0.528582	0.265087	82.545494	-105.406052	-38.442471	2.612739	0.000000	4.263050	0.000000	0.000000	0.000000	0.039155	-0.241884	0.267803	0.000000	0.000000	3.000000	49.000000	0.000000
21271.776781	0.262645	0.527756	0.266004	82.545494	-105.406052	-38.442471	2.612739	0.000000	4.263050	0.000000	0.000000	0.000000	0.053333	-0.247725	0.275082	0.000000	0.000000	3.000000	49.000000	0.000000
21271.780114	0.262645	0.527756	0.266004	82.545494	-105.406052	-38.442471	2.612739	0.000000	4.263050	0.000000	0.000000	0.000000	0.053333	-0.247725	0.275082	0.000000	0.000000	3.000000	49.000000	0.000000
21271.783447	0.262645	0.527756	0.266004	82.670197	-104.108528	-37.142513	2.608259	0.000000	4.265792	0.000000	0.000000	0.000000	0.053333	-0.247725	0.275082	0.000000	0.000000	3.000000	49.000000	0.000000
21271.786781	0.262830	0.526931	0.266943	82.670197	-104.108528	-37.142513	2.608259	0.000000	4.265792	0.000000	0.000000	0.000000	0.055611	-0.247683	0.281693	0.000000	0.000000	3.000000	49.000000	0.000000
21271.790114	0.262830	0.526931	0.266943	82.670197	-104.108528	-37.142513	2.608259	0.000000	4.265792	0.000000	0.000000	0.000000	0.055611	-0.247683	0.281693	0.000000	0.000000	3.000000	49.000000	0.000000
21271.793447	0.262830	0.526931	0.266943	82.778816	-102.871002	-35.902325	2.603733	0.000000	4.268557	0.000000	0.000000	0.000000	0.055611	-0.247683	0.281693	0.000000	0.000000	3.000000	49.000000	0.000000
21271.796781	0.263015	0.526060	0.267883	82.778816	-102.871002	-35.902325	2.603733	0.000000	4.268557	0.000000	0.000000	0.000000	0.055554	-0.261043	0.281844	0.000000	0.000000	3.000000	49.000000	0.000000
21271.800114	0.263015	0.526060	0.267883	82.778816	-102.871002	-35.902325	2.603733	0.000000	4.268557	0.000000	0.000000	0.000000	0.055554	-0.261043	0.281844	0.000000	0.000000	3.000000	49.000000	0.000000
21271.803447	0.263015	0.526060	0.267883	82.864555	-101.730598	-34.760620	2.599224	0.000000	4.271304	0.000000	0.000000	0.000000	0.055554	-0.261043	0.281844	0.000000	0.000000	3.000000	49.000000	0.000000
21271.806781	0.263207	0.525232	0.268841	82.864555	-101.730598	-34.760620	2.599224	0.000000	4.271304	0.000000	0.000000	0.000000	0.057418	-0.248394	0.287308	0.000000	0.000000	3.000000	49.000000	0.000000
21271.810114	0.263207	0.525232	0.268841	82.864555	-101.730598	-34.760620	2.599224	0.000000	4.271304	0.000000	0.000000	0.000000	0.057418	-0.248394	0.287308	0.000000	0.000000	3.000000	49.000000	0.000000
21271.813447	0.263207	0.525232	0.268841	82.913208	-100.703224	-33.739460	2.594682	0.000000	4.274065	0.000000	0.000000	0.000000	0.057418	-0.248394	0.287308	0.000000	0.000000	3.000000	49.000000	0.000000
21271.816781	0.263358	0.524380	0.269797	82.913208	-100.703224	-33.739460	2.594682	0.000000	4.274065	0.000000	0.000000	0.000000	0.045457	-0.255820	0.286925	0.000000	0.000000	3.000000	49.000000	0.000000
21271.820114	0.263358	0.524380	0.269797	82.913208	-100.703224	-33.739460	2.594682	0.000000	4.274065	0.000000	0.000000	0.000000	0.045457	-0.255820	0.286925	0.000000	0.000000	3.000000	49.000000	0.000000
21271.823447	0.263358	0.524380	0.269797	82.924988	-99.879799	-32.923977	2.589709	0.000000	4.277079	0.000000	0.000000	0.000000	0.045457	-0.255820	0.286925	0.000000	0.000000	3.000000	49.000000	0.000000
21271.826781	0.263512	0.523547	0.270761	82.924988	-99.879799	-32.923977	2.589709	0.000000	4.277079	0.000000	0.000000	0.000000	0.046127	-0.249856	0.289169	0.000000	0.000000	3.000000	49.000000	0.000000
21271.830114	0.263512	0.523547	0.270761	82.924988	-99.879799	-32.923977	2.589709	0.000000	4.277079	0.000000	0.000000	0.000000	0.046127	-0.249856	0.289169	0.000000	0.000000	3.000000	49.000000	0.000000
21271.833447	0.263512	0.523547	0.270761	82.899635	-99.257957	-32.316223	2.584735	0.000000	4.280087	0.000000	0.000000	0.000000	0.046127	-0.249856	0.289169	0.000000	0.000000	3.000000	49.000000	0.000000
21271.836781	0.263655	0.522710	0.271697	82.899635	-99.257957	-32.316223	2.584735	0.000000	4.280087	0.000000	0.000000	0.000000	0.042967	-0.251220	0.280838	0.000000	0.000000	3.000000	49.000000	0.000000
21271.840114	0.263655	0.522710	0.271697	82.899635	-99.257957	-32.316223	2.584735	0.000000	4.280087	0.000000	0.000000	0.000000	0.042967	-0.251220	0.280838	0.000000	0.000000	3.000000	49.000000	0.000000
21271.843447	0.263655	0.522710	0.271697	82.862274	-98.687355	-31.761745	2.579858	0.000000	4.283029	0.000000	0.000000	0.000000	0.042967	-0.251220	0.280838	0.000000	0.000000	3.000000	49.000000	0.000000
21271.846781	0.263791	0.521932	0.272613	82.862274	-98.687355	-31.761745	2.579858	0.000000	4.283029	0.000000	0.000000	0.000000	0.040620	-0.233171	0.274752	0.000000	0.000000	3.000000	49.000000	0.000000
21271.850114	0.263791	0.521932	0.272613	82.862274	-98.687355	-31.761745	2.579858	0.000000	4.283029	0.000000	0.000000	0.000000	0.040620	-0.233171	0.274752	0.000000	0.000000	3.000000	49.000000	0.000000
21271.853447	0.263791	0.521932	0.272613	82.856361	-98.187881	-31.266787	2.575054	0.000000	4.285918	0.000000	0.000000	0.000000	0.040620	-0.233171	0.274752	0.000000	0.000000	3.000000	49.000000	0.000000
21271.856781	0.263994	0.521153	0.273501	82.856361	-98.187881	-31.266787	2.575054	0.000000	4.285918	0.000000	0.000000	0.000000	0.060986	-0.233787	0.266386	0.000000	0.000000	3.000000	49.000000	0.000000
21271.860114	0.263994	0.521153	0.273501	82.856361	-98.187881	-31.266787	2.575054	0.000000	4.285918	0.000000	0.000000	0.000000	0.060986	-0.233787	0.266386	0.000000	0.000000	3.000000	49.000000	0.000000
21271.863447	0.263994	0.521153	0.273501	82.900993	-97.554741	-30.631716	2.571249	0.000000	4.288202	0.000000	0.000000	0.000000	0.060986	-0.233787	0.266386	0.000000	0.000000	3.000000	49.000000	0.000000
21271.866781	0.264234	0.520394	0.274384	82.900993	-97.554741	-30.631716	2.571249	0.000000	4.288202	0.000000	0.000000	0.000000	0.072163	-0.227734	0.264915	0.000000	0.000000	3.000000	49.000000	0.000000
21271.870114	0.264234	0.520394	0.274384	82.900993	-97.554741	-30.631716	2.571249	0.000000	4.288202	0.000000	0.000000	0.000000	0.072163	-0.227734	0.264915	0.000000	0.000000	3.000000	49.000000	0.000000
21271.873447	0.264234	0.520394	0.274384	82.974899	-96.473473	-29.551142	2.567925	0.000000	4.290194	0.000000	0.000000	0.000000	0.072163	-0.227734	0.264915	0.000000	0.000000	3.000000	49.000000	0.000000
21271.876781	0.264508	0.519633	0.275251	82.974899	-96.473473	-29.551142	2.567925	0.000000	4.290194	0.000000	0.000000	0.000000	0.082217	-0.228347	0.260277	0.000000	0.000000	3.000000	49.000000	0.000000
21271.880114	0.264508	0.519633	0.275251	82.974899	-96.473473	-29.551142	2.567925	0.000000	4.290194	0.000000	0.000000	0.000000	0.082217	-0.228347	0.260277	0.000000	0.000000	3.000000	49.000000	0.000000
21271.883447	0.264508	0.519633	0.275251	83.071167	-94.980080	-28.061314	2.565109	0.000000	4.291878	0.000000	0.000000	0.000000	0.082217	-0.228347	0.260277	0.000000	0.000000	3.000000	49.000000	0.000000
21271.886781	0.264824	0.518914	0.276125	83.071167	-94.980080	-28.061314	2.565109	0.000000	4.291878	0.000000	0.000000	0.000000	0.094591	-0.215572	0.261928	0.000000	0.000000	3.000000	49.000000	0.000000
21271.890114	0.264824	0.518914	0.276125	83.071167	-94.980080	-28.061314	2.565109	0.000000	4.291878	0.000000	0.000000	0.000000	0.094591	-0.215572	0.261928	0.000000	0.000000	3.000000	49.000000	0.000000
21271.893447	0.264824	0.518914	0.276125	83.164192	-93.330757	-26.423286	2.562742	0.000000	4.293291	0.000000	0.000000	0.000000	0.094591	-0.215572	0.261928	0.000000	0.000000	3.000000	49.000000	0.000000
21271.896781	0.265168	0.518214	0.276968	83.164192	-93.330757	-26.423286	2.562742	0.000000	4.293291	0.000000	0.000000	0.000000	0.103233	-0.210089	0.253145	0.000000	0.000000	3.000000	49.000000	0.000000
21271.900114	0.265168	0.518214	0.276968	83.164192	-93.330757	-26.423286	2.562742	0.000000	4.293291	0.000000	0.000000	0.000000	0.103233	-0.210089	0.253145	0.000000	0.000000	3.000000	49.000000	0.000000
21271.903447	0.265168	0.518214	0.276968	83.239639	-91.729370	-24.835770	2.560918	0.000000	4.294380	0.000000	0.000000	0.000000	0.103233	-0.210089	0.253145	0.000000	0.000000	3.000000	49.000000	0.000000
21271.906781	0.265502	0.517510	0.277785	83.239639	-91.729370	-24.835770	2.560918	0.000000	4.294380	0.000000	0.000000	0.000000	0.100318	-0.211249	0.244993	0.000000	0.000000	3.000000	49.000000	0.000000
21271.910114	0.265502	0.517510	0.277785	83.239639	-91.729370	-24.835770	2.560918	0.000000	4.294380	0.000000	0.000000	0.000000	0.100318	-0.211249	0.244993	0.000000	0.000000	3.000000	49.000000	0.000000
21271.913447	0.265502	0.517510	0.277785	83.279846	-90.052292	-23.183372	2.559177	0.000000	4.295417	0.000000	0.000000	0.000000	0.100318	-0.211249	0.244993	0.000000	0.000000	3.000000	49.000000	0.000000
21271.916781	0.265782	0.516842	0.278560	83.279846	-90.052292	-23.183372	2.559177	0.000000	4.295417	0.000000	0.000000	0.000000	0.084022	-0.200169	0.232572	0.000000	0.000000	3.000000	49.000000	0.000000
21271.920114	0.265782	0.516842	0.278560	83.279846	-90.052292	-23.183372	2.559177	0.000000	4.295417	0.000000	0.000000	0.000000	0.084022	-0.200169	0.232572	0.000000	0.000000	3.000000	49.000000	0.000000
21271.923447	0.265782	0.516842	0.278560	83.301865	-88.535515	-21.692375	2.557107	0.000000	4.296650	0.000000	0.000000	0.000000	0.084022	-0.200169	0.232572	0.000000	0.000000	3.000000	49.000000	0.000000
21271.926781	0.266056	0.516194	0.279319	83.301865	-88.535515	-21.692375	2.557107	0.000000	4.296650	0.000000	0.000000	0.000000	0.082266	-0.194518	0.227762	0.000000	0.000000	3.000000	49.000000	0.000000
21271.930114	0.266056	0.516194	0.279319	83.301865	-88.535515	-21.692375	2.557107	0.000000	4.296650	0.000000	0.000000	0.000000	0.082266	-0.194518	0.227762	0.000000	0.000000	3.000000	49.000000	0.000000
21271.933447	0.266056	0.516194	0.279319	83.341682	-87.278831	-20.445797	2.555089	0.000000	4.297851	0.000000	0.000000	0.000000	0.082266	-0.194518	0.227762	0.000000	0.000000	3.000000	49.000000	0.000000
21271.936781	0.266320	0.515585	0.280049	83.341682	-87.278831	-20.445797	2.555089	0.000000	4.297851	0.000000	0.000000	0.000000	0.079105	-0.182725	0.218946	0.000000	0.000000	3.000000	49.000000	0.000000
21271.940114	0.266320	0.515585	0.280049	83.341682	-87.278831	-20.445797	2.555089	0.000000	4.297851	0.000000	0.000000	0.000000	0.079105	-0.182725	0.218946	0.000000	0.000000	3.000000	49.000000	0.000000
21271.943447	0.266320	0.515585	0.280049	83.392647	-85.979134	-19.150311	2.553158	0.000000	4.298998	0.000000	0.000000	0.000000	0.079105	-0.182725	0.218946	0.000000	0.000000	3.000000	49.000000	0.000000
21271.946781	0.266570	0.514993	0.280740	83.392647	-85.979134	-19.150311	2.553158	0.000000	4.298998	0.000000	0.000000	0.000000	0.074805	-0.177552	0.207099	0.000000	0.000000	3.000000	49.000000	0.000000
21271.950114	0.266570	0.514993	0.280740	83.392647	-85.979134	-19.150311	2.553158	0.000000	4.298998	0.000000	0.000000	0.000000	0.074805	-0.177552	0.207099	0.000000	0.000000	3.000000	49.000000	0.000000
21271.953447	0.266570	0.514993	0.280740	83.446892	-84.544113	-17.719954	2.551339	0.000000	4.300078	0.000000	0.000000	0.000000	0.074805	-0.177552	0.207099	0.000000	0.000000	3.000000	49.000000	0.000000
21271.956781	0.266570	0.514993	0.280740	83.446892	-84.544113	-17.719954	2.551339	0.000000	4.300078	0.000000	0.000000	0.000000	0.074805	-0.177552	0.207099	0.000000	0.000000	3.000000	49.000000	0.000000
21271.960114	0.266810	0.514398	0.281404	83.446892	-84.544113	-17.719954	2.551339	0.000000	4.300078	0.000000	0.000000	0.000000	0.072004	-0.178481	0.199334	0.000000	0.000000	3.000000	49.000000	0.000000
21271.963447	0.266810	0.514398	0.281404	83.496269	-83.041733	-16.223480	2.551339	0.000000	4.300078	0.000000	0.000000	0.000000	0.072004	-0.178481	0.199334	0.000000	0.000000	3.000000	49.000000	0.000000
21271.966781	0.267035	0.513821	0.282030	83.496269	-83.041733	-16.223480	2.551339	0.000000	4.300078	0.000000	0.000000	0.000000	0.067782	-0.173243	0.187639	0.000000	0.000000	3.000000	49.000000	0.000000
21271.970114	0.267035	0.513821	0.282030	83.496269	-83.041733	-16.223480	2.551339	0.000000	4.300078	0.000000	0.000000	0.000000	0.067782	-0.173243	0.187639	0.000000	0.000000	3.000000	49.000000	0.000000
21271.973447	0.267035	0.513821	0.282030	83.542389	-81.553619	-14.743532	2.547960	0.000000	4.302080	0.000000	0.000000	0.000000	0.067782	-0.173243	0.187639	0.000000	0.000000	3.000000	49.000000	0.000000
21271.976781	0.267035	0.513821	0.282030	83.542389	-81.553619	-14.743532	2.547960	0.000000	4.302080	0.000000	0.000000	0.000000	0.067782	-0.173243	0.187639	0.000000	0.000000	3.000000	49.000000	0.000000
21271.980114	0.267291	0.513263	0.282627	83.542389	-81.553619	-14.743532	2.547960	0.000000	4.302080	0.000000	0.000000	0.000000	0.076687	-0.167403	0.179325	0.000000	0.000000	3.000000	49.000000	0.000000
21271.983447	0.267291	0.513263	0.282627	83.583748	-79.983086	-13.179767	2.547960	0.000000	4.302080	0.000000	0.000000	0.000000	0.076687	-0.167403	0.179325	0.000000	0.000000	3.000000	49.000000	0.000000
21271.986781	0.267503	0.512702	0.283212	83.583748	-79.983086	-13.179767	2.547960	0.000000	4.302080	0.000000	0.000000	0.000000	0.063421	-0.168253	0.175535	0.000000	0.000000	3.000000	49.000000	0.000000
21271.990114	0.267503	0.512702	0.283212	83.583748	-79.983086	-13.179767	2.547960	0.000000	4.302080	0.000000	0.000000	0.000000	0.063421	-0.168253	0.175535	0.000000	0.000000	3.000000	49.000000	0.000000
21271.993447	0.267503	0.512702	0.283212	83.621086	-78.364380	-11.571448	2.545333	0.000000	4.303636	0.000000	0.000000	0.000000	0.063421	-0.168253	0.175535	0.000000	0.000000	3.000000	49.000000	0.000000
21271.996781	0.267503	0.512702	0.283212	83.621086	-78.364380	-11.571448	2.545333	0.000000	4.303636	0.000000	0.000000	0.000000	0.063421	-0.168253	0.175535	0.000000	0.000000	3.000000	49.000000	0.000000
21272.000114	0.267762	0.512157	0.283710	83.621086	-78.364380	-11.571448	2.545333	0.000000	4.303636	0.000000	0.000000	0.000000	0.077797	-0.163410	0.149307	0.000000	0.000000	3.000000	49.000000	0.000000
21272.003447	0.267762	0.512157	0.283710	83.654800	-76.635300	-9.855680	2.545333	0.000000	4.303636	0.000000	0.000000	0.000000	0.077797	-0.163410	0.149307	0.000000	0.000000	3.000000	49.000000	0.000000
21272.006781	0.267985	0.511655	0.284216	83.654800	-76.635300	-9.855680	2.545333	0.000000	4.303636	0.000000	0.000000	0.000000	0.066829	-0.150725	0.151883	0.000000	0.000000	3.000000	49.000000	0.000000
21272.010114	0.267985	0.511655	0.284216	83.654800	-76.635300	-9.855680	2.545333	0.000000	4.303636	0.000000	0.000000	0.000000	0.066829	-0.150725	0.151883	0.000000	0.000000	3.000000	49.000000	0.000000
21272.013447	0.267985	0.511655	0.284216	83.684723	-74.774361	-8.006390	2.544079	0.000000	4.304377	0.000000	0.000000	0.000000	0.066829	-0.150725	0.151883	0.000000	0.000000	3.000000	49.000000	0.000000
21272.016781	0.267985	0.511655	0.284216	83.684723	-74.774361	-8.006390	2.544079	0.000000	4.304377	0.000000	0.000000	0.000000	0.066829	-0.150725	0.151883	0.000000	0.000000	3.000000	49.000000	0.000000
21272.020114	0.268224	0.511191	0.284659	83.684723	-74.774361	-8.006390	2.544079	0.000000	4.304377	0.000000	0.000000	0.000000	0.071866	-0.139080	0.132732	0.000000	0.000000	3.000000	49.000000	0.000000
21272.023447	0.268224	0.511191	0.284659	83.706551	-73.021111	-6.266748	2.544079	0.000000	4.304377	0.000000	0.000000	0.000000	0.071866	-0.139080	0.132732	0.000000	0.000000	3.000000	49.000000	0.000000
21272.026781	0.268420	0.510725	0.285089	83.706551	-73.021111	-6.266748	2.544079	0.000000	4.304377	0.000000	0.000000	0.000000	0.058667	-0.139781	0.129188	0.000000	0.000000	3.000000	49.000000	0.000000
21272.030114	0.268420	0.510725	0.285089	83.706551	-73.021111	-6.266748	2.544079	0.000000	4.304377	0.000000	0.000000	0.000000	0.058667	-0.139781	0.129188	0.000000	0.000000	3.000000	49.000000	0.000000
21272.033447	0.268420	0.510725	0.285089	83.722084	-71.330772	-4.587223	2.543174	0.000000	4.304912	0.000000	0.000000	0.000000	0.058667	-0.139781	0.129188	0.000000	0.000000	3.000000	49.000000	0.000000
21272.036781	0.268420	0.510725	0.285089	83.722084	-71.330772	-4.587223	2.543174	0.000000	4.304912	0.000000	0.000000	0.000000	0.058667	-0.139781	0.129188	0.000000	0.000000	3.000000	49.000000	0.000000
21272.040114	0.268609	0.510323	0.285503	83.722084	-71.330772	-4.587223	2.543174	0.000000	4.304912	0.000000	0.000000	0.000000	0.056853	-0.120806	0.124159	0.000000	0.000000	3.000000	49.000000	0.000000
21272.043447	0.268609	0.510323	0.285503	83.734367	-69.665688	-2.929356	2.543174	0.000000	4.304912	0.000000	0.000000	0.000000	0.056853	-0.120806	0.124159	0.000000	0.000000	3.000000	49.000000	0.000000
21272.046781	0.268751	0.509895	0.285895	83.734367	-69.665688	-2.929356	2.543174	0.000000	4.304912	0.000000	0.000000	0.000000	0.042525	-0.128183	0.117599	0.000000	0.000000	3.000000	49.000000	0.000000
21272.050114	0.268751	0.509895	0.285895	83.734367	-69.665688	-2.929356	2.543174	0.000000	4.304912	0.000000	0.000000	0.000000	0.042525	-0.128183	0.117599	0.000000	0.000000	3.000000	49.000000	0.000000
21272.053447	0.268751	0.509895	0.285895	83.741257	-68.016693	-1.287474	2.541557	0.000000	4.305867	0.000000	0.000000	0.000000	0.042525	-0.128183	0.117599	0.000000	0.000000	3.000000	49.000000	0.000000
21272.056781	0.268751	0.509895	0.285895	83.741257	-68.016693	-1.287474	2.541557	0.000000	4.305867	0.000000	0.000000	0.000000	0.042525	-0.128183	0.117599	0.000000	0.000000	3.000000	49.000000	0.000000
21272.060114	0.268839	0.509507	0.286250	83.741257	-68.016693	-1.287474	2.541557	0.000000	4.305867	0.000000	0.000000	0.000000	0.026499	-0.116372	0.106350	0.000000	0.000000	3.000000	49.000000	0.000000
21272.063447	0.268839	0.509507	0.286250	83.749344	-66.214516	0.514506	2.541557	0.000000	4.305867	0.000000	0.000000	0.000000	0.026499	-0.116372	0.106350	0.000000	0.000000	3.000000	49.000000	0.000000
21272.066781	0.268927	0.509119	0.286604	83.749344	-66.214516	0.514506	2.541557	0.000000	4.305867	0.000000	0.000000	0.000000	0.026421	-0.116483	0.106183	0.000000	0.000000	3.000000	49.000000	0.000000
21272.070114	0.268927	0.509119	0.286604	83.749344	-66.214516	0.514506	2.541557	0.000000	4.305867	0.000000	0.000000	0.000000	0.026421	-0.116483	0.106183	0.000000	0.000000	3.000000	49.000000	0.000000
21272.073447	0.268927	0.509119	0.286604	83.781326	-64.222687	2.517908	2.538862	0.000000	4.307456	0.000000	0.000000	0.000000	0.026421	-0.116483	0.106183	0.000000	0.000000	3.000000	49.000000	0.000000
21272.076781	0.268997	0.508771	0.286908	83.781326	-64.222687	2.517908	2.538862	0.000000	4.307456	0.000000	0.000000	0.000000	0.020994	-0.104602	0.091208	0.000000	0.000000	3.000000	49.000000	0.000000
21272.080114	0.268997	0.508771	0.286908	83.781326	-64.222687	2.517908	2.538862	0.000000	4.307456	0.000000	0.000000	0.000000	0.020994	-0.104602	0.091208	0.000000	0.000000	3.000000	49.000000	0.000000
21272.083447	0.268997	0.508771	0.286908	83.848717	-62.168560	4.603109	2.537645	0.000000	4.308174	0.000000	0.000000	0.000000	0.020994	-0.104602	0.091208	0.000000	0.000000	3.000000	49.000000	0.000000
21272.086781	0.268997	0.508771	0.286908	83.848717	-62.168560	4.603109	2.537645	0.000000	4.308174	0.000000	0.000000	0.000000	0.020994	-0.104602	0.091208	0.000000	0.000000	3.000000	49.000000	0.000000
21272.090114	0.269102	0.508422	0.287199	83.848717	-62.168560	4.603109	2.537645	0.000000	4.308174	0.000000	0.000000	0.000000	0.031541	-0.104687	0.087254	0.000000	0.000000	3.000000	49.000000	0.000000
21272.093447	0.269102	0.508422	0.287199	83.906158	-60.100063	6.698976	2.537645	0.000000	4.308174	0.000000	0.000000	0.000000	0.031541	-0.104687	0.087254	0.000000	0.000000	3.000000	49.000000	0.000000
21272.096781	0.269233	0.508114	0.287450	83.906158	-60.100063	6.698976	2.537645	0.000000	4.308174	0.000000	0.000000	0.000000	0.039283	-0.092267	0.075505	0.000000	0.000000	3.000000	49.000000	0.000000
21272.100114	0.269233	0.508114	0.287450	83.906158	-60.100063	6.698976	2.537645	0.000000	4.308174	0.000000	0.000000	0.000000	0.039283	-0.092267	0.075505	0.000000	0.000000	3.000000	49.000000	0.000000
21272.103447	0.269233	0.508114	0.287450	83.906158	-58.304920	8.496329	2.536716	0.000000	4.308721	0.000000	0.000000	0.000000	0.039283	-0.092267	0.075505	0.000000	0.000000	3.000000	49.000000	0.000000
21272.106781	0.269233	0.508114	0.287450	83.906158	-58.304920	8.496329	2.536716	0.000000	4.308721	0.000000	0.000000	0.000000	0.039283	-0.092267	0.075505	0.000000	0.000000	3.000000	49.000000	0.000000
21272.110114	0.269359	0.507870	0.287686	83.906158	-58.304920	8.496329	2.536716	0.000000	4.308721	0.000000	0.000000	0.000000	0.037562	-0.073113	0.070734	0.000000	0.000000	3.000000	49.000000	0.000000
21272.113447	0.269359	0.507870	0.287686	83.877914	-56.759537	10.033909	2.536716	0.000000	4.308721	0.000000	0.000000	0.000000	0.037562	-0.073113	0.070734	0.000000	0.000000	3.000000	49.000000	0.000000
21272.116781	0.269359	0.507870	0.287686	83.877914	-56.759537	10.033909	2.536716	0.000000	4.308721	0.000000	0.000000	0.000000	0.037562	-0.073113	0.070734	0.000000	0.000000	3.000000	49.000000	0.000000
21272.120114	0.269359	0.507870	0.287686	83.877914	-56.759537	10.033909	2.536716	0.000000	4.308721	0.000000	0.000000	0.000000	0.037562	-0.073113	0.070734	0.000000	0.000000	3.000000	49.000000	0.000000
21272.123447	0.269578	0.507442	0.288071	83.852036	-55.434357	11.350822	2.536564	0.000000	4.308810	0.000000	0.000000	0.000000	0.065820	-0.128554	0.115627	0.000000	0.000000	3.000000	49.000000	0.000000
21272.126781	0.269578	0.507442	0.288071	83.852036	-55.434357	11.350822	2.536564	0.000000	4.308810	0.000000	0.000000	0.000000	0.065820	-0.128554	0.115627	0.000000	0.000000	3.000000	49.000000	0.000000
21272.130114	0.269578	0.507442	0.288071	83.852036	-55.434357	11.350822	2.536564	0.000000	4.308810	0.000000	0.000000	0.000000	0.065820	-0.128554	0.115627	0.000000	0.000000	3.000000	49.000000	0.000000
21272.133447	0.269578	0.507442	0.288071	83.847504	-54.427711	12.356585	2.536481	0.000000	4.308859	0.000000	0.000000	0.000000	0.065820	-0.128554	0.115627	0.000000	0.000000	3.000000	49.000000	0.000000
21272.136781	0.269668	0.507278	0.288208	83.847504	-54.427711	12.356585	2.536481	0.000000	4.308859	0.000000	0.000000	0.000000	0.026860	-0.049151	0.041067	0.000000	0.000000	3.000000	49.000000	0.000000
21272.140114	0.269668	0.507278	0.288208	83.847504	-54.427711	12.356585	2.536481	0.000000	4.308859	0.000000	0.000000	0.000000	0.026860	-0.049151	0.041067	0.000000	0.000000	3.000000	49.000000	0.000000
21272.143447	0.269668	0.507278	0.288208	83.876152	-53.626106	13.180827	2.536581	0.000000	4.308801	0.000000	0.000000	0.000000	0.026860	-0.049151	0.041067	0.000000	0.000000	3.000000	49.000000	0.000000
21272.146781	0.269776	0.507111	0.288286	83.876152	-53.626106	13.180827	2.536581	0.000000	4.308801	0.000000	0.000000	0.000000	0.032439	-0.050092	0.023275	0.000000	0.000000	3.000000	49.000000	0.000000
21272.150114	0.269776	0.507111	0.288286	83.876152	-53.626106	13.180827	2.536581	0.000000	4.308801	0.000000	0.000000	0.000000	0.032439	-0.050092	0.023275	0.000000	0.000000	3.000000	49.000000	0.000000
21272.153447	0.269776	0.507111	0.288286	83.913559	-52.951031	13.874680	2.537273	0.000000	4.308392	0.000000	0.000000	0.000000	0.032439	-0.050092	0.023275	0.000000	0.000000	3.000000	49.000000	0.000000
21272.156781	0.269776	0.507111	0.288286	83.913559	-52.951031	13.874680	2.537273	0.000000	4.308392	0.000000	0.000000	0.000000	0.032439	-0.050092	0.023275	0.000000	0.000000	3.000000	49.000000	0.000000
21272.160114	0.269870	0.507007	0.288325	83.913559	-52.951031	13.874680	2.537273	0.000000	4.308392	0.000000	0.000000	0.000000	0.028228	-0.031327	0.011648	0.000000	0.000000	3.000000	49.000000	0.000000
21272.163447	0.269870	0.507007	0.288325	83.926041	-52.395741	14.435453	2.537273	0.000000	4.308392	0.000000	0.000000	0.000000	0.028228	-0.031327	0.011648	0.000000	0.000000	3.000000	49.000000	0.000000
21272.166781	0.269870	0.507007	0.288325	83.926041	-52.395741	14.435453	2.537273	0.000000	4.308392	0.000000	0.000000	0.000000	0.028228	-0.031327	0.011648	0.000000	0.000000	3.000000	49.000000	0.000000
21272.170114	0.269870	0.507007	0.288325	83.926041	-52.395741	14.435453	2.537273	0.000000	4.308392	0.000000	0.000000	0.000000	0.028228	-0.031327	0.011648	0.000000	0.000000	3.000000	49.000000	0.000000
21272.173447	0.270061	0.506944	0.288299	83.912277	-51.901711	14.918550	2.538063	0.000000	4.307927	0.000000	0.000000	0.000000	0.057287	-0.018794	-0.007628	0.000000	0.000000	3.000000	49.000000	0.000000
21272.176781	0.270061	0.506944	0.288299	83.912277	-51.901711	14.918550	2.538063	0.000000	4.307927	0.000000	0.000000	0.000000	0.057287	-0.018794	-0.007628	0.000000	0.000000	3.000000	49.000000	0.000000
21272.180114	0.270061	0.506944	0.288299	83.912277	-51.901711	14.918550	2.538063	0.000000	4.307927	0.000000	0.000000	0.000000	0.057287	-0.018794	-0.007628	0.000000	0.000000	3.000000	49.000000	0.000000
21272.183447	0.270061	0.506944	0.288299	83.899338	-51.451958	15.357721	2.540347	0.000000	4.306581	0.000000	0.000000	0.000000	0.057287	-0.018794	-0.007628	0.000000	0.000000	3.000000	49.000000	0.000000
21272.186781	0.270153	0.507007	0.288222	83.899338	-51.451958	15.357721	2.540347	0.000000	4.306581	0.000000	0.000000	0.000000	0.027653	0.018795	-0.023137	0.000000	0.000000	3.000000	49.000000	0.000000
21272.190114	0.270153	0.507007	0.288222	83.899338	-51.451958	15.357721	2.540347	0.000000	4.306581	0.000000	0.000000	0.000000	0.027653	0.018795	-0.023137	0.000000	0.000000	3.000000	49.000000	0.000000
21272.193447	0.270153	0.507007	0.288222	83.895035	-51.228859	15.572481	2.541872	0.000000	4.305681	0.000000	0.000000	0.000000	0.027653	0.018795	-0.023137	0.000000	0.000000	3.000000	49.000000	0.000000
21272.196781	0.270153	0.507007	0.288222	83.895035	-51.228859	15.572481	2.541872	0.000000	4.305681	0.000000	0.000000	0.000000	0.027653	0.018795	-0.023137	0.000000	0.000000	3.000000	49.000000	0.000000
21272.200114	0.270236	0.507111	0.288119	83.895035	-51.228859	15.572481	2.541872	0.000000	4.305681	0.000000	0.000000	0.000000	0.024837	0.031322	-0.030870	0.000000	0.000000	3.000000	49.000000	0.000000
21272.203447	0.270236	0.507111	0.288119	83.909760	-51.156185	15.651074	2.541872	0.000000	4.305681	0.000000	0.000000	0.000000	0.024837	0.031322	-0.030870	0.000000	0.000000	3.000000	49.000000	0.000000
21272.206781	0.270236	0.507111	0.288119	83.909760	-51.156185	15.651074	2.541872	0.000000	4.305681	0.000000	0.000000	0.000000	0.024837	0.031322	-0.030870	0.000000	0.000000	3.000000	49.000000	0.000000
21272.210114	0.270236	0.507111	0.288119	83.909760	-51.156185	15.651074	2.541872	0.000000	4.305681	0.000000	0.000000	0.000000	0.024837	0.031322	-0.030870	0.000000	0.000000	3.000000	49.000000	0.000000
21272.213447	0.270225	0.507552	0.287869	83.965118	-50.948982	15.886169	2.543463	0.000000	4.304742	0.000000	0.000000	0.000000	-0.003195	0.132415	-0.075025	0.000000	0.000000	3.000000	49.000000	0.000000
21272.216781	0.270225	0.507552	0.287869	83.965118	-50.948982	15.886169	2.543463	0.000000	4.304742	0.000000	0.000000	0.000000	-0.003195	0.132415	-0.075025	0.000000	0.000000	3.000000	49.000000	0.000000
21272.220114	0.270225	0.507552	0.287869	83.965118	-50.948982	15.886169	2.543463	0.000000	4.304742	0.000000	0.000000	0.000000	-0.003195	0.132415	-0.075025	0.000000	0.000000	3.000000	49.000000	0.000000
21272.223447	0.270225	0.507552	0.287869	84.080200	-50.535133	16.360741	2.544982	0.000000	4.303843	0.000000	0.000000	0.000000	-0.003195	0.132415	-0.075025	0.000000	0.000000	3.000000	49.000000	0.000000
21272.226781	0.270207	0.507868	0.287709	84.080200	-50.535133	16.360741	2.544982	0.000000	4.303843	0.000000	0.000000	0.000000	-0.005414	0.094825	-0.048023	0.000000	0.000000	3.000000	49.000000	0.000000
21272.230114	0.270207	0.507868	0.287709	84.080200	-50.535133	16.360741	2.544982	0.000000	4.303843	0.000000	0.000000	0.000000	-0.005414	0.094825	-0.048023	0.000000	0.000000	3.000000	49.000000	0.000000
21272.233447	0.270207	0.507868	0.287709	84.226196	-50.007694	16.965752	2.545831	0.000000	4.303341	0.000000	0.000000	0.000000	-0.005414	0.094825	-0.048023	0.000000	0.000000	3.000000	49.000000	0.000000
21272.236781	0.270175	0.508247	0.287510	84.226196	-50.007694	16.965752	2.545831	0.000000	4.303341	0.000000	0.000000	0.000000	-0.009664	0.113534	-0.059732	0.000000	0.000000	3.000000	49.000000	0.000000
21272.240114	0.270175	0.508247	0.287510	84.226196	-50.007694	16.965752	2.545831	0.000000	4.303341	0.000000	0.000000	0.000000	-0.009664	0.113534	-0.059732	0.000000	0.000000	3.000000	49.000000	0.000000
21272.243447	0.270175	0.508247	0.287510	84.373154	-49.437344	17.614929	2.546779	0.000000	4.302780	0.000000	0.000000	0.000000	-0.009664	0.113534	-0.059732	0.000000	0.000000	3.000000	49.000000	0.000000
21272.246781	0.270175	0.508247	0.287510	84.373154	-49.437344	17.614929	2.546779	0.000000	4.302780	0.000000	0.000000	0.000000	-0.009664	0.113534	-0.059732	0.000000	0.000000	3.000000	49.000000	0.000000
21272.250114	0.270132	0.508710	0.287282	84.373154	-49.437344	17.614929	2.546779	0.000000	4.302780	0.000000	0.000000	0.000000	-0.012807	0.138955	-0.068371	0.000000	0.000000	3.000000	49.000000	0.000000
21272.253447	0.270132	0.508710	0.287282	84.522530	-48.855183	18.274090	2.546779	0.000000	4.302780	0.000000	0.000000	0.000000	-0.012807	0.138955	-0.068371	0.000000	0.000000	3.000000	49.000000	0.000000
21272.256781	0.270107	0.509213	0.286992	84.522530	-48.855183	18.274090	2.546779	0.000000	4.302780	0.000000	0.000000	0.000000	-0.007631	0.150877	-0.087123	0.000000	0.000000	3.000000	49.000000	0.000000
21272.260114	0.270107	0.509213	0.286992	84.522530	-48.855183	18.274090	2.546779	0.000000	4.302780	0.000000	0.000000	0.000000	-0.007631	0.150877	-0.087123	0.000000	0.000000	3.000000	49.000000	0.000000
21272.263447	0.270107	0.509213	0.286992	84.649284	-48.353661	18.837093	2.549428	0.000000	4.301211	0.000000	0.000000	0.000000	-0.007631	0.150877	-0.087123	0.000000	0.000000	3.000000	49.000000	0.000000
21272.266781	0.270107	0.509213	0.286992	84.649284	-48.353661	18.837093	2.549428	0.000000	4.301211	0.000000	0.000000	0.000000	-0.007631	0.150877	-0.087123	0.000000	0.000000	3.000000	49.000000	0.000000
21272.270114	0.270129	0.509776	0.286613	84.649284	-48.353661	18.837093	2.549428	0.000000	4.301211	0.000000	0.000000	0.000000	0.006697	0.168982	-0.113667	0.000000	0.000000	3.000000	49.000000	0.000000
21272.273447	0.270129	0.509776	0.286613	84.728455	-48.040337	19.180004	2.549428	0.000000	4.301211	0.000000	0.000000	0.000000	0.006697	0.168982	-0.113667	0.000000	0.000000	3.000000	49.000000	0.000000
21272.276781	0.270124	0.510420	0.286158	84.728455	-48.040337	19.180004	2.549428	0.000000	4.301211	0.000000	0.000000	0.000000	-0.001647	0.193262	-0.136528	0.000000	0.000000	3.000000	49.000000	0.000000
21272.280114	0.270124	0.510420	0.286158	84.728455	-48.040337	19.180004	2.549428	0.000000	4.301211	0.000000	0.000000	0.000000	-0.001647	0.193262	-0.136528	0.000000	0.000000	3.000000	49.000000	0.000000
21272.283447	0.270124	0.510420	0.286158	84.752785	-47.966080	19.250465	2.555107	0.000000	4.297840	0.000000	0.000000	0.000000	-0.001647	0.193262	-0.136528	0.000000	0.000000	3.000000	49.000000	0.000000
21272.286781	0.270124	0.510420	0.286158	84.752785	-47.966080	19.250465	2.555107	0.000000	4.297840	0.000000	0.000000	0.000000	-0.001647	0.193262	-0.136528	0.000000	0.000000	3.000000	49.000000	0.000000
21272.290114	0.270200	0.511124	0.285601	84.752785	-47.966080	19.250465	2.555107	0.000000	4.297840	0.000000	0.000000	0.000000	0.023097	0.211194	-0.167151	0.000000	0.000000	3.000000	49.000000	0.000000
21272.293447	0.270200	0.511124	0.285601	84.754318	-47.983631	19.210760	2.555107	0.000000	4.297840	0.000000	0.000000	0.000000	0.023097	0.211194	-0.167151	0.000000	0.000000	3.000000	49.000000	0.000000
21272.296781	0.270254	0.511888	0.284979	84.754318	-47.983631	19.210760	2.555107	0.000000	4.297840	0.000000	0.000000	0.000000	0.015997	0.229043	-0.186360	0.000000	0.000000	3.000000	49.000000	0.000000
21272.300114	0.270254	0.511888	0.284979	84.754318	-47.983631	19.210760	2.555107	0.000000	4.297840	0.000000	0.000000	0.000000	0.015997	0.229043	-0.186360	0.000000	0.000000	3.000000	49.000000	0.000000
21272.303447	0.270254	0.511888	0.284979	84.757866	-48.054054	19.115482	2.564347	0.000000	4.292334	0.000000	0.000000	0.000000	0.015997	0.229043	-0.186360	0.000000	0.000000	3.000000	49.000000	0.000000
21272.306781	0.270394	0.512690	0.284268	84.757866	-48.054054	19.115482	2.564347	0.000000	4.292334	0.000000	0.000000	0.000000	0.041933	0.240573	-0.213318	0.000000	0.000000	3.000000	49.000000	0.000000
21272.310114	0.270394	0.512690	0.284268	84.757866	-48.054054	19.115482	2.564347	0.000000	4.292334	0.000000	0.000000	0.000000	0.041933	0.240573	-0.213318	0.000000	0.000000	3.000000	49.000000	0.000000
21272.313447	0.270394	0.512690	0.284268	84.762169	-48.134651	19.004086	2.570621	0.000000	4.288579	0.000000	0.000000	0.000000	0.041933	0.240573	-0.213318	0.000000	0.000000	3.000000	49.000000	0.000000
21272.316781	0.270540	0.513528	0.283469	84.762169	-48.134651	19.004086	2.570621	0.000000	4.288579	0.000000	0.000000	0.000000	0.044048	0.251493	-0.239761	0.000000	0.000000	3.000000	49.000000	0.000000
21272.320114	0.270540	0.513528	0.283469	84.762169	-48.134651	19.004086	2.570621	0.000000	4.288579	0.000000	0.000000	0.000000	0.044048	0.251493	-0.239761	0.000000	0.000000	3.000000	49.000000	0.000000
21272.323447	0.270540	0.513528	0.283469	84.763741	-48.190388	18.915817	2.577577	0.000000	4.284401	0.000000	0.000000	0.000000	0.044048	0.251493	-0.239761	0.000000	0.000000	3.000000	49.000000	0.000000
21272.326781	0.270654	0.514423	0.282581	84.763741	-48.190388	18.915817	2.577577	0.000000	4.284401	0.000000	0.000000	0.000000	0.034027	0.268478	-0.266508	0.000000	0.000000	3.000000	49.000000	0.000000
21272.330114	0.270654	0.514423	0.282581	84.763741	-48.190388	18.915817	2.577577	0.000000	4.284401	0.000000	0.000000	0.000000	0.034027	0.268478	-0.266508	0.000000	0.000000	3.000000	49.000000	0.000000
21272.333447	0.270654	0.514423	0.282581	84.759254	-48.117531	18.954304	2.584779	0.000000	4.280061	0.000000	0.000000	0.000000	0.034027	0.268478	-0.266508	0.000000	0.000000	3.000000	49.000000	0.000000
21272.336781	0.270743	0.515333	0.281629	84.759254	-48.117531	18.954304	2.584779	0.000000	4.280061	0.000000	0.000000	0.000000	0.026805	0.272925	-0.285493	0.000000	0.000000	3.000000	49.000000	0.000000
21272.340114	0.270743	0.515333	0.281629	84.759254	-48.117531	18.954304	2.584779	0.000000	4.280061	0.000000	0.000000	0.000000	0.026805	0.272925	-0.285493	0.000000	0.000000	3.000000	49.000000	0.000000
21272.343447	0.270743	0.515333	0.281629	84.752113	-47.811462	19.223715	2.592162	0.000000	4.275593	0.000000	0.000000	0.000000	0.026805	0.272925	-0.285493	0.000000	0.000000	3.000000	49.000000	0.000000
21272.346781	0.270833	0.516298	0.280574	84.752113	-47.811462	19.223715	2.592162	0.000000	4.275593	0.000000	0.000000	0.000000	0.027046	0.289601	-0.316523	0.000000	0.000000	3.000000	49.000000	0.000000
[truncated: 6,987 more rows]
