# Supplementary material for: Haptic Guidance Needs to Be Intuitive Not Just Informative to Improve Human Motor Accuracy
Source: PLoS One. 2016 Mar 16;11(3):e0150912. doi: 10.1371/journal.pone.0150912 (PMC4794196; doi:10.1371/journal.pone.0150912)
Supplement: S2 Data — (ZIP) [file pone.0150912.s002.zip › Subject2/exp2_0050.txt]

Time	PosX	PosY	PosZ	RotX	RotY	RotZ	ForceX	ForceY	ForceZ	MomentX	MomentY	MomentZ	VelocityX	VelocityY	VelocityZ	CalibratedWeight	ButtonDown	Condition	Trial	Visual
21299.530114	-0.007037	0.559882	0.247238	81.462318	-118.738716	-71.391457	0.000000	0.000000	0.000000	0.000000	0.000000	0.000000	0.030267	-0.014259	-0.016625	0.000000	1.000000	3.000000	50.000000	0.000000
21299.533447	-0.007037	0.559882	0.247238	81.469681	-118.619553	-71.298454	1.759737	0.000000	4.680099	0.000000	0.000000	0.000000	0.030267	-0.014259	-0.016625	0.000000	1.000000	3.000000	50.000000	0.000000
21299.536781	-0.006640	0.559898	0.247620	81.469681	-118.619553	-71.298454	1.759737	0.000000	4.680099	0.000000	0.000000	0.000000	0.119314	0.004717	0.114482	0.000000	1.000000	3.000000	50.000000	0.000000
21299.540114	-0.006640	0.559898	0.247620	81.469681	-118.619553	-71.298454	1.759737	0.000000	4.680099	0.000000	0.000000	0.000000	0.119314	0.004717	0.114482	0.000000	1.000000	3.000000	50.000000	0.000000
21299.543447	-0.005973	0.559900	0.247910	81.489868	-118.275383	-71.020134	1.759737	0.000000	4.680099	0.000000	0.000000	0.000000	0.200022	0.000637	0.087145	0.000000	1.000000	3.000000	50.000000	0.000000
21299.546781	-0.005973	0.559900	0.247910	81.489868	-118.275383	-71.020134	1.759737	0.000000	4.680099	0.000000	0.000000	0.000000	0.200022	0.000637	0.087145	0.000000	1.000000	3.000000	50.000000	0.000000
21299.550114	-0.005973	0.559900	0.247910	81.489868	-118.275383	-71.020134	1.759737	0.000000	4.680099	0.000000	0.000000	0.000000	0.200022	0.000637	0.087145	0.000000	1.000000	3.000000	50.000000	0.000000
21299.553447	-0.005973	0.559900	0.247910	81.500076	-117.823578	-70.626244	1.773142	0.000000	4.675037	0.000000	0.000000	0.000000	0.200022	0.000637	0.087145	0.000000	1.000000	3.000000	50.000000	0.000000
21299.556781	-0.005309	0.559982	0.248615	81.500076	-117.823578	-70.626244	1.773142	0.000000	4.675037	0.000000	0.000000	0.000000	0.199250	0.024639	0.211391	0.000000	1.000000	3.000000	50.000000	0.000000
21299.560114	-0.005309	0.559982	0.248615	81.500076	-117.823578	-70.626244	1.773142	0.000000	4.675037	0.000000	0.000000	0.000000	0.199250	0.024639	0.211391	0.000000	1.000000	3.000000	50.000000	0.000000
21299.563447	-0.004780	0.559877	0.249659	81.386711	-116.669739	-69.604225	1.773142	0.000000	4.675037	0.000000	0.000000	0.000000	0.158712	-0.031440	0.313341	0.000000	1.000000	3.000000	50.000000	0.000000
21299.566781	-0.004780	0.559877	0.249659	81.386711	-116.669739	-69.604225	1.773142	0.000000	4.675037	0.000000	0.000000	0.000000	0.158712	-0.031440	0.313341	0.000000	1.000000	3.000000	50.000000	0.000000
21299.570114	-0.004780	0.559877	0.249659	81.386711	-116.669739	-69.604225	1.773142	0.000000	4.675037	0.000000	0.000000	0.000000	0.158712	-0.031440	0.313341	0.000000	1.000000	3.000000	50.000000	0.000000
21299.573447	-0.003981	0.560112	0.250873	81.125374	-115.098732	-68.268448	1.781806	0.000000	4.671741	0.000000	0.000000	0.000000	0.239552	0.070454	0.364216	0.000000	1.000000	3.000000	50.000000	0.000000
21299.576781	-0.003981	0.560112	0.250873	81.125374	-115.098732	-68.268448	1.781806	0.000000	4.671741	0.000000	0.000000	0.000000	0.239552	0.070454	0.364216	0.000000	1.000000	3.000000	50.000000	0.000000
21299.580114	-0.003981	0.560112	0.250873	81.125374	-115.098732	-68.268448	1.781806	0.000000	4.671741	0.000000	0.000000	0.000000	0.239552	0.070454	0.364216	0.000000	1.000000	3.000000	50.000000	0.000000
21299.583447	-0.003550	0.560196	0.251994	80.648628	-115.101105	-68.491493	1.787256	0.000000	4.669659	0.000000	0.000000	0.000000	0.129408	0.025013	0.336089	0.000000	1.000000	3.000000	50.000000	0.000000
21299.586781	-0.003550	0.560196	0.251994	80.648628	-115.101105	-68.491493	1.787256	0.000000	4.669659	0.000000	0.000000	0.000000	0.129408	0.025013	0.336089	0.000000	1.000000	3.000000	50.000000	0.000000
21299.590114	-0.003550	0.560196	0.251994	80.648628	-115.101105	-68.491493	1.787256	0.000000	4.669659	0.000000	0.000000	0.000000	0.129408	0.025013	0.336089	0.000000	1.000000	3.000000	50.000000	0.000000
21299.593447	-0.003184	0.560463	0.253021	79.991974	-117.138062	-70.694031	1.787297	0.000000	4.669643	0.000000	0.000000	0.000000	0.109715	0.080344	0.308275	0.000000	1.000000	3.000000	50.000000	0.000000
21299.596781	-0.003184	0.560463	0.253021	79.991974	-117.138062	-70.694031	1.787297	0.000000	4.669643	0.000000	0.000000	0.000000	0.109715	0.080344	0.308275	0.000000	1.000000	3.000000	50.000000	0.000000
21299.600114	-0.003184	0.560463	0.253021	79.991974	-117.138062	-70.694031	1.787297	0.000000	4.669643	0.000000	0.000000	0.000000	0.109715	0.080344	0.308275	0.000000	1.000000	3.000000	50.000000	0.000000
21299.603447	-0.002648	0.560727	0.254016	79.325539	-119.799034	-73.469452	1.786853	0.000000	4.669813	0.000000	0.000000	0.000000	0.160718	0.079013	0.298490	0.000000	1.000000	3.000000	50.000000	0.000000
21299.606781	-0.002648	0.560727	0.254016	79.325539	-119.799034	-73.469452	1.786853	0.000000	4.669813	0.000000	0.000000	0.000000	0.160718	0.079013	0.298490	0.000000	1.000000	3.000000	50.000000	0.000000
21299.610114	-0.002648	0.560727	0.254016	79.325539	-119.799034	-73.469452	1.786853	0.000000	4.669813	0.000000	0.000000	0.000000	0.160718	0.079013	0.298490	0.000000	1.000000	3.000000	50.000000	0.000000
21299.613447	-0.002010	0.560986	0.254978	78.748924	-122.255180	-75.994614	1.789338	0.000000	4.668861	0.000000	0.000000	0.000000	0.191626	0.077687	0.288597	0.000000	1.000000	3.000000	50.000000	0.000000
21299.616781	-0.002010	0.560986	0.254978	78.748924	-122.255180	-75.994614	1.789338	0.000000	4.668861	0.000000	0.000000	0.000000	0.191626	0.077687	0.288597	0.000000	1.000000	3.000000	50.000000	0.000000
21299.620114	-0.002010	0.560986	0.254978	78.748924	-122.255180	-75.994614	1.789338	0.000000	4.668861	0.000000	0.000000	0.000000	0.191626	0.077687	0.288597	0.000000	1.000000	3.000000	50.000000	0.000000
21299.623447	-0.001471	0.561262	0.255919	78.238899	-124.547997	-78.317818	1.793648	0.000000	4.667208	0.000000	0.000000	0.000000	0.161691	0.082847	0.282271	0.000000	1.000000	3.000000	50.000000	0.000000
21299.626781	-0.001471	0.561262	0.255919	78.238899	-124.547997	-78.317818	1.793648	0.000000	4.667208	0.000000	0.000000	0.000000	0.161691	0.082847	0.282271	0.000000	1.000000	3.000000	50.000000	0.000000
21299.630114	-0.001471	0.561262	0.255919	78.238899	-124.547997	-78.317818	1.793648	0.000000	4.667208	0.000000	0.000000	0.000000	0.161691	0.082847	0.282271	0.000000	1.000000	3.000000	50.000000	0.000000
21299.633447	-0.000930	0.561551	0.256809	77.752441	-126.430817	-80.275261	1.796466	0.000000	4.666124	0.000000	0.000000	0.000000	0.162139	0.086722	0.266986	0.000000	0.000000	3.000000	50.000000	0.000000
21299.636781	-0.000930	0.561551	0.256809	77.752441	-126.430817	-80.275261	1.796466	0.000000	4.666124	0.000000	0.000000	0.000000	0.162139	0.086722	0.266986	0.000000	0.000000	3.000000	50.000000	0.000000
21299.640114	-0.000930	0.561551	0.256809	77.752441	-126.430817	-80.275261	1.796466	0.000000	4.666124	0.000000	0.000000	0.000000	0.162139	0.086722	0.266986	0.000000	0.000000	3.000000	50.000000	0.000000
21299.643447	-0.000930	0.561551	0.256809	77.277069	-128.001450	-82.143280	1.799595	0.000000	4.664918	0.000000	0.000000	0.000000	0.162139	0.086722	0.266986	0.000000	0.000000	3.000000	50.000000	0.000000
21299.646781	-0.000558	0.561831	0.257636	77.277069	-128.001450	-82.143280	1.799595	0.000000	4.664918	0.000000	0.000000	0.000000	0.111655	0.084097	0.248033	0.000000	0.000000	3.000000	50.000000	0.000000
21299.650114	-0.000558	0.561831	0.257636	77.277069	-128.001450	-82.143280	1.799595	0.000000	4.664918	0.000000	0.000000	0.000000	0.111655	0.084097	0.248033	0.000000	0.000000	3.000000	50.000000	0.000000
21299.653447	-0.000287	0.562107	0.258430	76.858597	-129.401367	-84.164833	1.799595	0.000000	4.664918	0.000000	0.000000	0.000000	0.081343	0.082801	0.238367	0.000000	0.000000	3.000000	50.000000	0.000000
21299.656781	-0.000287	0.562107	0.258430	76.858597	-129.401367	-84.164833	1.799595	0.000000	4.664918	0.000000	0.000000	0.000000	0.081343	0.082801	0.238367	0.000000	0.000000	3.000000	50.000000	0.000000
21299.660114	-0.000287	0.562107	0.258430	76.858597	-129.401367	-84.164833	1.799595	0.000000	4.664918	0.000000	0.000000	0.000000	0.081343	0.082801	0.238367	0.000000	0.000000	3.000000	50.000000	0.000000
21299.663447	-0.000287	0.562107	0.258430	76.534096	-130.777145	-86.357788	1.799876	0.000000	4.664809	0.000000	0.000000	0.000000	0.081343	0.082801	0.238367	0.000000	0.000000	3.000000	50.000000	0.000000
21299.666781	-0.000049	0.562353	0.259151	76.534096	-130.777145	-86.357788	1.799876	0.000000	4.664809	0.000000	0.000000	0.000000	0.071323	0.073638	0.216073	0.000000	0.000000	3.000000	50.000000	0.000000
21299.670114	-0.000049	0.562353	0.259151	76.534096	-130.777145	-86.357788	1.799876	0.000000	4.664809	0.000000	0.000000	0.000000	0.071323	0.073638	0.216073	0.000000	0.000000	3.000000	50.000000	0.000000
21299.673447	0.000155	0.562572	0.259827	76.249100	-131.904007	-88.060272	1.799876	0.000000	4.664809	0.000000	0.000000	0.000000	0.061252	0.065810	0.202939	0.000000	0.000000	3.000000	50.000000	0.000000
21299.676781	0.000155	0.562572	0.259827	76.249100	-131.904007	-88.060272	1.799876	0.000000	4.664809	0.000000	0.000000	0.000000	0.061252	0.065810	0.202939	0.000000	0.000000	3.000000	50.000000	0.000000
21299.680114	0.000155	0.562572	0.259827	76.249100	-131.904007	-88.060272	1.799876	0.000000	4.664809	0.000000	0.000000	0.000000	0.061252	0.065810	0.202939	0.000000	0.000000	3.000000	50.000000	0.000000
21299.683447	0.000155	0.562572	0.259827	75.996941	-132.863525	-89.139854	1.798360	0.000000	4.665394	0.000000	0.000000	0.000000	0.061252	0.065810	0.202939	0.000000	0.000000	3.000000	50.000000	0.000000
21299.686781	0.000257	0.562818	0.260406	75.996941	-132.863525	-89.139854	1.798360	0.000000	4.665394	0.000000	0.000000	0.000000	0.030696	0.073615	0.173779	0.000000	0.000000	3.000000	50.000000	0.000000
21299.690114	0.000257	0.562818	0.260406	75.996941	-132.863525	-89.139854	1.798360	0.000000	4.665394	0.000000	0.000000	0.000000	0.030696	0.073615	0.173779	0.000000	0.000000	3.000000	50.000000	0.000000
21299.693447	0.000394	0.563032	0.260912	75.778481	-133.704880	-89.950928	1.798360	0.000000	4.665394	0.000000	0.000000	0.000000	0.040961	0.064432	0.151812	0.000000	0.000000	3.000000	50.000000	0.000000
21299.696781	0.000394	0.563032	0.260912	75.778481	-133.704880	-89.950928	1.798360	0.000000	4.665394	0.000000	0.000000	0.000000	0.040961	0.064432	0.151812	0.000000	0.000000	3.000000	50.000000	0.000000
21299.700114	0.000394	0.563032	0.260912	75.778481	-133.704880	-89.950928	1.798360	0.000000	4.665394	0.000000	0.000000	0.000000	0.040961	0.064432	0.151812	0.000000	0.000000	3.000000	50.000000	0.000000
21299.703447	0.000394	0.563032	0.260912	75.591133	-134.509354	-90.723785	1.795564	0.000000	4.666471	0.000000	0.000000	0.000000	0.040961	0.064432	0.151812	0.000000	0.000000	3.000000	50.000000	0.000000
21299.706781	0.000565	0.563229	0.261298	75.591133	-134.509354	-90.723785	1.795564	0.000000	4.666471	0.000000	0.000000	0.000000	0.051223	0.059149	0.115547	0.000000	0.000000	3.000000	50.000000	0.000000
21299.710114	0.000565	0.563229	0.261298	75.591133	-134.509354	-90.723785	1.795564	0.000000	4.666471	0.000000	0.000000	0.000000	0.051223	0.059149	0.115547	0.000000	0.000000	3.000000	50.000000	0.000000
21299.713447	0.000770	0.563431	0.261574	75.444534	-135.264069	-91.441887	1.795564	0.000000	4.666471	0.000000	0.000000	0.000000	0.061481	0.060403	0.083027	0.000000	0.000000	3.000000	50.000000	0.000000
21299.716781	0.000770	0.563431	0.261574	75.444534	-135.264069	-91.441887	1.795564	0.000000	4.666471	0.000000	0.000000	0.000000	0.061481	0.060403	0.083027	0.000000	0.000000	3.000000	50.000000	0.000000
21299.720114	0.000770	0.563431	0.261574	75.444534	-135.264069	-91.441887	1.795564	0.000000	4.666471	0.000000	0.000000	0.000000	0.061481	0.060403	0.083027	0.000000	0.000000	3.000000	50.000000	0.000000
21299.723447	0.000975	0.563641	0.261773	75.347511	-135.944778	-92.087929	1.797444	0.000000	4.665747	0.000000	0.000000	0.000000	0.061497	0.063007	0.059577	0.000000	0.000000	3.000000	50.000000	0.000000
21299.726781	0.000975	0.563641	0.261773	75.347511	-135.944778	-92.087929	1.797444	0.000000	4.665747	0.000000	0.000000	0.000000	0.061497	0.063007	0.059577	0.000000	0.000000	3.000000	50.000000	0.000000
21299.730114	0.000975	0.563641	0.261773	75.347511	-135.944778	-92.087929	1.797444	0.000000	4.665747	0.000000	0.000000	0.000000	0.061497	0.063007	0.059577	0.000000	0.000000	3.000000	50.000000	0.000000
21299.733447	0.000975	0.563641	0.261773	75.303818	-136.566162	-92.670486	1.799438	0.000000	4.664979	0.000000	0.000000	0.000000	0.061497	0.063007	0.059577	0.000000	0.000000	3.000000	50.000000	0.000000
21299.736781	0.001248	0.563820	0.261899	75.303818	-136.566162	-92.670486	1.799438	0.000000	4.664979	0.000000	0.000000	0.000000	0.081976	0.053789	0.037853	0.000000	0.000000	3.000000	50.000000	0.000000
21299.740114	0.001248	0.563820	0.261899	75.303818	-136.566162	-92.670486	1.799438	0.000000	4.664979	0.000000	0.000000	0.000000	0.081976	0.053789	0.037853	0.000000	0.000000	3.000000	50.000000	0.000000
21299.743447	0.001248	0.563820	0.261899	75.313919	-136.911438	-92.993622	1.799438	0.000000	4.664979	0.000000	0.000000	0.000000	0.081976	0.053789	0.037853	0.000000	0.000000	3.000000	50.000000	0.000000
21299.746781	0.001248	0.563820	0.261899	75.313919	-136.911438	-92.993622	1.799438	0.000000	4.664979	0.000000	0.000000	0.000000	0.081976	0.053789	0.037853	0.000000	0.000000	3.000000	50.000000	0.000000
21299.750114	0.001487	0.563986	0.261935	75.313919	-136.911438	-92.993622	1.799438	0.000000	4.664979	0.000000	0.000000	0.000000	0.071707	0.049825	0.010857	0.000000	0.000000	3.000000	50.000000	0.000000
21299.753447	0.001487	0.563986	0.261935	75.348213	-136.885422	-92.982353	1.802918	0.000000	4.663635	0.000000	0.000000	0.000000	0.071707	0.049825	0.010857	0.000000	0.000000	3.000000	50.000000	0.000000
21299.756781	0.001487	0.563986	0.261935	75.348213	-136.885422	-92.982353	1.802918	0.000000	4.663635	0.000000	0.000000	0.000000	0.071707	0.049825	0.010857	0.000000	0.000000	3.000000	50.000000	0.000000
21299.760114	0.001487	0.563986	0.261935	75.348213	-136.885422	-92.982353	1.802918	0.000000	4.663635	0.000000	0.000000	0.000000	0.071707	0.049825	0.010857	0.000000	0.000000	3.000000	50.000000	0.000000
21299.763447	0.002101	0.564283	0.261905	75.376732	-136.767410	-92.890244	1.806402	0.000000	4.662286	0.000000	0.000000	0.000000	0.184314	0.089070	-0.009107	0.000000	0.000000	3.000000	50.000000	0.000000
21299.766781	0.002101	0.564283	0.261905	75.376732	-136.767410	-92.890244	1.806402	0.000000	4.662286	0.000000	0.000000	0.000000	0.184314	0.089070	-0.009107	0.000000	0.000000	3.000000	50.000000	0.000000
21299.770114	0.002101	0.564283	0.261905	75.376732	-136.767410	-92.890244	1.806402	0.000000	4.662286	0.000000	0.000000	0.000000	0.184314	0.089070	-0.009107	0.000000	0.000000	3.000000	50.000000	0.000000
21299.773447	0.002101	0.564283	0.261905	75.419975	-136.581909	-92.741402	1.816082	0.000000	4.658524	0.000000	0.000000	0.000000	0.184314	0.089070	-0.009107	0.000000	0.000000	3.000000	50.000000	0.000000
21299.776781	0.002511	0.564401	0.261886	75.419975	-136.581909	-92.741402	1.816082	0.000000	4.658524	0.000000	0.000000	0.000000	0.122869	0.035360	-0.005664	0.000000	0.000000	3.000000	50.000000	0.000000
21299.780114	0.002511	0.564401	0.261886	75.419975	-136.581909	-92.741402	1.816082	0.000000	4.658524	0.000000	0.000000	0.000000	0.122869	0.035360	-0.005664	0.000000	0.000000	3.000000	50.000000	0.000000
21299.783447	0.002511	0.564401	0.261886	75.486084	-136.332260	-92.529724	1.816082	0.000000	4.658524	0.000000	0.000000	0.000000	0.122869	0.035360	-0.005664	0.000000	0.000000	3.000000	50.000000	0.000000
21299.786781	0.002511	0.564401	0.261886	75.486084	-136.332260	-92.529724	1.816082	0.000000	4.658524	0.000000	0.000000	0.000000	0.122869	0.035360	-0.005664	0.000000	0.000000	3.000000	50.000000	0.000000
21299.790114	0.002920	0.564523	0.261897	75.486084	-136.332260	-92.529724	1.816082	0.000000	4.658524	0.000000	0.000000	0.000000	0.122900	0.036703	0.003246	0.000000	0.000000	3.000000	50.000000	0.000000
21299.793447	0.003364	0.564589	0.261931	75.556046	-136.066391	-92.301727	1.822515	0.000000	4.656011	0.000000	0.000000	0.000000	0.133178	0.019676	0.010264	0.000000	0.000000	3.000000	50.000000	0.000000
21299.796781	0.003364	0.564589	0.261931	75.556046	-136.066391	-92.301727	1.822515	0.000000	4.656011	0.000000	0.000000	0.000000	0.133178	0.019676	0.010264	0.000000	0.000000	3.000000	50.000000	0.000000
21299.800114	0.003364	0.564589	0.261931	75.556046	-136.066391	-92.301727	1.822515	0.000000	4.656011	0.000000	0.000000	0.000000	0.133178	0.019676	0.010264	0.000000	0.000000	3.000000	50.000000	0.000000
21299.803447	0.003364	0.564589	0.261931	75.615044	-135.828552	-92.106102	1.835380	0.000000	4.650955	0.000000	0.000000	0.000000	0.133178	0.019676	0.010264	0.000000	0.000000	3.000000	50.000000	0.000000
21299.806781	0.003843	0.564676	0.261977	75.615044	-135.828552	-92.106102	1.835380	0.000000	4.650955	0.000000	0.000000	0.000000	0.143451	0.026264	0.013733	0.000000	0.000000	3.000000	50.000000	0.000000
21299.810114	0.003843	0.564676	0.261977	75.615044	-135.828552	-92.106102	1.835380	0.000000	4.650955	0.000000	0.000000	0.000000	0.143451	0.026264	0.013733	0.000000	0.000000	3.000000	50.000000	0.000000
21299.813447	0.003843	0.564676	0.261977	75.652489	-135.648041	-91.969864	1.835380	0.000000	4.650955	0.000000	0.000000	0.000000	0.143451	0.026264	0.013733	0.000000	0.000000	3.000000	50.000000	0.000000
21299.816781	0.003843	0.564676	0.261977	75.652489	-135.648041	-91.969864	1.835380	0.000000	4.650955	0.000000	0.000000	0.000000	0.143451	0.026264	0.013733	0.000000	0.000000	3.000000	50.000000	0.000000
21299.820114	0.004321	0.564725	0.262028	75.652489	-135.648041	-91.969864	1.835380	0.000000	4.650955	0.000000	0.000000	0.000000	0.143481	0.014480	0.015399	0.000000	0.000000	3.000000	50.000000	0.000000
21299.823447	0.004833	0.564751	0.262067	75.674774	-135.530243	-91.894203	1.842441	0.000000	4.648162	0.000000	0.000000	0.000000	0.153720	0.007906	0.011621	0.000000	0.000000	3.000000	50.000000	0.000000
21299.826781	0.004833	0.564751	0.262067	75.674774	-135.530243	-91.894203	1.842441	0.000000	4.648162	0.000000	0.000000	0.000000	0.153720	0.007906	0.011621	0.000000	0.000000	3.000000	50.000000	0.000000
21299.830114	0.004833	0.564751	0.262067	75.674774	-135.530243	-91.894203	1.842441	0.000000	4.648162	0.000000	0.000000	0.000000	0.153720	0.007906	0.011621	0.000000	0.000000	3.000000	50.000000	0.000000
21299.833447	0.004833	0.564751	0.262067	75.685760	-135.437805	-91.847511	1.857051	0.000000	4.642344	0.000000	0.000000	0.000000	0.153720	0.007906	0.011621	0.000000	0.000000	3.000000	50.000000	0.000000
21299.836781	0.005380	0.564734	0.262081	75.685760	-135.437805	-91.847511	1.857051	0.000000	4.642344	0.000000	0.000000	0.000000	0.163927	-0.005234	0.004210	0.000000	0.000000	3.000000	50.000000	0.000000
21299.840114	0.005380	0.564734	0.262081	75.685760	-135.437805	-91.847511	1.857051	0.000000	4.642344	0.000000	0.000000	0.000000	0.163927	-0.005234	0.004210	0.000000	0.000000	3.000000	50.000000	0.000000
21299.843447	0.005926	0.564716	0.262095	75.707054	-135.322006	-91.777458	1.857051	0.000000	4.642344	0.000000	0.000000	0.000000	0.163934	-0.005213	0.004082	0.000000	0.000000	3.000000	50.000000	0.000000
21299.846781	0.005926	0.564716	0.262095	75.707054	-135.322006	-91.777458	1.857051	0.000000	4.642344	0.000000	0.000000	0.000000	0.163934	-0.005213	0.004082	0.000000	0.000000	3.000000	50.000000	0.000000
21299.850114	0.005926	0.564716	0.262095	75.707054	-135.322006	-91.777458	1.857051	0.000000	4.642344	0.000000	0.000000	0.000000	0.163934	-0.005213	0.004082	0.000000	0.000000	3.000000	50.000000	0.000000
21299.853447	0.005926	0.564716	0.262095	75.747696	-135.134415	-91.633842	1.873534	0.000000	4.635716	0.000000	0.000000	0.000000	0.163934	-0.005213	0.004082	0.000000	0.000000	3.000000	50.000000	0.000000
21299.856781	0.006438	0.564677	0.262096	75.747696	-135.134415	-91.633842	1.873534	0.000000	4.635716	0.000000	0.000000	0.000000	0.153666	-0.011784	0.000435	0.000000	0.000000	3.000000	50.000000	0.000000
21299.860114	0.006438	0.564677	0.262096	75.747696	-135.134415	-91.633842	1.873534	0.000000	4.635716	0.000000	0.000000	0.000000	0.153666	-0.011784	0.000435	0.000000	0.000000	3.000000	50.000000	0.000000
21299.863447	0.006438	0.564677	0.262096	75.820145	-134.843567	-91.391426	1.873534	0.000000	4.635716	0.000000	0.000000	0.000000	0.153666	-0.011784	0.000435	0.000000	0.000000	3.000000	50.000000	0.000000
21299.866781	0.006438	0.564677	0.262096	75.820145	-134.843567	-91.391426	1.873534	0.000000	4.635716	0.000000	0.000000	0.000000	0.153666	-0.011784	0.000435	0.000000	0.000000	3.000000	50.000000	0.000000
21299.870114	0.006917	0.564620	0.262115	75.820145	-134.843567	-91.391426	1.873534	0.000000	4.635716	0.000000	0.000000	0.000000	0.143475	-0.017011	0.005802	0.000000	0.000000	3.000000	50.000000	0.000000
21299.873447	0.007429	0.564563	0.262134	75.906898	-134.515427	-91.110519	1.881305	0.000000	4.632569	0.000000	0.000000	0.000000	0.153728	-0.017016	0.005593	0.000000	0.000000	3.000000	50.000000	0.000000
21299.876781	0.007429	0.564563	0.262134	75.906898	-134.515427	-91.110519	1.881305	0.000000	4.632569	0.000000	0.000000	0.000000	0.153728	-0.017016	0.005593	0.000000	0.000000	3.000000	50.000000	0.000000
21299.880114	0.007429	0.564563	0.262134	75.906898	-134.515427	-91.110519	1.881305	0.000000	4.632569	0.000000	0.000000	0.000000	0.153728	-0.017016	0.005593	0.000000	0.000000	3.000000	50.000000	0.000000
21299.883447	0.007429	0.564563	0.262134	75.981331	-134.214523	-90.856613	1.896071	0.000000	4.626544	0.000000	0.000000	0.000000	0.153728	-0.017016	0.005593	0.000000	0.000000	3.000000	50.000000	0.000000
21299.886781	0.007907	0.564485	0.262141	75.981331	-134.214523	-90.856613	1.896071	0.000000	4.626544	0.000000	0.000000	0.000000	0.143453	-0.023577	0.001992	0.000000	0.000000	3.000000	50.000000	0.000000
21299.890114	0.007907	0.564485	0.262141	75.981331	-134.214523	-90.856613	1.896071	0.000000	4.626544	0.000000	0.000000	0.000000	0.143453	-0.023577	0.001992	0.000000	0.000000	3.000000	50.000000	0.000000
21299.893447	0.008419	0.564362	0.262122	76.035591	-133.990814	-90.682663	1.896071	0.000000	4.626544	0.000000	0.000000	0.000000	0.153616	-0.036704	-0.005458	0.000000	0.000000	3.000000	50.000000	0.000000
21299.896781	0.008419	0.564362	0.262122	76.035591	-133.990814	-90.682663	1.896071	0.000000	4.626544	0.000000	0.000000	0.000000	0.153616	-0.036704	-0.005458	0.000000	0.000000	3.000000	50.000000	0.000000
21299.900114	0.008419	0.564362	0.262122	76.035591	-133.990814	-90.682663	1.896071	0.000000	4.626544	0.000000	0.000000	0.000000	0.153616	-0.036704	-0.005458	0.000000	0.000000	3.000000	50.000000	0.000000
21299.903447	0.008419	0.564362	0.262122	76.065865	-133.864029	-90.605675	1.911077	0.000000	4.620366	0.000000	0.000000	0.000000	0.153616	-0.036704	-0.005458	0.000000	0.000000	3.000000	50.000000	0.000000
21299.906781	0.009034	0.564240	0.262103	76.065865	-133.864029	-90.605675	1.911077	0.000000	4.620366	0.000000	0.000000	0.000000	0.184340	-0.036688	-0.005956	0.000000	0.000000	3.000000	50.000000	0.000000
21299.910114	0.009034	0.564240	0.262103	76.065865	-133.864029	-90.605675	1.911077	0.000000	4.620366	0.000000	0.000000	0.000000	0.184340	-0.036688	-0.005956	0.000000	0.000000	3.000000	50.000000	0.000000
21299.913447	0.009682	0.564092	0.262040	76.082115	-133.855133	-90.643944	1.911077	0.000000	4.620366	0.000000	0.000000	0.000000	0.194405	-0.044600	-0.018861	0.000000	0.000000	3.000000	50.000000	0.000000
21299.916781	0.009682	0.564092	0.262040	76.082115	-133.855133	-90.643944	1.911077	0.000000	4.620366	0.000000	0.000000	0.000000	0.194405	-0.044600	-0.018861	0.000000	0.000000	3.000000	50.000000	0.000000
21299.920114	0.009682	0.564092	0.262040	76.082115	-133.855133	-90.643944	1.911077	0.000000	4.620366	0.000000	0.000000	0.000000	0.194405	-0.044600	-0.018861	0.000000	0.000000	3.000000	50.000000	0.000000
21299.923447	0.009682	0.564092	0.262040	76.106522	-134.001709	-90.816925	1.930550	0.000000	4.612264	0.000000	0.000000	0.000000	0.194405	-0.044600	-0.018861	0.000000	0.000000	3.000000	50.000000	0.000000
21299.926781	0.010500	0.563904	0.261980	76.106522	-134.001709	-90.816925	1.930550	0.000000	4.612264	0.000000	0.000000	0.000000	0.245607	-0.056400	-0.018032	0.000000	0.000000	3.000000	50.000000	0.000000
21299.930114	0.010500	0.563904	0.261980	76.106522	-134.001709	-90.816925	1.930550	0.000000	4.612264	0.000000	0.000000	0.000000	0.245607	-0.056400	-0.018032	0.000000	0.000000	3.000000	50.000000	0.000000
21299.933447	0.011421	0.563689	0.261875	76.148560	-134.293533	-91.073296	1.930550	0.000000	4.612264	0.000000	0.000000	0.000000	0.276092	-0.064272	-0.031438	0.000000	0.000000	3.000000	50.000000	0.000000
21299.936781	0.011421	0.563689	0.261875	76.148560	-134.293533	-91.073296	1.930550	0.000000	4.612264	0.000000	0.000000	0.000000	0.276092	-0.064272	-0.031438	0.000000	0.000000	3.000000	50.000000	0.000000
21299.940114	0.011421	0.563689	0.261875	76.148560	-134.293533	-91.073296	1.930550	0.000000	4.612264	0.000000	0.000000	0.000000	0.276092	-0.064272	-0.031438	0.000000	0.000000	3.000000	50.000000	0.000000
21299.943447	0.012511	0.563431	0.261742	76.220688	-134.723007	-91.299820	1.957546	0.000000	4.600871	0.000000	0.000000	0.000000	0.327083	-0.077368	-0.039956	0.000000	0.000000	3.000000	50.000000	0.000000
21299.946781	0.012511	0.563431	0.261742	76.220688	-134.723007	-91.299820	1.957546	0.000000	4.600871	0.000000	0.000000	0.000000	0.327083	-0.077368	-0.039956	0.000000	0.000000	3.000000	50.000000	0.000000
21299.950114	0.012511	0.563431	0.261742	76.220688	-134.723007	-91.299820	1.957546	0.000000	4.600871	0.000000	0.000000	0.000000	0.327083	-0.077368	-0.039956	0.000000	0.000000	3.000000	50.000000	0.000000
21299.953447	0.013702	0.563125	0.261551	76.297050	-135.142853	-91.472542	1.974576	0.000000	4.593587	0.000000	0.000000	0.000000	0.357368	-0.091768	-0.057339	0.000000	0.000000	3.000000	50.000000	0.000000
21299.956781	0.013702	0.563125	0.261551	76.297050	-135.142853	-91.472542	1.974576	0.000000	4.593587	0.000000	0.000000	0.000000	0.357368	-0.091768	-0.057339	0.000000	0.000000	3.000000	50.000000	0.000000
21299.960114	0.013702	0.563125	0.261551	76.297050	-135.142853	-91.472542	1.974576	0.000000	4.593587	0.000000	0.000000	0.000000	0.357368	-0.091768	-0.057339	0.000000	0.000000	3.000000	50.000000	0.000000
21299.963447	0.014993	0.562806	0.261265	76.376297	-135.403931	-91.460991	1.993403	0.000000	4.585449	0.000000	0.000000	0.000000	0.387321	-0.095710	-0.085660	0.000000	0.000000	3.000000	50.000000	0.000000
21299.966781	0.014993	0.562806	0.261265	76.376297	-135.403931	-91.460991	1.993403	0.000000	4.585449	0.000000	0.000000	0.000000	0.387321	-0.095710	-0.085660	0.000000	0.000000	3.000000	50.000000	0.000000
21299.970114	0.014993	0.562806	0.261265	76.376297	-135.403931	-91.460991	1.993403	0.000000	4.585449	0.000000	0.000000	0.000000	0.387321	-0.095710	-0.085660	0.000000	0.000000	3.000000	50.000000	0.000000
21299.973447	0.016453	0.562483	0.260943	76.452827	-135.437927	-91.150696	2.014231	0.000000	4.576338	0.000000	0.000000	0.000000	0.437954	-0.096982	-0.096633	0.000000	0.000000	3.000000	50.000000	0.000000
21299.976781	0.016453	0.562483	0.260943	76.452827	-135.437927	-91.150696	2.014231	0.000000	4.576338	0.000000	0.000000	0.000000	0.437954	-0.096982	-0.096633	0.000000	0.000000	3.000000	50.000000	0.000000
21299.980114	0.016453	0.562483	0.260943	76.452827	-135.437927	-91.150696	2.014231	0.000000	4.576338	0.000000	0.000000	0.000000	0.437954	-0.096982	-0.096633	0.000000	0.000000	3.000000	50.000000	0.000000
21299.983447	0.018046	0.562151	0.260554	76.540123	-135.338608	-90.793938	2.037681	0.000000	4.565945	0.000000	0.000000	0.000000	0.478010	-0.099547	-0.116704	0.000000	0.000000	3.000000	50.000000	0.000000
21299.986781	0.018046	0.562151	0.260554	76.540123	-135.338608	-90.793938	2.037681	0.000000	4.565945	0.000000	0.000000	0.000000	0.478010	-0.099547	-0.116704	0.000000	0.000000	3.000000	50.000000	0.000000
21299.990114	0.018046	0.562151	0.260554	76.540123	-135.338608	-90.793938	2.037681	0.000000	4.565945	0.000000	0.000000	0.000000	0.478010	-0.099547	-0.116704	0.000000	0.000000	3.000000	50.000000	0.000000
21299.993447	0.019773	0.561772	0.260103	76.655403	-135.231964	-90.480560	2.063405	0.000000	4.554378	0.000000	0.000000	0.000000	0.517922	-0.113893	-0.135389	0.000000	0.000000	3.000000	50.000000	0.000000
21299.996781	0.019773	0.561772	0.260103	76.655403	-135.231964	-90.480560	2.063405	0.000000	4.554378	0.000000	0.000000	0.000000	0.517922	-0.113893	-0.135389	0.000000	0.000000	3.000000	50.000000	0.000000
21300.000114	0.019773	0.561772	0.260103	76.655403	-135.231964	-90.480560	2.063405	0.000000	4.554378	0.000000	0.000000	0.000000	0.517922	-0.113893	-0.135389	0.000000	0.000000	3.000000	50.000000	0.000000
21300.003447	0.021632	0.561427	0.259607	76.791267	-135.051544	-90.163879	2.091339	0.000000	4.541618	0.000000	0.000000	0.000000	0.557802	-0.103351	-0.148810	0.000000	0.000000	3.000000	50.000000	0.000000
21300.006781	0.021632	0.561427	0.259607	76.791267	-135.051544	-90.163879	2.091339	0.000000	4.541618	0.000000	0.000000	0.000000	0.557802	-0.103351	-0.148810	0.000000	0.000000	3.000000	50.000000	0.000000
21300.010114	0.021632	0.561427	0.259607	76.791267	-135.051544	-90.163879	2.091339	0.000000	4.541618	0.000000	0.000000	0.000000	0.557802	-0.103351	-0.148810	0.000000	0.000000	3.000000	50.000000	0.000000
21300.013447	0.023623	0.561074	0.259040	76.911438	-134.818024	-89.844818	2.121335	0.000000	4.527686	0.000000	0.000000	0.000000	0.597265	-0.105887	-0.169914	0.000000	0.000000	3.000000	50.000000	0.000000
21300.016781	0.023623	0.561074	0.259040	76.911438	-134.818024	-89.844818	2.121335	0.000000	4.527686	0.000000	0.000000	0.000000	0.597265	-0.105887	-0.169914	0.000000	0.000000	3.000000	50.000000	0.000000
21300.020114	0.023623	0.561074	0.259040	76.911438	-134.818024	-89.844818	2.121335	0.000000	4.527686	0.000000	0.000000	0.000000	0.597265	-0.105887	-0.169914	0.000000	0.000000	3.000000	50.000000	0.000000
21300.023447	0.025745	0.560735	0.258414	77.040779	-134.516541	-89.245811	2.153510	0.000000	4.512471	0.000000	0.000000	0.000000	0.636602	-0.101891	-0.187734	0.000000	0.000000	3.000000	50.000000	0.000000
21300.026781	0.025745	0.560735	0.258414	77.040779	-134.516541	-89.245811	2.153510	0.000000	4.512471	0.000000	0.000000	0.000000	0.636602	-0.101891	-0.187734	0.000000	0.000000	3.000000	50.000000	0.000000
21300.030114	0.025745	0.560735	0.258414	77.040779	-134.516541	-89.245811	2.153510	0.000000	4.512471	0.000000	0.000000	0.000000	0.636602	-0.101891	-0.187734	0.000000	0.000000	3.000000	50.000000	0.000000
21300.033447	0.027999	0.560413	0.257758	77.198364	-134.156494	-88.367302	2.187751	0.000000	4.495970	0.000000	0.000000	0.000000	0.676048	-0.096610	-0.196881	0.000000	0.000000	3.000000	50.000000	0.000000
21300.036781	0.027999	0.560413	0.257758	77.198364	-134.156494	-88.367302	2.187751	0.000000	4.495970	0.000000	0.000000	0.000000	0.676048	-0.096610	-0.196881	0.000000	0.000000	3.000000	50.000000	0.000000
21300.040114	0.027999	0.560413	0.257758	77.198364	-134.156494	-88.367302	2.187751	0.000000	4.495970	0.000000	0.000000	0.000000	0.676048	-0.096610	-0.196881	0.000000	0.000000	3.000000	50.000000	0.000000
21300.043447	0.030416	0.560086	0.257056	77.384422	-133.825058	-87.432632	2.223822	0.000000	4.478238	0.000000	0.000000	0.000000	0.725334	-0.097830	-0.210551	0.000000	0.000000	3.000000	50.000000	0.000000
21300.046781	0.030416	0.560086	0.257056	77.384422	-133.825058	-87.432632	2.223822	0.000000	4.478238	0.000000	0.000000	0.000000	0.725334	-0.097830	-0.210551	0.000000	0.000000	3.000000	50.000000	0.000000
21300.050114	0.030416	0.560086	0.257056	77.384422	-133.825058	-87.432632	2.223822	0.000000	4.478238	0.000000	0.000000	0.000000	0.725334	-0.097830	-0.210551	0.000000	0.000000	3.000000	50.000000	0.000000
21300.053447	0.033030	0.559791	0.256270	77.601646	-133.604553	-86.707741	2.262233	0.000000	4.458958	0.000000	0.000000	0.000000	0.784027	-0.088660	-0.236021	0.000000	0.000000	3.000000	50.000000	0.000000
21300.056781	0.033030	0.559791	0.256270	77.601646	-133.604553	-86.707741	2.262233	0.000000	4.458958	0.000000	0.000000	0.000000	0.784027	-0.088660	-0.236021	0.000000	0.000000	3.000000	50.000000	0.000000
21300.060114	0.033030	0.559791	0.256270	77.601646	-133.604553	-86.707741	2.262233	0.000000	4.458958	0.000000	0.000000	0.000000	0.784027	-0.088660	-0.236021	0.000000	0.000000	3.000000	50.000000	0.000000
21300.063447	0.035772	0.559474	0.255453	77.815018	-133.373535	-85.943802	2.303623	0.000000	4.437716	0.000000	0.000000	0.000000	0.822795	-0.095109	-0.245013	0.000000	0.000000	3.000000	50.000000	0.000000
21300.066781	0.035772	0.559474	0.255453	77.815018	-133.373535	-85.943802	2.303623	0.000000	4.437716	0.000000	0.000000	0.000000	0.822795	-0.095109	-0.245013	0.000000	0.000000	3.000000	50.000000	0.000000
21300.070114	0.035772	0.559474	0.255453	77.815018	-133.373535	-85.943802	2.303623	0.000000	4.437716	0.000000	0.000000	0.000000	0.822795	-0.095109	-0.245013	0.000000	0.000000	3.000000	50.000000	0.000000
21300.073447	0.038642	0.559170	0.254569	78.008850	-133.056686	-85.237595	2.346627	0.000000	4.415126	0.000000	0.000000	0.000000	0.860775	-0.091148	-0.265290	0.000000	0.000000	3.000000	50.000000	0.000000
21300.076781	0.038642	0.559170	0.254569	78.008850	-133.056686	-85.237595	2.346627	0.000000	4.415126	0.000000	0.000000	0.000000	0.860775	-0.091148	-0.265290	0.000000	0.000000	3.000000	50.000000	0.000000
21300.080114	0.038642	0.559170	0.254569	78.008850	-133.056686	-85.237595	2.346627	0.000000	4.415126	0.000000	0.000000	0.000000	0.860775	-0.091148	-0.265290	0.000000	0.000000	3.000000	50.000000	0.000000
21300.083447	0.041636	0.558879	0.253615	78.166771	-132.611847	-84.320724	2.391417	0.000000	4.391027	0.000000	0.000000	0.000000	0.898405	-0.087220	-0.286099	0.000000	0.000000	3.000000	50.000000	0.000000
21300.086781	0.041636	0.558879	0.253615	78.166771	-132.611847	-84.320724	2.391417	0.000000	4.391027	0.000000	0.000000	0.000000	0.898405	-0.087220	-0.286099	0.000000	0.000000	3.000000	50.000000	0.000000
21300.090114	0.041636	0.558879	0.253615	78.166771	-132.611847	-84.320724	2.391417	0.000000	4.391027	0.000000	0.000000	0.000000	0.898405	-0.087220	-0.286099	0.000000	0.000000	3.000000	50.000000	0.000000
21300.093447	0.044720	0.558619	0.252574	78.285011	-132.054443	-83.134140	2.437932	0.000000	4.365374	0.000000	0.000000	0.000000	0.925209	-0.078107	-0.312238	0.000000	0.000000	3.000000	50.000000	0.000000
21300.096781	0.044720	0.558619	0.252574	78.285011	-132.054443	-83.134140	2.437932	0.000000	4.365374	0.000000	0.000000	0.000000	0.925209	-0.078107	-0.312238	0.000000	0.000000	3.000000	50.000000	0.000000
21300.100114	0.044720	0.558619	0.252574	78.285011	-132.054443	-83.134140	2.437932	0.000000	4.365374	0.000000	0.000000	0.000000	0.925209	-0.078107	-0.312238	0.000000	0.000000	3.000000	50.000000	0.000000
21300.103447	0.047893	0.558350	0.251450	78.381714	-131.422333	-82.016922	2.485773	0.000000	4.338309	0.000000	0.000000	0.000000	0.951698	-0.080714	-0.337186	0.000000	0.000000	3.000000	50.000000	0.000000
21300.106781	0.047893	0.558350	0.251450	78.381714	-131.422333	-82.016922	2.485773	0.000000	4.338309	0.000000	0.000000	0.000000	0.951698	-0.080714	-0.337186	0.000000	0.000000	3.000000	50.000000	0.000000
21300.110114	0.047893	0.558350	0.251450	78.381714	-131.422333	-82.016922	2.485773	0.000000	4.338309	0.000000	0.000000	0.000000	0.951698	-0.080714	-0.337186	0.000000	0.000000	3.000000	50.000000	0.000000
21300.113447	0.051154	0.558115	0.250267	78.487480	-130.734070	-80.856064	2.534857	0.000000	4.309814	0.000000	0.000000	0.000000	0.978302	-0.070365	-0.355065	0.000000	0.000000	3.000000	50.000000	0.000000
21300.116781	0.051154	0.558115	0.250267	78.487480	-130.734070	-80.856064	2.534857	0.000000	4.309814	0.000000	0.000000	0.000000	0.978302	-0.070365	-0.355065	0.000000	0.000000	3.000000	50.000000	0.000000
21300.120114	0.051154	0.558115	0.250267	78.487480	-130.734070	-80.856064	2.534857	0.000000	4.309814	0.000000	0.000000	0.000000	0.978302	-0.070365	-0.355065	0.000000	0.000000	3.000000	50.000000	0.000000
21300.123447	0.054505	0.557821	0.249051	78.620384	-129.905533	-79.437874	2.584965	0.000000	4.279948	0.000000	0.000000	0.000000	1.005242	-0.088460	-0.364681	0.000000	0.000000	3.000000	50.000000	0.000000
21300.126781	0.054505	0.557821	0.249051	78.620384	-129.905533	-79.437874	2.584965	0.000000	4.279948	0.000000	0.000000	0.000000	1.005242	-0.088460	-0.364681	0.000000	0.000000	3.000000	50.000000	0.000000
21300.130114	0.054505	0.557821	0.249051	78.620384	-129.905533	-79.437874	2.584965	0.000000	4.279948	0.000000	0.000000	0.000000	1.005242	-0.088460	-0.364681	0.000000	0.000000	3.000000	50.000000	0.000000
21300.133447	0.057947	0.557569	0.247834	78.810127	-128.799316	-77.554718	2.635844	0.000000	4.248803	0.000000	0.000000	0.000000	1.032757	-0.075513	-0.364983	0.000000	0.000000	3.000000	50.000000	0.000000
21300.136781	0.057947	0.557569	0.247834	78.810127	-128.799316	-77.554718	2.635844	0.000000	4.248803	0.000000	0.000000	0.000000	1.032757	-0.075513	-0.364983	0.000000	0.000000	3.000000	50.000000	0.000000
21300.140114	0.057947	0.557569	0.247834	78.810127	-128.799316	-77.554718	2.635844	0.000000	4.248803	0.000000	0.000000	0.000000	1.032757	-0.075513	-0.364983	0.000000	0.000000	3.000000	50.000000	0.000000
21300.143447	0.061514	0.557261	0.246611	79.039848	-127.431923	-75.239990	2.687214	0.000000	4.216501	0.000000	0.000000	0.000000	1.070181	-0.092212	-0.367064	0.000000	0.000000	3.000000	50.000000	0.000000
21300.146781	0.061514	0.557261	0.246611	79.039848	-127.431923	-75.239990	2.687214	0.000000	4.216501	0.000000	0.000000	0.000000	1.070181	-0.092212	-0.367064	0.000000	0.000000	3.000000	50.000000	0.000000
21300.150114	0.061514	0.557261	0.246611	79.039848	-127.431923	-75.239990	2.687214	0.000000	4.216501	0.000000	0.000000	0.000000	1.070181	-0.092212	-0.367064	0.000000	0.000000	3.000000	50.000000	0.000000
21300.153447	0.065174	0.556920	0.245394	79.284470	-125.892433	-72.806419	2.739439	0.000000	4.182759	0.000000	0.000000	0.000000	1.097815	-0.102409	-0.364978	0.000000	0.000000	3.000000	50.000000	0.000000
21300.156781	0.065174	0.556920	0.245394	79.284470	-125.892433	-72.806419	2.739439	0.000000	4.182759	0.000000	0.000000	0.000000	1.097815	-0.102409	-0.364978	0.000000	0.000000	3.000000	50.000000	0.000000
21300.160114	0.065174	0.556920	0.245394	79.284470	-125.892433	-72.806419	2.739439	0.000000	4.182759	0.000000	0.000000	0.000000	1.097815	-0.102409	-0.364978	0.000000	0.000000	3.000000	50.000000	0.000000
21300.163447	0.068893	0.556566	0.244199	79.517349	-124.332489	-70.485161	2.791934	0.000000	4.147903	0.000000	0.000000	0.000000	1.115819	-0.106130	-0.358508	0.000000	0.000000	3.000000	50.000000	0.000000
21300.166781	0.068893	0.556566	0.244199	79.517349	-124.332489	-70.485161	2.791934	0.000000	4.147903	0.000000	0.000000	0.000000	1.115819	-0.106130	-0.358508	0.000000	0.000000	3.000000	50.000000	0.000000
21300.170114	0.068893	0.556566	0.244199	79.517349	-124.332489	-70.485161	2.791934	0.000000	4.147903	0.000000	0.000000	0.000000	1.115819	-0.106130	-0.358508	0.000000	0.000000	3.000000	50.000000	0.000000
21300.173447	0.072638	0.556179	0.243016	79.734596	-122.798279	-68.258736	2.844139	0.000000	4.112284	0.000000	0.000000	0.000000	1.123560	-0.116276	-0.355082	0.000000	0.000000	3.000000	50.000000	0.000000
21300.176781	0.072638	0.556179	0.243016	79.734596	-122.798279	-68.258736	2.844139	0.000000	4.112284	0.000000	0.000000	0.000000	1.123560	-0.116276	-0.355082	0.000000	0.000000	3.000000	50.000000	0.000000
21300.180114	0.072638	0.556179	0.243016	79.734596	-122.798279	-68.258736	2.844139	0.000000	4.112284	0.000000	0.000000	0.000000	1.123560	-0.116276	-0.355082	0.000000	0.000000	3.000000	50.000000	0.000000
21300.183447	0.076273	0.555792	0.241821	79.924187	-121.364510	-66.071831	2.895694	0.000000	4.076145	0.000000	0.000000	0.000000	1.090380	-0.116118	-0.358322	0.000000	0.000000	3.000000	50.000000	0.000000
21300.186781	0.076273	0.555792	0.241821	79.924187	-121.364510	-66.071831	2.895694	0.000000	4.076145	0.000000	0.000000	0.000000	1.090380	-0.116118	-0.358322	0.000000	0.000000	3.000000	50.000000	0.000000
21300.190114	0.076273	0.555792	0.241821	79.924187	-121.364510	-66.071831	2.895694	0.000000	4.076145	0.000000	0.000000	0.000000	1.090380	-0.116118	-0.358322	0.000000	0.000000	3.000000	50.000000	0.000000
21300.193447	0.079863	0.555345	0.240602	80.079369	-120.102966	-64.009071	2.945261	0.000000	4.040475	0.000000	0.000000	0.000000	1.076932	-0.133938	-0.365603	0.000000	0.000000	3.000000	50.000000	0.000000
21300.196781	0.079863	0.555345	0.240602	80.079369	-120.102966	-64.009071	2.945261	0.000000	4.040475	0.000000	0.000000	0.000000	1.076932	-0.133938	-0.365603	0.000000	0.000000	3.000000	50.000000	0.000000
21300.200114	0.079863	0.555345	0.240602	80.079369	-120.102966	-64.009071	2.945261	0.000000	4.040475	0.000000	0.000000	0.000000	1.076932	-0.133938	-0.365603	0.000000	0.000000	3.000000	50.000000	0.000000
21300.203447	0.083408	0.554899	0.239368	80.203346	-119.017921	-62.269093	2.993720	0.000000	4.004702	0.000000	0.000000	0.000000	1.063731	-0.133765	-0.370491	0.000000	0.000000	3.000000	50.000000	0.000000
21300.206781	0.083408	0.554899	0.239368	80.203346	-119.017921	-62.269093	2.993720	0.000000	4.004702	0.000000	0.000000	0.000000	1.063731	-0.133765	-0.370491	0.000000	0.000000	3.000000	50.000000	0.000000
21300.210114	0.083408	0.554899	0.239368	80.203346	-119.017921	-62.269093	2.993720	0.000000	4.004702	0.000000	0.000000	0.000000	1.063731	-0.133765	-0.370491	0.000000	0.000000	3.000000	50.000000	0.000000
21300.213447	0.086911	0.554416	0.238122	80.310585	-118.027298	-60.890869	3.041044	0.000000	3.968885	0.000000	0.000000	0.000000	1.050742	-0.145087	-0.373615	0.000000	0.000000	3.000000	50.000000	0.000000
21300.216781	0.086911	0.554416	0.238122	80.310585	-118.027298	-60.890869	3.041044	0.000000	3.968885	0.000000	0.000000	0.000000	1.050742	-0.145087	-0.373615	0.000000	0.000000	3.000000	50.000000	0.000000
21300.220114	0.086911	0.554416	0.238122	80.310585	-118.027298	-60.890869	3.041044	0.000000	3.968885	0.000000	0.000000	0.000000	1.050742	-0.145087	-0.373615	0.000000	0.000000	3.000000	50.000000	0.000000
21300.223447	0.090403	0.553895	0.236863	80.405930	-117.102203	-59.705090	3.087218	0.000000	3.933076	0.000000	0.000000	0.000000	1.047677	-0.156351	-0.377876	0.000000	0.000000	3.000000	50.000000	0.000000
21300.226781	0.090403	0.553895	0.236863	80.405930	-117.102203	-59.705090	3.087218	0.000000	3.933076	0.000000	0.000000	0.000000	1.047677	-0.156351	-0.377876	0.000000	0.000000	3.000000	50.000000	0.000000
21300.230114	0.090403	0.553895	0.236863	80.405930	-117.102203	-59.705090	3.087218	0.000000	3.933076	0.000000	0.000000	0.000000	1.047677	-0.156351	-0.377876	0.000000	0.000000	3.000000	50.000000	0.000000
21300.233447	0.093884	0.553374	0.235584	80.513176	-116.065651	-58.465012	3.132627	0.000000	3.897005	0.000000	0.000000	0.000000	1.044387	-0.156149	-0.383709	0.000000	0.000000	3.000000	50.000000	0.000000
21300.236781	0.093884	0.553374	0.235584	80.513176	-116.065651	-58.465012	3.132627	0.000000	3.897005	0.000000	0.000000	0.000000	1.044387	-0.156149	-0.383709	0.000000	0.000000	3.000000	50.000000	0.000000
21300.240114	0.093884	0.553374	0.235584	80.513176	-116.065651	-58.465012	3.132627	0.000000	3.897005	0.000000	0.000000	0.000000	1.044387	-0.156149	-0.383709	0.000000	0.000000	3.000000	50.000000	0.000000
21300.243447	0.097366	0.552846	0.234366	80.649933	-114.758698	-56.941502	3.177310	0.000000	3.860660	0.000000	0.000000	0.000000	1.044468	-0.158395	-0.365319	0.000000	0.000000	3.000000	50.000000	0.000000
21300.246781	0.097366	0.552846	0.234366	80.649933	-114.758698	-56.941502	3.177310	0.000000	3.860660	0.000000	0.000000	0.000000	1.044468	-0.158395	-0.365319	0.000000	0.000000	3.000000	50.000000	0.000000
21300.250114	0.097366	0.552846	0.234366	80.649933	-114.758698	-56.941502	3.177310	0.000000	3.860660	0.000000	0.000000	0.000000	1.044468	-0.158395	-0.365319	0.000000	0.000000	3.000000	50.000000	0.000000
21300.253447	0.100712	0.552382	0.233187	80.828384	-113.038620	-54.630325	3.220730	0.000000	3.824513	0.000000	0.000000	0.000000	1.003759	-0.139088	-0.353574	0.000000	0.000000	3.000000	50.000000	0.000000
21300.256781	0.100712	0.552382	0.233187	80.828384	-113.038620	-54.630325	3.220730	0.000000	3.824513	0.000000	0.000000	0.000000	1.003759	-0.139088	-0.353574	0.000000	0.000000	3.000000	50.000000	0.000000
21300.260114	0.100712	0.552382	0.233187	80.828384	-113.038620	-54.630325	3.220730	0.000000	3.824513	0.000000	0.000000	0.000000	1.003759	-0.139088	-0.353574	0.000000	0.000000	3.000000	50.000000	0.000000
21300.263447	0.103924	0.551945	0.232055	81.023659	-111.053261	-51.816105	3.261792	0.000000	3.789553	0.000000	0.000000	0.000000	0.963643	-0.131275	-0.339616	0.000000	0.000000	3.000000	50.000000	0.000000
21300.266781	0.103924	0.551945	0.232055	81.023659	-111.053261	-51.816105	3.261792	0.000000	3.789553	0.000000	0.000000	0.000000	0.963643	-0.131275	-0.339616	0.000000	0.000000	3.000000	50.000000	0.000000
21300.270114	0.103924	0.551945	0.232055	81.023659	-111.053261	-51.816105	3.261792	0.000000	3.789553	0.000000	0.000000	0.000000	0.963643	-0.131275	-0.339616	0.000000	0.000000	3.000000	50.000000	0.000000
21300.273447	0.107059	0.551525	0.230899	81.218079	-108.978722	-49.006336	3.300543	0.000000	3.755851	0.000000	0.000000	0.000000	0.940576	-0.126058	-0.346879	0.000000	0.000000	3.000000	50.000000	0.000000
21300.276781	0.107059	0.551525	0.230899	81.218079	-108.978722	-49.006336	3.300543	0.000000	3.755851	0.000000	0.000000	0.000000	0.940576	-0.126058	-0.346879	0.000000	0.000000	3.000000	50.000000	0.000000
21300.280114	0.107059	0.551525	0.230899	81.218079	-108.978722	-49.006336	3.300543	0.000000	3.755851	0.000000	0.000000	0.000000	0.940576	-0.126058	-0.346879	0.000000	0.000000	3.000000	50.000000	0.000000
21300.283447	0.110115	0.551139	0.229701	81.395424	-106.975739	-46.389103	3.338140	0.000000	3.722475	0.000000	0.000000	0.000000	0.916629	-0.115771	-0.359310	0.000000	0.000000	3.000000	50.000000	0.000000
21300.286781	0.110115	0.551139	0.229701	81.395424	-106.975739	-46.389103	3.338140	0.000000	3.722475	0.000000	0.000000	0.000000	0.916629	-0.115771	-0.359310	0.000000	0.000000	3.000000	50.000000	0.000000
21300.290114	0.110115	0.551139	0.229701	81.395424	-106.975739	-46.389103	3.338140	0.000000	3.722475	0.000000	0.000000	0.000000	0.916629	-0.115771	-0.359310	0.000000	0.000000	3.000000	50.000000	0.000000
21300.293447	0.113093	0.550770	0.228481	81.571465	-105.262741	-44.198055	3.374740	0.000000	3.689327	0.000000	0.000000	0.000000	0.893504	-0.110603	-0.366006	0.000000	0.000000	3.000000	50.000000	0.000000
21300.296781	0.113093	0.550770	0.228481	81.571465	-105.262741	-44.198055	3.374740	0.000000	3.689327	0.000000	0.000000	0.000000	0.893504	-0.110603	-0.366006	0.000000	0.000000	3.000000	50.000000	0.000000
21300.300114	0.113093	0.550770	0.228481	81.571465	-105.262741	-44.198055	3.374740	0.000000	3.689327	0.000000	0.000000	0.000000	0.893504	-0.110603	-0.366006	0.000000	0.000000	3.000000	50.000000	0.000000
21300.303447	0.116018	0.550431	0.227185	81.748451	-103.917381	-42.457706	3.410256	0.000000	3.656522	0.000000	0.000000	0.000000	0.877613	-0.101667	-0.388953	0.000000	0.000000	3.000000	50.000000	0.000000
21300.306781	0.116018	0.550431	0.227185	81.748451	-103.917381	-42.457706	3.410256	0.000000	3.656522	0.000000	0.000000	0.000000	0.877613	-0.101667	-0.388953	0.000000	0.000000	3.000000	50.000000	0.000000
21300.310114	0.116018	0.550431	0.227185	81.748451	-103.917381	-42.457706	3.410256	0.000000	3.656522	0.000000	0.000000	0.000000	0.877613	-0.101667	-0.388953	0.000000	0.000000	3.000000	50.000000	0.000000
21300.313447	0.118896	0.550089	0.225848	81.901993	-102.814125	-41.070667	3.445365	0.000000	3.623460	0.000000	0.000000	0.000000	0.863373	-0.102825	-0.400879	0.000000	0.000000	3.000000	50.000000	0.000000
21300.316781	0.118896	0.550089	0.225848	81.901993	-102.814125	-41.070667	3.445365	0.000000	3.623460	0.000000	0.000000	0.000000	0.863373	-0.102825	-0.400879	0.000000	0.000000	3.000000	50.000000	0.000000
21300.320114	0.118896	0.550089	0.225848	81.901993	-102.814125	-41.070667	3.445365	0.000000	3.623460	0.000000	0.000000	0.000000	0.863373	-0.102825	-0.400879	0.000000	0.000000	3.000000	50.000000	0.000000
21300.323447	0.121726	0.549780	0.224468	82.017410	-101.815483	-39.946209	3.479843	0.000000	3.590361	0.000000	0.000000	0.000000	0.848762	-0.092677	-0.414176	0.000000	0.000000	3.000000	50.000000	0.000000
21300.326781	0.121726	0.549780	0.224468	82.017410	-101.815483	-39.946209	3.479843	0.000000	3.590361	0.000000	0.000000	0.000000	0.848762	-0.092677	-0.414176	0.000000	0.000000	3.000000	50.000000	0.000000
21300.330114	0.121726	0.549780	0.224468	82.017410	-101.815483	-39.946209	3.479843	0.000000	3.590361	0.000000	0.000000	0.000000	0.848762	-0.092677	-0.414176	0.000000	0.000000	3.000000	50.000000	0.000000
21300.333447	0.124377	0.549505	0.223067	82.126328	-100.876366	-38.579605	3.513738	0.000000	3.557196	0.000000	0.000000	0.000000	0.795297	-0.082523	-0.420262	0.000000	0.000000	3.000000	50.000000	0.000000
21300.336781	0.124377	0.549505	0.223067	82.126328	-100.876366	-38.579605	3.513738	0.000000	3.557196	0.000000	0.000000	0.000000	0.795297	-0.082523	-0.420262	0.000000	0.000000	3.000000	50.000000	0.000000
21300.340114	0.124377	0.549505	0.223067	82.126328	-100.876366	-38.579605	3.513738	0.000000	3.557196	0.000000	0.000000	0.000000	0.795297	-0.082523	-0.420262	0.000000	0.000000	3.000000	50.000000	0.000000
21300.343447	0.126914	0.549263	0.221636	82.288048	-100.025429	-36.893661	3.545866	0.000000	3.525171	0.000000	0.000000	0.000000	0.761297	-0.072455	-0.429387	0.000000	0.000000	3.000000	50.000000	0.000000
21300.346781	0.126914	0.549263	0.221636	82.288048	-100.025429	-36.893661	3.545866	0.000000	3.525171	0.000000	0.000000	0.000000	0.761297	-0.072455	-0.429387	0.000000	0.000000	3.000000	50.000000	0.000000
21300.350114	0.126914	0.549263	0.221636	82.288048	-100.025429	-36.893661	3.545866	0.000000	3.525171	0.000000	0.000000	0.000000	0.761297	-0.072455	-0.429387	0.000000	0.000000	3.000000	50.000000	0.000000
21300.353447	0.129339	0.549055	0.220175	82.563225	-99.292351	-35.256065	3.576892	0.000000	3.493686	0.000000	0.000000	0.000000	0.727331	-0.062402	-0.438200	0.000000	0.000000	3.000000	50.000000	0.000000
21300.356781	0.129339	0.549055	0.220175	82.563225	-99.292351	-35.256065	3.576892	0.000000	3.493686	0.000000	0.000000	0.000000	0.727331	-0.062402	-0.438200	0.000000	0.000000	3.000000	50.000000	0.000000
21300.360114	0.129339	0.549055	0.220175	82.563225	-99.292351	-35.256065	3.576892	0.000000	3.493686	0.000000	0.000000	0.000000	0.727331	-0.062402	-0.438200	0.000000	0.000000	3.000000	50.000000	0.000000
21300.363447	0.131766	0.548872	0.218598	82.946815	-98.582977	-33.699425	3.606858	0.000000	3.462740	0.000000	0.000000	0.000000	0.728197	-0.054983	-0.473161	0.000000	0.000000	3.000000	50.000000	0.000000
21300.366781	0.131766	0.548872	0.218598	82.946815	-98.582977	-33.699425	3.606858	0.000000	3.462740	0.000000	0.000000	0.000000	0.728197	-0.054983	-0.473161	0.000000	0.000000	3.000000	50.000000	0.000000
21300.370114	0.131766	0.548872	0.218598	82.946815	-98.582977	-33.699425	3.606858	0.000000	3.462740	0.000000	0.000000	0.000000	0.728197	-0.054983	-0.473161	0.000000	0.000000	3.000000	50.000000	0.000000
21300.373447	0.134171	0.548776	0.216950	83.459229	-97.876984	-32.269814	3.637355	0.000000	3.430693	0.000000	0.000000	0.000000	0.721399	-0.028818	-0.494382	0.000000	0.000000	3.000000	50.000000	0.000000
21300.376781	0.134171	0.548776	0.216950	83.459229	-97.876984	-32.269814	3.637355	0.000000	3.430693	0.000000	0.000000	0.000000	0.721399	-0.028818	-0.494382	0.000000	0.000000	3.000000	50.000000	0.000000
21300.380114	0.134171	0.548776	0.216950	83.459229	-97.876984	-32.269814	3.637355	0.000000	3.430693	0.000000	0.000000	0.000000	0.721399	-0.028818	-0.494382	0.000000	0.000000	3.000000	50.000000	0.000000
21300.383447	0.136586	0.548691	0.215235	84.071526	-96.848679	-30.752449	3.667825	0.000000	3.398096	0.000000	0.000000	0.000000	0.724526	-0.025280	-0.514615	0.000000	0.000000	3.000000	50.000000	0.000000
21300.386781	0.136586	0.548691	0.215235	84.071526	-96.848679	-30.752449	3.667825	0.000000	3.398096	0.000000	0.000000	0.000000	0.724526	-0.025280	-0.514615	0.000000	0.000000	3.000000	50.000000	0.000000
21300.390114	0.136586	0.548691	0.215235	84.071526	-96.848679	-30.752449	3.667825	0.000000	3.398096	0.000000	0.000000	0.000000	0.724526	-0.025280	-0.514615	0.000000	0.000000	3.000000	50.000000	0.000000
21300.393447	0.138946	0.548656	0.213459	84.698700	-95.148369	-28.762945	3.698482	0.000000	3.364704	0.000000	0.000000	0.000000	0.707958	-0.010598	-0.532514	0.000000	0.000000	3.000000	50.000000	0.000000
21300.396781	0.138946	0.548656	0.213459	84.698700	-95.148369	-28.762945	3.698482	0.000000	3.364704	0.000000	0.000000	0.000000	0.707958	-0.010598	-0.532514	0.000000	0.000000	3.000000	50.000000	0.000000
21300.400114	0.138946	0.548656	0.213459	84.698700	-95.148369	-28.762945	3.698482	0.000000	3.364704	0.000000	0.000000	0.000000	0.707958	-0.010598	-0.532514	0.000000	0.000000	3.000000	50.000000	0.000000
21300.403447	0.141190	0.548653	0.211657	85.241196	-92.539513	-25.898125	3.728795	0.000000	3.331079	0.000000	0.000000	0.000000	0.673354	-0.000965	-0.540808	0.000000	0.000000	3.000000	50.000000	0.000000
21300.406781	0.141190	0.548653	0.211657	85.241196	-92.539513	-25.898125	3.728795	0.000000	3.331079	0.000000	0.000000	0.000000	0.673354	-0.000965	-0.540808	0.000000	0.000000	3.000000	50.000000	0.000000
21300.410114	0.141190	0.548653	0.211657	85.241196	-92.539513	-25.898125	3.728795	0.000000	3.331079	0.000000	0.000000	0.000000	0.673354	-0.000965	-0.540808	0.000000	0.000000	3.000000	50.000000	0.000000
21300.413447	0.143277	0.548694	0.209784	85.665138	-89.177917	-22.124424	3.758128	0.000000	3.297951	0.000000	0.000000	0.000000	0.626078	0.012232	-0.561881	0.000000	0.000000	3.000000	50.000000	0.000000
21300.416781	0.143277	0.548694	0.209784	85.665138	-89.177917	-22.124424	3.758128	0.000000	3.297951	0.000000	0.000000	0.000000	0.626078	0.012232	-0.561881	0.000000	0.000000	3.000000	50.000000	0.000000
21300.420114	0.143277	0.548694	0.209784	85.665138	-89.177917	-22.124424	3.758128	0.000000	3.297951	0.000000	0.000000	0.000000	0.626078	0.012232	-0.561881	0.000000	0.000000	3.000000	50.000000	0.000000
21300.423447	0.145239	0.548740	0.207840	86.009628	-85.404358	-17.878632	3.786571	0.000000	3.265254	0.000000	0.000000	0.000000	0.588584	0.014064	-0.583294	0.000000	0.000000	3.000000	50.000000	0.000000
21300.426781	0.145239	0.548740	0.207840	86.009628	-85.404358	-17.878632	3.786571	0.000000	3.265254	0.000000	0.000000	0.000000	0.588584	0.014064	-0.583294	0.000000	0.000000	3.000000	50.000000	0.000000
21300.430114	0.145239	0.548740	0.207840	86.009628	-85.404358	-17.878632	3.786571	0.000000	3.265254	0.000000	0.000000	0.000000	0.588584	0.014064	-0.583294	0.000000	0.000000	3.000000	50.000000	0.000000
21300.433447	0.147201	0.548830	0.205791	86.362076	-81.609413	-13.646949	3.814402	0.000000	3.232698	0.000000	0.000000	0.000000	0.588469	0.026981	-0.614432	0.000000	0.000000	3.000000	50.000000	0.000000
21300.436781	0.147201	0.548830	0.205791	86.362076	-81.609413	-13.646949	3.814402	0.000000	3.232698	0.000000	0.000000	0.000000	0.588469	0.026981	-0.614432	0.000000	0.000000	3.000000	50.000000	0.000000
21300.440114	0.147201	0.548830	0.205791	86.362076	-81.609413	-13.646949	3.814402	0.000000	3.232698	0.000000	0.000000	0.000000	0.588469	0.026981	-0.614432	0.000000	0.000000	3.000000	50.000000	0.000000
21300.443447	0.149220	0.548942	0.203611	86.813957	-77.845268	-9.380049	3.842704	0.000000	3.199004	0.000000	0.000000	0.000000	0.605834	0.033488	-0.654104	0.000000	0.000000	3.000000	50.000000	0.000000
21300.446781	0.149220	0.548942	0.203611	86.813957	-77.845268	-9.380049	3.842704	0.000000	3.199004	0.000000	0.000000	0.000000	0.605834	0.033488	-0.654104	0.000000	0.000000	3.000000	50.000000	0.000000
21300.450114	0.149220	0.548942	0.203611	86.813957	-77.845268	-9.380049	3.842704	0.000000	3.199004	0.000000	0.000000	0.000000	0.605834	0.033488	-0.654104	0.000000	0.000000	3.000000	50.000000	0.000000
21300.453447	0.151395	0.549116	0.201303	87.385056	-73.514259	-4.445780	3.872041	0.000000	3.163432	0.000000	0.000000	0.000000	0.652518	0.052254	-0.692489	0.000000	0.000000	3.000000	50.000000	0.000000
21300.456781	0.151395	0.549116	0.201303	87.385056	-73.514259	-4.445780	3.872041	0.000000	3.163432	0.000000	0.000000	0.000000	0.652518	0.052254	-0.692489	0.000000	0.000000	3.000000	50.000000	0.000000
21300.460114	0.151395	0.549116	0.201303	87.385056	-73.514259	-4.445780	3.872041	0.000000	3.163432	0.000000	0.000000	0.000000	0.652518	0.052254	-0.692489	0.000000	0.000000	3.000000	50.000000	0.000000
21300.463447	0.153697	0.549299	0.198895	87.970879	-67.555969	2.057579	3.902929	0.000000	3.125243	0.000000	0.000000	0.000000	0.690590	0.054900	-0.722311	0.000000	0.000000	3.000000	50.000000	0.000000
21300.466781	0.153697	0.549299	0.198895	87.970879	-67.555969	2.057579	3.902929	0.000000	3.125243	0.000000	0.000000	0.000000	0.690590	0.054900	-0.722311	0.000000	0.000000	3.000000	50.000000	0.000000
21300.470114	0.153697	0.549299	0.198895	87.970879	-67.555969	2.057579	3.902929	0.000000	3.125243	0.000000	0.000000	0.000000	0.690590	0.054900	-0.722311	0.000000	0.000000	3.000000	50.000000	0.000000
21300.473447	0.156038	0.549495	0.196441	88.433022	-57.536434	12.604328	3.934892	0.000000	3.084903	0.000000	0.000000	0.000000	0.702289	0.058818	-0.736323	0.000000	0.000000	3.000000	50.000000	0.000000
21300.476781	0.156038	0.549495	0.196441	88.433022	-57.536434	12.604328	3.934892	0.000000	3.084903	0.000000	0.000000	0.000000	0.702289	0.058818	-0.736323	0.000000	0.000000	3.000000	50.000000	0.000000
21300.480114	0.156038	0.549495	0.196441	88.433022	-57.536434	12.604328	3.934892	0.000000	3.084903	0.000000	0.000000	0.000000	0.702289	0.058818	-0.736323	0.000000	0.000000	3.000000	50.000000	0.000000
21300.483447	0.158411	0.549757	0.193915	88.612236	-43.790924	26.771297	3.966948	0.000000	3.043571	0.000000	0.000000	0.000000	0.711953	0.078430	-0.757592	0.000000	0.000000	3.000000	50.000000	0.000000
21300.486781	0.158411	0.549757	0.193915	88.612236	-43.790924	26.771297	3.966948	0.000000	3.043571	0.000000	0.000000	0.000000	0.711953	0.078430	-0.757592	0.000000	0.000000	3.000000	50.000000	0.000000
21300.490114	0.158411	0.549757	0.193915	88.612236	-43.790924	26.771297	3.966948	0.000000	3.043571	0.000000	0.000000	0.000000	0.711953	0.078430	-0.757592	0.000000	0.000000	3.000000	50.000000	0.000000
21300.493447	0.160787	0.550010	0.191336	88.458710	-32.912651	37.847187	3.999205	0.000000	3.001060	0.000000	0.000000	0.000000	0.712670	0.075936	-0.773852	0.000000	0.000000	3.000000	50.000000	0.000000
21300.496781	0.160787	0.550010	0.191336	88.458710	-32.912651	37.847187	3.999205	0.000000	3.001060	0.000000	0.000000	0.000000	0.712670	0.075936	-0.773852	0.000000	0.000000	3.000000	50.000000	0.000000
21300.500114	0.160787	0.550010	0.191336	88.458710	-32.912651	37.847187	3.999205	0.000000	3.001060	0.000000	0.000000	0.000000	0.712670	0.075936	-0.773852	0.000000	0.000000	3.000000	50.000000	0.000000
21300.503447	0.163143	0.550316	0.188751	88.188789	-24.067192	46.901497	4.031344	0.000000	2.957746	0.000000	0.000000	0.000000	0.707028	0.091876	-0.775506	0.000000	0.000000	3.000000	50.000000	0.000000
21300.506781	0.163143	0.550316	0.188751	88.188789	-24.067192	46.901497	4.031344	0.000000	2.957746	0.000000	0.000000	0.000000	0.707028	0.091876	-0.775506	0.000000	0.000000	3.000000	50.000000	0.000000
21300.510114	0.163143	0.550316	0.188751	88.188789	-24.067192	46.901497	4.031344	0.000000	2.957746	0.000000	0.000000	0.000000	0.707028	0.091876	-0.775506	0.000000	0.000000	3.000000	50.000000	0.000000
21300.513447	0.165641	0.550624	0.186021	87.865128	-16.952631	54.297359	4.062882	0.000000	2.914274	0.000000	0.000000	0.000000	0.749210	0.092543	-0.819052	0.000000	0.000000	3.000000	50.000000	0.000000
21300.516781	0.165641	0.550624	0.186021	87.865128	-16.952631	54.297359	4.062882	0.000000	2.914274	0.000000	0.000000	0.000000	0.749210	0.092543	-0.819052	0.000000	0.000000	3.000000	50.000000	0.000000
21300.520114	0.165641	0.550624	0.186021	87.865128	-16.952631	54.297359	4.062882	0.000000	2.914274	0.000000	0.000000	0.000000	0.749210	0.092543	-0.819052	0.000000	0.000000	3.000000	50.000000	0.000000
21300.523447	0.168208	0.550985	0.183260	87.493759	-11.430285	60.003910	4.095637	0.000000	2.868057	0.000000	0.000000	0.000000	0.770203	0.108240	-0.828282	0.000000	0.000000	3.000000	50.000000	0.000000
21300.526781	0.168208	0.550985	0.183260	87.493759	-11.430285	60.003910	4.095637	0.000000	2.868057	0.000000	0.000000	0.000000	0.770203	0.108240	-0.828282	0.000000	0.000000	3.000000	50.000000	0.000000
21300.530114	0.168208	0.550985	0.183260	87.493759	-11.430285	60.003910	4.095637	0.000000	2.868057	0.000000	0.000000	0.000000	0.770203	0.108240	-0.828282	0.000000	0.000000	3.000000	50.000000	0.000000
21300.533447	0.170849	0.551382	0.180486	87.087379	-7.115118	64.388412	4.128337	0.000000	2.820786	0.000000	0.000000	0.000000	0.792359	0.119078	-0.832120	0.000000	0.000000	3.000000	50.000000	0.000000
21300.536781	0.170849	0.551382	0.180486	87.087379	-7.115118	64.388412	4.128337	0.000000	2.820786	0.000000	0.000000	0.000000	0.792359	0.119078	-0.832120	0.000000	0.000000	3.000000	50.000000	0.000000
21300.540114	0.170849	0.551382	0.180486	87.087379	-7.115118	64.388412	4.128337	0.000000	2.820786	0.000000	0.000000	0.000000	0.792359	0.119078	-0.832120	0.000000	0.000000	3.000000	50.000000	0.000000
21300.543447	0.173580	0.551861	0.177759	86.670807	-3.829255	67.973755	4.160821	0.000000	2.772647	0.000000	0.000000	0.000000	0.819236	0.143578	-0.818043	0.000000	0.000000	3.000000	50.000000	0.000000
21300.546781	0.173580	0.551861	0.177759	86.670807	-3.829255	67.973755	4.160821	0.000000	2.772647	0.000000	0.000000	0.000000	0.819236	0.143578	-0.818043	0.000000	0.000000	3.000000	50.000000	0.000000
21300.550114	0.173580	0.551861	0.177759	86.670807	-3.829255	67.973755	4.160821	0.000000	2.772647	0.000000	0.000000	0.000000	0.819236	0.143578	-0.818043	0.000000	0.000000	3.000000	50.000000	0.000000
21300.553447	0.176353	0.552354	0.175138	86.257126	-1.232692	70.964531	4.192694	0.000000	2.724210	0.000000	0.000000	0.000000	0.831752	0.148013	-0.786278	0.000000	0.000000	3.000000	50.000000	0.000000
21300.556781	0.176353	0.552354	0.175138	86.257126	-1.232692	70.964531	4.192694	0.000000	2.724210	0.000000	0.000000	0.000000	0.831752	0.148013	-0.786278	0.000000	0.000000	3.000000	50.000000	0.000000
21300.560114	0.176353	0.552354	0.175138	86.257126	-1.232692	70.964531	4.192694	0.000000	2.724210	0.000000	0.000000	0.000000	0.831752	0.148013	-0.786278	0.000000	0.000000	3.000000	50.000000	0.000000
21300.563447	0.179072	0.552914	0.172625	85.857635	0.823876	73.155220	4.223301	0.000000	2.676513	0.000000	0.000000	0.000000	0.815862	0.167971	-0.753962	0.000000	0.000000	3.000000	50.000000	0.000000
21300.566781	0.179072	0.552914	0.172625	85.857635	0.823876	73.155220	4.223301	0.000000	2.676513	0.000000	0.000000	0.000000	0.815862	0.167971	-0.753962	0.000000	0.000000	3.000000	50.000000	0.000000
21300.570114	0.179072	0.552914	0.172625	85.857635	0.823876	73.155220	4.223301	0.000000	2.676513	0.000000	0.000000	0.000000	0.815862	0.167971	-0.753962	0.000000	0.000000	3.000000	50.000000	0.000000
21300.573447	0.181774	0.553469	0.170222	85.480827	2.476822	75.259354	4.252239	0.000000	2.630298	0.000000	0.000000	0.000000	0.810522	0.166546	-0.720828	0.000000	0.000000	3.000000	50.000000	0.000000
21300.576781	0.181774	0.553469	0.170222	85.480827	2.476822	75.259354	4.252239	0.000000	2.630298	0.000000	0.000000	0.000000	0.810522	0.166546	-0.720828	0.000000	0.000000	3.000000	50.000000	0.000000
21300.580114	0.181774	0.553469	0.170222	85.480827	2.476822	75.259354	4.252239	0.000000	2.630298	0.000000	0.000000	0.000000	0.810522	0.166546	-0.720828	0.000000	0.000000	3.000000	50.000000	0.000000
21300.583447	0.184326	0.554030	0.167914	85.143120	3.789153	77.515739	4.279687	0.000000	2.585399	0.000000	0.000000	0.000000	0.765645	0.168383	-0.692484	0.000000	0.000000	3.000000	50.000000	0.000000
21300.586781	0.184326	0.554030	0.167914	85.143120	3.789153	77.515739	4.279687	0.000000	2.585399	0.000000	0.000000	0.000000	0.765645	0.168383	-0.692484	0.000000	0.000000	3.000000	50.000000	0.000000
21300.590114	0.184326	0.554030	0.167914	85.143120	3.789153	77.515739	4.279687	0.000000	2.585399	0.000000	0.000000	0.000000	0.765645	0.168383	-0.692484	0.000000	0.000000	3.000000	50.000000	0.000000
21300.593447	0.186830	0.554603	0.165709	84.844635	4.858748	79.511543	4.305275	0.000000	2.542559	0.000000	0.000000	0.000000	0.751135	0.171838	-0.661616	0.000000	0.000000	3.000000	50.000000	0.000000
21300.596781	0.186830	0.554603	0.165709	84.844635	4.858748	79.511543	4.305275	0.000000	2.542559	0.000000	0.000000	0.000000	0.751135	0.171838	-0.661616	0.000000	0.000000	3.000000	50.000000	0.000000
21300.600114	0.186830	0.554603	0.165709	84.844635	4.858748	79.511543	4.305275	0.000000	2.542559	0.000000	0.000000	0.000000	0.751135	0.171838	-0.661616	0.000000	0.000000	3.000000	50.000000	0.000000
21300.603447	0.189326	0.555178	0.163523	84.592018	5.735021	81.083122	4.329426	0.000000	2.501215	0.000000	0.000000	0.000000	0.748906	0.172318	-0.655581	0.000000	0.000000	3.000000	50.000000	0.000000
21300.606781	0.189326	0.555178	0.163523	84.592018	5.735021	81.083122	4.329426	0.000000	2.501215	0.000000	0.000000	0.000000	0.748906	0.172318	-0.655581	0.000000	0.000000	3.000000	50.000000	0.000000
21300.610114	0.189326	0.555178	0.163523	84.592018	5.735021	81.083122	4.329426	0.000000	2.501215	0.000000	0.000000	0.000000	0.748906	0.172318	-0.655581	0.000000	0.000000	3.000000	50.000000	0.000000
21300.613447	0.191795	0.555795	0.161395	84.384796	6.457483	82.304733	4.352871	0.000000	2.460185	0.000000	0.000000	0.000000	0.740595	0.185060	-0.638430	0.000000	0.000000	3.000000	50.000000	0.000000
21300.616781	0.191795	0.555795	0.161395	84.384796	6.457483	82.304733	4.352871	0.000000	2.460185	0.000000	0.000000	0.000000	0.740595	0.185060	-0.638430	0.000000	0.000000	3.000000	50.000000	0.000000
21300.620114	0.191795	0.555795	0.161395	84.384796	6.457483	82.304733	4.352871	0.000000	2.460185	0.000000	0.000000	0.000000	0.740595	0.185060	-0.638430	0.000000	0.000000	3.000000	50.000000	0.000000
21300.623447	0.194334	0.556368	0.159326	84.216568	7.074827	83.280739	4.375318	0.000000	2.420041	0.000000	0.000000	0.000000	0.761738	0.172106	-0.620628	0.000000	0.000000	3.000000	50.000000	0.000000
21300.626781	0.194334	0.556368	0.159326	84.216568	7.074827	83.280739	4.375318	0.000000	2.420041	0.000000	0.000000	0.000000	0.761738	0.172106	-0.620628	0.000000	0.000000	3.000000	50.000000	0.000000
21300.630114	0.194334	0.556368	0.159326	84.216568	7.074827	83.280739	4.375318	0.000000	2.420041	0.000000	0.000000	0.000000	0.761738	0.172106	-0.620628	0.000000	0.000000	3.000000	50.000000	0.000000
21300.633447	0.196868	0.556944	0.157278	84.101929	7.571045	84.144196	4.397113	0.000000	2.380209	0.000000	0.000000	0.000000	0.760116	0.172831	-0.614503	0.000000	0.000000	3.000000	50.000000	0.000000
21300.636781	0.196868	0.556944	0.157278	84.101929	7.571045	84.144196	4.397113	0.000000	2.380209	0.000000	0.000000	0.000000	0.760116	0.172831	-0.614503	0.000000	0.000000	3.000000	50.000000	0.000000
21300.640114	0.196868	0.556944	0.157278	84.101929	7.571045	84.144196	4.397113	0.000000	2.380209	0.000000	0.000000	0.000000	0.760116	0.172831	-0.614503	0.000000	0.000000	3.000000	50.000000	0.000000
21300.643447	0.199313	0.557452	0.155289	84.035767	7.961633	85.205765	4.418245	0.000000	2.340750	0.000000	0.000000	0.000000	0.733480	0.152461	-0.596695	0.000000	0.000000	3.000000	50.000000	0.000000
21300.646781	0.199313	0.557452	0.155289	84.035767	7.961633	85.205765	4.418245	0.000000	2.340750	0.000000	0.000000	0.000000	0.733480	0.152461	-0.596695	0.000000	0.000000	3.000000	50.000000	0.000000
21300.650114	0.199313	0.557452	0.155289	84.035767	7.961633	85.205765	4.418245	0.000000	2.340750	0.000000	0.000000	0.000000	0.733480	0.152461	-0.596695	0.000000	0.000000	3.000000	50.000000	0.000000
21300.653447	0.201662	0.557943	0.153336	84.008278	8.270760	86.393883	4.438227	0.000000	2.302637	0.000000	0.000000	0.000000	0.704881	0.147258	-0.585806	0.000000	0.000000	3.000000	50.000000	0.000000
21300.656781	0.201662	0.557943	0.153336	84.008278	8.270760	86.393883	4.438227	0.000000	2.302637	0.000000	0.000000	0.000000	0.704881	0.147258	-0.585806	0.000000	0.000000	3.000000	50.000000	0.000000
21300.660114	0.201662	0.557943	0.153336	84.008278	8.270760	86.393883	4.438227	0.000000	2.302637	0.000000	0.000000	0.000000	0.704881	0.147258	-0.585806	0.000000	0.000000	3.000000	50.000000	0.000000
21300.663447	0.203924	0.558402	0.151440	84.023216	8.495716	87.392036	4.457231	0.000000	2.265633	0.000000	0.000000	0.000000	0.678526	0.137645	-0.568843	0.000000	0.000000	3.000000	50.000000	0.000000
21300.666781	0.203924	0.558402	0.151440	84.023216	8.495716	87.392036	4.457231	0.000000	2.265633	0.000000	0.000000	0.000000	0.678526	0.137645	-0.568843	0.000000	0.000000	3.000000	50.000000	0.000000
21300.670114	0.203924	0.558402	0.151440	84.023216	8.495716	87.392036	4.457231	0.000000	2.265633	0.000000	0.000000	0.000000	0.678526	0.137645	-0.568843	0.000000	0.000000	3.000000	50.000000	0.000000
21300.673447	0.206091	0.558879	0.149577	84.059380	8.670671	87.912476	4.475204	0.000000	2.229920	0.000000	0.000000	0.000000	0.650073	0.143036	-0.558865	0.000000	0.000000	3.000000	50.000000	0.000000
21300.676781	0.206091	0.558879	0.149577	84.059380	8.670671	87.912476	4.475204	0.000000	2.229920	0.000000	0.000000	0.000000	0.650073	0.143036	-0.558865	0.000000	0.000000	3.000000	50.000000	0.000000
21300.680114	0.206091	0.558879	0.149577	84.059380	8.670671	87.912476	4.475204	0.000000	2.229920	0.000000	0.000000	0.000000	0.650073	0.143036	-0.558865	0.000000	0.000000	3.000000	50.000000	0.000000
21300.683447	0.208257	0.559359	0.147738	84.084808	8.864022	88.084320	4.492310	0.000000	2.195257	0.000000	0.000000	0.000000	0.649727	0.144052	-0.551752	0.000000	0.000000	3.000000	50.000000	0.000000
21300.686781	0.208257	0.559359	0.147738	84.084808	8.864022	88.084320	4.492310	0.000000	2.195257	0.000000	0.000000	0.000000	0.649727	0.144052	-0.551752	0.000000	0.000000	3.000000	50.000000	0.000000
21300.690114	0.208257	0.559359	0.147738	84.084808	8.864022	88.084320	4.492310	0.000000	2.195257	0.000000	0.000000	0.000000	0.649727	0.144052	-0.551752	0.000000	0.000000	3.000000	50.000000	0.000000
21300.693447	0.210360	0.559822	0.145929	84.112236	9.030687	88.305313	4.508898	0.000000	2.160981	0.000000	0.000000	0.000000	0.630883	0.138995	-0.542774	0.000000	0.000000	3.000000	50.000000	0.000000
21300.696781	0.210360	0.559822	0.145929	84.112236	9.030687	88.305313	4.508898	0.000000	2.160981	0.000000	0.000000	0.000000	0.630883	0.138995	-0.542774	0.000000	0.000000	3.000000	50.000000	0.000000
21300.700114	0.210360	0.559822	0.145929	84.112236	9.030687	88.305313	4.508898	0.000000	2.160981	0.000000	0.000000	0.000000	0.630883	0.138995	-0.542774	0.000000	0.000000	3.000000	50.000000	0.000000
21300.703447	0.212377	0.560289	0.144174	84.127510	9.214197	88.771881	4.524782	0.000000	2.127522	0.000000	0.000000	0.000000	0.605150	0.140078	-0.526422	0.000000	0.000000	3.000000	50.000000	0.000000
21300.706781	0.212377	0.560289	0.144174	84.127510	9.214197	88.771881	4.524782	0.000000	2.127522	0.000000	0.000000	0.000000	0.605150	0.140078	-0.526422	0.000000	0.000000	3.000000	50.000000	0.000000
21300.710114	0.212377	0.560289	0.144174	84.127510	9.214197	88.771881	4.524782	0.000000	2.127522	0.000000	0.000000	0.000000	0.605150	0.140078	-0.526422	0.000000	0.000000	3.000000	50.000000	0.000000
21300.713447	0.214276	0.560708	0.142382	84.135994	9.400924	89.340065	4.539795	0.000000	2.095295	0.000000	0.000000	0.000000	0.569755	0.125624	-0.537811	0.000000	0.000000	3.000000	50.000000	0.000000
21300.716781	0.214276	0.560708	0.142382	84.135994	9.400924	89.340065	4.539795	0.000000	2.095295	0.000000	0.000000	0.000000	0.569755	0.125624	-0.537811	0.000000	0.000000	3.000000	50.000000	0.000000
21300.720114	0.214276	0.560708	0.142382	84.135994	9.400924	89.340065	4.539795	0.000000	2.095295	0.000000	0.000000	0.000000	0.569755	0.125624	-0.537811	0.000000	0.000000	3.000000	50.000000	0.000000
21300.723447	0.216002	0.561044	0.140578	84.115166	9.632004	89.822098	4.554401	0.000000	2.063354	0.000000	0.000000	0.000000	0.517895	0.100734	-0.541178	0.000000	0.000000	3.000000	50.000000	0.000000
21300.726781	0.216002	0.561044	0.140578	84.115166	9.632004	89.822098	4.554401	0.000000	2.063354	0.000000	0.000000	0.000000	0.517895	0.100734	-0.541178	0.000000	0.000000	3.000000	50.000000	0.000000
21300.730114	0.216002	0.561044	0.140578	84.115166	9.632004	89.822098	4.554401	0.000000	2.063354	0.000000	0.000000	0.000000	0.517895	0.100734	-0.541178	0.000000	0.000000	3.000000	50.000000	0.000000
21300.733447	0.217566	0.561306	0.138701	84.047180	9.963526	90.325638	4.568348	0.000000	2.032288	0.000000	0.000000	0.000000	0.469016	0.078523	-0.562859	0.000000	0.000000	3.000000	50.000000	0.000000
21300.736781	0.217566	0.561306	0.138701	84.047180	9.963526	90.325638	4.568348	0.000000	2.032288	0.000000	0.000000	0.000000	0.469016	0.078523	-0.562859	0.000000	0.000000	3.000000	50.000000	0.000000
21300.740114	0.217566	0.561306	0.138701	84.047180	9.963526	90.325638	4.568348	0.000000	2.032288	0.000000	0.000000	0.000000	0.469016	0.078523	-0.562859	0.000000	0.000000	3.000000	50.000000	0.000000
21300.743447	0.219012	0.561453	0.136705	83.897896	10.449350	90.928101	4.582023	0.000000	2.001265	0.000000	0.000000	0.000000	0.433929	0.044171	-0.598821	0.000000	0.000000	3.000000	50.000000	0.000000
21300.746781	0.219012	0.561453	0.136705	83.897896	10.449350	90.928101	4.582023	0.000000	2.001265	0.000000	0.000000	0.000000	0.433929	0.044171	-0.598821	0.000000	0.000000	3.000000	50.000000	0.000000
21300.750114	0.219012	0.561453	0.136705	83.897896	10.449350	90.928101	4.582023	0.000000	2.001265	0.000000	0.000000	0.000000	0.433929	0.044171	-0.598821	0.000000	0.000000	3.000000	50.000000	0.000000
21300.753447	0.220407	0.561526	0.134596	83.652756	11.066317	91.714821	4.595799	0.000000	1.969424	0.000000	0.000000	0.000000	0.418470	0.021922	-0.632721	0.000000	0.000000	3.000000	50.000000	0.000000
21300.756781	0.220407	0.561526	0.134596	83.652756	11.066317	91.714821	4.595799	0.000000	1.969424	0.000000	0.000000	0.000000	0.418470	0.021922	-0.632721	0.000000	0.000000	3.000000	50.000000	0.000000
21300.760114	0.220407	0.561526	0.134596	83.652756	11.066317	91.714821	4.595799	0.000000	1.969424	0.000000	0.000000	0.000000	0.418470	0.021922	-0.632721	0.000000	0.000000	3.000000	50.000000	0.000000
21300.763447	0.221763	0.561496	0.132412	83.323387	11.763256	92.570885	4.609780	0.000000	1.936472	0.000000	0.000000	0.000000	0.406935	-0.008863	-0.655190	0.000000	0.000000	3.000000	50.000000	0.000000
21300.766781	0.221763	0.561496	0.132412	83.323387	11.763256	92.570885	4.609780	0.000000	1.936472	0.000000	0.000000	0.000000	0.406935	-0.008863	-0.655190	0.000000	0.000000	3.000000	50.000000	0.000000
21300.770114	0.221763	0.561496	0.132412	83.323387	11.763256	92.570885	4.609780	0.000000	1.936472	0.000000	0.000000	0.000000	0.406935	-0.008863	-0.655190	0.000000	0.000000	3.000000	50.000000	0.000000
21300.773447	0.223015	0.561413	0.130150	82.931198	12.408507	93.299210	4.623787	0.000000	1.902784	0.000000	0.000000	0.000000	0.375603	-0.024951	-0.678737	0.000000	0.000000	3.000000	50.000000	0.000000
21300.776781	0.223015	0.561413	0.130150	82.931198	12.408507	93.299210	4.623787	0.000000	1.902784	0.000000	0.000000	0.000000	0.375603	-0.024951	-0.678737	0.000000	0.000000	3.000000	50.000000	0.000000
21300.780114	0.223015	0.561413	0.130150	82.931198	12.408507	93.299210	4.623787	0.000000	1.902784	0.000000	0.000000	0.000000	0.375603	-0.024951	-0.678737	0.000000	0.000000	3.000000	50.000000	0.000000
21300.783447	0.224120	0.561282	0.127863	82.477364	12.674340	93.544907	4.637697	0.000000	1.868628	0.000000	0.000000	0.000000	0.331251	-0.039246	-0.685947	0.000000	0.000000	3.000000	50.000000	0.000000
21300.786781	0.224120	0.561282	0.127863	82.477364	12.674340	93.544907	4.637697	0.000000	1.868628	0.000000	0.000000	0.000000	0.331251	-0.039246	-0.685947	0.000000	0.000000	3.000000	50.000000	0.000000
21300.790114	0.224120	0.561282	0.127863	82.477364	12.674340	93.544907	4.637697	0.000000	1.868628	0.000000	0.000000	0.000000	0.331251	-0.039246	-0.685947	0.000000	0.000000	3.000000	50.000000	0.000000
21300.793447	0.225003	0.561078	0.125527	81.962120	12.589228	93.442780	4.651161	0.000000	1.834857	0.000000	0.000000	0.000000	0.265012	-0.061300	-0.700771	0.000000	0.000000	3.000000	50.000000	0.000000
21300.796781	0.225003	0.561078	0.125527	81.962120	12.589228	93.442780	4.651161	0.000000	1.834857	0.000000	0.000000	0.000000	0.265012	-0.061300	-0.700771	0.000000	0.000000	3.000000	50.000000	0.000000
21300.800114	0.225003	0.561078	0.125527	81.962120	12.589228	93.442780	4.651161	0.000000	1.834857	0.000000	0.000000	0.000000	0.265012	-0.061300	-0.700771	0.000000	0.000000	3.000000	50.000000	0.000000
21300.803447	0.225714	0.560792	0.123184	81.424812	12.430283	93.094810	4.664193	0.000000	1.801473	0.000000	0.000000	0.000000	0.213378	-0.085696	-0.703010	0.000000	0.000000	3.000000	50.000000	0.000000
21300.806781	0.225714	0.560792	0.123184	81.424812	12.430283	93.094810	4.664193	0.000000	1.801473	0.000000	0.000000	0.000000	0.213378	-0.085696	-0.703010	0.000000	0.000000	3.000000	50.000000	0.000000
21300.810114	0.225714	0.560792	0.123184	81.424812	12.430283	93.094810	4.664193	0.000000	1.801473	0.000000	0.000000	0.000000	0.213378	-0.085696	-0.703010	0.000000	0.000000	3.000000	50.000000	0.000000
21300.813447	0.226300	0.560474	0.120787	80.874374	12.459499	92.879219	4.676713	0.000000	1.768718	0.000000	0.000000	0.000000	0.175611	-0.095589	-0.719031	0.000000	0.000000	3.000000	50.000000	0.000000
21300.816781	0.226300	0.560474	0.120787	80.874374	12.459499	92.879219	4.676713	0.000000	1.768718	0.000000	0.000000	0.000000	0.175611	-0.095589	-0.719031	0.000000	0.000000	3.000000	50.000000	0.000000
21300.820114	0.226300	0.560474	0.120787	80.874374	12.459499	92.879219	4.676713	0.000000	1.768718	0.000000	0.000000	0.000000	0.175611	-0.095589	-0.719031	0.000000	0.000000	3.000000	50.000000	0.000000
21300.823447	0.226807	0.560114	0.118379	80.329277	12.749073	92.958092	4.689045	0.000000	1.735758	0.000000	0.000000	0.000000	0.152323	-0.107845	-0.722548	0.000000	0.000000	3.000000	50.000000	0.000000
21300.826781	0.226807	0.560114	0.118379	80.329277	12.749073	92.958092	4.689045	0.000000	1.735758	0.000000	0.000000	0.000000	0.152323	-0.107845	-0.722548	0.000000	0.000000	3.000000	50.000000	0.000000
21300.830114	0.226807	0.560114	0.118379	80.329277	12.749073	92.958092	4.689045	0.000000	1.735758	0.000000	0.000000	0.000000	0.152323	-0.107845	-0.722548	0.000000	0.000000	3.000000	50.000000	0.000000
21300.833447	0.227269	0.559768	0.115957	79.808449	13.251831	93.291397	4.701090	0.000000	1.702867	0.000000	0.000000	0.000000	0.138355	-0.103951	-0.726653	0.000000	0.000000	3.000000	50.000000	0.000000
21300.836781	0.227269	0.559768	0.115957	79.808449	13.251831	93.291397	4.701090	0.000000	1.702867	0.000000	0.000000	0.000000	0.138355	-0.103951	-0.726653	0.000000	0.000000	3.000000	50.000000	0.000000
21300.840114	0.227269	0.559768	0.115957	79.808449	13.251831	93.291397	4.701090	0.000000	1.702867	0.000000	0.000000	0.000000	0.138355	-0.103951	-0.726653	0.000000	0.000000	3.000000	50.000000	0.000000
21300.843447	0.227753	0.559406	0.113538	79.316437	13.805755	93.696518	4.712914	0.000000	1.669863	0.000000	0.000000	0.000000	0.145310	-0.108405	-0.725617	0.000000	0.000000	3.000000	50.000000	0.000000
21300.846781	0.227753	0.559406	0.113538	79.316437	13.805755	93.696518	4.712914	0.000000	1.669863	0.000000	0.000000	0.000000	0.145310	-0.108405	-0.725617	0.000000	0.000000	3.000000	50.000000	0.000000
21300.850114	0.227753	0.559406	0.113538	79.316437	13.805755	93.696518	4.712914	0.000000	1.669863	0.000000	0.000000	0.000000	0.145310	-0.108405	-0.725617	0.000000	0.000000	3.000000	50.000000	0.000000
21300.853447	0.228185	0.559050	0.111169	78.866364	14.096889	93.810928	4.724552	0.000000	1.636647	0.000000	0.000000	0.000000	0.129654	-0.106868	-0.710549	0.000000	0.000000	3.000000	50.000000	0.000000
21300.856781	0.228185	0.559050	0.111169	78.866364	14.096889	93.810928	4.724552	0.000000	1.636647	0.000000	0.000000	0.000000	0.129654	-0.106868	-0.710549	0.000000	0.000000	3.000000	50.000000	0.000000
21300.860114	0.228185	0.559050	0.111169	78.866364	14.096889	93.810928	4.724552	0.000000	1.636647	0.000000	0.000000	0.000000	0.129654	-0.106868	-0.710549	0.000000	0.000000	3.000000	50.000000	0.000000
21300.863447	0.228416	0.558726	0.108867	78.457932	14.088366	93.588036	4.735679	0.000000	1.604164	0.000000	0.000000	0.000000	0.069274	-0.097110	-0.690734	0.000000	0.000000	3.000000	50.000000	0.000000
21300.866781	0.228416	0.558726	0.108867	78.457932	14.088366	93.588036	4.735679	0.000000	1.604164	0.000000	0.000000	0.000000	0.069274	-0.097110	-0.690734	0.000000	0.000000	3.000000	50.000000	0.000000
21300.870114	0.228416	0.558726	0.108867	78.457932	14.088366	93.588036	4.735679	0.000000	1.604164	0.000000	0.000000	0.000000	0.069274	-0.097110	-0.690734	0.000000	0.000000	3.000000	50.000000	0.000000
21300.873447	0.228477	0.558402	0.106625	78.099564	13.900833	93.187271	4.746033	0.000000	1.573268	0.000000	0.000000	0.000000	0.018239	-0.097445	-0.672533	0.000000	0.000000	3.000000	50.000000	0.000000
21300.876781	0.228477	0.558402	0.106625	78.099564	13.900833	93.187271	4.746033	0.000000	1.573268	0.000000	0.000000	0.000000	0.018239	-0.097445	-0.672533	0.000000	0.000000	3.000000	50.000000	0.000000
21300.880114	0.228477	0.558402	0.106625	78.099564	13.900833	93.187271	4.746033	0.000000	1.573268	0.000000	0.000000	0.000000	0.018239	-0.097445	-0.672533	0.000000	0.000000	3.000000	50.000000	0.000000
21300.883447	0.228503	0.558076	0.104390	77.799263	13.778502	92.909599	4.755722	0.000000	1.543731	0.000000	0.000000	0.000000	0.007750	-0.097752	-0.670569	0.000000	0.000000	3.000000	50.000000	0.000000
21300.886781	0.228503	0.558076	0.104390	77.799263	13.778502	92.909599	4.755722	0.000000	1.543731	0.000000	0.000000	0.000000	0.007750	-0.097752	-0.670569	0.000000	0.000000	3.000000	50.000000	0.000000
21300.890114	0.228503	0.558076	0.104390	77.799263	13.778502	92.909599	4.755722	0.000000	1.543731	0.000000	0.000000	0.000000	0.007750	-0.097752	-0.670569	0.000000	0.000000	3.000000	50.000000	0.000000
21300.893447	0.228568	0.557729	0.102114	77.560242	13.897865	93.035378	4.765189	0.000000	1.514259	0.000000	0.000000	0.000000	0.019494	-0.103943	-0.682671	0.000000	0.000000	3.000000	50.000000	0.000000
21300.896781	0.228568	0.557729	0.102114	77.560242	13.897865	93.035378	4.765189	0.000000	1.514259	0.000000	0.000000	0.000000	0.019494	-0.103943	-0.682671	0.000000	0.000000	3.000000	50.000000	0.000000
21300.900114	0.228568	0.557729	0.102114	77.560242	13.897865	93.035378	4.765189	0.000000	1.514259	0.000000	0.000000	0.000000	0.019494	-0.103943	-0.682671	0.000000	0.000000	3.000000	50.000000	0.000000
21300.903447	0.228709	0.557401	0.099816	77.379219	14.179684	93.519630	4.774723	0.000000	1.483920	0.000000	0.000000	0.000000	0.042489	-0.098381	-0.689405	0.000000	0.000000	3.000000	50.000000	0.000000
21300.906781	0.228709	0.557401	0.099816	77.379219	14.179684	93.519630	4.774723	0.000000	1.483920	0.000000	0.000000	0.000000	0.042489	-0.098381	-0.689405	0.000000	0.000000	3.000000	50.000000	0.000000
21300.910114	0.228709	0.557401	0.099816	77.379219	14.179684	93.519630	4.774723	0.000000	1.483920	0.000000	0.000000	0.000000	0.042489	-0.098381	-0.689405	0.000000	0.000000	3.000000	50.000000	0.000000
21300.913447	0.228876	0.557059	0.097523	77.248627	14.353969	94.059196	4.784283	0.000000	1.452803	0.000000	0.000000	0.000000	0.050045	-0.102720	-0.688069	0.000000	0.000000	3.000000	50.000000	0.000000
21300.916781	0.228876	0.557059	0.097523	77.248627	14.353969	94.059196	4.784283	0.000000	1.452803	0.000000	0.000000	0.000000	0.050045	-0.102720	-0.688069	0.000000	0.000000	3.000000	50.000000	0.000000
21300.920114	0.228876	0.557059	0.097523	77.248627	14.353969	94.059196	4.784283	0.000000	1.452803	0.000000	0.000000	0.000000	0.050045	-0.102720	-0.688069	0.000000	0.000000	3.000000	50.000000	0.000000
21300.923447	0.229141	0.556728	0.095261	77.142891	14.122074	93.974030	4.793681	0.000000	1.421488	0.000000	0.000000	0.000000	0.079335	-0.099308	-0.678648	0.000000	0.000000	3.000000	50.000000	0.000000
21300.926781	0.229141	0.556728	0.095261	77.142891	14.122074	93.974030	4.793681	0.000000	1.421488	0.000000	0.000000	0.000000	0.079335	-0.099308	-0.678648	0.000000	0.000000	3.000000	50.000000	0.000000
21300.930114	0.229141	0.556728	0.095261	77.142891	14.122074	93.974030	4.793681	0.000000	1.421488	0.000000	0.000000	0.000000	0.079335	-0.099308	-0.678648	0.000000	0.000000	3.000000	50.000000	0.000000
21300.933447	0.229329	0.556435	0.093056	77.047462	13.108753	92.909943	4.802887	0.000000	1.390063	0.000000	0.000000	0.000000	0.056593	-0.087940	-0.661274	0.000000	0.000000	3.000000	50.000000	0.000000
21300.936781	0.229329	0.556435	0.093056	77.047462	13.108753	92.909943	4.802887	0.000000	1.390063	0.000000	0.000000	0.000000	0.056593	-0.087940	-0.661274	0.000000	0.000000	3.000000	50.000000	0.000000
21300.940114	0.229329	0.556435	0.093056	77.047462	13.108753	92.909943	4.802887	0.000000	1.390063	0.000000	0.000000	0.000000	0.056593	-0.087940	-0.661274	0.000000	0.000000	3.000000	50.000000	0.000000
21300.943447	0.229379	0.556141	0.090903	76.948952	11.375583	90.660477	4.811604	0.000000	1.359584	0.000000	0.000000	0.000000	0.014930	-0.088256	-0.646016	0.000000	0.000000	3.000000	50.000000	0.000000
21300.946781	0.229379	0.556141	0.090903	76.948952	11.375583	90.660477	4.811604	0.000000	1.359584	0.000000	0.000000	0.000000	0.014930	-0.088256	-0.646016	0.000000	0.000000	3.000000	50.000000	0.000000
21300.950114	0.229379	0.556141	0.090903	76.948952	11.375583	90.660477	4.811604	0.000000	1.359584	0.000000	0.000000	0.000000	0.014930	-0.088256	-0.646016	0.000000	0.000000	3.000000	50.000000	0.000000
21300.953447	0.229462	0.555891	0.088700	76.863205	9.247963	87.847816	4.819813	0.000000	1.330187	0.000000	0.000000	0.000000	0.025053	-0.074957	-0.660981	0.000000	0.000000	3.000000	50.000000	0.000000
21300.956781	0.229462	0.555891	0.088700	76.863205	9.247963	87.847816	4.819813	0.000000	1.330187	0.000000	0.000000	0.000000	0.025053	-0.074957	-0.660981	0.000000	0.000000	3.000000	50.000000	0.000000
21300.960114	0.229462	0.555891	0.088700	76.863205	9.247963	87.847816	4.819813	0.000000	1.330187	0.000000	0.000000	0.000000	0.025053	-0.074957	-0.660981	0.000000	0.000000	3.000000	50.000000	0.000000
21300.963447	0.229506	0.555620	0.086489	76.809700	7.104701	85.029221	4.828085	0.000000	1.299845	0.000000	0.000000	0.000000	0.012974	-0.081132	-0.663168	0.000000	0.000000	3.000000	50.000000	0.000000
21300.966781	0.229506	0.555620	0.086489	76.809700	7.104701	85.029221	4.828085	0.000000	1.299845	0.000000	0.000000	0.000000	0.012974	-0.081132	-0.663168	0.000000	0.000000	3.000000	50.000000	0.000000
21300.970114	0.229506	0.555620	0.086489	76.809700	7.104701	85.029221	4.828085	0.000000	1.299845	0.000000	0.000000	0.000000	0.012974	-0.081132	-0.663168	0.000000	0.000000	3.000000	50.000000	0.000000
21300.973447	0.229575	0.555374	0.084214	76.800308	5.214597	82.612961	4.836176	0.000000	1.269407	0.000000	0.000000	0.000000	0.020939	-0.073759	-0.682568	0.000000	0.000000	3.000000	50.000000	0.000000
21300.976781	0.229575	0.555374	0.084214	76.800308	5.214597	82.612961	4.836176	0.000000	1.269407	0.000000	0.000000	0.000000	0.020939	-0.073759	-0.682568	0.000000	0.000000	3.000000	50.000000	0.000000
21300.980114	0.229575	0.555374	0.084214	76.800308	5.214597	82.612961	4.836176	0.000000	1.269407	0.000000	0.000000	0.000000	0.020939	-0.073759	-0.682568	0.000000	0.000000	3.000000	50.000000	0.000000
21300.983447	0.229666	0.555063	0.081934	76.820724	3.704252	81.193016	4.844352	0.000000	1.237841	0.000000	0.000000	0.000000	0.027237	-0.093437	-0.683965	0.000000	0.000000	3.000000	50.000000	0.000000
21300.986781	0.229666	0.555063	0.081934	76.820724	3.704252	81.193016	4.844352	0.000000	1.237841	0.000000	0.000000	0.000000	0.027237	-0.093437	-0.683965	0.000000	0.000000	3.000000	50.000000	0.000000
21300.990114	0.229666	0.555063	0.081934	76.820724	3.704252	81.193016	4.844352	0.000000	1.237841	0.000000	0.000000	0.000000	0.027237	-0.093437	-0.683965	0.000000	0.000000	3.000000	50.000000	0.000000
21300.993447	0.229754	0.554769	0.079665	76.857994	2.428037	81.222763	4.852379	0.000000	1.205993	0.000000	0.000000	0.000000	0.026440	-0.088044	-0.680611	0.000000	0.000000	3.000000	50.000000	0.000000
21300.996781	0.229754	0.554769	0.079665	76.857994	2.428037	81.222763	4.852379	0.000000	1.205993	0.000000	0.000000	0.000000	0.026440	-0.088044	-0.680611	0.000000	0.000000	3.000000	50.000000	0.000000
21301.000114	0.229754	0.554769	0.079665	76.857994	2.428037	81.222763	4.852379	0.000000	1.205993	0.000000	0.000000	0.000000	0.026440	-0.088044	-0.680611	0.000000	0.000000	3.000000	50.000000	0.000000
21301.003447	0.229958	0.554468	0.077404	76.861038	1.004343	81.329254	4.860178	0.000000	1.174170	0.000000	0.000000	0.000000	0.061219	-0.090340	-0.678468	0.000000	0.000000	3.000000	50.000000	0.000000
21301.006781	0.229958	0.554468	0.077404	76.861038	1.004343	81.329254	4.860178	0.000000	1.174170	0.000000	0.000000	0.000000	0.061219	-0.090340	-0.678468	0.000000	0.000000	3.000000	50.000000	0.000000
21301.010114	0.229958	0.554468	0.077404	76.861038	1.004343	81.329254	4.860178	0.000000	1.174170	0.000000	0.000000	0.000000	0.061219	-0.090340	-0.678468	0.000000	0.000000	3.000000	50.000000	0.000000
21301.013447	0.230107	0.554217	0.075171	76.783325	-0.880635	80.464371	4.867853	0.000000	1.141933	0.000000	0.000000	0.000000	0.044506	-0.075443	-0.669911	0.000000	0.000000	3.000000	50.000000	0.000000
21301.016781	0.230107	0.554217	0.075171	76.783325	-0.880635	80.464371	4.867853	0.000000	1.141933	0.000000	0.000000	0.000000	0.044506	-0.075443	-0.669911	0.000000	0.000000	3.000000	50.000000	0.000000
21301.020114	0.230107	0.554217	0.075171	76.783325	-0.880635	80.464371	4.867853	0.000000	1.141933	0.000000	0.000000	0.000000	0.044506	-0.075443	-0.669911	0.000000	0.000000	3.000000	50.000000	0.000000
21301.023447	0.230135	0.553895	0.072953	76.623100	-3.208768	78.607056	4.875196	0.000000	1.110163	0.000000	0.000000	0.000000	0.008348	-0.096681	-0.665250	0.000000	0.000000	3.000000	50.000000	0.000000
21301.026781	0.230135	0.553895	0.072953	76.623100	-3.208768	78.607056	4.875196	0.000000	1.110163	0.000000	0.000000	0.000000	0.008348	-0.096681	-0.665250	0.000000	0.000000	3.000000	50.000000	0.000000
21301.030114	0.230135	0.553895	0.072953	76.623100	-3.208768	78.607056	4.875196	0.000000	1.110163	0.000000	0.000000	0.000000	0.008348	-0.096681	-0.665250	0.000000	0.000000	3.000000	50.000000	0.000000
21301.033447	0.230115	0.553571	0.070643	76.392700	-5.735158	76.145096	4.882216	0.000000	1.078874	0.000000	0.000000	0.000000	-0.005834	-0.097005	-0.693029	0.000000	0.000000	3.000000	50.000000	0.000000
21301.036781	0.230115	0.553571	0.070643	76.392700	-5.735158	76.145096	4.882216	0.000000	1.078874	0.000000	0.000000	0.000000	-0.005834	-0.097005	-0.693029	0.000000	0.000000	3.000000	50.000000	0.000000
21301.040114	0.230115	0.553571	0.070643	76.392700	-5.735158	76.145096	4.882216	0.000000	1.078874	0.000000	0.000000	0.000000	-0.005834	-0.097005	-0.693029	0.000000	0.000000	3.000000	50.000000	0.000000
21301.043447	0.230118	0.553196	0.068197	76.114983	-8.239235	73.369560	4.889303	0.000000	1.046289	0.000000	0.000000	0.000000	0.000874	-0.112481	-0.733822	0.000000	0.000000	3.000000	50.000000	0.000000
21301.046781	0.230118	0.553196	0.068197	76.114983	-8.239235	73.369560	4.889303	0.000000	1.046289	0.000000	0.000000	0.000000	0.000874	-0.112481	-0.733822	0.000000	0.000000	3.000000	50.000000	0.000000
21301.050114	0.230118	0.553196	0.068197	76.114983	-8.239235	73.369560	4.889303	0.000000	1.046289	0.000000	0.000000	0.000000	0.000874	-0.112481	-0.733822	0.000000	0.000000	3.000000	50.000000	0.000000
21301.053447	0.230105	0.552808	0.065666	75.792343	-10.409970	70.753586	4.896605	0.000000	1.011560	0.000000	0.000000	0.000000	-0.003921	-0.116626	-0.759211	0.000000	0.000000	3.000000	50.000000	0.000000
21301.056781	0.230105	0.552808	0.065666	75.792343	-10.409970	70.753586	4.896605	0.000000	1.011560	0.000000	0.000000	0.000000	-0.003921	-0.116626	-0.759211	0.000000	0.000000	3.000000	50.000000	0.000000
21301.060114	0.230105	0.552808	0.065666	75.792343	-10.409970	70.753586	4.896605	0.000000	1.011560	0.000000	0.000000	0.000000	-0.003921	-0.116626	-0.759211	0.000000	0.000000	3.000000	50.000000	0.000000
21301.063447	0.230155	0.552412	0.063165	75.403557	-12.000728	69.020454	4.903913	0.000000	0.975515	0.000000	0.000000	0.000000	0.014955	-0.118711	-0.750558	0.000000	0.000000	3.000000	50.000000	0.000000
21301.066781	0.230155	0.552412	0.063165	75.403557	-12.000728	69.020454	4.903913	0.000000	0.975515	0.000000	0.000000	0.000000	0.014955	-0.118711	-0.750558	0.000000	0.000000	3.000000	50.000000	0.000000
21301.070114	0.230155	0.552412	0.063165	75.403557	-12.000728	69.020454	4.903913	0.000000	0.975515	0.000000	0.000000	0.000000	0.014955	-0.118711	-0.750558	0.000000	0.000000	3.000000	50.000000	0.000000
21301.073447	0.230258	0.552016	0.060738	74.960144	-12.996475	68.079605	4.910931	0.000000	0.939549	0.000000	0.000000	0.000000	0.031043	-0.118814	-0.728030	0.000000	0.000000	3.000000	50.000000	0.000000
21301.076781	0.230258	0.552016	0.060738	74.960144	-12.996475	68.079605	4.910931	0.000000	0.939549	0.000000	0.000000	0.000000	0.031043	-0.118814	-0.728030	0.000000	0.000000	3.000000	50.000000	0.000000
21301.080114	0.230258	0.552016	0.060738	74.960144	-12.996475	68.079605	4.910931	0.000000	0.939549	0.000000	0.000000	0.000000	0.031043	-0.118814	-0.728030	0.000000	0.000000	3.000000	50.000000	0.000000
21301.083447	0.230372	0.551675	0.058353	74.503471	-13.604472	67.475151	4.917529	0.000000	0.904382	0.000000	0.000000	0.000000	0.033958	-0.102220	-0.715434	0.000000	0.000000	3.000000	50.000000	0.000000
21301.086781	0.230372	0.551675	0.058353	74.503471	-13.604472	67.475151	4.917529	0.000000	0.904382	0.000000	0.000000	0.000000	0.033958	-0.102220	-0.715434	0.000000	0.000000	3.000000	50.000000	0.000000
21301.090114	0.230372	0.551675	0.058353	74.503471	-13.604472	67.475151	4.917529	0.000000	0.904382	0.000000	0.000000	0.000000	0.033958	-0.102220	-0.715434	0.000000	0.000000	3.000000	50.000000	0.000000
21301.093447	0.230497	0.551358	0.056015	74.067924	-13.997216	66.966827	4.923785	0.000000	0.869680	0.000000	0.000000	0.000000	0.037638	-0.095024	-0.701313	0.000000	0.000000	3.000000	50.000000	0.000000
21301.096781	0.230497	0.551358	0.056015	74.067924	-13.997216	66.966827	4.923785	0.000000	0.869680	0.000000	0.000000	0.000000	0.037638	-0.095024	-0.701313	0.000000	0.000000	3.000000	50.000000	0.000000
21301.100114	0.230497	0.551358	0.056015	74.067924	-13.997216	66.966827	4.923785	0.000000	0.869680	0.000000	0.000000	0.000000	0.037638	-0.095024	-0.701313	0.000000	0.000000	3.000000	50.000000	0.000000
21301.103447	0.230473	0.551065	0.053689	73.695251	-14.242829	66.737015	4.929696	0.000000	0.835524	0.000000	0.000000	0.000000	-0.007143	-0.088094	-0.697766	0.000000	0.000000	3.000000	50.000000	0.000000
21301.106781	0.230473	0.551065	0.053689	73.695251	-14.242829	66.737015	4.929696	0.000000	0.835524	0.000000	0.000000	0.000000	-0.007143	-0.088094	-0.697766	0.000000	0.000000	3.000000	50.000000	0.000000
21301.110114	0.230473	0.551065	0.053689	73.695251	-14.242829	66.737015	4.929696	0.000000	0.835524	0.000000	0.000000	0.000000	-0.007143	-0.088094	-0.697766	0.000000	0.000000	3.000000	50.000000	0.000000
21301.113447	0.230277	0.550794	0.051386	73.391220	-14.451273	66.595680	4.935293	0.000000	0.801799	0.000000	0.000000	0.000000	-0.058768	-0.081273	-0.690966	0.000000	0.000000	3.000000	50.000000	0.000000
21301.116781	0.230277	0.550794	0.051386	73.391220	-14.451273	66.595680	4.935293	0.000000	0.801799	0.000000	0.000000	0.000000	-0.058768	-0.081273	-0.690966	0.000000	0.000000	3.000000	50.000000	0.000000
21301.120114	0.230277	0.550794	0.051386	73.391220	-14.451273	66.595680	4.935293	0.000000	0.801799	0.000000	0.000000	0.000000	-0.058768	-0.081273	-0.690966	0.000000	0.000000	3.000000	50.000000	0.000000
21301.123447	0.229960	0.550520	0.049022	73.152382	-14.644215	66.435890	4.940560	0.000000	0.768677	0.000000	0.000000	0.000000	-0.095156	-0.082088	-0.709265	0.000000	0.000000	3.000000	50.000000	0.000000
21301.126781	0.229960	0.550520	0.049022	73.152382	-14.644215	66.435890	4.940560	0.000000	0.768677	0.000000	0.000000	0.000000	-0.095156	-0.082088	-0.709265	0.000000	0.000000	3.000000	50.000000	0.000000
21301.130114	0.229960	0.550520	0.049022	73.152382	-14.644215	66.435890	4.940560	0.000000	0.768677	0.000000	0.000000	0.000000	-0.095156	-0.082088	-0.709265	0.000000	0.000000	3.000000	50.000000	0.000000
21301.133447	0.229457	0.550262	0.046644	72.992928	-14.800766	66.101624	4.945715	0.000000	0.734782	0.000000	0.000000	0.000000	-0.150847	-0.077485	-0.713319	0.000000	0.000000	3.000000	50.000000	0.000000
21301.136781	0.229457	0.550262	0.046644	72.992928	-14.800766	66.101624	4.945715	0.000000	0.734782	0.000000	0.000000	0.000000	-0.150847	-0.077485	-0.713319	0.000000	0.000000	3.000000	50.000000	0.000000
21301.140114	0.229457	0.550262	0.046644	72.992928	-14.800766	66.101624	4.945715	0.000000	0.734782	0.000000	0.000000	0.000000	-0.150847	-0.077485	-0.713319	0.000000	0.000000	3.000000	50.000000	0.000000
21301.143447	0.228868	0.549988	0.044213	72.907120	-14.862770	65.779198	4.950629	0.000000	0.700905	0.000000	0.000000	0.000000	-0.176865	-0.082073	-0.729260	0.000000	0.000000	3.000000	50.000000	0.000000
21301.146781	0.228868	0.549988	0.044213	72.907120	-14.862770	65.779198	4.950629	0.000000	0.700905	0.000000	0.000000	0.000000	-0.176865	-0.082073	-0.729260	0.000000	0.000000	3.000000	50.000000	0.000000
21301.150114	0.228868	0.549988	0.044213	72.907120	-14.862770	65.779198	4.950629	0.000000	0.700905	0.000000	0.000000	0.000000	-0.176865	-0.082073	-0.729260	0.000000	0.000000	3.000000	50.000000	0.000000
21301.153447	0.228213	0.549754	0.041775	72.861382	-14.698110	65.780769	4.955417	0.000000	0.666212	0.000000	0.000000	0.000000	-0.196441	-0.070236	-0.731455	0.000000	0.000000	3.000000	50.000000	0.000000
21301.156781	0.228213	0.549754	0.041775	72.861382	-14.698110	65.780769	4.955417	0.000000	0.666212	0.000000	0.000000	0.000000	-0.196441	-0.070236	-0.731455	0.000000	0.000000	3.000000	50.000000	0.000000
21301.160114	0.228213	0.549754	0.041775	72.861382	-14.698110	65.780769	4.955417	0.000000	0.666212	0.000000	0.000000	0.000000	-0.196441	-0.070236	-0.731455	0.000000	0.000000	3.000000	50.000000	0.000000
21301.163447	0.227446	0.549559	0.039351	72.804428	-14.335541	66.024902	4.959985	0.000000	0.631311	0.000000	0.000000	0.000000	-0.229976	-0.058647	-0.727232	0.000000	0.000000	3.000000	50.000000	0.000000
21301.166781	0.227446	0.549559	0.039351	72.804428	-14.335541	66.024902	4.959985	0.000000	0.631311	0.000000	0.000000	0.000000	-0.229976	-0.058647	-0.727232	0.000000	0.000000	3.000000	50.000000	0.000000
21301.170114	0.227446	0.549559	0.039351	72.804428	-14.335541	66.024902	4.959985	0.000000	0.631311	0.000000	0.000000	0.000000	-0.229976	-0.058647	-0.727232	0.000000	0.000000	3.000000	50.000000	0.000000
21301.173447	0.226511	0.549442	0.036937	72.682732	-13.794421	66.451668	4.964281	0.000000	0.596586	0.000000	0.000000	0.000000	-0.280599	-0.034859	-0.724118	0.000000	0.000000	3.000000	50.000000	0.000000
21301.176781	0.226511	0.549442	0.036937	72.682732	-13.794421	66.451668	4.964281	0.000000	0.596586	0.000000	0.000000	0.000000	-0.280599	-0.034859	-0.724118	0.000000	0.000000	3.000000	50.000000	0.000000
21301.180114	0.226511	0.549442	0.036937	72.682732	-13.794421	66.451668	4.964281	0.000000	0.596586	0.000000	0.000000	0.000000	-0.280599	-0.034859	-0.724118	0.000000	0.000000	3.000000	50.000000	0.000000
21301.183447	0.225395	0.549417	0.034626	72.474289	-13.209496	66.876640	4.968309	0.000000	0.562052	0.000000	0.000000	0.000000	-0.334799	-0.007479	-0.693391	0.000000	0.000000	3.000000	50.000000	0.000000
21301.186781	0.225395	0.549417	0.034626	72.474289	-13.209496	66.876640	4.968309	0.000000	0.562052	0.000000	0.000000	0.000000	-0.334799	-0.007479	-0.693391	0.000000	0.000000	3.000000	50.000000	0.000000
21301.190114	0.225395	0.549417	0.034626	72.474289	-13.209496	66.876640	4.968309	0.000000	0.562052	0.000000	0.000000	0.000000	-0.334799	-0.007479	-0.693391	0.000000	0.000000	3.000000	50.000000	0.000000
21301.193447	0.224036	0.549481	0.032335	72.200912	-12.621444	67.243614	4.971929	0.000000	0.529075	0.000000	0.000000	0.000000	-0.407777	0.018910	-0.687373	0.000000	0.000000	3.000000	50.000000	0.000000
21301.196781	0.224036	0.549481	0.032335	72.200912	-12.621444	67.243614	4.971929	0.000000	0.529075	0.000000	0.000000	0.000000	-0.407777	0.018910	-0.687373	0.000000	0.000000	3.000000	50.000000	0.000000
21301.200114	0.224036	0.549481	0.032335	72.200912	-12.621444	67.243614	4.971929	0.000000	0.529075	0.000000	0.000000	0.000000	-0.407777	0.018910	-0.687373	0.000000	0.000000	3.000000	50.000000	0.000000
21301.203447	0.222501	0.549607	0.030081	71.903938	-12.003607	67.630417	4.975291	0.000000	0.496473	0.000000	0.000000	0.000000	-0.460461	0.038041	-0.676170	0.000000	0.000000	3.000000	50.000000	0.000000
21301.206781	0.222501	0.549607	0.030081	71.903938	-12.003607	67.630417	4.975291	0.000000	0.496473	0.000000	0.000000	0.000000	-0.460461	0.038041	-0.676170	0.000000	0.000000	3.000000	50.000000	0.000000
21301.210114	0.222501	0.549607	0.030081	71.903938	-12.003607	67.630417	4.975291	0.000000	0.496473	0.000000	0.000000	0.000000	-0.460461	0.038041	-0.676170	0.000000	0.000000	3.000000	50.000000	0.000000
21301.213447	0.220848	0.549786	0.027862	71.617279	-11.343242	68.096458	4.978391	0.000000	0.464354	0.000000	0.000000	0.000000	-0.495860	0.053474	-0.665658	0.000000	0.000000	3.000000	50.000000	0.000000
21301.216781	0.220848	0.549786	0.027862	71.617279	-11.343242	68.096458	4.978391	0.000000	0.464354	0.000000	0.000000	0.000000	-0.495860	0.053474	-0.665658	0.000000	0.000000	3.000000	50.000000	0.000000
21301.220114	0.220848	0.549786	0.027862	71.617279	-11.343242	68.096458	4.978391	0.000000	0.464354	0.000000	0.000000	0.000000	-0.495860	0.053474	-0.665658	0.000000	0.000000	3.000000	50.000000	0.000000
21301.223447	0.219150	0.549985	0.025650	71.362473	-10.651055	68.660202	4.981254	0.000000	0.432566	0.000000	0.000000	0.000000	-0.509514	0.059939	-0.663485	0.000000	0.000000	3.000000	50.000000	0.000000
21301.226781	0.219150	0.549985	0.025650	71.362473	-10.651055	68.660202	4.981254	0.000000	0.432566	0.000000	0.000000	0.000000	-0.509514	0.059939	-0.663485	0.000000	0.000000	3.000000	50.000000	0.000000
21301.230114	0.219150	0.549985	0.025650	71.362473	-10.651055	68.660202	4.981254	0.000000	0.432566	0.000000	0.000000	0.000000	-0.509514	0.059939	-0.663485	0.000000	0.000000	3.000000	50.000000	0.000000
21301.233447	0.217344	0.550199	0.023430	71.148468	-9.963943	69.279762	4.983929	0.000000	0.400564	0.000000	0.000000	0.000000	-0.541577	0.064143	-0.666159	0.000000	0.000000	3.000000	50.000000	0.000000
21301.236781	0.217344	0.550199	0.023430	71.148468	-9.963943	69.279762	4.983929	0.000000	0.400564	0.000000	0.000000	0.000000	-0.541577	0.064143	-0.666159	0.000000	0.000000	3.000000	50.000000	0.000000
21301.240114	0.217344	0.550199	0.023430	71.148468	-9.963943	69.279762	4.983929	0.000000	0.400564	0.000000	0.000000	0.000000	-0.541577	0.064143	-0.666159	0.000000	0.000000	3.000000	50.000000	0.000000
21301.243447	0.215375	0.550416	0.021250	70.964516	-9.340259	69.883415	4.986428	0.000000	0.368154	0.000000	0.000000	0.000000	-0.590903	0.064931	-0.653872	0.000000	0.000000	3.000000	50.000000	0.000000
21301.246781	0.215375	0.550416	0.021250	70.964516	-9.340259	69.883415	4.986428	0.000000	0.368154	0.000000	0.000000	0.000000	-0.590903	0.064931	-0.653872	0.000000	0.000000	3.000000	50.000000	0.000000
21301.250114	0.215375	0.550416	0.021250	70.964516	-9.340259	69.883415	4.986428	0.000000	0.368154	0.000000	0.000000	0.000000	-0.590903	0.064931	-0.653872	0.000000	0.000000	3.000000	50.000000	0.000000
21301.253447	0.213181	0.550627	0.019093	70.788185	-8.817649	70.404587	4.988688	0.000000	0.336144	0.000000	0.000000	0.000000	-0.658025	0.063450	-0.647115	0.000000	0.000000	3.000000	50.000000	0.000000
21301.256781	0.213181	0.550627	0.019093	70.788185	-8.817649	70.404587	4.988688	0.000000	0.336144	0.000000	0.000000	0.000000	-0.658025	0.063450	-0.647115	0.000000	0.000000	3.000000	50.000000	0.000000
21301.260114	0.213181	0.550627	0.019093	70.788185	-8.817649	70.404587	4.988688	0.000000	0.336144	0.000000	0.000000	0.000000	-0.658025	0.063450	-0.647115	0.000000	0.000000	3.000000	50.000000	0.000000
21301.263447	0.210706	0.550904	0.017060	70.581482	-8.429296	70.759911	4.990734	0.000000	0.304263	0.000000	0.000000	0.000000	-0.742707	0.083155	-0.610134	0.000000	0.000000	3.000000	50.000000	0.000000
21301.266781	0.210706	0.550904	0.017060	70.581482	-8.429296	70.759911	4.990734	0.000000	0.304263	0.000000	0.000000	0.000000	-0.742707	0.083155	-0.610134	0.000000	0.000000	3.000000	50.000000	0.000000
21301.270114	0.210706	0.550904	0.017060	70.581482	-8.429296	70.759911	4.990734	0.000000	0.304263	0.000000	0.000000	0.000000	-0.742707	0.083155	-0.610134	0.000000	0.000000	3.000000	50.000000	0.000000
21301.273447	0.207841	0.551193	0.015136	70.319855	-8.179762	70.925323	4.992480	0.000000	0.274115	0.000000	0.000000	0.000000	-0.859509	0.086542	-0.577107	0.000000	0.000000	3.000000	50.000000	0.000000
21301.276781	0.207841	0.551193	0.015136	70.319855	-8.179762	70.925323	4.992480	0.000000	0.274115	0.000000	0.000000	0.000000	-0.859509	0.086542	-0.577107	0.000000	0.000000	3.000000	50.000000	0.000000
21301.280114	0.207841	0.551193	0.015136	70.319855	-8.179762	70.925323	4.992480	0.000000	0.274115	0.000000	0.000000	0.000000	-0.859509	0.086542	-0.577107	0.000000	0.000000	3.000000	50.000000	0.000000
21301.283447	0.204713	0.551507	0.013350	69.985954	-7.942207	71.036797	4.993967	0.000000	0.245542	0.000000	0.000000	0.000000	-0.938315	0.094149	-0.535730	0.000000	0.000000	3.000000	50.000000	0.000000
21301.286781	0.204713	0.551507	0.013350	69.985954	-7.942207	71.036797	4.993967	0.000000	0.245542	0.000000	0.000000	0.000000	-0.938315	0.094149	-0.535730	0.000000	0.000000	3.000000	50.000000	0.000000
21301.290114	0.204713	0.551507	0.013350	69.985954	-7.942207	71.036797	4.993967	0.000000	0.245542	0.000000	0.000000	0.000000	-0.938315	0.094149	-0.535730	0.000000	0.000000	3.000000	50.000000	0.000000
21301.293447	0.201293	0.551909	0.011744	69.592194	-7.579655	71.290298	4.995208	0.000000	0.218849	0.000000	0.000000	0.000000	-1.025960	0.120688	-0.481901	0.000000	0.000000	3.000000	50.000000	0.000000
21301.296781	0.201293	0.551909	0.011744	69.592194	-7.579655	71.290298	4.995208	0.000000	0.218849	0.000000	0.000000	0.000000	-1.025960	0.120688	-0.481901	0.000000	0.000000	3.000000	50.000000	0.000000
21301.300114	0.201293	0.551909	0.011744	69.592194	-7.579655	71.290298	4.995208	0.000000	0.218849	0.000000	0.000000	0.000000	-1.025960	0.120688	-0.481901	0.000000	0.000000	3.000000	50.000000	0.000000
21301.303447	0.197566	0.552343	0.010329	69.187813	-7.080821	71.784111	4.996206	0.000000	0.194741	0.000000	0.000000	0.000000	-1.118168	0.130305	-0.424316	0.000000	0.000000	3.000000	50.000000	0.000000
21301.306781	0.197566	0.552343	0.010329	69.187813	-7.080821	71.784111	4.996206	0.000000	0.194741	0.000000	0.000000	0.000000	-1.118168	0.130305	-0.424316	0.000000	0.000000	3.000000	50.000000	0.000000
21301.310114	0.197566	0.552343	0.010329	69.187813	-7.080821	71.784111	4.996206	0.000000	0.194741	0.000000	0.000000	0.000000	-1.118168	0.130305	-0.424316	0.000000	0.000000	3.000000	50.000000	0.000000
21301.313447	0.193494	0.552855	0.009129	68.815308	-6.523289	72.487625	4.996990	0.000000	0.173459	0.000000	0.000000	0.000000	-1.221464	0.153500	-0.359976	0.000000	0.000000	3.000000	50.000000	0.000000
21301.316781	0.193494	0.552855	0.009129	68.815308	-6.523289	72.487625	4.996990	0.000000	0.173459	0.000000	0.000000	0.000000	-1.221464	0.153500	-0.359976	0.000000	0.000000	3.000000	50.000000	0.000000
21301.320114	0.193494	0.552855	0.009129	68.815308	-6.523289	72.487625	4.996990	0.000000	0.173459	0.000000	0.000000	0.000000	-1.221464	0.153500	-0.359976	0.000000	0.000000	3.000000	50.000000	0.000000
21301.323447	0.189056	0.553396	0.008200	68.493210	-5.950067	73.374405	4.997583	0.000000	0.155454	0.000000	0.000000	0.000000	-1.331625	0.162476	-0.278770	0.000000	0.000000	3.000000	50.000000	0.000000
21301.326781	0.189056	0.553396	0.008200	68.493210	-5.950067	73.374405	4.997583	0.000000	0.155454	0.000000	0.000000	0.000000	-1.331625	0.162476	-0.278770	0.000000	0.000000	3.000000	50.000000	0.000000
21301.330114	0.189056	0.553396	0.008200	68.493210	-5.950067	73.374405	4.997583	0.000000	0.155454	0.000000	0.000000	0.000000	-1.331625	0.162476	-0.278770	0.000000	0.000000	3.000000	50.000000	0.000000
21301.333447	0.184165	0.554015	0.007510	68.187080	-5.507345	73.803421	4.997989	0.000000	0.141787	0.000000	0.000000	0.000000	-1.467166	0.185674	-0.207148	0.000000	0.000000	3.000000	50.000000	0.000000
21301.336781	0.184165	0.554015	0.007510	68.187080	-5.507345	73.803421	4.997989	0.000000	0.141787	0.000000	0.000000	0.000000	-1.467166	0.185674	-0.207148	0.000000	0.000000	3.000000	50.000000	0.000000
21301.340114	0.184165	0.554015	0.007510	68.187080	-5.507345	73.803421	4.997989	0.000000	0.141787	0.000000	0.000000	0.000000	-1.467166	0.185674	-0.207148	0.000000	0.000000	3.000000	50.000000	0.000000
21301.343447	0.178996	0.554665	0.007032	67.906822	-5.214795	72.702812	4.998254	0.000000	0.132090	0.000000	0.000000	0.000000	-1.550608	0.194891	-0.143325	0.000000	0.000000	3.000000	50.000000	0.000000
21301.346781	0.178996	0.554665	0.007032	67.906822	-5.214795	72.702812	4.998254	0.000000	0.132090	0.000000	0.000000	0.000000	-1.550608	0.194891	-0.143325	0.000000	0.000000	3.000000	50.000000	0.000000
21301.350114	0.178996	0.554665	0.007032	67.906822	-5.214795	72.702812	4.998254	0.000000	0.132090	0.000000	0.000000	0.000000	-1.550608	0.194891	-0.143325	0.000000	0.000000	3.000000	50.000000	0.000000
21301.353447	0.173511	0.555338	0.006727	67.676483	-4.962729	70.966980	4.998413	0.000000	0.125982	0.000000	0.000000	0.000000	-1.645432	0.201931	-0.091329	0.000000	0.000000	3.000000	50.000000	0.000000
21301.356781	0.173511	0.555338	0.006727	67.676483	-4.962729	70.966980	4.998413	0.000000	0.125982	0.000000	0.000000	0.000000	-1.645432	0.201931	-0.091329	0.000000	0.000000	3.000000	50.000000	0.000000
21301.360114	0.173511	0.555338	0.006727	67.676483	-4.962729	70.966980	4.998413	0.000000	0.125982	0.000000	0.000000	0.000000	-1.645432	0.201931	-0.091329	0.000000	0.000000	3.000000	50.000000	0.000000
21301.363447	0.167697	0.555999	0.006620	67.539780	-4.634734	69.815422	4.998488	0.000000	0.122946	0.000000	0.000000	0.000000	-1.744277	0.198263	-0.032313	0.000000	0.000000	3.000000	50.000000	0.000000
21301.366781	0.167697	0.555999	0.006620	67.539780	-4.634734	69.815422	4.998488	0.000000	0.122946	0.000000	0.000000	0.000000	-1.744277	0.198263	-0.032313	0.000000	0.000000	3.000000	50.000000	0.000000
21301.370114	0.167697	0.555999	0.006620	67.539780	-4.634734	69.815422	4.998488	0.000000	0.122946	0.000000	0.000000	0.000000	-1.744277	0.198263	-0.032313	0.000000	0.000000	3.000000	50.000000	0.000000
21301.373447	0.161680	0.556702	0.006640	67.522011	-4.131283	69.539948	4.998472	0.000000	0.123605	0.000000	0.000000	0.000000	-1.805301	0.211060	0.006085	0.000000	0.000000	3.000000	50.000000	0.000000
21301.376781	0.161680	0.556702	0.006640	67.522011	-4.131283	69.539948	4.998472	0.000000	0.123605	0.000000	0.000000	0.000000	-1.805301	0.211060	0.006085	0.000000	0.000000	3.000000	50.000000	0.000000
21301.380114	0.161680	0.556702	0.006640	67.522011	-4.131283	69.539948	4.998472	0.000000	0.123605	0.000000	0.000000	0.000000	-1.805301	0.211060	0.006085	0.000000	0.000000	3.000000	50.000000	0.000000
21301.383447	0.155599	0.557387	0.006768	67.585449	-3.489486	69.337250	4.998391	0.000000	0.126833	0.000000	0.000000	0.000000	-1.824211	0.205230	0.038473	0.000000	0.000000	3.000000	50.000000	0.000000
21301.386781	0.155599	0.557387	0.006768	67.585449	-3.489486	69.337250	4.998391	0.000000	0.126833	0.000000	0.000000	0.000000	-1.824211	0.205230	0.038473	0.000000	0.000000	3.000000	50.000000	0.000000
21301.390114	0.155599	0.557387	0.006768	67.585449	-3.489486	69.337250	4.998391	0.000000	0.126833	0.000000	0.000000	0.000000	-1.824211	0.205230	0.038473	0.000000	0.000000	3.000000	50.000000	0.000000
21301.393447	0.149341	0.558053	0.007038	67.728912	-2.676853	69.180412	4.998248	0.000000	0.132355	0.000000	0.000000	0.000000	-1.877349	0.199828	0.080772	0.000000	0.000000	3.000000	50.000000	0.000000
21301.396781	0.149341	0.558053	0.007038	67.728912	-2.676853	69.180412	4.998248	0.000000	0.132355	0.000000	0.000000	0.000000	-1.877349	0.199828	0.080772	0.000000	0.000000	3.000000	50.000000	0.000000
21301.400114	0.149341	0.558053	0.007038	67.728912	-2.676853	69.180412	4.998248	0.000000	0.132355	0.000000	0.000000	0.000000	-1.877349	0.199828	0.080772	0.000000	0.000000	3.000000	50.000000	0.000000
21301.403447	0.142978	0.558737	0.007454	67.932335	-1.630519	69.381180	4.998010	0.000000	0.141067	0.000000	0.000000	0.000000	-1.908801	0.205412	0.125020	0.000000	0.000000	3.000000	50.000000	0.000000
21301.406781	0.142978	0.558737	0.007454	67.932335	-1.630519	69.381180	4.998010	0.000000	0.141067	0.000000	0.000000	0.000000	-1.908801	0.205412	0.125020	0.000000	0.000000	3.000000	50.000000	0.000000
21301.410114	0.142978	0.558737	0.007454	67.932335	-1.630519	69.381180	4.998010	0.000000	0.141067	0.000000	0.000000	0.000000	-1.908801	0.205412	0.125020	0.000000	0.000000	3.000000	50.000000	0.000000
21301.413447	0.136563	0.559380	0.007966	68.200401	-0.340604	69.859673	4.997649	0.000000	0.153322	0.000000	0.000000	0.000000	-1.924683	0.192873	0.153542	0.000000	0.000000	3.000000	50.000000	0.000000
21301.416781	0.136563	0.559380	0.007966	68.200401	-0.340604	69.859673	4.997649	0.000000	0.153322	0.000000	0.000000	0.000000	-1.924683	0.192873	0.153542	0.000000	0.000000	3.000000	50.000000	0.000000
21301.420114	0.136563	0.559380	0.007966	68.200401	-0.340604	69.859673	4.997649	0.000000	0.153322	0.000000	0.000000	0.000000	-1.924683	0.192873	0.153542	0.000000	0.000000	3.000000	50.000000	0.000000
21301.423447	0.130071	0.560009	0.008504	68.500679	1.221177	70.482094	4.997168	0.000000	0.168276	0.000000	0.000000	0.000000	-1.947658	0.188731	0.161229	0.000000	0.000000	3.000000	50.000000	0.000000
21301.426781	0.130071	0.560009	0.008504	68.500679	1.221177	70.482094	4.997168	0.000000	0.168276	0.000000	0.000000	0.000000	-1.947658	0.188731	0.161229	0.000000	0.000000	3.000000	50.000000	0.000000
21301.430114	0.130071	0.560009	0.008504	68.500679	1.221177	70.482094	4.997168	0.000000	0.168276	0.000000	0.000000	0.000000	-1.947658	0.188731	0.161229	0.000000	0.000000	3.000000	50.000000	0.000000
21301.433447	0.123551	0.560590	0.009080	68.799416	3.036064	71.359833	4.996589	0.000000	0.184676	0.000000	0.000000	0.000000	-1.955821	0.174254	0.172886	0.000000	0.000000	3.000000	50.000000	0.000000
21301.436781	0.123551	0.560590	0.009080	68.799416	3.036064	71.359833	4.996589	0.000000	0.184676	0.000000	0.000000	0.000000	-1.955821	0.174254	0.172886	0.000000	0.000000	3.000000	50.000000	0.000000
21301.440114	0.123551	0.560590	0.009080	68.799416	3.036064	71.359833	4.996589	0.000000	0.184676	0.000000	0.000000	0.000000	-1.955821	0.174254	0.172886	0.000000	0.000000	3.000000	50.000000	0.000000
21301.443447	0.117064	0.561115	0.009569	69.079521	5.129798	72.793648	4.995881	0.000000	0.202914	0.000000	0.000000	0.000000	-1.946104	0.157379	0.146850	0.000000	0.000000	3.000000	50.000000	0.000000
21301.446781	0.117064	0.561115	0.009569	69.079521	5.129798	72.793648	4.995881	0.000000	0.202914	0.000000	0.000000	0.000000	-1.946104	0.157379	0.146850	0.000000	0.000000	3.000000	50.000000	0.000000
21301.450114	0.117064	0.561115	0.009569	69.079521	5.129798	72.793648	4.995881	0.000000	0.202914	0.000000	0.000000	0.000000	-1.946104	0.157379	0.146850	0.000000	0.000000	3.000000	50.000000	0.000000
21301.453447	0.110510	0.561566	0.010045	69.315567	7.386003	74.744843	4.995149	0.000000	0.220212	0.000000	0.000000	0.000000	-1.966120	0.135430	0.142821	0.000000	0.000000	3.000000	50.000000	0.000000
21301.456781	0.110510	0.561566	0.010045	69.315567	7.386003	74.744843	4.995149	0.000000	0.220212	0.000000	0.000000	0.000000	-1.966120	0.135430	0.142821	0.000000	0.000000	3.000000	50.000000	0.000000
21301.460114	0.110510	0.561566	0.010045	69.315567	7.386003	74.744843	4.995149	0.000000	0.220212	0.000000	0.000000	0.000000	-1.966120	0.135430	0.142821	0.000000	0.000000	3.000000	50.000000	0.000000
21301.463447	0.104009	0.561918	0.010418	69.467690	9.695640	76.614792	4.994317	0.000000	0.238324	0.000000	0.000000	0.000000	-1.950367	0.105703	0.111872	0.000000	0.000000	3.000000	50.000000	0.000000
21301.466781	0.104009	0.561918	0.010418	69.467690	9.695640	76.614792	4.994317	0.000000	0.238324	0.000000	0.000000	0.000000	-1.950367	0.105703	0.111872	0.000000	0.000000	3.000000	50.000000	0.000000
21301.470114	0.104009	0.561918	0.010418	69.467690	9.695640	76.614792	4.994317	0.000000	0.238324	0.000000	0.000000	0.000000	-1.950367	0.105703	0.111872	0.000000	0.000000	3.000000	50.000000	0.000000
21301.473447	0.097576	0.562163	0.010645	69.531174	11.929083	78.058670	4.993493	0.000000	0.255006	0.000000	0.000000	0.000000	-1.930033	0.073450	0.068124	0.000000	0.000000	3.000000	50.000000	0.000000
21301.476781	0.097576	0.562163	0.010645	69.531174	11.929083	78.058670	4.993493	0.000000	0.255006	0.000000	0.000000	0.000000	-1.930033	0.073450	0.068124	0.000000	0.000000	3.000000	50.000000	0.000000
21301.480114	0.097576	0.562163	0.010645	69.531174	11.929083	78.058670	4.993493	0.000000	0.255006	0.000000	0.000000	0.000000	-1.930033	0.073450	0.068124	0.000000	0.000000	3.000000	50.000000	0.000000
21301.483447	0.091134	0.562300	0.010679	69.527840	13.999179	79.333885	4.992758	0.000000	0.269009	0.000000	0.000000	0.000000	-1.932514	0.041119	0.010037	0.000000	0.000000	3.000000	50.000000	0.000000
21301.486781	0.091134	0.562300	0.010679	69.527840	13.999179	79.333885	4.992758	0.000000	0.269009	0.000000	0.000000	0.000000	-1.932514	0.041119	0.010037	0.000000	0.000000	3.000000	50.000000	0.000000
21301.490114	0.091134	0.562300	0.010679	69.527840	13.999179	79.333885	4.992758	0.000000	0.269009	0.000000	0.000000	0.000000	-1.932514	0.041119	0.010037	0.000000	0.000000	3.000000	50.000000	0.000000
21301.493447	0.084738	0.562322	0.010533	69.472282	15.784950	80.600075	4.992214	0.000000	0.278919	0.000000	0.000000	0.000000	-1.918806	0.006327	-0.043714	0.000000	0.000000	3.000000	50.000000	0.000000
21301.496781	0.084738	0.562322	0.010533	69.472282	15.784950	80.600075	4.992214	0.000000	0.278919	0.000000	0.000000	0.000000	-1.918806	0.006327	-0.043714	0.000000	0.000000	3.000000	50.000000	0.000000
21301.500114	0.084738	0.562322	0.010533	69.472282	15.784950	80.600075	4.992214	0.000000	0.278919	0.000000	0.000000	0.000000	-1.918806	0.006327	-0.043714	0.000000	0.000000	3.000000	50.000000	0.000000
21301.503447	0.078454	0.562261	0.010170	69.403076	17.203739	81.705475	4.991893	0.000000	0.284620	0.000000	0.000000	0.000000	-1.885275	-0.018039	-0.109049	0.000000	0.000000	3.000000	50.000000	0.000000
21301.506781	0.078454	0.562261	0.010170	69.403076	17.203739	81.705475	4.991893	0.000000	0.284620	0.000000	0.000000	0.000000	-1.885275	-0.018039	-0.109049	0.000000	0.000000	3.000000	50.000000	0.000000
21301.510114	0.078454	0.562261	0.010170	69.403076	17.203739	81.705475	4.991893	0.000000	0.284620	0.000000	0.000000	0.000000	-1.885275	-0.018039	-0.109049	0.000000	0.000000	3.000000	50.000000	0.000000
21301.513447	0.072408	0.562190	0.009645	69.350098	18.190933	82.091278	4.991901	0.000000	0.284475	0.000000	0.000000	0.000000	-1.813684	-0.021328	-0.157245	0.000000	0.000000	3.000000	50.000000	0.000000
21301.516781	0.072408	0.562190	0.009645	69.350098	18.190933	82.091278	4.991901	0.000000	0.284475	0.000000	0.000000	0.000000	-1.813684	-0.021328	-0.157245	0.000000	0.000000	3.000000	50.000000	0.000000
21301.520114	0.072408	0.562190	0.009645	69.350098	18.190933	82.091278	4.991901	0.000000	0.284475	0.000000	0.000000	0.000000	-1.813684	-0.021328	-0.157245	0.000000	0.000000	3.000000	50.000000	0.000000
21301.523447	0.066670	0.562082	0.008966	69.336517	18.757778	81.634918	4.992194	0.000000	0.279291	0.000000	0.000000	0.000000	-1.721390	-0.032369	-0.203957	0.000000	0.000000	3.000000	50.000000	0.000000
21301.526781	0.066670	0.562082	0.008966	69.336517	18.757778	81.634918	4.992194	0.000000	0.279291	0.000000	0.000000	0.000000	-1.721390	-0.032369	-0.203957	0.000000	0.000000	3.000000	50.000000	0.000000
21301.530114	0.066670	0.562082	0.008966	69.336517	18.757778	81.634918	4.992194	0.000000	0.279291	0.000000	0.000000	0.000000	-1.721390	-0.032369	-0.203957	0.000000	0.000000	3.000000	50.000000	0.000000
21301.533447	0.061197	0.562006	0.008153	69.336479	18.967718	80.935410	4.992782	0.000000	0.268574	0.000000	0.000000	0.000000	-1.641826	-0.022782	-0.243775	0.000000	0.000000	3.000000	50.000000	0.000000
21301.536781	0.061197	0.562006	0.008153	69.336479	18.967718	80.935410	4.992782	0.000000	0.268574	0.000000	0.000000	0.000000	-1.641826	-0.022782	-0.243775	0.000000	0.000000	3.000000	50.000000	0.000000
21301.540114	0.061197	0.562006	0.008153	69.336479	18.967718	80.935410	4.992782	0.000000	0.268574	0.000000	0.000000	0.000000	-1.641826	-0.022782	-0.243775	0.000000	0.000000	3.000000	50.000000	0.000000
21301.543447	0.056148	0.561954	0.007221	69.371468	18.776350	80.019470	4.993617	0.000000	0.252566	0.000000	0.000000	0.000000	-1.514967	-0.015712	-0.279483	0.000000	0.000000	3.000000	50.000000	0.000000
21301.546781	0.056148	0.561954	0.007221	69.371468	18.776350	80.019470	4.993617	0.000000	0.252566	0.000000	0.000000	0.000000	-1.514967	-0.015712	-0.279483	0.000000	0.000000	3.000000	50.000000	0.000000
21301.550114	0.056148	0.561954	0.007221	69.371468	18.776350	80.019470	4.993617	0.000000	0.252566	0.000000	0.000000	0.000000	-1.514967	-0.015712	-0.279483	0.000000	0.000000	3.000000	50.000000	0.000000
21301.553447	0.051427	0.561890	0.006158	69.452690	18.220387	78.941109	4.994661	0.000000	0.230990	0.000000	0.000000	0.000000	-1.416155	-0.019183	-0.318933	0.000000	0.000000	3.000000	50.000000	0.000000
21301.556781	0.051427	0.561890	0.006158	69.452690	18.220387	78.941109	4.994661	0.000000	0.230990	0.000000	0.000000	0.000000	-1.416155	-0.019183	-0.318933	0.000000	0.000000	3.000000	50.000000	0.000000
21301.560114	0.051427	0.561890	0.006158	69.452690	18.220387	78.941109	4.994661	0.000000	0.230990	0.000000	0.000000	0.000000	-1.416155	-0.019183	-0.318933	0.000000	0.000000	3.000000	50.000000	0.000000
21301.563447	0.046930	0.561824	0.005026	69.548828	17.598337	78.356308	4.995871	0.000000	0.203174	0.000000	0.000000	0.000000	-1.349110	-0.019882	-0.339758	0.000000	0.000000	3.000000	50.000000	0.000000
21301.566781	0.046930	0.561824	0.005026	69.548828	17.598337	78.356308	4.995871	0.000000	0.203174	0.000000	0.000000	0.000000	-1.349110	-0.019882	-0.339758	0.000000	0.000000	3.000000	50.000000	0.000000
21301.570114	0.046930	0.561824	0.005026	69.548828	17.598337	78.356308	4.995871	0.000000	0.203174	0.000000	0.000000	0.000000	-1.349110	-0.019882	-0.339758	0.000000	0.000000	3.000000	50.000000	0.000000
21301.573447	0.042628	0.561754	0.003767	69.650200	16.983595	78.043907	4.997078	0.000000	0.170926	0.000000	0.000000	0.000000	-1.290726	-0.021018	-0.377648	0.000000	0.000000	3.000000	50.000000	0.000000
21301.576781	0.042628	0.561754	0.003767	69.650200	16.983595	78.043907	4.997078	0.000000	0.170926	0.000000	0.000000	0.000000	-1.290726	-0.021018	-0.377648	0.000000	0.000000	3.000000	50.000000	0.000000
21301.580114	0.042628	0.561754	0.003767	69.650200	16.983595	78.043907	4.997078	0.000000	0.170926	0.000000	0.000000	0.000000	-1.290726	-0.021018	-0.377648	0.000000	0.000000	3.000000	50.000000	0.000000
21301.583447	0.038571	0.561699	0.002466	69.757210	16.342789	77.121979	4.998257	0.000000	0.132009	0.000000	0.000000	0.000000	-1.216947	-0.016579	-0.390235	0.000000	0.000000	3.000000	50.000000	0.000000
21301.586781	0.038571	0.561699	0.002466	69.757210	16.342789	77.121979	4.998257	0.000000	0.132009	0.000000	0.000000	0.000000	-1.216947	-0.016579	-0.390235	0.000000	0.000000	3.000000	50.000000	0.000000
21301.590114	0.038571	0.561699	0.002466	69.757210	16.342789	77.121979	4.998257	0.000000	0.132009	0.000000	0.000000	0.000000	-1.216947	-0.016579	-0.390235	0.000000	0.000000	3.000000	50.000000	0.000000
21301.593447	0.034694	0.561633	0.001140	69.857437	15.724035	75.943962	4.999208	0.000000	0.088971	0.000000	0.000000	0.000000	-1.163202	-0.019705	-0.397762	0.000000	0.000000	3.000000	50.000000	0.000000
21301.596781	0.034694	0.561633	0.001140	69.857437	15.724035	75.943962	4.999208	0.000000	0.088971	0.000000	0.000000	0.000000	-1.163202	-0.019705	-0.397762	0.000000	0.000000	3.000000	50.000000	0.000000
21301.600114	0.034694	0.561633	0.001140	69.857437	15.724035	75.943962	4.999208	0.000000	0.088971	0.000000	0.000000	0.000000	-1.163202	-0.019705	-0.397762	0.000000	0.000000	3.000000	50.000000	0.000000
21301.603447	0.031041	0.561634	-0.000161	69.948418	15.145825	74.873795	4.999821	0.000000	0.042327	0.000000	0.000000	0.000000	-1.095931	0.000312	-0.390395	0.000000	0.000000	3.000000	50.000000	0.000000
21301.606781	0.031041	0.561634	-0.000161	69.948418	15.145825	74.873795	4.999821	0.000000	0.042327	0.000000	0.000000	0.000000	-1.095931	0.000312	-0.390395	0.000000	0.000000	3.000000	50.000000	0.000000
21301.610114	0.031041	0.561634	-0.000161	69.948418	15.145825	74.873795	4.999821	0.000000	0.042327	0.000000	0.000000	0.000000	-1.095931	0.000312	-0.390395	0.000000	0.000000	3.000000	50.000000	0.000000
21301.613447	0.027523	0.561651	-0.001416	70.027809	14.596222	74.068512	4.999996	0.000000	-0.006144	0.000000	0.000000	0.000000	-1.055330	0.005263	-0.376442	0.000000	0.000000	3.000000	50.000000	0.000000
21301.616781	0.027523	0.561651	-0.001416	70.027809	14.596222	74.068512	4.999996	0.000000	-0.006144	0.000000	0.000000	0.000000	-1.055330	0.005263	-0.376442	0.000000	0.000000	3.000000	50.000000	0.000000
21301.620114	0.027523	0.561651	-0.001416	70.027809	14.596222	74.068512	4.999996	0.000000	-0.006144	0.000000	0.000000	0.000000	-1.055330	0.005263	-0.376442	0.000000	0.000000	3.000000	50.000000	0.000000
21301.623447	0.024117	0.561703	-0.002602	70.097504	14.051504	73.437050	4.999691	0.000000	-0.055510	0.000000	0.000000	0.000000	-1.021671	0.015442	-0.355801	0.000000	0.000000	3.000000	50.000000	0.000000
21301.626781	0.024117	0.561703	-0.002602	70.097504	14.051504	73.437050	4.999691	0.000000	-0.055510	0.000000	0.000000	0.000000	-1.021671	0.015442	-0.355801	0.000000	0.000000	3.000000	50.000000	0.000000
21301.630114	0.024117	0.561703	-0.002602	70.097504	14.051504	73.437050	4.999691	0.000000	-0.055510	0.000000	0.000000	0.000000	-1.021671	0.015442	-0.355801	0.000000	0.000000	3.000000	50.000000	0.000000
21301.633447	0.020758	0.561806	-0.003695	70.154755	13.533089	72.781776	4.998902	0.000000	-0.104791	0.000000	0.000000	0.000000	-1.007941	0.030864	-0.328089	0.000000	0.000000	3.000000	50.000000	0.000000
21301.636781	0.020758	0.561806	-0.003695	70.154755	13.533089	72.781776	4.998902	0.000000	-0.104791	0.000000	0.000000	0.000000	-1.007941	0.030864	-0.328089	0.000000	0.000000	3.000000	50.000000	0.000000
21301.640114	0.020758	0.561806	-0.003695	70.154755	13.533089	72.781776	4.998902	0.000000	-0.104791	0.000000	0.000000	0.000000	-1.007941	0.030864	-0.328089	0.000000	0.000000	3.000000	50.000000	0.000000
21301.643447	0.017441	0.561911	-0.004684	70.193985	13.092274	72.071457	4.997660	0.000000	-0.152941	0.000000	0.000000	0.000000	-0.994841	0.031495	-0.296631	0.000000	0.000000	3.000000	50.000000	0.000000
21301.646781	0.017441	0.561911	-0.004684	70.193985	13.092274	72.071457	4.997660	0.000000	-0.152941	0.000000	0.000000	0.000000	-0.994841	0.031495	-0.296631	0.000000	0.000000	3.000000	50.000000	0.000000
21301.650114	0.017441	0.561911	-0.004684	70.193985	13.092274	72.071457	4.997660	0.000000	-0.152941	0.000000	0.000000	0.000000	-0.994841	0.031495	-0.296631	0.000000	0.000000	3.000000	50.000000	0.000000
21301.653447	0.014229	0.562051	-0.005599	70.217369	12.708117	71.314079	4.996028	0.000000	-0.199271	0.000000	0.000000	0.000000	-0.963560	0.041955	-0.274336	0.000000	0.000000	3.000000	50.000000	0.000000
21301.656781	0.014229	0.562051	-0.005599	70.217369	12.708117	71.314079	4.996028	0.000000	-0.199271	0.000000	0.000000	0.000000	-0.963560	0.041955	-0.274336	0.000000	0.000000	3.000000	50.000000	0.000000
21301.660114	0.014229	0.562051	-0.005599	70.217369	12.708117	71.314079	4.996028	0.000000	-0.199271	0.000000	0.000000	0.000000	-0.963560	0.041955	-0.274336	0.000000	0.000000	3.000000	50.000000	0.000000
21301.663447	0.011054	0.562191	-0.006471	70.236801	12.338581	70.441307	4.994005	0.000000	-0.244770	0.000000	0.000000	0.000000	-0.952550	0.042138	-0.261766	0.000000	0.000000	3.000000	50.000000	0.000000
21301.666781	0.011054	0.562191	-0.006471	70.236801	12.338581	70.441307	4.994005	0.000000	-0.244770	0.000000	0.000000	0.000000	-0.952550	0.042138	-0.261766	0.000000	0.000000	3.000000	50.000000	0.000000
21301.670114	0.011054	0.562191	-0.006471	70.236801	12.338581	70.441307	4.994005	0.000000	-0.244770	0.000000	0.000000	0.000000	-0.952550	0.042138	-0.261766	0.000000	0.000000	3.000000	50.000000	0.000000
21301.673447	0.007978	0.562364	-0.007332	70.243721	12.061397	69.838058	4.991533	0.000000	-0.290862	0.000000	0.000000	0.000000	-0.922874	0.051975	-0.258196	0.000000	0.000000	3.000000	50.000000	0.000000
21301.676781	0.007978	0.562364	-0.007332	70.243721	12.061397	69.838058	4.991533	0.000000	-0.290862	0.000000	0.000000	0.000000	-0.922874	0.051975	-0.258196	0.000000	0.000000	3.000000	50.000000	0.000000
21301.680114	0.007978	0.562364	-0.007332	70.243721	12.061397	69.838058	4.991533	0.000000	-0.290862	0.000000	0.000000	0.000000	-0.922874	0.051975	-0.258196	0.000000	0.000000	3.000000	50.000000	0.000000
21301.683447	0.005021	0.562563	-0.008155	70.228653	11.899652	69.538803	4.988513	0.000000	-0.338729	0.000000	0.000000	0.000000	-0.887046	0.059613	-0.246957	0.000000	0.000000	3.000000	50.000000	0.000000
21301.686781	0.005021	0.562563	-0.008155	70.228653	11.899652	69.538803	4.988513	0.000000	-0.338729	0.000000	0.000000	0.000000	-0.887046	0.059613	-0.246957	0.000000	0.000000	3.000000	50.000000	0.000000
21301.690114	0.005021	0.562563	-0.008155	70.228653	11.899652	69.538803	4.988513	0.000000	-0.338729	0.000000	0.000000	0.000000	-0.887046	0.059613	-0.246957	0.000000	0.000000	3.000000	50.000000	0.000000
21301.693447	0.002182	0.562780	-0.008915	70.197441	11.832772	69.238129	4.984993	0.000000	-0.387094	0.000000	0.000000	0.000000	-0.851672	0.065109	-0.227865	0.000000	0.000000	3.000000	50.000000	0.000000
21301.696781	0.002182	0.562780	-0.008915	70.197441	11.832772	69.238129	4.984993	0.000000	-0.387094	0.000000	0.000000	0.000000	-0.851672	0.065109	-0.227865	0.000000	0.000000	3.000000	50.000000	0.000000
21301.700114	0.002182	0.562780	-0.008915	70.197441	11.832772	69.238129	4.984993	0.000000	-0.387094	0.000000	0.000000	0.000000	-0.851672	0.065109	-0.227865	0.000000	0.000000	3.000000	50.000000	0.000000
21301.703447	-0.000562	0.562998	-0.009626	70.155136	11.826427	68.684433	4.981080	0.000000	-0.434562	0.000000	0.000000	0.000000	-0.823268	0.065518	-0.213553	0.000000	0.000000	3.000000	50.000000	0.000000
21301.706781	-0.000562	0.562998	-0.009626	70.155136	11.826427	68.684433	4.981080	0.000000	-0.434562	0.000000	0.000000	0.000000	-0.823268	0.065518	-0.213553	0.000000	0.000000	3.000000	50.000000	0.000000
21301.710114	-0.000562	0.562998	-0.009626	70.155136	11.826427	68.684433	4.981080	0.000000	-0.434562	0.000000	0.000000	0.000000	-0.823268	0.065518	-0.213553	0.000000	0.000000	3.000000	50.000000	0.000000
21301.713447	-0.003341	0.563204	-0.010242	70.098717	11.889612	68.315399	4.971907	0.000000	-0.481324	0.000000	0.000000	0.000000	-0.833609	0.061652	-0.184659	0.000000	0.000000	3.000000	50.000000	0.000000
21301.716781	-0.003341	0.563204	-0.010242	70.098717	11.889612	68.315399	4.971907	0.000000	-0.481324	0.000000	0.000000	0.000000	-0.833609	0.061652	-0.184659	0.000000	0.000000	3.000000	50.000000	0.000000
21301.720114	-0.003341	0.563204	-0.010242	70.098717	11.889612	68.315399	4.971907	0.000000	-0.481324	0.000000	0.000000	0.000000	-0.833609	0.061652	-0.184659	0.000000	0.000000	3.000000	50.000000	0.000000
21301.723447	-0.006198	0.563404	-0.010786	70.021942	12.051156	68.444649	4.832972	0.000000	-0.512101	0.000000	0.000000	0.000000	-0.857116	0.060055	-0.163298	0.000000	0.000000	3.000000	50.000000	0.000000
21301.726781	-0.006198	0.563404	-0.010786	70.021942	12.051156	68.444649	4.832972	0.000000	-0.512101	0.000000	0.000000	0.000000	-0.857116	0.060055	-0.163298	0.000000	0.000000	3.000000	50.000000	0.000000
21301.730114	-0.006198	0.563404	-0.010786	70.021942	12.051156	68.444649	4.832972	0.000000	-0.512101	0.000000	0.000000	0.000000	-0.857116	0.060055	-0.163298	0.000000	0.000000	3.000000	50.000000	0.000000
21301.733447	-0.009050	0.563592	-0.011235	69.916656	12.364435	68.818123	4.690119	0.000000	-0.539317	0.000000	0.000000	0.000000	-0.855756	0.056425	-0.134694	0.000000	0.000000	3.000000	50.000000	0.000000
21301.736781	-0.009050	0.563592	-0.011235	69.916656	12.364435	68.818123	4.690119	0.000000	-0.539317	0.000000	0.000000	0.000000	-0.855756	0.056425	-0.134694	0.000000	0.000000	3.000000	50.000000	0.000000
21301.740114	-0.009050	0.563592	-0.011235	69.916656	12.364435	68.818123	4.690119	0.000000	-0.539317	0.000000	0.000000	0.000000	-0.855756	0.056425	-0.134694	0.000000	0.000000	3.000000	50.000000	0.000000
21301.743447	-0.011836	0.563776	-0.011611	69.778290	12.849508	69.169212	4.547493	0.000000	-0.561766	0.000000	0.000000	0.000000	-0.835789	0.054996	-0.112732	0.000000	0.000000	3.000000	50.000000	0.000000
21301.746781	-0.011836	0.563776	-0.011611	69.778290	12.849508	69.169212	4.547493	0.000000	-0.561766	0.000000	0.000000	0.000000	-0.835789	0.054996	-0.112732	0.000000	0.000000	3.000000	50.000000	0.000000
21301.750114	-0.011836	0.563776	-0.011611	69.778290	12.849508	69.169212	4.547493	0.000000	-0.561766	0.000000	0.000000	0.000000	-0.835789	0.054996	-0.112732	0.000000	0.000000	3.000000	50.000000	0.000000
21301.753447	-0.014597	0.563910	-0.011992	69.604141	13.494407	69.265984	4.408195	0.000000	-0.580555	0.000000	0.000000	0.000000	-0.828256	0.040313	-0.114279	0.000000	0.000000	3.000000	50.000000	0.000000
21301.756781	-0.014597	0.563910	-0.011992	69.604141	13.494407	69.265984	4.408195	0.000000	-0.580555	0.000000	0.000000	0.000000	-0.828256	0.040313	-0.114279	0.000000	0.000000	3.000000	50.000000	0.000000
21301.760114	-0.014597	0.563910	-0.011992	69.604141	13.494407	69.265984	4.408195	0.000000	-0.580555	0.000000	0.000000	0.000000	-0.828256	0.040313	-0.114279	0.000000	0.000000	3.000000	50.000000	0.000000
21301.763447	-0.017418	0.563971	-0.012375	69.397697	14.277173	69.610809	4.270152	0.000000	-0.599601	0.000000	0.000000	0.000000	-0.846180	0.018355	-0.114927	0.000000	0.000000	3.000000	50.000000	0.000000
21301.766781	-0.017418	0.563971	-0.012375	69.397697	14.277173	69.610809	4.270152	0.000000	-0.599601	0.000000	0.000000	0.000000	-0.846180	0.018355	-0.114927	0.000000	0.000000	3.000000	50.000000	0.000000
21301.770114	-0.017418	0.563971	-0.012375	69.397697	14.277173	69.610809	4.270152	0.000000	-0.599601	0.000000	0.000000	0.000000	-0.846180	0.018355	-0.114927	0.000000	0.000000	3.000000	50.000000	0.000000
21301.773447	-0.020383	0.564001	-0.012753	69.161797	15.128543	70.496101	4.129122	0.000000	-0.618756	0.000000	0.000000	0.000000	-0.889606	0.008889	-0.113398	0.000000	0.000000	3.000000	50.000000	0.000000
21301.776781	-0.020383	0.564001	-0.012753	69.161797	15.128543	70.496101	4.129122	0.000000	-0.618756	0.000000	0.000000	0.000000	-0.889606	0.008889	-0.113398	0.000000	0.000000	3.000000	50.000000	0.000000
21301.780114	-0.020383	0.564001	-0.012753	69.161797	15.128543	70.496101	4.129122	0.000000	-0.618756	0.000000	0.000000	0.000000	-0.889606	0.008889	-0.113398	0.000000	0.000000	3.000000	50.000000	0.000000
21301.783447	-0.023495	0.563967	-0.013099	68.903755	15.961014	71.395348	3.980854	0.000000	-0.637655	0.000000	0.000000	0.000000	-0.933531	-0.009995	-0.103825	0.000000	0.000000	3.000000	50.000000	0.000000
21301.786781	-0.023495	0.563967	-0.013099	68.903755	15.961014	71.395348	3.980854	0.000000	-0.637655	0.000000	0.000000	0.000000	-0.933531	-0.009995	-0.103825	0.000000	0.000000	3.000000	50.000000	0.000000
21301.790114	-0.023495	0.563967	-0.013099	68.903755	15.961014	71.395348	3.980854	0.000000	-0.637655	0.000000	0.000000	0.000000	-0.933531	-0.009995	-0.103825	0.000000	0.000000	3.000000	50.000000	0.000000
21301.793447	-0.026696	0.563933	-0.013316	68.616058	16.755556	71.823769	3.825266	0.000000	-0.654960	0.000000	0.000000	0.000000	-0.960459	-0.010308	-0.065174	0.000000	0.000000	3.000000	50.000000	0.000000
21301.796781	-0.026696	0.563933	-0.013316	68.616058	16.755556	71.823769	3.825266	0.000000	-0.654960	0.000000	0.000000	0.000000	-0.960459	-0.010308	-0.065174	0.000000	0.000000	3.000000	50.000000	0.000000
21301.800114	-0.026696	0.563933	-0.013316	68.616058	16.755556	71.823769	3.825266	0.000000	-0.654960	0.000000	0.000000	0.000000	-0.960459	-0.010308	-0.065174	0.000000	0.000000	3.000000	50.000000	0.000000
21301.803447	-0.029992	0.563915	-0.013389	68.299339	17.579369	71.973892	3.665189	0.000000	-0.665822	0.000000	0.000000	0.000000	-0.988679	-0.005502	-0.021697	0.000000	0.000000	3.000000	50.000000	0.000000
21301.806781	-0.029992	0.563915	-0.013389	68.299339	17.579369	71.973892	3.665189	0.000000	-0.665822	0.000000	0.000000	0.000000	-0.988679	-0.005502	-0.021697	0.000000	0.000000	3.000000	50.000000	0.000000
21301.810114	-0.029992	0.563915	-0.013389	68.299339	17.579369	71.973892	3.665189	0.000000	-0.665822	0.000000	0.000000	0.000000	-0.988679	-0.005502	-0.021697	0.000000	0.000000	3.000000	50.000000	0.000000
21301.813447	-0.033336	0.563827	-0.013405	68.051552	18.760473	72.692017	3.500409	0.000000	-0.669438	0.000000	0.000000	0.000000	-1.003310	-0.026490	-0.005018	0.000000	0.000000	3.000000	50.000000	0.000000
21301.816781	-0.033336	0.563827	-0.013405	68.051552	18.760473	72.692017	3.500409	0.000000	-0.669438	0.000000	0.000000	0.000000	-1.003310	-0.026490	-0.005018	0.000000	0.000000	3.000000	50.000000	0.000000
21301.820114	-0.033336	0.563827	-0.013405	68.051552	18.760473	72.692017	3.500409	0.000000	-0.669438	0.000000	0.000000	0.000000	-1.003310	-0.026490	-0.005018	0.000000	0.000000	3.000000	50.000000	0.000000
21301.823447	-0.036767	0.563689	-0.013443	67.939827	20.563009	74.569061	3.333191	0.000000	-0.670274	0.000000	0.000000	0.000000	-1.029305	-0.041133	-0.011206	0.000000	0.000000	3.000000	50.000000	0.000000
21301.826781	-0.036767	0.563689	-0.013443	67.939827	20.563009	74.569061	3.333191	0.000000	-0.670274	0.000000	0.000000	0.000000	-1.029305	-0.041133	-0.011206	0.000000	0.000000	3.000000	50.000000	0.000000
21301.830114	-0.036767	0.563689	-0.013443	67.939827	20.563009	74.569061	3.333191	0.000000	-0.670274	0.000000	0.000000	0.000000	-1.029305	-0.041133	-0.011206	0.000000	0.000000	3.000000	50.000000	0.000000
21301.833447	-0.040186	0.563506	-0.013428	67.907494	22.947874	77.514435	3.161640	0.000000	-0.672142	0.000000	0.000000	0.000000	-1.025503	-0.054937	0.004572	0.000000	0.000000	3.000000	50.000000	0.000000
21301.836781	-0.040186	0.563506	-0.013428	67.907494	22.947874	77.514435	3.161640	0.000000	-0.672142	0.000000	0.000000	0.000000	-1.025503	-0.054937	0.004572	0.000000	0.000000	3.000000	50.000000	0.000000
21301.840114	-0.040186	0.563506	-0.013428	67.907494	22.947874	77.514435	3.161640	0.000000	-0.672142	0.000000	0.000000	0.000000	-1.025503	-0.054937	0.004572	0.000000	0.000000	3.000000	50.000000	0.000000
21301.843447	-0.043633	0.563284	-0.013388	67.857277	25.570990	80.199997	2.990723	0.000000	-0.671380	0.000000	0.000000	0.000000	-1.034107	-0.066638	0.012028	0.000000	0.000000	3.000000	50.000000	0.000000
21301.846781	-0.043633	0.563284	-0.013388	67.857277	25.570990	80.199997	2.990723	0.000000	-0.671380	0.000000	0.000000	0.000000	-1.034107	-0.066638	0.012028	0.000000	0.000000	3.000000	50.000000	0.000000
21301.850114	-0.043633	0.563284	-0.013388	67.857277	25.570990	80.199997	2.990723	0.000000	-0.671380	0.000000	0.000000	0.000000	-1.034107	-0.066638	0.012028	0.000000	0.000000	3.000000	50.000000	0.000000
21301.853447	-0.047116	0.563050	-0.013263	67.790825	28.190731	82.335258	2.818372	0.000000	-0.669375	0.000000	0.000000	0.000000	-1.044924	-0.070251	0.037218	0.000000	0.000000	3.000000	50.000000	0.000000
21301.856781	-0.047116	0.563050	-0.013263	67.790825	28.190731	82.335258	2.818372	0.000000	-0.669375	0.000000	0.000000	0.000000	-1.044924	-0.070251	0.037218	0.000000	0.000000	3.000000	50.000000	0.000000
21301.860114	-0.047116	0.563050	-0.013263	67.790825	28.190731	82.335258	2.818372	0.000000	-0.669375	0.000000	0.000000	0.000000	-1.044924	-0.070251	0.037218	0.000000	0.000000	3.000000	50.000000	0.000000
21301.863447	-0.050647	0.562742	-0.013155	67.704353	30.669683	84.540825	2.644218	0.000000	-0.663173	0.000000	0.000000	0.000000	-1.059509	-0.092445	0.032659	0.000000	0.000000	3.000000	50.000000	0.000000
21301.866781	-0.050647	0.562742	-0.013155	67.704353	30.669683	84.540825	2.644218	0.000000	-0.663173	0.000000	0.000000	0.000000	-1.059509	-0.092445	0.032659	0.000000	0.000000	3.000000	50.000000	0.000000
21301.870114	-0.050647	0.562742	-0.013155	67.704353	30.669683	84.540825	2.644218	0.000000	-0.663173	0.000000	0.000000	0.000000	-1.059509	-0.092445	0.032659	0.000000	0.000000	3.000000	50.000000	0.000000
21301.873447	-0.054253	0.562394	-0.013029	67.593414	32.938766	86.897110	2.467633	0.000000	-0.657729	0.000000	0.000000	0.000000	-1.081796	-0.104387	0.037756	0.000000	0.000000	3.000000	50.000000	0.000000
21301.876781	-0.054253	0.562394	-0.013029	67.593414	32.938766	86.897110	2.467633	0.000000	-0.657729	0.000000	0.000000	0.000000	-1.081796	-0.104387	0.037756	0.000000	0.000000	3.000000	50.000000	0.000000
21301.880114	-0.054253	0.562394	-0.013029	67.593414	32.938766	86.897110	2.467633	0.000000	-0.657729	0.000000	0.000000	0.000000	-1.081796	-0.104387	0.037756	0.000000	0.000000	3.000000	50.000000	0.000000
21301.883447	-0.057879	0.562033	-0.012820	67.486038	34.957333	88.883461	2.287334	0.000000	-0.651437	0.000000	0.000000	0.000000	-1.087753	-0.108339	0.062662	0.000000	0.000000	3.000000	50.000000	0.000000
21301.886781	-0.057879	0.562033	-0.012820	67.486038	34.957333	88.883461	2.287334	0.000000	-0.651437	0.000000	0.000000	0.000000	-1.087753	-0.108339	0.062662	0.000000	0.000000	3.000000	50.000000	0.000000
21301.890114	-0.057879	0.562033	-0.012820	67.486038	34.957333	88.883461	2.287334	0.000000	-0.651437	0.000000	0.000000	0.000000	-1.087753	-0.108339	0.062662	0.000000	0.000000	3.000000	50.000000	0.000000
21301.893447	-0.061524	0.561665	-0.012552	67.362679	36.776966	90.356224	2.106042	0.000000	-0.640993	0.000000	0.000000	0.000000	-1.093457	-0.110225	0.080305	0.000000	0.000000	3.000000	50.000000	0.000000
21301.896781	-0.061524	0.561665	-0.012552	67.362679	36.776966	90.356224	2.106042	0.000000	-0.640993	0.000000	0.000000	0.000000	-1.093457	-0.110225	0.080305	0.000000	0.000000	3.000000	50.000000	0.000000
21301.900114	-0.061524	0.561665	-0.012552	67.362679	36.776966	90.356224	2.106042	0.000000	-0.640993	0.000000	0.000000	0.000000	-1.093457	-0.110225	0.080305	0.000000	0.000000	3.000000	50.000000	0.000000
21301.903447	-0.065177	0.561318	-0.012164	67.223526	38.395638	91.570526	1.923799	0.000000	-0.627609	0.000000	0.000000	0.000000	-1.095996	-0.104209	0.116583	0.000000	0.000000	3.000000	50.000000	0.000000
21301.906781	-0.065177	0.561318	-0.012164	67.223526	38.395638	91.570526	1.923799	0.000000	-0.627609	0.000000	0.000000	0.000000	-1.095996	-0.104209	0.116583	0.000000	0.000000	3.000000	50.000000	0.000000
21301.910114	-0.065177	0.561318	-0.012164	67.223526	38.395638	91.570526	1.923799	0.000000	-0.627609	0.000000	0.000000	0.000000	-1.095996	-0.104209	0.116583	0.000000	0.000000	3.000000	50.000000	0.000000
21301.913447	-0.068856	0.561005	-0.011705	67.064987	39.818096	92.430702	1.741133	0.000000	-0.608178	0.000000	0.000000	0.000000	-1.103653	-0.093893	0.137663	0.000000	0.000000	3.000000	50.000000	0.000000
21301.916781	-0.068856	0.561005	-0.011705	67.064987	39.818096	92.430702	1.741133	0.000000	-0.608178	0.000000	0.000000	0.000000	-1.103653	-0.093893	0.137663	0.000000	0.000000	3.000000	50.000000	0.000000
21301.920114	-0.068856	0.561005	-0.011705	67.064987	39.818096	92.430702	1.741133	0.000000	-0.608178	0.000000	0.000000	0.000000	-1.103653	-0.093893	0.137663	0.000000	0.000000	3.000000	50.000000	0.000000
21301.923447	-0.072557	0.560692	-0.011212	66.900101	41.075291	92.931717	1.557191	0.000000	-0.585235	0.000000	0.000000	0.000000	-1.110196	-0.093949	0.147803	0.000000	0.000000	3.000000	50.000000	0.000000
21301.926781	-0.072557	0.560692	-0.011212	66.900101	41.075291	92.931717	1.557191	0.000000	-0.585235	0.000000	0.000000	0.000000	-1.110196	-0.093949	0.147803	0.000000	0.000000	3.000000	50.000000	0.000000
21301.930114	-0.072557	0.560692	-0.011212	66.900101	41.075291	92.931717	1.557191	0.000000	-0.585235	0.000000	0.000000	0.000000	-1.110196	-0.093949	0.147803	0.000000	0.000000	3.000000	50.000000	0.000000
21301.933447	-0.076312	0.560405	-0.010630	66.742386	42.153896	93.331795	1.372158	0.000000	-0.560601	0.000000	0.000000	0.000000	-1.126511	-0.086097	0.174476	0.000000	0.000000	3.000000	50.000000	0.000000
21301.936781	-0.076312	0.560405	-0.010630	66.742386	42.153896	93.331795	1.372158	0.000000	-0.560601	0.000000	0.000000	0.000000	-1.126511	-0.086097	0.174476	0.000000	0.000000	3.000000	50.000000	0.000000
21301.940114	-0.076312	0.560405	-0.010630	66.742386	42.153896	93.331795	1.372158	0.000000	-0.560601	0.000000	0.000000	0.000000	-1.126511	-0.086097	0.174476	0.000000	0.000000	3.000000	50.000000	0.000000
21301.943447	-0.080106	0.560107	-0.010062	66.584351	43.123398	94.041733	1.184406	0.000000	-0.531521	0.000000	0.000000	0.000000	-1.138251	-0.089262	0.170600	0.000000	0.000000	3.000000	50.000000	0.000000
21301.946781	-0.080106	0.560107	-0.010062	66.584351	43.123398	94.041733	1.184406	0.000000	-0.531521	0.000000	0.000000	0.000000	-1.138251	-0.089262	0.170600	0.000000	0.000000	3.000000	50.000000	0.000000
21301.950114	-0.080106	0.560107	-0.010062	66.584351	43.123398	94.041733	1.184406	0.000000	-0.531521	0.000000	0.000000	0.000000	-1.138251	-0.089262	0.170600	0.000000	0.000000	3.000000	50.000000	0.000000
21301.953447	-0.083895	0.559835	-0.009395	66.443893	43.960266	94.743454	0.994698	0.000000	-0.503088	0.000000	0.000000	0.000000	-1.136595	-0.081663	0.200103	0.000000	0.000000	3.000000	50.000000	0.000000
21301.956781	-0.083895	0.559835	-0.009395	66.443893	43.960266	94.743454	0.994698	0.000000	-0.503088	0.000000	0.000000	0.000000	-1.136595	-0.081663	0.200103	0.000000	0.000000	3.000000	50.000000	0.000000
21301.960114	-0.083895	0.559835	-0.009395	66.443893	43.960266	94.743454	0.994698	0.000000	-0.503088	0.000000	0.000000	0.000000	-1.136595	-0.081663	0.200103	0.000000	0.000000	3.000000	50.000000	0.000000
21301.963447	-0.087694	0.559578	-0.008675	66.330475	44.707069	95.124954	0.805265	0.000000	-0.469738	0.000000	0.000000	0.000000	-1.139644	-0.077031	0.216054	0.000000	0.000000	3.000000	50.000000	0.000000
21301.966781	-0.087694	0.559578	-0.008675	66.330475	44.707069	95.124954	0.805265	0.000000	-0.469738	0.000000	0.000000	0.000000	-1.139644	-0.077031	0.216054	0.000000	0.000000	3.000000	50.000000	0.000000
21301.970114	-0.087694	0.559578	-0.008675	66.330475	44.707069	95.124954	0.805265	0.000000	-0.469738	0.000000	0.000000	0.000000	-1.139644	-0.077031	0.216054	0.000000	0.000000	3.000000	50.000000	0.000000
21301.973447	-0.091519	0.559277	-0.007936	66.263245	45.376087	95.321938	0.615325	0.000000	-0.433729	0.000000	0.000000	0.000000	-1.147703	-0.090324	0.221613	0.000000	0.000000	3.000000	50.000000	0.000000
21301.976781	-0.091519	0.559277	-0.007936	66.263245	45.376087	95.321938	0.615325	0.000000	-0.433729	0.000000	0.000000	0.000000	-1.147703	-0.090324	0.221613	0.000000	0.000000	3.000000	50.000000	0.000000
21301.980114	-0.091519	0.559277	-0.007936	66.263245	45.376087	95.321938	0.615325	0.000000	-0.433729	0.000000	0.000000	0.000000	-1.147703	-0.090324	0.221613	0.000000	0.000000	3.000000	50.000000	0.000000
21301.983447	-0.095368	0.558939	-0.007202	66.232246	46.080753	95.632027	0.424041	0.000000	-0.396793	0.000000	0.000000	0.000000	-1.154554	-0.101445	0.220022	0.000000	0.000000	3.000000	50.000000	0.000000
21301.986781	-0.095368	0.558939	-0.007202	66.232246	46.080753	95.632027	0.424041	0.000000	-0.396793	0.000000	0.000000	0.000000	-1.154554	-0.101445	0.220022	0.000000	0.000000	3.000000	50.000000	0.000000
21301.990114	-0.095368	0.558939	-0.007202	66.232246	46.080753	95.632027	0.424041	0.000000	-0.396793	0.000000	0.000000	0.000000	-1.154554	-0.101445	0.220022	0.000000	0.000000	3.000000	50.000000	0.000000
21301.993447	-0.099238	0.558589	-0.006480	66.209702	46.802845	96.004715	0.231615	0.000000	-0.360123	0.000000	0.000000	0.000000	-1.161149	-0.105162	0.216658	0.000000	0.000000	3.000000	50.000000	0.000000
21301.996781	-0.099238	0.558589	-0.006480	66.209702	46.802845	96.004715	0.231615	0.000000	-0.360123	0.000000	0.000000	0.000000	-1.161149	-0.105162	0.216658	0.000000	0.000000	3.000000	50.000000	0.000000
21302.000114	-0.099238	0.558589	-0.006480	66.209702	46.802845	96.004715	0.231615	0.000000	-0.360123	0.000000	0.000000	0.000000	-1.161149	-0.105162	0.216658	0.000000	0.000000	3.000000	50.000000	0.000000
21302.003447	-0.103162	0.558235	-0.005734	66.163094	47.485912	96.295288	0.038091	0.000000	-0.324013	0.000000	0.000000	0.000000	-1.177026	-0.106166	0.223903	0.000000	0.000000	3.000000	50.000000	0.000000
21302.006781	-0.103162	0.558235	-0.005734	66.163094	47.485912	96.295288	0.038091	0.000000	-0.324013	0.000000	0.000000	0.000000	-1.177026	-0.106166	0.223903	0.000000	0.000000	3.000000	50.000000	0.000000
21302.010114	-0.103162	0.558235	-0.005734	66.163094	47.485912	96.295288	0.038091	0.000000	-0.324013	0.000000	0.000000	0.000000	-1.177026	-0.106166	0.223903	0.000000	0.000000	3.000000	50.000000	0.000000
21302.013447	-0.107142	0.557919	-0.004952	66.084106	48.075554	96.381943	-0.158080	0.000000	-0.286696	0.000000	0.000000	0.000000	-1.194151	-0.094578	0.234427	0.000000	0.000000	3.000000	50.000000	0.000000
21302.016781	-0.107142	0.557919	-0.004952	66.084106	48.075554	96.381943	-0.158080	0.000000	-0.286696	0.000000	0.000000	0.000000	-1.194151	-0.094578	0.234427	0.000000	0.000000	3.000000	50.000000	0.000000
21302.020114	-0.107142	0.557919	-0.004952	66.084106	48.075554	96.381943	-0.158080	0.000000	-0.286696	0.000000	0.000000	0.000000	-1.194151	-0.094578	0.234427	0.000000	0.000000	3.000000	50.000000	0.000000
21302.023447	-0.111220	0.557618	-0.004074	65.986778	48.548084	96.485901	-0.357105	0.000000	-0.247625	0.000000	0.000000	0.000000	-1.223243	-0.090421	0.263545	0.000000	0.000000	3.000000	50.000000	0.000000
21302.026781	-0.111220	0.557618	-0.004074	65.986778	48.548084	96.485901	-0.357105	0.000000	-0.247625	0.000000	0.000000	0.000000	-1.223243	-0.090421	0.263545	0.000000	0.000000	3.000000	50.000000	0.000000
21302.030114	-0.111220	0.557618	-0.004074	65.986778	48.548084	96.485901	-0.357105	0.000000	-0.247625	0.000000	0.000000	0.000000	-1.223243	-0.090421	0.263545	0.000000	0.000000	3.000000	50.000000	0.000000
21302.033447	-0.115429	0.557338	-0.003066	65.887245	48.934986	96.580154	-0.560979	0.000000	-0.203700	0.000000	0.000000	0.000000	-1.262857	-0.083875	0.302289	0.000000	0.000000	3.000000	50.000000	0.000000
21302.036781	-0.115429	0.557338	-0.003066	65.887245	48.934986	96.580154	-0.560979	0.000000	-0.203700	0.000000	0.000000	0.000000	-1.262857	-0.083875	0.302289	0.000000	0.000000	3.000000	50.000000	0.000000
21302.040114	-0.115429	0.557338	-0.003066	65.887245	48.934986	96.580154	-0.560979	0.000000	-0.203700	0.000000	0.000000	0.000000	-1.262857	-0.083875	0.302289	0.000000	0.000000	3.000000	50.000000	0.000000
21302.043447	-0.119744	0.557045	-0.001963	65.800079	49.355160	96.718735	-0.771456	0.000000	-0.153319	0.000000	0.000000	0.000000	-1.294550	-0.088031	0.331084	0.000000	0.000000	3.000000	50.000000	0.000000
21302.046781	-0.119744	0.557045	-0.001963	65.800079	49.355160	96.718735	-0.771456	0.000000	-0.153319	0.000000	0.000000	0.000000	-1.294550	-0.088031	0.331084	0.000000	0.000000	3.000000	50.000000	0.000000
21302.050114	-0.119744	0.557045	-0.001963	65.800079	49.355160	96.718735	-0.771456	0.000000	-0.153319	0.000000	0.000000	0.000000	-1.294550	-0.088031	0.331084	0.000000	0.000000	3.000000	50.000000	0.000000
21302.053447	-0.124202	0.556719	-0.000727	65.731743	50.058819	97.091660	-0.987214	0.000000	-0.098138	0.000000	0.000000	0.000000	-1.337462	-0.097742	0.370742	0.000000	0.000000	3.000000	50.000000	0.000000
21302.056781	-0.124202	0.556719	-0.000727	65.731743	50.058819	97.091660	-0.987214	0.000000	-0.098138	0.000000	0.000000	0.000000	-1.337462	-0.097742	0.370742	0.000000	0.000000	3.000000	50.000000	0.000000
21302.060114	-0.124202	0.556719	-0.000727	65.731743	50.058819	97.091660	-0.987214	0.000000	-0.098138	0.000000	0.000000	0.000000	-1.337462	-0.097742	0.370742	0.000000	0.000000	3.000000	50.000000	0.000000
21302.063447	-0.128741	0.556368	0.000564	65.654053	51.291298	97.818939	-1.210124	0.000000	-0.036348	0.000000	0.000000	0.000000	-1.361568	-0.105453	0.387209	0.000000	0.000000	3.000000	50.000000	0.000000
21302.066781	-0.128741	0.556368	0.000564	65.654053	51.291298	97.818939	-1.210124	0.000000	-0.036348	0.000000	0.000000	0.000000	-1.361568	-0.105453	0.387209	0.000000	0.000000	3.000000	50.000000	0.000000
21302.070114	-0.128741	0.556368	0.000564	65.654053	51.291298	97.818939	-1.210124	0.000000	-0.036348	0.000000	0.000000	0.000000	-1.361568	-0.105453	0.387209	0.000000	0.000000	3.000000	50.000000	0.000000
21302.073447	-0.133332	0.555972	0.001964	65.535461	52.947308	98.989182	-1.437052	0.000000	0.028187	0.000000	0.000000	0.000000	-1.377192	-0.118823	0.420228	0.000000	0.000000	3.000000	50.000000	0.000000
21302.076781	-0.133332	0.555972	0.001964	65.535461	52.947308	98.989182	-1.437052	0.000000	0.028187	0.000000	0.000000	0.000000	-1.377192	-0.118823	0.420228	0.000000	0.000000	3.000000	50.000000	0.000000
21302.080114	-0.133332	0.555972	0.001964	65.535461	52.947308	98.989182	-1.437052	0.000000	0.028187	0.000000	0.000000	0.000000	-1.377192	-0.118823	0.420228	0.000000	0.000000	3.000000	50.000000	0.000000
21302.083447	-0.137959	0.555573	0.003492	65.373459	54.754948	100.373749	-1.666584	0.000000	0.098225	0.000000	0.000000	0.000000	-1.388189	-0.119698	0.458300	0.000000	0.000000	3.000000	50.000000	0.000000
21302.086781	-0.137959	0.555573	0.003492	65.373459	54.754948	100.373749	-1.666584	0.000000	0.098225	0.000000	0.000000	0.000000	-1.388189	-0.119698	0.458300	0.000000	0.000000	3.000000	50.000000	0.000000
21302.090114	-0.137959	0.555573	0.003492	65.373459	54.754948	100.373749	-1.666584	0.000000	0.098225	0.000000	0.000000	0.000000	-1.388189	-0.119698	0.458300	0.000000	0.000000	3.000000	50.000000	0.000000
21302.093447	-0.142664	0.555152	0.005115	65.176758	56.536537	101.785583	-1.897949	0.000000	0.174608	0.000000	0.000000	0.000000	-1.411618	-0.126287	0.486779	0.000000	0.000000	3.000000	50.000000	0.000000
21302.096781	-0.142664	0.555152	0.005115	65.176758	56.536537	101.785583	-1.897949	0.000000	0.174608	0.000000	0.000000	0.000000	-1.411618	-0.126287	0.486779	0.000000	0.000000	3.000000	50.000000	0.000000
21302.100114	-0.142664	0.555152	0.005115	65.176758	56.536537	101.785583	-1.897949	0.000000	0.174608	0.000000	0.000000	0.000000	-1.411618	-0.126287	0.486779	0.000000	0.000000	3.000000	50.000000	0.000000
21302.103447	-0.147447	0.554663	0.006818	64.950829	58.238491	103.172638	-2.133219	0.000000	0.255738	0.000000	0.000000	0.000000	-1.434735	-0.146604	0.510903	0.000000	0.000000	3.000000	50.000000	0.000000
21302.106781	-0.147447	0.554663	0.006818	64.950829	58.238491	103.172638	-2.133219	0.000000	0.255738	0.000000	0.000000	0.000000	-1.434735	-0.146604	0.510903	0.000000	0.000000	3.000000	50.000000	0.000000
21302.110114	-0.147447	0.554663	0.006818	64.950829	58.238491	103.172638	-2.133219	0.000000	0.255738	0.000000	0.000000	0.000000	-1.434735	-0.146604	0.510903	0.000000	0.000000	3.000000	50.000000	0.000000
21302.113447	-0.152285	0.554131	0.008601	64.697952	59.862072	104.371742	-2.372342	0.000000	0.340889	0.000000	0.000000	0.000000	-1.451444	-0.159625	0.534925	0.000000	0.000000	3.000000	50.000000	0.000000
21302.116781	-0.152285	0.554131	0.008601	64.697952	59.862072	104.371742	-2.372342	0.000000	0.340889	0.000000	0.000000	0.000000	-1.451444	-0.159625	0.534925	0.000000	0.000000	3.000000	50.000000	0.000000
21302.120114	-0.152285	0.554131	0.008601	64.697952	59.862072	104.371742	-2.372342	0.000000	0.340889	0.000000	0.000000	0.000000	-1.451444	-0.159625	0.534925	0.000000	0.000000	3.000000	50.000000	0.000000
21302.123447	-0.157209	0.553571	0.010472	64.423698	61.382378	105.375687	-2.614250	0.000000	0.430043	0.000000	0.000000	0.000000	-1.477110	-0.168034	0.561236	0.000000	0.000000	3.000000	50.000000	0.000000
21302.126781	-0.157209	0.553571	0.010472	64.423698	61.382378	105.375687	-2.614250	0.000000	0.430043	0.000000	0.000000	0.000000	-1.477110	-0.168034	0.561236	0.000000	0.000000	3.000000	50.000000	0.000000
21302.130114	-0.157209	0.553571	0.010472	64.423698	61.382378	105.375687	-2.614250	0.000000	0.430043	0.000000	0.000000	0.000000	-1.477110	-0.168034	0.561236	0.000000	0.000000	3.000000	50.000000	0.000000
21302.133447	-0.162134	0.552955	0.012395	64.127518	62.824600	106.360573	-2.860435	0.000000	0.523582	0.000000	0.000000	0.000000	-1.477716	-0.184665	0.576985	0.000000	0.000000	3.000000	50.000000	0.000000
21302.136781	-0.162134	0.552955	0.012395	64.127518	62.824600	106.360573	-2.860435	0.000000	0.523582	0.000000	0.000000	0.000000	-1.477716	-0.184665	0.576985	0.000000	0.000000	3.000000	50.000000	0.000000
21302.140114	-0.162134	0.552955	0.012395	64.127518	62.824600	106.360573	-2.860435	0.000000	0.523582	0.000000	0.000000	0.000000	-1.477716	-0.184665	0.576985	0.000000	0.000000	3.000000	50.000000	0.000000
21302.143447	-0.167011	0.552362	0.014440	63.815891	64.175171	107.264526	-3.106720	0.000000	0.619746	0.000000	0.000000	0.000000	-1.463111	-0.177835	0.613497	0.000000	0.000000	3.000000	50.000000	0.000000
21302.146781	-0.167011	0.552362	0.014440	63.815891	64.175171	107.264526	-3.106720	0.000000	0.619746	0.000000	0.000000	0.000000	-1.463111	-0.177835	0.613497	0.000000	0.000000	3.000000	50.000000	0.000000
21302.150114	-0.167011	0.552362	0.014440	63.815891	64.175171	107.264526	-3.106720	0.000000	0.619746	0.000000	0.000000	0.000000	-1.463111	-0.177835	0.613497	0.000000	0.000000	3.000000	50.000000	0.000000
21302.153447	-0.171769	0.551749	0.016553	63.490536	65.465553	108.019310	-3.350572	0.000000	0.721996	0.000000	0.000000	0.000000	-1.427313	-0.184136	0.633884	0.000000	0.000000	3.000000	50.000000	0.000000
21302.156781	-0.171769	0.551749	0.016553	63.490536	65.465553	108.019310	-3.350572	0.000000	0.721996	0.000000	0.000000	0.000000	-1.427313	-0.184136	0.633884	0.000000	0.000000	3.000000	50.000000	0.000000
21302.160114	-0.171769	0.551749	0.016553	63.490536	65.465553	108.019310	-3.350572	0.000000	0.721996	0.000000	0.000000	0.000000	-1.427313	-0.184136	0.633884	0.000000	0.000000	3.000000	50.000000	0.000000
21302.163447	-0.176408	0.551184	0.018812	63.150448	66.668839	108.573387	-3.588458	0.000000	0.827643	0.000000	0.000000	0.000000	-1.391554	-0.169512	0.677871	0.000000	0.000000	3.000000	50.000000	0.000000
21302.166781	-0.176408	0.551184	0.018812	63.150448	66.668839	108.573387	-3.588458	0.000000	0.827643	0.000000	0.000000	0.000000	-1.391554	-0.169512	0.677871	0.000000	0.000000	3.000000	50.000000	0.000000
21302.170114	-0.176408	0.551184	0.018812	63.150448	66.668839	108.573387	-3.588458	0.000000	0.827643	0.000000	0.000000	0.000000	-1.391554	-0.169512	0.677871	0.000000	0.000000	3.000000	50.000000	0.000000
21302.173447	-0.180963	0.550677	0.021184	62.805149	67.779175	108.979111	-3.820383	0.000000	0.940622	0.000000	0.000000	0.000000	-1.366650	-0.151938	0.711357	0.000000	0.000000	3.000000	50.000000	0.000000
21302.176781	-0.180963	0.550677	0.021184	62.805149	67.779175	108.979111	-3.820383	0.000000	0.940622	0.000000	0.000000	0.000000	-1.366650	-0.151938	0.711357	0.000000	0.000000	3.000000	50.000000	0.000000
21302.180114	-0.180963	0.550677	0.021184	62.805149	67.779175	108.979111	-3.820383	0.000000	0.940622	0.000000	0.000000	0.000000	-1.366650	-0.151938	0.711357	0.000000	0.000000	3.000000	50.000000	0.000000
21302.183447	-0.185295	0.550159	0.023647	62.465435	68.819099	109.386307	-4.048158	0.000000	1.059181	0.000000	0.000000	0.000000	-1.299543	-0.155511	0.739048	0.000000	0.000000	3.000000	50.000000	0.000000
21302.186781	-0.185295	0.550159	0.023647	62.465435	68.819099	109.386307	-4.048158	0.000000	1.059181	0.000000	0.000000	0.000000	-1.299543	-0.155511	0.739048	0.000000	0.000000	3.000000	50.000000	0.000000
21302.190114	-0.185295	0.550159	0.023647	62.465435	68.819099	109.386307	-4.048158	0.000000	1.059181	0.000000	0.000000	0.000000	-1.299543	-0.155511	0.739048	0.000000	0.000000	3.000000	50.000000	0.000000
21302.193447	-0.189403	0.549674	0.026221	62.164490	69.767006	109.775017	-4.264749	0.000000	1.182356	0.000000	0.000000	0.000000	-1.232551	-0.145327	0.772141	0.000000	0.000000	3.000000	50.000000	0.000000
21302.196781	-0.189403	0.549674	0.026221	62.164490	69.767006	109.775017	-4.264749	0.000000	1.182356	0.000000	0.000000	0.000000	-1.232551	-0.145327	0.772141	0.000000	0.000000	3.000000	50.000000	0.000000
21302.200114	-0.189403	0.549674	0.026221	62.164490	69.767006	109.775017	-4.264749	0.000000	1.182356	0.000000	0.000000	0.000000	-1.232551	-0.145327	0.772141	0.000000	0.000000	3.000000	50.000000	0.000000
21302.203447	-0.193406	0.549238	0.028949	61.932022	70.652718	110.091225	-4.470174	0.000000	1.311046	0.000000	0.000000	0.000000	-1.200874	-0.130816	0.818318	0.000000	0.000000	3.000000	50.000000	0.000000
21302.206781	-0.193406	0.549238	0.028949	61.932022	70.652718	110.091225	-4.470174	0.000000	1.311046	0.000000	0.000000	0.000000	-1.200874	-0.130816	0.818318	0.000000	0.000000	3.000000	50.000000	0.000000
21302.210114	-0.193406	0.549238	0.028949	61.932022	70.652718	110.091225	-4.470174	0.000000	1.311046	0.000000	0.000000	0.000000	-1.200874	-0.130816	0.818318	0.000000	0.000000	3.000000	50.000000	0.000000
21302.213447	-0.197217	0.548844	0.031824	61.807434	71.536041	110.471642	-4.670320	0.000000	1.447432	0.000000	0.000000	0.000000	-1.143196	-0.118355	0.862491	0.000000	0.000000	3.000000	50.000000	0.000000
21302.216781	-0.197217	0.548844	0.031824	61.807434	71.536041	110.471642	-4.670320	0.000000	1.447432	0.000000	0.000000	0.000000	-1.143196	-0.118355	0.862491	0.000000	0.000000	3.000000	50.000000	0.000000
21302.220114	-0.197217	0.548844	0.031824	61.807434	71.536041	110.471642	-4.670320	0.000000	1.447432	0.000000	0.000000	0.000000	-1.143196	-0.118355	0.862491	0.000000	0.000000	3.000000	50.000000	0.000000
21302.223447	-0.200708	0.548473	0.034882	61.810631	72.447929	110.959259	-4.751883	0.000000	1.555510	0.000000	0.000000	0.000000	-1.047297	-0.111234	0.917418	0.000000	0.000000	3.000000	50.000000	0.000000
21302.226781	-0.200708	0.548473	0.034882	61.810631	72.447929	110.959259	-4.751883	0.000000	1.555510	0.000000	0.000000	0.000000	-1.047297	-0.111234	0.917418	0.000000	0.000000	3.000000	50.000000	0.000000
21302.230114	-0.200708	0.548473	0.034882	61.810631	72.447929	110.959259	-4.751883	0.000000	1.555510	0.000000	0.000000	0.000000	-1.047297	-0.111234	0.917418	0.000000	0.000000	3.000000	50.000000	0.000000
21302.233447	-0.203903	0.548149	0.038069	61.978817	73.435257	111.508888	-4.724623	0.000000	1.636441	0.000000	0.000000	0.000000	-0.958376	-0.097315	0.956152	0.000000	0.000000	3.000000	50.000000	0.000000
21302.236781	-0.203903	0.548149	0.038069	61.978817	73.435257	111.508888	-4.724623	0.000000	1.636441	0.000000	0.000000	0.000000	-0.958376	-0.097315	0.956152	0.000000	0.000000	3.000000	50.000000	0.000000
21302.240114	-0.203903	0.548149	0.038069	61.978817	73.435257	111.508888	-4.724623	0.000000	1.636441	0.000000	0.000000	0.000000	-0.958376	-0.097315	0.956152	0.000000	0.000000	3.000000	50.000000	0.000000
21302.243447	-0.206786	0.547878	0.041437	62.339466	74.550011	112.047546	-4.694801	0.000000	1.720127	0.000000	0.000000	0.000000	-0.864940	-0.081065	1.010484	0.000000	0.000000	3.000000	50.000000	0.000000
21302.246781	-0.206786	0.547878	0.041437	62.339466	74.550011	112.047546	-4.694801	0.000000	1.720127	0.000000	0.000000	0.000000	-0.864940	-0.081065	1.010484	0.000000	0.000000	3.000000	50.000000	0.000000
21302.250114	-0.206786	0.547878	0.041437	62.339466	74.550011	112.047546	-4.694801	0.000000	1.720127	0.000000	0.000000	0.000000	-0.864940	-0.081065	1.010484	0.000000	0.000000	3.000000	50.000000	0.000000
21302.253447	-0.209310	0.547691	0.044894	62.848438	75.741920	112.536530	-4.661359	0.000000	1.808793	0.000000	0.000000	0.000000	-0.757136	-0.056094	1.037051	0.000000	0.000000	3.000000	50.000000	0.000000
21302.256781	-0.209310	0.547691	0.044894	62.848438	75.741920	112.536530	-4.661359	0.000000	1.808793	0.000000	0.000000	0.000000	-0.757136	-0.056094	1.037051	0.000000	0.000000	3.000000	50.000000	0.000000
21302.260114	-0.209310	0.547691	0.044894	62.848438	75.741920	112.536530	-4.661359	0.000000	1.808793	0.000000	0.000000	0.000000	-0.757136	-0.056094	1.037051	0.000000	0.000000	3.000000	50.000000	0.000000
21302.263447	-0.211490	0.547590	0.048435	63.430191	76.926506	112.967758	-4.625114	0.000000	1.899558	0.000000	0.000000	0.000000	-0.654247	-0.030341	1.062293	0.000000	0.000000	3.000000	50.000000	0.000000
21302.266781	-0.211490	0.547590	0.048435	63.430191	76.926506	112.967758	-4.625114	0.000000	1.899558	0.000000	0.000000	0.000000	-0.654247	-0.030341	1.062293	0.000000	0.000000	3.000000	50.000000	0.000000
21302.270114	-0.211490	0.547590	0.048435	63.430191	76.926506	112.967758	-4.625114	0.000000	1.899558	0.000000	0.000000	0.000000	-0.654247	-0.030341	1.062293	0.000000	0.000000	3.000000	50.000000	0.000000
21302.273447	-0.213332	0.547541	0.052023	64.008415	78.010384	113.316383	-4.585939	0.000000	1.992277	0.000000	0.000000	0.000000	-0.552505	-0.014791	1.076430	0.000000	0.000000	3.000000	50.000000	0.000000
21302.276781	-0.213332	0.547541	0.052023	64.008415	78.010384	113.316383	-4.585939	0.000000	1.992277	0.000000	0.000000	0.000000	-0.552505	-0.014791	1.076430	0.000000	0.000000	3.000000	50.000000	0.000000
21302.280114	-0.213332	0.547541	0.052023	64.008415	78.010384	113.316383	-4.585939	0.000000	1.992277	0.000000	0.000000	0.000000	-0.552505	-0.014791	1.076430	0.000000	0.000000	3.000000	50.000000	0.000000
21302.283447	-0.214868	0.547557	0.055622	64.546570	78.987335	113.604721	-4.544121	0.000000	2.085897	0.000000	0.000000	0.000000	-0.460864	0.004959	1.079589	0.000000	0.000000	3.000000	50.000000	0.000000
21302.286781	-0.214868	0.547557	0.055622	64.546570	78.987335	113.604721	-4.544121	0.000000	2.085897	0.000000	0.000000	0.000000	-0.460864	0.004959	1.079589	0.000000	0.000000	3.000000	50.000000	0.000000
21302.290114	-0.214868	0.547557	0.055622	64.546570	78.987335	113.604721	-4.544121	0.000000	2.085897	0.000000	0.000000	0.000000	-0.460864	0.004959	1.079589	0.000000	0.000000	3.000000	50.000000	0.000000
21302.293447	-0.216147	0.547623	0.059086	65.049149	79.836487	113.818123	-4.500177	0.000000	2.179083	0.000000	0.000000	0.000000	-0.383586	0.019818	1.039261	0.000000	0.000000	3.000000	50.000000	0.000000
21302.296781	-0.216147	0.547623	0.059086	65.049149	79.836487	113.818123	-4.500177	0.000000	2.179083	0.000000	0.000000	0.000000	-0.383586	0.019818	1.039261	0.000000	0.000000	3.000000	50.000000	0.000000
21302.300114	-0.216147	0.547623	0.059086	65.049149	79.836487	113.818123	-4.500177	0.000000	2.179083	0.000000	0.000000	0.000000	-0.383586	0.019818	1.039261	0.000000	0.000000	3.000000	50.000000	0.000000
21302.303447	-0.217200	0.547699	0.062433	65.572037	80.634399	113.984573	-4.456490	0.000000	2.267091	0.000000	0.000000	0.000000	-0.316061	0.022582	1.004166	0.000000	0.000000	3.000000	50.000000	0.000000
21302.306781	-0.217200	0.547699	0.062433	65.572037	80.634399	113.984573	-4.456490	0.000000	2.267091	0.000000	0.000000	0.000000	-0.316061	0.022582	1.004166	0.000000	0.000000	3.000000	50.000000	0.000000
21302.310114	-0.217200	0.547699	0.062433	65.572037	80.634399	113.984573	-4.456490	0.000000	2.267091	0.000000	0.000000	0.000000	-0.316061	0.022582	1.004166	0.000000	0.000000	3.000000	50.000000	0.000000
21302.313447	-0.218004	0.547791	0.065610	66.120537	81.425873	114.137619	-4.412918	0.000000	2.350778	0.000000	0.000000	0.000000	-0.241039	0.027720	0.953165	0.000000	0.000000	3.000000	50.000000	0.000000
21302.316781	-0.218004	0.547791	0.065610	66.120537	81.425873	114.137619	-4.412918	0.000000	2.350778	0.000000	0.000000	0.000000	-0.241039	0.027720	0.953165	0.000000	0.000000	3.000000	50.000000	0.000000
21302.320114	-0.218004	0.547791	0.065610	66.120537	81.425873	114.137619	-4.412918	0.000000	2.350778	0.000000	0.000000	0.000000	-0.241039	0.027720	0.953165	0.000000	0.000000	3.000000	50.000000	0.000000
21302.323447	-0.218481	0.547903	0.068651	66.674789	82.153084	114.235924	-4.369959	0.000000	2.429703	0.000000	0.000000	0.000000	-0.143186	0.033439	0.912273	0.000000	0.000000	3.000000	50.000000	0.000000
21302.326781	-0.218481	0.547903	0.068651	66.674789	82.153084	114.235924	-4.369959	0.000000	2.429703	0.000000	0.000000	0.000000	-0.143186	0.033439	0.912273	0.000000	0.000000	3.000000	50.000000	0.000000
21302.330114	-0.218481	0.547903	0.068651	66.674789	82.153084	114.235924	-4.369959	0.000000	2.429703	0.000000	0.000000	0.000000	-0.143186	0.033439	0.912273	0.000000	0.000000	3.000000	50.000000	0.000000
21302.333447	-0.218645	0.548041	0.071593	67.225815	82.688950	114.180618	-4.326231	0.000000	2.506736	0.000000	0.000000	0.000000	-0.049046	0.041511	0.882630	0.000000	0.000000	3.000000	50.000000	0.000000
21302.336781	-0.218645	0.548041	0.071593	67.225815	82.688950	114.180618	-4.326231	0.000000	2.506736	0.000000	0.000000	0.000000	-0.049046	0.041511	0.882630	0.000000	0.000000	3.000000	50.000000	0.000000
21302.340114	-0.218645	0.548041	0.071593	67.225815	82.688950	114.180618	-4.326231	0.000000	2.506736	0.000000	0.000000	0.000000	-0.049046	0.041511	0.882630	0.000000	0.000000	3.000000	50.000000	0.000000
21302.343447	-0.218471	0.548183	0.074387	67.769356	83.084442	114.009720	-4.280979	0.000000	2.583256	0.000000	0.000000	0.000000	0.051955	0.042654	0.838237	0.000000	0.000000	3.000000	50.000000	0.000000
21302.346781	-0.218471	0.548183	0.074387	67.769356	83.084442	114.009720	-4.280979	0.000000	2.583256	0.000000	0.000000	0.000000	0.051955	0.042654	0.838237	0.000000	0.000000	3.000000	50.000000	0.000000
21302.350114	-0.218471	0.548183	0.074387	67.769356	83.084442	114.009720	-4.280979	0.000000	2.583256	0.000000	0.000000	0.000000	0.051955	0.042654	0.838237	0.000000	0.000000	3.000000	50.000000	0.000000
21302.353447	-0.218114	0.548374	0.077049	68.352776	83.314957	113.682152	-4.234476	0.000000	2.658799	0.000000	0.000000	0.000000	0.107259	0.057190	0.798323	0.000000	0.000000	3.000000	50.000000	0.000000
21302.356781	-0.218114	0.548374	0.077049	68.352776	83.314957	113.682152	-4.234476	0.000000	2.658799	0.000000	0.000000	0.000000	0.107259	0.057190	0.798323	0.000000	0.000000	3.000000	50.000000	0.000000
21302.360114	-0.218114	0.548374	0.077049	68.352776	83.314957	113.682152	-4.234476	0.000000	2.658799	0.000000	0.000000	0.000000	0.107259	0.057190	0.798323	0.000000	0.000000	3.000000	50.000000	0.000000
21302.363447	-0.217485	0.548545	0.079582	69.028778	83.244385	113.048538	-4.187766	0.000000	2.731779	0.000000	0.000000	0.000000	0.188578	0.051385	0.760079	0.000000	0.000000	3.000000	50.000000	0.000000
21302.366781	-0.217485	0.548545	0.079582	69.028778	83.244385	113.048538	-4.187766	0.000000	2.731779	0.000000	0.000000	0.000000	0.188578	0.051385	0.760079	0.000000	0.000000	3.000000	50.000000	0.000000
21302.370114	-0.217485	0.548545	0.079582	69.028778	83.244385	113.048538	-4.187766	0.000000	2.731779	0.000000	0.000000	0.000000	0.188578	0.051385	0.760079	0.000000	0.000000	3.000000	50.000000	0.000000
21302.373447	-0.216679	0.548786	0.081998	69.789124	82.728523	111.982285	-4.139671	0.000000	2.804127	0.000000	0.000000	0.000000	0.242029	0.072211	0.724900	0.000000	0.000000	3.000000	50.000000	0.000000
21302.376781	-0.216679	0.548786	0.081998	69.789124	82.728523	111.982285	-4.139671	0.000000	2.804127	0.000000	0.000000	0.000000	0.242029	0.072211	0.724900	0.000000	0.000000	3.000000	50.000000	0.000000
21302.380114	-0.216679	0.548786	0.081998	69.789124	82.728523	111.982285	-4.139671	0.000000	2.804127	0.000000	0.000000	0.000000	0.242029	0.072211	0.724900	0.000000	0.000000	3.000000	50.000000	0.000000
21302.383447	-0.215575	0.549052	0.084373	70.577820	81.789566	110.513283	-4.090825	0.000000	2.874918	0.000000	0.000000	0.000000	0.331018	0.079986	0.712365	0.000000	0.000000	3.000000	50.000000	0.000000
21302.386781	-0.215575	0.549052	0.084373	70.577820	81.789566	110.513283	-4.090825	0.000000	2.874918	0.000000	0.000000	0.000000	0.331018	0.079986	0.712365	0.000000	0.000000	3.000000	50.000000	0.000000
21302.390114	-0.215575	0.549052	0.084373	70.577820	81.789566	110.513283	-4.090825	0.000000	2.874918	0.000000	0.000000	0.000000	0.331018	0.079986	0.712365	0.000000	0.000000	3.000000	50.000000	0.000000
21302.393447	-0.214176	0.549384	0.086635	71.360580	80.571075	108.766510	-4.038383	0.000000	2.948129	0.000000	0.000000	0.000000	0.419731	0.099612	0.678540	0.000000	0.000000	3.000000	50.000000	0.000000
21302.396781	-0.214176	0.549384	0.086635	71.360580	80.571075	108.766510	-4.038383	0.000000	2.948129	0.000000	0.000000	0.000000	0.419731	0.099612	0.678540	0.000000	0.000000	3.000000	50.000000	0.000000
21302.400114	-0.214176	0.549384	0.086635	71.360580	80.571075	108.766510	-4.038383	0.000000	2.948129	0.000000	0.000000	0.000000	0.419731	0.099612	0.678540	0.000000	0.000000	3.000000	50.000000	0.000000
21302.403447	-0.212445	0.549757	0.088842	72.120537	79.250427	106.891068	-3.983146	0.000000	3.022341	0.000000	0.000000	0.000000	0.519393	0.111671	0.662193	0.000000	0.000000	3.000000	50.000000	0.000000
21302.406781	-0.212445	0.549757	0.088842	72.120537	79.250427	106.891068	-3.983146	0.000000	3.022341	0.000000	0.000000	0.000000	0.519393	0.111671	0.662193	0.000000	0.000000	3.000000	50.000000	0.000000
21302.410114	-0.212445	0.549757	0.088842	72.120537	79.250427	106.891068	-3.983146	0.000000	3.022341	0.000000	0.000000	0.000000	0.519393	0.111671	0.662193	0.000000	0.000000	3.000000	50.000000	0.000000
21302.413447	-0.210411	0.550177	0.090917	72.871048	77.893242	104.946877	-3.923227	0.000000	3.099724	0.000000	0.000000	0.000000	0.610063	0.126051	0.622605	0.000000	0.000000	3.000000	50.000000	0.000000
21302.416781	-0.210411	0.550177	0.090917	72.871048	77.893242	104.946877	-3.923227	0.000000	3.099724	0.000000	0.000000	0.000000	0.610063	0.126051	0.622605	0.000000	0.000000	3.000000	50.000000	0.000000
21302.420114	-0.210411	0.550177	0.090917	72.871048	77.893242	104.946877	-3.923227	0.000000	3.099724	0.000000	0.000000	0.000000	0.610063	0.126051	0.622605	0.000000	0.000000	3.000000	50.000000	0.000000
21302.423447	-0.208121	0.550670	0.092898	73.612808	76.548874	103.101151	-3.859813	0.000000	3.178340	0.000000	0.000000	0.000000	0.686983	0.148028	0.594273	0.000000	0.000000	3.000000	50.000000	0.000000
21302.426781	-0.208121	0.550670	0.092898	73.612808	76.548874	103.101151	-3.859813	0.000000	3.178340	0.000000	0.000000	0.000000	0.686983	0.148028	0.594273	0.000000	0.000000	3.000000	50.000000	0.000000
21302.430114	-0.208121	0.550670	0.092898	73.612808	76.548874	103.101151	-3.859813	0.000000	3.178340	0.000000	0.000000	0.000000	0.686983	0.148028	0.594273	0.000000	0.000000	3.000000	50.000000	0.000000
21302.433447	-0.205583	0.551224	0.094802	74.346367	75.199318	101.446968	-3.792415	0.000000	3.258464	0.000000	0.000000	0.000000	0.761529	0.166174	0.571063	0.000000	0.000000	3.000000	50.000000	0.000000
21302.436781	-0.205583	0.551224	0.094802	74.346367	75.199318	101.446968	-3.792415	0.000000	3.258464	0.000000	0.000000	0.000000	0.761529	0.166174	0.571063	0.000000	0.000000	3.000000	50.000000	0.000000
21302.440114	-0.205583	0.551224	0.094802	74.346367	75.199318	101.446968	-3.792415	0.000000	3.258464	0.000000	0.000000	0.000000	0.761529	0.166174	0.571063	0.000000	0.000000	3.000000	50.000000	0.000000
21302.443447	-0.202804	0.551826	0.096645	75.067650	73.762306	99.998428	-3.720369	0.000000	3.340487	0.000000	0.000000	0.000000	0.833785	0.180434	0.552896	0.000000	0.000000	3.000000	50.000000	0.000000
21302.446781	-0.202804	0.551826	0.096645	75.067650	73.762306	99.998428	-3.720369	0.000000	3.340487	0.000000	0.000000	0.000000	0.833785	0.180434	0.552896	0.000000	0.000000	3.000000	50.000000	0.000000
21302.450114	-0.202804	0.551826	0.096645	75.067650	73.762306	99.998428	-3.720369	0.000000	3.340487	0.000000	0.000000	0.000000	0.833785	0.180434	0.552896	0.000000	0.000000	3.000000	50.000000	0.000000
21302.453447	-0.199775	0.552500	0.098484	75.782516	72.188377	98.124306	-3.642969	0.000000	3.424730	0.000000	0.000000	0.000000	0.908462	0.202270	0.551618	0.000000	0.000000	3.000000	50.000000	0.000000
21302.456781	-0.199775	0.552500	0.098484	75.782516	72.188377	98.124306	-3.642969	0.000000	3.424730	0.000000	0.000000	0.000000	0.908462	0.202270	0.551618	0.000000	0.000000	3.000000	50.000000	0.000000
21302.460114	-0.199775	0.552500	0.098484	75.782516	72.188377	98.124306	-3.642969	0.000000	3.424730	0.000000	0.000000	0.000000	0.908462	0.202270	0.551618	0.000000	0.000000	3.000000	50.000000	0.000000
21302.463447	-0.196519	0.553208	0.100374	76.458481	70.429031	96.037949	-3.558493	0.000000	3.512424	0.000000	0.000000	0.000000	0.977044	0.212325	0.567157	0.000000	0.000000	3.000000	50.000000	0.000000
21302.466781	-0.196519	0.553208	0.100374	76.458481	70.429031	96.037949	-3.558493	0.000000	3.512424	0.000000	0.000000	0.000000	0.977044	0.212325	0.567157	0.000000	0.000000	3.000000	50.000000	0.000000
21302.470114	-0.196519	0.553208	0.100374	76.458481	70.429031	96.037949	-3.558493	0.000000	3.512424	0.000000	0.000000	0.000000	0.977044	0.212325	0.567157	0.000000	0.000000	3.000000	50.000000	0.000000
21302.473447	-0.193113	0.553917	0.102290	77.090515	68.489243	94.278076	-3.465635	0.000000	3.604077	0.000000	0.000000	0.000000	1.021797	0.212714	0.574754	0.000000	0.000000	3.000000	50.000000	0.000000
21302.476781	-0.193113	0.553917	0.102290	77.090515	68.489243	94.278076	-3.465635	0.000000	3.604077	0.000000	0.000000	0.000000	1.021797	0.212714	0.574754	0.000000	0.000000	3.000000	50.000000	0.000000
21302.480114	-0.193113	0.553917	0.102290	77.090515	68.489243	94.278076	-3.465635	0.000000	3.604077	0.000000	0.000000	0.000000	1.021797	0.212714	0.574754	0.000000	0.000000	3.000000	50.000000	0.000000
21302.483447	-0.189593	0.554665	0.104250	77.709114	66.395203	92.694740	-3.365771	0.000000	3.697512	0.000000	0.000000	0.000000	1.055860	0.224668	0.587928	0.000000	0.000000	3.000000	50.000000	0.000000
21302.486781	-0.189593	0.554665	0.104250	77.709114	66.395203	92.694740	-3.365771	0.000000	3.697512	0.000000	0.000000	0.000000	1.055860	0.224668	0.587928	0.000000	0.000000	3.000000	50.000000	0.000000
21302.490114	-0.189593	0.554665	0.104250	77.709114	66.395203	92.694740	-3.365771	0.000000	3.697512	0.000000	0.000000	0.000000	1.055860	0.224668	0.587928	0.000000	0.000000	3.000000	50.000000	0.000000
21302.493447	-0.185846	0.555435	0.106271	78.317657	64.292831	91.129524	-3.258904	0.000000	3.792037	0.000000	0.000000	0.000000	1.123997	0.230902	0.606510	0.000000	0.000000	3.000000	50.000000	0.000000
21302.496781	-0.185846	0.555435	0.106271	78.317657	64.292831	91.129524	-3.258904	0.000000	3.792037	0.000000	0.000000	0.000000	1.123997	0.230902	0.606510	0.000000	0.000000	3.000000	50.000000	0.000000
21302.500114	-0.185846	0.555435	0.106271	78.317657	64.292831	91.129524	-3.258904	0.000000	3.792037	0.000000	0.000000	0.000000	1.123997	0.230902	0.606510	0.000000	0.000000	3.000000	50.000000	0.000000
21302.503447	-0.181999	0.556206	0.108292	78.893776	62.133495	89.387474	-3.141945	0.000000	3.889497	0.000000	0.000000	0.000000	1.154068	0.231335	0.606272	0.000000	0.000000	3.000000	50.000000	0.000000
21302.506781	-0.181999	0.556206	0.108292	78.893776	62.133495	89.387474	-3.141945	0.000000	3.889497	0.000000	0.000000	0.000000	1.154068	0.231335	0.606272	0.000000	0.000000	3.000000	50.000000	0.000000
21302.510114	-0.181999	0.556206	0.108292	78.893776	62.133495	89.387474	-3.141945	0.000000	3.889497	0.000000	0.000000	0.000000	1.154068	0.231335	0.606272	0.000000	0.000000	3.000000	50.000000	0.000000
21302.513447	-0.178034	0.557018	0.110349	79.408043	59.943401	87.344254	-3.018348	0.000000	3.986173	0.000000	0.000000	0.000000	1.189575	0.243406	0.617055	0.000000	0.000000	3.000000	50.000000	0.000000
21302.516781	-0.178034	0.557018	0.110349	79.408043	59.943401	87.344254	-3.018348	0.000000	3.986173	0.000000	0.000000	0.000000	1.189575	0.243406	0.617055	0.000000	0.000000	3.000000	50.000000	0.000000
21302.520114	-0.178034	0.557018	0.110349	79.408043	59.943401	87.344254	-3.018348	0.000000	3.986173	0.000000	0.000000	0.000000	1.189575	0.243406	0.617055	0.000000	0.000000	3.000000	50.000000	0.000000
21302.523447	-0.173944	0.557850	0.112424	79.825600	57.785339	85.265587	-2.886888	0.000000	4.082386	0.000000	0.000000	0.000000	1.226969	0.249742	0.622565	0.000000	0.000000	3.000000	50.000000	0.000000
21302.526781	-0.173944	0.557850	0.112424	79.825600	57.785339	85.265587	-2.886888	0.000000	4.082386	0.000000	0.000000	0.000000	1.226969	0.249742	0.622565	0.000000	0.000000	3.000000	50.000000	0.000000
21302.530114	-0.173944	0.557850	0.112424	79.825600	57.785339	85.265587	-2.886888	0.000000	4.082386	0.000000	0.000000	0.000000	1.226969	0.249742	0.622565	0.000000	0.000000	3.000000	50.000000	0.000000
21302.533447	-0.169789	0.558690	0.114520	80.147232	55.743244	83.312515	-2.747586	0.000000	4.177412	0.000000	0.000000	0.000000	1.246665	0.252110	0.628573	0.000000	0.000000	3.000000	50.000000	0.000000
21302.536781	-0.169789	0.558690	0.114520	80.147232	55.743244	83.312515	-2.747586	0.000000	4.177412	0.000000	0.000000	0.000000	1.246665	0.252110	0.628573	0.000000	0.000000	3.000000	50.000000	0.000000
21302.540114	-0.169789	0.558690	0.114520	80.147232	55.743244	83.312515	-2.747586	0.000000	4.177412	0.000000	0.000000	0.000000	1.246665	0.252110	0.628573	0.000000	0.000000	3.000000	50.000000	0.000000
21302.543447	-0.165489	0.559558	0.116672	80.397659	54.069347	81.666229	-2.601942	0.000000	4.269649	0.000000	0.000000	0.000000	1.289929	0.260413	0.645767	0.000000	0.000000	3.000000	50.000000	0.000000
21302.546781	-0.165489	0.559558	0.116672	80.397659	54.069347	81.666229	-2.601942	0.000000	4.269649	0.000000	0.000000	0.000000	1.289929	0.260413	0.645767	0.000000	0.000000	3.000000	50.000000	0.000000
21302.550114	-0.165489	0.559558	0.116672	80.397659	54.069347	81.666229	-2.601942	0.000000	4.269649	0.000000	0.000000	0.000000	1.289929	0.260413	0.645767	0.000000	0.000000	3.000000	50.000000	0.000000
21302.553447	-0.161110	0.560395	0.118910	80.613930	52.773388	80.278954	-2.447356	0.000000	4.360098	0.000000	0.000000	0.000000	1.313659	0.251062	0.671286	0.000000	0.000000	3.000000	50.000000	0.000000
21302.556781	-0.161110	0.560395	0.118910	80.613930	52.773388	80.278954	-2.447356	0.000000	4.360098	0.000000	0.000000	0.000000	1.313659	0.251062	0.671286	0.000000	0.000000	3.000000	50.000000	0.000000
21302.560114	-0.161110	0.560395	0.118910	80.613930	52.773388	80.278954	-2.447356	0.000000	4.360098	0.000000	0.000000	0.000000	1.313659	0.251062	0.671286	0.000000	0.000000	3.000000	50.000000	0.000000
21302.563447	-0.156737	0.561188	0.121229	80.826027	51.816647	79.318581	-2.285454	0.000000	4.447101	0.000000	0.000000	0.000000	1.311926	0.237733	0.695737	0.000000	0.000000	3.000000	50.000000	0.000000
21302.566781	-0.156737	0.561188	0.121229	80.826027	51.816647	79.318581	-2.285454	0.000000	4.447101	0.000000	0.000000	0.000000	1.311926	0.237733	0.695737	0.000000	0.000000	3.000000	50.000000	0.000000
21302.570114	-0.156737	0.561188	0.121229	80.826027	51.816647	79.318581	-2.285454	0.000000	4.447101	0.000000	0.000000	0.000000	1.311926	0.237733	0.695737	0.000000	0.000000	3.000000	50.000000	0.000000
21302.573447	-0.152336	0.561916	0.123622	81.053741	50.865665	78.500008	-2.119443	0.000000	4.528572	0.000000	0.000000	0.000000	1.320428	0.218500	0.717919	0.000000	0.000000	3.000000	50.000000	0.000000
21302.576781	-0.152336	0.561916	0.123622	81.053741	50.865665	78.500008	-2.119443	0.000000	4.528572	0.000000	0.000000	0.000000	1.320428	0.218500	0.717919	0.000000	0.000000	3.000000	50.000000	0.000000
21302.580114	-0.152336	0.561916	0.123622	81.053741	50.865665	78.500008	-2.119443	0.000000	4.528572	0.000000	0.000000	0.000000	1.320428	0.218500	0.717919	0.000000	0.000000	3.000000	50.000000	0.000000
21302.583447	-0.147936	0.562567	0.126102	81.309593	49.996605	77.828697	-1.949274	0.000000	4.604382	0.000000	0.000000	0.000000	1.319828	0.195197	0.744004	0.000000	0.000000	3.000000	50.000000	0.000000
21302.586781	-0.147936	0.562567	0.126102	81.309593	49.996605	77.828697	-1.949274	0.000000	4.604382	0.000000	0.000000	0.000000	1.319828	0.195197	0.744004	0.000000	0.000000	3.000000	50.000000	0.000000
21302.590114	-0.147936	0.562567	0.126102	81.309593	49.996605	77.828697	-1.949274	0.000000	4.604382	0.000000	0.000000	0.000000	1.319828	0.195197	0.744004	0.000000	0.000000	3.000000	50.000000	0.000000
21302.593447	-0.143498	0.563094	0.128512	81.619858	50.254791	78.123619	-1.776653	0.000000	4.673704	0.000000	0.000000	0.000000	1.331600	0.158134	0.723049	0.000000	0.000000	3.000000	50.000000	0.000000
21302.596781	-0.143498	0.563094	0.128512	81.619858	50.254791	78.123619	-1.776653	0.000000	4.673704	0.000000	0.000000	0.000000	1.331600	0.158134	0.723049	0.000000	0.000000	3.000000	50.000000	0.000000
21302.600114	-0.143498	0.563094	0.128512	81.619858	50.254791	78.123619	-1.776653	0.000000	4.673704	0.000000	0.000000	0.000000	1.331600	0.158134	0.723049	0.000000	0.000000	3.000000	50.000000	0.000000
21302.603447	-0.139069	0.563529	0.130932	81.966812	52.093937	80.140320	-1.603017	0.000000	4.736068	0.000000	0.000000	0.000000	1.328507	0.130618	0.725909	0.000000	0.000000	3.000000	50.000000	0.000000
21302.606781	-0.139069	0.563529	0.130932	81.966812	52.093937	80.140320	-1.603017	0.000000	4.736068	0.000000	0.000000	0.000000	1.328507	0.130618	0.725909	0.000000	0.000000	3.000000	50.000000	0.000000
21302.610114	-0.139069	0.563529	0.130932	81.966812	52.093937	80.140320	-1.603017	0.000000	4.736068	0.000000	0.000000	0.000000	1.328507	0.130618	0.725909	0.000000	0.000000	3.000000	50.000000	0.000000
21302.613447	-0.134613	0.563899	0.133327	82.253876	54.951134	83.466469	-1.429675	0.000000	4.791245	0.000000	0.000000	0.000000	1.336826	0.110865	0.718511	0.000000	0.000000	3.000000	50.000000	0.000000
21302.616781	-0.134613	0.563899	0.133327	82.253876	54.951134	83.466469	-1.429675	0.000000	4.791245	0.000000	0.000000	0.000000	1.336826	0.110865	0.718511	0.000000	0.000000	3.000000	50.000000	0.000000
21302.620114	-0.134613	0.563899	0.133327	82.253876	54.951134	83.466469	-1.429675	0.000000	4.791245	0.000000	0.000000	0.000000	1.336826	0.110865	0.718511	0.000000	0.000000	3.000000	50.000000	0.000000
21302.623447	-0.130161	0.564228	0.135839	82.406898	58.161808	87.218109	-1.256404	0.000000	4.839571	0.000000	0.000000	0.000000	1.335777	0.098712	0.753654	0.000000	0.000000	3.000000	50.000000	0.000000
21302.626781	-0.130161	0.564228	0.135839	82.406898	58.161808	87.218109	-1.256404	0.000000	4.839571	0.000000	0.000000	0.000000	1.335777	0.098712	0.753654	0.000000	0.000000	3.000000	50.000000	0.000000
21302.630114	-0.130161	0.564228	0.135839	82.406898	58.161808	87.218109	-1.256404	0.000000	4.839571	0.000000	0.000000	0.000000	1.335777	0.098712	0.753654	0.000000	0.000000	3.000000	50.000000	0.000000
21302.633447	-0.125636	0.564503	0.138409	82.465370	61.240433	90.731850	-1.083763	0.000000	4.881133	0.000000	0.000000	0.000000	1.357261	0.082533	0.770995	0.000000	0.000000	3.000000	50.000000	0.000000
21302.636781	-0.125636	0.564503	0.138409	82.465370	61.240433	90.731850	-1.083763	0.000000	4.881133	0.000000	0.000000	0.000000	1.357261	0.082533	0.770995	0.000000	0.000000	3.000000	50.000000	0.000000
21302.640114	-0.125636	0.564503	0.138409	82.465370	61.240433	90.731850	-1.083763	0.000000	4.881133	0.000000	0.000000	0.000000	1.357261	0.082533	0.770995	0.000000	0.000000	3.000000	50.000000	0.000000
21302.643447	-0.121101	0.564763	0.141053	82.501816	63.930454	93.779251	-0.910618	0.000000	4.916378	0.000000	0.000000	0.000000	1.360641	0.078087	0.793308	0.000000	0.000000	3.000000	50.000000	0.000000
21302.646781	-0.121101	0.564763	0.141053	82.501816	63.930454	93.779251	-0.910618	0.000000	4.916378	0.000000	0.000000	0.000000	1.360641	0.078087	0.793308	0.000000	0.000000	3.000000	50.000000	0.000000
21302.650114	-0.121101	0.564763	0.141053	82.501816	63.930454	93.779251	-0.910618	0.000000	4.916378	0.000000	0.000000	0.000000	1.360641	0.078087	0.793308	0.000000	0.000000	3.000000	50.000000	0.000000
21302.653447	-0.116525	0.564941	0.143789	82.522888	66.262764	96.363777	-0.739742	0.000000	4.944976	0.000000	0.000000	0.000000	1.372675	0.053447	0.820591	0.000000	0.000000	3.000000	50.000000	0.000000
21302.656781	-0.116525	0.564941	0.143789	82.522888	66.262764	96.363777	-0.739742	0.000000	4.944976	0.000000	0.000000	0.000000	1.372675	0.053447	0.820591	0.000000	0.000000	3.000000	50.000000	0.000000
21302.660114	-0.116525	0.564941	0.143789	82.522888	66.262764	96.363777	-0.739742	0.000000	4.944976	0.000000	0.000000	0.000000	1.372675	0.053447	0.820591	0.000000	0.000000	3.000000	50.000000	0.000000
21302.663447	-0.111978	0.565057	0.146521	82.541092	68.236275	98.622688	-0.570879	0.000000	4.967303	0.000000	0.000000	0.000000	1.364134	0.034753	0.819755	0.000000	0.000000	3.000000	50.000000	0.000000
21302.666781	-0.111978	0.565057	0.146521	82.541092	68.236275	98.622688	-0.570879	0.000000	4.967303	0.000000	0.000000	0.000000	1.364134	0.034753	0.819755	0.000000	0.000000	3.000000	50.000000	0.000000
21302.670114	-0.111978	0.565057	0.146521	82.541092	68.236275	98.622688	-0.570879	0.000000	4.967303	0.000000	0.000000	0.000000	1.364134	0.034753	0.819755	0.000000	0.000000	3.000000	50.000000	0.000000
21302.673447	-0.107526	0.565136	0.149292	82.576668	69.823921	100.527512	-0.407392	0.000000	4.983376	0.000000	0.000000	0.000000	1.335672	0.023740	0.831148	0.000000	0.000000	3.000000	50.000000	0.000000
21302.676781	-0.107526	0.565136	0.149292	82.576668	69.823921	100.527512	-0.407392	0.000000	4.983376	0.000000	0.000000	0.000000	1.335672	0.023740	0.831148	0.000000	0.000000	3.000000	50.000000	0.000000
21302.680114	-0.107526	0.565136	0.149292	82.576668	69.823921	100.527512	-0.407392	0.000000	4.983376	0.000000	0.000000	0.000000	1.335672	0.023740	0.831148	0.000000	0.000000	3.000000	50.000000	0.000000
21302.683447	-0.103099	0.565132	0.152047	82.640274	71.070694	102.087906	-0.251734	0.000000	4.993659	0.000000	0.000000	0.000000	1.328004	-0.001379	0.826587	0.000000	0.000000	3.000000	50.000000	0.000000
21302.686781	-0.103099	0.565132	0.152047	82.640274	71.070694	102.087906	-0.251734	0.000000	4.993659	0.000000	0.000000	0.000000	1.328004	-0.001379	0.826587	0.000000	0.000000	3.000000	50.000000	0.000000
21302.690114	-0.103099	0.565132	0.152047	82.640274	71.070694	102.087906	-0.251734	0.000000	4.993659	0.000000	0.000000	0.000000	1.328004	-0.001379	0.826587	0.000000	0.000000	3.000000	50.000000	0.000000
21302.693447	-0.098788	0.565063	0.154789	82.712502	72.019348	103.193993	-0.101895	0.000000	4.998961	0.000000	0.000000	0.000000	1.293374	-0.020748	0.822475	0.000000	0.000000	3.000000	50.000000	0.000000
21302.696781	-0.098788	0.565063	0.154789	82.712502	72.019348	103.193993	-0.101895	0.000000	4.998961	0.000000	0.000000	0.000000	1.293374	-0.020748	0.822475	0.000000	0.000000	3.000000	50.000000	0.000000
21302.700114	-0.098788	0.565063	0.154789	82.712502	72.019348	103.193993	-0.101895	0.000000	4.998961	0.000000	0.000000	0.000000	1.293374	-0.020748	0.822475	0.000000	0.000000	3.000000	50.000000	0.000000
21302.703447	-0.094569	0.564968	0.157553	82.762451	72.677437	104.001343	0.039150	0.000000	4.999847	0.000000	0.000000	0.000000	1.265794	-0.028277	0.829273	0.000000	0.000000	3.000000	50.000000	0.000000
21302.706781	-0.094569	0.564968	0.157553	82.762451	72.677437	104.001343	0.039150	0.000000	4.999847	0.000000	0.000000	0.000000	1.265794	-0.028277	0.829273	0.000000	0.000000	3.000000	50.000000	0.000000
21302.710114	-0.094569	0.564968	0.157553	82.762451	72.677437	104.001343	0.039150	0.000000	4.999847	0.000000	0.000000	0.000000	1.265794	-0.028277	0.829273	0.000000	0.000000	3.000000	50.000000	0.000000
21302.713447	-0.090397	0.564830	0.160240	82.759773	72.912308	104.456207	0.172263	0.000000	4.997032	0.000000	0.000000	0.000000	1.251608	-0.041517	0.806224	0.000000	0.000000	3.000000	50.000000	0.000000
21302.716781	-0.090397	0.564830	0.160240	82.759773	72.912308	104.456207	0.172263	0.000000	4.997032	0.000000	0.000000	0.000000	1.251608	-0.041517	0.806224	0.000000	0.000000	3.000000	50.000000	0.000000
21302.720114	-0.090397	0.564830	0.160240	82.759773	72.912308	104.456207	0.172263	0.000000	4.997032	0.000000	0.000000	0.000000	1.251608	-0.041517	0.806224	0.000000	0.000000	3.000000	50.000000	0.000000
21302.723447	-0.086282	0.564639	0.162908	82.744316	72.860809	104.543266	0.299119	0.000000	4.991045	0.000000	0.000000	0.000000	1.234465	-0.057199	0.800305	0.000000	0.000000	3.000000	50.000000	0.000000
21302.726781	-0.086282	0.564639	0.162908	82.744316	72.860809	104.543266	0.299119	0.000000	4.991045	0.000000	0.000000	0.000000	1.234465	-0.057199	0.800305	0.000000	0.000000	3.000000	50.000000	0.000000
21302.730114	-0.086282	0.564639	0.162908	82.744316	72.860809	104.543266	0.299119	0.000000	4.991045	0.000000	0.000000	0.000000	1.234465	-0.057199	0.800305	0.000000	0.000000	3.000000	50.000000	0.000000
21302.733447	-0.082189	0.564458	0.165514	82.726135	72.571449	104.261436	0.419558	0.000000	4.982366	0.000000	0.000000	0.000000	1.227786	-0.054268	0.781948	0.000000	0.000000	3.000000	50.000000	0.000000
21302.736781	-0.082189	0.564458	0.165514	82.726135	72.571449	104.261436	0.419558	0.000000	4.982366	0.000000	0.000000	0.000000	1.227786	-0.054268	0.781948	0.000000	0.000000	3.000000	50.000000	0.000000
21302.740114	-0.082189	0.564458	0.165514	82.726135	72.571449	104.261436	0.419558	0.000000	4.982366	0.000000	0.000000	0.000000	1.227786	-0.054268	0.781948	0.000000	0.000000	3.000000	50.000000	0.000000
21302.743447	-0.078121	0.564253	0.168066	82.705338	72.117210	103.819290	0.534957	0.000000	4.971300	0.000000	0.000000	0.000000	1.220442	-0.061613	0.765599	0.000000	0.000000	3.000000	50.000000	0.000000
21302.746781	-0.078121	0.564253	0.168066	82.705338	72.117210	103.819290	0.534957	0.000000	4.971300	0.000000	0.000000	0.000000	1.220442	-0.061613	0.765599	0.000000	0.000000	3.000000	50.000000	0.000000
21302.750114	-0.078121	0.564253	0.168066	82.705338	72.117210	103.819290	0.534957	0.000000	4.971300	0.000000	0.000000	0.000000	1.220442	-0.061613	0.765599	0.000000	0.000000	3.000000	50.000000	0.000000
21302.753447	-0.074136	0.564038	0.170537	82.682220	71.595947	103.236717	0.645457	0.000000	4.958163	0.000000	0.000000	0.000000	1.195541	-0.064649	0.741306	0.000000	0.000000	3.000000	50.000000	0.000000
21302.756781	-0.074136	0.564038	0.170537	82.682220	71.595947	103.236717	0.645457	0.000000	4.958163	0.000000	0.000000	0.000000	1.195541	-0.064649	0.741306	0.000000	0.000000	3.000000	50.000000	0.000000
21302.760114	-0.074136	0.564038	0.170537	82.682220	71.595947	103.236717	0.645457	0.000000	4.958163	0.000000	0.000000	0.000000	1.195541	-0.064649	0.741306	0.000000	0.000000	3.000000	50.000000	0.000000
21302.763447	-0.070268	0.563798	0.172947	82.658020	71.088142	102.492653	0.749739	0.000000	4.943469	0.000000	0.000000	0.000000	1.160263	-0.072005	0.722755	0.000000	0.000000	3.000000	50.000000	0.000000
21302.766781	-0.070268	0.563798	0.172947	82.658020	71.088142	102.492653	0.749739	0.000000	4.943469	0.000000	0.000000	0.000000	1.160263	-0.072005	0.722755	0.000000	0.000000	3.000000	50.000000	0.000000
21302.770114	-0.070268	0.563798	0.172947	82.658020	71.088142	102.492653	0.749739	0.000000	4.943469	0.000000	0.000000	0.000000	1.160263	-0.072005	0.722755	0.000000	0.000000	3.000000	50.000000	0.000000
21302.773447	-0.066548	0.563547	0.175273	82.632065	70.572662	101.826302	0.847136	0.000000	4.927713	0.000000	0.000000	0.000000	1.115943	-0.075014	0.697928	0.000000	0.000000	3.000000	50.000000	0.000000
21302.776781	-0.066548	0.563547	0.175273	82.632065	70.572662	101.826302	0.847136	0.000000	4.927713	0.000000	0.000000	0.000000	1.115943	-0.075014	0.697928	0.000000	0.000000	3.000000	50.000000	0.000000
21302.780114	-0.066548	0.563547	0.175273	82.632065	70.572662	101.826302	0.847136	0.000000	4.927713	0.000000	0.000000	0.000000	1.115943	-0.075014	0.697928	0.000000	0.000000	3.000000	50.000000	0.000000
21302.783447	-0.063039	0.563322	0.177508	82.605965	70.088593	101.524658	0.937349	0.000000	4.911352	0.000000	0.000000	0.000000	1.052847	-0.067550	0.670522	0.000000	0.000000	3.000000	50.000000	0.000000
21302.786781	-0.063039	0.563322	0.177508	82.605965	70.088593	101.524658	0.937349	0.000000	4.911352	0.000000	0.000000	0.000000	1.052847	-0.067550	0.670522	0.000000	0.000000	3.000000	50.000000	0.000000
21302.790114	-0.063039	0.563322	0.177508	82.605965	70.088593	101.524658	0.937349	0.000000	4.911352	0.000000	0.000000	0.000000	1.052847	-0.067550	0.670522	0.000000	0.000000	3.000000	50.000000	0.000000
21302.793447	-0.059715	0.563018	0.179676	82.579102	69.614639	101.403923	1.019246	0.000000	4.895011	0.000000	0.000000	0.000000	0.997295	-0.091363	0.650346	0.000000	0.000000	3.000000	50.000000	0.000000
21302.796781	-0.059715	0.563018	0.179676	82.579102	69.614639	101.403923	1.019246	0.000000	4.895011	0.000000	0.000000	0.000000	0.997295	-0.091363	0.650346	0.000000	0.000000	3.000000	50.000000	0.000000
21302.800114	-0.059715	0.563018	0.179676	82.579102	69.614639	101.403923	1.019246	0.000000	4.895011	0.000000	0.000000	0.000000	0.997295	-0.091363	0.650346	0.000000	0.000000	3.000000	50.000000	0.000000
21302.803447	-0.056516	0.562738	0.181768	82.550705	69.190987	101.327164	1.093896	0.000000	4.878872	0.000000	0.000000	0.000000	0.959580	-0.083796	0.627584	0.000000	0.000000	3.000000	50.000000	0.000000
21302.806781	-0.056516	0.562738	0.181768	82.550705	69.190987	101.327164	1.093896	0.000000	4.878872	0.000000	0.000000	0.000000	0.959580	-0.083796	0.627584	0.000000	0.000000	3.000000	50.000000	0.000000
21302.810114	-0.056516	0.562738	0.181768	82.550705	69.190987	101.327164	1.093896	0.000000	4.878872	0.000000	0.000000	0.000000	0.959580	-0.083796	0.627584	0.000000	0.000000	3.000000	50.000000	0.000000
21302.813447	-0.053351	0.562424	0.183751	82.527824	69.005661	101.229652	1.163313	0.000000	4.862787	0.000000	0.000000	0.000000	0.949633	-0.094468	0.594888	0.000000	0.000000	3.000000	50.000000	0.000000
21302.816781	-0.053351	0.562424	0.183751	82.527824	69.005661	101.229652	1.163313	0.000000	4.862787	0.000000	0.000000	0.000000	0.949633	-0.094468	0.594888	0.000000	0.000000	3.000000	50.000000	0.000000
21302.820114	-0.053351	0.562424	0.183751	82.527824	69.005661	101.229652	1.163313	0.000000	4.862787	0.000000	0.000000	0.000000	0.949633	-0.094468	0.594888	0.000000	0.000000	3.000000	50.000000	0.000000
21302.823447	-0.050250	0.562179	0.185607	82.512863	69.122093	101.464157	1.230335	0.000000	4.846264	0.000000	0.000000	0.000000	0.930320	-0.073353	0.556696	0.000000	0.000000	3.000000	50.000000	0.000000
21302.826781	-0.050250	0.562179	0.185607	82.512863	69.122093	101.464157	1.230335	0.000000	4.846264	0.000000	0.000000	0.000000	0.930320	-0.073353	0.556696	0.000000	0.000000	3.000000	50.000000	0.000000
21302.830114	-0.050250	0.562179	0.185607	82.512863	69.122093	101.464157	1.230335	0.000000	4.846264	0.000000	0.000000	0.000000	0.930320	-0.073353	0.556696	0.000000	0.000000	3.000000	50.000000	0.000000
21302.833447	-0.047244	0.561965	0.187306	82.504173	69.390442	101.999939	1.294515	0.000000	4.829516	0.000000	0.000000	0.000000	0.901710	-0.064219	0.509765	0.000000	0.000000	3.000000	50.000000	0.000000
21302.836781	-0.047244	0.561965	0.187306	82.504173	69.390442	101.999939	1.294515	0.000000	4.829516	0.000000	0.000000	0.000000	0.901710	-0.064219	0.509765	0.000000	0.000000	3.000000	50.000000	0.000000
21302.840114	-0.047244	0.561965	0.187306	82.504173	69.390442	101.999939	1.294515	0.000000	4.829516	0.000000	0.000000	0.000000	0.901710	-0.064219	0.509765	0.000000	0.000000	3.000000	50.000000	0.000000
21302.843447	-0.044305	0.561818	0.188847	82.490570	69.444626	102.286705	1.355547	0.000000	4.812743	0.000000	0.000000	0.000000	0.881512	-0.044245	0.462449	0.000000	0.000000	3.000000	50.000000	0.000000
21302.846781	-0.044305	0.561818	0.188847	82.490570	69.444626	102.286705	1.355547	0.000000	4.812743	0.000000	0.000000	0.000000	0.881512	-0.044245	0.462449	0.000000	0.000000	3.000000	50.000000	0.000000
21302.850114	-0.044305	0.561818	0.188847	82.490570	69.444626	102.286705	1.355547	0.000000	4.812743	0.000000	0.000000	0.000000	0.881512	-0.044245	0.462449	0.000000	0.000000	3.000000	50.000000	0.000000
21302.853447	-0.041498	0.561717	0.190215	82.468338	69.165115	102.245857	1.414365	0.000000	4.795787	0.000000	0.000000	0.000000	0.842338	-0.030164	0.410207	0.000000	0.000000	3.000000	50.000000	0.000000
21302.856781	-0.041498	0.561717	0.190215	82.468338	69.165115	102.245857	1.414365	0.000000	4.795787	0.000000	0.000000	0.000000	0.842338	-0.030164	0.410207	0.000000	0.000000	3.000000	50.000000	0.000000
21302.860114	-0.041498	0.561717	0.190215	82.468338	69.165115	102.245857	1.414365	0.000000	4.795787	0.000000	0.000000	0.000000	0.842338	-0.030164	0.410207	0.000000	0.000000	3.000000	50.000000	0.000000
21302.863447	-0.038888	0.561634	0.191447	82.448616	68.882576	102.420143	1.469849	0.000000	4.779074	0.000000	0.000000	0.000000	0.783046	-0.024863	0.369584	0.000000	0.000000	3.000000	50.000000	0.000000
21302.866781	-0.038888	0.561634	0.191447	82.448616	68.882576	102.420143	1.469849	0.000000	4.779074	0.000000	0.000000	0.000000	0.783046	-0.024863	0.369584	0.000000	0.000000	3.000000	50.000000	0.000000
21302.870114	-0.038888	0.561634	0.191447	82.448616	68.882576	102.420143	1.469849	0.000000	4.779074	0.000000	0.000000	0.000000	0.783046	-0.024863	0.369584	0.000000	0.000000	3.000000	50.000000	0.000000
21302.873447	-0.036478	0.561569	0.192546	82.428375	68.628929	102.511192	1.520483	0.000000	4.763206	0.000000	0.000000	0.000000	0.722954	-0.019454	0.329862	0.000000	0.000000	3.000000	50.000000	0.000000
21302.876781	-0.036478	0.561569	0.192546	82.428375	68.628929	102.511192	1.520483	0.000000	4.763206	0.000000	0.000000	0.000000	0.722954	-0.019454	0.329862	0.000000	0.000000	3.000000	50.000000	0.000000
21302.880114	-0.036478	0.561569	0.192546	82.428375	68.628929	102.511192	1.520483	0.000000	4.763206	0.000000	0.000000	0.000000	0.722954	-0.019454	0.329862	0.000000	0.000000	3.000000	50.000000	0.000000
21302.883447	-0.034299	0.561461	0.193472	82.411674	68.447891	102.479301	1.566489	0.000000	4.748275	0.000000	0.000000	0.000000	0.653547	-0.032427	0.277683	0.000000	0.000000	3.000000	50.000000	0.000000
21302.886781	-0.034299	0.561461	0.193472	82.411674	68.447891	102.479301	1.566489	0.000000	4.748275	0.000000	0.000000	0.000000	0.653547	-0.032427	0.277683	0.000000	0.000000	3.000000	50.000000	0.000000
21302.890114	-0.034299	0.561461	0.193472	82.411674	68.447891	102.479301	1.566489	0.000000	4.748275	0.000000	0.000000	0.000000	0.653547	-0.032427	0.277683	0.000000	0.000000	3.000000	50.000000	0.000000
21302.893447	-0.032294	0.561351	0.194258	82.395042	68.344803	102.707443	1.607767	0.000000	4.734457	0.000000	0.000000	0.000000	0.601473	-0.033022	0.235816	0.000000	0.000000	3.000000	50.000000	0.000000
21302.896781	-0.032294	0.561351	0.194258	82.395042	68.344803	102.707443	1.607767	0.000000	4.734457	0.000000	0.000000	0.000000	0.601473	-0.033022	0.235816	0.000000	0.000000	3.000000	50.000000	0.000000
21302.900114	-0.032294	0.561351	0.194258	82.395042	68.344803	102.707443	1.607767	0.000000	4.734457	0.000000	0.000000	0.000000	0.601473	-0.033022	0.235816	0.000000	0.000000	3.000000	50.000000	0.000000
21302.903447	-0.030492	0.561264	0.194831	82.371460	68.334953	103.022163	1.645590	0.000000	4.721444	0.000000	0.000000	0.000000	0.540588	-0.026069	0.171996	0.000000	0.000000	3.000000	50.000000	0.000000
21302.906781	-0.030492	0.561264	0.194831	82.371460	68.334953	103.022163	1.645590	0.000000	4.721444	0.000000	0.000000	0.000000	0.540588	-0.026069	0.171996	0.000000	0.000000	3.000000	50.000000	0.000000
21302.910114	-0.030492	0.561264	0.194831	82.371460	68.334953	103.022163	1.645590	0.000000	4.721444	0.000000	0.000000	0.000000	0.540588	-0.026069	0.171996	0.000000	0.000000	3.000000	50.000000	0.000000
21302.913447	-0.028773	0.561186	0.195219	82.320335	68.437660	103.132980	1.680077	0.000000	4.709282	0.000000	0.000000	0.000000	0.515926	-0.023619	0.116409	0.000000	0.000000	3.000000	50.000000	0.000000
21302.916781	-0.028773	0.561186	0.195219	82.320335	68.437660	103.132980	1.680077	0.000000	4.709282	0.000000	0.000000	0.000000	0.515926	-0.023619	0.116409	0.000000	0.000000	3.000000	50.000000	0.000000
21302.920114	-0.028773	0.561186	0.195219	82.320335	68.437660	103.132980	1.680077	0.000000	4.709282	0.000000	0.000000	0.000000	0.515926	-0.023619	0.116409	0.000000	0.000000	3.000000	50.000000	0.000000
21302.923447	-0.027169	0.561192	0.195444	82.235146	68.641083	103.268524	1.713786	0.000000	4.697120	0.000000	0.000000	0.000000	0.481209	0.001980	0.067512	0.000000	0.000000	3.000000	50.000000	0.000000
21302.926781	-0.027169	0.561192	0.195444	82.235146	68.641083	103.268524	1.713786	0.000000	4.697120	0.000000	0.000000	0.000000	0.481209	0.001980	0.067512	0.000000	0.000000	3.000000	50.000000	0.000000
21302.930114	-0.027169	0.561192	0.195444	82.235146	68.641083	103.268524	1.713786	0.000000	4.697120	0.000000	0.000000	0.000000	0.481209	0.001980	0.067512	0.000000	0.000000	3.000000	50.000000	0.000000
21302.933447	-0.025682	0.561269	0.195527	82.139351	68.894028	103.501030	1.745943	0.000000	4.685263	0.000000	0.000000	0.000000	0.445875	0.023030	0.024871	0.000000	0.000000	3.000000	50.000000	0.000000
21302.936781	-0.025682	0.561269	0.195527	82.139351	68.894028	103.501030	1.745943	0.000000	4.685263	0.000000	0.000000	0.000000	0.445875	0.023030	0.024871	0.000000	0.000000	3.000000	50.000000	0.000000
21302.940114	-0.025682	0.561269	0.195527	82.139351	68.894028	103.501030	1.745943	0.000000	4.685263	0.000000	0.000000	0.000000	0.445875	0.023030	0.024871	0.000000	0.000000	3.000000	50.000000	0.000000
21302.943447	-0.024378	0.561365	0.195492	82.070557	69.083488	103.743050	1.776453	0.000000	4.673780	0.000000	0.000000	0.000000	0.391375	0.028856	-0.010568	0.000000	0.000000	3.000000	50.000000	0.000000
21302.946781	-0.024378	0.561365	0.195492	82.070557	69.083488	103.743050	1.776453	0.000000	4.673780	0.000000	0.000000	0.000000	0.391375	0.028856	-0.010568	0.000000	0.000000	3.000000	50.000000	0.000000
21302.950114	-0.024378	0.561365	0.195492	82.070557	69.083488	103.743050	1.776453	0.000000	4.673780	0.000000	0.000000	0.000000	0.391375	0.028856	-0.010568	0.000000	0.000000	3.000000	50.000000	0.000000
21302.953447	-0.023257	0.561486	0.195374	82.066971	69.190376	104.047188	1.803892	0.000000	4.663258	0.000000	0.000000	0.000000	0.336326	0.036287	-0.035472	0.000000	0.000000	3.000000	50.000000	0.000000
21302.956781	-0.023257	0.561486	0.195374	82.066971	69.190376	104.047188	1.803892	0.000000	4.663258	0.000000	0.000000	0.000000	0.336326	0.036287	-0.035472	0.000000	0.000000	3.000000	50.000000	0.000000
21302.960114	-0.023257	0.561486	0.195374	82.066971	69.190376	104.047188	1.803892	0.000000	4.663258	0.000000	0.000000	0.000000	0.336326	0.036287	-0.035472	0.000000	0.000000	3.000000	50.000000	0.000000
21302.963447	-0.022414	0.561586	0.195230	82.067955	69.287720	104.922218	1.828044	0.000000	4.653843	0.000000	0.000000	0.000000	0.252707	0.030108	-0.043171	0.000000	0.000000	3.000000	50.000000	0.000000
21302.966781	-0.022414	0.561586	0.195230	82.067955	69.287720	104.922218	1.828044	0.000000	4.653843	0.000000	0.000000	0.000000	0.252707	0.030108	-0.043171	0.000000	0.000000	3.000000	50.000000	0.000000
21302.970114	-0.022414	0.561586	0.195230	82.067955	69.287720	104.922218	1.828044	0.000000	4.653843	0.000000	0.000000	0.000000	0.252707	0.030108	-0.043171	0.000000	0.000000	3.000000	50.000000	0.000000
21302.973447	-0.021848	0.561655	0.194993	82.071991	69.424561	105.821945	1.846564	0.000000	4.646526	0.000000	0.000000	0.000000	0.169811	0.020632	-0.071000	0.000000	0.000000	3.000000	50.000000	0.000000
21302.976781	-0.021848	0.561655	0.194993	82.071991	69.424561	105.821945	1.846564	0.000000	4.646526	0.000000	0.000000	0.000000	0.169811	0.020632	-0.071000	0.000000	0.000000	3.000000	50.000000	0.000000
21302.980114	-0.021848	0.561655	0.194993	82.071991	69.424561	105.821945	1.846564	0.000000	4.646526	0.000000	0.000000	0.000000	0.169811	0.020632	-0.071000	0.000000	0.000000	3.000000	50.000000	0.000000
21302.983447	-0.021848	0.561655	0.194993	82.072510	69.594177	106.227501	1.860124	0.000000	4.641114	0.000000	0.000000	0.000000	0.169811	0.020632	-0.071000	0.000000	0.000000	3.000000	50.000000	0.000000
21302.986781	-0.021465	0.561728	0.194662	82.072510	69.594177	106.227501	1.860124	0.000000	4.641114	0.000000	0.000000	0.000000	0.114851	0.021860	-0.099424	0.000000	0.000000	3.000000	50.000000	0.000000
21302.990114	-0.021465	0.561728	0.194662	82.072510	69.594177	106.227501	1.860124	0.000000	4.641114	0.000000	0.000000	0.000000	0.114851	0.021860	-0.099424	0.000000	0.000000	3.000000	50.000000	0.000000
21302.993447	-0.021465	0.561728	0.194662	82.027969	69.861832	106.525330	1.860124	0.000000	4.641114	0.000000	0.000000	0.000000	0.114851	0.021860	-0.099424	0.000000	0.000000	3.000000	50.000000	0.000000
21302.996781	-0.021465	0.561728	0.194662	82.027969	69.861832	106.525330	1.860124	0.000000	4.641114	0.000000	0.000000	0.000000	0.114851	0.021860	-0.099424	0.000000	0.000000	3.000000	50.000000	0.000000
21303.000114	-0.021357	0.561799	0.194199	82.027969	69.861832	106.525330	1.860124	0.000000	4.641114	0.000000	0.000000	0.000000	0.032434	0.021413	-0.138935	0.000000	0.000000	3.000000	50.000000	0.000000
21303.003447	-0.021401	0.561946	0.193630	81.895477	70.269287	107.046150	1.870702	0.000000	4.636860	0.000000	0.000000	0.000000	-0.012968	0.043882	-0.170454	0.000000	0.000000	3.000000	50.000000	0.000000
21303.006781	-0.021401	0.561946	0.193630	81.895477	70.269287	107.046150	1.870702	0.000000	4.636860	0.000000	0.000000	0.000000	-0.012968	0.043882	-0.170454	0.000000	0.000000	3.000000	50.000000	0.000000
21303.010114	-0.021401	0.561946	0.193630	81.895477	70.269287	107.046150	1.870702	0.000000	4.636860	0.000000	0.000000	0.000000	-0.012968	0.043882	-0.170454	0.000000	0.000000	3.000000	50.000000	0.000000
21303.013447	-0.021401	0.561946	0.193630	81.686249	70.803009	107.763145	1.880595	0.000000	4.632857	0.000000	0.000000	0.000000	-0.012968	0.043882	-0.170454	0.000000	0.000000	3.000000	50.000000	0.000000
21303.016781	-0.021593	0.562141	0.192908	81.686249	70.803009	107.763145	1.880595	0.000000	4.632857	0.000000	0.000000	0.000000	-0.057756	0.058448	-0.216576	0.000000	0.000000	3.000000	50.000000	0.000000
21303.020114	-0.021593	0.562141	0.192908	81.686249	70.803009	107.763145	1.880595	0.000000	4.632857	0.000000	0.000000	0.000000	-0.057756	0.058448	-0.216576	0.000000	0.000000	3.000000	50.000000	0.000000
21303.023447	-0.022059	0.562410	0.192076	81.439705	71.327431	108.522736	1.880595	0.000000	4.632857	0.000000	0.000000	0.000000	-0.139817	0.080689	-0.249606	0.000000	0.000000	3.000000	50.000000	0.000000
21303.026781	-0.022059	0.562410	0.192076	81.439705	71.327431	108.522736	1.880595	0.000000	4.632857	0.000000	0.000000	0.000000	-0.139817	0.080689	-0.249606	0.000000	0.000000	3.000000	50.000000	0.000000
21303.030114	-0.022059	0.562410	0.192076	81.439705	71.327431	108.522736	1.880595	0.000000	4.632857	0.000000	0.000000	0.000000	-0.139817	0.080689	-0.249606	0.000000	0.000000	3.000000	50.000000	0.000000
21303.033447	-0.022831	0.562728	0.191206	81.163979	71.799294	109.277390	1.880019	0.000000	4.633091	0.000000	0.000000	0.000000	-0.231501	0.095497	-0.260976	0.000000	0.000000	3.000000	50.000000	0.000000
21303.036781	-0.022831	0.562728	0.191206	81.163979	71.799294	109.277390	1.880019	0.000000	4.633091	0.000000	0.000000	0.000000	-0.231501	0.095497	-0.260976	0.000000	0.000000	3.000000	50.000000	0.000000
21303.040114	-0.022831	0.562728	0.191206	81.163979	71.799294	109.277390	1.880019	0.000000	4.633091	0.000000	0.000000	0.000000	-0.231501	0.095497	-0.260976	0.000000	0.000000	3.000000	50.000000	0.000000
21303.043447	-0.023877	0.563065	0.190339	80.840683	72.235107	110.054581	1.871298	0.000000	4.636620	0.000000	0.000000	0.000000	-0.314004	0.101232	-0.260345	0.000000	0.000000	3.000000	50.000000	0.000000
21303.046781	-0.023877	0.563065	0.190339	80.840683	72.235107	110.054581	1.871298	0.000000	4.636620	0.000000	0.000000	0.000000	-0.314004	0.101232	-0.260345	0.000000	0.000000	3.000000	50.000000	0.000000
21303.050114	-0.023877	0.563065	0.190339	80.840683	72.235107	110.054581	1.871298	0.000000	4.636620	0.000000	0.000000	0.000000	-0.314004	0.101232	-0.260345	0.000000	0.000000	3.000000	50.000000	0.000000
21303.053447	-0.025198	0.563422	0.189472	80.416573	72.671837	110.930901	1.856682	0.000000	4.642492	0.000000	0.000000	0.000000	-0.396194	0.107030	-0.260111	0.000000	0.000000	3.000000	50.000000	0.000000
21303.056781	-0.025198	0.563422	0.189472	80.416573	72.671837	110.930901	1.856682	0.000000	4.642492	0.000000	0.000000	0.000000	-0.396194	0.107030	-0.260111	0.000000	0.000000	3.000000	50.000000	0.000000
21303.060114	-0.025198	0.563422	0.189472	80.416573	72.671837	110.930901	1.856682	0.000000	4.642492	0.000000	0.000000	0.000000	-0.396194	0.107030	-0.260111	0.000000	0.000000	3.000000	50.000000	0.000000
21303.063447	-0.026790	0.563772	0.188555	79.843109	73.150269	111.984764	1.836055	0.000000	4.650689	0.000000	0.000000	0.000000	-0.477468	0.104912	-0.274960	0.000000	0.000000	3.000000	50.000000	0.000000
21303.066781	-0.026790	0.563772	0.188555	79.843109	73.150269	111.984764	1.836055	0.000000	4.650689	0.000000	0.000000	0.000000	-0.477468	0.104912	-0.274960	0.000000	0.000000	3.000000	50.000000	0.000000
21303.070114	-0.026790	0.563772	0.188555	79.843109	73.150269	111.984764	1.836055	0.000000	4.650689	0.000000	0.000000	0.000000	-0.477468	0.104912	-0.274960	0.000000	0.000000	3.000000	50.000000	0.000000
21303.073447	-0.028528	0.564079	0.187598	79.140518	73.629013	113.152313	1.809727	0.000000	4.660997	0.000000	0.000000	0.000000	-0.521653	0.092232	-0.287075	0.000000	0.000000	3.000000	50.000000	0.000000
21303.076781	-0.028528	0.564079	0.187598	79.140518	73.629013	113.152313	1.809727	0.000000	4.660997	0.000000	0.000000	0.000000	-0.521653	0.092232	-0.287075	0.000000	0.000000	3.000000	50.000000	0.000000
21303.080114	-0.028528	0.564079	0.187598	79.140518	73.629013	113.152313	1.809727	0.000000	4.660997	0.000000	0.000000	0.000000	-0.521653	0.092232	-0.287075	0.000000	0.000000	3.000000	50.000000	0.000000
21303.083447	-0.030409	0.564362	0.186490	78.349541	74.066307	114.359825	1.780097	0.000000	4.672393	0.000000	0.000000	0.000000	-0.564007	0.084961	-0.332312	0.000000	0.000000	3.000000	50.000000	0.000000
21303.086781	-0.030409	0.564362	0.186490	78.349541	74.066307	114.359825	1.780097	0.000000	4.672393	0.000000	0.000000	0.000000	-0.564007	0.084961	-0.332312	0.000000	0.000000	3.000000	50.000000	0.000000
21303.090114	-0.030409	0.564362	0.186490	78.349541	74.066307	114.359825	1.780097	0.000000	4.672393	0.000000	0.000000	0.000000	-0.564007	0.084961	-0.332312	0.000000	0.000000	3.000000	50.000000	0.000000
21303.093447	-0.032368	0.564662	0.185262	77.562592	74.421898	115.490784	1.748074	0.000000	4.684468	0.000000	0.000000	0.000000	-0.587873	0.089838	-0.368595	0.000000	0.000000	3.000000	50.000000	0.000000
21303.096781	-0.032368	0.564662	0.185262	77.562592	74.421898	115.490784	1.748074	0.000000	4.684468	0.000000	0.000000	0.000000	-0.587873	0.089838	-0.368595	0.000000	0.000000	3.000000	50.000000	0.000000
21303.100114	-0.032368	0.564662	0.185262	77.562592	74.421898	115.490784	1.748074	0.000000	4.684468	0.000000	0.000000	0.000000	-0.587873	0.089838	-0.368595	0.000000	0.000000	3.000000	50.000000	0.000000
21303.103447	-0.034343	0.564936	0.183886	76.923187	74.692909	116.436844	1.714625	0.000000	4.696814	0.000000	0.000000	0.000000	-0.592536	0.082289	-0.412886	0.000000	0.000000	3.000000	50.000000	0.000000
21303.106781	-0.034343	0.564936	0.183886	76.923187	74.692909	116.436844	1.714625	0.000000	4.696814	0.000000	0.000000	0.000000	-0.592536	0.082289	-0.412886	0.000000	0.000000	3.000000	50.000000	0.000000
21303.110114	-0.034343	0.564936	0.183886	76.923187	74.692909	116.436844	1.714625	0.000000	4.696814	0.000000	0.000000	0.000000	-0.592536	0.082289	-0.412886	0.000000	0.000000	3.000000	50.000000	0.000000
21303.113447	-0.036333	0.565205	0.182375	76.577591	74.888260	117.094460	1.681304	0.000000	4.708844	0.000000	0.000000	0.000000	-0.596961	0.080730	-0.453136	0.000000	0.000000	3.000000	50.000000	0.000000
21303.116781	-0.036333	0.565205	0.182375	76.577591	74.888260	117.094460	1.681304	0.000000	4.708844	0.000000	0.000000	0.000000	-0.596961	0.080730	-0.453136	0.000000	0.000000	3.000000	50.000000	0.000000
21303.120114	-0.036333	0.565205	0.182375	76.577591	74.888260	117.094460	1.681304	0.000000	4.708844	0.000000	0.000000	0.000000	-0.596961	0.080730	-0.453136	0.000000	0.000000	3.000000	50.000000	0.000000
21303.123447	-0.038339	0.565405	0.180776	76.528015	75.056480	117.509773	1.647962	0.000000	4.720617	0.000000	0.000000	0.000000	-0.601777	0.059853	-0.479717	0.000000	0.000000	3.000000	50.000000	0.000000
21303.126781	-0.038339	0.565405	0.180776	76.528015	75.056480	117.509773	1.647962	0.000000	4.720617	0.000000	0.000000	0.000000	-0.601777	0.059853	-0.479717	0.000000	0.000000	3.000000	50.000000	0.000000
21303.130114	-0.038339	0.565405	0.180776	76.528015	75.056480	117.509773	1.647962	0.000000	4.720617	0.000000	0.000000	0.000000	-0.601777	0.059853	-0.479717	0.000000	0.000000	3.000000	50.000000	0.000000
21303.133447	-0.040271	0.565610	0.179116	76.547714	75.245842	117.890503	1.614139	0.000000	4.732288	0.000000	0.000000	0.000000	-0.579522	0.061674	-0.497895	0.000000	0.000000	3.000000	50.000000	0.000000
21303.136781	-0.040271	0.565610	0.179116	76.547714	75.245842	117.890503	1.614139	0.000000	4.732288	0.000000	0.000000	0.000000	-0.579522	0.061674	-0.497895	0.000000	0.000000	3.000000	50.000000	0.000000
21303.140114	-0.040271	0.565610	0.179116	76.547714	75.245842	117.890503	1.614139	0.000000	4.732288	0.000000	0.000000	0.000000	-0.579522	0.061674	-0.497895	0.000000	0.000000	3.000000	50.000000	0.000000
21303.143447	-0.042070	0.565738	0.177433	76.564301	75.470467	118.301788	1.581706	0.000000	4.743227	0.000000	0.000000	0.000000	-0.539797	0.038215	-0.505134	0.000000	0.000000	3.000000	50.000000	0.000000
21303.146781	-0.042070	0.565738	0.177433	76.564301	75.470467	118.301788	1.581706	0.000000	4.743227	0.000000	0.000000	0.000000	-0.539797	0.038215	-0.505134	0.000000	0.000000	3.000000	50.000000	0.000000
21303.150114	-0.042070	0.565738	0.177433	76.564301	75.470467	118.301788	1.581706	0.000000	4.743227	0.000000	0.000000	0.000000	-0.539797	0.038215	-0.505134	0.000000	0.000000	3.000000	50.000000	0.000000
21303.153447	-0.043888	0.565912	0.175712	76.582626	75.708893	118.725876	1.551834	0.000000	4.753084	0.000000	0.000000	0.000000	-0.545279	0.052187	-0.516196	0.000000	0.000000	3.000000	50.000000	0.000000
21303.156781	-0.043888	0.565912	0.175712	76.582626	75.708893	118.725876	1.551834	0.000000	4.753084	0.000000	0.000000	0.000000	-0.545279	0.052187	-0.516196	0.000000	0.000000	3.000000	50.000000	0.000000
21303.160114	-0.043888	0.565912	0.175712	76.582626	75.708893	118.725876	1.551834	0.000000	4.753084	0.000000	0.000000	0.000000	-0.545279	0.052187	-0.516196	0.000000	0.000000	3.000000	50.000000	0.000000
21303.163447	-0.045664	0.566063	0.173970	76.600250	75.951157	119.031418	1.521038	0.000000	4.763028	0.000000	0.000000	0.000000	-0.532880	0.045255	-0.522510	0.000000	0.000000	3.000000	50.000000	0.000000
21303.166781	-0.045664	0.566063	0.173970	76.600250	75.951157	119.031418	1.521038	0.000000	4.763028	0.000000	0.000000	0.000000	-0.532880	0.045255	-0.522510	0.000000	0.000000	3.000000	50.000000	0.000000
21303.170114	-0.045664	0.566063	0.173970	76.600250	75.951157	119.031418	1.521038	0.000000	4.763028	0.000000	0.000000	0.000000	-0.532880	0.045255	-0.522510	0.000000	0.000000	3.000000	50.000000	0.000000
21303.173447	-0.047310	0.566280	0.172217	76.616135	76.179451	118.976311	1.490634	0.000000	4.772631	0.000000	0.000000	0.000000	-0.493669	0.065146	-0.525931	0.000000	0.000000	3.000000	50.000000	0.000000
21303.176781	-0.047310	0.566280	0.172217	76.616135	76.179451	118.976311	1.490634	0.000000	4.772631	0.000000	0.000000	0.000000	-0.493669	0.065146	-0.525931	0.000000	0.000000	3.000000	50.000000	0.000000
21303.180114	-0.047310	0.566280	0.172217	76.616135	76.179451	118.976311	1.490634	0.000000	4.772631	0.000000	0.000000	0.000000	-0.493669	0.065146	-0.525931	0.000000	0.000000	3.000000	50.000000	0.000000
21303.183447	-0.048800	0.566555	0.170511	76.630379	76.396240	118.815582	1.462834	0.000000	4.781226	0.000000	0.000000	0.000000	-0.447075	0.082475	-0.511692	0.000000	0.000000	3.000000	50.000000	0.000000
21303.186781	-0.048800	0.566555	0.170511	76.630379	76.396240	118.815582	1.462834	0.000000	4.781226	0.000000	0.000000	0.000000	-0.447075	0.082475	-0.511692	0.000000	0.000000	3.000000	50.000000	0.000000
21303.190114	-0.048800	0.566555	0.170511	76.630379	76.396240	118.815582	1.462834	0.000000	4.781226	0.000000	0.000000	0.000000	-0.447075	0.082475	-0.511692	0.000000	0.000000	3.000000	50.000000	0.000000
21303.193447	-0.050197	0.566873	0.168870	76.642220	76.547058	118.901672	1.437945	0.000000	4.788770	0.000000	0.000000	0.000000	-0.419267	0.095496	-0.492300	0.000000	0.000000	3.000000	50.000000	0.000000
21303.196781	-0.050197	0.566873	0.168870	76.642220	76.547058	118.901672	1.437945	0.000000	4.788770	0.000000	0.000000	0.000000	-0.419267	0.095496	-0.492300	0.000000	0.000000	3.000000	50.000000	0.000000
21303.200114	-0.050197	0.566873	0.168870	76.642220	76.547058	118.901672	1.437945	0.000000	4.788770	0.000000	0.000000	0.000000	-0.419267	0.095496	-0.492300	0.000000	0.000000	3.000000	50.000000	0.000000
21303.203447	-0.051625	0.567241	0.167320	76.653954	76.598991	119.100060	1.414357	0.000000	4.795789	0.000000	0.000000	0.000000	-0.428255	0.110385	-0.464995	0.000000	0.000000	3.000000	50.000000	0.000000
21303.206781	-0.051625	0.567241	0.167320	76.653954	76.598991	119.100060	1.414357	0.000000	4.795789	0.000000	0.000000	0.000000	-0.428255	0.110385	-0.464995	0.000000	0.000000	3.000000	50.000000	0.000000
21303.210114	-0.051625	0.567241	0.167320	76.653954	76.598991	119.100060	1.414357	0.000000	4.795789	0.000000	0.000000	0.000000	-0.428255	0.110385	-0.464995	0.000000	0.000000	3.000000	50.000000	0.000000
21303.213447	-0.052999	0.567617	0.165931	76.662521	76.458237	119.109497	1.388709	0.000000	4.803279	0.000000	0.000000	0.000000	-0.412365	0.112760	-0.416760	0.000000	0.000000	3.000000	50.000000	0.000000
21303.216781	-0.052999	0.567617	0.165931	76.662521	76.458237	119.109497	1.388709	0.000000	4.803279	0.000000	0.000000	0.000000	-0.412365	0.112760	-0.416760	0.000000	0.000000	3.000000	50.000000	0.000000
21303.220114	-0.052999	0.567617	0.165931	76.662521	76.458237	119.109497	1.388709	0.000000	4.803279	0.000000	0.000000	0.000000	-0.412365	0.112760	-0.416760	0.000000	0.000000	3.000000	50.000000	0.000000
21303.223447	-0.054379	0.567995	0.164664	76.667976	76.364311	119.161804	1.362658	0.000000	4.810734	0.000000	0.000000	0.000000	-0.413740	0.113489	-0.380331	0.000000	0.000000	3.000000	50.000000	0.000000
21303.226781	-0.054379	0.567995	0.164664	76.667976	76.364311	119.161804	1.362658	0.000000	4.810734	0.000000	0.000000	0.000000	-0.413740	0.113489	-0.380331	0.000000	0.000000	3.000000	50.000000	0.000000
21303.230114	-0.054379	0.567995	0.164664	76.667976	76.364311	119.161804	1.362658	0.000000	4.810734	0.000000	0.000000	0.000000	-0.413740	0.113489	-0.380331	0.000000	0.000000	3.000000	50.000000	0.000000
21303.233447	-0.055640	0.568384	0.163472	76.669418	76.379799	119.311890	1.335003	0.000000	4.818482	0.000000	0.000000	0.000000	-0.378525	0.116579	-0.357393	0.000000	0.000000	3.000000	50.000000	0.000000
21303.236781	-0.055640	0.568384	0.163472	76.669418	76.379799	119.311890	1.335003	0.000000	4.818482	0.000000	0.000000	0.000000	-0.378525	0.116579	-0.357393	0.000000	0.000000	3.000000	50.000000	0.000000
21303.240114	-0.055640	0.568384	0.163472	76.669418	76.379799	119.311890	1.335003	0.000000	4.818482	0.000000	0.000000	0.000000	-0.378525	0.116579	-0.357393	0.000000	0.000000	3.000000	50.000000	0.000000
21303.243447	-0.056782	0.568811	0.162317	76.671700	76.382965	119.433929	1.309443	0.000000	4.825490	0.000000	0.000000	0.000000	-0.342516	0.128074	-0.346607	0.000000	0.000000	3.000000	50.000000	0.000000
21303.246781	-0.056782	0.568811	0.162317	76.671700	76.382965	119.433929	1.309443	0.000000	4.825490	0.000000	0.000000	0.000000	-0.342516	0.128074	-0.346607	0.000000	0.000000	3.000000	50.000000	0.000000
21303.250114	-0.056782	0.568811	0.162317	76.671700	76.382965	119.433929	1.309443	0.000000	4.825490	0.000000	0.000000	0.000000	-0.342516	0.128074	-0.346607	0.000000	0.000000	3.000000	50.000000	0.000000
21303.253447	-0.057773	0.569290	0.161180	76.674858	76.373848	119.527985	1.286466	0.000000	4.831667	0.000000	0.000000	0.000000	-0.297367	0.143672	-0.340996	0.000000	0.000000	3.000000	50.000000	0.000000
21303.256781	-0.057773	0.569290	0.161180	76.674858	76.373848	119.527985	1.286466	0.000000	4.831667	0.000000	0.000000	0.000000	-0.297367	0.143672	-0.340996	0.000000	0.000000	3.000000	50.000000	0.000000
21303.260114	-0.057773	0.569290	0.161180	76.674858	76.373848	119.527985	1.286466	0.000000	4.831667	0.000000	0.000000	0.000000	-0.297367	0.143672	-0.340996	0.000000	0.000000	3.000000	50.000000	0.000000
21303.263447	-0.058644	0.569820	0.160060	76.683128	76.360588	119.605179	1.267160	0.000000	4.836766	0.000000	0.000000	0.000000	-0.261260	0.159187	-0.336037	0.000000	0.000000	3.000000	50.000000	0.000000
21303.266781	-0.058644	0.569820	0.160060	76.683128	76.360588	119.605179	1.267160	0.000000	4.836766	0.000000	0.000000	0.000000	-0.261260	0.159187	-0.336037	0.000000	0.000000	3.000000	50.000000	0.000000
21303.270114	-0.058644	0.569820	0.160060	76.683128	76.360588	119.605179	1.267160	0.000000	4.836766	0.000000	0.000000	0.000000	-0.261260	0.159187	-0.336037	0.000000	0.000000	3.000000	50.000000	0.000000
21303.273447	-0.059486	0.570355	0.158975	76.697937	76.317520	119.641090	1.250811	0.000000	4.841019	0.000000	0.000000	0.000000	-0.252457	0.160444	-0.325389	0.000000	0.000000	3.000000	50.000000	0.000000
21303.276781	-0.059486	0.570355	0.158975	76.697937	76.317520	119.641090	1.250811	0.000000	4.841019	0.000000	0.000000	0.000000	-0.252457	0.160444	-0.325389	0.000000	0.000000	3.000000	50.000000	0.000000
21303.280114	-0.059486	0.570355	0.158975	76.697937	76.317520	119.641090	1.250811	0.000000	4.841019	0.000000	0.000000	0.000000	-0.252457	0.160444	-0.325389	0.000000	0.000000	3.000000	50.000000	0.000000
21303.283447	-0.060389	0.570813	0.157951	76.776085	76.216721	119.578789	1.234768	0.000000	4.845137	0.000000	0.000000	0.000000	-0.271006	0.137360	-0.307284	0.000000	0.000000	3.000000	50.000000	0.000000
21303.286781	-0.060389	0.570813	0.157951	76.776085	76.216721	119.578789	1.234768	0.000000	4.845137	0.000000	0.000000	0.000000	-0.271006	0.137360	-0.307284	0.000000	0.000000	3.000000	50.000000	0.000000
21303.290114	-0.060389	0.570813	0.157951	76.776085	76.216721	119.578789	1.234768	0.000000	4.845137	0.000000	0.000000	0.000000	-0.271006	0.137360	-0.307284	0.000000	0.000000	3.000000	50.000000	0.000000
21303.293447	-0.061416	0.571201	0.157017	76.909348	76.048531	119.419777	1.216240	0.000000	4.849821	0.000000	0.000000	0.000000	-0.308137	0.116450	-0.280240	0.000000	0.000000	3.000000	50.000000	0.000000
21303.296781	-0.061416	0.571201	0.157017	76.909348	76.048531	119.419777	1.216240	0.000000	4.849821	0.000000	0.000000	0.000000	-0.308137	0.116450	-0.280240	0.000000	0.000000	3.000000	50.000000	0.000000
21303.300114	-0.061416	0.571201	0.157017	76.909348	76.048531	119.419777	1.216240	0.000000	4.849821	0.000000	0.000000	0.000000	-0.308137	0.116450	-0.280240	0.000000	0.000000	3.000000	50.000000	0.000000
21303.303447	-0.062530	0.571453	0.156096	77.002327	75.951515	119.372627	1.193159	0.000000	4.855551	0.000000	0.000000	0.000000	-0.334117	0.075611	-0.276258	0.000000	0.000000	3.000000	50.000000	0.000000
21303.306781	-0.062530	0.571453	0.156096	77.002327	75.951515	119.372627	1.193159	0.000000	4.855551	0.000000	0.000000	0.000000	-0.334117	0.075611	-0.276258	0.000000	0.000000	3.000000	50.000000	0.000000
21303.310114	-0.062530	0.571453	0.156096	77.002327	75.951515	119.372627	1.193159	0.000000	4.855551	0.000000	0.000000	0.000000	-0.334117	0.075611	-0.276258	0.000000	0.000000	3.000000	50.000000	0.000000
21303.313447	-0.063702	0.571623	0.155200	77.003510	75.981781	119.518555	1.167075	0.000000	4.861886	0.000000	0.000000	0.000000	-0.351566	0.051058	-0.268922	0.000000	0.000000	3.000000	50.000000	0.000000
21303.316781	-0.063702	0.571623	0.155200	77.003510	75.981781	119.518555	1.167075	0.000000	4.861886	0.000000	0.000000	0.000000	-0.351566	0.051058	-0.268922	0.000000	0.000000	3.000000	50.000000	0.000000
21303.320114	-0.063702	0.571623	0.155200	77.003510	75.981781	119.518555	1.167075	0.000000	4.861886	0.000000	0.000000	0.000000	-0.351566	0.051058	-0.268922	0.000000	0.000000	3.000000	50.000000	0.000000
21303.323447	-0.064865	0.571732	0.154256	77.005913	76.055122	119.602173	1.138678	0.000000	4.868615	0.000000	0.000000	0.000000	-0.349118	0.032673	-0.283048	0.000000	0.000000	3.000000	50.000000	0.000000
21303.326781	-0.064865	0.571732	0.154256	77.005913	76.055122	119.602173	1.138678	0.000000	4.868615	0.000000	0.000000	0.000000	-0.349118	0.032673	-0.283048	0.000000	0.000000	3.000000	50.000000	0.000000
21303.330114	-0.064865	0.571732	0.154256	77.005913	76.055122	119.602173	1.138678	0.000000	4.868615	0.000000	0.000000	0.000000	-0.349118	0.032673	-0.283048	0.000000	0.000000	3.000000	50.000000	0.000000
21303.333447	-0.065903	0.571847	0.153266	76.988243	76.141502	119.560303	1.110400	0.000000	4.875142	0.000000	0.000000	0.000000	-0.311407	0.034446	-0.297170	0.000000	0.000000	3.000000	50.000000	0.000000
21303.336781	-0.065903	0.571847	0.153266	76.988243	76.141502	119.560303	1.110400	0.000000	4.875142	0.000000	0.000000	0.000000	-0.311407	0.034446	-0.297170	0.000000	0.000000	3.000000	50.000000	0.000000
21303.340114	-0.065903	0.571847	0.153266	76.988243	76.141502	119.560303	1.110400	0.000000	4.875142	0.000000	0.000000	0.000000	-0.311407	0.034446	-0.297170	0.000000	0.000000	3.000000	50.000000	0.000000
21303.343447	-0.066789	0.571988	0.152246	76.944534	76.244530	119.596794	1.085791	0.000000	4.880682	0.000000	0.000000	0.000000	-0.265565	0.042194	-0.305799	0.000000	0.000000	3.000000	50.000000	0.000000
21303.346781	-0.066789	0.571988	0.152246	76.944534	76.244530	119.596794	1.085791	0.000000	4.880682	0.000000	0.000000	0.000000	-0.265565	0.042194	-0.305799	0.000000	0.000000	3.000000	50.000000	0.000000
21303.350114	-0.066789	0.571988	0.152246	76.944534	76.244530	119.596794	1.085791	0.000000	4.880682	0.000000	0.000000	0.000000	-0.265565	0.042194	-0.305799	0.000000	0.000000	3.000000	50.000000	0.000000
21303.353447	-0.067465	0.572174	0.151220	76.907700	76.345024	119.677757	1.065650	0.000000	4.885119	0.000000	0.000000	0.000000	-0.203039	0.055914	-0.307920	0.000000	0.000000	3.000000	50.000000	0.000000
21303.356781	-0.067465	0.572174	0.151220	76.907700	76.345024	119.677757	1.065650	0.000000	4.885119	0.000000	0.000000	0.000000	-0.203039	0.055914	-0.307920	0.000000	0.000000	3.000000	50.000000	0.000000
21303.360114	-0.067465	0.572174	0.151220	76.907700	76.345024	119.677757	1.065650	0.000000	4.885119	0.000000	0.000000	0.000000	-0.203039	0.055914	-0.307920	0.000000	0.000000	3.000000	50.000000	0.000000
21303.363447	-0.068144	0.572332	0.150234	76.907745	76.447151	119.759079	1.051672	0.000000	4.888147	0.000000	0.000000	0.000000	-0.203657	0.047551	-0.295864	0.000000	0.000000	3.000000	50.000000	0.000000
21303.366781	-0.068144	0.572332	0.150234	76.907745	76.447151	119.759079	1.051672	0.000000	4.888147	0.000000	0.000000	0.000000	-0.203657	0.047551	-0.295864	0.000000	0.000000	3.000000	50.000000	0.000000
21303.370114	-0.068144	0.572332	0.150234	76.907745	76.447151	119.759079	1.051672	0.000000	4.888147	0.000000	0.000000	0.000000	-0.203657	0.047551	-0.295864	0.000000	0.000000	3.000000	50.000000	0.000000
21303.373447	-0.068918	0.572490	0.149329	76.913292	76.446892	119.772301	1.037145	0.000000	4.891250	0.000000	0.000000	0.000000	-0.231966	0.047319	-0.271544	0.000000	0.000000	3.000000	50.000000	0.000000
21303.376781	-0.068918	0.572490	0.149329	76.913292	76.446892	119.772301	1.037145	0.000000	4.891250	0.000000	0.000000	0.000000	-0.231966	0.047319	-0.271544	0.000000	0.000000	3.000000	50.000000	0.000000
21303.380114	-0.068918	0.572490	0.149329	76.913292	76.446892	119.772301	1.037145	0.000000	4.891250	0.000000	0.000000	0.000000	-0.231966	0.047319	-0.271544	0.000000	0.000000	3.000000	50.000000	0.000000
21303.383447	-0.069784	0.572594	0.148496	76.917747	76.363808	119.740761	1.018903	0.000000	4.895082	0.000000	0.000000	0.000000	-0.259986	0.031169	-0.249813	0.000000	0.000000	3.000000	50.000000	0.000000
21303.386781	-0.069784	0.572594	0.148496	76.917747	76.363808	119.740761	1.018903	0.000000	4.895082	0.000000	0.000000	0.000000	-0.259986	0.031169	-0.249813	0.000000	0.000000	3.000000	50.000000	0.000000
21303.390114	-0.069784	0.572594	0.148496	76.917747	76.363808	119.740761	1.018903	0.000000	4.895082	0.000000	0.000000	0.000000	-0.259986	0.031169	-0.249813	0.000000	0.000000	3.000000	50.000000	0.000000
21303.393447	-0.070684	0.572658	0.147721	76.893456	76.363907	119.821808	0.996967	0.000000	4.899598	0.000000	0.000000	0.000000	-0.270060	0.019063	-0.232430	0.000000	0.000000	3.000000	50.000000	0.000000
21303.396781	-0.070684	0.572658	0.147721	76.893456	76.363907	119.821808	0.996967	0.000000	4.899598	0.000000	0.000000	0.000000	-0.270060	0.019063	-0.232430	0.000000	0.000000	3.000000	50.000000	0.000000
21303.400114	-0.070684	0.572658	0.147721	76.893456	76.363907	119.821808	0.996967	0.000000	4.899598	0.000000	0.000000	0.000000	-0.270060	0.019063	-0.232430	0.000000	0.000000	3.000000	50.000000	0.000000
21303.403447	-0.071499	0.572674	0.146982	76.774681	76.423813	119.977188	0.973283	0.000000	4.904357	0.000000	0.000000	0.000000	-0.244505	0.004982	-0.221735	0.000000	0.000000	3.000000	50.000000	0.000000
21303.406781	-0.071499	0.572674	0.146982	76.774681	76.423813	119.977188	0.973283	0.000000	4.904357	0.000000	0.000000	0.000000	-0.244505	0.004982	-0.221735	0.000000	0.000000	3.000000	50.000000	0.000000
21303.410114	-0.071499	0.572674	0.146982	76.774681	76.423813	119.977188	0.973283	0.000000	4.904357	0.000000	0.000000	0.000000	-0.244505	0.004982	-0.221735	0.000000	0.000000	3.000000	50.000000	0.000000
21303.413447	-0.072193	0.572717	0.146213	76.556168	76.462852	120.099945	0.951800	0.000000	4.908572	0.000000	0.000000	0.000000	-0.207991	0.012774	-0.230737	0.000000	0.000000	3.000000	50.000000	0.000000
21303.416781	-0.072193	0.572717	0.146213	76.556168	76.462852	120.099945	0.951800	0.000000	4.908572	0.000000	0.000000	0.000000	-0.207991	0.012774	-0.230737	0.000000	0.000000	3.000000	50.000000	0.000000
21303.420114	-0.072193	0.572717	0.146213	76.556168	76.462852	120.099945	0.951800	0.000000	4.908572	0.000000	0.000000	0.000000	-0.207991	0.012774	-0.230737	0.000000	0.000000	3.000000	50.000000	0.000000
21303.423447	-0.072193	0.572717	0.146213	76.296707	76.487595	120.215004	0.934175	0.000000	4.911956	0.000000	0.000000	0.000000	-0.207991	0.012774	-0.230737	0.000000	0.000000	3.000000	50.000000	0.000000
21303.426781	-0.072735	0.572818	0.145411	76.296707	76.487595	120.215004	0.934175	0.000000	4.911956	0.000000	0.000000	0.000000	-0.162752	0.030457	-0.240495	0.000000	0.000000	3.000000	50.000000	0.000000
21303.430114	-0.072735	0.572818	0.145411	76.296707	76.487595	120.215004	0.934175	0.000000	4.911956	0.000000	0.000000	0.000000	-0.162752	0.030457	-0.240495	0.000000	0.000000	3.000000	50.000000	0.000000
21303.433447	-0.073157	0.572945	0.144580	76.094086	76.519951	120.394623	0.934175	0.000000	4.911956	0.000000	0.000000	0.000000	-0.126430	0.038146	-0.249321	0.000000	0.000000	3.000000	50.000000	0.000000
21303.436781	-0.073157	0.572945	0.144580	76.094086	76.519951	120.394623	0.934175	0.000000	4.911956	0.000000	0.000000	0.000000	-0.126430	0.038146	-0.249321	0.000000	0.000000	3.000000	50.000000	0.000000
21303.440114	-0.073157	0.572945	0.144580	76.094086	76.519951	120.394623	0.934175	0.000000	4.911956	0.000000	0.000000	0.000000	-0.126430	0.038146	-0.249321	0.000000	0.000000	3.000000	50.000000	0.000000
21303.443447	-0.073157	0.572945	0.144580	76.041519	76.630798	120.557610	0.912724	0.000000	4.915988	0.000000	0.000000	0.000000	-0.126430	0.038146	-0.249321	0.000000	0.000000	3.000000	50.000000	0.000000
21303.446781	-0.073400	0.573098	0.143727	76.041519	76.630798	120.557610	0.912724	0.000000	4.915988	0.000000	0.000000	0.000000	-0.073093	0.045727	-0.256018	0.000000	0.000000	3.000000	50.000000	0.000000
21303.450114	-0.073400	0.573098	0.143727	76.041519	76.630798	120.557610	0.912724	0.000000	4.915988	0.000000	0.000000	0.000000	-0.073093	0.045727	-0.256018	0.000000	0.000000	3.000000	50.000000	0.000000
21303.453447	-0.073550	0.573169	0.142824	76.092957	76.798981	120.641167	0.912724	0.000000	4.915988	0.000000	0.000000	0.000000	-0.044957	0.021464	-0.270966	0.000000	0.000000	3.000000	50.000000	0.000000
21303.456781	-0.073550	0.573169	0.142824	76.092957	76.798981	120.641167	0.912724	0.000000	4.915988	0.000000	0.000000	0.000000	-0.044957	0.021464	-0.270966	0.000000	0.000000	3.000000	50.000000	0.000000
21303.460114	-0.073550	0.573169	0.142824	76.092957	76.798981	120.641167	0.912724	0.000000	4.915988	0.000000	0.000000	0.000000	-0.044957	0.021464	-0.270966	0.000000	0.000000	3.000000	50.000000	0.000000
21303.463447	-0.073550	0.573169	0.142824	76.164604	76.854607	120.623711	0.910483	0.000000	4.916403	0.000000	0.000000	0.000000	-0.044957	0.021464	-0.270966	0.000000	0.000000	3.000000	50.000000	0.000000
21303.466781	-0.073724	0.573200	0.141886	76.164604	76.854607	120.623711	0.910483	0.000000	4.916403	0.000000	0.000000	0.000000	-0.052129	0.009216	-0.281222	0.000000	0.000000	3.000000	50.000000	0.000000
21303.470114	-0.073724	0.573200	0.141886	76.164604	76.854607	120.623711	0.910483	0.000000	4.916403	0.000000	0.000000	0.000000	-0.052129	0.009216	-0.281222	0.000000	0.000000	3.000000	50.000000	0.000000
21303.473447	-0.073920	0.573137	0.140906	76.238899	76.568985	120.340355	0.910483	0.000000	4.916403	0.000000	0.000000	0.000000	-0.058926	-0.018852	-0.294106	0.000000	0.000000	3.000000	50.000000	0.000000
21303.476781	-0.073920	0.573137	0.140906	76.238899	76.568985	120.340355	0.910483	0.000000	4.916403	0.000000	0.000000	0.000000	-0.058926	-0.018852	-0.294106	0.000000	0.000000	3.000000	50.000000	0.000000
21303.480114	-0.073920	0.573137	0.140906	76.238899	76.568985	120.340355	0.910483	0.000000	4.916403	0.000000	0.000000	0.000000	-0.058926	-0.018852	-0.294106	0.000000	0.000000	3.000000	50.000000	0.000000
21303.483447	-0.074158	0.572967	0.139806	76.284248	75.912109	119.714516	0.909976	0.000000	4.916497	0.000000	0.000000	0.000000	-0.071462	-0.051055	-0.329797	0.000000	0.000000	3.000000	50.000000	0.000000
21303.486781	-0.074158	0.572967	0.139806	76.284248	75.912109	119.714516	0.909976	0.000000	4.916497	0.000000	0.000000	0.000000	-0.071462	-0.051055	-0.329797	0.000000	0.000000	3.000000	50.000000	0.000000
21303.490114	-0.074158	0.572967	0.139806	76.284248	75.912109	119.714516	0.909976	0.000000	4.916497	0.000000	0.000000	0.000000	-0.071462	-0.051055	-0.329797	0.000000	0.000000	3.000000	50.000000	0.000000
21303.493447	-0.074365	0.572776	0.138694	76.308586	75.125473	118.924950	0.908795	0.000000	4.916716	0.000000	0.000000	0.000000	-0.061962	-0.057151	-0.333689	0.000000	0.000000	3.000000	50.000000	0.000000
21303.496781	-0.074365	0.572776	0.138694	76.308586	75.125473	118.924950	0.908795	0.000000	4.916716	0.000000	0.000000	0.000000	-0.061962	-0.057151	-0.333689	0.000000	0.000000	3.000000	50.000000	0.000000
21303.500114	-0.074365	0.572776	0.138694	76.308586	75.125473	118.924950	0.908795	0.000000	4.916716	0.000000	0.000000	0.000000	-0.061962	-0.057151	-0.333689	0.000000	0.000000	3.000000	50.000000	0.000000
21303.503447	-0.074418	0.572552	0.137511	76.335091	74.255676	117.959503	0.908762	0.000000	4.916722	0.000000	0.000000	0.000000	-0.015896	-0.067440	-0.355101	0.000000	0.000000	3.000000	50.000000	0.000000
21303.506781	-0.074418	0.572552	0.137511	76.335091	74.255676	117.959503	0.908762	0.000000	4.916722	0.000000	0.000000	0.000000	-0.015896	-0.067440	-0.355101	0.000000	0.000000	3.000000	50.000000	0.000000
21303.510114	-0.074418	0.572552	0.137511	76.335091	74.255676	117.959503	0.908762	0.000000	4.916722	0.000000	0.000000	0.000000	-0.015896	-0.067440	-0.355101	0.000000	0.000000	3.000000	50.000000	0.000000
21303.513447	-0.074358	0.572379	0.136348	76.357948	73.363869	117.003052	0.914493	0.000000	4.915659	0.000000	0.000000	0.000000	0.017888	-0.051773	-0.348759	0.000000	0.000000	3.000000	50.000000	0.000000
21303.516781	-0.074358	0.572379	0.136348	76.357948	73.363869	117.003052	0.914493	0.000000	4.915659	0.000000	0.000000	0.000000	0.017888	-0.051773	-0.348759	0.000000	0.000000	3.000000	50.000000	0.000000
21303.520114	-0.074358	0.572379	0.136348	76.357948	73.363869	117.003052	0.914493	0.000000	4.915659	0.000000	0.000000	0.000000	0.017888	-0.051773	-0.348759	0.000000	0.000000	3.000000	50.000000	0.000000
21303.523447	-0.074216	0.572226	0.135209	76.377281	72.477448	116.144073	0.924101	0.000000	4.913862	0.000000	0.000000	0.000000	0.042791	-0.045985	-0.341579	0.000000	0.000000	3.000000	50.000000	0.000000
21303.526781	-0.074216	0.572226	0.135209	76.377281	72.477448	116.144073	0.924101	0.000000	4.913862	0.000000	0.000000	0.000000	0.042791	-0.045985	-0.341579	0.000000	0.000000	3.000000	50.000000	0.000000
21303.530114	-0.074216	0.572226	0.135209	76.377281	72.477448	116.144073	0.924101	0.000000	4.913862	0.000000	0.000000	0.000000	0.042791	-0.045985	-0.341579	0.000000	0.000000	3.000000	50.000000	0.000000
21303.533447	-0.074084	0.572106	0.134157	76.392426	71.557907	115.272560	0.936615	0.000000	4.911491	0.000000	0.000000	0.000000	0.039552	-0.035974	-0.315706	0.000000	0.000000	3.000000	50.000000	0.000000
21303.536781	-0.074084	0.572106	0.134157	76.392426	71.557907	115.272560	0.936615	0.000000	4.911491	0.000000	0.000000	0.000000	0.039552	-0.035974	-0.315706	0.000000	0.000000	3.000000	50.000000	0.000000
21303.540114	-0.074084	0.572106	0.134157	76.392426	71.557907	115.272560	0.936615	0.000000	4.911491	0.000000	0.000000	0.000000	0.039552	-0.035974	-0.315706	0.000000	0.000000	3.000000	50.000000	0.000000
21303.543447	-0.074042	0.571927	0.133142	76.404335	70.729630	114.491531	0.948353	0.000000	4.909239	0.000000	0.000000	0.000000	0.012545	-0.053518	-0.304620	0.000000	0.000000	3.000000	50.000000	0.000000
21303.546781	-0.074042	0.571927	0.133142	76.404335	70.729630	114.491531	0.948353	0.000000	4.909239	0.000000	0.000000	0.000000	0.012545	-0.053518	-0.304620	0.000000	0.000000	3.000000	50.000000	0.000000
21303.550114	-0.074042	0.571927	0.133142	76.404335	70.729630	114.491531	0.948353	0.000000	4.909239	0.000000	0.000000	0.000000	0.012545	-0.053518	-0.304620	0.000000	0.000000	3.000000	50.000000	0.000000
21303.553447	-0.074042	0.571927	0.133142	76.413429	70.072273	113.883301	0.956808	0.000000	4.907598	0.000000	0.000000	0.000000	0.012545	-0.053518	-0.304620	0.000000	0.000000	3.000000	50.000000	0.000000
21303.556781	-0.074032	0.571756	0.132158	76.413429	70.072273	113.883301	0.956808	0.000000	4.907598	0.000000	0.000000	0.000000	0.002913	-0.051470	-0.295117	0.000000	0.000000	3.000000	50.000000	0.000000
21303.560114	-0.074032	0.571756	0.132158	76.413429	70.072273	113.883301	0.956808	0.000000	4.907598	0.000000	0.000000	0.000000	0.002913	-0.051470	-0.295117	0.000000	0.000000	3.000000	50.000000	0.000000
21303.563447	-0.074048	0.571564	0.131154	76.422371	69.670769	113.528534	0.956808	0.000000	4.907598	0.000000	0.000000	0.000000	-0.004735	-0.057503	-0.301074	0.000000	0.000000	3.000000	50.000000	0.000000
21303.566781	-0.074048	0.571564	0.131154	76.422371	69.670769	113.528534	0.956808	0.000000	4.907598	0.000000	0.000000	0.000000	-0.004735	-0.057503	-0.301074	0.000000	0.000000	3.000000	50.000000	0.000000
21303.570114	-0.074048	0.571564	0.131154	76.422371	69.670769	113.528534	0.956808	0.000000	4.907598	0.000000	0.000000	0.000000	-0.004735	-0.057503	-0.301074	0.000000	0.000000	3.000000	50.000000	0.000000
21303.573447	-0.074028	0.571378	0.130095	76.432152	69.511284	113.408539	0.970545	0.000000	4.904900	0.000000	0.000000	0.000000	0.006010	-0.055935	-0.317798	0.000000	0.000000	3.000000	50.000000	0.000000
21303.576781	-0.074028	0.571378	0.130095	76.432152	69.511284	113.408539	0.970545	0.000000	4.904900	0.000000	0.000000	0.000000	0.006010	-0.055935	-0.317798	0.000000	0.000000	3.000000	50.000000	0.000000
21303.580114	-0.074028	0.571378	0.130095	76.432152	69.511284	113.408539	0.970545	0.000000	4.904900	0.000000	0.000000	0.000000	0.006010	-0.055935	-0.317798	0.000000	0.000000	3.000000	50.000000	0.000000
21303.583447	-0.073943	0.571261	0.128971	76.439964	69.569397	113.467751	0.978872	0.000000	4.903244	0.000000	0.000000	0.000000	0.025547	-0.035012	-0.337226	0.000000	0.000000	3.000000	50.000000	0.000000
21303.586781	-0.073943	0.571261	0.128971	76.439964	69.569397	113.467751	0.978872	0.000000	4.903244	0.000000	0.000000	0.000000	0.025547	-0.035012	-0.337226	0.000000	0.000000	3.000000	50.000000	0.000000
21303.590114	-0.073943	0.571261	0.128971	76.439964	69.569397	113.467751	0.978872	0.000000	4.903244	0.000000	0.000000	0.000000	0.025547	-0.035012	-0.337226	0.000000	0.000000	3.000000	50.000000	0.000000
21303.593447	-0.073773	0.571208	0.127843	76.454872	69.770042	113.631630	0.990183	0.000000	4.900973	0.000000	0.000000	0.000000	0.051129	-0.015893	-0.338229	0.000000	0.000000	3.000000	50.000000	0.000000
21303.596781	-0.073773	0.571208	0.127843	76.454872	69.770042	113.631630	0.990183	0.000000	4.900973	0.000000	0.000000	0.000000	0.051129	-0.015893	-0.338229	0.000000	0.000000	3.000000	50.000000	0.000000
21303.600114	-0.073773	0.571208	0.127843	76.454872	69.770042	113.631630	0.990183	0.000000	4.900973	0.000000	0.000000	0.000000	0.051129	-0.015893	-0.338229	0.000000	0.000000	3.000000	50.000000	0.000000
21303.603447	-0.073585	0.571220	0.126801	76.465973	69.747856	113.558136	1.004837	0.000000	4.897990	0.000000	0.000000	0.000000	0.056348	0.003684	-0.312859	0.000000	0.000000	3.000000	50.000000	0.000000
21303.606781	-0.073585	0.571220	0.126801	76.465973	69.747856	113.558136	1.004837	0.000000	4.897990	0.000000	0.000000	0.000000	0.056348	0.003684	-0.312859	0.000000	0.000000	3.000000	50.000000	0.000000
21303.610114	-0.073585	0.571220	0.126801	76.465973	69.747856	113.558136	1.004837	0.000000	4.897990	0.000000	0.000000	0.000000	0.056348	0.003684	-0.312859	0.000000	0.000000	3.000000	50.000000	0.000000
21303.613447	-0.073585	0.571220	0.126801	76.470528	69.184349	113.019737	1.019716	0.000000	4.894914	0.000000	0.000000	0.000000	0.056348	0.003684	-0.312859	0.000000	0.000000	3.000000	50.000000	0.000000
21303.616781	-0.073438	0.571285	0.125857	76.470528	69.184349	113.019737	1.019716	0.000000	4.894914	0.000000	0.000000	0.000000	0.044098	0.019482	-0.283044	0.000000	0.000000	3.000000	50.000000	0.000000
21303.620114	-0.073438	0.571285	0.125857	76.470528	69.184349	113.019737	1.019716	0.000000	4.894914	0.000000	0.000000	0.000000	0.044098	0.019482	-0.283044	0.000000	0.000000	3.000000	50.000000	0.000000
21303.623447	-0.073339	0.571398	0.125072	76.466187	68.241264	112.112068	1.019716	0.000000	4.894914	0.000000	0.000000	0.000000	0.029677	0.033738	-0.235615	0.000000	0.000000	3.000000	50.000000	0.000000
21303.626781	-0.073339	0.571398	0.125072	76.466187	68.241264	112.112068	1.019716	0.000000	4.894914	0.000000	0.000000	0.000000	0.029677	0.033738	-0.235615	0.000000	0.000000	3.000000	50.000000	0.000000
21303.630114	-0.073339	0.571398	0.125072	76.466187	68.241264	112.112068	1.019716	0.000000	4.894914	0.000000	0.000000	0.000000	0.029677	0.033738	-0.235615	0.000000	0.000000	3.000000	50.000000	0.000000
21303.633447	-0.073339	0.571398	0.125072	76.450203	67.266373	111.181435	1.042416	0.000000	4.890130	0.000000	0.000000	0.000000	0.029677	0.033738	-0.235615	0.000000	0.000000	3.000000	50.000000	0.000000
21303.636781	-0.073276	0.571472	0.124347	76.450203	67.266373	111.181435	1.042416	0.000000	4.890130	0.000000	0.000000	0.000000	0.018981	0.022371	-0.217500	0.000000	0.000000	3.000000	50.000000	0.000000
21303.640114	-0.073276	0.571472	0.124347	76.450203	67.266373	111.181435	1.042416	0.000000	4.890130	0.000000	0.000000	0.000000	0.018981	0.022371	-0.217500	0.000000	0.000000	3.000000	50.000000	0.000000
21303.643447	-0.073216	0.571586	0.123652	76.419876	66.421410	110.386353	1.042416	0.000000	4.890130	0.000000	0.000000	0.000000	0.017865	0.033931	-0.208468	0.000000	0.000000	3.000000	50.000000	0.000000
21303.646781	-0.073216	0.571586	0.123652	76.419876	66.421410	110.386353	1.042416	0.000000	4.890130	0.000000	0.000000	0.000000	0.017865	0.033931	-0.208468	0.000000	0.000000	3.000000	50.000000	0.000000
21303.650114	-0.073216	0.571586	0.123652	76.419876	66.421410	110.386353	1.042416	0.000000	4.890130	0.000000	0.000000	0.000000	0.017865	0.033931	-0.208468	0.000000	0.000000	3.000000	50.000000	0.000000
21303.653447	-0.073216	0.571586	0.123652	76.372078	65.834038	109.860023	1.058494	0.000000	4.886674	0.000000	0.000000	0.000000	0.017865	0.033931	-0.208468	0.000000	0.000000	3.000000	50.000000	0.000000
21303.656781	-0.073178	0.571723	0.122910	76.372078	65.834038	109.860023	1.058494	0.000000	4.886674	0.000000	0.000000	0.000000	0.011273	0.041154	-0.222594	0.000000	0.000000	3.000000	50.000000	0.000000
21303.660114	-0.073178	0.571723	0.122910	76.372078	65.834038	109.860023	1.058494	0.000000	4.886674	0.000000	0.000000	0.000000	0.011273	0.041154	-0.222594	0.000000	0.000000	3.000000	50.000000	0.000000
21303.663447	-0.073048	0.571876	0.122098	76.329430	65.469948	109.548958	1.058494	0.000000	4.886674	0.000000	0.000000	0.000000	0.039117	0.046079	-0.243667	0.000000	0.000000	3.000000	50.000000	0.000000
21303.666781	-0.073048	0.571876	0.122098	76.329430	65.469948	109.548958	1.058494	0.000000	4.886674	0.000000	0.000000	0.000000	0.039117	0.046079	-0.243667	0.000000	0.000000	3.000000	50.000000	0.000000
21303.670114	-0.073048	0.571876	0.122098	76.329430	65.469948	109.548958	1.058494	0.000000	4.886674	0.000000	0.000000	0.000000	0.039117	0.046079	-0.243667	0.000000	0.000000	3.000000	50.000000	0.000000
21303.673447	-0.073048	0.571876	0.122098	76.327766	65.304771	109.395920	1.077761	0.000000	4.882462	0.000000	0.000000	0.000000	0.039117	0.046079	-0.243667	0.000000	0.000000	3.000000	50.000000	0.000000
21303.676781	-0.072881	0.572098	0.121217	76.327766	65.304771	109.395920	1.077761	0.000000	4.882462	0.000000	0.000000	0.000000	0.050045	0.066393	-0.264152	0.000000	0.000000	3.000000	50.000000	0.000000
21303.680114	-0.072881	0.572098	0.121217	76.327766	65.304771	109.395920	1.077761	0.000000	4.882462	0.000000	0.000000	0.000000	0.050045	0.066393	-0.264152	0.000000	0.000000	3.000000	50.000000	0.000000
21303.683447	-0.072704	0.572335	0.120256	76.337105	65.409042	109.497070	1.077761	0.000000	4.882462	0.000000	0.000000	0.000000	0.053056	0.071136	-0.288491	0.000000	0.000000	3.000000	50.000000	0.000000
21303.686781	-0.072704	0.572335	0.120256	76.337105	65.409042	109.497070	1.077761	0.000000	4.882462	0.000000	0.000000	0.000000	0.053056	0.071136	-0.288491	0.000000	0.000000	3.000000	50.000000	0.000000
21303.690114	-0.072704	0.572335	0.120256	76.337105	65.409042	109.497070	1.077761	0.000000	4.882462	0.000000	0.000000	0.000000	0.053056	0.071136	-0.288491	0.000000	0.000000	3.000000	50.000000	0.000000
21303.693447	-0.072550	0.572563	0.119252	76.348312	65.559357	109.648956	1.106751	0.000000	4.875972	0.000000	0.000000	0.000000	0.046232	0.068430	-0.300954	0.000000	0.000000	3.000000	50.000000	0.000000
21303.696781	-0.072550	0.572563	0.119252	76.348312	65.559357	109.648956	1.106751	0.000000	4.875972	0.000000	0.000000	0.000000	0.046232	0.068430	-0.300954	0.000000	0.000000	3.000000	50.000000	0.000000
21303.700114	-0.072550	0.572563	0.119252	76.348312	65.559357	109.648956	1.106751	0.000000	4.875972	0.000000	0.000000	0.000000	0.046232	0.068430	-0.300954	0.000000	0.000000	3.000000	50.000000	0.000000
21303.703447	-0.072453	0.572777	0.118263	76.358467	65.692078	109.788330	1.121582	0.000000	4.872582	0.000000	0.000000	0.000000	0.029035	0.064323	-0.296852	0.000000	0.000000	3.000000	50.000000	0.000000
21303.706781	-0.072453	0.572777	0.118263	76.358467	65.692078	109.788330	1.121582	0.000000	4.872582	0.000000	0.000000	0.000000	0.029035	0.064323	-0.296852	0.000000	0.000000	3.000000	50.000000	0.000000
21303.710114	-0.072453	0.572777	0.118263	76.358467	65.692078	109.788330	1.121582	0.000000	4.872582	0.000000	0.000000	0.000000	0.029035	0.064323	-0.296852	0.000000	0.000000	3.000000	50.000000	0.000000
21303.713447	-0.072453	0.572777	0.118263	76.370201	65.837250	109.943871	1.134269	0.000000	4.869644	0.000000	0.000000	0.000000	0.029035	0.064323	-0.296852	0.000000	0.000000	3.000000	50.000000	0.000000
21303.716781	-0.072414	0.572978	0.117287	76.370201	65.837250	109.943871	1.134269	0.000000	4.869644	0.000000	0.000000	0.000000	0.011921	0.060263	-0.292718	0.000000	0.000000	3.000000	50.000000	0.000000
21303.720114	-0.072414	0.572978	0.117287	76.370201	65.837250	109.943871	1.134269	0.000000	4.869644	0.000000	0.000000	0.000000	0.011921	0.060263	-0.292718	0.000000	0.000000	3.000000	50.000000	0.000000
21303.723447	-0.072404	0.573166	0.116329	76.379501	65.932907	110.055183	1.134269	0.000000	4.869644	0.000000	0.000000	0.000000	0.003054	0.056217	-0.287527	0.000000	0.000000	3.000000	50.000000	0.000000
21303.726781	-0.072404	0.573166	0.116329	76.379501	65.932907	110.055183	1.134269	0.000000	4.869644	0.000000	0.000000	0.000000	0.003054	0.056217	-0.287527	0.000000	0.000000	3.000000	50.000000	0.000000
21303.730114	-0.072404	0.573166	0.116329	76.379501	65.932907	110.055183	1.134269	0.000000	4.869644	0.000000	0.000000	0.000000	0.003054	0.056217	-0.287527	0.000000	0.000000	3.000000	50.000000	0.000000
21303.733447	-0.072404	0.573166	0.116329	76.388367	66.006386	110.147568	1.154112	0.000000	4.864980	0.000000	0.000000	0.000000	0.003054	0.056217	-0.287527	0.000000	0.000000	3.000000	50.000000	0.000000
21303.736781	-0.072424	0.573391	0.115397	76.388367	66.006386	110.147568	1.154112	0.000000	4.864980	0.000000	0.000000	0.000000	-0.006127	0.067527	-0.279574	0.000000	0.000000	3.000000	50.000000	0.000000
21303.740114	-0.072424	0.573391	0.115397	76.388367	66.006386	110.147568	1.154112	0.000000	4.864980	0.000000	0.000000	0.000000	-0.006127	0.067527	-0.279574	0.000000	0.000000	3.000000	50.000000	0.000000
21303.743447	-0.072442	0.573595	0.114449	76.393021	66.049286	110.215927	1.154112	0.000000	4.864980	0.000000	0.000000	0.000000	-0.005377	0.061255	-0.284473	0.000000	0.000000	3.000000	50.000000	0.000000
21303.746781	-0.072442	0.573595	0.114449	76.393021	66.049286	110.215927	1.154112	0.000000	4.864980	0.000000	0.000000	0.000000	-0.005377	0.061255	-0.284473	0.000000	0.000000	3.000000	50.000000	0.000000
21303.750114	-0.072442	0.573595	0.114449	76.393021	66.049286	110.215927	1.154112	0.000000	4.864980	0.000000	0.000000	0.000000	-0.005377	0.061255	-0.284473	0.000000	0.000000	3.000000	50.000000	0.000000
21303.753447	-0.072442	0.573595	0.114449	76.397392	66.062393	110.247116	1.170498	0.000000	4.861063	0.000000	0.000000	0.000000	-0.005377	0.061255	-0.284473	0.000000	0.000000	3.000000	50.000000	0.000000
21303.756781	-0.072463	0.573837	0.113530	76.397392	66.062393	110.247116	1.170498	0.000000	4.861063	0.000000	0.000000	0.000000	-0.006384	0.072558	-0.275464	0.000000	0.000000	3.000000	50.000000	0.000000
21303.760114	-0.072463	0.573837	0.113530	76.397392	66.062393	110.247116	1.170498	0.000000	4.861063	0.000000	0.000000	0.000000	-0.006384	0.072558	-0.275464	0.000000	0.000000	3.000000	50.000000	0.000000
21303.763447	-0.072425	0.574069	0.112581	76.403740	66.057762	110.260239	1.170498	0.000000	4.861063	0.000000	0.000000	0.000000	0.011430	0.069832	-0.284842	0.000000	0.000000	3.000000	50.000000	0.000000
21303.766781	-0.072425	0.574069	0.112581	76.403740	66.057762	110.260239	1.170498	0.000000	4.861063	0.000000	0.000000	0.000000	0.011430	0.069832	-0.284842	0.000000	0.000000	3.000000	50.000000	0.000000
21303.770114	-0.072425	0.574069	0.112581	76.403740	66.057762	110.260239	1.170498	0.000000	4.861063	0.000000	0.000000	0.000000	0.011430	0.069832	-0.284842	0.000000	0.000000	3.000000	50.000000	0.000000
21303.773447	-0.072425	0.574069	0.112581	76.407883	65.984604	110.203400	1.189512	0.000000	4.856445	0.000000	0.000000	0.000000	0.011430	0.069832	-0.284842	0.000000	0.000000	3.000000	50.000000	0.000000
21303.776781	-0.072391	0.574309	0.111668	76.407883	65.984604	110.203400	1.189512	0.000000	4.856445	0.000000	0.000000	0.000000	0.010122	0.071728	-0.273924	0.000000	0.000000	3.000000	50.000000	0.000000
21303.780114	-0.072391	0.574309	0.111668	76.407883	65.984604	110.203400	1.189512	0.000000	4.856445	0.000000	0.000000	0.000000	0.010122	0.071728	-0.273924	0.000000	0.000000	3.000000	50.000000	0.000000
21303.783447	-0.072353	0.574507	0.110723	76.412903	65.899673	110.133881	1.189512	0.000000	4.856445	0.000000	0.000000	0.000000	0.011416	0.059588	-0.283469	0.000000	0.000000	3.000000	50.000000	0.000000
21303.786781	-0.072353	0.574507	0.110723	76.412903	65.899673	110.133881	1.189512	0.000000	4.856445	0.000000	0.000000	0.000000	0.011416	0.059588	-0.283469	0.000000	0.000000	3.000000	50.000000	0.000000
21303.790114	-0.072353	0.574507	0.110723	76.412903	65.899673	110.133881	1.189512	0.000000	4.856445	0.000000	0.000000	0.000000	0.011416	0.059588	-0.283469	0.000000	0.000000	3.000000	50.000000	0.000000
21303.793447	-0.072353	0.574507	0.110723	76.418625	65.811844	110.067520	1.211277	0.000000	4.851062	0.000000	0.000000	0.000000	0.011416	0.059588	-0.283469	0.000000	0.000000	3.000000	50.000000	0.000000
21303.796781	-0.072314	0.574654	0.109768	76.418625	65.811844	110.067520	1.211277	0.000000	4.851062	0.000000	0.000000	0.000000	0.011882	0.043971	-0.286478	0.000000	0.000000	3.000000	50.000000	0.000000
21303.800114	-0.072314	0.574654	0.109768	76.418625	65.811844	110.067520	1.211277	0.000000	4.851062	0.000000	0.000000	0.000000	0.011882	0.043971	-0.286478	0.000000	0.000000	3.000000	50.000000	0.000000
21303.803447	-0.072294	0.574772	0.108756	76.426567	65.741425	110.020195	1.211277	0.000000	4.851062	0.000000	0.000000	0.000000	0.005964	0.035413	-0.303653	0.000000	0.000000	3.000000	50.000000	0.000000
21303.806781	-0.072294	0.574772	0.108756	76.426567	65.741425	110.020195	1.211277	0.000000	4.851062	0.000000	0.000000	0.000000	0.005964	0.035413	-0.303653	0.000000	0.000000	3.000000	50.000000	0.000000
21303.810114	-0.072294	0.574772	0.108756	76.426567	65.741425	110.020195	1.211277	0.000000	4.851062	0.000000	0.000000	0.000000	0.005964	0.035413	-0.303653	0.000000	0.000000	3.000000	50.000000	0.000000
21303.813447	-0.072271	0.574869	0.107727	76.432205	65.545868	109.851906	1.234356	0.000000	4.845242	0.000000	0.000000	0.000000	0.006716	0.029213	-0.308610	0.000000	0.000000	3.000000	50.000000	0.000000
21303.816781	-0.072271	0.574869	0.107727	76.432205	65.545868	109.851906	1.234356	0.000000	4.845242	0.000000	0.000000	0.000000	0.006716	0.029213	-0.308610	0.000000	0.000000	3.000000	50.000000	0.000000
21303.820114	-0.072271	0.574869	0.107727	76.432205	65.545868	109.851906	1.234356	0.000000	4.845242	0.000000	0.000000	0.000000	0.006716	0.029213	-0.308610	0.000000	0.000000	3.000000	50.000000	0.000000
21303.823447	-0.072246	0.574946	0.106682	76.432678	65.129601	109.467094	1.246359	0.000000	4.842168	0.000000	0.000000	0.000000	0.007468	0.022975	-0.313579	0.000000	0.000000	3.000000	50.000000	0.000000
21303.826781	-0.072246	0.574946	0.106682	76.432678	65.129601	109.467094	1.246359	0.000000	4.842168	0.000000	0.000000	0.000000	0.007468	0.022975	-0.313579	0.000000	0.000000	3.000000	50.000000	0.000000
21303.830114	-0.072246	0.574946	0.106682	76.432678	65.129601	109.467094	1.246359	0.000000	4.842168	0.000000	0.000000	0.000000	0.007468	0.022975	-0.313579	0.000000	0.000000	3.000000	50.000000	0.000000
21303.833447	-0.072220	0.574971	0.105626	76.429085	64.539131	108.916977	1.258859	0.000000	4.838933	0.000000	0.000000	0.000000	0.007984	0.007486	-0.316649	0.000000	0.000000	3.000000	50.000000	0.000000
21303.836781	-0.072220	0.574971	0.105626	76.429085	64.539131	108.916977	1.258859	0.000000	4.838933	0.000000	0.000000	0.000000	0.007984	0.007486	-0.316649	0.000000	0.000000	3.000000	50.000000	0.000000
21303.840114	-0.072220	0.574971	0.105626	76.429085	64.539131	108.916977	1.258859	0.000000	4.838933	0.000000	0.000000	0.000000	0.007984	0.007486	-0.316649	0.000000	0.000000	3.000000	50.000000	0.000000
21303.843447	-0.072198	0.575002	0.104607	76.415222	63.729557	108.157341	1.271770	0.000000	4.835556	0.000000	0.000000	0.000000	0.006697	0.009515	-0.305702	0.000000	0.000000	3.000000	50.000000	0.000000
21303.846781	-0.072198	0.575002	0.104607	76.415222	63.729557	108.157341	1.271770	0.000000	4.835556	0.000000	0.000000	0.000000	0.006697	0.009515	-0.305702	0.000000	0.000000	3.000000	50.000000	0.000000
21303.850114	-0.072198	0.575002	0.104607	76.415222	63.729557	108.157341	1.271770	0.000000	4.835556	0.000000	0.000000	0.000000	0.006697	0.009515	-0.305702	0.000000	0.000000	3.000000	50.000000	0.000000
21303.853447	-0.072198	0.575002	0.104607	76.396957	62.901337	107.376541	1.284309	0.000000	4.832241	0.000000	0.000000	0.000000	0.006697	0.009515	-0.305702	0.000000	0.000000	3.000000	50.000000	0.000000
21303.856781	-0.072178	0.574991	0.103616	76.396957	62.901337	107.376541	1.284309	0.000000	4.832241	0.000000	0.000000	0.000000	0.005757	-0.003495	-0.297487	0.000000	0.000000	3.000000	50.000000	0.000000
21303.860114	-0.072178	0.574991	0.103616	76.396957	62.901337	107.376541	1.284309	0.000000	4.832241	0.000000	0.000000	0.000000	0.005757	-0.003495	-0.297487	0.000000	0.000000	3.000000	50.000000	0.000000
21303.863447	-0.072082	0.574967	0.102655	76.371613	62.140919	106.665314	1.284309	0.000000	4.832241	0.000000	0.000000	0.000000	0.028973	-0.007204	-0.288087	0.000000	0.000000	3.000000	50.000000	0.000000
21303.866781	-0.072082	0.574967	0.102655	76.371613	62.140919	106.665314	1.284309	0.000000	4.832241	0.000000	0.000000	0.000000	0.028973	-0.007204	-0.288087	0.000000	0.000000	3.000000	50.000000	0.000000
21303.870114	-0.072082	0.574967	0.102655	76.371613	62.140919	106.665314	1.284309	0.000000	4.832241	0.000000	0.000000	0.000000	0.028973	-0.007204	-0.288087	0.000000	0.000000	3.000000	50.000000	0.000000
21303.873447	-0.071956	0.574923	0.101682	76.350746	61.536079	106.100761	1.312143	0.000000	4.824757	0.000000	0.000000	0.000000	0.037599	-0.013236	-0.292037	0.000000	0.000000	3.000000	50.000000	0.000000
21303.876781	-0.071956	0.574923	0.101682	76.350746	61.536079	106.100761	1.312143	0.000000	4.824757	0.000000	0.000000	0.000000	0.037599	-0.013236	-0.292037	0.000000	0.000000	3.000000	50.000000	0.000000
21303.880114	-0.071956	0.574923	0.101682	76.350746	61.536079	106.100761	1.312143	0.000000	4.824757	0.000000	0.000000	0.000000	0.037599	-0.013236	-0.292037	0.000000	0.000000	3.000000	50.000000	0.000000
21303.883447	-0.071829	0.574858	0.100692	76.345444	61.072567	105.664787	1.329352	0.000000	4.820044	0.000000	0.000000	0.000000	0.038243	-0.019285	-0.297030	0.000000	0.000000	3.000000	50.000000	0.000000
21303.886781	-0.071829	0.574858	0.100692	76.345444	61.072567	105.664787	1.329352	0.000000	4.820044	0.000000	0.000000	0.000000	0.038243	-0.019285	-0.297030	0.000000	0.000000	3.000000	50.000000	0.000000
21303.890114	-0.071829	0.574858	0.100692	76.345444	61.072567	105.664787	1.329352	0.000000	4.820044	0.000000	0.000000	0.000000	0.038243	-0.019285	-0.297030	0.000000	0.000000	3.000000	50.000000	0.000000
21303.893447	-0.071673	0.574774	0.099688	76.344666	60.720531	105.335167	1.347143	0.000000	4.815102	0.000000	0.000000	0.000000	0.046819	-0.025260	-0.301023	0.000000	0.000000	3.000000	50.000000	0.000000
21303.896781	-0.071673	0.574774	0.099688	76.344666	60.720531	105.335167	1.347143	0.000000	4.815102	0.000000	0.000000	0.000000	0.046819	-0.025260	-0.301023	0.000000	0.000000	3.000000	50.000000	0.000000
21303.900114	-0.071673	0.574774	0.099688	76.344666	60.720531	105.335167	1.347143	0.000000	4.815102	0.000000	0.000000	0.000000	0.046819	-0.025260	-0.301023	0.000000	0.000000	3.000000	50.000000	0.000000
21303.903447	-0.071517	0.574689	0.098684	76.343071	60.358902	104.996178	1.366676	0.000000	4.809595	0.000000	0.000000	0.000000	0.046830	-0.025482	-0.301349	0.000000	0.000000	3.000000	50.000000	0.000000
21303.906781	-0.071517	0.574689	0.098684	76.343071	60.358902	104.996178	1.366676	0.000000	4.809595	0.000000	0.000000	0.000000	0.046830	-0.025482	-0.301349	0.000000	0.000000	3.000000	50.000000	0.000000
21303.910114	-0.071517	0.574689	0.098684	76.343071	60.358902	104.996178	1.366676	0.000000	4.809595	0.000000	0.000000	0.000000	0.046830	-0.025482	-0.301349	0.000000	0.000000	3.000000	50.000000	0.000000
21303.913447	-0.071517	0.574689	0.098684	76.331680	59.812241	104.476669	1.386552	0.000000	4.803902	0.000000	0.000000	0.000000	0.046830	-0.025482	-0.301349	0.000000	0.000000	3.000000	50.000000	0.000000
21303.916781	-0.071368	0.574600	0.097738	76.331680	59.812241	104.476669	1.386552	0.000000	4.803902	0.000000	0.000000	0.000000	0.044530	-0.026661	-0.283681	0.000000	0.000000	3.000000	50.000000	0.000000
21303.920114	-0.071368	0.574600	0.097738	76.331680	59.812241	104.476669	1.386552	0.000000	4.803902	0.000000	0.000000	0.000000	0.044530	-0.026661	-0.283681	0.000000	0.000000	3.000000	50.000000	0.000000
21303.923447	-0.071261	0.574535	0.096902	76.306885	59.055988	103.754120	1.386552	0.000000	4.803902	0.000000	0.000000	0.000000	0.032267	-0.019628	-0.250888	0.000000	0.000000	3.000000	50.000000	0.000000
21303.926781	-0.071261	0.574535	0.096902	76.306885	59.055988	103.754120	1.386552	0.000000	4.803902	0.000000	0.000000	0.000000	0.032267	-0.019628	-0.250888	0.000000	0.000000	3.000000	50.000000	0.000000
21303.930114	-0.071261	0.574535	0.096902	76.306885	59.055988	103.754120	1.386552	0.000000	4.803902	0.000000	0.000000	0.000000	0.032267	-0.019628	-0.250888	0.000000	0.000000	3.000000	50.000000	0.000000
21303.933447	-0.071261	0.574535	0.096902	76.274940	58.254211	102.988312	1.421690	0.000000	4.793621	0.000000	0.000000	0.000000	0.032267	-0.019628	-0.250888	0.000000	0.000000	3.000000	50.000000	0.000000
21303.936781	-0.071164	0.574455	0.096147	76.274940	58.254211	102.988312	1.421690	0.000000	4.793621	0.000000	0.000000	0.000000	0.029122	-0.024073	-0.226452	0.000000	0.000000	3.000000	50.000000	0.000000
21303.940114	-0.071164	0.574455	0.096147	76.274940	58.254211	102.988312	1.421690	0.000000	4.793621	0.000000	0.000000	0.000000	0.029122	-0.024073	-0.226452	0.000000	0.000000	3.000000	50.000000	0.000000
21303.943447	-0.071074	0.574371	0.095452	76.234322	57.569580	102.346977	1.421690	0.000000	4.793621	0.000000	0.000000	0.000000	0.026830	-0.025127	-0.208603	0.000000	0.000000	3.000000	50.000000	0.000000
21303.946781	-0.071074	0.574371	0.095452	76.234322	57.569580	102.346977	1.421690	0.000000	4.793621	0.000000	0.000000	0.000000	0.026830	-0.025127	-0.208603	0.000000	0.000000	3.000000	50.000000	0.000000
21303.950114	-0.071074	0.574371	0.095452	76.234322	57.569580	102.346977	1.421690	0.000000	4.793621	0.000000	0.000000	0.000000	0.026830	-0.025127	-0.208603	0.000000	0.000000	3.000000	50.000000	0.000000
21303.953447	-0.071074	0.574371	0.095452	76.181725	57.119301	101.956039	1.446284	0.000000	4.772593	0.000000	0.000000	0.000000	0.026830	-0.025127	-0.208603	0.000000	0.000000	3.000000	50.000000	0.000000
21303.956781	-0.070987	0.574306	0.094772	76.181725	57.119301	101.956039	1.446284	0.000000	4.772593	0.000000	0.000000	0.000000	0.026236	-0.019449	-0.204017	0.000000	0.000000	3.000000	50.000000	0.000000
21303.960114	-0.070987	0.574306	0.094772	76.181725	57.119301	101.956039	1.446284	0.000000	4.772593	0.000000	0.000000	0.000000	0.026236	-0.019449	-0.204017	0.000000	0.000000	3.000000	50.000000	0.000000
21303.963447	-0.070867	0.574263	0.094050	76.130081	56.833923	101.730537	1.446284	0.000000	4.772593	0.000000	0.000000	0.000000	0.035815	-0.012830	-0.216448	0.000000	0.000000	3.000000	50.000000	0.000000
21303.966781	-0.070867	0.574263	0.094050	76.130081	56.833923	101.730537	1.446284	0.000000	4.772593	0.000000	0.000000	0.000000	0.035815	-0.012830	-0.216448	0.000000	0.000000	3.000000	50.000000	0.000000
21303.970114	-0.070867	0.574263	0.094050	76.130081	56.833923	101.730537	1.446284	0.000000	4.772593	0.000000	0.000000	0.000000	0.035815	-0.012830	-0.216448	0.000000	0.000000	3.000000	50.000000	0.000000
21303.973447	-0.070867	0.574263	0.094050	76.107689	56.806072	101.737579	1.456626	0.000000	4.702515	0.000000	0.000000	0.000000	0.035815	-0.012830	-0.216448	0.000000	0.000000	3.000000	50.000000	0.000000
21303.976781	-0.070748	0.574220	0.093328	76.107689	56.806072	101.737579	1.456626	0.000000	4.702515	0.000000	0.000000	0.000000	0.035818	-0.012955	-0.216610	0.000000	0.000000	3.000000	50.000000	0.000000
21303.980114	-0.070748	0.574220	0.093328	76.107689	56.806072	101.737579	1.456626	0.000000	4.702515	0.000000	0.000000	0.000000	0.035818	-0.012955	-0.216610	0.000000	0.000000	3.000000	50.000000	0.000000
21303.983447	-0.070571	0.574199	0.092568	76.120537	56.943336	101.877930	1.456626	0.000000	4.702515	0.000000	0.000000	0.000000	0.053185	-0.006436	-0.228078	0.000000	0.000000	3.000000	50.000000	0.000000
21303.986781	-0.070571	0.574199	0.092568	76.120537	56.943336	101.877930	1.456626	0.000000	4.702515	0.000000	0.000000	0.000000	0.053185	-0.006436	-0.228078	0.000000	0.000000	3.000000	50.000000	0.000000
21303.990114	-0.070571	0.574199	0.092568	76.120537	56.943336	101.877930	1.456626	0.000000	4.702515	0.000000	0.000000	0.000000	0.053185	-0.006436	-0.228078	0.000000	0.000000	3.000000	50.000000	0.000000
21303.993447	-0.070571	0.574199	0.092568	76.142242	57.137089	102.066292	1.471459	0.000000	4.628400	0.000000	0.000000	0.000000	0.053185	-0.006436	-0.228078	0.000000	0.000000	3.000000	50.000000	0.000000
21303.996781	-0.070342	0.574146	0.091820	76.142242	57.137089	102.066292	1.471459	0.000000	4.628400	0.000000	0.000000	0.000000	0.068535	-0.015654	-0.224360	0.000000	0.000000	3.000000	50.000000	0.000000
21304.000114	-0.070342	0.574146	0.091820	76.142242	57.137089	102.066292	1.471459	0.000000	4.628400	0.000000	0.000000	0.000000	0.068535	-0.015654	-0.224360	0.000000	0.000000	3.000000	50.000000	0.000000
21304.003447	-0.070192	0.574094	0.091062	76.162964	57.302486	102.230453	1.471459	0.000000	4.628400	0.000000	0.000000	0.000000	0.045028	-0.015773	-0.227554	0.000000	0.000000	3.000000	50.000000	0.000000
21304.006781	-0.070192	0.574094	0.091062	76.162964	57.302486	102.230453	1.471459	0.000000	4.628400	0.000000	0.000000	0.000000	0.045028	-0.015773	-0.227554	0.000000	0.000000	3.000000	50.000000	0.000000
21304.010114	-0.070192	0.574094	0.091062	76.162964	57.302486	102.230453	1.471459	0.000000	4.628400	0.000000	0.000000	0.000000	0.045028	-0.015773	-0.227554	0.000000	0.000000	3.000000	50.000000	0.000000
21304.013447	-0.070192	0.574094	0.091062	76.178749	57.377995	102.312637	1.490386	0.000000	4.553081	0.000000	0.000000	0.000000	0.045028	-0.015773	-0.227554	0.000000	0.000000	3.000000	50.000000	0.000000
21304.016781	-0.070043	0.574011	0.090309	76.178749	57.377995	102.312637	1.490386	0.000000	4.553081	0.000000	0.000000	0.000000	0.044763	-0.024941	-0.225835	0.000000	0.000000	3.000000	50.000000	0.000000
21304.020114	-0.070043	0.574011	0.090309	76.178749	57.377995	102.312637	1.490386	0.000000	4.553081	0.000000	0.000000	0.000000	0.044763	-0.024941	-0.225835	0.000000	0.000000	3.000000	50.000000	0.000000
21304.023447	-0.069914	0.573949	0.089508	76.186760	57.331627	102.273140	1.490386	0.000000	4.553081	0.000000	0.000000	0.000000	0.038662	-0.018472	-0.240369	0.000000	0.000000	3.000000	50.000000	0.000000
21304.026781	-0.069914	0.573949	0.089508	76.186760	57.331627	102.273140	1.490386	0.000000	4.553081	0.000000	0.000000	0.000000	0.038662	-0.018472	-0.240369	0.000000	0.000000	3.000000	50.000000	0.000000
21304.030114	-0.069914	0.573949	0.089508	76.186760	57.331627	102.273140	1.490386	0.000000	4.553081	0.000000	0.000000	0.000000	0.038662	-0.018472	-0.240369	0.000000	0.000000	3.000000	50.000000	0.000000
21304.033447	-0.069914	0.573949	0.089508	76.190163	57.195595	102.144577	1.504291	0.000000	4.475380	0.000000	0.000000	0.000000	0.038662	-0.018472	-0.240369	0.000000	0.000000	3.000000	50.000000	0.000000
21304.036781	-0.069731	0.573898	0.088690	76.190163	57.195595	102.144577	1.504291	0.000000	4.475380	0.000000	0.000000	0.000000	0.055067	-0.015308	-0.245259	0.000000	0.000000	3.000000	50.000000	0.000000
21304.040114	-0.069731	0.573898	0.088690	76.190163	57.195595	102.144577	1.504291	0.000000	4.475380	0.000000	0.000000	0.000000	0.055067	-0.015308	-0.245259	0.000000	0.000000	3.000000	50.000000	0.000000
21304.043447	-0.069518	0.573888	0.087847	76.187988	56.967926	101.924377	1.504291	0.000000	4.475380	0.000000	0.000000	0.000000	0.063880	-0.003187	-0.253063	0.000000	0.000000	3.000000	50.000000	0.000000
21304.046781	-0.069518	0.573888	0.087847	76.187988	56.967926	101.924377	1.504291	0.000000	4.475380	0.000000	0.000000	0.000000	0.063880	-0.003187	-0.253063	0.000000	0.000000	3.000000	50.000000	0.000000
21304.050114	-0.069518	0.573888	0.087847	76.187988	56.967926	101.924377	1.504291	0.000000	4.475380	0.000000	0.000000	0.000000	0.063880	-0.003187	-0.253063	0.000000	0.000000	3.000000	50.000000	0.000000
21304.053447	-0.069518	0.573888	0.087847	76.169548	56.481781	101.455139	1.524115	0.000000	4.392327	0.000000	0.000000	0.000000	0.063880	-0.003187	-0.253063	0.000000	0.000000	3.000000	50.000000	0.000000
21304.056781	-0.069297	0.573879	0.086942	76.169548	56.481781	101.455139	1.524115	0.000000	4.392327	0.000000	0.000000	0.000000	0.066124	-0.002586	-0.271465	0.000000	0.000000	3.000000	50.000000	0.000000
21304.060114	-0.069297	0.573879	0.086942	76.169548	56.481781	101.455139	1.524115	0.000000	4.392327	0.000000	0.000000	0.000000	0.066124	-0.002586	-0.271465	0.000000	0.000000	3.000000	50.000000	0.000000
21304.063447	-0.069159	0.573878	0.086064	76.133514	55.732388	100.732964	1.524115	0.000000	4.392327	0.000000	0.000000	0.000000	0.041379	-0.000341	-0.263183	0.000000	0.000000	3.000000	50.000000	0.000000
21304.066781	-0.069159	0.573878	0.086064	76.133514	55.732388	100.732964	1.524115	0.000000	4.392327	0.000000	0.000000	0.000000	0.041379	-0.000341	-0.263183	0.000000	0.000000	3.000000	50.000000	0.000000
21304.070114	-0.069159	0.573878	0.086064	76.133514	55.732388	100.732964	1.524115	0.000000	4.392327	0.000000	0.000000	0.000000	0.041379	-0.000341	-0.263183	0.000000	0.000000	3.000000	50.000000	0.000000
21304.073447	-0.069159	0.573878	0.086064	76.080795	54.768276	99.807716	1.542032	0.000000	4.303219	0.000000	0.000000	0.000000	0.041379	-0.000341	-0.263183	0.000000	0.000000	3.000000	50.000000	0.000000
21304.076781	-0.069047	0.573876	0.085183	76.080795	54.768276	99.807716	1.542032	0.000000	4.303219	0.000000	0.000000	0.000000	0.033658	-0.000569	-0.264386	0.000000	0.000000	3.000000	50.000000	0.000000
21304.080114	-0.069047	0.573876	0.085183	76.080795	54.768276	99.807716	1.542032	0.000000	4.303219	0.000000	0.000000	0.000000	0.033658	-0.000569	-0.264386	0.000000	0.000000	3.000000	50.000000	0.000000
21304.083447	-0.068935	0.573873	0.084301	76.023514	53.822529	98.902130	1.542032	0.000000	4.303219	0.000000	0.000000	0.000000	0.033685	-0.000803	-0.264604	0.000000	0.000000	3.000000	50.000000	0.000000
21304.086781	-0.068935	0.573873	0.084301	76.023514	53.822529	98.902130	1.542032	0.000000	4.303219	0.000000	0.000000	0.000000	0.033685	-0.000803	-0.264604	0.000000	0.000000	3.000000	50.000000	0.000000
21304.090114	-0.068935	0.573873	0.084301	76.023514	53.822529	98.902130	1.542032	0.000000	4.303219	0.000000	0.000000	0.000000	0.033685	-0.000803	-0.264604	0.000000	0.000000	3.000000	50.000000	0.000000
21304.093447	-0.068935	0.573873	0.084301	75.969063	52.979279	98.098488	1.553256	0.000000	4.215054	0.000000	0.000000	0.000000	0.033685	-0.000803	-0.264604	0.000000	0.000000	3.000000	50.000000	0.000000
21304.096781	-0.068815	0.573872	0.083358	75.969063	52.979279	98.098488	1.553256	0.000000	4.215054	0.000000	0.000000	0.000000	0.036032	-0.000273	-0.283053	0.000000	0.000000	3.000000	50.000000	0.000000
21304.100114	-0.068815	0.573872	0.083358	75.969063	52.979279	98.098488	1.553256	0.000000	4.215054	0.000000	0.000000	0.000000	0.036032	-0.000273	-0.283053	0.000000	0.000000	3.000000	50.000000	0.000000
21304.103447	-0.068694	0.573900	0.082407	75.926392	52.290192	97.440544	1.553256	0.000000	4.215054	0.000000	0.000000	0.000000	0.036309	0.008382	-0.285200	0.000000	0.000000	3.000000	50.000000	0.000000
21304.106781	-0.068694	0.573900	0.082407	75.926392	52.290192	97.440544	1.553256	0.000000	4.215054	0.000000	0.000000	0.000000	0.036309	0.008382	-0.285200	0.000000	0.000000	3.000000	50.000000	0.000000
21304.110114	-0.068694	0.573900	0.082407	75.926392	52.290192	97.440544	1.553256	0.000000	4.215054	0.000000	0.000000	0.000000	0.036309	0.008382	-0.285200	0.000000	0.000000	3.000000	50.000000	0.000000
21304.113447	-0.068511	0.573940	0.081379	75.890213	51.702179	96.876083	1.565313	0.000000	4.120345	0.000000	0.000000	0.000000	0.054861	0.011971	-0.308485	0.000000	0.000000	3.000000	50.000000	0.000000
21304.116781	-0.068511	0.573940	0.081379	75.890213	51.702179	96.876083	1.565313	0.000000	4.120345	0.000000	0.000000	0.000000	0.054861	0.011971	-0.308485	0.000000	0.000000	3.000000	50.000000	0.000000
21304.120114	-0.068511	0.573940	0.081379	75.890213	51.702179	96.876083	1.565313	0.000000	4.120345	0.000000	0.000000	0.000000	0.054861	0.011971	-0.308485	0.000000	0.000000	3.000000	50.000000	0.000000
21304.123447	-0.068300	0.573990	0.080330	75.860352	51.209270	96.401260	1.574456	0.000000	4.068931	0.000000	0.000000	0.000000	0.063346	0.014839	-0.314539	0.000000	0.000000	3.000000	50.000000	0.000000
21304.126781	-0.068300	0.573990	0.080330	75.860352	51.209270	96.401260	1.574456	0.000000	4.068931	0.000000	0.000000	0.000000	0.063346	0.014839	-0.314539	0.000000	0.000000	3.000000	50.000000	0.000000
21304.130114	-0.068300	0.573990	0.080330	75.860352	51.209270	96.401260	1.574456	0.000000	4.068931	0.000000	0.000000	0.000000	0.063346	0.014839	-0.314539	0.000000	0.000000	3.000000	50.000000	0.000000
21304.133447	-0.068086	0.574048	0.079258	75.824760	50.662270	95.876663	1.585014	0.000000	4.016508	0.000000	0.000000	0.000000	0.064150	0.017594	-0.321591	0.000000	0.000000	3.000000	50.000000	0.000000
21304.136781	-0.068086	0.574048	0.079258	75.824760	50.662270	95.876663	1.585014	0.000000	4.016508	0.000000	0.000000	0.000000	0.064150	0.017594	-0.321591	0.000000	0.000000	3.000000	50.000000	0.000000
21304.140114	-0.068086	0.574048	0.079258	75.824760	50.662270	95.876663	1.585014	0.000000	4.016508	0.000000	0.000000	0.000000	0.064150	0.017594	-0.321591	0.000000	0.000000	3.000000	50.000000	0.000000
21304.143447	-0.067933	0.574122	0.078256	75.778259	50.019165	95.258293	1.595705	0.000000	3.962909	0.000000	0.000000	0.000000	0.045912	0.022283	-0.300687	0.000000	0.000000	3.000000	50.000000	0.000000
21304.146781	-0.067933	0.574122	0.078256	75.778259	50.019165	95.258293	1.595705	0.000000	3.962909	0.000000	0.000000	0.000000	0.045912	0.022283	-0.300687	0.000000	0.000000	3.000000	50.000000	0.000000
21304.150114	-0.067933	0.574122	0.078256	75.778259	50.019165	95.258293	1.595705	0.000000	3.962909	0.000000	0.000000	0.000000	0.045912	0.022283	-0.300687	0.000000	0.000000	3.000000	50.000000	0.000000
21304.153447	-0.067933	0.574122	0.078256	75.725723	49.348125	94.614296	1.603357	0.000000	3.912795	0.000000	0.000000	0.000000	0.045912	0.022283	-0.300687	0.000000	0.000000	3.000000	50.000000	0.000000
21304.156781	-0.067760	0.574175	0.077301	75.725723	49.348125	94.614296	1.603357	0.000000	3.912795	0.000000	0.000000	0.000000	0.051816	0.015603	-0.286501	0.000000	0.000000	3.000000	50.000000	0.000000
21304.160114	-0.067760	0.574175	0.077301	75.725723	49.348125	94.614296	1.603357	0.000000	3.912795	0.000000	0.000000	0.000000	0.051816	0.015603	-0.286501	0.000000	0.000000	3.000000	50.000000	0.000000
21304.163447	-0.067615	0.574244	0.076358	75.678307	48.744286	94.036163	1.603357	0.000000	3.912795	0.000000	0.000000	0.000000	0.043579	0.020958	-0.282867	0.000000	0.000000	3.000000	50.000000	0.000000
21304.166781	-0.067615	0.574244	0.076358	75.678307	48.744286	94.036163	1.603357	0.000000	3.912795	0.000000	0.000000	0.000000	0.043579	0.020958	-0.282867	0.000000	0.000000	3.000000	50.000000	0.000000
21304.170114	-0.067615	0.574244	0.076358	75.678307	48.744286	94.036163	1.603357	0.000000	3.912795	0.000000	0.000000	0.000000	0.043579	0.020958	-0.282867	0.000000	0.000000	3.000000	50.000000	0.000000
21304.173447	-0.067615	0.574244	0.076358	75.640770	48.266666	93.577133	1.619257	0.000000	3.817901	0.000000	0.000000	0.000000	0.043579	0.020958	-0.282867	0.000000	0.000000	3.000000	50.000000	0.000000
21304.176781	-0.067465	0.574305	0.075376	75.640770	48.266666	93.577133	1.619257	0.000000	3.817901	0.000000	0.000000	0.000000	0.045053	0.018074	-0.294718	0.000000	0.000000	3.000000	50.000000	0.000000
21304.180114	-0.067465	0.574305	0.075376	75.640770	48.266666	93.577133	1.619257	0.000000	3.817901	0.000000	0.000000	0.000000	0.045053	0.018074	-0.294718	0.000000	0.000000	3.000000	50.000000	0.000000
21304.183447	-0.067293	0.574402	0.074428	75.613838	47.903370	93.228874	1.619257	0.000000	3.817901	0.000000	0.000000	0.000000	0.051401	0.029091	-0.284298	0.000000	0.000000	3.000000	50.000000	0.000000
21304.186781	-0.067293	0.574402	0.074428	75.613838	47.903370	93.228874	1.619257	0.000000	3.817901	0.000000	0.000000	0.000000	0.051401	0.029091	-0.284298	0.000000	0.000000	3.000000	50.000000	0.000000
21304.190114	-0.067293	0.574402	0.074428	75.613838	47.903370	93.228874	1.619257	0.000000	3.817901	0.000000	0.000000	0.000000	0.051401	0.029091	-0.284298	0.000000	0.000000	3.000000	50.000000	0.000000
21304.193447	-0.067064	0.574499	0.073425	75.598946	47.667015	92.998337	1.635332	0.000000	3.721398	0.000000	0.000000	0.000000	0.068814	0.029240	-0.301030	0.000000	0.000000	3.000000	50.000000	0.000000
21304.196781	-0.067064	0.574499	0.073425	75.598946	47.667015	92.998337	1.635332	0.000000	3.721398	0.000000	0.000000	0.000000	0.068814	0.029240	-0.301030	0.000000	0.000000	3.000000	50.000000	0.000000
21304.200114	-0.067064	0.574499	0.073425	75.598946	47.667015	92.998337	1.635332	0.000000	3.721398	0.000000	0.000000	0.000000	0.068814	0.029240	-0.301030	0.000000	0.000000	3.000000	50.000000	0.000000
21304.203447	-0.066807	0.574606	0.072401	75.589188	47.489746	92.824364	1.646801	0.000000	3.671226	0.000000	0.000000	0.000000	0.077131	0.031938	-0.307144	0.000000	0.000000	3.000000	50.000000	0.000000
21304.206781	-0.066807	0.574606	0.072401	75.589188	47.489746	92.824364	1.646801	0.000000	3.671226	0.000000	0.000000	0.000000	0.077131	0.031938	-0.307144	0.000000	0.000000	3.000000	50.000000	0.000000
21304.210114	-0.066807	0.574606	0.072401	75.589188	47.489746	92.824364	1.646801	0.000000	3.671226	0.000000	0.000000	0.000000	0.077131	0.031938	-0.307144	0.000000	0.000000	3.000000	50.000000	0.000000
21304.213447	-0.066807	0.574606	0.072401	75.577530	47.288399	92.627724	1.659656	0.000000	3.620036	0.000000	0.000000	0.000000	0.077131	0.031938	-0.307144	0.000000	0.000000	3.000000	50.000000	0.000000
21304.216781	-0.066608	0.574709	0.071431	75.577530	47.288399	92.627724	1.659656	0.000000	3.620036	0.000000	0.000000	0.000000	0.059639	0.031020	-0.290907	0.000000	0.000000	3.000000	50.000000	0.000000
21304.220114	-0.066608	0.574709	0.071431	75.577530	47.288399	92.627724	1.659656	0.000000	3.620036	0.000000	0.000000	0.000000	0.059639	0.031020	-0.290907	0.000000	0.000000	3.000000	50.000000	0.000000
21304.223447	-0.066439	0.574820	0.070496	75.555557	47.006931	92.359467	1.659656	0.000000	3.620036	0.000000	0.000000	0.000000	0.050606	0.033229	-0.280452	0.000000	0.000000	3.000000	50.000000	0.000000
21304.226781	-0.066439	0.574820	0.070496	75.555557	47.006931	92.359467	1.659656	0.000000	3.620036	0.000000	0.000000	0.000000	0.050606	0.033229	-0.280452	0.000000	0.000000	3.000000	50.000000	0.000000
21304.230114	-0.066439	0.574820	0.070496	75.555557	47.006931	92.359467	1.659656	0.000000	3.620036	0.000000	0.000000	0.000000	0.050606	0.033229	-0.280452	0.000000	0.000000	3.000000	50.000000	0.000000
21304.233447	-0.066439	0.574820	0.070496	75.537033	46.755840	92.118637	1.678030	0.000000	3.524809	0.000000	0.000000	0.000000	0.050606	0.033229	-0.280452	0.000000	0.000000	3.000000	50.000000	0.000000
21304.236781	-0.066301	0.574938	0.069596	75.537033	46.755840	92.118637	1.678030	0.000000	3.524809	0.000000	0.000000	0.000000	0.041608	0.035473	-0.269960	0.000000	0.000000	3.000000	50.000000	0.000000
21304.240114	-0.066301	0.574938	0.069596	75.537033	46.755840	92.118637	1.678030	0.000000	3.524809	0.000000	0.000000	0.000000	0.041608	0.035473	-0.269960	0.000000	0.000000	3.000000	50.000000	0.000000
21304.243447	-0.066141	0.575093	0.068731	75.523399	46.585995	91.958961	1.678030	0.000000	3.524809	0.000000	0.000000	0.000000	0.047873	0.046414	-0.259463	0.000000	0.000000	3.000000	50.000000	0.000000
21304.246781	-0.066141	0.575093	0.068731	75.523399	46.585995	91.958961	1.678030	0.000000	3.524809	0.000000	0.000000	0.000000	0.047873	0.046414	-0.259463	0.000000	0.000000	3.000000	50.000000	0.000000
21304.250114	-0.066141	0.575093	0.068731	75.523399	46.585995	91.958961	1.678030	0.000000	3.524809	0.000000	0.000000	0.000000	0.047873	0.046414	-0.259463	0.000000	0.000000	3.000000	50.000000	0.000000
21304.253447	-0.066141	0.575093	0.068731	75.530731	46.597343	91.967735	1.692944	0.000000	3.436572	0.000000	0.000000	0.000000	0.047873	0.046414	-0.259463	0.000000	0.000000	3.000000	50.000000	0.000000
21304.256781	-0.065984	0.575265	0.067882	75.530731	46.597343	91.967735	1.692944	0.000000	3.436572	0.000000	0.000000	0.000000	0.047232	0.051702	-0.254781	0.000000	0.000000	3.000000	50.000000	0.000000
21304.260114	-0.065984	0.575265	0.067882	75.530731	46.597343	91.967735	1.692944	0.000000	3.436572	0.000000	0.000000	0.000000	0.047232	0.051702	-0.254781	0.000000	0.000000	3.000000	50.000000	0.000000
21304.263447	-0.065746	0.575456	0.066996	75.543686	46.679516	92.038559	1.692944	0.000000	3.436572	0.000000	0.000000	0.000000	0.071313	0.057374	-0.265783	0.000000	0.000000	3.000000	50.000000	0.000000
21304.266781	-0.065746	0.575456	0.066996	75.543686	46.679516	92.038559	1.692944	0.000000	3.436572	0.000000	0.000000	0.000000	0.071313	0.057374	-0.265783	0.000000	0.000000	3.000000	50.000000	0.000000
21304.270114	-0.065746	0.575456	0.066996	75.543686	46.679516	92.038559	1.692944	0.000000	3.436572	0.000000	0.000000	0.000000	0.071313	0.057374	-0.265783	0.000000	0.000000	3.000000	50.000000	0.000000
21304.273447	-0.065746	0.575456	0.066996	75.553810	46.726330	92.078392	1.712701	0.000000	3.349812	0.000000	0.000000	0.000000	0.071313	0.057374	-0.265783	0.000000	0.000000	3.000000	50.000000	0.000000
21304.276781	-0.065509	0.575646	0.066110	75.553810	46.726330	92.078392	1.712701	0.000000	3.349812	0.000000	0.000000	0.000000	0.071212	0.056957	-0.266018	0.000000	0.000000	3.000000	50.000000	0.000000
21304.280114	-0.065509	0.575646	0.066110	75.553810	46.726330	92.078392	1.712701	0.000000	3.349812	0.000000	0.000000	0.000000	0.071212	0.056957	-0.266018	0.000000	0.000000	3.000000	50.000000	0.000000
21304.283447	-0.065294	0.575844	0.065196	75.556496	46.705120	92.052368	1.712701	0.000000	3.349812	0.000000	0.000000	0.000000	0.064521	0.059514	-0.274000	0.000000	0.000000	3.000000	50.000000	0.000000
21304.286781	-0.065294	0.575844	0.065196	75.556496	46.705120	92.052368	1.712701	0.000000	3.349812	0.000000	0.000000	0.000000	0.064521	0.059514	-0.274000	0.000000	0.000000	3.000000	50.000000	0.000000
21304.290114	-0.065294	0.575844	0.065196	75.556496	46.705120	92.052368	1.712701	0.000000	3.349812	0.000000	0.000000	0.000000	0.064521	0.059514	-0.274000	0.000000	0.000000	3.000000	50.000000	0.000000
21304.293447	-0.065294	0.575844	0.065196	75.544258	46.545219	91.894653	1.735324	0.000000	3.259809	0.000000	0.000000	0.000000	0.064521	0.059514	-0.274000	0.000000	0.000000	3.000000	50.000000	0.000000
21304.296781	-0.065134	0.576022	0.064321	75.544258	46.545219	91.894653	1.735324	0.000000	3.259809	0.000000	0.000000	0.000000	0.047887	0.053142	-0.262435	0.000000	0.000000	3.000000	50.000000	0.000000
21304.300114	-0.065134	0.576022	0.064321	75.544258	46.545219	91.894653	1.735324	0.000000	3.259809	0.000000	0.000000	0.000000	0.047887	0.053142	-0.262435	0.000000	0.000000	3.000000	50.000000	0.000000
21304.303447	-0.064999	0.576197	0.063443	75.514931	46.227879	91.589775	1.735324	0.000000	3.259809	0.000000	0.000000	0.000000	0.040449	0.052751	-0.263568	0.000000	0.000000	3.000000	50.000000	0.000000
21304.306781	-0.064999	0.576197	0.063443	75.514931	46.227879	91.589775	1.735324	0.000000	3.259809	0.000000	0.000000	0.000000	0.040449	0.052751	-0.263568	0.000000	0.000000	3.000000	50.000000	0.000000
21304.310114	-0.064999	0.576197	0.063443	75.514931	46.227879	91.589775	1.735324	0.000000	3.259809	0.000000	0.000000	0.000000	0.040449	0.052751	-0.263568	0.000000	0.000000	3.000000	50.000000	0.000000
21304.313447	-0.064999	0.576197	0.063443	75.480347	45.862522	91.239075	1.750046	0.000000	3.172142	0.000000	0.000000	0.000000	0.040449	0.052751	-0.263568	0.000000	0.000000	3.000000	50.000000	0.000000
21304.316781	-0.064867	0.576362	0.062586	75.480347	45.862522	91.239075	1.750046	0.000000	3.172142	0.000000	0.000000	0.000000	0.039593	0.049403	-0.256927	0.000000	0.000000	3.000000	50.000000	0.000000
21304.320114	-0.064867	0.576362	0.062586	75.480347	45.862522	91.239075	1.750046	0.000000	3.172142	0.000000	0.000000	0.000000	0.039593	0.049403	-0.256927	0.000000	0.000000	3.000000	50.000000	0.000000
21304.323447	-0.064686	0.576526	0.061736	75.443382	45.499153	90.886452	1.750046	0.000000	3.172142	0.000000	0.000000	0.000000	0.054370	0.049032	-0.255271	0.000000	0.000000	3.000000	50.000000	0.000000
21304.326781	-0.064686	0.576526	0.061736	75.443382	45.499153	90.886452	1.750046	0.000000	3.172142	0.000000	0.000000	0.000000	0.054370	0.049032	-0.255271	0.000000	0.000000	3.000000	50.000000	0.000000
21304.330114	-0.064686	0.576526	0.061736	75.443382	45.499153	90.886452	1.750046	0.000000	3.172142	0.000000	0.000000	0.000000	0.054370	0.049032	-0.255271	0.000000	0.000000	3.000000	50.000000	0.000000
21304.333447	-0.064686	0.576526	0.061736	75.419479	45.248051	90.635887	1.765707	0.000000	3.086775	0.000000	0.000000	0.000000	0.054370	0.049032	-0.255271	0.000000	0.000000	3.000000	50.000000	0.000000
21304.336781	-0.064472	0.576688	0.060825	75.419479	45.248051	90.635887	1.765707	0.000000	3.086775	0.000000	0.000000	0.000000	0.064013	0.048872	-0.273145	0.000000	0.000000	3.000000	50.000000	0.000000
21304.340114	-0.064472	0.576688	0.060825	75.419479	45.248051	90.635887	1.765707	0.000000	3.086775	0.000000	0.000000	0.000000	0.064013	0.048872	-0.273145	0.000000	0.000000	3.000000	50.000000	0.000000
21304.343447	-0.064163	0.576869	0.059942	75.396378	45.018677	90.400475	1.765707	0.000000	3.086775	0.000000	0.000000	0.000000	0.092784	0.054092	-0.264806	0.000000	0.000000	3.000000	50.000000	0.000000
21304.346781	-0.064163	0.576869	0.059942	75.396378	45.018677	90.400475	1.765707	0.000000	3.086775	0.000000	0.000000	0.000000	0.092784	0.054092	-0.264806	0.000000	0.000000	3.000000	50.000000	0.000000
21304.350114	-0.064163	0.576869	0.059942	75.396378	45.018677	90.400475	1.765707	0.000000	3.086775	0.000000	0.000000	0.000000	0.092784	0.054092	-0.264806	0.000000	0.000000	3.000000	50.000000	0.000000
21304.353447	-0.064163	0.576869	0.059942	75.361923	44.694668	90.071503	1.791840	0.000000	2.997117	0.000000	0.000000	0.000000	0.092784	0.054092	-0.264806	0.000000	0.000000	3.000000	50.000000	0.000000
21304.356781	-0.063850	0.577039	0.059020	75.361923	44.694668	90.071503	1.791840	0.000000	2.997117	0.000000	0.000000	0.000000	0.094059	0.050959	-0.276825	0.000000	0.000000	3.000000	50.000000	0.000000
21304.360114	-0.063850	0.577039	0.059020	75.361923	44.694668	90.071503	1.791840	0.000000	2.997117	0.000000	0.000000	0.000000	0.094059	0.050959	-0.276825	0.000000	0.000000	3.000000	50.000000	0.000000
21304.363447	-0.063542	0.577216	0.058135	75.309807	44.239719	89.615280	1.791840	0.000000	2.997117	0.000000	0.000000	0.000000	0.092423	0.053244	-0.265314	0.000000	0.000000	3.000000	50.000000	0.000000
21304.366781	-0.063542	0.577216	0.058135	75.309807	44.239719	89.615280	1.791840	0.000000	2.997117	0.000000	0.000000	0.000000	0.092423	0.053244	-0.265314	0.000000	0.000000	3.000000	50.000000	0.000000
21304.370114	-0.063542	0.577216	0.058135	75.309807	44.239719	89.615280	1.791840	0.000000	2.997117	0.000000	0.000000	0.000000	0.092423	0.053244	-0.265314	0.000000	0.000000	3.000000	50.000000	0.000000
21304.373447	-0.063542	0.577216	0.058135	75.257668	43.786427	89.164017	1.822920	0.000000	2.906760	0.000000	0.000000	0.000000	0.092423	0.053244	-0.265314	0.000000	0.000000	3.000000	50.000000	0.000000
21304.376781	-0.063259	0.577364	0.057254	75.257668	43.786427	89.164017	1.822920	0.000000	2.906760	0.000000	0.000000	0.000000	0.084676	0.044323	-0.264508	0.000000	0.000000	3.000000	50.000000	0.000000
21304.380114	-0.063259	0.577364	0.057254	75.257668	43.786427	89.164017	1.822920	0.000000	2.906760	0.000000	0.000000	0.000000	0.084676	0.044323	-0.264508	0.000000	0.000000	3.000000	50.000000	0.000000
21304.383447	-0.062978	0.577482	0.056378	75.211876	43.388653	88.764496	1.822920	0.000000	2.906760	0.000000	0.000000	0.000000	0.084283	0.035463	-0.262785	0.000000	0.000000	3.000000	50.000000	0.000000
21304.386781	-0.062978	0.577482	0.056378	75.211876	43.388653	88.764496	1.822920	0.000000	2.906760	0.000000	0.000000	0.000000	0.084283	0.035463	-0.262785	0.000000	0.000000	3.000000	50.000000	0.000000
21304.390114	-0.062978	0.577482	0.056378	75.211876	43.388653	88.764496	1.822920	0.000000	2.906760	0.000000	0.000000	0.000000	0.084283	0.035463	-0.262785	0.000000	0.000000	3.000000	50.000000	0.000000
21304.393447	-0.062978	0.577482	0.056378	75.175735	43.056984	88.432800	1.851080	0.000000	2.818878	0.000000	0.000000	0.000000	0.084283	0.035463	-0.262785	0.000000	0.000000	3.000000	50.000000	0.000000
21304.396781	-0.062670	0.577562	0.055471	75.175735	43.056984	88.432800	1.851080	0.000000	2.818878	0.000000	0.000000	0.000000	0.092631	0.023862	-0.271963	0.000000	0.000000	3.000000	50.000000	0.000000
21304.400114	-0.062670	0.577562	0.055471	75.175735	43.056984	88.432800	1.851080	0.000000	2.818878	0.000000	0.000000	0.000000	0.092631	0.023862	-0.271963	0.000000	0.000000	3.000000	50.000000	0.000000
21304.403447	-0.062334	0.577649	0.054544	75.151978	42.828560	88.195694	1.851080	0.000000	2.818878	0.000000	0.000000	0.000000	0.100576	0.026357	-0.278210	0.000000	0.000000	3.000000	50.000000	0.000000
21304.406781	-0.062334	0.577649	0.054544	75.151978	42.828560	88.195694	1.851080	0.000000	2.818878	0.000000	0.000000	0.000000	0.100576	0.026357	-0.278210	0.000000	0.000000	3.000000	50.000000	0.000000
21304.410114	-0.062334	0.577649	0.054544	75.151978	42.828560	88.195694	1.851080	0.000000	2.818878	0.000000	0.000000	0.000000	0.100576	0.026357	-0.278210	0.000000	0.000000	3.000000	50.000000	0.000000
21304.413447	-0.061942	0.577717	0.053542	75.135368	42.655220	88.007179	1.883281	0.000000	2.727183	0.000000	0.000000	0.000000	0.117775	0.020398	-0.300358	0.000000	0.000000	3.000000	50.000000	0.000000
21304.416781	-0.061942	0.577717	0.053542	75.135368	42.655220	88.007179	1.883281	0.000000	2.727183	0.000000	0.000000	0.000000	0.117775	0.020398	-0.300358	0.000000	0.000000	3.000000	50.000000	0.000000
21304.420114	-0.061942	0.577717	0.053542	75.135368	42.655220	88.007179	1.883281	0.000000	2.727183	0.000000	0.000000	0.000000	0.117775	0.020398	-0.300358	0.000000	0.000000	3.000000	50.000000	0.000000
21304.423447	-0.061552	0.577803	0.052557	75.108719	42.403599	87.743629	1.902910	0.000000	2.677123	0.000000	0.000000	0.000000	0.116891	0.025594	-0.295751	0.000000	0.000000	3.000000	50.000000	0.000000
21304.426781	-0.061552	0.577803	0.052557	75.108719	42.403599	87.743629	1.902910	0.000000	2.677123	0.000000	0.000000	0.000000	0.116891	0.025594	-0.295751	0.000000	0.000000	3.000000	50.000000	0.000000
21304.430114	-0.061552	0.577803	0.052557	75.108719	42.403599	87.743629	1.902910	0.000000	2.677123	0.000000	0.000000	0.000000	0.116891	0.025594	-0.295751	0.000000	0.000000	3.000000	50.000000	0.000000
21304.433447	-0.061116	0.577859	0.051582	75.059013	41.985783	87.314491	1.922392	0.000000	2.627831	0.000000	0.000000	0.000000	0.130860	0.016778	-0.292365	0.000000	0.000000	3.000000	50.000000	0.000000
21304.436781	-0.061116	0.577859	0.051582	75.059013	41.985783	87.314491	1.922392	0.000000	2.627831	0.000000	0.000000	0.000000	0.130860	0.016778	-0.292365	0.000000	0.000000	3.000000	50.000000	0.000000
21304.440114	-0.061116	0.577859	0.051582	75.059013	41.985783	87.314491	1.922392	0.000000	2.627831	0.000000	0.000000	0.000000	0.130860	0.016778	-0.292365	0.000000	0.000000	3.000000	50.000000	0.000000
21304.443447	-0.060736	0.577941	0.050657	74.999367	41.518726	86.839645	1.944202	0.000000	2.579104	0.000000	0.000000	0.000000	0.114048	0.024816	-0.277636	0.000000	0.000000	3.000000	50.000000	0.000000
21304.446781	-0.060736	0.577941	0.050657	74.999367	41.518726	86.839645	1.944202	0.000000	2.579104	0.000000	0.000000	0.000000	0.114048	0.024816	-0.277636	0.000000	0.000000	3.000000	50.000000	0.000000
21304.450114	-0.060736	0.577941	0.050657	74.999367	41.518726	86.839645	1.944202	0.000000	2.579104	0.000000	0.000000	0.000000	0.114048	0.024816	-0.277636	0.000000	0.000000	3.000000	50.000000	0.000000
21304.453447	-0.060736	0.577941	0.050657	74.943497	41.103111	86.410736	1.963210	0.000000	2.532831	0.000000	0.000000	0.000000	0.114048	0.024816	-0.277636	0.000000	0.000000	3.000000	50.000000	0.000000
21304.456781	-0.060317	0.577995	0.049805	74.943497	41.103111	86.410736	1.963210	0.000000	2.532831	0.000000	0.000000	0.000000	0.125749	0.016128	-0.255462	0.000000	0.000000	3.000000	50.000000	0.000000
21304.460114	-0.060317	0.577995	0.049805	74.943497	41.103111	86.410736	1.963210	0.000000	2.532831	0.000000	0.000000	0.000000	0.125749	0.016128	-0.255462	0.000000	0.000000	3.000000	50.000000	0.000000
21304.463447	-0.059898	0.578048	0.048953	74.903847	40.799683	86.090843	1.963210	0.000000	2.532831	0.000000	0.000000	0.000000	0.125447	0.015819	-0.255738	0.000000	0.000000	3.000000	50.000000	0.000000
21304.466781	-0.059898	0.578048	0.048953	74.903847	40.799683	86.090843	1.963210	0.000000	2.532831	0.000000	0.000000	0.000000	0.125447	0.015819	-0.255738	0.000000	0.000000	3.000000	50.000000	0.000000
21304.470114	-0.059898	0.578048	0.048953	74.903847	40.799683	86.090843	1.963210	0.000000	2.532831	0.000000	0.000000	0.000000	0.125447	0.015819	-0.255738	0.000000	0.000000	3.000000	50.000000	0.000000
21304.473447	-0.059898	0.578048	0.048953	74.892319	40.689007	85.952423	2.005076	0.000000	2.447631	0.000000	0.000000	0.000000	0.125447	0.015819	-0.255738	0.000000	0.000000	3.000000	50.000000	0.000000
21304.476781	-0.059431	0.578081	0.048088	74.892319	40.689007	85.952423	2.005076	0.000000	2.447631	0.000000	0.000000	0.000000	0.140122	0.009919	-0.259276	0.000000	0.000000	3.000000	50.000000	0.000000
21304.480114	-0.059431	0.578081	0.048088	74.892319	40.689007	85.952423	2.005076	0.000000	2.447631	0.000000	0.000000	0.000000	0.140122	0.009919	-0.259276	0.000000	0.000000	3.000000	50.000000	0.000000
21304.483447	-0.058960	0.578131	0.047177	74.903595	40.725857	85.957008	2.005076	0.000000	2.447631	0.000000	0.000000	0.000000	0.141385	0.015082	-0.273441	0.000000	0.000000	3.000000	50.000000	0.000000
21304.486781	-0.058960	0.578131	0.047177	74.903595	40.725857	85.957008	2.005076	0.000000	2.447631	0.000000	0.000000	0.000000	0.141385	0.015082	-0.273441	0.000000	0.000000	3.000000	50.000000	0.000000
21304.490114	-0.058960	0.578131	0.047177	74.903595	40.725857	85.957008	2.005076	0.000000	2.447631	0.000000	0.000000	0.000000	0.141385	0.015082	-0.273441	0.000000	0.000000	3.000000	50.000000	0.000000
21304.493447	-0.058464	0.578162	0.046251	74.910286	40.734524	85.931755	2.051994	0.000000	2.358845	0.000000	0.000000	0.000000	0.148755	0.009200	-0.277900	0.000000	0.000000	3.000000	50.000000	0.000000
21304.496781	-0.058464	0.578162	0.046251	74.910286	40.734524	85.931755	2.051994	0.000000	2.358845	0.000000	0.000000	0.000000	0.148755	0.009200	-0.277900	0.000000	0.000000	3.000000	50.000000	0.000000
21304.500114	-0.058464	0.578162	0.046251	74.910286	40.734524	85.931755	2.051994	0.000000	2.358845	0.000000	0.000000	0.000000	0.148755	0.009200	-0.277900	0.000000	0.000000	3.000000	50.000000	0.000000
21304.503447	-0.057970	0.578191	0.045323	74.890495	40.555290	85.723282	2.076786	0.000000	2.312528	0.000000	0.000000	0.000000	0.148348	0.008817	-0.278249	0.000000	0.000000	3.000000	50.000000	0.000000
21304.506781	-0.057970	0.578191	0.045323	74.890495	40.555290	85.723282	2.076786	0.000000	2.312528	0.000000	0.000000	0.000000	0.148348	0.008817	-0.278249	0.000000	0.000000	3.000000	50.000000	0.000000
21304.510114	-0.057970	0.578191	0.045323	74.890495	40.555290	85.723282	2.076786	0.000000	2.312528	0.000000	0.000000	0.000000	0.148348	0.008817	-0.278249	0.000000	0.000000	3.000000	50.000000	0.000000
21304.513447	-0.057970	0.578191	0.045323	74.820541	40.069290	85.221947	2.101511	0.000000	2.266153	0.000000	0.000000	0.000000	0.148348	0.008817	-0.278249	0.000000	0.000000	3.000000	50.000000	0.000000
21304.516781	-0.057486	0.578239	0.044474	74.820541	40.069290	85.221947	2.101511	0.000000	2.266153	0.000000	0.000000	0.000000	0.145207	0.014265	-0.254760	0.000000	0.000000	3.000000	50.000000	0.000000
21304.520114	-0.057486	0.578239	0.044474	74.820541	40.069290	85.221947	2.101511	0.000000	2.266153	0.000000	0.000000	0.000000	0.145207	0.014265	-0.254760	0.000000	0.000000	3.000000	50.000000	0.000000
21304.523447	-0.057057	0.578314	0.043675	74.726891	39.448879	84.593109	2.101511	0.000000	2.266153	0.000000	0.000000	0.000000	0.128641	0.022390	-0.239790	0.000000	0.000000	3.000000	50.000000	0.000000
21304.526781	-0.057057	0.578314	0.043675	74.726891	39.448879	84.593109	2.101511	0.000000	2.266153	0.000000	0.000000	0.000000	0.128641	0.022390	-0.239790	0.000000	0.000000	3.000000	50.000000	0.000000
21304.530114	-0.057057	0.578314	0.043675	74.726891	39.448879	84.593109	2.101511	0.000000	2.266153	0.000000	0.000000	0.000000	0.128641	0.022390	-0.239790	0.000000	0.000000	3.000000	50.000000	0.000000
21304.533447	-0.056658	0.578369	0.042918	74.622116	38.790359	83.934586	2.147152	0.000000	2.183728	0.000000	0.000000	0.000000	0.119635	0.016757	-0.226948	0.000000	0.000000	3.000000	50.000000	0.000000
21304.536781	-0.056658	0.578369	0.042918	74.622116	38.790359	83.934586	2.147152	0.000000	2.183728	0.000000	0.000000	0.000000	0.119635	0.016757	-0.226948	0.000000	0.000000	3.000000	50.000000	0.000000
21304.540114	-0.056658	0.578369	0.042918	74.622116	38.790359	83.934586	2.147152	0.000000	2.183728	0.000000	0.000000	0.000000	0.119635	0.016757	-0.226948	0.000000	0.000000	3.000000	50.000000	0.000000
21304.543447	-0.056237	0.578424	0.042163	74.531090	38.229591	83.403069	2.167092	0.000000	2.145903	0.000000	0.000000	0.000000	0.126474	0.016500	-0.226372	0.000000	0.000000	3.000000	50.000000	0.000000
21304.546781	-0.056237	0.578424	0.042163	74.531090	38.229591	83.403069	2.167092	0.000000	2.145903	0.000000	0.000000	0.000000	0.126474	0.016500	-0.226372	0.000000	0.000000	3.000000	50.000000	0.000000
21304.550114	-0.056237	0.578424	0.042163	74.531090	38.229591	83.403069	2.167092	0.000000	2.145903	0.000000	0.000000	0.000000	0.126474	0.016500	-0.226372	0.000000	0.000000	3.000000	50.000000	0.000000
21304.553447	-0.056237	0.578424	0.042163	74.466194	37.838150	83.016350	2.188171	0.000000	2.108175	0.000000	0.000000	0.000000	0.126474	0.016500	-0.226372	0.000000	0.000000	3.000000	50.000000	0.000000
21304.556781	-0.055769	0.578479	0.041413	74.466194	37.838150	83.016350	2.188171	0.000000	2.108175	0.000000	0.000000	0.000000	0.140384	0.016255	-0.225022	0.000000	0.000000	3.000000	50.000000	0.000000
21304.560114	-0.055769	0.578479	0.041413	74.466194	37.838150	83.016350	2.188171	0.000000	2.108175	0.000000	0.000000	0.000000	0.140384	0.016255	-0.225022	0.000000	0.000000	3.000000	50.000000	0.000000
21304.563447	-0.055274	0.578495	0.040632	74.430275	37.615562	82.788300	2.188171	0.000000	2.108175	0.000000	0.000000	0.000000	0.148245	0.004871	-0.234477	0.000000	0.000000	3.000000	50.000000	0.000000
21304.566781	-0.055274	0.578495	0.040632	74.430275	37.615562	82.788300	2.188171	0.000000	2.108175	0.000000	0.000000	0.000000	0.148245	0.004871	-0.234477	0.000000	0.000000	3.000000	50.000000	0.000000
21304.570114	-0.055274	0.578495	0.040632	74.430275	37.615562	82.788300	2.188171	0.000000	2.108175	0.000000	0.000000	0.000000	0.148245	0.004871	-0.234477	0.000000	0.000000	3.000000	50.000000	0.000000
21304.573447	-0.054795	0.578472	0.039750	74.433784	37.605110	82.782333	2.236275	0.000000	2.031591	0.000000	0.000000	0.000000	0.143983	-0.006749	-0.264478	0.000000	0.000000	3.000000	50.000000	0.000000
21304.576781	-0.054795	0.578472	0.039750	74.433784	37.605110	82.782333	2.236275	0.000000	2.031591	0.000000	0.000000	0.000000	0.143983	-0.006749	-0.264478	0.000000	0.000000	3.000000	50.000000	0.000000
21304.580114	-0.054795	0.578472	0.039750	74.433784	37.605110	82.782333	2.236275	0.000000	2.031591	0.000000	0.000000	0.000000	0.143983	-0.006749	-0.264478	0.000000	0.000000	3.000000	50.000000	0.000000
21304.583447	-0.054312	0.578439	0.038828	74.461281	37.726749	82.916817	2.260272	0.000000	1.987512	0.000000	0.000000	0.000000	0.144904	-0.009969	-0.276777	0.000000	0.000000	3.000000	50.000000	0.000000
21304.586781	-0.054312	0.578439	0.038828	74.461281	37.726749	82.916817	2.260272	0.000000	1.987512	0.000000	0.000000	0.000000	0.144904	-0.009969	-0.276777	0.000000	0.000000	3.000000	50.000000	0.000000
21304.590114	-0.054312	0.578439	0.038828	74.461281	37.726749	82.916817	2.260272	0.000000	1.987512	0.000000	0.000000	0.000000	0.144904	-0.009969	-0.276777	0.000000	0.000000	3.000000	50.000000	0.000000
21304.593447	-0.054312	0.578439	0.038828	74.493492	37.871071	83.033852	2.284423	0.000000	1.941382	0.000000	0.000000	0.000000	0.144904	-0.009969	-0.276777	0.000000	0.000000	3.000000	50.000000	0.000000
21304.596781	-0.053881	0.578415	0.037939	74.493492	37.871071	83.033852	2.284423	0.000000	1.941382	0.000000	0.000000	0.000000	0.129091	-0.007296	-0.266663	0.000000	0.000000	3.000000	50.000000	0.000000
21304.600114	-0.053881	0.578415	0.037939	74.493492	37.871071	83.033852	2.284423	0.000000	1.941382	0.000000	0.000000	0.000000	0.129091	-0.007296	-0.266663	0.000000	0.000000	3.000000	50.000000	0.000000
21304.603447	-0.053481	0.578372	0.037093	74.507385	37.911724	83.057709	2.284423	0.000000	1.941382	0.000000	0.000000	0.000000	0.120199	-0.012763	-0.253745	0.000000	0.000000	3.000000	50.000000	0.000000
21304.606781	-0.053481	0.578372	0.037093	74.507385	37.911724	83.057709	2.284423	0.000000	1.941382	0.000000	0.000000	0.000000	0.120199	-0.012763	-0.253745	0.000000	0.000000	3.000000	50.000000	0.000000
21304.610114	-0.053481	0.578372	0.037093	74.507385	37.911724	83.057709	2.284423	0.000000	1.941382	0.000000	0.000000	0.000000	0.120199	-0.012763	-0.253745	0.000000	0.000000	3.000000	50.000000	0.000000
21304.613447	-0.053481	0.578372	0.037093	74.506157	37.867672	83.029205	2.325971	0.000000	1.854648	0.000000	0.000000	0.000000	0.120199	-0.012763	-0.253745	0.000000	0.000000	3.000000	50.000000	0.000000
21304.616781	-0.053110	0.578357	0.036300	74.506157	37.867672	83.029205	2.325971	0.000000	1.854648	0.000000	0.000000	0.000000	0.111039	-0.004482	-0.237743	0.000000	0.000000	3.000000	50.000000	0.000000
21304.620114	-0.053110	0.578357	0.036300	74.506157	37.867672	83.029205	2.325971	0.000000	1.854648	0.000000	0.000000	0.000000	0.111039	-0.004482	-0.237743	0.000000	0.000000	3.000000	50.000000	0.000000
21304.623447	-0.052694	0.578342	0.035512	74.501427	37.808552	83.081337	2.325971	0.000000	1.854648	0.000000	0.000000	0.000000	0.124813	-0.004700	-0.236466	0.000000	0.000000	3.000000	50.000000	0.000000
21304.626781	-0.052694	0.578342	0.035512	74.501427	37.808552	83.081337	2.325971	0.000000	1.854648	0.000000	0.000000	0.000000	0.124813	-0.004700	-0.236466	0.000000	0.000000	3.000000	50.000000	0.000000
21304.630114	-0.052694	0.578342	0.035512	74.501427	37.808552	83.081337	2.325971	0.000000	1.854648	0.000000	0.000000	0.000000	0.124813	-0.004700	-0.236466	0.000000	0.000000	3.000000	50.000000	0.000000
21304.633447	-0.052694	0.578342	0.035512	74.506508	37.808994	83.207504	2.365280	0.000000	1.775613	0.000000	0.000000	0.000000	0.124813	-0.004700	-0.236466	0.000000	0.000000	3.000000	50.000000	0.000000
21304.636781	-0.052254	0.578307	0.034709	74.506508	37.808994	83.207504	2.365280	0.000000	1.775613	0.000000	0.000000	0.000000	0.132046	-0.010452	-0.240991	0.000000	0.000000	3.000000	50.000000	0.000000
21304.640114	-0.052254	0.578307	0.034709	74.506508	37.808994	83.207504	2.365280	0.000000	1.775613	0.000000	0.000000	0.000000	0.132046	-0.010452	-0.240991	0.000000	0.000000	3.000000	50.000000	0.000000
21304.643447	-0.051762	0.578270	0.033846	74.515366	37.831253	83.306824	2.365280	0.000000	1.775613	0.000000	0.000000	0.000000	0.147703	-0.011033	-0.258817	0.000000	0.000000	3.000000	50.000000	0.000000
21304.646781	-0.051762	0.578270	0.033846	74.515366	37.831253	83.306824	2.365280	0.000000	1.775613	0.000000	0.000000	0.000000	0.147703	-0.011033	-0.258817	0.000000	0.000000	3.000000	50.000000	0.000000
21304.650114	-0.051762	0.578270	0.033846	74.515366	37.831253	83.306824	2.365280	0.000000	1.775613	0.000000	0.000000	0.000000	0.147703	-0.011033	-0.258817	0.000000	0.000000	3.000000	50.000000	0.000000
21304.653447	-0.051262	0.578239	0.032896	74.513489	37.774418	83.302658	2.411905	0.000000	1.692312	0.000000	0.000000	0.000000	0.150021	-0.009174	-0.285191	0.000000	0.000000	3.000000	50.000000	0.000000
21304.656781	-0.051262	0.578239	0.032896	74.513489	37.774418	83.302658	2.411905	0.000000	1.692312	0.000000	0.000000	0.000000	0.150021	-0.009174	-0.285191	0.000000	0.000000	3.000000	50.000000	0.000000
21304.660114	-0.051262	0.578239	0.032896	74.513489	37.774418	83.302658	2.411905	0.000000	1.692312	0.000000	0.000000	0.000000	0.150021	-0.009174	-0.285191	0.000000	0.000000	3.000000	50.000000	0.000000
21304.663447	-0.050786	0.578208	0.031941	74.469650	37.486221	83.008217	2.436908	0.000000	1.644780	0.000000	0.000000	0.000000	0.142606	-0.009467	-0.286270	0.000000	0.000000	3.000000	50.000000	0.000000
21304.666781	-0.050786	0.578208	0.031941	74.469650	37.486221	83.008217	2.436908	0.000000	1.644780	0.000000	0.000000	0.000000	0.142606	-0.009467	-0.286270	0.000000	0.000000	3.000000	50.000000	0.000000
21304.670114	-0.050786	0.578208	0.031941	74.469650	37.486221	83.008217	2.436908	0.000000	1.644780	0.000000	0.000000	0.000000	0.142606	-0.009467	-0.286270	0.000000	0.000000	3.000000	50.000000	0.000000
21304.673447	-0.050786	0.578208	0.031941	74.383034	36.967663	82.517899	2.460676	0.000000	1.597068	0.000000	0.000000	0.000000	0.142606	-0.009467	-0.286270	0.000000	0.000000	3.000000	50.000000	0.000000
21304.676781	-0.050365	0.578204	0.031038	74.383034	36.967663	82.517899	2.460676	0.000000	1.597068	0.000000	0.000000	0.000000	0.126515	-0.001271	-0.270940	0.000000	0.000000	3.000000	50.000000	0.000000
21304.680114	-0.050365	0.578204	0.031038	74.383034	36.967663	82.517899	2.460676	0.000000	1.597068	0.000000	0.000000	0.000000	0.126515	-0.001271	-0.270940	0.000000	0.000000	3.000000	50.000000	0.000000
21304.683447	-0.049973	0.578227	0.030189	74.252602	36.237301	81.843384	2.460676	0.000000	1.597068	0.000000	0.000000	0.000000	0.117472	0.006956	-0.254818	0.000000	0.000000	3.000000	50.000000	0.000000
21304.686781	-0.049973	0.578227	0.030189	74.252602	36.237301	81.843384	2.460676	0.000000	1.597068	0.000000	0.000000	0.000000	0.117472	0.006956	-0.254818	0.000000	0.000000	3.000000	50.000000	0.000000
21304.690114	-0.049973	0.578227	0.030189	74.252602	36.237301	81.843384	2.460676	0.000000	1.597068	0.000000	0.000000	0.000000	0.117472	0.006956	-0.254818	0.000000	0.000000	3.000000	50.000000	0.000000
21304.693447	-0.049973	0.578227	0.030189	74.114220	35.497086	81.218422	2.501340	0.000000	1.509441	0.000000	0.000000	0.000000	0.117472	0.006956	-0.254818	0.000000	0.000000	3.000000	50.000000	0.000000
21304.696781	-0.049539	0.578241	0.029367	74.114220	35.497086	81.218422	2.501340	0.000000	1.509441	0.000000	0.000000	0.000000	0.130309	0.004175	-0.246629	0.000000	0.000000	3.000000	50.000000	0.000000
21304.700114	-0.049539	0.578241	0.029367	74.114220	35.497086	81.218422	2.501340	0.000000	1.509441	0.000000	0.000000	0.000000	0.130309	0.004175	-0.246629	0.000000	0.000000	3.000000	50.000000	0.000000
21304.703447	-0.049042	0.578282	0.028608	73.986130	34.849316	80.748238	2.501340	0.000000	1.509441	0.000000	0.000000	0.000000	0.148987	0.012406	-0.227652	0.000000	0.000000	3.000000	50.000000	0.000000
21304.706781	-0.049042	0.578282	0.028608	73.986130	34.849316	80.748238	2.501340	0.000000	1.509441	0.000000	0.000000	0.000000	0.148987	0.012406	-0.227652	0.000000	0.000000	3.000000	50.000000	0.000000
21304.710114	-0.049042	0.578282	0.028608	73.986130	34.849316	80.748238	2.501340	0.000000	1.509441	0.000000	0.000000	0.000000	0.148987	0.012406	-0.227652	0.000000	0.000000	3.000000	50.000000	0.000000
21304.713447	-0.049042	0.578282	0.028608	73.883591	34.351410	80.385284	2.547889	0.000000	1.430395	0.000000	0.000000	0.000000	0.148987	0.012406	-0.227652	0.000000	0.000000	3.000000	50.000000	0.000000
21304.716781	-0.048522	0.578331	0.027827	73.883591	34.351410	80.385284	2.547889	0.000000	1.430395	0.000000	0.000000	0.000000	0.156212	0.014663	-0.234272	0.000000	0.000000	3.000000	50.000000	0.000000
21304.720114	-0.048522	0.578331	0.027827	73.883591	34.351410	80.385284	2.547889	0.000000	1.430395	0.000000	0.000000	0.000000	0.156212	0.014663	-0.234272	0.000000	0.000000	3.000000	50.000000	0.000000
21304.723447	-0.047975	0.578369	0.027007	73.811417	34.008854	80.097893	2.547889	0.000000	1.430395	0.000000	0.000000	0.000000	0.163885	0.011353	-0.245989	0.000000	0.000000	3.000000	50.000000	0.000000
21304.726781	-0.047975	0.578369	0.027007	73.811417	34.008854	80.097893	2.547889	0.000000	1.430395	0.000000	0.000000	0.000000	0.163885	0.011353	-0.245989	0.000000	0.000000	3.000000	50.000000	0.000000
21304.730114	-0.047975	0.578369	0.027007	73.811417	34.008854	80.097893	2.547889	0.000000	1.430395	0.000000	0.000000	0.000000	0.163885	0.011353	-0.245989	0.000000	0.000000	3.000000	50.000000	0.000000
21304.733447	-0.047427	0.578396	0.026146	73.777168	33.838238	79.934486	2.601239	0.000000	1.350351	0.000000	0.000000	0.000000	0.164608	0.008018	-0.258427	0.000000	0.000000	3.000000	50.000000	0.000000
21304.736781	-0.047427	0.578396	0.026146	73.777168	33.838238	79.934486	2.601239	0.000000	1.350351	0.000000	0.000000	0.000000	0.164608	0.008018	-0.258427	0.000000	0.000000	3.000000	50.000000	0.000000
21304.740114	-0.047427	0.578396	0.026146	73.777168	33.838238	79.934486	2.601239	0.000000	1.350351	0.000000	0.000000	0.000000	0.164608	0.008018	-0.258427	0.000000	0.000000	3.000000	50.000000	0.000000
21304.743447	-0.046874	0.578393	0.025226	73.768616	33.780804	79.920769	2.628674	0.000000	1.307280	0.000000	0.000000	0.000000	0.165791	-0.000817	-0.275963	0.000000	0.000000	3.000000	50.000000	0.000000
21304.746781	-0.046874	0.578393	0.025226	73.768616	33.780804	79.920769	2.628674	0.000000	1.307280	0.000000	0.000000	0.000000	0.165791	-0.000817	-0.275963	0.000000	0.000000	3.000000	50.000000	0.000000
21304.750114	-0.046874	0.578393	0.025226	73.768616	33.780804	79.920769	2.628674	0.000000	1.307280	0.000000	0.000000	0.000000	0.165791	-0.000817	-0.275963	0.000000	0.000000	3.000000	50.000000	0.000000
21304.753447	-0.046346	0.578363	0.024309	73.761360	33.730476	80.038559	2.656306	0.000000	1.261286	0.000000	0.000000	0.000000	0.158225	-0.009058	-0.275016	0.000000	0.000000	3.000000	50.000000	0.000000
21304.756781	-0.046346	0.578363	0.024309	73.761360	33.730476	80.038559	2.656306	0.000000	1.261286	0.000000	0.000000	0.000000	0.158225	-0.009058	-0.275016	0.000000	0.000000	3.000000	50.000000	0.000000
21304.760114	-0.046346	0.578363	0.024309	73.761360	33.730476	80.038559	2.656306	0.000000	1.261286	0.000000	0.000000	0.000000	0.158225	-0.009058	-0.275016	0.000000	0.000000	3.000000	50.000000	0.000000
21304.763447	-0.045866	0.578331	0.023387	73.741043	33.606228	80.168503	2.682676	0.000000	1.215450	0.000000	0.000000	0.000000	0.144047	-0.009349	-0.276676	0.000000	0.000000	3.000000	50.000000	0.000000
21304.766781	-0.045866	0.578331	0.023387	73.741043	33.606228	80.168503	2.682676	0.000000	1.215450	0.000000	0.000000	0.000000	0.144047	-0.009349	-0.276676	0.000000	0.000000	3.000000	50.000000	0.000000
21304.770114	-0.045866	0.578331	0.023387	73.741043	33.606228	80.168503	2.682676	0.000000	1.215450	0.000000	0.000000	0.000000	0.144047	-0.009349	-0.276676	0.000000	0.000000	3.000000	50.000000	0.000000
21304.773447	-0.045866	0.578331	0.023387	73.695175	33.384106	80.167450	2.706684	0.000000	1.169338	0.000000	0.000000	0.000000	0.144047	-0.009349	-0.276676	0.000000	0.000000	3.000000	50.000000	0.000000
21304.776781	-0.045418	0.578320	0.022542	73.695175	33.384106	80.167450	2.706684	0.000000	1.169338	0.000000	0.000000	0.000000	0.134478	-0.003513	-0.253351	0.000000	0.000000	3.000000	50.000000	0.000000
21304.780114	-0.045418	0.578320	0.022542	73.695175	33.384106	80.167450	2.706684	0.000000	1.169338	0.000000	0.000000	0.000000	0.134478	-0.003513	-0.253351	0.000000	0.000000	3.000000	50.000000	0.000000
21304.783447	-0.044955	0.578354	0.021773	73.650848	33.178898	80.091743	2.706684	0.000000	1.169338	0.000000	0.000000	0.000000	0.138824	0.010264	-0.230652	0.000000	0.000000	3.000000	50.000000	0.000000
21304.786781	-0.044955	0.578354	0.021773	73.650848	33.178898	80.091743	2.706684	0.000000	1.169338	0.000000	0.000000	0.000000	0.138824	0.010264	-0.230652	0.000000	0.000000	3.000000	50.000000	0.000000
21304.790114	-0.044955	0.578354	0.021773	73.650848	33.178898	80.091743	2.706684	0.000000	1.169338	0.000000	0.000000	0.000000	0.138824	0.010264	-0.230652	0.000000	0.000000	3.000000	50.000000	0.000000
21304.793447	-0.044429	0.578424	0.021044	73.605644	32.989269	79.998177	2.752234	0.000000	1.088670	0.000000	0.000000	0.000000	0.157937	0.020966	-0.218824	0.000000	0.000000	3.000000	50.000000	0.000000
21304.796781	-0.044429	0.578424	0.021044	73.605644	32.989269	79.998177	2.752234	0.000000	1.088670	0.000000	0.000000	0.000000	0.157937	0.020966	-0.218824	0.000000	0.000000	3.000000	50.000000	0.000000
21304.800114	-0.044429	0.578424	0.021044	73.605644	32.989269	79.998177	2.752234	0.000000	1.088670	0.000000	0.000000	0.000000	0.157937	0.020966	-0.218824	0.000000	0.000000	3.000000	50.000000	0.000000
21304.803447	-0.043883	0.578485	0.020339	73.566338	32.829735	80.002312	2.778558	0.000000	1.052200	0.000000	0.000000	0.000000	0.163671	0.018320	-0.211409	0.000000	0.000000	3.000000	50.000000	0.000000
21304.806781	-0.043883	0.578485	0.020339	73.566338	32.829735	80.002312	2.778558	0.000000	1.052200	0.000000	0.000000	0.000000	0.163671	0.018320	-0.211409	0.000000	0.000000	3.000000	50.000000	0.000000
21304.810114	-0.043883	0.578485	0.020339	73.566338	32.829735	80.002312	2.778558	0.000000	1.052200	0.000000	0.000000	0.000000	0.163671	0.018320	-0.211409	0.000000	0.000000	3.000000	50.000000	0.000000
21304.813447	-0.043883	0.578485	0.020339	73.543205	32.709820	80.096619	2.805836	0.000000	1.016965	0.000000	0.000000	0.000000	0.163671	0.018320	-0.211409	0.000000	0.000000	3.000000	50.000000	0.000000
21304.816781	-0.043313	0.578535	0.019595	73.543205	32.709820	80.096619	2.805836	0.000000	1.016965	0.000000	0.000000	0.000000	0.171142	0.014970	-0.223258	0.000000	0.000000	3.000000	50.000000	0.000000
21304.820114	-0.043313	0.578535	0.019595	73.543205	32.709820	80.096619	2.805836	0.000000	1.016965	0.000000	0.000000	0.000000	0.171142	0.014970	-0.223258	0.000000	0.000000	3.000000	50.000000	0.000000
21304.823447	-0.042741	0.578547	0.018816	73.553459	32.668648	80.199409	2.805836	0.000000	1.016965	0.000000	0.000000	0.000000	0.171590	0.003775	-0.233780	0.000000	0.000000	3.000000	50.000000	0.000000
21304.826781	-0.042741	0.578547	0.018816	73.553459	32.668648	80.199409	2.805836	0.000000	1.016965	0.000000	0.000000	0.000000	0.171590	0.003775	-0.233780	0.000000	0.000000	3.000000	50.000000	0.000000
21304.830114	-0.042741	0.578547	0.018816	73.553459	32.668648	80.199409	2.805836	0.000000	1.016965	0.000000	0.000000	0.000000	0.171590	0.003775	-0.233780	0.000000	0.000000	3.000000	50.000000	0.000000
21304.833447	-0.042741	0.578547	0.018816	73.599716	32.707237	80.402252	2.862958	0.000000	0.940792	0.000000	0.000000	0.000000	0.171590	0.003775	-0.233780	0.000000	0.000000	3.000000	50.000000	0.000000
21304.836781	-0.042189	0.578549	0.017993	73.599716	32.707237	80.402252	2.862958	0.000000	0.940792	0.000000	0.000000	0.000000	0.165412	0.000423	-0.246903	0.000000	0.000000	3.000000	50.000000	0.000000
21304.840114	-0.042189	0.578549	0.017993	73.599716	32.707237	80.402252	2.862958	0.000000	0.940792	0.000000	0.000000	0.000000	0.165412	0.000423	-0.246903	0.000000	0.000000	3.000000	50.000000	0.000000
21304.843447	-0.041682	0.578513	0.017131	73.660820	32.760895	80.653236	2.862958	0.000000	0.940792	0.000000	0.000000	0.000000	0.152307	-0.010791	-0.258641	0.000000	0.000000	3.000000	50.000000	0.000000
21304.846781	-0.041682	0.578513	0.017131	73.660820	32.760895	80.653236	2.862958	0.000000	0.940792	0.000000	0.000000	0.000000	0.152307	-0.010791	-0.258641	0.000000	0.000000	3.000000	50.000000	0.000000
21304.850114	-0.041682	0.578513	0.017131	73.660820	32.760895	80.653236	2.862958	0.000000	0.940792	0.000000	0.000000	0.000000	0.152307	-0.010791	-0.258641	0.000000	0.000000	3.000000	50.000000	0.000000
21304.853447	-0.041682	0.578513	0.017131	73.722343	32.824364	80.840797	2.915911	0.000000	0.856534	0.000000	0.000000	0.000000	0.152307	-0.010791	-0.258641	0.000000	0.000000	3.000000	50.000000	0.000000
21304.856781	-0.041202	0.578487	0.016306	73.722343	32.824364	80.840797	2.915911	0.000000	0.856534	0.000000	0.000000	0.000000	0.144039	-0.007900	-0.247335	0.000000	0.000000	3.000000	50.000000	0.000000
21304.860114	-0.041202	0.578487	0.016306	73.722343	32.824364	80.840797	2.915911	0.000000	0.856534	0.000000	0.000000	0.000000	0.144039	-0.007900	-0.247335	0.000000	0.000000	3.000000	50.000000	0.000000
21304.863447	-0.040698	0.578467	0.015459	73.779320	32.889988	80.951256	2.915911	0.000000	0.856534	0.000000	0.000000	0.000000	0.150961	-0.005801	-0.254139	0.000000	0.000000	3.000000	50.000000	0.000000
21304.866781	-0.040698	0.578467	0.015459	73.779320	32.889988	80.951256	2.915911	0.000000	0.856534	0.000000	0.000000	0.000000	0.150961	-0.005801	-0.254139	0.000000	0.000000	3.000000	50.000000	0.000000
21304.870114	-0.040698	0.578467	0.015459	73.779320	32.889988	80.951256	2.915911	0.000000	0.856534	0.000000	0.000000	0.000000	0.150961	-0.005801	-0.254139	0.000000	0.000000	3.000000	50.000000	0.000000
21304.873447	-0.040178	0.578457	0.014654	73.820572	32.965698	81.108734	2.965078	0.000000	0.772955	0.000000	0.000000	0.000000	0.156184	-0.002937	-0.241647	0.000000	0.000000	3.000000	50.000000	0.000000
21304.876781	-0.040178	0.578457	0.014654	73.820572	32.965698	81.108734	2.965078	0.000000	0.772955	0.000000	0.000000	0.000000	0.156184	-0.002937	-0.241647	0.000000	0.000000	3.000000	50.000000	0.000000
21304.880114	-0.040178	0.578457	0.014654	73.820572	32.965698	81.108734	2.965078	0.000000	0.772955	0.000000	0.000000	0.000000	0.156184	-0.002937	-0.241647	0.000000	0.000000	3.000000	50.000000	0.000000
21304.883447	-0.039635	0.578498	0.013836	73.846924	33.076786	81.386040	2.991108	0.000000	0.732681	0.000000	0.000000	0.000000	0.162767	0.012300	-0.245346	0.000000	0.000000	3.000000	50.000000	0.000000
21304.886781	-0.039635	0.578498	0.013836	73.846924	33.076786	81.386040	2.991108	0.000000	0.732681	0.000000	0.000000	0.000000	0.162767	0.012300	-0.245346	0.000000	0.000000	3.000000	50.000000	0.000000
21304.890114	-0.039635	0.578498	0.013836	73.846924	33.076786	81.386040	2.991108	0.000000	0.732681	0.000000	0.000000	0.000000	0.162767	0.012300	-0.245346	0.000000	0.000000	3.000000	50.000000	0.000000
21304.893447	-0.039635	0.578498	0.013836	73.854805	33.112293	81.542664	3.018236	0.000000	0.691790	0.000000	0.000000	0.000000	0.162767	0.012300	-0.245346	0.000000	0.000000	3.000000	50.000000	0.000000
21304.896781	-0.039051	0.578557	0.013038	73.854805	33.112293	81.542664	3.018236	0.000000	0.691790	0.000000	0.000000	0.000000	0.175245	0.017466	-0.239423	0.000000	0.000000	3.000000	50.000000	0.000000
21304.900114	-0.039051	0.578557	0.013038	73.854805	33.112293	81.542664	3.018236	0.000000	0.691790	0.000000	0.000000	0.000000	0.175245	0.017466	-0.239423	0.000000	0.000000	3.000000	50.000000	0.000000
21304.903447	-0.038470	0.578632	0.012256	73.845718	33.001137	81.459106	3.018236	0.000000	0.691790	0.000000	0.000000	0.000000	0.174296	0.022609	-0.234633	0.000000	0.000000	3.000000	50.000000	0.000000
21304.906781	-0.038470	0.578632	0.012256	73.845718	33.001137	81.459106	3.018236	0.000000	0.691790	0.000000	0.000000	0.000000	0.174296	0.022609	-0.234633	0.000000	0.000000	3.000000	50.000000	0.000000
21304.910114	-0.038470	0.578632	0.012256	73.845718	33.001137	81.459106	3.018236	0.000000	0.691790	0.000000	0.000000	0.000000	0.174296	0.022609	-0.234633	0.000000	0.000000	3.000000	50.000000	0.000000
21304.913447	-0.038470	0.578632	0.012256	73.831535	32.784061	81.356270	3.076493	0.000000	0.612781	0.000000	0.000000	0.000000	0.174296	0.022609	-0.234633	0.000000	0.000000	3.000000	50.000000	0.000000
21304.916781	-0.037933	0.578714	0.011445	73.831535	32.784061	81.356270	3.076493	0.000000	0.612781	0.000000	0.000000	0.000000	0.161008	0.024580	-0.243168	0.000000	0.000000	3.000000	50.000000	0.000000
21304.920114	-0.037933	0.578714	0.011445	73.831535	32.784061	81.356270	3.076493	0.000000	0.612781	0.000000	0.000000	0.000000	0.161008	0.024580	-0.243168	0.000000	0.000000	3.000000	50.000000	0.000000
21304.923447	-0.037443	0.578795	0.010630	73.826118	32.510006	81.354118	3.076493	0.000000	0.612781	0.000000	0.000000	0.000000	0.147198	0.024218	-0.244545	0.000000	0.000000	3.000000	50.000000	0.000000
21304.926781	-0.037443	0.578795	0.010630	73.826118	32.510006	81.354118	3.076493	0.000000	0.612781	0.000000	0.000000	0.000000	0.147198	0.024218	-0.244545	0.000000	0.000000	3.000000	50.000000	0.000000
21304.930114	-0.037443	0.578795	0.010630	73.826118	32.510006	81.354118	3.076493	0.000000	0.612781	0.000000	0.000000	0.000000	0.147198	0.024218	-0.244545	0.000000	0.000000	3.000000	50.000000	0.000000
21304.933447	-0.037443	0.578795	0.010630	73.842537	32.250317	81.294739	3.127861	0.000000	0.531495	0.000000	0.000000	0.000000	0.147198	0.024218	-0.244545	0.000000	0.000000	3.000000	50.000000	0.000000
21304.936781	-0.036930	0.578856	0.009798	73.842537	32.250317	81.294739	3.127861	0.000000	0.531495	0.000000	0.000000	0.000000	0.153816	0.018463	-0.249439	0.000000	0.000000	3.000000	50.000000	0.000000
21304.940114	-0.036930	0.578856	0.009798	73.842537	32.250317	81.294739	3.127861	0.000000	0.531495	0.000000	0.000000	0.000000	0.153816	0.018463	-0.249439	0.000000	0.000000	3.000000	50.000000	0.000000
21304.943447	-0.036395	0.578924	0.008944	73.879265	32.012913	80.995071	3.127861	0.000000	0.531495	0.000000	0.000000	0.000000	0.160537	0.020353	-0.256353	0.000000	0.000000	3.000000	50.000000	0.000000
21304.946781	-0.036395	0.578924	0.008944	73.879265	32.012913	80.995071	3.127861	0.000000	0.531495	0.000000	0.000000	0.000000	0.160537	0.020353	-0.256353	0.000000	0.000000	3.000000	50.000000	0.000000
21304.950114	-0.036395	0.578924	0.008944	73.879265	32.012913	80.995071	3.127861	0.000000	0.531495	0.000000	0.000000	0.000000	0.160537	0.020353	-0.256353	0.000000	0.000000	3.000000	50.000000	0.000000
21304.953447	-0.035837	0.579024	0.008060	73.954102	31.866207	80.712837	3.180253	0.000000	0.447196	0.000000	0.000000	0.000000	0.167355	0.029869	-0.265290	0.000000	0.000000	3.000000	50.000000	0.000000
21304.956781	-0.035837	0.579024	0.008060	73.954102	31.866207	80.712837	3.180253	0.000000	0.447196	0.000000	0.000000	0.000000	0.167355	0.029869	-0.265290	0.000000	0.000000	3.000000	50.000000	0.000000
21304.960114	-0.035837	0.579024	0.008060	73.954102	31.866207	80.712837	3.180253	0.000000	0.447196	0.000000	0.000000	0.000000	0.167355	0.029869	-0.265290	0.000000	0.000000	3.000000	50.000000	0.000000
21304.963447	-0.035237	0.579147	0.007171	74.033699	31.770092	80.582794	3.208145	0.000000	0.402981	0.000000	0.000000	0.000000	0.180179	0.037104	-0.266626	0.000000	0.000000	3.000000	50.000000	0.000000
21304.966781	-0.035237	0.579147	0.007171	74.033699	31.770092	80.582794	3.208145	0.000000	0.402981	0.000000	0.000000	0.000000	0.180179	0.037104	-0.266626	0.000000	0.000000	3.000000	50.000000	0.000000
21304.970114	-0.035237	0.579147	0.007171	74.033699	31.770092	80.582794	3.208145	0.000000	0.402981	0.000000	0.000000	0.000000	0.180179	0.037104	-0.266626	0.000000	0.000000	3.000000	50.000000	0.000000
21304.973447	-0.034568	0.579284	0.006238	74.110458	31.652012	80.574066	3.238175	0.000000	0.358544	0.000000	0.000000	0.000000	0.200434	0.041034	-0.279823	0.000000	0.000000	3.000000	50.000000	0.000000
21304.976781	-0.034568	0.579284	0.006238	74.110458	31.652012	80.574066	3.238175	0.000000	0.358544	0.000000	0.000000	0.000000	0.200434	0.041034	-0.279823	0.000000	0.000000	3.000000	50.000000	0.000000
21304.980114	-0.034568	0.579284	0.006238	74.110458	31.652012	80.574066	3.238175	0.000000	0.358544	0.000000	0.000000	0.000000	0.200434	0.041034	-0.279823	0.000000	0.000000	3.000000	50.000000	0.000000
21304.983447	-0.033884	0.579430	0.005347	74.184937	31.403254	80.511086	3.271580	0.000000	0.311906	0.000000	0.000000	0.000000	0.205398	0.043777	-0.267488	0.000000	0.000000	3.000000	50.000000	0.000000
21304.986781	-0.033884	0.579430	0.005347	74.184937	31.403254	80.511086	3.271580	0.000000	0.311906	0.000000	0.000000	0.000000	0.205398	0.043777	-0.267488	0.000000	0.000000	3.000000	50.000000	0.000000
21304.990114	-0.033884	0.579430	0.005347	74.184937	31.403254	80.511086	3.271580	0.000000	0.311906	0.000000	0.000000	0.000000	0.205398	0.043777	-0.267488	0.000000	0.000000	3.000000	50.000000	0.000000
21304.993447	-0.033178	0.579582	0.004431	74.260887	30.987534	80.295090	3.305813	0.000000	0.267325	0.000000	0.000000	0.000000	0.211768	0.045486	-0.274628	0.000000	0.000000	3.000000	50.000000	0.000000
21304.996781	-0.033178	0.579582	0.004431	74.260887	30.987534	80.295090	3.305813	0.000000	0.267325	0.000000	0.000000	0.000000	0.211768	0.045486	-0.274628	0.000000	0.000000	3.000000	50.000000	0.000000
21305.000114	-0.033178	0.579582	0.004431	74.260887	30.987534	80.295090	3.305813	0.000000	0.267325	0.000000	0.000000	0.000000	0.211768	0.045486	-0.274628	0.000000	0.000000	3.000000	50.000000	0.000000
21305.003447	-0.032474	0.579688	0.003504	74.338142	30.438236	79.991608	3.341108	0.000000	0.221554	0.000000	0.000000	0.000000	0.211227	0.032003	-0.278266	0.000000	0.000000	3.000000	50.000000	0.000000
21305.006781	-0.032474	0.579688	0.003504	74.338142	30.438236	79.991608	3.341108	0.000000	0.221554	0.000000	0.000000	0.000000	0.211227	0.032003	-0.278266	0.000000	0.000000	3.000000	50.000000	0.000000
21305.010114	-0.032474	0.579688	0.003504	74.338142	30.438236	79.991608	3.341108	0.000000	0.221554	0.000000	0.000000	0.000000	0.211227	0.032003	-0.278266	0.000000	0.000000	3.000000	50.000000	0.000000
21305.013447	-0.031749	0.579775	0.002559	74.438911	29.833164	79.496216	3.376313	0.000000	0.175176	0.000000	0.000000	0.000000	0.217356	0.026106	-0.283457	0.000000	0.000000	3.000000	50.000000	0.000000
21305.016781	-0.031749	0.579775	0.002559	74.438911	29.833164	79.496216	3.376313	0.000000	0.175176	0.000000	0.000000	0.000000	0.217356	0.026106	-0.283457	0.000000	0.000000	3.000000	50.000000	0.000000
21305.020114	-0.031749	0.579775	0.002559	74.438911	29.833164	79.496216	3.376313	0.000000	0.175176	0.000000	0.000000	0.000000	0.217356	0.026106	-0.283457	0.000000	0.000000	3.000000	50.000000	0.000000
21305.023447	-0.030957	0.579839	0.001534	74.557198	29.167677	78.770851	3.412539	0.000000	0.127933	0.000000	0.000000	0.000000	0.237808	0.019042	-0.307310	0.000000	0.000000	3.000000	50.000000	0.000000
21305.026781	-0.030957	0.579839	0.001534	74.557198	29.167677	78.770851	3.412539	0.000000	0.127933	0.000000	0.000000	0.000000	0.237808	0.019042	-0.307310	0.000000	0.000000	3.000000	50.000000	0.000000
21305.030114	-0.030957	0.579839	0.001534	74.557198	29.167677	78.770851	3.412539	0.000000	0.127933	0.000000	0.000000	0.000000	0.237808	0.019042	-0.307310	0.000000	0.000000	3.000000	50.000000	0.000000
21305.033447	-0.030098	0.579897	0.000447	74.677277	28.412575	77.900650	3.452173	0.000000	0.076715	0.000000	0.000000	0.000000	0.257672	0.017357	-0.326145	0.000000	0.000000	3.000000	50.000000	0.000000
21305.036781	-0.030098	0.579897	0.000447	74.677277	28.412575	77.900650	3.452173	0.000000	0.076715	0.000000	0.000000	0.000000	0.257672	0.017357	-0.326145	0.000000	0.000000	3.000000	50.000000	0.000000
21305.040114	-0.030098	0.579897	0.000447	74.677277	28.412575	77.900650	3.452173	0.000000	0.076715	0.000000	0.000000	0.000000	0.257672	0.017357	-0.326145	0.000000	0.000000	3.000000	50.000000	0.000000
21305.043447	-0.029241	0.579985	-0.000673	74.775856	27.517221	76.929138	3.495119	0.000000	0.022357	0.000000	0.000000	0.000000	0.257133	0.026361	-0.336030	0.000000	0.000000	3.000000	50.000000	0.000000
21305.046781	-0.029241	0.579985	-0.000673	74.775856	27.517221	76.929138	3.495119	0.000000	0.022357	0.000000	0.000000	0.000000	0.257133	0.026361	-0.336030	0.000000	0.000000	3.000000	50.000000	0.000000
21305.050114	-0.029241	0.579985	-0.000673	74.775856	27.517221	76.929138	3.495119	0.000000	0.022357	0.000000	0.000000	0.000000	0.257133	0.026361	-0.336030	0.000000	0.000000	3.000000	50.000000	0.000000
21305.053447	-0.028347	0.580125	-0.001741	74.807693	26.420286	75.808891	3.537974	0.000000	-0.033648	0.000000	0.000000	0.000000	0.267977	0.041990	-0.320394	0.000000	0.000000	3.000000	50.000000	0.000000
21305.056781	-0.028347	0.580125	-0.001741	74.807693	26.420286	75.808891	3.537974	0.000000	-0.033648	0.000000	0.000000	0.000000	0.267977	0.041990	-0.320394	0.000000	0.000000	3.000000	50.000000	0.000000
21305.060114	-0.028347	0.580125	-0.001741	74.807693	26.420286	75.808891	3.537974	0.000000	-0.033648	0.000000	0.000000	0.000000	0.267977	0.041990	-0.320394	0.000000	0.000000	3.000000	50.000000	0.000000
21305.063447	-0.027461	0.580292	-0.002753	74.747673	25.168020	74.648560	3.582637	0.000000	-0.087047	0.000000	0.000000	0.000000	0.265744	0.050084	-0.303572	0.000000	0.000000	3.000000	50.000000	0.000000
21305.066781	-0.027461	0.580292	-0.002753	74.747673	25.168020	74.648560	3.582637	0.000000	-0.087047	0.000000	0.000000	0.000000	0.265744	0.050084	-0.303572	0.000000	0.000000	3.000000	50.000000	0.000000
21305.070114	-0.027461	0.580292	-0.002753	74.747673	25.168020	74.648560	3.582637	0.000000	-0.087047	0.000000	0.000000	0.000000	0.265744	0.050084	-0.303572	0.000000	0.000000	3.000000	50.000000	0.000000
21305.073447	-0.026562	0.580504	-0.003690	74.630386	23.963341	73.562027	3.626928	0.000000	-0.137642	0.000000	0.000000	0.000000	0.269757	0.063646	-0.281155	0.000000	0.000000	3.000000	50.000000	0.000000
21305.076781	-0.026562	0.580504	-0.003690	74.630386	23.963341	73.562027	3.626928	0.000000	-0.137642	0.000000	0.000000	0.000000	0.269757	0.063646	-0.281155	0.000000	0.000000	3.000000	50.000000	0.000000
21305.080114	-0.026562	0.580504	-0.003690	74.630386	23.963341	73.562027	3.626928	0.000000	-0.137642	0.000000	0.000000	0.000000	0.269757	0.063646	-0.281155	0.000000	0.000000	3.000000	50.000000	0.000000
21305.083447	-0.025645	0.580739	-0.004635	74.494064	22.977015	72.680840	3.671887	0.000000	-0.184501	0.000000	0.000000	0.000000	0.275258	0.070465	-0.283514	0.000000	0.000000	3.000000	50.000000	0.000000
21305.086781	-0.025645	0.580739	-0.004635	74.494064	22.977015	72.680840	3.671887	0.000000	-0.184501	0.000000	0.000000	0.000000	0.275258	0.070465	-0.283514	0.000000	0.000000	3.000000	50.000000	0.000000
21305.090114	-0.025645	0.580739	-0.004635	74.494064	22.977015	72.680840	3.671887	0.000000	-0.184501	0.000000	0.000000	0.000000	0.275258	0.070465	-0.283514	0.000000	0.000000	3.000000	50.000000	0.000000
21305.093447	-0.024712	0.580983	-0.005540	74.352516	22.228479	71.944298	3.717764	0.000000	-0.231753	0.000000	0.000000	0.000000	0.279915	0.073236	-0.271502	0.000000	0.000000	3.000000	50.000000	0.000000
21305.096781	-0.024712	0.580983	-0.005540	74.352516	22.228479	71.944298	3.717764	0.000000	-0.231753	0.000000	0.000000	0.000000	0.279915	0.073236	-0.271502	0.000000	0.000000	3.000000	50.000000	0.000000
21305.100114	-0.024712	0.580983	-0.005540	74.352516	22.228479	71.944298	3.717764	0.000000	-0.231753	0.000000	0.000000	0.000000	0.279915	0.073236	-0.271502	0.000000	0.000000	3.000000	50.000000	0.000000
21305.103447	-0.023781	0.581231	-0.006472	74.222443	21.731272	71.278854	3.764416	0.000000	-0.277004	0.000000	0.000000	0.000000	0.279219	0.074628	-0.279457	0.000000	0.000000	3.000000	50.000000	0.000000
21305.106781	-0.023781	0.581231	-0.006472	74.222443	21.731272	71.278854	3.764416	0.000000	-0.277004	0.000000	0.000000	0.000000	0.279219	0.074628	-0.279457	0.000000	0.000000	3.000000	50.000000	0.000000
21305.110114	-0.023781	0.581231	-0.006472	74.222443	21.731272	71.278854	3.764416	0.000000	-0.277004	0.000000	0.000000	0.000000	0.279219	0.074628	-0.279457	0.000000	0.000000	3.000000	50.000000	0.000000
21305.113447	-0.022874	0.581442	-0.007441	74.110443	21.441635	70.942909	3.810953	0.000000	-0.323580	0.000000	0.000000	0.000000	0.272233	0.063199	-0.290898	0.000000	0.000000	3.000000	50.000000	0.000000
21305.116781	-0.022874	0.581442	-0.007441	74.110443	21.441635	70.942909	3.810953	0.000000	-0.323580	0.000000	0.000000	0.000000	0.272233	0.063199	-0.290898	0.000000	0.000000	3.000000	50.000000	0.000000
21305.120114	-0.022874	0.581442	-0.007441	74.110443	21.441635	70.942909	3.810953	0.000000	-0.323580	0.000000	0.000000	0.000000	0.272233	0.063199	-0.290898	0.000000	0.000000	3.000000	50.000000	0.000000
21305.123447	-0.022012	0.581608	-0.008426	74.044861	21.334612	70.808418	3.856325	0.000000	-0.372063	0.000000	0.000000	0.000000	0.258484	0.049811	-0.295394	0.000000	0.000000	3.000000	50.000000	0.000000
21305.126781	-0.022012	0.581608	-0.008426	74.044861	21.334612	70.808418	3.856325	0.000000	-0.372063	0.000000	0.000000	0.000000	0.258484	0.049811	-0.295394	0.000000	0.000000	3.000000	50.000000	0.000000
21305.130114	-0.022012	0.581608	-0.008426	74.044861	21.334612	70.808418	3.856325	0.000000	-0.372063	0.000000	0.000000	0.000000	0.258484	0.049811	-0.295394	0.000000	0.000000	3.000000	50.000000	0.000000
21305.133447	-0.021173	0.581736	-0.009448	74.017365	21.346079	70.922638	3.899405	0.000000	-0.421295	0.000000	0.000000	0.000000	0.251518	0.038391	-0.306736	0.000000	0.000000	3.000000	50.000000	0.000000
21305.136781	-0.021173	0.581736	-0.009448	74.017365	21.346079	70.922638	3.899405	0.000000	-0.421295	0.000000	0.000000	0.000000	0.251518	0.038391	-0.306736	0.000000	0.000000	3.000000	50.000000	0.000000
21305.140114	-0.021173	0.581736	-0.009448	74.017365	21.346079	70.922638	3.899405	0.000000	-0.421295	0.000000	0.000000	0.000000	0.251518	0.038391	-0.306736	0.000000	0.000000	3.000000	50.000000	0.000000
21305.143447	-0.020341	0.581849	-0.010425	74.012276	21.417336	71.287758	3.941325	0.000000	-0.472418	0.000000	0.000000	0.000000	0.249769	0.033947	-0.292914	0.000000	0.000000	3.000000	50.000000	0.000000
21305.146781	-0.020341	0.581849	-0.010425	74.012276	21.417336	71.287758	3.941325	0.000000	-0.472418	0.000000	0.000000	0.000000	0.249769	0.033947	-0.292914	0.000000	0.000000	3.000000	50.000000	0.000000
21305.150114	-0.020341	0.581849	-0.010425	74.012276	21.417336	71.287758	3.941325	0.000000	-0.472418	0.000000	0.000000	0.000000	0.249769	0.033947	-0.292914	0.000000	0.000000	3.000000	50.000000	0.000000
21305.153447	-0.019492	0.581972	-0.011361	74.019463	21.515539	71.793884	3.982954	0.000000	-0.521237	0.000000	0.000000	0.000000	0.254533	0.036922	-0.280827	0.000000	0.000000	3.000000	50.000000	0.000000
21305.156781	-0.019492	0.581972	-0.011361	74.019463	21.515539	71.793884	3.982954	0.000000	-0.521237	0.000000	0.000000	0.000000	0.254533	0.036922	-0.280827	0.000000	0.000000	3.000000	50.000000	0.000000
21305.160114	-0.019492	0.581972	-0.011361	74.019463	21.515539	71.793884	3.982954	0.000000	-0.521237	0.000000	0.000000	0.000000	0.254533	0.036922	-0.280827	0.000000	0.000000	3.000000	50.000000	0.000000
21305.163447	-0.018584	0.582069	-0.012290	74.026985	21.627750	72.206161	4.025375	0.000000	-0.568042	0.000000	0.000000	0.000000	0.272428	0.029111	-0.278614	0.000000	0.000000	3.000000	50.000000	0.000000
21305.166781	-0.018584	0.582069	-0.012290	74.026985	21.627750	72.206161	4.025375	0.000000	-0.568042	0.000000	0.000000	0.000000	0.272428	0.029111	-0.278614	0.000000	0.000000	3.000000	50.000000	0.000000
21305.170114	-0.018584	0.582069	-0.012290	74.026985	21.627750	72.206161	4.025375	0.000000	-0.568042	0.000000	0.000000	0.000000	0.272428	0.029111	-0.278614	0.000000	0.000000	3.000000	50.000000	0.000000
21305.173447	-0.017683	0.582170	-0.013155	74.035858	21.737988	72.599388	4.070780	0.000000	-0.614477	0.000000	0.000000	0.000000	0.270543	0.030231	-0.259619	0.000000	0.000000	3.000000	50.000000	0.000000
21305.176781	-0.017683	0.582170	-0.013155	74.035858	21.737988	72.599388	4.070780	0.000000	-0.614477	0.000000	0.000000	0.000000	0.270543	0.030231	-0.259619	0.000000	0.000000	3.000000	50.000000	0.000000
21305.180114	-0.017683	0.582170	-0.013155	74.035858	21.737988	72.599388	4.070780	0.000000	-0.614477	0.000000	0.000000	0.000000	0.270543	0.030231	-0.259619	0.000000	0.000000	3.000000	50.000000	0.000000
21305.183447	-0.016741	0.582252	-0.014038	74.052773	21.798544	73.137360	4.115870	0.000000	-0.657747	0.000000	0.000000	0.000000	0.282334	0.024438	-0.265012	0.000000	0.000000	3.000000	50.000000	0.000000
21305.186781	-0.016741	0.582252	-0.014038	74.052773	21.798544	73.137360	4.115870	0.000000	-0.657747	0.000000	0.000000	0.000000	0.282334	0.024438	-0.265012	0.000000	0.000000	3.000000	50.000000	0.000000
21305.190114	-0.016741	0.582252	-0.014038	74.052773	21.798544	73.137360	4.115870	0.000000	-0.657747	0.000000	0.000000	0.000000	0.282334	0.024438	-0.265012	0.000000	0.000000	3.000000	50.000000	0.000000
21305.193447	-0.015761	0.582272	-0.014950	74.086433	21.717834	73.423271	4.162926	0.000000	-0.701916	0.000000	0.000000	0.000000	0.294129	0.005982	-0.273644	0.000000	0.000000	3.000000	50.000000	0.000000
21305.196781	-0.015761	0.582272	-0.014950	74.086433	21.717834	73.423271	4.162926	0.000000	-0.701916	0.000000	0.000000	0.000000	0.294129	0.005982	-0.273644	0.000000	0.000000	3.000000	50.000000	0.000000
21305.200114	-0.015761	0.582272	-0.014950	74.086433	21.717834	73.423271	4.162926	0.000000	-0.701916	0.000000	0.000000	0.000000	0.294129	0.005982	-0.273644	0.000000	0.000000	3.000000	50.000000	0.000000
21305.203447	-0.014741	0.582278	-0.015905	74.137123	21.459757	73.357574	4.211948	0.000000	-0.747523	0.000000	0.000000	0.000000	0.305929	0.002060	-0.286470	0.000000	0.000000	3.000000	50.000000	0.000000
21305.206781	-0.014741	0.582278	-0.015905	74.137123	21.459757	73.357574	4.211948	0.000000	-0.747523	0.000000	0.000000	0.000000	0.305929	0.002060	-0.286470	0.000000	0.000000	3.000000	50.000000	0.000000
21305.210114	-0.014741	0.582278	-0.015905	74.137123	21.459757	73.357574	4.211948	0.000000	-0.747523	0.000000	0.000000	0.000000	0.305929	0.002060	-0.286470	0.000000	0.000000	3.000000	50.000000	0.000000
21305.213447	-0.013684	0.582260	-0.016855	74.176346	21.046762	73.064522	4.262936	0.000000	-0.795268	0.000000	0.000000	0.000000	0.317109	-0.005526	-0.284880	0.000000	0.000000	3.000000	50.000000	0.000000
21305.216781	-0.013684	0.582260	-0.016855	74.176346	21.046762	73.064522	4.262936	0.000000	-0.795268	0.000000	0.000000	0.000000	0.317109	-0.005526	-0.284880	0.000000	0.000000	3.000000	50.000000	0.000000
21305.220114	-0.013684	0.582260	-0.016855	74.176346	21.046762	73.064522	4.262936	0.000000	-0.795268	0.000000	0.000000	0.000000	0.317109	-0.005526	-0.284880	0.000000	0.000000	3.000000	50.000000	0.000000
21305.223447	-0.012547	0.582211	-0.017864	74.191017	20.567598	72.596252	4.315788	0.000000	-0.842748	0.000000	0.000000	0.000000	0.341298	-0.014850	-0.302762	0.000000	0.000000	3.000000	50.000000	0.000000
21305.226781	-0.012547	0.582211	-0.017864	74.191017	20.567598	72.596252	4.315788	0.000000	-0.842748	0.000000	0.000000	0.000000	0.341298	-0.014850	-0.302762	0.000000	0.000000	3.000000	50.000000	0.000000
21305.230114	-0.012547	0.582211	-0.017864	74.191017	20.567598	72.596252	4.315788	0.000000	-0.842748	0.000000	0.000000	0.000000	0.341298	-0.014850	-0.302762	0.000000	0.000000	3.000000	50.000000	0.000000
21305.233447	-0.011353	0.582196	-0.018840	74.167328	20.057335	71.872993	4.372671	0.000000	-0.893208	0.000000	0.000000	0.000000	0.358209	-0.004458	-0.292880	0.000000	0.000000	3.000000	50.000000	0.000000
21305.236781	-0.011353	0.582196	-0.018840	74.167328	20.057335	71.872993	4.372671	0.000000	-0.893208	0.000000	0.000000	0.000000	0.358209	-0.004458	-0.292880	0.000000	0.000000	3.000000	50.000000	0.000000
21305.240114	-0.011353	0.582196	-0.018840	74.167328	20.057335	71.872993	4.372671	0.000000	-0.893208	0.000000	0.000000	0.000000	0.358209	-0.004458	-0.292880	0.000000	0.000000	3.000000	50.000000	0.000000
21305.243447	-0.010101	0.582162	-0.019836	74.068832	19.479881	71.300957	4.432373	0.000000	-0.942022	0.000000	0.000000	0.000000	0.375436	-0.010241	-0.298792	0.000000	0.000000	3.000000	50.000000	0.000000
21305.246781	-0.010101	0.582162	-0.019836	74.068832	19.479881	71.300957	4.432373	0.000000	-0.942022	0.000000	0.000000	0.000000	0.375436	-0.010241	-0.298792	0.000000	0.000000	3.000000	50.000000	0.000000
21305.250114	-0.010101	0.582162	-0.019836	74.068832	19.479881	71.300957	4.432373	0.000000	-0.942022	0.000000	0.000000	0.000000	0.375436	-0.010241	-0.298792	0.000000	0.000000	3.000000	50.000000	0.000000
21305.253447	-0.008815	0.582156	-0.020777	73.912376	18.812180	71.214554	4.494945	0.000000	-0.991820	0.000000	0.000000	0.000000	0.385809	-0.001662	-0.282034	0.000000	0.000000	3.000000	50.000000	0.000000
21305.256781	-0.008815	0.582156	-0.020777	73.912376	18.812180	71.214554	4.494945	0.000000	-0.991820	0.000000	0.000000	0.000000	0.385809	-0.001662	-0.282034	0.000000	0.000000	3.000000	50.000000	0.000000
21305.260114	-0.008815	0.582156	-0.020777	73.912376	18.812180	71.214554	4.494945	0.000000	-0.991820	0.000000	0.000000	0.000000	0.385809	-0.001662	-0.282034	0.000000	0.000000	3.000000	50.000000	0.000000
21305.263447	-0.007472	0.582131	-0.021737	73.705261	17.989061	71.312195	4.559247	0.000000	-1.038826	0.000000	0.000000	0.000000	0.402847	-0.007396	-0.288212	0.000000	0.000000	3.000000	50.000000	0.000000
21305.266781	-0.007472	0.582131	-0.021737	73.705261	17.989061	71.312195	4.559247	0.000000	-1.038826	0.000000	0.000000	0.000000	0.402847	-0.007396	-0.288212	0.000000	0.000000	3.000000	50.000000	0.000000
21305.270114	-0.007472	0.582131	-0.021737	73.705261	17.989061	71.312195	4.559247	0.000000	-1.038826	0.000000	0.000000	0.000000	0.402847	-0.007396	-0.288212	0.000000	0.000000	3.000000	50.000000	0.000000
21305.273447	-0.006032	0.582106	-0.022701	73.485176	17.008350	70.900795	4.626388	0.000000	-1.086861	0.000000	0.000000	0.000000	0.432011	-0.007757	-0.289157	0.000000	0.000000	3.000000	50.000000	0.000000
21305.276781	-0.006032	0.582106	-0.022701	73.485176	17.008350	70.900795	4.626388	0.000000	-1.086861	0.000000	0.000000	0.000000	0.432011	-0.007757	-0.289157	0.000000	0.000000	3.000000	50.000000	0.000000
21305.280114	-0.006032	0.582106	-0.022701	73.485176	17.008350	70.900795	4.626388	0.000000	-1.086861	0.000000	0.000000	0.000000	0.432011	-0.007757	-0.289157	0.000000	0.000000	3.000000	50.000000	0.000000
21305.283447	-0.004558	0.582073	-0.023645	73.280388	15.916255	69.941734	4.698390	0.000000	-1.135054	0.000000	0.000000	0.000000	0.442366	-0.009884	-0.283306	0.000000	0.000000	3.000000	50.000000	0.000000
21305.286781	-0.004558	0.582073	-0.023645	73.280388	15.916255	69.941734	4.698390	0.000000	-1.135054	0.000000	0.000000	0.000000	0.442366	-0.009884	-0.283306	0.000000	0.000000	3.000000	50.000000	0.000000
21305.290114	-0.004558	0.582073	-0.023645	73.280388	15.916255	69.941734	4.698390	0.000000	-1.135054	0.000000	0.000000	0.000000	0.442366	-0.009884	-0.283306	0.000000	0.000000	3.000000	50.000000	0.000000
21305.293447	-0.003049	0.582015	-0.024588	73.094337	14.797727	68.855682	4.772117	0.000000	-1.182272	0.000000	0.000000	0.000000	0.452743	-0.017317	-0.282806	0.000000	0.000000	3.000000	50.000000	0.000000
21305.296781	-0.003049	0.582015	-0.024588	73.094337	14.797727	68.855682	4.772117	0.000000	-1.182272	0.000000	0.000000	0.000000	0.452743	-0.017317	-0.282806	0.000000	0.000000	3.000000	50.000000	0.000000
21305.300114	-0.003049	0.582015	-0.024588	73.094337	14.797727	68.855682	4.772117	0.000000	-1.182272	0.000000	0.000000	0.000000	0.452743	-0.017317	-0.282806	0.000000	0.000000	3.000000	50.000000	0.000000
21305.303447	-0.001423	0.581933	-0.025529	72.938972	13.765337	68.010178	4.846565	0.000000	-1.229150	0.000000	0.000000	0.000000	0.487644	-0.024691	-0.282341	0.000000	0.000000	3.000000	50.000000	0.000000
21305.306781	-0.001423	0.581933	-0.025529	72.938972	13.765337	68.010178	4.846565	0.000000	-1.229150	0.000000	0.000000	0.000000	0.487644	-0.024691	-0.282341	0.000000	0.000000	3.000000	50.000000	0.000000
21305.310114	-0.001423	0.581933	-0.025529	72.938972	13.765337	68.010178	4.846565	0.000000	-1.229150	0.000000	0.000000	0.000000	0.487644	-0.024691	-0.282341	0.000000	0.000000	3.000000	50.000000	0.000000
21305.313447	0.000277	0.581808	-0.026488	72.808250	12.835220	67.440758	4.840315	0.000000	-1.253535	0.000000	0.000000	0.000000	0.510047	-0.037387	-0.287530	0.000000	0.000000	3.000000	50.000000	0.000000
21305.316781	0.000277	0.581808	-0.026488	72.808250	12.835220	67.440758	4.840315	0.000000	-1.253535	0.000000	0.000000	0.000000	0.510047	-0.037387	-0.287530	0.000000	0.000000	3.000000	50.000000	0.000000
21305.320114	0.000277	0.581808	-0.026488	72.808250	12.835220	67.440758	4.840315	0.000000	-1.253535	0.000000	0.000000	0.000000	0.510047	-0.037387	-0.287530	0.000000	0.000000	3.000000	50.000000	0.000000
21305.323447	0.002051	0.581647	-0.027489	72.717247	11.962919	66.831261	4.834196	0.000000	-1.276928	0.000000	0.000000	0.000000	0.532203	-0.048300	-0.300310	0.000000	0.000000	3.000000	50.000000	0.000000
21305.326781	0.002051	0.581647	-0.027489	72.717247	11.962919	66.831261	4.834196	0.000000	-1.276928	0.000000	0.000000	0.000000	0.532203	-0.048300	-0.300310	0.000000	0.000000	3.000000	50.000000	0.000000
21305.330114	0.002051	0.581647	-0.027489	72.717247	11.962919	66.831261	4.834196	0.000000	-1.276928	0.000000	0.000000	0.000000	0.532203	-0.048300	-0.300310	0.000000	0.000000	3.000000	50.000000	0.000000
21305.333447	0.003898	0.581467	-0.028516	72.660629	11.042454	65.947922	4.827919	0.000000	-1.300459	0.000000	0.000000	0.000000	0.554095	-0.053854	-0.308147	0.000000	0.000000	3.000000	50.000000	0.000000
21305.336781	0.003898	0.581467	-0.028516	72.660629	11.042454	65.947922	4.827919	0.000000	-1.300459	0.000000	0.000000	0.000000	0.554095	-0.053854	-0.308147	0.000000	0.000000	3.000000	50.000000	0.000000
21305.340114	0.003898	0.581467	-0.028516	72.660629	11.042454	65.947922	4.827919	0.000000	-1.300459	0.000000	0.000000	0.000000	0.554095	-0.053854	-0.308147	0.000000	0.000000	3.000000	50.000000	0.000000
21305.343447	0.005757	0.581264	-0.029545	72.623459	10.036505	64.944603	4.821692	0.000000	-1.323362	0.000000	0.000000	0.000000	0.557560	-0.061061	-0.308749	0.000000	0.000000	3.000000	50.000000	0.000000
21305.346781	0.005757	0.581264	-0.029545	72.623459	10.036505	64.944603	4.821692	0.000000	-1.323362	0.000000	0.000000	0.000000	0.557560	-0.061061	-0.308749	0.000000	0.000000	3.000000	50.000000	0.000000
21305.350114	0.005757	0.581264	-0.029545	72.623459	10.036505	64.944603	4.821692	0.000000	-1.323362	0.000000	0.000000	0.000000	0.557560	-0.061061	-0.308749	0.000000	0.000000	3.000000	50.000000	0.000000
21305.353447	0.007587	0.581031	-0.030551	72.592369	8.992978	63.947269	4.815609	0.000000	-1.345328	0.000000	0.000000	0.000000	0.548973	-0.069905	-0.301902	0.000000	0.000000	3.000000	50.000000	0.000000
21305.356781	0.007587	0.581031	-0.030551	72.592369	8.992978	63.947269	4.815609	0.000000	-1.345328	0.000000	0.000000	0.000000	0.548973	-0.069905	-0.301902	0.000000	0.000000	3.000000	50.000000	0.000000
21305.360114	0.007587	0.581031	-0.030551	72.592369	8.992978	63.947269	4.815609	0.000000	-1.345328	0.000000	0.000000	0.000000	0.548973	-0.069905	-0.301902	0.000000	0.000000	3.000000	50.000000	0.000000
21305.363447	0.009389	0.580810	-0.031524	72.534981	8.017565	63.229725	4.809829	0.000000	-1.365849	0.000000	0.000000	0.000000	0.540609	-0.066401	-0.291713	0.000000	0.000000	3.000000	50.000000	0.000000
21305.366781	0.009389	0.580810	-0.031524	72.534981	8.017565	63.229725	4.809829	0.000000	-1.365849	0.000000	0.000000	0.000000	0.540609	-0.066401	-0.291713	0.000000	0.000000	3.000000	50.000000	0.000000
21305.370114	0.009389	0.580810	-0.031524	72.534981	8.017565	63.229725	4.809829	0.000000	-1.365849	0.000000	0.000000	0.000000	0.540609	-0.066401	-0.291713	0.000000	0.000000	3.000000	50.000000	0.000000
21305.373447	0.011184	0.580577	-0.032456	72.470978	7.149188	62.640984	4.804476	0.000000	-1.384561	0.000000	0.000000	0.000000	0.538538	-0.069807	-0.279548	0.000000	0.000000	3.000000	50.000000	0.000000
21305.376781	0.011184	0.580577	-0.032456	72.470978	7.149188	62.640984	4.804476	0.000000	-1.384561	0.000000	0.000000	0.000000	0.538538	-0.069807	-0.279548	0.000000	0.000000	3.000000	50.000000	0.000000
21305.380114	0.011184	0.580577	-0.032456	72.470978	7.149188	62.640984	4.804476	0.000000	-1.384561	0.000000	0.000000	0.000000	0.538538	-0.069807	-0.279548	0.000000	0.000000	3.000000	50.000000	0.000000
21305.383447	0.012992	0.580356	-0.033354	72.404053	6.406012	62.010059	4.799686	0.000000	-1.401074	0.000000	0.000000	0.000000	0.542618	-0.066209	-0.269561	0.000000	0.000000	3.000000	50.000000	0.000000
21305.386781	0.012992	0.580356	-0.033354	72.404053	6.406012	62.010059	4.799686	0.000000	-1.401074	0.000000	0.000000	0.000000	0.542618	-0.066209	-0.269561	0.000000	0.000000	3.000000	50.000000	0.000000
21305.390114	0.012992	0.580356	-0.033354	72.404053	6.406012	62.010059	4.799686	0.000000	-1.401074	0.000000	0.000000	0.000000	0.542618	-0.066209	-0.269561	0.000000	0.000000	3.000000	50.000000	0.000000
21305.393447	0.014773	0.580117	-0.034278	72.339233	5.831850	61.550735	4.795434	0.000000	-1.415559	0.000000	0.000000	0.000000	0.534139	-0.071589	-0.277094	0.000000	0.000000	3.000000	50.000000	0.000000
21305.396781	0.014773	0.580117	-0.034278	72.339233	5.831850	61.550735	4.795434	0.000000	-1.415559	0.000000	0.000000	0.000000	0.534139	-0.071589	-0.277094	0.000000	0.000000	3.000000	50.000000	0.000000
21305.400114	0.014773	0.580117	-0.034278	72.339233	5.831850	61.550735	4.795434	0.000000	-1.415559	0.000000	0.000000	0.000000	0.534139	-0.071589	-0.277094	0.000000	0.000000	3.000000	50.000000	0.000000
21305.403447	0.016506	0.579856	-0.035201	72.289314	5.410937	61.396175	4.790898	0.000000	-1.430837	0.000000	0.000000	0.000000	0.519896	-0.078562	-0.277008	0.000000	0.000000	3.000000	50.000000	0.000000
21305.406781	0.016506	0.579856	-0.035201	72.289314	5.410937	61.396175	4.790898	0.000000	-1.430837	0.000000	0.000000	0.000000	0.519896	-0.078562	-0.277008	0.000000	0.000000	3.000000	50.000000	0.000000
21305.410114	0.016506	0.579856	-0.035201	72.289314	5.410937	61.396175	4.790898	0.000000	-1.430837	0.000000	0.000000	0.000000	0.519896	-0.078562	-0.277008	0.000000	0.000000	3.000000	50.000000	0.000000
21305.413447	0.018230	0.579581	-0.036174	72.243927	5.094431	61.204792	4.786303	0.000000	-1.446135	0.000000	0.000000	0.000000	0.517106	-0.082260	-0.291911	0.000000	0.000000	3.000000	50.000000	0.000000
21305.416781	0.018230	0.579581	-0.036174	72.243927	5.094431	61.204792	4.786303	0.000000	-1.446135	0.000000	0.000000	0.000000	0.517106	-0.082260	-0.291911	0.000000	0.000000	3.000000	50.000000	0.000000
21305.420114	0.018230	0.579581	-0.036174	72.243927	5.094431	61.204792	4.786303	0.000000	-1.446135	0.000000	0.000000	0.000000	0.517106	-0.082260	-0.291911	0.000000	0.000000	3.000000	50.000000	0.000000
21305.423447	0.019847	0.579302	-0.037126	72.185318	4.851522	61.116909	4.781210	0.000000	-1.462885	0.000000	0.000000	0.000000	0.485182	-0.083923	-0.285470	0.000000	0.000000	3.000000	50.000000	0.000000
21305.426781	0.019847	0.579302	-0.037126	72.185318	4.851522	61.116909	4.781210	0.000000	-1.462885	0.000000	0.000000	0.000000	0.485182	-0.083923	-0.285470	0.000000	0.000000	3.000000	50.000000	0.000000
21305.430114	0.019847	0.579302	-0.037126	72.185318	4.851522	61.116909	4.781210	0.000000	-1.462885	0.000000	0.000000	0.000000	0.485182	-0.083923	-0.285470	0.000000	0.000000	3.000000	50.000000	0.000000
21305.433447	0.021318	0.578999	-0.038070	72.130791	4.721078	61.360554	4.776089	0.000000	-1.479519	0.000000	0.000000	0.000000	0.441329	-0.090826	-0.283376	0.000000	0.000000	3.000000	50.000000	0.000000
21305.436781	0.021318	0.578999	-0.038070	72.130791	4.721078	61.360554	4.776089	0.000000	-1.479519	0.000000	0.000000	0.000000	0.441329	-0.090826	-0.283376	0.000000	0.000000	3.000000	50.000000	0.000000
21305.440114	0.021318	0.578999	-0.038070	72.130791	4.721078	61.360554	4.776089	0.000000	-1.479519	0.000000	0.000000	0.000000	0.441329	-0.090826	-0.283376	0.000000	0.000000	3.000000	50.000000	0.000000
21305.443447	0.022665	0.578691	-0.038990	72.075432	4.748070	61.891956	4.770623	0.000000	-1.497051	0.000000	0.000000	0.000000	0.404017	-0.092402	-0.275848	0.000000	0.000000	3.000000	50.000000	0.000000
21305.446781	0.022665	0.578691	-0.038990	72.075432	4.748070	61.891956	4.770623	0.000000	-1.497051	0.000000	0.000000	0.000000	0.404017	-0.092402	-0.275848	0.000000	0.000000	3.000000	50.000000	0.000000
21305.450114	0.022665	0.578691	-0.038990	72.075432	4.748070	61.891956	4.770623	0.000000	-1.497051	0.000000	0.000000	0.000000	0.404017	-0.092402	-0.275848	0.000000	0.000000	3.000000	50.000000	0.000000
21305.453447	0.023987	0.578378	-0.039889	72.003822	4.927789	62.503456	4.765076	0.000000	-1.514612	0.000000	0.000000	0.000000	0.396722	-0.093978	-0.269671	0.000000	0.000000	3.000000	50.000000	0.000000
21305.456781	0.023987	0.578378	-0.039889	72.003822	4.927789	62.503456	4.765076	0.000000	-1.514612	0.000000	0.000000	0.000000	0.396722	-0.093978	-0.269671	0.000000	0.000000	3.000000	50.000000	0.000000
21305.460114	0.023987	0.578378	-0.039889	72.003822	4.927789	62.503456	4.765076	0.000000	-1.514612	0.000000	0.000000	0.000000	0.396722	-0.093978	-0.269671	0.000000	0.000000	3.000000	50.000000	0.000000
21305.463447	0.025267	0.578077	-0.040748	71.919952	5.093794	62.863621	4.759743	0.000000	-1.531289	0.000000	0.000000	0.000000	0.383925	-0.090246	-0.257734	0.000000	0.000000	3.000000	50.000000	0.000000
21305.466781	0.025267	0.578077	-0.040748	71.919952	5.093794	62.863621	4.759743	0.000000	-1.531289	0.000000	0.000000	0.000000	0.383925	-0.090246	-0.257734	0.000000	0.000000	3.000000	50.000000	0.000000
21305.470114	0.025267	0.578077	-0.040748	71.919952	5.093794	62.863621	4.759743	0.000000	-1.531289	0.000000	0.000000	0.000000	0.383925	-0.090246	-0.257734	0.000000	0.000000	3.000000	50.000000	0.000000
21305.473447	0.026481	0.577781	-0.041632	71.833755	5.254137	63.048058	4.754767	0.000000	-1.546670	0.000000	0.000000	0.000000	0.364127	-0.088659	-0.265246	0.000000	0.000000	3.000000	50.000000	0.000000
21305.476781	0.026481	0.577781	-0.041632	71.833755	5.254137	63.048058	4.754767	0.000000	-1.546670	0.000000	0.000000	0.000000	0.364127	-0.088659	-0.265246	0.000000	0.000000	3.000000	50.000000	0.000000
21305.480114	0.026481	0.577781	-0.041632	71.833755	5.254137	63.048058	4.754767	0.000000	-1.546670	0.000000	0.000000	0.000000	0.364127	-0.088659	-0.265246	0.000000	0.000000	3.000000	50.000000	0.000000
21305.483447	0.027690	0.577503	-0.042502	71.721298	5.405660	63.237225	4.749333	0.000000	-1.563277	0.000000	0.000000	0.000000	0.362931	-0.083370	-0.261122	0.000000	0.000000	3.000000	50.000000	0.000000
21305.486781	0.027690	0.577503	-0.042502	71.721298	5.405660	63.237225	4.749333	0.000000	-1.563277	0.000000	0.000000	0.000000	0.362931	-0.083370	-0.261122	0.000000	0.000000	3.000000	50.000000	0.000000
21305.490114	0.027690	0.577503	-0.042502	71.721298	5.405660	63.237225	4.749333	0.000000	-1.563277	0.000000	0.000000	0.000000	0.362931	-0.083370	-0.261122	0.000000	0.000000	3.000000	50.000000	0.000000
21305.493447	0.028839	0.577238	-0.043330	71.568680	5.549236	63.580982	4.744097	0.000000	-1.579097	0.000000	0.000000	0.000000	0.344610	-0.079695	-0.248434	0.000000	0.000000	3.000000	50.000000	0.000000
21305.496781	0.028839	0.577238	-0.043330	71.568680	5.549236	63.580982	4.744097	0.000000	-1.579097	0.000000	0.000000	0.000000	0.344610	-0.079695	-0.248434	0.000000	0.000000	3.000000	50.000000	0.000000
21305.500114	0.028839	0.577238	-0.043330	71.568680	5.549236	63.580982	4.744097	0.000000	-1.579097	0.000000	0.000000	0.000000	0.344610	-0.079695	-0.248434	0.000000	0.000000	3.000000	50.000000	0.000000
21305.503447	0.029944	0.576972	-0.044159	71.390587	5.681548	63.961681	4.739161	0.000000	-1.593851	0.000000	0.000000	0.000000	0.331467	-0.079685	-0.248667	0.000000	0.000000	3.000000	50.000000	0.000000
21305.506781	0.029944	0.576972	-0.044159	71.390587	5.681548	63.961681	4.739161	0.000000	-1.593851	0.000000	0.000000	0.000000	0.331467	-0.079685	-0.248667	0.000000	0.000000	3.000000	50.000000	0.000000
21305.510114	0.029944	0.576972	-0.044159	71.390587	5.681548	63.961681	4.739161	0.000000	-1.593851	0.000000	0.000000	0.000000	0.331467	-0.079685	-0.248667	0.000000	0.000000	3.000000	50.000000	0.000000
21305.513447	0.030987	0.576724	-0.044969	71.195488	5.806807	64.277046	4.734103	0.000000	-1.608810	0.000000	0.000000	0.000000	0.312924	-0.074438	-0.243001	0.000000	0.000000	3.000000	50.000000	0.000000
21305.516781	0.030987	0.576724	-0.044969	71.195488	5.806807	64.277046	4.734103	0.000000	-1.608810	0.000000	0.000000	0.000000	0.312924	-0.074438	-0.243001	0.000000	0.000000	3.000000	50.000000	0.000000
21305.520114	0.030987	0.576724	-0.044969	71.195488	5.806807	64.277046	4.734103	0.000000	-1.608810	0.000000	0.000000	0.000000	0.312924	-0.074438	-0.243001	0.000000	0.000000	3.000000	50.000000	0.000000
21305.523447	0.032007	0.576453	-0.045774	71.010414	5.928677	64.567162	4.729070	0.000000	-1.623546	0.000000	0.000000	0.000000	0.305979	-0.081205	-0.241508	0.000000	0.000000	3.000000	50.000000	0.000000
21305.526781	0.032007	0.576453	-0.045774	71.010414	5.928677	64.567162	4.729070	0.000000	-1.623546	0.000000	0.000000	0.000000	0.305979	-0.081205	-0.241508	0.000000	0.000000	3.000000	50.000000	0.000000
21305.530114	0.032007	0.576453	-0.045774	71.010414	5.928677	64.567162	4.729070	0.000000	-1.623546	0.000000	0.000000	0.000000	0.305979	-0.081205	-0.241508	0.000000	0.000000	3.000000	50.000000	0.000000
21305.533447	0.033003	0.576205	-0.046587	70.846176	6.053638	64.916069	4.724048	0.000000	-1.638100	0.000000	0.000000	0.000000	0.298767	-0.074420	-0.243866	0.000000	0.000000	3.000000	50.000000	0.000000
21305.536781	0.033003	0.576205	-0.046587	70.846176	6.053638	64.916069	4.724048	0.000000	-1.638100	0.000000	0.000000	0.000000	0.298767	-0.074420	-0.243866	0.000000	0.000000	3.000000	50.000000	0.000000
21305.540114	0.033003	0.576205	-0.046587	70.846176	6.053638	64.916069	4.724048	0.000000	-1.638100	0.000000	0.000000	0.000000	0.298767	-0.074420	-0.243866	0.000000	0.000000	3.000000	50.000000	0.000000
21305.543447	0.033974	0.575940	-0.047419	70.707420	6.179204	65.263451	4.718890	0.000000	-1.652900	0.000000	0.000000	0.000000	0.291289	-0.079612	-0.249598	0.000000	0.000000	3.000000	50.000000	0.000000
21305.546781	0.033974	0.575940	-0.047419	70.707420	6.179204	65.263451	4.718890	0.000000	-1.652900	0.000000	0.000000	0.000000	0.291289	-0.079612	-0.249598	0.000000	0.000000	3.000000	50.000000	0.000000
21305.550114	0.033974	0.575940	-0.047419	70.707420	6.179204	65.263451	4.718890	0.000000	-1.652900	0.000000	0.000000	0.000000	0.291289	-0.079612	-0.249598	0.000000	0.000000	3.000000	50.000000	0.000000
21305.553447	0.034921	0.575675	-0.048252	70.586372	6.302020	65.533600	4.713465	0.000000	-1.668305	0.000000	0.000000	0.000000	0.284259	-0.079618	-0.249919	0.000000	0.000000	3.000000	50.000000	0.000000
21305.556781	0.034921	0.575675	-0.048252	70.586372	6.302020	65.533600	4.713465	0.000000	-1.668305	0.000000	0.000000	0.000000	0.284259	-0.079618	-0.249919	0.000000	0.000000	3.000000	50.000000	0.000000
21305.560114	0.034921	0.575675	-0.048252	70.586372	6.302020	65.533600	4.713465	0.000000	-1.668305	0.000000	0.000000	0.000000	0.284259	-0.079618	-0.249919	0.000000	0.000000	3.000000	50.000000	0.000000
21305.563447	0.035824	0.575414	-0.049109	70.491562	6.422708	65.671257	4.707978	0.000000	-1.683730	0.000000	0.000000	0.000000	0.270811	-0.078068	-0.256995	0.000000	0.000000	3.000000	50.000000	0.000000
21305.566781	0.035824	0.575414	-0.049109	70.491562	6.422708	65.671257	4.707978	0.000000	-1.683730	0.000000	0.000000	0.000000	0.270811	-0.078068	-0.256995	0.000000	0.000000	3.000000	50.000000	0.000000
21305.570114	0.035824	0.575414	-0.049109	70.491562	6.422708	65.671257	4.707978	0.000000	-1.683730	0.000000	0.000000	0.000000	0.270811	-0.078068	-0.256995	0.000000	0.000000	3.000000	50.000000	0.000000
21305.573447	0.036643	0.575159	-0.049985	70.403732	6.536236	65.841789	4.702089	0.000000	-1.700104	0.000000	0.000000	0.000000	0.245783	-0.076554	-0.262944	0.000000	0.000000	3.000000	50.000000	0.000000
21305.576781	0.036643	0.575159	-0.049985	70.403732	6.536236	65.841789	4.702089	0.000000	-1.700104	0.000000	0.000000	0.000000	0.245783	-0.076554	-0.262944	0.000000	0.000000	3.000000	50.000000	0.000000
21305.580114	0.036643	0.575159	-0.049985	70.403732	6.536236	65.841789	4.702089	0.000000	-1.700104	0.000000	0.000000	0.000000	0.245783	-0.076554	-0.262944	0.000000	0.000000	3.000000	50.000000	0.000000
21305.583447	0.037423	0.574877	-0.050830	70.314384	6.641355	66.123810	4.695681	0.000000	-1.717727	0.000000	0.000000	0.000000	0.233950	-0.084764	-0.253276	0.000000	0.000000	3.000000	50.000000	0.000000
21305.586781	0.037423	0.574877	-0.050830	70.314384	6.641355	66.123810	4.695681	0.000000	-1.717727	0.000000	0.000000	0.000000	0.233950	-0.084764	-0.253276	0.000000	0.000000	3.000000	50.000000	0.000000
21305.590114	0.037423	0.574877	-0.050830	70.314384	6.641355	66.123810	4.695681	0.000000	-1.717727	0.000000	0.000000	0.000000	0.233950	-0.084764	-0.253276	0.000000	0.000000	3.000000	50.000000	0.000000
21305.593447	0.038138	0.574582	-0.051713	70.225845	6.738365	66.453751	4.689496	0.000000	-1.734540	0.000000	0.000000	0.000000	0.214406	-0.088427	-0.264938	0.000000	0.000000	3.000000	50.000000	0.000000
21305.596781	0.038138	0.574582	-0.051713	70.225845	6.738365	66.453751	4.689496	0.000000	-1.734540	0.000000	0.000000	0.000000	0.214406	-0.088427	-0.264938	0.000000	0.000000	3.000000	50.000000	0.000000
21305.600114	0.038138	0.574582	-0.051713	70.225845	6.738365	66.453751	4.689496	0.000000	-1.734540	0.000000	0.000000	0.000000	0.214406	-0.088427	-0.264938	0.000000	0.000000	3.000000	50.000000	0.000000
21305.603447	0.038812	0.574305	-0.052576	70.111053	6.827074	66.693237	4.682635	0.000000	-1.752977	0.000000	0.000000	0.000000	0.202395	-0.083207	-0.258964	0.000000	0.000000	3.000000	50.000000	0.000000
21305.606781	0.038812	0.574305	-0.052576	70.111053	6.827074	66.693237	4.682635	0.000000	-1.752977	0.000000	0.000000	0.000000	0.202395	-0.083207	-0.258964	0.000000	0.000000	3.000000	50.000000	0.000000
21305.610114	0.038812	0.574305	-0.052576	70.111053	6.827074	66.693237	4.682635	0.000000	-1.752977	0.000000	0.000000	0.000000	0.202395	-0.083207	-0.258964	0.000000	0.000000	3.000000	50.000000	0.000000
21305.613447	0.039444	0.574010	-0.053455	69.962349	6.906376	66.769493	4.675847	0.000000	-1.771006	0.000000	0.000000	0.000000	0.189435	-0.088372	-0.263724	0.000000	0.000000	3.000000	50.000000	0.000000
21305.616781	0.039444	0.574010	-0.053455	69.962349	6.906376	66.769493	4.675847	0.000000	-1.771006	0.000000	0.000000	0.000000	0.189435	-0.088372	-0.263724	0.000000	0.000000	3.000000	50.000000	0.000000
21305.620114	0.039444	0.574010	-0.053455	69.962349	6.906376	66.769493	4.675847	0.000000	-1.771006	0.000000	0.000000	0.000000	0.189435	-0.088372	-0.263724	0.000000	0.000000	3.000000	50.000000	0.000000
21305.623447	0.040015	0.573715	-0.054330	69.787361	6.974937	66.827339	4.668712	0.000000	-1.789728	0.000000	0.000000	0.000000	0.171316	-0.088350	-0.262462	0.000000	0.000000	3.000000	50.000000	0.000000
21305.626781	0.040015	0.573715	-0.054330	69.787361	6.974937	66.827339	4.668712	0.000000	-1.789728	0.000000	0.000000	0.000000	0.171316	-0.088350	-0.262462	0.000000	0.000000	3.000000	50.000000	0.000000
21305.630114	0.040015	0.573715	-0.054330	69.787361	6.974937	66.827339	4.668712	0.000000	-1.789728	0.000000	0.000000	0.000000	0.171316	-0.088350	-0.262462	0.000000	0.000000	3.000000	50.000000	0.000000
21305.633447	0.040506	0.573443	-0.055205	69.594673	7.033531	66.971298	4.661374	0.000000	-1.808754	0.000000	0.000000	0.000000	0.147394	-0.081682	-0.262444	0.000000	0.000000	3.000000	50.000000	0.000000
21305.636781	0.040506	0.573443	-0.055205	69.594673	7.033531	66.971298	4.661374	0.000000	-1.808754	0.000000	0.000000	0.000000	0.147394	-0.081682	-0.262444	0.000000	0.000000	3.000000	50.000000	0.000000
21305.640114	0.040506	0.573443	-0.055205	69.594673	7.033531	66.971298	4.661374	0.000000	-1.808754	0.000000	0.000000	0.000000	0.147394	-0.081682	-0.262444	0.000000	0.000000	3.000000	50.000000	0.000000
21305.643447	0.040979	0.573166	-0.056054	69.395721	7.086773	67.139236	4.653690	0.000000	-1.828432	0.000000	0.000000	0.000000	0.141690	-0.083148	-0.254872	0.000000	0.000000	3.000000	50.000000	0.000000
21305.646781	0.040979	0.573166	-0.056054	69.395721	7.086773	67.139236	4.653690	0.000000	-1.828432	0.000000	0.000000	0.000000	0.141690	-0.083148	-0.254872	0.000000	0.000000	3.000000	50.000000	0.000000
21305.650114	0.040979	0.573166	-0.056054	69.395721	7.086773	67.139236	4.653690	0.000000	-1.828432	0.000000	0.000000	0.000000	0.141690	-0.083148	-0.254872	0.000000	0.000000	3.000000	50.000000	0.000000
21305.653447	0.041450	0.572906	-0.056887	69.204536	7.141170	67.236511	4.646204	0.000000	-1.847374	0.000000	0.000000	0.000000	0.141559	-0.078002	-0.249755	0.000000	0.000000	3.000000	50.000000	0.000000
21305.656781	0.041450	0.572906	-0.056887	69.204536	7.141170	67.236511	4.646204	0.000000	-1.847374	0.000000	0.000000	0.000000	0.141559	-0.078002	-0.249755	0.000000	0.000000	3.000000	50.000000	0.000000
21305.660114	0.041450	0.572906	-0.056887	69.204536	7.141170	67.236511	4.646204	0.000000	-1.847374	0.000000	0.000000	0.000000	0.141559	-0.078002	-0.249755	0.000000	0.000000	3.000000	50.000000	0.000000
21305.663447	0.041920	0.572646	-0.057720	69.031036	7.198027	67.312149	4.638906	0.000000	-1.865623	0.000000	0.000000	0.000000	0.140880	-0.077988	-0.250051	0.000000	0.000000	3.000000	50.000000	0.000000
21305.666781	0.041920	0.572646	-0.057720	69.031036	7.198027	67.312149	4.638906	0.000000	-1.865623	0.000000	0.000000	0.000000	0.140880	-0.077988	-0.250051	0.000000	0.000000	3.000000	50.000000	0.000000
21305.670114	0.041920	0.572646	-0.057720	69.031036	7.198027	67.312149	4.638906	0.000000	-1.865623	0.000000	0.000000	0.000000	0.140880	-0.077988	-0.250051	0.000000	0.000000	3.000000	50.000000	0.000000
21305.673447	0.041920	0.572646	-0.057720	68.882996	7.255188	67.478394	4.631588	0.000000	-1.883718	0.000000	0.000000	0.000000	0.140880	-0.077988	-0.250051	0.000000	0.000000	3.000000	50.000000	0.000000
21305.676781	0.042352	0.572381	-0.058527	68.882996	7.255188	67.478394	4.631588	0.000000	-1.883718	0.000000	0.000000	0.000000	0.129624	-0.079457	-0.241826	0.000000	0.000000	3.000000	50.000000	0.000000
21305.680114	0.042352	0.572381	-0.058527	68.882996	7.255188	67.478394	4.631588	0.000000	-1.883718	0.000000	0.000000	0.000000	0.129624	-0.079457	-0.241826	0.000000	0.000000	3.000000	50.000000	0.000000
21305.683447	0.042782	0.572116	-0.059334	68.765045	7.313018	67.695671	4.631588	0.000000	-1.883718	0.000000	0.000000	0.000000	0.129009	-0.079405	-0.242094	0.000000	0.000000	3.000000	50.000000	0.000000
21305.686781	0.042782	0.572116	-0.059334	68.765045	7.313018	67.695671	4.631588	0.000000	-1.883718	0.000000	0.000000	0.000000	0.129009	-0.079405	-0.242094	0.000000	0.000000	3.000000	50.000000	0.000000
21305.690114	0.042782	0.572116	-0.059334	68.765045	7.313018	67.695671	4.631588	0.000000	-1.883718	0.000000	0.000000	0.000000	0.129009	-0.079405	-0.242094	0.000000	0.000000	3.000000	50.000000	0.000000
21305.693447	0.042782	0.572116	-0.059334	68.664116	7.372595	67.874710	4.617209	0.000000	-1.918694	0.000000	0.000000	0.000000	0.129009	-0.079405	-0.242094	0.000000	0.000000	3.000000	50.000000	0.000000
21305.696781	0.043206	0.571840	-0.060184	68.664116	7.372595	67.874710	4.617209	0.000000	-1.918694	0.000000	0.000000	0.000000	0.127009	-0.083068	-0.255114	0.000000	0.000000	3.000000	50.000000	0.000000
21305.700114	0.043206	0.571840	-0.060184	68.664116	7.372595	67.874710	4.617209	0.000000	-1.918694	0.000000	0.000000	0.000000	0.127009	-0.083068	-0.255114	0.000000	0.000000	3.000000	50.000000	0.000000
21305.703447	0.043615	0.571570	-0.060966	68.580894	7.431551	67.959976	4.617209	0.000000	-1.918694	0.000000	0.000000	0.000000	0.122926	-0.080814	-0.234694	0.000000	0.000000	3.000000	50.000000	0.000000
21305.706781	0.043615	0.571570	-0.060966	68.580894	7.431551	67.959976	4.617209	0.000000	-1.918694	0.000000	0.000000	0.000000	0.122926	-0.080814	-0.234694	0.000000	0.000000	3.000000	50.000000	0.000000
21305.710114	0.043615	0.571570	-0.060966	68.580894	7.431551	67.959976	4.617209	0.000000	-1.918694	0.000000	0.000000	0.000000	0.122926	-0.080814	-0.234694	0.000000	0.000000	3.000000	50.000000	0.000000
21305.713447	0.043615	0.571570	-0.060966	68.492210	7.484748	68.036919	4.602465	0.000000	-1.953795	0.000000	0.000000	0.000000	0.122926	-0.080814	-0.234694	0.000000	0.000000	3.000000	50.000000	0.000000
21305.716781	0.044004	0.571323	-0.061753	68.492210	7.484748	68.036919	4.602465	0.000000	-1.953795	0.000000	0.000000	0.000000	0.116514	-0.074257	-0.236175	0.000000	0.000000	3.000000	50.000000	0.000000
21305.720114	0.044004	0.571323	-0.061753	68.492210	7.484748	68.036919	4.602465	0.000000	-1.953795	0.000000	0.000000	0.000000	0.116514	-0.074257	-0.236175	0.000000	0.000000	3.000000	50.000000	0.000000
21305.723447	0.044321	0.571066	-0.062484	68.389641	7.531187	68.168495	4.602465	0.000000	-1.953795	0.000000	0.000000	0.000000	0.095120	-0.077083	-0.219252	0.000000	0.000000	3.000000	50.000000	0.000000
21305.726781	0.044321	0.571066	-0.062484	68.389641	7.531187	68.168495	4.602465	0.000000	-1.953795	0.000000	0.000000	0.000000	0.095120	-0.077083	-0.219252	0.000000	0.000000	3.000000	50.000000	0.000000
21305.730114	0.044321	0.571066	-0.062484	68.389641	7.531187	68.168495	4.602465	0.000000	-1.953795	0.000000	0.000000	0.000000	0.095120	-0.077083	-0.219252	0.000000	0.000000	3.000000	50.000000	0.000000
21305.733447	0.044588	0.570817	-0.063142	68.272369	7.568303	68.314919	4.588412	0.000000	-1.986573	0.000000	0.000000	0.000000	0.080125	-0.074759	-0.197443	0.000000	0.000000	3.000000	50.000000	0.000000
21305.736781	0.044588	0.570817	-0.063142	68.272369	7.568303	68.314919	4.588412	0.000000	-1.986573	0.000000	0.000000	0.000000	0.080125	-0.074759	-0.197443	0.000000	0.000000	3.000000	50.000000	0.000000
21305.740114	0.044588	0.570817	-0.063142	68.272369	7.568303	68.314919	4.588412	0.000000	-1.986573	0.000000	0.000000	0.000000	0.080125	-0.074759	-0.197443	0.000000	0.000000	3.000000	50.000000	0.000000
21305.743447	0.044821	0.570601	-0.063760	68.137268	7.593231	68.412239	4.582121	0.000000	-2.001042	0.000000	0.000000	0.000000	0.069827	-0.064560	-0.185384	0.000000	0.000000	3.000000	50.000000	0.000000
21305.746781	0.044821	0.570601	-0.063760	68.137268	7.593231	68.412239	4.582121	0.000000	-2.001042	0.000000	0.000000	0.000000	0.069827	-0.064560	-0.185384	0.000000	0.000000	3.000000	50.000000	0.000000
21305.750114	0.044821	0.570601	-0.063760	68.137268	7.593231	68.412239	4.582121	0.000000	-2.001042	0.000000	0.000000	0.000000	0.069827	-0.064560	-0.185384	0.000000	0.000000	3.000000	50.000000	0.000000
21305.753447	0.044821	0.570601	-0.063760	67.988953	7.614665	68.460930	4.576117	0.000000	-2.014734	0.000000	0.000000	0.000000	0.069827	-0.064560	-0.185384	0.000000	0.000000	3.000000	50.000000	0.000000
21305.756781	0.045006	0.570411	-0.064287	67.988953	7.614665	68.460930	4.576117	0.000000	-2.014734	0.000000	0.000000	0.000000	0.055689	-0.057192	-0.158010	0.000000	0.000000	3.000000	50.000000	0.000000
21305.760114	0.045006	0.570411	-0.064287	67.988953	7.614665	68.460930	4.576117	0.000000	-2.014734	0.000000	0.000000	0.000000	0.055689	-0.057192	-0.158010	0.000000	0.000000	3.000000	50.000000	0.000000
21305.763447	0.045217	0.570249	-0.064755	67.867607	7.639029	68.504356	4.576117	0.000000	-2.014734	0.000000	0.000000	0.000000	0.063184	-0.048402	-0.140478	0.000000	0.000000	3.000000	50.000000	0.000000
21305.766781	0.045217	0.570249	-0.064755	67.867607	7.639029	68.504356	4.576117	0.000000	-2.014734	0.000000	0.000000	0.000000	0.063184	-0.048402	-0.140478	0.000000	0.000000	3.000000	50.000000	0.000000
21305.770114	0.045217	0.570249	-0.064755	67.867607	7.639029	68.504356	4.576117	0.000000	-2.014734	0.000000	0.000000	0.000000	0.063184	-0.048402	-0.140478	0.000000	0.000000	3.000000	50.000000	0.000000
21305.773447	0.045217	0.570249	-0.064755	67.770912	7.666023	68.534248	4.566551	0.000000	-2.036324	0.000000	0.000000	0.000000	0.063184	-0.048402	-0.140478	0.000000	0.000000	3.000000	50.000000	0.000000
21305.776781	0.045443	0.570071	-0.065244	67.770912	7.666023	68.534248	4.566551	0.000000	-2.036324	0.000000	0.000000	0.000000	0.067944	-0.053445	-0.146678	0.000000	0.000000	3.000000	50.000000	0.000000
21305.780114	0.045443	0.570071	-0.065244	67.770912	7.666023	68.534248	4.566551	0.000000	-2.036324	0.000000	0.000000	0.000000	0.067944	-0.053445	-0.146678	0.000000	0.000000	3.000000	50.000000	0.000000
21305.783447	0.045637	0.569905	-0.065687	67.701988	7.695720	68.542702	4.566551	0.000000	-2.036324	0.000000	0.000000	0.000000	0.058078	-0.049766	-0.132673	0.000000	0.000000	3.000000	50.000000	0.000000
21305.786781	0.045637	0.569905	-0.065687	67.701988	7.695720	68.542702	4.566551	0.000000	-2.036324	0.000000	0.000000	0.000000	0.058078	-0.049766	-0.132673	0.000000	0.000000	3.000000	50.000000	0.000000
21305.790114	0.045637	0.569905	-0.065687	67.701988	7.695720	68.542702	4.566551	0.000000	-2.036324	0.000000	0.000000	0.000000	0.058078	-0.049766	-0.132673	0.000000	0.000000	3.000000	50.000000	0.000000
21305.793447	0.045637	0.569905	-0.065687	67.680168	7.727010	68.555183	4.557850	0.000000	-2.055724	0.000000	0.000000	0.000000	0.058078	-0.049766	-0.132673	0.000000	0.000000	3.000000	50.000000	0.000000
21305.796781	0.045828	0.569723	-0.066147	67.680168	7.727010	68.555183	4.557850	0.000000	-2.055724	0.000000	0.000000	0.000000	0.057272	-0.054805	-0.138228	0.000000	0.000000	3.000000	50.000000	0.000000
21305.800114	0.045828	0.569723	-0.066147	67.680168	7.727010	68.555183	4.557850	0.000000	-2.055724	0.000000	0.000000	0.000000	0.057272	-0.054805	-0.138228	0.000000	0.000000	3.000000	50.000000	0.000000
21305.803447	0.045965	0.569535	-0.066577	67.679192	7.752104	68.601379	4.557850	0.000000	-2.055724	0.000000	0.000000	0.000000	0.041274	-0.056157	-0.129028	0.000000	0.000000	3.000000	50.000000	0.000000
21305.806781	0.045965	0.569535	-0.066577	67.679192	7.752104	68.601379	4.557850	0.000000	-2.055724	0.000000	0.000000	0.000000	0.041274	-0.056157	-0.129028	0.000000	0.000000	3.000000	50.000000	0.000000
21305.810114	0.045965	0.569535	-0.066577	67.679192	7.752104	68.601379	4.557850	0.000000	-2.055724	0.000000	0.000000	0.000000	0.041274	-0.056157	-0.129028	0.000000	0.000000	3.000000	50.000000	0.000000
21305.813447	0.045965	0.569535	-0.066577	67.680519	7.771977	68.695656	4.549134	0.000000	-2.074940	0.000000	0.000000	0.000000	0.041274	-0.056157	-0.129028	0.000000	0.000000	3.000000	50.000000	0.000000
21305.816781	0.046050	0.569344	-0.066977	67.680519	7.771977	68.695656	4.549134	0.000000	-2.074940	0.000000	0.000000	0.000000	0.025342	-0.057505	-0.119807	0.000000	0.000000	3.000000	50.000000	0.000000
21305.820114	0.046050	0.569344	-0.066977	67.680519	7.771977	68.695656	4.549134	0.000000	-2.074940	0.000000	0.000000	0.000000	0.025342	-0.057505	-0.119807	0.000000	0.000000	3.000000	50.000000	0.000000
21305.823447	0.046050	0.569344	-0.066977	67.662529	7.782023	68.764435	4.549134	0.000000	-2.074940	0.000000	0.000000	0.000000	0.025342	-0.057505	-0.119807	0.000000	0.000000	3.000000	50.000000	0.000000
21305.826781	0.046050	0.569344	-0.066977	67.662529	7.782023	68.764435	4.549134	0.000000	-2.074940	0.000000	0.000000	0.000000	0.025342	-0.057505	-0.119807	0.000000	0.000000	3.000000	50.000000	0.000000
21305.830114	0.046107	0.569177	-0.067286	67.662529	7.782023	68.764435	4.549134	0.000000	-2.074940	0.000000	0.000000	0.000000	0.017184	-0.050115	-0.092932	0.000000	0.000000	3.000000	50.000000	0.000000
21305.833447	0.046130	0.569005	-0.067568	67.636772	7.786073	68.768837	4.544886	0.000000	-2.084230	0.000000	0.000000	0.000000	0.006905	-0.051464	-0.084341	0.000000	0.000000	3.000000	50.000000	0.000000
21305.836781	0.046130	0.569005	-0.067568	67.636772	7.786073	68.768837	4.544886	0.000000	-2.084230	0.000000	0.000000	0.000000	0.006905	-0.051464	-0.084341	0.000000	0.000000	3.000000	50.000000	0.000000
21305.840114	0.046130	0.569005	-0.067568	67.636772	7.786073	68.768837	4.544886	0.000000	-2.084230	0.000000	0.000000	0.000000	0.006905	-0.051464	-0.084341	0.000000	0.000000	3.000000	50.000000	0.000000
21305.843447	0.046130	0.569005	-0.067568	67.598625	7.783686	68.764343	4.538343	0.000000	-2.098438	0.000000	0.000000	0.000000	0.006905	-0.051464	-0.084341	0.000000	0.000000	3.000000	50.000000	0.000000
21305.846781	0.046118	0.568851	-0.067826	67.598625	7.783686	68.764343	4.538343	0.000000	-2.098438	0.000000	0.000000	0.000000	-0.003559	-0.046382	-0.077564	0.000000	0.000000	3.000000	50.000000	0.000000
21305.850114	0.046118	0.568851	-0.067826	67.598625	7.783686	68.764343	4.538343	0.000000	-2.098438	0.000000	0.000000	0.000000	-0.003559	-0.046382	-0.077564	0.000000	0.000000	3.000000	50.000000	0.000000
21305.853447	0.046118	0.568851	-0.067826	67.551216	7.775022	68.759056	4.538343	0.000000	-2.098438	0.000000	0.000000	0.000000	-0.003559	-0.046382	-0.077564	0.000000	0.000000	3.000000	50.000000	0.000000
21305.856781	0.046118	0.568851	-0.067826	67.551216	7.775022	68.759056	4.538343	0.000000	-2.098438	0.000000	0.000000	0.000000	-0.003559	-0.046382	-0.077564	0.000000	0.000000	3.000000	50.000000	0.000000
21305.860114	0.046069	0.568696	-0.068080	67.551216	7.775022	68.759056	4.538343	0.000000	-2.098438	0.000000	0.000000	0.000000	-0.014654	-0.046360	-0.076274	0.000000	0.000000	3.000000	50.000000	0.000000
21305.863447	0.046069	0.568696	-0.068080	67.514565	7.770263	68.754845	4.535216	0.000000	-2.105187	0.000000	0.000000	0.000000	-0.014654	-0.046360	-0.076274	0.000000	0.000000	3.000000	50.000000	0.000000
21305.866781	0.046069	0.568696	-0.068080	67.514565	7.770263	68.754845	4.535216	0.000000	-2.105187	0.000000	0.000000	0.000000	-0.014654	-0.046360	-0.076274	0.000000	0.000000	3.000000	50.000000	0.000000
21305.870114	0.046069	0.568696	-0.068080	67.514565	7.770263	68.754845	4.535216	0.000000	-2.105187	0.000000	0.000000	0.000000	-0.014654	-0.046360	-0.076274	0.000000	0.000000	3.000000	50.000000	0.000000
21305.873447	0.046002	0.568450	-0.068494	67.490173	7.764203	68.751915	4.531929	0.000000	-2.112253	0.000000	0.000000	0.000000	-0.020289	-0.073840	-0.123959	0.000000	0.000000	3.000000	50.000000	0.000000
21305.876781	0.046002	0.568450	-0.068494	67.490173	7.764203	68.751915	4.531929	0.000000	-2.112253	0.000000	0.000000	0.000000	-0.020289	-0.073840	-0.123959	0.000000	0.000000	3.000000	50.000000	0.000000
21305.880114	0.046002	0.568450	-0.068494	67.490173	7.764203	68.751915	4.531929	0.000000	-2.112253	0.000000	0.000000	0.000000	-0.020289	-0.073840	-0.123959	0.000000	0.000000	3.000000	50.000000	0.000000
21305.883447	0.046002	0.568450	-0.068494	67.475044	7.756290	68.749779	4.526636	0.000000	-2.123574	0.000000	0.000000	0.000000	-0.020289	-0.073840	-0.123959	0.000000	0.000000	3.000000	50.000000	0.000000
21305.886781	0.045944	0.568341	-0.068667	67.475044	7.756290	68.749779	4.526636	0.000000	-2.123574	0.000000	0.000000	0.000000	-0.017358	-0.032546	-0.051863	0.000000	0.000000	3.000000	50.000000	0.000000
21305.890114	0.045944	0.568341	-0.068667	67.475044	7.756290	68.749779	4.526636	0.000000	-2.123574	0.000000	0.000000	0.000000	-0.017358	-0.032546	-0.051863	0.000000	0.000000	3.000000	50.000000	0.000000
21305.893447	0.045944	0.568341	-0.068667	67.463730	7.746169	68.748085	4.526636	0.000000	-2.123574	0.000000	0.000000	0.000000	-0.017358	-0.032546	-0.051863	0.000000	0.000000	3.000000	50.000000	0.000000
21305.896781	0.045944	0.568341	-0.068667	67.463730	7.746169	68.748085	4.526636	0.000000	-2.123574	0.000000	0.000000	0.000000	-0.017358	-0.032546	-0.051863	0.000000	0.000000	3.000000	50.000000	0.000000
21305.900114	0.045870	0.568250	-0.068819	67.463730	7.746169	68.748085	4.526636	0.000000	-2.123574	0.000000	0.000000	0.000000	-0.022230	-0.027504	-0.045715	0.000000	0.000000	3.000000	50.000000	0.000000
21305.903447	0.045870	0.568250	-0.068819	67.468613	7.734816	68.747787	4.524249	0.000000	-2.128655	0.000000	0.000000	0.000000	-0.022230	-0.027504	-0.045715	0.000000	0.000000	3.000000	50.000000	0.000000
21305.906781	0.045870	0.568250	-0.068819	67.468613	7.734816	68.747787	4.524249	0.000000	-2.128655	0.000000	0.000000	0.000000	-0.022230	-0.027504	-0.045715	0.000000	0.000000	3.000000	50.000000	0.000000
21305.910114	0.045870	0.568250	-0.068819	67.468613	7.734816	68.747787	4.524249	0.000000	-2.128655	0.000000	0.000000	0.000000	-0.022230	-0.027504	-0.045715	0.000000	0.000000	3.000000	50.000000	0.000000
21305.913447	0.045683	0.568050	-0.069138	67.485901	7.724440	68.748398	4.522010	0.000000	-2.133406	0.000000	0.000000	0.000000	-0.056126	-0.059988	-0.095685	0.000000	0.000000	3.000000	50.000000	0.000000
21305.916781	0.045683	0.568050	-0.069138	67.485901	7.724440	68.748398	4.522010	0.000000	-2.133406	0.000000	0.000000	0.000000	-0.056126	-0.059988	-0.095685	0.000000	0.000000	3.000000	50.000000	0.000000
21305.920114	0.045683	0.568050	-0.069138	67.485901	7.724440	68.748398	4.522010	0.000000	-2.133406	0.000000	0.000000	0.000000	-0.056126	-0.059988	-0.095685	0.000000	0.000000	3.000000	50.000000	0.000000
21305.923447	0.045588	0.567963	-0.069313	67.505486	7.714287	68.749207	4.517126	0.000000	-2.143728	0.000000	0.000000	0.000000	-0.028572	-0.026088	-0.052427	0.000000	0.000000	3.000000	50.000000	0.000000
21305.926781	0.045588	0.567963	-0.069313	67.505486	7.714287	68.749207	4.517126	0.000000	-2.143728	0.000000	0.000000	0.000000	-0.028572	-0.026088	-0.052427	0.000000	0.000000	3.000000	50.000000	0.000000
21305.930114	0.045588	0.567963	-0.069313	67.505486	7.714287	68.749207	4.517126	0.000000	-2.143728	0.000000	0.000000	0.000000	-0.028572	-0.026088	-0.052427	0.000000	0.000000	3.000000	50.000000	0.000000
21305.933447	0.045588	0.567963	-0.069313	67.512680	7.705857	68.749084	4.514481	0.000000	-2.149294	0.000000	0.000000	0.000000	-0.028572	-0.026088	-0.052427	0.000000	0.000000	3.000000	50.000000	0.000000
21305.936781	0.045490	0.567859	-0.069506	67.512680	7.705857	68.749084	4.514481	0.000000	-2.149294	0.000000	0.000000	0.000000	-0.029201	-0.031109	-0.057961	0.000000	0.000000	3.000000	50.000000	0.000000
21305.940114	0.045490	0.567859	-0.069506	67.512680	7.705857	68.749084	4.514481	0.000000	-2.149294	0.000000	0.000000	0.000000	-0.029201	-0.031109	-0.057961	0.000000	0.000000	3.000000	50.000000	0.000000
21305.943447	0.045490	0.567859	-0.069506	67.504517	7.690430	68.747559	4.514481	0.000000	-2.149294	0.000000	0.000000	0.000000	-0.029201	-0.031109	-0.057961	0.000000	0.000000	3.000000	50.000000	0.000000
21305.946781	0.045490	0.567859	-0.069506	67.504517	7.690430	68.747559	4.514481	0.000000	-2.149294	0.000000	0.000000	0.000000	-0.029201	-0.031109	-0.057961	0.000000	0.000000	3.000000	50.000000	0.000000
21305.950114	0.045390	0.567760	-0.069723	67.504517	7.690430	68.747559	4.514481	0.000000	-2.149294	0.000000	0.000000	0.000000	-0.030038	-0.029731	-0.065301	0.000000	0.000000	3.000000	50.000000	0.000000
21305.953447	0.045390	0.567760	-0.069723	67.470856	7.669940	68.743843	4.511594	0.000000	-2.155347	0.000000	0.000000	0.000000	-0.030038	-0.029731	-0.065301	0.000000	0.000000	3.000000	50.000000	0.000000
21305.956781	0.045390	0.567760	-0.069723	67.470856	7.669940	68.743843	4.511594	0.000000	-2.155347	0.000000	0.000000	0.000000	-0.030038	-0.029731	-0.065301	0.000000	0.000000	3.000000	50.000000	0.000000
21305.960114	0.045390	0.567760	-0.069723	67.470856	7.669940	68.743843	4.511594	0.000000	-2.155347	0.000000	0.000000	0.000000	-0.030038	-0.029731	-0.065301	0.000000	0.000000	3.000000	50.000000	0.000000
21305.963447	0.045019	0.567571	-0.070189	67.411751	7.636275	68.738022	4.508386	0.000000	-2.162048	0.000000	0.000000	0.000000	-0.111315	-0.056721	-0.139524	0.000000	0.000000	3.000000	50.000000	0.000000
21305.966781	0.045019	0.567571	-0.070189	67.411751	7.636275	68.738022	4.508386	0.000000	-2.162048	0.000000	0.000000	0.000000	-0.111315	-0.056721	-0.139524	0.000000	0.000000	3.000000	50.000000	0.000000
21305.970114	0.045019	0.567571	-0.070189	67.411751	7.636275	68.738022	4.508386	0.000000	-2.162048	0.000000	0.000000	0.000000	-0.111315	-0.056721	-0.139524	0.000000	0.000000	3.000000	50.000000	0.000000
21305.973447	0.045019	0.567571	-0.070189	67.321724	7.597268	68.729752	4.500576	0.000000	-2.178259	0.000000	0.000000	0.000000	-0.111315	-0.056721	-0.139524	0.000000	0.000000	3.000000	50.000000	0.000000
21305.976781	0.044790	0.567493	-0.070398	67.321724	7.597268	68.729752	4.500576	0.000000	-2.178259	0.000000	0.000000	0.000000	-0.068702	-0.023347	-0.062705	0.000000	0.000000	3.000000	50.000000	0.000000
21305.980114	0.044790	0.567493	-0.070398	67.321724	7.597268	68.729752	4.500576	0.000000	-2.178259	0.000000	0.000000	0.000000	-0.068702	-0.023347	-0.062705	0.000000	0.000000	3.000000	50.000000	0.000000
21305.983447	0.044790	0.567493	-0.070398	67.222435	7.557502	68.720787	4.500576	0.000000	-2.178259	0.000000	0.000000	0.000000	-0.068702	-0.023347	-0.062705	0.000000	0.000000	3.000000	50.000000	0.000000
21305.986781	0.044790	0.567493	-0.070398	67.222435	7.557502	68.720787	4.500576	0.000000	-2.178259	0.000000	0.000000	0.000000	-0.068702	-0.023347	-0.062705	0.000000	0.000000	3.000000	50.000000	0.000000
21305.990114	0.044556	0.567424	-0.070656	67.222435	7.557502	68.720787	4.500576	0.000000	-2.178259	0.000000	0.000000	0.000000	-0.070322	-0.020612	-0.077395	0.000000	0.000000	3.000000	50.000000	0.000000
21305.993447	0.044342	0.567372	-0.070897	67.130112	7.521142	68.712479	4.496674	0.000000	-2.186303	0.000000	0.000000	0.000000	-0.064104	-0.015595	-0.072556	0.000000	0.000000	3.000000	50.000000	0.000000
21305.996781	0.044342	0.567372	-0.070897	67.130112	7.521142	68.712479	4.496674	0.000000	-2.186303	0.000000	0.000000	0.000000	-0.064104	-0.015595	-0.072556	0.000000	0.000000	3.000000	50.000000	0.000000
21306.000114	0.044342	0.567372	-0.070897	67.130112	7.521142	68.712479	4.496674	0.000000	-2.186303	0.000000	0.000000	0.000000	-0.064104	-0.015595	-0.072556	0.000000	0.000000	3.000000	50.000000	0.000000
21306.003447	0.044342	0.567372	-0.070897	67.045403	7.485841	68.705101	4.487863	0.000000	-2.204334	0.000000	0.000000	0.000000	-0.064104	-0.015595	-0.072556	0.000000	0.000000	3.000000	50.000000	0.000000
21306.006781	0.044128	0.567320	-0.071139	67.045403	7.485841	68.705101	4.487863	0.000000	-2.204334	0.000000	0.000000	0.000000	-0.064033	-0.015621	-0.072601	0.000000	0.000000	3.000000	50.000000	0.000000
21306.010114	0.044128	0.567320	-0.071139	67.045403	7.485841	68.705101	4.487863	0.000000	-2.204334	0.000000	0.000000	0.000000	-0.064033	-0.015621	-0.072601	0.000000	0.000000	3.000000	50.000000	0.000000
21306.013447	0.044128	0.567320	-0.071139	66.965324	7.453715	68.698135	4.487863	0.000000	-2.204334	0.000000	0.000000	0.000000	-0.064033	-0.015621	-0.072601	0.000000	0.000000	3.000000	50.000000	0.000000
21306.016781	0.044128	0.567320	-0.071139	66.965324	7.453715	68.698135	4.487863	0.000000	-2.204334	0.000000	0.000000	0.000000	-0.064033	-0.015621	-0.072601	0.000000	0.000000	3.000000	50.000000	0.000000
21306.020114	0.043935	0.567306	-0.071371	66.965324	7.453715	68.698135	4.487863	0.000000	-2.204334	0.000000	0.000000	0.000000	-0.058042	-0.004259	-0.069532	0.000000	0.000000	3.000000	50.000000	0.000000
21306.023447	0.043935	0.567306	-0.071371	66.895210	7.420084	68.692261	4.483585	0.000000	-2.213022	0.000000	0.000000	0.000000	-0.058042	-0.004259	-0.069532	0.000000	0.000000	3.000000	50.000000	0.000000
21306.026781	0.043935	0.567306	-0.071371	66.895210	7.420084	68.692261	4.483585	0.000000	-2.213022	0.000000	0.000000	0.000000	-0.058042	-0.004259	-0.069532	0.000000	0.000000	3.000000	50.000000	0.000000
21306.030114	0.043935	0.567306	-0.071371	66.895210	7.420084	68.692261	4.483585	0.000000	-2.213022	0.000000	0.000000	0.000000	-0.058042	-0.004259	-0.069532	0.000000	0.000000	3.000000	50.000000	0.000000
21306.033447	0.043498	0.567311	-0.071792	66.855164	7.386386	68.688812	4.479535	0.000000	-2.221208	0.000000	0.000000	0.000000	-0.131116	0.001461	-0.126247	0.000000	0.000000	3.000000	50.000000	0.000000
21306.036781	0.043498	0.567311	-0.071792	66.855164	7.386386	68.688812	4.479535	0.000000	-2.221208	0.000000	0.000000	0.000000	-0.131116	0.001461	-0.126247	0.000000	0.000000	3.000000	50.000000	0.000000
21306.040114	0.043498	0.567311	-0.071792	66.855164	7.386386	68.688812	4.479535	0.000000	-2.221208	0.000000	0.000000	0.000000	-0.131116	0.001461	-0.126247	0.000000	0.000000	3.000000	50.000000	0.000000
21306.043447	0.043498	0.567311	-0.071792	66.854462	7.353391	68.688522	4.471600	0.000000	-2.237140	0.000000	0.000000	0.000000	-0.131116	0.001461	-0.126247	0.000000	0.000000	3.000000	50.000000	0.000000
21306.046781	0.043234	0.567313	-0.071997	66.854462	7.353391	68.688522	4.471600	0.000000	-2.237140	0.000000	0.000000	0.000000	-0.079173	0.000673	-0.061647	0.000000	0.000000	3.000000	50.000000	0.000000
21306.050114	0.043234	0.567313	-0.071997	66.854462	7.353391	68.688522	4.471600	0.000000	-2.237140	0.000000	0.000000	0.000000	-0.079173	0.000673	-0.061647	0.000000	0.000000	3.000000	50.000000	0.000000
21306.053447	0.043234	0.567313	-0.071997	66.863853	7.312949	68.688911	4.471600	0.000000	-2.237140	0.000000	0.000000	0.000000	-0.079173	0.000673	-0.061647	0.000000	0.000000	3.000000	50.000000	0.000000
21306.056781	0.043234	0.567313	-0.071997	66.863853	7.312949	68.688911	4.471600	0.000000	-2.237140	0.000000	0.000000	0.000000	-0.079173	0.000673	-0.061647	0.000000	0.000000	3.000000	50.000000	0.000000
21306.060114	0.042932	0.567299	-0.072218	66.863853	7.312949	68.688911	4.471600	0.000000	-2.237140	0.000000	0.000000	0.000000	-0.090676	-0.004346	-0.066018	0.000000	0.000000	3.000000	50.000000	0.000000
21306.063447	0.042593	0.567284	-0.072434	66.873253	7.267077	68.689316	4.467379	0.000000	-2.245556	0.000000	0.000000	0.000000	-0.101535	-0.004378	-0.064881	0.000000	0.000000	3.000000	50.000000	0.000000
21306.066781	0.042593	0.567284	-0.072434	66.873253	7.267077	68.689316	4.467379	0.000000	-2.245556	0.000000	0.000000	0.000000	-0.101535	-0.004378	-0.064881	0.000000	0.000000	3.000000	50.000000	0.000000
21306.070114	0.042593	0.567284	-0.072434	66.873253	7.267077	68.689316	4.467379	0.000000	-2.245556	0.000000	0.000000	0.000000	-0.101535	-0.004378	-0.064881	0.000000	0.000000	3.000000	50.000000	0.000000
21306.073447	0.042593	0.567284	-0.072434	66.880318	7.218280	68.689522	4.457826	0.000000	-2.264463	0.000000	0.000000	0.000000	-0.101535	-0.004378	-0.064881	0.000000	0.000000	3.000000	50.000000	0.000000
21306.076781	0.042232	0.567257	-0.072691	66.880318	7.218280	68.689522	4.457826	0.000000	-2.264463	0.000000	0.000000	0.000000	-0.108312	-0.008072	-0.077246	0.000000	0.000000	3.000000	50.000000	0.000000
21306.080114	0.042232	0.567257	-0.072691	66.880318	7.218280	68.689522	4.457826	0.000000	-2.264463	0.000000	0.000000	0.000000	-0.108312	-0.008072	-0.077246	0.000000	0.000000	3.000000	50.000000	0.000000
21306.083447	0.042232	0.567257	-0.072691	66.889702	7.169689	68.689919	4.457826	0.000000	-2.264463	0.000000	0.000000	0.000000	-0.108312	-0.008072	-0.077246	0.000000	0.000000	3.000000	50.000000	0.000000
21306.086781	0.042232	0.567257	-0.072691	66.889702	7.169689	68.689919	4.457826	0.000000	-2.264463	0.000000	0.000000	0.000000	-0.108312	-0.008072	-0.077246	0.000000	0.000000	3.000000	50.000000	0.000000
21306.090114	0.041876	0.567243	-0.072906	66.889702	7.169689	68.689919	4.457826	0.000000	-2.264463	0.000000	0.000000	0.000000	-0.106769	-0.004420	-0.064483	0.000000	0.000000	3.000000	50.000000	0.000000
21306.093447	0.041538	0.567270	-0.073135	66.889030	7.123084	68.689613	4.452240	0.000000	-2.275426	0.000000	0.000000	0.000000	-0.101570	0.008218	-0.068768	0.000000	0.000000	3.000000	50.000000	0.000000
21306.096781	0.041538	0.567270	-0.073135	66.889030	7.123084	68.689613	4.452240	0.000000	-2.275426	0.000000	0.000000	0.000000	-0.101570	0.008218	-0.068768	0.000000	0.000000	3.000000	50.000000	0.000000
21306.100114	0.041538	0.567270	-0.073135	66.889030	7.123084	68.689613	4.452240	0.000000	-2.275426	0.000000	0.000000	0.000000	-0.101570	0.008218	-0.068768	0.000000	0.000000	3.000000	50.000000	0.000000
21306.103447	0.041538	0.567270	-0.073135	66.883713	7.073368	68.688957	4.442032	0.000000	-2.295288	0.000000	0.000000	0.000000	-0.101570	0.008218	-0.068768	0.000000	0.000000	3.000000	50.000000	0.000000
21306.106781	0.041179	0.567280	-0.073382	66.883713	7.073368	68.688957	4.442032	0.000000	-2.295288	0.000000	0.000000	0.000000	-0.107511	0.003161	-0.073817	0.000000	0.000000	3.000000	50.000000	0.000000
21306.110114	0.041179	0.567280	-0.073382	66.883713	7.073368	68.688957	4.442032	0.000000	-2.295288	0.000000	0.000000	0.000000	-0.107511	0.003161	-0.073817	0.000000	0.000000	3.000000	50.000000	0.000000
21306.113447	0.041179	0.567280	-0.073382	66.867516	7.020276	68.687668	4.442032	0.000000	-2.295288	0.000000	0.000000	0.000000	-0.107511	0.003161	-0.073817	0.000000	0.000000	3.000000	50.000000	0.000000
[truncated: 6,997 more rows]
