# Supplementary material for: Haptic Guidance Needs to Be Intuitive Not Just Informative to Improve Human Motor Accuracy
Source: PLoS One. 2016 Mar 16;11(3):e0150912. doi: 10.1371/journal.pone.0150912 (PMC4794196; doi:10.1371/journal.pone.0150912)
Supplement: S2 Data — (ZIP) [file pone.0150912.s002.zip › Subject2/exp2_0051.txt]

Time	PosX	PosY	PosZ	RotX	RotY	RotZ	ForceX	ForceY	ForceZ	MomentX	MomentY	MomentZ	VelocityX	VelocityY	VelocityZ	CalibratedWeight	ButtonDown	Condition	Trial	Visual
21331.590114	-0.004611	0.553268	0.239440	86.082787	-54.947315	-3.913876	-2.001788	0.000000	4.581795	0.000000	0.000000	0.000000	-0.000513	-0.000949	0.077505	0.000000	1.000000	3.000000	51.000000	0.000000
21331.593447	-0.004846	0.553227	0.239847	86.082787	-54.947315	-3.913876	-2.001788	0.000000	4.581795	0.000000	0.000000	0.000000	-0.070297	-0.012215	0.122028	0.000000	1.000000	3.000000	51.000000	0.000000
21331.596781	-0.004846	0.553227	0.239847	86.082787	-54.947315	-3.913876	-2.001788	0.000000	4.581795	0.000000	0.000000	0.000000	-0.070297	-0.012215	0.122028	0.000000	1.000000	3.000000	51.000000	0.000000
21331.600114	-0.004846	0.553227	0.239847	86.022209	-53.856674	-2.753719	-2.002696	0.000000	4.581398	0.000000	0.000000	0.000000	-0.070297	-0.012215	0.122028	0.000000	1.000000	3.000000	51.000000	0.000000
21331.603447	-0.004846	0.553227	0.239847	86.022209	-53.856674	-2.753719	-2.002696	0.000000	4.581398	0.000000	0.000000	0.000000	-0.070297	-0.012215	0.122028	0.000000	1.000000	3.000000	51.000000	0.000000
21331.606781	-0.005513	0.553509	0.240479	86.022209	-53.856674	-2.753719	-2.002696	0.000000	4.581398	0.000000	0.000000	0.000000	-0.200040	0.084593	0.189607	0.000000	1.000000	3.000000	51.000000	0.000000
21331.610114	-0.005513	0.553509	0.240479	85.981071	-53.150642	-1.974643	-2.002696	0.000000	4.581398	0.000000	0.000000	0.000000	-0.200040	0.084593	0.189607	0.000000	1.000000	3.000000	51.000000	0.000000
21331.613447	-0.006349	0.553593	0.241360	85.981071	-53.150642	-1.974643	-2.002696	0.000000	4.581398	0.000000	0.000000	0.000000	-0.250808	0.025100	0.264310	0.000000	1.000000	3.000000	51.000000	0.000000
21331.616781	-0.006349	0.553593	0.241360	85.981071	-53.150642	-1.974643	-2.002696	0.000000	4.581398	0.000000	0.000000	0.000000	-0.250808	0.025100	0.264310	0.000000	1.000000	3.000000	51.000000	0.000000
21331.620114	-0.006349	0.553593	0.241360	85.973289	-52.762222	-1.529827	-2.016080	0.000000	4.575524	0.000000	0.000000	0.000000	-0.250808	0.025100	0.264310	0.000000	1.000000	3.000000	51.000000	0.000000
21331.623447	-0.006991	0.553673	0.242641	85.973289	-52.762222	-1.529827	-2.016080	0.000000	4.575524	0.000000	0.000000	0.000000	-0.192870	0.024073	0.384362	0.000000	1.000000	3.000000	51.000000	0.000000
21331.626781	-0.006991	0.553673	0.242641	85.973289	-52.762222	-1.529827	-2.016080	0.000000	4.575524	0.000000	0.000000	0.000000	-0.192870	0.024073	0.384362	0.000000	1.000000	3.000000	51.000000	0.000000
21331.630114	-0.006991	0.553673	0.242641	86.221146	-56.452595	-5.082372	-2.017317	0.000000	4.574979	0.000000	0.000000	0.000000	-0.192870	0.024073	0.384362	0.000000	1.000000	3.000000	51.000000	0.000000
21331.633447	-0.008036	0.553851	0.243916	86.221146	-56.452595	-5.082372	-2.017317	0.000000	4.574979	0.000000	0.000000	0.000000	-0.313376	0.053196	0.382568	0.000000	1.000000	3.000000	51.000000	0.000000
21331.636781	-0.008036	0.553851	0.243916	86.221146	-56.452595	-5.082372	-2.017317	0.000000	4.574979	0.000000	0.000000	0.000000	-0.313376	0.053196	0.382568	0.000000	1.000000	3.000000	51.000000	0.000000
21331.640114	-0.008036	0.553851	0.243916	86.770447	-67.569580	-16.048603	-2.024882	0.000000	4.571636	0.000000	0.000000	0.000000	-0.313376	0.053196	0.382568	0.000000	1.000000	3.000000	51.000000	0.000000
21331.643447	-0.009218	0.553955	0.245226	86.770447	-67.569580	-16.048603	-2.024882	0.000000	4.571636	0.000000	0.000000	0.000000	-0.354668	0.031310	0.393063	0.000000	1.000000	3.000000	51.000000	0.000000
21331.646781	-0.009218	0.553955	0.245226	86.770447	-67.569580	-16.048603	-2.024882	0.000000	4.571636	0.000000	0.000000	0.000000	-0.354668	0.031310	0.393063	0.000000	1.000000	3.000000	51.000000	0.000000
21331.650114	-0.009218	0.553955	0.245226	87.315689	-85.360161	-33.825970	-2.034250	0.000000	4.567475	0.000000	0.000000	0.000000	-0.354668	0.031310	0.393063	0.000000	1.000000	3.000000	51.000000	0.000000
21331.653447	-0.010340	0.554174	0.246659	87.315689	-85.360161	-33.825970	-2.034250	0.000000	4.567475	0.000000	0.000000	0.000000	-0.336481	0.065698	0.429743	0.000000	1.000000	3.000000	51.000000	0.000000
21331.656781	-0.010340	0.554174	0.246659	87.315689	-85.360161	-33.825970	-2.034250	0.000000	4.567475	0.000000	0.000000	0.000000	-0.336481	0.065698	0.429743	0.000000	1.000000	3.000000	51.000000	0.000000
21331.660114	-0.010340	0.554174	0.246659	87.635948	-108.693962	-57.238327	-2.041715	0.000000	4.564143	0.000000	0.000000	0.000000	-0.336481	0.065698	0.429743	0.000000	1.000000	3.000000	51.000000	0.000000
21331.663447	-0.011702	0.554410	0.248205	87.635948	-108.693962	-57.238327	-2.041715	0.000000	4.564143	0.000000	0.000000	0.000000	-0.408736	0.070681	0.463929	0.000000	1.000000	3.000000	51.000000	0.000000
21331.666781	-0.011702	0.554410	0.248205	87.635948	-108.693962	-57.238327	-2.041715	0.000000	4.564143	0.000000	0.000000	0.000000	-0.408736	0.070681	0.463929	0.000000	1.000000	3.000000	51.000000	0.000000
21331.670114	-0.011702	0.554410	0.248205	87.555511	-132.908829	-81.524559	-2.051975	0.000000	4.559539	0.000000	0.000000	0.000000	-0.408736	0.070681	0.463929	0.000000	1.000000	3.000000	51.000000	0.000000
21331.673447	-0.013272	0.554683	0.249735	87.555511	-132.908829	-81.524559	-2.051975	0.000000	4.559539	0.000000	0.000000	0.000000	-0.470854	0.082063	0.458804	0.000000	1.000000	3.000000	51.000000	0.000000
21331.676781	-0.013272	0.554683	0.249735	87.555511	-132.908829	-81.524559	-2.051975	0.000000	4.559539	0.000000	0.000000	0.000000	-0.470854	0.082063	0.458804	0.000000	1.000000	3.000000	51.000000	0.000000
21331.680114	-0.013272	0.554683	0.249735	87.133377	-151.628418	-100.166473	-2.065329	0.000000	4.553506	0.000000	0.000000	0.000000	-0.470854	0.082063	0.458804	0.000000	1.000000	3.000000	51.000000	0.000000
21331.683447	-0.014917	0.554887	0.251326	87.133377	-151.628418	-100.166473	-2.065329	0.000000	4.553506	0.000000	0.000000	0.000000	-0.493475	0.061255	0.477391	0.000000	1.000000	3.000000	51.000000	0.000000
21331.686781	-0.014917	0.554887	0.251326	87.133377	-151.628418	-100.166473	-2.065329	0.000000	4.553506	0.000000	0.000000	0.000000	-0.493475	0.061255	0.477391	0.000000	1.000000	3.000000	51.000000	0.000000
21331.690114	-0.014917	0.554887	0.251326	86.536491	-164.298080	-112.672447	-2.079171	0.000000	4.547202	0.000000	0.000000	0.000000	-0.493475	0.061255	0.477391	0.000000	1.000000	3.000000	51.000000	0.000000
21331.693447	-0.016838	0.555069	0.252889	86.536491	-164.298080	-112.672447	-2.079171	0.000000	4.547202	0.000000	0.000000	0.000000	-0.576440	0.054503	0.468789	0.000000	1.000000	3.000000	51.000000	0.000000
21331.696781	-0.016838	0.555069	0.252889	86.536491	-164.298080	-112.672447	-2.079171	0.000000	4.547202	0.000000	0.000000	0.000000	-0.576440	0.054503	0.468789	0.000000	1.000000	3.000000	51.000000	0.000000
21331.700114	-0.016838	0.555069	0.252889	85.860191	-173.192703	-121.475082	-2.097073	0.000000	4.538974	0.000000	0.000000	0.000000	-0.576440	0.054503	0.468789	0.000000	1.000000	3.000000	51.000000	0.000000
21331.703447	-0.018766	0.555181	0.254372	85.860191	-173.192703	-121.475082	-2.097073	0.000000	4.538974	0.000000	0.000000	0.000000	-0.578377	0.033582	0.444980	0.000000	1.000000	3.000000	51.000000	0.000000
21331.706781	-0.018766	0.555181	0.254372	85.860191	-173.192703	-121.475082	-2.097073	0.000000	4.538974	0.000000	0.000000	0.000000	-0.578377	0.033582	0.444980	0.000000	1.000000	3.000000	51.000000	0.000000
21331.710114	-0.018766	0.555181	0.254372	85.161514	179.933075	-128.446808	-2.115294	0.000000	4.530510	0.000000	0.000000	0.000000	-0.578377	0.033582	0.444980	0.000000	1.000000	3.000000	51.000000	0.000000
21331.713447	-0.020666	0.555201	0.255765	85.161514	179.933075	-128.446808	-2.115294	0.000000	4.530510	0.000000	0.000000	0.000000	-0.569877	0.006062	0.417921	0.000000	1.000000	3.000000	51.000000	0.000000
21331.716781	-0.020666	0.555201	0.255765	85.161514	179.933075	-128.446808	-2.115294	0.000000	4.530510	0.000000	0.000000	0.000000	-0.569877	0.006062	0.417921	0.000000	1.000000	3.000000	51.000000	0.000000
21331.720114	-0.020666	0.555201	0.255765	84.474365	174.093033	-134.671539	-2.133410	0.000000	4.522008	0.000000	0.000000	0.000000	-0.569877	0.006062	0.417921	0.000000	1.000000	3.000000	51.000000	0.000000
21331.723447	-0.022672	0.555212	0.257084	84.474365	174.093033	-134.671539	-2.133410	0.000000	4.522008	0.000000	0.000000	0.000000	-0.601994	0.003168	0.395817	0.000000	1.000000	3.000000	51.000000	0.000000
21331.726781	-0.022672	0.555212	0.257084	84.474365	174.093033	-134.671539	-2.133410	0.000000	4.522008	0.000000	0.000000	0.000000	-0.601994	0.003168	0.395817	0.000000	1.000000	3.000000	51.000000	0.000000
21331.730114	-0.022672	0.555212	0.257084	83.817627	169.043167	-140.223267	-2.153263	0.000000	4.512589	0.000000	0.000000	0.000000	-0.601994	0.003168	0.395817	0.000000	1.000000	3.000000	51.000000	0.000000
21331.733447	-0.024751	0.555170	0.258306	83.817627	169.043167	-140.223267	-2.153263	0.000000	4.512589	0.000000	0.000000	0.000000	-0.623670	-0.012668	0.366507	0.000000	1.000000	3.000000	51.000000	0.000000
21331.736781	-0.024751	0.555170	0.258306	83.817627	169.043167	-140.223267	-2.153263	0.000000	4.512589	0.000000	0.000000	0.000000	-0.623670	-0.012668	0.366507	0.000000	1.000000	3.000000	51.000000	0.000000
21331.740114	-0.024751	0.555170	0.258306	83.242279	164.662125	-144.964813	-2.174478	0.000000	4.502404	0.000000	0.000000	0.000000	-0.623670	-0.012668	0.366507	0.000000	1.000000	3.000000	51.000000	0.000000
21331.743447	-0.026834	0.555096	0.259445	83.242279	164.662125	-144.964813	-2.174478	0.000000	4.502404	0.000000	0.000000	0.000000	-0.624954	-0.022036	0.341731	0.000000	1.000000	3.000000	51.000000	0.000000
21331.746781	-0.026834	0.555096	0.259445	83.242279	164.662125	-144.964813	-2.174478	0.000000	4.502404	0.000000	0.000000	0.000000	-0.624954	-0.022036	0.341731	0.000000	1.000000	3.000000	51.000000	0.000000
21331.750114	-0.026834	0.555096	0.259445	82.823891	160.625656	-149.221283	-2.195976	0.000000	4.491958	0.000000	0.000000	0.000000	-0.624954	-0.022036	0.341731	0.000000	1.000000	3.000000	51.000000	0.000000
21331.753447	-0.029024	0.554974	0.260516	82.823891	160.625656	-149.221283	-2.195976	0.000000	4.491958	0.000000	0.000000	0.000000	-0.656920	-0.036645	0.321212	0.000000	1.000000	3.000000	51.000000	0.000000
21331.756781	-0.029024	0.554974	0.260516	82.823891	160.625656	-149.221283	-2.195976	0.000000	4.491958	0.000000	0.000000	0.000000	-0.656920	-0.036645	0.321212	0.000000	1.000000	3.000000	51.000000	0.000000
21331.760114	-0.029024	0.554974	0.260516	82.569832	156.707565	-153.292953	-2.219077	0.000000	4.480591	0.000000	0.000000	0.000000	-0.656920	-0.036645	0.321212	0.000000	1.000000	3.000000	51.000000	0.000000
21331.763447	-0.031220	0.554851	0.261577	82.569832	156.707565	-153.292953	-2.219077	0.000000	4.480591	0.000000	0.000000	0.000000	-0.658875	-0.037012	0.318329	0.000000	0.000000	3.000000	51.000000	0.000000
21331.766781	-0.031220	0.554851	0.261577	82.569832	156.707565	-153.292953	-2.219077	0.000000	4.480591	0.000000	0.000000	0.000000	-0.658875	-0.037012	0.318329	0.000000	0.000000	3.000000	51.000000	0.000000
21331.770114	-0.031220	0.554851	0.261577	82.396667	152.917816	-157.172256	-2.241971	0.000000	4.469180	0.000000	0.000000	0.000000	-0.658875	-0.037012	0.318329	0.000000	0.000000	3.000000	51.000000	0.000000
21331.773447	-0.033388	0.554722	0.262600	82.396667	152.917816	-157.172256	-2.241971	0.000000	4.469180	0.000000	0.000000	0.000000	-0.650148	-0.038614	0.306916	0.000000	0.000000	3.000000	51.000000	0.000000
21331.776781	-0.033388	0.554722	0.262600	82.396667	152.917816	-157.172256	-2.241971	0.000000	4.469180	0.000000	0.000000	0.000000	-0.650148	-0.038614	0.306916	0.000000	0.000000	3.000000	51.000000	0.000000
21331.780114	-0.033388	0.554722	0.262600	82.244553	149.399872	-160.732056	-2.264375	0.000000	4.457870	0.000000	0.000000	0.000000	-0.650148	-0.038614	0.306916	0.000000	0.000000	3.000000	51.000000	0.000000
21331.783447	-0.035595	0.554570	0.263600	82.244553	149.399872	-160.732056	-2.264375	0.000000	4.457870	0.000000	0.000000	0.000000	-0.662077	-0.045510	0.299927	0.000000	0.000000	3.000000	51.000000	0.000000
21331.786781	-0.035595	0.554570	0.263600	82.244553	149.399872	-160.732056	-2.264375	0.000000	4.457870	0.000000	0.000000	0.000000	-0.662077	-0.045510	0.299927	0.000000	0.000000	3.000000	51.000000	0.000000
21331.790114	-0.035595	0.554570	0.263600	82.121315	146.140320	-164.015579	-2.287127	0.000000	4.446240	0.000000	0.000000	0.000000	-0.662077	-0.045510	0.299927	0.000000	0.000000	3.000000	51.000000	0.000000
21331.793447	-0.037705	0.554417	0.264595	82.121315	146.140320	-164.015579	-2.287127	0.000000	4.446240	0.000000	0.000000	0.000000	-0.633080	-0.045870	0.298693	0.000000	0.000000	3.000000	51.000000	0.000000
21331.796781	-0.037705	0.554417	0.264595	82.121315	146.140320	-164.015579	-2.287127	0.000000	4.446240	0.000000	0.000000	0.000000	-0.633080	-0.045870	0.298693	0.000000	0.000000	3.000000	51.000000	0.000000
21331.800114	-0.037705	0.554417	0.264595	82.011971	143.316299	-166.929016	-2.308284	0.000000	4.435293	0.000000	0.000000	0.000000	-0.633080	-0.045870	0.298693	0.000000	0.000000	3.000000	51.000000	0.000000
21331.803447	-0.039788	0.554245	0.265601	82.011971	143.316299	-166.929016	-2.308284	0.000000	4.435293	0.000000	0.000000	0.000000	-0.624820	-0.051585	0.301842	0.000000	0.000000	3.000000	51.000000	0.000000
21331.806781	-0.039788	0.554245	0.265601	82.011971	143.316299	-166.929016	-2.308284	0.000000	4.435293	0.000000	0.000000	0.000000	-0.624820	-0.051585	0.301842	0.000000	0.000000	3.000000	51.000000	0.000000
21331.810114	-0.039788	0.554245	0.265601	81.918526	140.985535	-169.407715	-2.328697	0.000000	4.424610	0.000000	0.000000	0.000000	-0.624820	-0.051585	0.301842	0.000000	0.000000	3.000000	51.000000	0.000000
21331.813447	-0.041842	0.554072	0.266601	81.918526	140.985535	-169.407715	-2.328697	0.000000	4.424610	0.000000	0.000000	0.000000	-0.616243	-0.051981	0.299803	0.000000	0.000000	3.000000	51.000000	0.000000
21331.816781	-0.041842	0.554072	0.266601	81.918526	140.985535	-169.407715	-2.328697	0.000000	4.424610	0.000000	0.000000	0.000000	-0.616243	-0.051981	0.299803	0.000000	0.000000	3.000000	51.000000	0.000000
21331.820114	-0.041842	0.554072	0.266601	81.859970	139.167648	-171.507370	-2.348488	0.000000	4.414137	0.000000	0.000000	0.000000	-0.616243	-0.051981	0.299803	0.000000	0.000000	3.000000	51.000000	0.000000
21331.823447	-0.043796	0.553872	0.267556	81.859970	139.167648	-171.507370	-2.348488	0.000000	4.414137	0.000000	0.000000	0.000000	-0.586211	-0.060113	0.286545	0.000000	0.000000	3.000000	51.000000	0.000000
21331.826781	-0.043796	0.553872	0.267556	81.859970	139.167648	-171.507370	-2.348488	0.000000	4.414137	0.000000	0.000000	0.000000	-0.586211	-0.060113	0.286545	0.000000	0.000000	3.000000	51.000000	0.000000
21331.830114	-0.043796	0.553872	0.267556	81.832085	137.840164	-173.274460	-2.367016	0.000000	4.404229	0.000000	0.000000	0.000000	-0.586211	-0.060113	0.286545	0.000000	0.000000	3.000000	51.000000	0.000000
21331.833447	-0.045684	0.553626	0.268483	81.832085	137.840164	-173.274460	-2.367016	0.000000	4.404229	0.000000	0.000000	0.000000	-0.566616	-0.073586	0.278206	0.000000	0.000000	3.000000	51.000000	0.000000
21331.836781	-0.045684	0.553626	0.268483	81.832085	137.840164	-173.274460	-2.367016	0.000000	4.404229	0.000000	0.000000	0.000000	-0.566616	-0.073586	0.278206	0.000000	0.000000	3.000000	51.000000	0.000000
21331.840114	-0.045684	0.553626	0.268483	81.842255	136.947571	-174.766205	-2.384655	0.000000	4.394704	0.000000	0.000000	0.000000	-0.566616	-0.073586	0.278206	0.000000	0.000000	3.000000	51.000000	0.000000
21331.843447	-0.047541	0.553354	0.269364	81.842255	136.947571	-174.766205	-2.384655	0.000000	4.394704	0.000000	0.000000	0.000000	-0.556888	-0.081742	0.264202	0.000000	0.000000	3.000000	51.000000	0.000000
21331.846781	-0.047541	0.553354	0.269364	81.842255	136.947571	-174.766205	-2.384655	0.000000	4.394704	0.000000	0.000000	0.000000	-0.556888	-0.081742	0.264202	0.000000	0.000000	3.000000	51.000000	0.000000
21331.850114	-0.047541	0.553354	0.269364	81.891869	136.545258	-175.794266	-2.401973	0.000000	4.385262	0.000000	0.000000	0.000000	-0.556888	-0.081742	0.264202	0.000000	0.000000	3.000000	51.000000	0.000000
21331.853447	-0.049330	0.553076	0.270213	81.891869	136.545258	-175.794266	-2.401973	0.000000	4.385262	0.000000	0.000000	0.000000	-0.536912	-0.083301	0.254685	0.000000	0.000000	3.000000	51.000000	0.000000
21331.856781	-0.049330	0.553076	0.270213	81.891869	136.545258	-175.794266	-2.401973	0.000000	4.385262	0.000000	0.000000	0.000000	-0.536912	-0.083301	0.254685	0.000000	0.000000	3.000000	51.000000	0.000000
21331.860114	-0.049330	0.553076	0.270213	81.935249	136.158615	-176.736282	-2.418459	0.000000	4.376192	0.000000	0.000000	0.000000	-0.536912	-0.083301	0.254685	0.000000	0.000000	3.000000	51.000000	0.000000
21331.863447	-0.051084	0.552786	0.270970	81.935249	136.158615	-176.736282	-2.418459	0.000000	4.376192	0.000000	0.000000	0.000000	-0.525935	-0.087131	0.227070	0.000000	0.000000	3.000000	51.000000	0.000000
21331.866781	-0.051084	0.552786	0.270970	81.935249	136.158615	-176.736282	-2.418459	0.000000	4.376192	0.000000	0.000000	0.000000	-0.525935	-0.087131	0.227070	0.000000	0.000000	3.000000	51.000000	0.000000
21331.870114	-0.051084	0.552786	0.270970	81.974907	135.809921	-177.625107	-2.434921	0.000000	4.367054	0.000000	0.000000	0.000000	-0.525935	-0.087131	0.227070	0.000000	0.000000	3.000000	51.000000	0.000000
21331.873447	-0.052838	0.552429	0.271685	81.974907	135.809921	-177.625107	-2.434921	0.000000	4.367054	0.000000	0.000000	0.000000	-0.526247	-0.107185	0.214429	0.000000	0.000000	3.000000	51.000000	0.000000
21331.876781	-0.052838	0.552429	0.271685	81.974907	135.809921	-177.625107	-2.434921	0.000000	4.367054	0.000000	0.000000	0.000000	-0.526247	-0.107185	0.214429	0.000000	0.000000	3.000000	51.000000	0.000000
21331.880114	-0.052838	0.552429	0.271685	82.009941	135.526642	-178.426163	-2.451491	0.000000	4.357774	0.000000	0.000000	0.000000	-0.526247	-0.107185	0.214429	0.000000	0.000000	3.000000	51.000000	0.000000
21331.883447	-0.054591	0.552063	0.272335	82.009941	135.526642	-178.426163	-2.451491	0.000000	4.357774	0.000000	0.000000	0.000000	-0.525979	-0.109813	0.195149	0.000000	0.000000	3.000000	51.000000	0.000000
21331.886781	-0.054591	0.552063	0.272335	82.009941	135.526642	-178.426163	-2.451491	0.000000	4.357774	0.000000	0.000000	0.000000	-0.525979	-0.109813	0.195149	0.000000	0.000000	3.000000	51.000000	0.000000
21331.890114	-0.054591	0.552063	0.272335	82.059227	135.455643	-178.787491	-2.468299	0.000000	4.348276	0.000000	0.000000	0.000000	-0.525979	-0.109813	0.195149	0.000000	0.000000	3.000000	51.000000	0.000000
21331.893447	-0.056378	0.551648	0.272924	82.059227	135.455643	-178.787491	-2.468299	0.000000	4.348276	0.000000	0.000000	0.000000	-0.536106	-0.124423	0.176697	0.000000	0.000000	3.000000	51.000000	0.000000
21331.896781	-0.056378	0.551648	0.272924	82.059227	135.455643	-178.787491	-2.468299	0.000000	4.348276	0.000000	0.000000	0.000000	-0.536106	-0.124423	0.176697	0.000000	0.000000	3.000000	51.000000	0.000000
21331.900114	-0.056378	0.551648	0.272924	82.167999	135.643097	-178.844238	-2.485743	0.000000	4.338327	0.000000	0.000000	0.000000	-0.536106	-0.124423	0.176697	0.000000	0.000000	3.000000	51.000000	0.000000
21331.903447	-0.058232	0.551163	0.273437	82.167999	135.643097	-178.844238	-2.485743	0.000000	4.338327	0.000000	0.000000	0.000000	-0.556260	-0.145573	0.153810	0.000000	0.000000	3.000000	51.000000	0.000000
21331.906781	-0.058232	0.551163	0.273437	82.167999	135.643097	-178.844238	-2.485743	0.000000	4.338327	0.000000	0.000000	0.000000	-0.556260	-0.145573	0.153810	0.000000	0.000000	3.000000	51.000000	0.000000
21331.910114	-0.058232	0.551163	0.273437	82.353012	135.639572	-179.171814	-2.504313	0.000000	4.327634	0.000000	0.000000	0.000000	-0.556260	-0.145573	0.153810	0.000000	0.000000	3.000000	51.000000	0.000000
21331.913447	-0.060159	0.550596	0.273948	82.353012	135.639572	-179.171814	-2.504313	0.000000	4.327634	0.000000	0.000000	0.000000	-0.578171	-0.169941	0.153382	0.000000	0.000000	3.000000	51.000000	0.000000
21331.916781	-0.060159	0.550596	0.273948	82.353012	135.639572	-179.171814	-2.504313	0.000000	4.327634	0.000000	0.000000	0.000000	-0.578171	-0.169941	0.153382	0.000000	0.000000	3.000000	51.000000	0.000000
21331.920114	-0.060159	0.550596	0.273948	82.613182	134.985077	179.819565	-2.523544	0.000000	4.316448	0.000000	0.000000	0.000000	-0.578171	-0.169941	0.153382	0.000000	0.000000	3.000000	51.000000	0.000000
21331.923447	-0.062087	0.549963	0.274417	82.613182	134.985077	179.819565	-2.523544	0.000000	4.316448	0.000000	0.000000	0.000000	-0.578122	-0.190005	0.140693	0.000000	0.000000	3.000000	51.000000	0.000000
21331.926781	-0.062087	0.549963	0.274417	82.613182	134.985077	179.819565	-2.523544	0.000000	4.316448	0.000000	0.000000	0.000000	-0.578122	-0.190005	0.140693	0.000000	0.000000	3.000000	51.000000	0.000000
21331.930114	-0.062087	0.549963	0.274417	82.872169	133.438217	177.989975	-2.542845	0.000000	4.305106	0.000000	0.000000	0.000000	-0.578122	-0.190005	0.140693	0.000000	0.000000	3.000000	51.000000	0.000000
21331.933447	-0.064014	0.549284	0.274856	82.872169	133.438217	177.989975	-2.542845	0.000000	4.305106	0.000000	0.000000	0.000000	-0.578300	-0.203501	0.131600	0.000000	0.000000	3.000000	51.000000	0.000000
21331.936781	-0.064014	0.549284	0.274856	82.872169	133.438217	177.989975	-2.542845	0.000000	4.305106	0.000000	0.000000	0.000000	-0.578300	-0.203501	0.131600	0.000000	0.000000	3.000000	51.000000	0.000000
21331.940114	-0.064014	0.549284	0.274856	83.111771	131.618683	175.730453	-2.562143	0.000000	4.293649	0.000000	0.000000	0.000000	-0.578300	-0.203501	0.131600	0.000000	0.000000	3.000000	51.000000	0.000000
21331.943447	-0.065909	0.548583	0.275279	83.111771	131.618683	175.730453	-2.562143	0.000000	4.293649	0.000000	0.000000	0.000000	-0.568310	-0.210417	0.127032	0.000000	0.000000	3.000000	51.000000	0.000000
21331.946781	-0.065909	0.548583	0.275279	83.111771	131.618683	175.730453	-2.562143	0.000000	4.293649	0.000000	0.000000	0.000000	-0.568310	-0.210417	0.127032	0.000000	0.000000	3.000000	51.000000	0.000000
21331.950114	-0.065909	0.548583	0.275279	83.330704	129.821381	173.339951	-2.580951	0.000000	4.282370	0.000000	0.000000	0.000000	-0.568310	-0.210417	0.127032	0.000000	0.000000	3.000000	51.000000	0.000000
21331.953447	-0.067797	0.547870	0.275610	83.330704	129.821381	173.339951	-2.580951	0.000000	4.282370	0.000000	0.000000	0.000000	-0.566628	-0.214021	0.099181	0.000000	0.000000	3.000000	51.000000	0.000000
21331.956781	-0.067797	0.547870	0.275610	83.330704	129.821381	173.339951	-2.580951	0.000000	4.282370	0.000000	0.000000	0.000000	-0.566628	-0.214021	0.099181	0.000000	0.000000	3.000000	51.000000	0.000000
21331.960114	-0.067797	0.547870	0.275610	83.515808	128.163315	171.148987	-2.600130	0.000000	4.270753	0.000000	0.000000	0.000000	-0.566628	-0.214021	0.099181	0.000000	0.000000	3.000000	51.000000	0.000000
21331.963447	-0.069681	0.547167	0.275860	83.515808	128.163315	171.148987	-2.600130	0.000000	4.270753	0.000000	0.000000	0.000000	-0.565093	-0.210936	0.075002	0.000000	0.000000	3.000000	51.000000	0.000000
21331.966781	-0.069681	0.547167	0.275860	83.515808	128.163315	171.148987	-2.600130	0.000000	4.270753	0.000000	0.000000	0.000000	-0.565093	-0.210936	0.075002	0.000000	0.000000	3.000000	51.000000	0.000000
21331.970114	-0.069681	0.547167	0.275860	83.668068	126.671066	169.170593	-2.619604	0.000000	4.258835	0.000000	0.000000	0.000000	-0.565093	-0.210936	0.075002	0.000000	0.000000	3.000000	51.000000	0.000000
21331.973447	-0.071595	0.546496	0.276038	83.668068	126.671066	169.170593	-2.619604	0.000000	4.258835	0.000000	0.000000	0.000000	-0.574185	-0.201203	0.053484	0.000000	0.000000	3.000000	51.000000	0.000000
21331.976781	-0.071595	0.546496	0.276038	83.668068	126.671066	169.170593	-2.619604	0.000000	4.258835	0.000000	0.000000	0.000000	-0.574185	-0.201203	0.053484	0.000000	0.000000	3.000000	51.000000	0.000000
21331.980114	-0.071595	0.546496	0.276038	83.798340	125.290092	167.255157	-2.639712	0.000000	4.246401	0.000000	0.000000	0.000000	-0.574185	-0.201203	0.053484	0.000000	0.000000	3.000000	51.000000	0.000000
21331.983447	-0.073644	0.545818	0.276139	83.798340	125.290092	167.255157	-2.639712	0.000000	4.246401	0.000000	0.000000	0.000000	-0.614610	-0.203487	0.030268	0.000000	0.000000	3.000000	51.000000	0.000000
21331.986781	-0.073644	0.545818	0.276139	83.798340	125.290092	167.255157	-2.639712	0.000000	4.246401	0.000000	0.000000	0.000000	-0.614610	-0.203487	0.030268	0.000000	0.000000	3.000000	51.000000	0.000000
21331.990114	-0.073644	0.545818	0.276139	83.911308	124.004410	165.439865	-2.661634	0.000000	4.232695	0.000000	0.000000	0.000000	-0.614610	-0.203487	0.030268	0.000000	0.000000	3.000000	51.000000	0.000000
21331.993447	-0.075790	0.545191	0.276143	83.911308	124.004410	165.439865	-2.661634	0.000000	4.232695	0.000000	0.000000	0.000000	-0.643798	-0.188082	0.001349	0.000000	0.000000	3.000000	51.000000	0.000000
21331.996781	-0.075790	0.545191	0.276143	83.911308	124.004410	165.439865	-2.661634	0.000000	4.232695	0.000000	0.000000	0.000000	-0.643798	-0.188082	0.001349	0.000000	0.000000	3.000000	51.000000	0.000000
21332.000114	-0.075790	0.545191	0.276143	84.019905	122.692162	163.606308	-2.685052	0.000000	4.217878	0.000000	0.000000	0.000000	-0.643798	-0.188082	0.001349	0.000000	0.000000	3.000000	51.000000	0.000000
21332.003447	-0.078038	0.544560	0.276101	84.019905	122.692162	163.606308	-2.685052	0.000000	4.217878	0.000000	0.000000	0.000000	-0.674383	-0.189227	-0.012690	0.000000	0.000000	3.000000	51.000000	0.000000
21332.006781	-0.078038	0.544560	0.276101	84.019905	122.692162	163.606308	-2.685052	0.000000	4.217878	0.000000	0.000000	0.000000	-0.674383	-0.189227	-0.012690	0.000000	0.000000	3.000000	51.000000	0.000000
21332.010114	-0.078038	0.544560	0.276101	84.122368	121.280312	161.796417	-2.709644	0.000000	4.202122	0.000000	0.000000	0.000000	-0.674383	-0.189227	-0.012690	0.000000	0.000000	3.000000	51.000000	0.000000
21332.013447	-0.080316	0.543944	0.276002	84.122368	121.280312	161.796417	-2.709644	0.000000	4.202122	0.000000	0.000000	0.000000	-0.683441	-0.184814	-0.029721	0.000000	0.000000	3.000000	51.000000	0.000000
21332.016781	-0.080316	0.543944	0.276002	84.122368	121.280312	161.796417	-2.709644	0.000000	4.202122	0.000000	0.000000	0.000000	-0.683441	-0.184814	-0.029721	0.000000	0.000000	3.000000	51.000000	0.000000
21332.020114	-0.080316	0.543944	0.276002	84.229050	119.467262	159.653778	-2.734683	0.000000	4.185870	0.000000	0.000000	0.000000	-0.683441	-0.184814	-0.029721	0.000000	0.000000	3.000000	51.000000	0.000000
21332.023447	-0.082660	0.543365	0.275854	84.229050	119.467262	159.653778	-2.734683	0.000000	4.185870	0.000000	0.000000	0.000000	-0.703215	-0.173760	-0.044387	0.000000	0.000000	3.000000	51.000000	0.000000
21332.026781	-0.082660	0.543365	0.275854	84.229050	119.467262	159.653778	-2.734683	0.000000	4.185870	0.000000	0.000000	0.000000	-0.703215	-0.173760	-0.044387	0.000000	0.000000	3.000000	51.000000	0.000000
21332.030114	-0.082660	0.543365	0.275854	84.310867	117.230759	157.107407	-2.760483	0.000000	4.168901	0.000000	0.000000	0.000000	-0.703215	-0.173760	-0.044387	0.000000	0.000000	3.000000	51.000000	0.000000
21332.033447	-0.085003	0.542826	0.275693	84.310867	117.230759	157.107407	-2.760483	0.000000	4.168901	0.000000	0.000000	0.000000	-0.702997	-0.161725	-0.048162	0.000000	0.000000	3.000000	51.000000	0.000000
21332.036781	-0.085003	0.542826	0.275693	84.310867	117.230759	157.107407	-2.760483	0.000000	4.168901	0.000000	0.000000	0.000000	-0.702997	-0.161725	-0.048162	0.000000	0.000000	3.000000	51.000000	0.000000
21332.040114	-0.085003	0.542826	0.275693	84.367302	114.642677	154.346085	-2.786077	0.000000	4.151841	0.000000	0.000000	0.000000	-0.702997	-0.161725	-0.048162	0.000000	0.000000	3.000000	51.000000	0.000000
21332.043447	-0.087379	0.542305	0.275504	84.367302	114.642677	154.346085	-2.786077	0.000000	4.151841	0.000000	0.000000	0.000000	-0.712767	-0.156213	-0.056780	0.000000	0.000000	3.000000	51.000000	0.000000
21332.046781	-0.087379	0.542305	0.275504	84.367302	114.642677	154.346085	-2.786077	0.000000	4.151841	0.000000	0.000000	0.000000	-0.712767	-0.156213	-0.056780	0.000000	0.000000	3.000000	51.000000	0.000000
21332.050114	-0.087379	0.542305	0.275504	84.413208	112.066101	151.680939	-2.811921	0.000000	4.134381	0.000000	0.000000	0.000000	-0.712767	-0.156213	-0.056780	0.000000	0.000000	3.000000	51.000000	0.000000
21332.053447	-0.089784	0.541799	0.275257	84.413208	112.066101	151.680939	-2.811921	0.000000	4.134381	0.000000	0.000000	0.000000	-0.721413	-0.151667	-0.074091	0.000000	0.000000	3.000000	51.000000	0.000000
21332.056781	-0.089784	0.541799	0.275257	84.413208	112.066101	151.680939	-2.811921	0.000000	4.134381	0.000000	0.000000	0.000000	-0.721413	-0.151667	-0.074091	0.000000	0.000000	3.000000	51.000000	0.000000
21332.060114	-0.089784	0.541799	0.275257	84.457016	109.400513	148.659332	-2.838169	0.000000	4.116406	0.000000	0.000000	0.000000	-0.721413	-0.151667	-0.074091	0.000000	0.000000	3.000000	51.000000	0.000000
21332.063447	-0.092254	0.541353	0.274972	84.457016	109.400513	148.659332	-2.838169	0.000000	4.116406	0.000000	0.000000	0.000000	-0.741247	-0.134030	-0.085555	0.000000	0.000000	3.000000	51.000000	0.000000
21332.066781	-0.092254	0.541353	0.274972	84.457016	109.400513	148.659332	-2.838169	0.000000	4.116406	0.000000	0.000000	0.000000	-0.741247	-0.134030	-0.085555	0.000000	0.000000	3.000000	51.000000	0.000000
21332.070114	-0.092254	0.541353	0.274972	84.488037	106.997780	145.645035	-2.865052	0.000000	4.097741	0.000000	0.000000	0.000000	-0.741247	-0.134030	-0.085555	0.000000	0.000000	3.000000	51.000000	0.000000
21332.073447	-0.094786	0.540899	0.274612	84.488037	106.997780	145.645035	-2.865052	0.000000	4.097741	0.000000	0.000000	0.000000	-0.759582	-0.136002	-0.108062	0.000000	0.000000	3.000000	51.000000	0.000000
21332.076781	-0.094786	0.540899	0.274612	84.488037	106.997780	145.645035	-2.865052	0.000000	4.097741	0.000000	0.000000	0.000000	-0.759582	-0.136002	-0.108062	0.000000	0.000000	3.000000	51.000000	0.000000
21332.080114	-0.094786	0.540899	0.274612	84.512558	104.798302	142.937515	-2.892753	0.000000	4.078232	0.000000	0.000000	0.000000	-0.759582	-0.136002	-0.108062	0.000000	0.000000	3.000000	51.000000	0.000000
21332.083447	-0.097416	0.540421	0.274188	84.512558	104.798302	142.937515	-2.892753	0.000000	4.078232	0.000000	0.000000	0.000000	-0.788771	-0.143496	-0.127189	0.000000	0.000000	3.000000	51.000000	0.000000
21332.086781	-0.097416	0.540421	0.274188	84.512558	104.798302	142.937515	-2.892753	0.000000	4.078232	0.000000	0.000000	0.000000	-0.788771	-0.143496	-0.127189	0.000000	0.000000	3.000000	51.000000	0.000000
21332.090114	-0.097416	0.540421	0.274188	84.492775	102.855003	140.754211	-2.921527	0.000000	4.057669	0.000000	0.000000	0.000000	-0.788771	-0.143496	-0.127189	0.000000	0.000000	3.000000	51.000000	0.000000
21332.093447	-0.100102	0.539955	0.273671	84.492775	102.855003	140.754211	-2.921527	0.000000	4.057669	0.000000	0.000000	0.000000	-0.805987	-0.139854	-0.155181	0.000000	0.000000	3.000000	51.000000	0.000000
21332.096781	-0.100102	0.539955	0.273671	84.492775	102.855003	140.754211	-2.921527	0.000000	4.057669	0.000000	0.000000	0.000000	-0.805987	-0.139854	-0.155181	0.000000	0.000000	3.000000	51.000000	0.000000
21332.100114	-0.100102	0.539955	0.273671	84.398811	101.011475	138.772507	-2.951162	0.000000	4.036167	0.000000	0.000000	0.000000	-0.805987	-0.139854	-0.155181	0.000000	0.000000	3.000000	51.000000	0.000000
21332.103447	-0.102845	0.539501	0.273059	84.398811	101.011475	138.772507	-2.951162	0.000000	4.036167	0.000000	0.000000	0.000000	-0.822893	-0.136179	-0.183396	0.000000	0.000000	3.000000	51.000000	0.000000
21332.106781	-0.102845	0.539501	0.273059	84.398811	101.011475	138.772507	-2.951162	0.000000	4.036167	0.000000	0.000000	0.000000	-0.822893	-0.136179	-0.183396	0.000000	0.000000	3.000000	51.000000	0.000000
21332.110114	-0.102845	0.539501	0.273059	84.208305	99.365799	136.862213	-2.981632	0.000000	4.013711	0.000000	0.000000	0.000000	-0.822893	-0.136179	-0.183396	0.000000	0.000000	3.000000	51.000000	0.000000
21332.113447	-0.105640	0.539016	0.272329	84.208305	99.365799	136.862213	-2.981632	0.000000	4.013711	0.000000	0.000000	0.000000	-0.838422	-0.145508	-0.219154	0.000000	0.000000	3.000000	51.000000	0.000000
21332.116781	-0.105640	0.539016	0.272329	84.208305	99.365799	136.862213	-2.981632	0.000000	4.013711	0.000000	0.000000	0.000000	-0.838422	-0.145508	-0.219154	0.000000	0.000000	3.000000	51.000000	0.000000
21332.120114	-0.105640	0.539016	0.272329	83.945663	97.987869	135.227875	-3.013050	0.000000	3.990179	0.000000	0.000000	0.000000	-0.838422	-0.145508	-0.219154	0.000000	0.000000	3.000000	51.000000	0.000000
21332.123447	-0.108528	0.538546	0.271526	83.945663	97.987869	135.227875	-3.013050	0.000000	3.990179	0.000000	0.000000	0.000000	-0.866260	-0.140834	-0.240792	0.000000	0.000000	3.000000	51.000000	0.000000
21332.126781	-0.108528	0.538546	0.271526	83.945663	97.987869	135.227875	-3.013050	0.000000	3.990179	0.000000	0.000000	0.000000	-0.866260	-0.140834	-0.240792	0.000000	0.000000	3.000000	51.000000	0.000000
21332.130114	-0.108528	0.538546	0.271526	83.660889	96.792946	133.759369	-3.045445	0.000000	3.965509	0.000000	0.000000	0.000000	-0.866260	-0.140834	-0.240792	0.000000	0.000000	3.000000	51.000000	0.000000
21332.133447	-0.111503	0.538049	0.270626	83.660889	96.792946	133.759369	-3.045445	0.000000	3.965509	0.000000	0.000000	0.000000	-0.892692	-0.149121	-0.270137	0.000000	0.000000	3.000000	51.000000	0.000000
21332.136781	-0.111503	0.538049	0.270626	83.660889	96.792946	133.759369	-3.045445	0.000000	3.965509	0.000000	0.000000	0.000000	-0.892692	-0.149121	-0.270137	0.000000	0.000000	3.000000	51.000000	0.000000
21332.140114	-0.111503	0.538049	0.270626	83.371254	95.661484	132.373993	-3.078915	0.000000	3.939579	0.000000	0.000000	0.000000	-0.892692	-0.149121	-0.270137	0.000000	0.000000	3.000000	51.000000	0.000000
21332.143447	-0.114542	0.537553	0.269701	83.371254	95.661484	132.373993	-3.078915	0.000000	3.939579	0.000000	0.000000	0.000000	-0.911663	-0.148983	-0.277316	0.000000	0.000000	3.000000	51.000000	0.000000
21332.146781	-0.114542	0.537553	0.269701	83.371254	95.661484	132.373993	-3.078915	0.000000	3.939579	0.000000	0.000000	0.000000	-0.911663	-0.148983	-0.277316	0.000000	0.000000	3.000000	51.000000	0.000000
21332.150114	-0.114542	0.537553	0.269701	83.081680	94.576454	131.062805	-3.112679	0.000000	3.912956	0.000000	0.000000	0.000000	-0.911663	-0.148983	-0.277316	0.000000	0.000000	3.000000	51.000000	0.000000
21332.153447	-0.117646	0.537078	0.268764	83.081680	94.576454	131.062805	-3.112679	0.000000	3.912956	0.000000	0.000000	0.000000	-0.931130	-0.142323	-0.281088	0.000000	0.000000	3.000000	51.000000	0.000000
21332.156781	-0.117646	0.537078	0.268764	83.081680	94.576454	131.062805	-3.112679	0.000000	3.912956	0.000000	0.000000	0.000000	-0.931130	-0.142323	-0.281088	0.000000	0.000000	3.000000	51.000000	0.000000
21332.160114	-0.117646	0.537078	0.268764	82.784279	93.676826	129.983063	-3.146643	0.000000	3.885696	0.000000	0.000000	0.000000	-0.931130	-0.142323	-0.281088	0.000000	0.000000	3.000000	51.000000	0.000000
21332.163447	-0.120744	0.536564	0.267818	82.784279	93.676826	129.983063	-3.146643	0.000000	3.885696	0.000000	0.000000	0.000000	-0.929498	-0.154234	-0.284034	0.000000	0.000000	3.000000	51.000000	0.000000
21332.166781	-0.120744	0.536564	0.267818	82.784279	93.676826	129.983063	-3.146643	0.000000	3.885696	0.000000	0.000000	0.000000	-0.929498	-0.154234	-0.284034	0.000000	0.000000	3.000000	51.000000	0.000000
21332.170114	-0.120744	0.536564	0.267818	82.471466	93.113098	129.336334	-3.180154	0.000000	3.858318	0.000000	0.000000	0.000000	-0.929498	-0.154234	-0.284034	0.000000	0.000000	3.000000	51.000000	0.000000
21332.173447	-0.123866	0.536047	0.266822	82.471466	93.113098	129.336334	-3.180154	0.000000	3.858318	0.000000	0.000000	0.000000	-0.936475	-0.155025	-0.298697	0.000000	0.000000	3.000000	51.000000	0.000000
21332.176781	-0.123866	0.536047	0.266822	82.471466	93.113098	129.336334	-3.180154	0.000000	3.858318	0.000000	0.000000	0.000000	-0.936475	-0.155025	-0.298697	0.000000	0.000000	3.000000	51.000000	0.000000
21332.180114	-0.123866	0.536047	0.266822	82.138405	92.817383	128.992020	-3.213732	0.000000	3.830395	0.000000	0.000000	0.000000	-0.936475	-0.155025	-0.298697	0.000000	0.000000	3.000000	51.000000	0.000000
21332.183447	-0.127071	0.535503	0.265724	82.138405	92.817383	128.992020	-3.213732	0.000000	3.830395	0.000000	0.000000	0.000000	-0.961683	-0.163213	-0.329477	0.000000	0.000000	3.000000	51.000000	0.000000
21332.186781	-0.127071	0.535503	0.265724	82.138405	92.817383	128.992020	-3.213732	0.000000	3.830395	0.000000	0.000000	0.000000	-0.961683	-0.163213	-0.329477	0.000000	0.000000	3.000000	51.000000	0.000000
21332.190114	-0.127071	0.535503	0.265724	81.765701	92.561111	128.679611	-3.248248	0.000000	3.801169	0.000000	0.000000	0.000000	-0.961683	-0.163213	-0.329477	0.000000	0.000000	3.000000	51.000000	0.000000
21332.193447	-0.130391	0.534910	0.264503	81.765701	92.561111	128.679611	-3.248248	0.000000	3.801169	0.000000	0.000000	0.000000	-0.996034	-0.177842	-0.366288	0.000000	0.000000	3.000000	51.000000	0.000000
21332.196781	-0.130391	0.534910	0.264503	81.765701	92.561111	128.679611	-3.248248	0.000000	3.801169	0.000000	0.000000	0.000000	-0.996034	-0.177842	-0.366288	0.000000	0.000000	3.000000	51.000000	0.000000
21332.200114	-0.130391	0.534910	0.264503	81.326988	92.209717	128.258118	-3.284051	0.000000	3.770280	0.000000	0.000000	0.000000	-0.996034	-0.177842	-0.366288	0.000000	0.000000	3.000000	51.000000	0.000000
21332.203447	-0.133784	0.534306	0.263130	81.326988	92.209717	128.258118	-3.284051	0.000000	3.770280	0.000000	0.000000	0.000000	-1.017654	-0.181323	-0.411755	0.000000	0.000000	3.000000	51.000000	0.000000
21332.206781	-0.133784	0.534306	0.263130	81.326988	92.209717	128.258118	-3.284051	0.000000	3.770280	0.000000	0.000000	0.000000	-1.017654	-0.181323	-0.411755	0.000000	0.000000	3.000000	51.000000	0.000000
21332.210114	-0.133784	0.534306	0.263130	80.827744	91.756470	127.498405	-3.320947	0.000000	3.737822	0.000000	0.000000	0.000000	-1.017654	-0.181323	-0.411755	0.000000	0.000000	3.000000	51.000000	0.000000
21332.213447	-0.137216	0.533733	0.261636	80.827744	91.756470	127.498405	-3.320947	0.000000	3.737822	0.000000	0.000000	0.000000	-1.029709	-0.171832	-0.448361	0.000000	0.000000	3.000000	51.000000	0.000000
21332.216781	-0.137216	0.533733	0.261636	80.827744	91.756470	127.498405	-3.320947	0.000000	3.737822	0.000000	0.000000	0.000000	-1.029709	-0.171832	-0.448361	0.000000	0.000000	3.000000	51.000000	0.000000
21332.220114	-0.137216	0.533733	0.261636	80.291893	91.117279	126.463783	-3.358442	0.000000	3.704169	0.000000	0.000000	0.000000	-1.029709	-0.171832	-0.448361	0.000000	0.000000	3.000000	51.000000	0.000000
21332.223447	-0.140630	0.533198	0.260089	80.291893	91.117279	126.463783	-3.358442	0.000000	3.704169	0.000000	0.000000	0.000000	-1.024155	-0.160484	-0.463883	0.000000	0.000000	3.000000	51.000000	0.000000
21332.226781	-0.140630	0.533198	0.260089	80.291893	91.117279	126.463783	-3.358442	0.000000	3.704169	0.000000	0.000000	0.000000	-1.024155	-0.160484	-0.463883	0.000000	0.000000	3.000000	51.000000	0.000000
21332.230114	-0.140630	0.533198	0.260089	79.771721	90.079056	124.981659	-3.395568	0.000000	3.670166	0.000000	0.000000	0.000000	-1.024155	-0.160484	-0.463883	0.000000	0.000000	3.000000	51.000000	0.000000
21332.233447	-0.144028	0.532683	0.258508	79.771721	90.079056	124.981659	-3.395568	0.000000	3.670166	0.000000	0.000000	0.000000	-1.019410	-0.154722	-0.474430	0.000000	0.000000	3.000000	51.000000	0.000000
21332.236781	-0.144028	0.532683	0.258508	79.771721	90.079056	124.981659	-3.395568	0.000000	3.670166	0.000000	0.000000	0.000000	-1.019410	-0.154722	-0.474430	0.000000	0.000000	3.000000	51.000000	0.000000
21332.240114	-0.144028	0.532683	0.258508	79.304649	88.557381	123.028564	-3.432236	0.000000	3.635898	0.000000	0.000000	0.000000	-1.019410	-0.154722	-0.474430	0.000000	0.000000	3.000000	51.000000	0.000000
21332.243447	-0.147308	0.532186	0.256912	79.304649	88.557381	123.028564	-3.432236	0.000000	3.635898	0.000000	0.000000	0.000000	-0.984042	-0.148951	-0.478638	0.000000	0.000000	3.000000	51.000000	0.000000
21332.246781	-0.147308	0.532186	0.256912	79.304649	88.557381	123.028564	-3.432236	0.000000	3.635898	0.000000	0.000000	0.000000	-0.984042	-0.148951	-0.478638	0.000000	0.000000	3.000000	51.000000	0.000000
21332.250114	-0.147308	0.532186	0.256912	78.902924	87.069061	121.130974	-3.467559	0.000000	3.602226	0.000000	0.000000	0.000000	-0.984042	-0.148951	-0.478638	0.000000	0.000000	3.000000	51.000000	0.000000
21332.253447	-0.150582	0.531693	0.255329	78.902924	87.069061	121.130974	-3.467559	0.000000	3.602226	0.000000	0.000000	0.000000	-0.982116	-0.147802	-0.475130	0.000000	0.000000	3.000000	51.000000	0.000000
21332.256781	-0.150582	0.531693	0.255329	78.902924	87.069061	121.130974	-3.467559	0.000000	3.602226	0.000000	0.000000	0.000000	-0.982116	-0.147802	-0.475130	0.000000	0.000000	3.000000	51.000000	0.000000
21332.260114	-0.150582	0.531693	0.255329	78.581177	85.734657	119.577011	-3.502206	0.000000	3.568551	0.000000	0.000000	0.000000	-0.982116	-0.147802	-0.475130	0.000000	0.000000	3.000000	51.000000	0.000000
21332.263447	-0.153797	0.531195	0.253677	78.581177	85.734657	119.577011	-3.502206	0.000000	3.568551	0.000000	0.000000	0.000000	-0.964478	-0.149390	-0.495642	0.000000	0.000000	3.000000	51.000000	0.000000
21332.266781	-0.153797	0.531195	0.253677	78.581177	85.734657	119.577011	-3.502206	0.000000	3.568551	0.000000	0.000000	0.000000	-0.964478	-0.149390	-0.495642	0.000000	0.000000	3.000000	51.000000	0.000000
21332.270114	-0.153797	0.531195	0.253677	78.322273	84.775513	118.592506	-3.536370	0.000000	3.534698	0.000000	0.000000	0.000000	-0.964478	-0.149390	-0.495642	0.000000	0.000000	3.000000	51.000000	0.000000
21332.273447	-0.157029	0.530677	0.251987	78.322273	84.775513	118.592506	-3.536370	0.000000	3.534698	0.000000	0.000000	0.000000	-0.969856	-0.155557	-0.506782	0.000000	0.000000	3.000000	51.000000	0.000000
21332.276781	-0.157029	0.530677	0.251987	78.322273	84.775513	118.592506	-3.536370	0.000000	3.534698	0.000000	0.000000	0.000000	-0.969856	-0.155557	-0.506782	0.000000	0.000000	3.000000	51.000000	0.000000
21332.280114	-0.157029	0.530677	0.251987	78.081635	84.056282	117.903740	-3.570381	0.000000	3.500340	0.000000	0.000000	0.000000	-0.969856	-0.155557	-0.506782	0.000000	0.000000	3.000000	51.000000	0.000000
21332.283447	-0.160262	0.530190	0.250181	78.081635	84.056282	117.903740	-3.570381	0.000000	3.500340	0.000000	0.000000	0.000000	-0.969695	-0.146125	-0.541769	0.000000	0.000000	3.000000	51.000000	0.000000
21332.286781	-0.160262	0.530190	0.250181	78.081635	84.056282	117.903740	-3.570381	0.000000	3.500340	0.000000	0.000000	0.000000	-0.969695	-0.146125	-0.541769	0.000000	0.000000	3.000000	51.000000	0.000000
21332.290114	-0.160262	0.530190	0.250181	77.805145	83.583755	117.384422	-3.604652	0.000000	3.465037	0.000000	0.000000	0.000000	-0.969695	-0.146125	-0.541769	0.000000	0.000000	3.000000	51.000000	0.000000
21332.293447	-0.163468	0.529758	0.248308	77.805145	83.583755	117.384422	-3.604652	0.000000	3.465037	0.000000	0.000000	0.000000	-0.961844	-0.129417	-0.562018	0.000000	0.000000	3.000000	51.000000	0.000000
21332.296781	-0.163468	0.529758	0.248308	77.805145	83.583755	117.384422	-3.604652	0.000000	3.465037	0.000000	0.000000	0.000000	-0.961844	-0.129417	-0.562018	0.000000	0.000000	3.000000	51.000000	0.000000
21332.300114	-0.163468	0.529758	0.248308	77.450760	83.350517	117.019608	-3.638668	0.000000	3.429299	0.000000	0.000000	0.000000	-0.961844	-0.129417	-0.562018	0.000000	0.000000	3.000000	51.000000	0.000000
21332.303447	-0.166583	0.529404	0.246396	77.450760	83.350517	117.019608	-3.638668	0.000000	3.429299	0.000000	0.000000	0.000000	-0.934597	-0.106412	-0.573694	0.000000	0.000000	3.000000	51.000000	0.000000
21332.306781	-0.166583	0.529404	0.246396	77.450760	83.350517	117.019608	-3.638668	0.000000	3.429299	0.000000	0.000000	0.000000	-0.934597	-0.106412	-0.573694	0.000000	0.000000	3.000000	51.000000	0.000000
21332.310114	-0.166583	0.529404	0.246396	77.019508	83.230362	116.689781	-3.671828	0.000000	3.393771	0.000000	0.000000	0.000000	-0.934597	-0.106412	-0.573694	0.000000	0.000000	3.000000	51.000000	0.000000
21332.313447	-0.169538	0.529104	0.244449	77.019508	83.230362	116.689781	-3.671828	0.000000	3.393771	0.000000	0.000000	0.000000	-0.886399	-0.089905	-0.584075	0.000000	0.000000	3.000000	51.000000	0.000000
21332.316781	-0.169538	0.529104	0.244449	77.019508	83.230362	116.689781	-3.671828	0.000000	3.393771	0.000000	0.000000	0.000000	-0.886399	-0.089905	-0.584075	0.000000	0.000000	3.000000	51.000000	0.000000
21332.320114	-0.169538	0.529104	0.244449	76.574608	83.094498	116.388718	-3.703704	0.000000	3.358955	0.000000	0.000000	0.000000	-0.886399	-0.089905	-0.584075	0.000000	0.000000	3.000000	51.000000	0.000000
21332.323447	-0.172359	0.528817	0.242435	76.574608	83.094498	116.388718	-3.703704	0.000000	3.358955	0.000000	0.000000	0.000000	-0.846341	-0.086185	-0.604121	0.000000	0.000000	3.000000	51.000000	0.000000
21332.326781	-0.172359	0.528817	0.242435	76.574608	83.094498	116.388718	-3.703704	0.000000	3.358955	0.000000	0.000000	0.000000	-0.846341	-0.086185	-0.604121	0.000000	0.000000	3.000000	51.000000	0.000000
21332.330114	-0.172359	0.528817	0.242435	76.198013	83.036514	116.295273	-3.734744	0.000000	3.324408	0.000000	0.000000	0.000000	-0.846341	-0.086185	-0.604121	0.000000	0.000000	3.000000	51.000000	0.000000
21332.333447	-0.175123	0.528566	0.240381	76.198013	83.036514	116.295273	-3.734744	0.000000	3.324408	0.000000	0.000000	0.000000	-0.829227	-0.075253	-0.616158	0.000000	0.000000	3.000000	51.000000	0.000000
21332.336781	-0.175123	0.528566	0.240381	76.198013	83.036514	116.295273	-3.734744	0.000000	3.324408	0.000000	0.000000	0.000000	-0.829227	-0.075253	-0.616158	0.000000	0.000000	3.000000	51.000000	0.000000
21332.340114	-0.175123	0.528566	0.240381	75.971924	83.145737	116.420265	-3.765267	0.000000	3.289797	0.000000	0.000000	0.000000	-0.829227	-0.075253	-0.616158	0.000000	0.000000	3.000000	51.000000	0.000000
21332.343447	-0.177824	0.528270	0.238265	75.971924	83.145737	116.420265	-3.765267	0.000000	3.289797	0.000000	0.000000	0.000000	-0.810324	-0.088832	-0.634704	0.000000	0.000000	3.000000	51.000000	0.000000
21332.346781	-0.177824	0.528270	0.238265	75.971924	83.145737	116.420265	-3.765267	0.000000	3.289797	0.000000	0.000000	0.000000	-0.810324	-0.088832	-0.634704	0.000000	0.000000	3.000000	51.000000	0.000000
21332.350114	-0.177824	0.528270	0.238265	75.898071	83.319260	116.552490	-3.795402	0.000000	3.254984	0.000000	0.000000	0.000000	-0.810324	-0.088832	-0.634704	0.000000	0.000000	3.000000	51.000000	0.000000
21332.353447	-0.180456	0.527986	0.236068	75.898071	83.319260	116.552490	-3.795402	0.000000	3.254984	0.000000	0.000000	0.000000	-0.789626	-0.085178	-0.659366	0.000000	0.000000	3.000000	51.000000	0.000000
21332.356781	-0.180456	0.527986	0.236068	75.898071	83.319260	116.552490	-3.795402	0.000000	3.254984	0.000000	0.000000	0.000000	-0.789626	-0.085178	-0.659366	0.000000	0.000000	3.000000	51.000000	0.000000
21332.360114	-0.180456	0.527986	0.236068	75.899071	83.363907	116.504753	-3.825269	0.000000	3.219832	0.000000	0.000000	0.000000	-0.789626	-0.085178	-0.659366	0.000000	0.000000	3.000000	51.000000	0.000000
21332.363447	-0.182997	0.527738	0.233839	75.899071	83.363907	116.504753	-3.825269	0.000000	3.219832	0.000000	0.000000	0.000000	-0.762196	-0.074332	-0.668595	0.000000	0.000000	3.000000	51.000000	0.000000
21332.366781	-0.182997	0.527738	0.233839	75.899071	83.363907	116.504753	-3.825269	0.000000	3.219832	0.000000	0.000000	0.000000	-0.762196	-0.074332	-0.668595	0.000000	0.000000	3.000000	51.000000	0.000000
21332.370114	-0.182997	0.527738	0.233839	75.906151	83.153908	116.235535	-3.854415	0.000000	3.184884	0.000000	0.000000	0.000000	-0.762196	-0.074332	-0.668595	0.000000	0.000000	3.000000	51.000000	0.000000
21332.373447	-0.185410	0.527505	0.231576	75.906151	83.153908	116.235535	-3.854415	0.000000	3.184884	0.000000	0.000000	0.000000	-0.723909	-0.069909	-0.678892	0.000000	0.000000	3.000000	51.000000	0.000000
21332.376781	-0.185410	0.527505	0.231576	75.906151	83.153908	116.235535	-3.854415	0.000000	3.184884	0.000000	0.000000	0.000000	-0.723909	-0.069909	-0.678892	0.000000	0.000000	3.000000	51.000000	0.000000
21332.380114	-0.185410	0.527505	0.231576	75.873978	82.710327	115.808197	-3.882697	0.000000	3.150343	0.000000	0.000000	0.000000	-0.723909	-0.069909	-0.678892	0.000000	0.000000	3.000000	51.000000	0.000000
21332.383447	-0.187834	0.527290	0.229274	75.873978	82.710327	115.808197	-3.882697	0.000000	3.150343	0.000000	0.000000	0.000000	-0.727239	-0.064574	-0.690662	0.000000	0.000000	3.000000	51.000000	0.000000
21332.386781	-0.187834	0.527290	0.229274	75.873978	82.710327	115.808197	-3.882697	0.000000	3.150343	0.000000	0.000000	0.000000	-0.727239	-0.064574	-0.690662	0.000000	0.000000	3.000000	51.000000	0.000000
21332.390114	-0.187834	0.527290	0.229274	75.750168	82.086540	115.343636	-3.910921	0.000000	3.115237	0.000000	0.000000	0.000000	-0.727239	-0.064574	-0.690662	0.000000	0.000000	3.000000	51.000000	0.000000
21332.393447	-0.190161	0.527166	0.226922	75.750168	82.086540	115.343636	-3.910921	0.000000	3.115237	0.000000	0.000000	0.000000	-0.698028	-0.036973	-0.705599	0.000000	0.000000	3.000000	51.000000	0.000000
21332.396781	-0.190161	0.527166	0.226922	75.750168	82.086540	115.343636	-3.910921	0.000000	3.115237	0.000000	0.000000	0.000000	-0.698028	-0.036973	-0.705599	0.000000	0.000000	3.000000	51.000000	0.000000
21332.400114	-0.190161	0.527166	0.226922	75.526146	81.339005	114.801178	-3.938583	0.000000	3.080189	0.000000	0.000000	0.000000	-0.698028	-0.036973	-0.705599	0.000000	0.000000	3.000000	51.000000	0.000000
21332.403447	-0.192428	0.527078	0.224532	75.526146	81.339005	114.801178	-3.938583	0.000000	3.080189	0.000000	0.000000	0.000000	-0.680215	-0.026490	-0.716954	0.000000	0.000000	3.000000	51.000000	0.000000
21332.406781	-0.192428	0.527078	0.224532	75.526146	81.339005	114.801178	-3.938583	0.000000	3.080189	0.000000	0.000000	0.000000	-0.680215	-0.026490	-0.716954	0.000000	0.000000	3.000000	51.000000	0.000000
21332.410114	-0.192428	0.527078	0.224532	75.272705	80.652298	114.250038	-3.965825	0.000000	3.045035	0.000000	0.000000	0.000000	-0.680215	-0.026490	-0.716954	0.000000	0.000000	3.000000	51.000000	0.000000
21332.413447	-0.194600	0.527004	0.222100	75.272705	80.652298	114.250038	-3.965825	0.000000	3.045035	0.000000	0.000000	0.000000	-0.651505	-0.022401	-0.729436	0.000000	0.000000	3.000000	51.000000	0.000000
21332.416781	-0.194600	0.527004	0.222100	75.272705	80.652298	114.250038	-3.965825	0.000000	3.045035	0.000000	0.000000	0.000000	-0.651505	-0.022401	-0.729436	0.000000	0.000000	3.000000	51.000000	0.000000
21332.420114	-0.194600	0.527004	0.222100	75.067451	80.083023	113.790825	-3.992503	0.000000	3.009970	0.000000	0.000000	0.000000	-0.651505	-0.022401	-0.729436	0.000000	0.000000	3.000000	51.000000	0.000000
21332.423447	-0.196698	0.526978	0.219585	75.067451	80.083023	113.790825	-3.992503	0.000000	3.009970	0.000000	0.000000	0.000000	-0.629467	-0.007741	-0.754748	0.000000	0.000000	3.000000	51.000000	0.000000
21332.426781	-0.196698	0.526978	0.219585	75.067451	80.083023	113.790825	-3.992503	0.000000	3.009970	0.000000	0.000000	0.000000	-0.629467	-0.007741	-0.754748	0.000000	0.000000	3.000000	51.000000	0.000000
21332.430114	-0.196698	0.526978	0.219585	74.953796	79.680283	113.490715	-4.019028	0.000000	2.974460	0.000000	0.000000	0.000000	-0.629467	-0.007741	-0.754748	0.000000	0.000000	3.000000	51.000000	0.000000
21332.433447	-0.198723	0.526962	0.216988	74.953796	79.680283	113.490715	-4.019028	0.000000	2.974460	0.000000	0.000000	0.000000	-0.607473	-0.004778	-0.779028	0.000000	0.000000	3.000000	51.000000	0.000000
21332.436781	-0.198723	0.526962	0.216988	74.953796	79.680283	113.490715	-4.019028	0.000000	2.974460	0.000000	0.000000	0.000000	-0.607473	-0.004778	-0.779028	0.000000	0.000000	3.000000	51.000000	0.000000
21332.440114	-0.198723	0.526962	0.216988	74.947426	79.357132	113.140884	-4.045388	0.000000	2.938509	0.000000	0.000000	0.000000	-0.607473	-0.004778	-0.779028	0.000000	0.000000	3.000000	51.000000	0.000000
21332.443447	-0.200609	0.526994	0.214325	74.947426	79.357132	113.140884	-4.045388	0.000000	2.938509	0.000000	0.000000	0.000000	-0.565765	0.009573	-0.798736	0.000000	0.000000	3.000000	51.000000	0.000000
21332.446781	-0.200609	0.526994	0.214325	74.947426	79.357132	113.140884	-4.045388	0.000000	2.938509	0.000000	0.000000	0.000000	-0.565765	0.009573	-0.798736	0.000000	0.000000	3.000000	51.000000	0.000000
21332.450114	-0.200609	0.526994	0.214325	74.990456	78.909073	112.686584	-4.071198	0.000000	2.902645	0.000000	0.000000	0.000000	-0.565765	0.009573	-0.798736	0.000000	0.000000	3.000000	51.000000	0.000000
21332.453447	-0.202383	0.527052	0.211574	74.990456	78.909073	112.686584	-4.071198	0.000000	2.902645	0.000000	0.000000	0.000000	-0.532327	0.017530	-0.825294	0.000000	0.000000	3.000000	51.000000	0.000000
21332.456781	-0.202383	0.527052	0.211574	74.990456	78.909073	112.686584	-4.071198	0.000000	2.902645	0.000000	0.000000	0.000000	-0.532327	0.017530	-0.825294	0.000000	0.000000	3.000000	51.000000	0.000000
21332.460114	-0.202383	0.527052	0.211574	75.027893	78.165306	112.090004	-4.096757	0.000000	2.866458	0.000000	0.000000	0.000000	-0.532327	0.017530	-0.825294	0.000000	0.000000	3.000000	51.000000	0.000000
21332.463447	-0.204069	0.527163	0.208809	75.027893	78.165306	112.090004	-4.096757	0.000000	2.866458	0.000000	0.000000	0.000000	-0.505543	0.033404	-0.829523	0.000000	0.000000	3.000000	51.000000	0.000000
21332.466781	-0.204069	0.527163	0.208809	75.027893	78.165306	112.090004	-4.096757	0.000000	2.866458	0.000000	0.000000	0.000000	-0.505543	0.033404	-0.829523	0.000000	0.000000	3.000000	51.000000	0.000000
21332.470114	-0.204069	0.527163	0.208809	75.039284	77.184128	111.274567	-4.121713	0.000000	2.830455	0.000000	0.000000	0.000000	-0.505543	0.033404	-0.829523	0.000000	0.000000	3.000000	51.000000	0.000000
21332.473447	-0.205656	0.527286	0.206004	75.039284	77.184128	111.274567	-4.121713	0.000000	2.830455	0.000000	0.000000	0.000000	-0.476372	0.036769	-0.841723	0.000000	0.000000	3.000000	51.000000	0.000000
21332.476781	-0.205656	0.527286	0.206004	75.039284	77.184128	111.274567	-4.121713	0.000000	2.830455	0.000000	0.000000	0.000000	-0.476372	0.036769	-0.841723	0.000000	0.000000	3.000000	51.000000	0.000000
21332.480114	-0.205656	0.527286	0.206004	75.005920	76.103256	110.435783	-4.146220	0.000000	2.794433	0.000000	0.000000	0.000000	-0.476372	0.036769	-0.841723	0.000000	0.000000	3.000000	51.000000	0.000000
21332.483447	-0.207210	0.527419	0.203138	75.005920	76.103256	110.435783	-4.146220	0.000000	2.794433	0.000000	0.000000	0.000000	-0.466020	0.040014	-0.859787	0.000000	0.000000	3.000000	51.000000	0.000000
21332.486781	-0.207210	0.527419	0.203138	75.005920	76.103256	110.435783	-4.146220	0.000000	2.794433	0.000000	0.000000	0.000000	-0.466020	0.040014	-0.859787	0.000000	0.000000	3.000000	51.000000	0.000000
21332.490114	-0.207210	0.527419	0.203138	74.913261	74.985886	109.608528	-4.170679	0.000000	2.757796	0.000000	0.000000	0.000000	-0.466020	0.040014	-0.859787	0.000000	0.000000	3.000000	51.000000	0.000000
21332.493447	-0.208728	0.527563	0.200211	74.913261	74.985886	109.608528	-4.170679	0.000000	2.757796	0.000000	0.000000	0.000000	-0.455442	0.043190	-0.877945	0.000000	0.000000	3.000000	51.000000	0.000000
21332.496781	-0.208728	0.527563	0.200211	74.913261	74.985886	109.608528	-4.170679	0.000000	2.757796	0.000000	0.000000	0.000000	-0.455442	0.043190	-0.877945	0.000000	0.000000	3.000000	51.000000	0.000000
21332.500114	-0.208728	0.527563	0.200211	74.771217	73.925491	108.821381	-4.195085	0.000000	2.720527	0.000000	0.000000	0.000000	-0.455442	0.043190	-0.877945	0.000000	0.000000	3.000000	51.000000	0.000000
21332.503447	-0.210211	0.527680	0.197228	74.771217	73.925491	108.821381	-4.195085	0.000000	2.720527	0.000000	0.000000	0.000000	-0.444982	0.034961	-0.895102	0.000000	0.000000	3.000000	51.000000	0.000000
21332.506781	-0.210211	0.527680	0.197228	74.771217	73.925491	108.821381	-4.195085	0.000000	2.720527	0.000000	0.000000	0.000000	-0.444982	0.034961	-0.895102	0.000000	0.000000	3.000000	51.000000	0.000000
21332.510114	-0.210211	0.527680	0.197228	74.574608	72.944588	108.041977	-4.219414	0.000000	2.682638	0.000000	0.000000	0.000000	-0.444982	0.034961	-0.895102	0.000000	0.000000	3.000000	51.000000	0.000000
21332.513447	-0.211639	0.527762	0.194124	74.574608	72.944588	108.041977	-4.219414	0.000000	2.682638	0.000000	0.000000	0.000000	-0.428237	0.024759	-0.931009	0.000000	0.000000	3.000000	51.000000	0.000000
21332.516781	-0.211639	0.527762	0.194124	74.574608	72.944588	108.041977	-4.219414	0.000000	2.682638	0.000000	0.000000	0.000000	-0.428237	0.024759	-0.931009	0.000000	0.000000	3.000000	51.000000	0.000000
21332.520114	-0.211639	0.527762	0.194124	74.340294	72.059296	107.170013	-4.243966	0.000000	2.643626	0.000000	0.000000	0.000000	-0.428237	0.024759	-0.931009	0.000000	0.000000	3.000000	51.000000	0.000000
21332.523447	-0.212997	0.527855	0.190969	74.340294	72.059296	107.170013	-4.243966	0.000000	2.643626	0.000000	0.000000	0.000000	-0.407556	0.027697	-0.946569	0.000000	0.000000	3.000000	51.000000	0.000000
21332.526781	-0.212997	0.527855	0.190969	74.340294	72.059296	107.170013	-4.243966	0.000000	2.643626	0.000000	0.000000	0.000000	-0.407556	0.027697	-0.946569	0.000000	0.000000	3.000000	51.000000	0.000000
21332.530114	-0.212997	0.527855	0.190969	74.079399	71.218651	106.228752	-4.268271	0.000000	2.604200	0.000000	0.000000	0.000000	-0.407556	0.027697	-0.946569	0.000000	0.000000	3.000000	51.000000	0.000000
21332.533447	-0.214308	0.527916	0.187724	74.079399	71.218651	106.228752	-4.268271	0.000000	2.604200	0.000000	0.000000	0.000000	-0.393190	0.018364	-0.973512	0.000000	0.000000	3.000000	51.000000	0.000000
21332.536781	-0.214308	0.527916	0.187724	74.079399	71.218651	106.228752	-4.268271	0.000000	2.604200	0.000000	0.000000	0.000000	-0.393190	0.018364	-0.973512	0.000000	0.000000	3.000000	51.000000	0.000000
21332.540114	-0.214308	0.527916	0.187724	73.811554	70.316658	105.418709	-4.292643	0.000000	2.563829	0.000000	0.000000	0.000000	-0.393190	0.018364	-0.973512	0.000000	0.000000	3.000000	51.000000	0.000000
21332.543447	-0.215589	0.527990	0.184448	73.811554	70.316658	105.418709	-4.292643	0.000000	2.563829	0.000000	0.000000	0.000000	-0.384435	0.022211	-0.982900	0.000000	0.000000	3.000000	51.000000	0.000000
21332.546781	-0.215589	0.527990	0.184448	73.811554	70.316658	105.418709	-4.292643	0.000000	2.563829	0.000000	0.000000	0.000000	-0.384435	0.022211	-0.982900	0.000000	0.000000	3.000000	51.000000	0.000000
21332.550114	-0.215589	0.527990	0.184448	73.532234	69.217094	104.690971	-4.316787	0.000000	2.522965	0.000000	0.000000	0.000000	-0.384435	0.022211	-0.982900	0.000000	0.000000	3.000000	51.000000	0.000000
21332.553447	-0.216793	0.528043	0.181196	73.532234	69.217094	104.690971	-4.316787	0.000000	2.522965	0.000000	0.000000	0.000000	-0.360973	0.015969	-0.975536	0.000000	0.000000	3.000000	51.000000	0.000000
21332.556781	-0.216793	0.528043	0.181196	73.532234	69.217094	104.690971	-4.316787	0.000000	2.522965	0.000000	0.000000	0.000000	-0.360973	0.015969	-0.975536	0.000000	0.000000	3.000000	51.000000	0.000000
21332.560114	-0.216793	0.528043	0.181196	73.244949	67.955414	103.792320	-4.340203	0.000000	2.482465	0.000000	0.000000	0.000000	-0.360973	0.015969	-0.975536	0.000000	0.000000	3.000000	51.000000	0.000000
21332.563447	-0.217954	0.528096	0.177973	73.244949	67.955414	103.792320	-4.340203	0.000000	2.482465	0.000000	0.000000	0.000000	-0.348327	0.015839	-0.966869	0.000000	0.000000	3.000000	51.000000	0.000000
21332.566781	-0.217954	0.528096	0.177973	73.244949	67.955414	103.792320	-4.340203	0.000000	2.482465	0.000000	0.000000	0.000000	-0.348327	0.015839	-0.966869	0.000000	0.000000	3.000000	51.000000	0.000000
21332.570114	-0.217954	0.528096	0.177973	72.966103	66.711876	102.767769	-4.363005	0.000000	2.442169	0.000000	0.000000	0.000000	-0.348327	0.015839	-0.966869	0.000000	0.000000	3.000000	51.000000	0.000000
21332.573447	-0.218949	0.528128	0.174807	72.966103	66.711876	102.767769	-4.363005	0.000000	2.442169	0.000000	0.000000	0.000000	-0.298464	0.009701	-0.949735	0.000000	0.000000	3.000000	51.000000	0.000000
21332.576781	-0.218949	0.528128	0.174807	72.966103	66.711876	102.767769	-4.363005	0.000000	2.442169	0.000000	0.000000	0.000000	-0.298464	0.009701	-0.949735	0.000000	0.000000	3.000000	51.000000	0.000000
21332.580114	-0.218949	0.528128	0.174807	72.740738	65.643768	101.832253	-4.384642	0.000000	2.403104	0.000000	0.000000	0.000000	-0.298464	0.009701	-0.949735	0.000000	0.000000	3.000000	51.000000	0.000000
21332.583447	-0.219823	0.528117	0.171633	72.740738	65.643768	101.832253	-4.384642	0.000000	2.403104	0.000000	0.000000	0.000000	-0.262405	-0.003451	-0.952374	0.000000	0.000000	3.000000	51.000000	0.000000
21332.586781	-0.219823	0.528117	0.171633	72.740738	65.643768	101.832253	-4.384642	0.000000	2.403104	0.000000	0.000000	0.000000	-0.262405	-0.003451	-0.952374	0.000000	0.000000	3.000000	51.000000	0.000000
21332.590114	-0.219823	0.528117	0.171633	72.585686	64.783447	101.128998	-4.405686	0.000000	2.364303	0.000000	0.000000	0.000000	-0.262405	-0.003451	-0.952374	0.000000	0.000000	3.000000	51.000000	0.000000
21332.593447	-0.220602	0.528078	0.168421	72.585686	64.783447	101.128998	-4.405686	0.000000	2.364303	0.000000	0.000000	0.000000	-0.233633	-0.011554	-0.963452	0.000000	0.000000	3.000000	51.000000	0.000000
21332.596781	-0.220602	0.528078	0.168421	72.585686	64.783447	101.128998	-4.405686	0.000000	2.364303	0.000000	0.000000	0.000000	-0.233633	-0.011554	-0.963452	0.000000	0.000000	3.000000	51.000000	0.000000
21332.600114	-0.220602	0.528078	0.168421	72.491844	64.143715	100.641640	-4.426393	0.000000	2.325305	0.000000	0.000000	0.000000	-0.233633	-0.011554	-0.963452	0.000000	0.000000	3.000000	51.000000	0.000000
21332.603447	-0.221215	0.528009	0.165161	72.491844	64.143715	100.641640	-4.426393	0.000000	2.325305	0.000000	0.000000	0.000000	-0.183783	-0.020785	-0.977933	0.000000	0.000000	3.000000	51.000000	0.000000
21332.606781	-0.221215	0.528009	0.165161	72.491844	64.143715	100.641640	-4.426393	0.000000	2.325305	0.000000	0.000000	0.000000	-0.183783	-0.020785	-0.977933	0.000000	0.000000	3.000000	51.000000	0.000000
21332.610114	-0.221215	0.528009	0.165161	72.413345	63.672020	100.383812	-4.446635	0.000000	2.286358	0.000000	0.000000	0.000000	-0.183783	-0.020785	-0.977933	0.000000	0.000000	3.000000	51.000000	0.000000
21332.613447	-0.221715	0.527889	0.161817	72.413345	63.672020	100.383812	-4.446635	0.000000	2.286358	0.000000	0.000000	0.000000	-0.150254	-0.035914	-1.003161	0.000000	0.000000	3.000000	51.000000	0.000000
21332.616781	-0.221715	0.527889	0.161817	72.413345	63.672020	100.383812	-4.446635	0.000000	2.286358	0.000000	0.000000	0.000000	-0.150254	-0.035914	-1.003161	0.000000	0.000000	3.000000	51.000000	0.000000
21332.620114	-0.221715	0.527889	0.161817	72.317886	63.344959	100.238579	-4.466794	0.000000	2.246721	0.000000	0.000000	0.000000	-0.150254	-0.035914	-1.003161	0.000000	0.000000	3.000000	51.000000	0.000000
21332.623447	-0.222097	0.527763	0.158460	72.317886	63.344959	100.238579	-4.466794	0.000000	2.246721	0.000000	0.000000	0.000000	-0.114488	-0.038057	-1.007132	0.000000	0.000000	3.000000	51.000000	0.000000
21332.626781	-0.222097	0.527763	0.158460	72.317886	63.344959	100.238579	-4.466794	0.000000	2.246721	0.000000	0.000000	0.000000	-0.114488	-0.038057	-1.007132	0.000000	0.000000	3.000000	51.000000	0.000000
21332.630114	-0.222097	0.527763	0.158460	72.176903	63.038788	100.043137	-4.486464	0.000000	2.207180	0.000000	0.000000	0.000000	-0.114488	-0.038057	-1.007132	0.000000	0.000000	3.000000	51.000000	0.000000
21332.633447	-0.222348	0.527652	0.155147	72.176903	63.038788	100.043137	-4.486464	0.000000	2.207180	0.000000	0.000000	0.000000	-0.075432	-0.033184	-0.993853	0.000000	0.000000	3.000000	51.000000	0.000000
21332.636781	-0.222348	0.527652	0.155147	72.176903	63.038788	100.043137	-4.486464	0.000000	2.207180	0.000000	0.000000	0.000000	-0.075432	-0.033184	-0.993853	0.000000	0.000000	3.000000	51.000000	0.000000
21332.640114	-0.222348	0.527652	0.155147	71.979912	62.686363	99.862991	-4.505322	0.000000	2.168427	0.000000	0.000000	0.000000	-0.075432	-0.033184	-0.993853	0.000000	0.000000	3.000000	51.000000	0.000000
21332.643447	-0.222441	0.527593	0.151886	71.979912	62.686363	99.862991	-4.505322	0.000000	2.168427	0.000000	0.000000	0.000000	-0.027896	-0.017739	-0.978343	0.000000	0.000000	3.000000	51.000000	0.000000
21332.646781	-0.222441	0.527593	0.151886	71.979912	62.686363	99.862991	-4.505322	0.000000	2.168427	0.000000	0.000000	0.000000	-0.027896	-0.017739	-0.978343	0.000000	0.000000	3.000000	51.000000	0.000000
21332.650114	-0.222441	0.527593	0.151886	71.765137	62.148602	99.489555	-4.523287	0.000000	2.130697	0.000000	0.000000	0.000000	-0.027896	-0.017739	-0.978343	0.000000	0.000000	3.000000	51.000000	0.000000
21332.653447	-0.222403	0.527592	0.148743	71.765137	62.148602	99.489555	-4.523287	0.000000	2.130697	0.000000	0.000000	0.000000	0.011672	-0.000239	-0.943010	0.000000	0.000000	3.000000	51.000000	0.000000
21332.656781	-0.222403	0.527592	0.148743	71.765137	62.148602	99.489555	-4.523287	0.000000	2.130697	0.000000	0.000000	0.000000	0.011672	-0.000239	-0.943010	0.000000	0.000000	3.000000	51.000000	0.000000
21332.660114	-0.222403	0.527592	0.148743	71.563423	61.380665	98.831490	-4.540110	0.000000	2.094614	0.000000	0.000000	0.000000	0.011672	-0.000239	-0.943010	0.000000	0.000000	3.000000	51.000000	0.000000
21332.663447	-0.222217	0.527626	0.145671	71.563423	61.380665	98.831490	-4.540110	0.000000	2.094614	0.000000	0.000000	0.000000	0.055618	0.010137	-0.921642	0.000000	0.000000	3.000000	51.000000	0.000000
21332.666781	-0.222217	0.527626	0.145671	71.563423	61.380665	98.831490	-4.540110	0.000000	2.094614	0.000000	0.000000	0.000000	0.055618	0.010137	-0.921642	0.000000	0.000000	3.000000	51.000000	0.000000
21332.670114	-0.222217	0.527626	0.145671	71.386444	60.444080	97.979424	-4.556040	0.000000	2.059734	0.000000	0.000000	0.000000	0.055618	0.010137	-0.921642	0.000000	0.000000	3.000000	51.000000	0.000000
21332.673447	-0.221853	0.527709	0.142662	71.386444	60.444080	97.979424	-4.556040	0.000000	2.059734	0.000000	0.000000	0.000000	0.109399	0.025048	-0.902512	0.000000	0.000000	3.000000	51.000000	0.000000
21332.676781	-0.221853	0.527709	0.142662	71.386444	60.444080	97.979424	-4.556040	0.000000	2.059734	0.000000	0.000000	0.000000	0.109399	0.025048	-0.902512	0.000000	0.000000	3.000000	51.000000	0.000000
21332.680114	-0.221853	0.527709	0.142662	71.252106	59.484261	97.153244	-4.571075	0.000000	2.026147	0.000000	0.000000	0.000000	0.109399	0.025048	-0.902512	0.000000	0.000000	3.000000	51.000000	0.000000
21332.683447	-0.221269	0.527873	0.139691	71.252106	59.484261	97.153244	-4.571075	0.000000	2.026147	0.000000	0.000000	0.000000	0.174990	0.049013	-0.891305	0.000000	0.000000	3.000000	51.000000	0.000000
21332.686781	-0.221269	0.527873	0.139691	71.252106	59.484261	97.153244	-4.571075	0.000000	2.026147	0.000000	0.000000	0.000000	0.174990	0.049013	-0.891305	0.000000	0.000000	3.000000	51.000000	0.000000
21332.690114	-0.221269	0.527873	0.139691	71.167679	58.521027	96.428635	-4.585302	0.000000	1.993740	0.000000	0.000000	0.000000	0.174990	0.049013	-0.891305	0.000000	0.000000	3.000000	51.000000	0.000000
21332.693447	-0.220477	0.528099	0.136775	71.167679	58.521027	96.428635	-4.585302	0.000000	1.993740	0.000000	0.000000	0.000000	0.237674	0.067969	-0.874766	0.000000	0.000000	3.000000	51.000000	0.000000
21332.696781	-0.220477	0.528099	0.136775	71.167679	58.521027	96.428635	-4.585302	0.000000	1.993740	0.000000	0.000000	0.000000	0.237674	0.067969	-0.874766	0.000000	0.000000	3.000000	51.000000	0.000000
21332.700114	-0.220477	0.528099	0.136775	71.166893	57.596283	95.694328	-4.598690	0.000000	1.962662	0.000000	0.000000	0.000000	0.237674	0.067969	-0.874766	0.000000	0.000000	3.000000	51.000000	0.000000
21332.703447	-0.219439	0.528350	0.133894	71.166893	57.596283	95.694328	-4.598690	0.000000	1.962662	0.000000	0.000000	0.000000	0.311237	0.075112	-0.864298	0.000000	0.000000	3.000000	51.000000	0.000000
21332.706781	-0.219439	0.528350	0.133894	71.166893	57.596283	95.694328	-4.598690	0.000000	1.962662	0.000000	0.000000	0.000000	0.311237	0.075112	-0.864298	0.000000	0.000000	3.000000	51.000000	0.000000
21332.710114	-0.219439	0.528350	0.133894	71.243591	56.694950	94.896713	-4.611301	0.000000	1.932847	0.000000	0.000000	0.000000	0.311237	0.075112	-0.864298	0.000000	0.000000	3.000000	51.000000	0.000000
21332.713447	-0.218221	0.528642	0.131041	71.243591	56.694950	94.896713	-4.611301	0.000000	1.932847	0.000000	0.000000	0.000000	0.365440	0.087754	-0.856019	0.000000	0.000000	3.000000	51.000000	0.000000
21332.716781	-0.218221	0.528642	0.131041	71.243591	56.694950	94.896713	-4.611301	0.000000	1.932847	0.000000	0.000000	0.000000	0.365440	0.087754	-0.856019	0.000000	0.000000	3.000000	51.000000	0.000000
21332.720114	-0.218221	0.528642	0.131041	71.317879	55.783352	94.074020	-4.623346	0.000000	1.903858	0.000000	0.000000	0.000000	0.365440	0.087754	-0.856019	0.000000	0.000000	3.000000	51.000000	0.000000
21332.723447	-0.216837	0.528885	0.128162	71.317879	55.783352	94.074020	-4.623346	0.000000	1.903858	0.000000	0.000000	0.000000	0.415217	0.072740	-0.863664	0.000000	0.000000	3.000000	51.000000	0.000000
21332.726781	-0.216837	0.528885	0.128162	71.317879	55.783352	94.074020	-4.623346	0.000000	1.903858	0.000000	0.000000	0.000000	0.415217	0.072740	-0.863664	0.000000	0.000000	3.000000	51.000000	0.000000
21332.730114	-0.216837	0.528885	0.128162	71.389198	54.792187	93.168213	-4.635149	0.000000	1.874940	0.000000	0.000000	0.000000	0.415217	0.072740	-0.863664	0.000000	0.000000	3.000000	51.000000	0.000000
21332.733447	-0.215307	0.529160	0.125220	71.389198	54.792187	93.168213	-4.635149	0.000000	1.874940	0.000000	0.000000	0.000000	0.459029	0.082561	-0.882776	0.000000	0.000000	3.000000	51.000000	0.000000
21332.736781	-0.215307	0.529160	0.125220	71.389198	54.792187	93.168213	-4.635149	0.000000	1.874940	0.000000	0.000000	0.000000	0.459029	0.082561	-0.882776	0.000000	0.000000	3.000000	51.000000	0.000000
21332.740114	-0.215307	0.529160	0.125220	71.459145	53.617752	92.082832	-4.646959	0.000000	1.845472	0.000000	0.000000	0.000000	0.459029	0.082561	-0.882776	0.000000	0.000000	3.000000	51.000000	0.000000
21332.743447	-0.213630	0.529380	0.122203	71.459145	53.617752	92.082832	-4.646959	0.000000	1.845472	0.000000	0.000000	0.000000	0.503266	0.066067	-0.904839	0.000000	0.000000	3.000000	51.000000	0.000000
21332.746781	-0.213630	0.529380	0.122203	71.459145	53.617752	92.082832	-4.646959	0.000000	1.845472	0.000000	0.000000	0.000000	0.503266	0.066067	-0.904839	0.000000	0.000000	3.000000	51.000000	0.000000
21332.750114	-0.213630	0.529380	0.122203	71.509132	52.060806	90.632790	-4.658836	0.000000	1.815281	0.000000	0.000000	0.000000	0.503266	0.066067	-0.904839	0.000000	0.000000	3.000000	51.000000	0.000000
21332.753447	-0.211768	0.529602	0.119177	71.509132	52.060806	90.632790	-4.658836	0.000000	1.815281	0.000000	0.000000	0.000000	0.558392	0.066627	-0.907812	0.000000	0.000000	3.000000	51.000000	0.000000
21332.756781	-0.211768	0.529602	0.119177	71.509132	52.060806	90.632790	-4.658836	0.000000	1.815281	0.000000	0.000000	0.000000	0.558392	0.066627	-0.907812	0.000000	0.000000	3.000000	51.000000	0.000000
21332.760114	-0.211768	0.529602	0.119177	71.512154	50.098976	88.808937	-4.670400	0.000000	1.785320	0.000000	0.000000	0.000000	0.558392	0.066627	-0.907812	0.000000	0.000000	3.000000	51.000000	0.000000
21332.763447	-0.209764	0.529863	0.116160	71.512154	50.098976	88.808937	-4.670400	0.000000	1.785320	0.000000	0.000000	0.000000	0.601209	0.078315	-0.905223	0.000000	0.000000	3.000000	51.000000	0.000000
21332.766781	-0.209764	0.529863	0.116160	71.512154	50.098976	88.808937	-4.670400	0.000000	1.785320	0.000000	0.000000	0.000000	0.601209	0.078315	-0.905223	0.000000	0.000000	3.000000	51.000000	0.000000
21332.770114	-0.209764	0.529863	0.116160	71.456703	47.945038	86.821991	-4.681653	0.000000	1.755596	0.000000	0.000000	0.000000	0.601209	0.078315	-0.905223	0.000000	0.000000	3.000000	51.000000	0.000000
21332.773447	-0.207601	0.530115	0.113182	71.456703	47.945038	86.821991	-4.681653	0.000000	1.755596	0.000000	0.000000	0.000000	0.648968	0.075453	-0.893296	0.000000	0.000000	3.000000	51.000000	0.000000
21332.776781	-0.207601	0.530115	0.113182	71.456703	47.945038	86.821991	-4.681653	0.000000	1.755596	0.000000	0.000000	0.000000	0.648968	0.075453	-0.893296	0.000000	0.000000	3.000000	51.000000	0.000000
21332.780114	-0.207601	0.530115	0.113182	71.349419	45.687897	84.750832	-4.692430	0.000000	1.726588	0.000000	0.000000	0.000000	0.648968	0.075453	-0.893296	0.000000	0.000000	3.000000	51.000000	0.000000
21332.783447	-0.205247	0.530371	0.110233	71.349419	45.687897	84.750832	-4.692430	0.000000	1.726588	0.000000	0.000000	0.000000	0.706095	0.076843	-0.884756	0.000000	0.000000	3.000000	51.000000	0.000000
21332.786781	-0.205247	0.530371	0.110233	71.349419	45.687897	84.750832	-4.692430	0.000000	1.726588	0.000000	0.000000	0.000000	0.706095	0.076843	-0.884756	0.000000	0.000000	3.000000	51.000000	0.000000
21332.790114	-0.205247	0.530371	0.110233	71.233467	43.452835	82.675613	-4.702745	0.000000	1.698290	0.000000	0.000000	0.000000	0.706095	0.076843	-0.884756	0.000000	0.000000	3.000000	51.000000	0.000000
21332.793447	-0.202774	0.530627	0.107246	71.233467	43.452835	82.675613	-4.702745	0.000000	1.698290	0.000000	0.000000	0.000000	0.741946	0.076764	-0.896146	0.000000	0.000000	3.000000	51.000000	0.000000
21332.796781	-0.202774	0.530627	0.107246	71.233467	43.452835	82.675613	-4.702745	0.000000	1.698290	0.000000	0.000000	0.000000	0.741946	0.076764	-0.896146	0.000000	0.000000	3.000000	51.000000	0.000000
21332.800114	-0.202774	0.530627	0.107246	71.123123	41.293713	80.632965	-4.713070	0.000000	1.669423	0.000000	0.000000	0.000000	0.741946	0.076764	-0.896146	0.000000	0.000000	3.000000	51.000000	0.000000
21332.803447	-0.200192	0.530835	0.104242	71.123123	41.293713	80.632965	-4.713070	0.000000	1.669423	0.000000	0.000000	0.000000	0.774727	0.062511	-0.901190	0.000000	0.000000	3.000000	51.000000	0.000000
21332.806781	-0.200192	0.530835	0.104242	71.123123	41.293713	80.632965	-4.713070	0.000000	1.669423	0.000000	0.000000	0.000000	0.774727	0.062511	-0.901190	0.000000	0.000000	3.000000	51.000000	0.000000
21332.810114	-0.200192	0.530835	0.104242	71.037407	39.280624	78.679962	-4.723325	0.000000	1.640182	0.000000	0.000000	0.000000	0.774727	0.062511	-0.901190	0.000000	0.000000	3.000000	51.000000	0.000000
21332.813447	-0.197495	0.531010	0.101200	71.037407	39.280624	78.679962	-4.723325	0.000000	1.640182	0.000000	0.000000	0.000000	0.808998	0.052513	-0.912673	0.000000	0.000000	3.000000	51.000000	0.000000
21332.816781	-0.197495	0.531010	0.101200	71.037407	39.280624	78.679962	-4.723325	0.000000	1.640182	0.000000	0.000000	0.000000	0.808998	0.052513	-0.912673	0.000000	0.000000	3.000000	51.000000	0.000000
21332.820114	-0.197495	0.531010	0.101200	70.959328	37.439461	76.858109	-4.733614	0.000000	1.610248	0.000000	0.000000	0.000000	0.808998	0.052513	-0.912673	0.000000	0.000000	3.000000	51.000000	0.000000
21332.823447	-0.194639	0.531170	0.098151	70.959328	37.439461	76.858109	-4.733614	0.000000	1.610248	0.000000	0.000000	0.000000	0.856787	0.048060	-0.914515	0.000000	0.000000	3.000000	51.000000	0.000000
21332.826781	-0.194639	0.531170	0.098151	70.959328	37.439461	76.858109	-4.733614	0.000000	1.610248	0.000000	0.000000	0.000000	0.856787	0.048060	-0.914515	0.000000	0.000000	3.000000	51.000000	0.000000
21332.830114	-0.194639	0.531170	0.098151	70.862732	35.746483	75.170601	-4.743714	0.000000	1.580246	0.000000	0.000000	0.000000	0.856787	0.048060	-0.914515	0.000000	0.000000	3.000000	51.000000	0.000000
21332.833447	-0.191652	0.531325	0.095166	70.862732	35.746483	75.170601	-4.743714	0.000000	1.580246	0.000000	0.000000	0.000000	0.896241	0.046412	-0.895741	0.000000	0.000000	3.000000	51.000000	0.000000
21332.836781	-0.191652	0.531325	0.095166	70.862732	35.746483	75.170601	-4.743714	0.000000	1.580246	0.000000	0.000000	0.000000	0.896241	0.046412	-0.895741	0.000000	0.000000	3.000000	51.000000	0.000000
21332.840114	-0.191652	0.531325	0.095166	70.757156	34.226391	73.637474	-4.753352	0.000000	1.551014	0.000000	0.000000	0.000000	0.896241	0.046412	-0.895741	0.000000	0.000000	3.000000	51.000000	0.000000
21332.843447	-0.188568	0.531461	0.092252	70.757156	34.226391	73.637474	-4.753352	0.000000	1.551014	0.000000	0.000000	0.000000	0.925025	0.040788	-0.874209	0.000000	0.000000	3.000000	51.000000	0.000000
21332.846781	-0.188568	0.531461	0.092252	70.757156	34.226391	73.637474	-4.753352	0.000000	1.551014	0.000000	0.000000	0.000000	0.925025	0.040788	-0.874209	0.000000	0.000000	3.000000	51.000000	0.000000
21332.850114	-0.188568	0.531461	0.092252	70.648415	32.847572	72.228676	-4.762553	0.000000	1.522527	0.000000	0.000000	0.000000	0.925025	0.040788	-0.874209	0.000000	0.000000	3.000000	51.000000	0.000000
21332.853447	-0.185424	0.531566	0.089419	70.648415	32.847572	72.228676	-4.762553	0.000000	1.522527	0.000000	0.000000	0.000000	0.943390	0.031348	-0.849656	0.000000	0.000000	3.000000	51.000000	0.000000
21332.856781	-0.185424	0.531566	0.089419	70.648415	32.847572	72.228676	-4.762553	0.000000	1.522527	0.000000	0.000000	0.000000	0.943390	0.031348	-0.849656	0.000000	0.000000	3.000000	51.000000	0.000000
21332.860114	-0.185424	0.531566	0.089419	70.548752	31.631386	70.959412	-4.771330	0.000000	1.494794	0.000000	0.000000	0.000000	0.943390	0.031348	-0.849656	0.000000	0.000000	3.000000	51.000000	0.000000
21332.863447	-0.182213	0.531653	0.086649	70.548752	31.631386	70.959412	-4.771330	0.000000	1.494794	0.000000	0.000000	0.000000	0.963358	0.026131	-0.831253	0.000000	0.000000	3.000000	51.000000	0.000000
21332.866781	-0.182213	0.531653	0.086649	70.548752	31.631386	70.959412	-4.771330	0.000000	1.494794	0.000000	0.000000	0.000000	0.963358	0.026131	-0.831253	0.000000	0.000000	3.000000	51.000000	0.000000
21332.870114	-0.182213	0.531653	0.086649	70.458504	30.580484	69.835724	-4.779780	0.000000	1.467551	0.000000	0.000000	0.000000	0.963358	0.026131	-0.831253	0.000000	0.000000	3.000000	51.000000	0.000000
21332.873447	-0.178956	0.531705	0.083913	70.458504	30.580484	69.835724	-4.779780	0.000000	1.467551	0.000000	0.000000	0.000000	0.976824	0.015644	-0.820539	0.000000	0.000000	3.000000	51.000000	0.000000
21332.876781	-0.178956	0.531705	0.083913	70.458504	30.580484	69.835724	-4.779780	0.000000	1.467551	0.000000	0.000000	0.000000	0.976824	0.015644	-0.820539	0.000000	0.000000	3.000000	51.000000	0.000000
21332.880114	-0.178956	0.531705	0.083913	70.370026	29.715948	68.898720	-4.788060	0.000000	1.440306	0.000000	0.000000	0.000000	0.976824	0.015644	-0.820539	0.000000	0.000000	3.000000	51.000000	0.000000
21332.883447	-0.175631	0.531723	0.081222	70.370026	29.715948	68.898720	-4.788060	0.000000	1.440306	0.000000	0.000000	0.000000	0.997608	0.005363	-0.807500	0.000000	0.000000	3.000000	51.000000	0.000000
21332.886781	-0.175631	0.531723	0.081222	70.370026	29.715948	68.898720	-4.788060	0.000000	1.440306	0.000000	0.000000	0.000000	0.997608	0.005363	-0.807500	0.000000	0.000000	3.000000	51.000000	0.000000
21332.890114	-0.175631	0.531723	0.081222	70.284492	29.034731	68.222244	-4.796102	0.000000	1.413295	0.000000	0.000000	0.000000	0.997608	0.005363	-0.807500	0.000000	0.000000	3.000000	51.000000	0.000000
21332.893447	-0.172198	0.531763	0.078536	70.284492	29.034731	68.222244	-4.796102	0.000000	1.413295	0.000000	0.000000	0.000000	1.029900	0.012211	-0.805754	0.000000	0.000000	3.000000	51.000000	0.000000
21332.896781	-0.172198	0.531763	0.078536	70.284492	29.034731	68.222244	-4.796102	0.000000	1.413295	0.000000	0.000000	0.000000	1.029900	0.012211	-0.805754	0.000000	0.000000	3.000000	51.000000	0.000000
21332.900114	-0.172198	0.531763	0.078536	70.204399	28.496252	67.852852	-4.804037	0.000000	1.386085	0.000000	0.000000	0.000000	1.029900	0.012211	-0.805754	0.000000	0.000000	3.000000	51.000000	0.000000
21332.903447	-0.168742	0.531794	0.075936	70.204399	28.496252	67.852852	-4.804037	0.000000	1.386085	0.000000	0.000000	0.000000	1.036953	0.009026	-0.779870	0.000000	0.000000	3.000000	51.000000	0.000000
21332.906781	-0.168742	0.531794	0.075936	70.204399	28.496252	67.852852	-4.804037	0.000000	1.386085	0.000000	0.000000	0.000000	1.036953	0.009026	-0.779870	0.000000	0.000000	3.000000	51.000000	0.000000
21332.910114	-0.168742	0.531794	0.075936	70.125092	28.029863	67.795448	-4.811604	0.000000	1.359581	0.000000	0.000000	0.000000	1.036953	0.009026	-0.779870	0.000000	0.000000	3.000000	51.000000	0.000000
21332.913447	-0.165241	0.531862	0.073444	70.125092	28.029863	67.795448	-4.811604	0.000000	1.359581	0.000000	0.000000	0.000000	1.050226	0.020503	-0.747727	0.000000	0.000000	3.000000	51.000000	0.000000
21332.916781	-0.165241	0.531862	0.073444	70.125092	28.029863	67.795448	-4.811604	0.000000	1.359581	0.000000	0.000000	0.000000	1.050226	0.020503	-0.747727	0.000000	0.000000	3.000000	51.000000	0.000000
21332.920114	-0.165241	0.531862	0.073444	70.047058	27.578060	67.800789	-4.818685	0.000000	1.334272	0.000000	0.000000	0.000000	1.050226	0.020503	-0.747727	0.000000	0.000000	3.000000	51.000000	0.000000
21332.923447	-0.161757	0.531954	0.071167	70.047058	27.578060	67.800789	-4.818685	0.000000	1.334272	0.000000	0.000000	0.000000	1.045096	0.027661	-0.682984	0.000000	0.000000	3.000000	51.000000	0.000000
21332.926781	-0.161757	0.531954	0.071167	70.047058	27.578060	67.800789	-4.818685	0.000000	1.334272	0.000000	0.000000	0.000000	1.045096	0.027661	-0.682984	0.000000	0.000000	3.000000	51.000000	0.000000
21332.930114	-0.161757	0.531954	0.071167	69.984062	27.163710	67.823441	-4.824852	0.000000	1.311796	0.000000	0.000000	0.000000	1.045096	0.027661	-0.682984	0.000000	0.000000	3.000000	51.000000	0.000000
21332.933447	-0.158297	0.532078	0.069042	69.984062	27.163710	67.823441	-4.824852	0.000000	1.311796	0.000000	0.000000	0.000000	1.038144	0.037205	-0.637468	0.000000	0.000000	3.000000	51.000000	0.000000
21332.936781	-0.158297	0.532078	0.069042	69.984062	27.163710	67.823441	-4.824852	0.000000	1.311796	0.000000	0.000000	0.000000	1.038144	0.037205	-0.637468	0.000000	0.000000	3.000000	51.000000	0.000000
21332.940114	-0.158297	0.532078	0.069042	69.941948	26.819555	67.936279	-4.830413	0.000000	1.291165	0.000000	0.000000	0.000000	1.038144	0.037205	-0.637468	0.000000	0.000000	3.000000	51.000000	0.000000
21332.943447	-0.154878	0.532217	0.067046	69.941948	26.819555	67.936279	-4.830413	0.000000	1.291165	0.000000	0.000000	0.000000	1.025564	0.041595	-0.598794	0.000000	0.000000	3.000000	51.000000	0.000000
21332.946781	-0.154878	0.532217	0.067046	69.941948	26.819555	67.936279	-4.830413	0.000000	1.291165	0.000000	0.000000	0.000000	1.025564	0.041595	-0.598794	0.000000	0.000000	3.000000	51.000000	0.000000
21332.950114	-0.154878	0.532217	0.067046	69.921997	26.597658	68.242241	-4.835497	0.000000	1.271993	0.000000	0.000000	0.000000	1.025564	0.041595	-0.598794	0.000000	0.000000	3.000000	51.000000	0.000000
21332.953447	-0.151484	0.532348	0.065126	69.921997	26.597658	68.242241	-4.835497	0.000000	1.271993	0.000000	0.000000	0.000000	1.018157	0.039279	-0.576130	0.000000	0.000000	3.000000	51.000000	0.000000
21332.956781	-0.151484	0.532348	0.065126	69.921997	26.597658	68.242241	-4.835497	0.000000	1.271993	0.000000	0.000000	0.000000	1.018157	0.039279	-0.576130	0.000000	0.000000	3.000000	51.000000	0.000000
21332.960114	-0.151484	0.532348	0.065126	69.921585	26.535042	68.609993	-4.840328	0.000000	1.253484	0.000000	0.000000	0.000000	1.018157	0.039279	-0.576130	0.000000	0.000000	3.000000	51.000000	0.000000
21332.963447	-0.148071	0.532459	0.063317	69.921585	26.535042	68.609993	-4.840328	0.000000	1.253484	0.000000	0.000000	0.000000	1.023994	0.033502	-0.542659	0.000000	0.000000	3.000000	51.000000	0.000000
21332.966781	-0.148071	0.532459	0.063317	69.921585	26.535042	68.609993	-4.840328	0.000000	1.253484	0.000000	0.000000	0.000000	1.023994	0.033502	-0.542659	0.000000	0.000000	3.000000	51.000000	0.000000
21332.970114	-0.148071	0.532459	0.063317	69.938332	26.657282	69.096642	-4.844683	0.000000	1.236548	0.000000	0.000000	0.000000	1.023994	0.033502	-0.542659	0.000000	0.000000	3.000000	51.000000	0.000000
21332.973447	-0.144627	0.532547	0.061582	69.938332	26.657282	69.096642	-4.844683	0.000000	1.236548	0.000000	0.000000	0.000000	1.033202	0.026323	-0.520629	0.000000	0.000000	3.000000	51.000000	0.000000
21332.976781	-0.144627	0.532547	0.061582	69.938332	26.657282	69.096642	-4.844683	0.000000	1.236548	0.000000	0.000000	0.000000	1.033202	0.026323	-0.520629	0.000000	0.000000	3.000000	51.000000	0.000000
21332.980114	-0.144627	0.532547	0.061582	69.969513	26.958845	69.815308	-4.848724	0.000000	1.220605	0.000000	0.000000	0.000000	1.033202	0.026323	-0.520629	0.000000	0.000000	3.000000	51.000000	0.000000
21332.983447	-0.141171	0.532624	0.059892	69.969513	26.958845	69.815308	-4.848724	0.000000	1.220605	0.000000	0.000000	0.000000	1.036814	0.022927	-0.507076	0.000000	0.000000	3.000000	51.000000	0.000000
21332.986781	-0.141171	0.532624	0.059892	69.969513	26.958845	69.815308	-4.848724	0.000000	1.220605	0.000000	0.000000	0.000000	1.036814	0.022927	-0.507076	0.000000	0.000000	3.000000	51.000000	0.000000
21332.990114	-0.141171	0.532624	0.059892	70.016304	27.422165	70.382027	-4.852606	0.000000	1.205078	0.000000	0.000000	0.000000	1.036814	0.022927	-0.507076	0.000000	0.000000	3.000000	51.000000	0.000000
21332.993447	-0.137728	0.532660	0.058244	70.016304	27.422165	70.382027	-4.852606	0.000000	1.205078	0.000000	0.000000	0.000000	1.032808	0.010897	-0.494320	0.000000	0.000000	3.000000	51.000000	0.000000
21332.996781	-0.137728	0.532660	0.058244	70.016304	27.422165	70.382027	-4.852606	0.000000	1.205078	0.000000	0.000000	0.000000	1.032808	0.010897	-0.494320	0.000000	0.000000	3.000000	51.000000	0.000000
21333.000114	-0.137728	0.532660	0.058244	70.080734	28.016285	71.109787	-4.856370	0.000000	1.189818	0.000000	0.000000	0.000000	1.032808	0.010897	-0.494320	0.000000	0.000000	3.000000	51.000000	0.000000
21333.003447	-0.134288	0.532651	0.056600	70.080734	28.016285	71.109787	-4.856370	0.000000	1.189818	0.000000	0.000000	0.000000	1.031974	-0.002611	-0.493069	0.000000	0.000000	3.000000	51.000000	0.000000
21333.006781	-0.134288	0.532651	0.056600	70.080734	28.016285	71.109787	-4.856370	0.000000	1.189818	0.000000	0.000000	0.000000	1.031974	-0.002611	-0.493069	0.000000	0.000000	3.000000	51.000000	0.000000
21333.010114	-0.134288	0.532651	0.056600	70.142975	28.655697	72.189186	-4.860185	0.000000	1.174141	0.000000	0.000000	0.000000	1.031974	-0.002611	-0.493069	0.000000	0.000000	3.000000	51.000000	0.000000
21333.013447	-0.130895	0.532610	0.055032	70.142975	28.655697	72.189186	-4.860185	0.000000	1.174141	0.000000	0.000000	0.000000	1.017850	-0.012470	-0.470359	0.000000	0.000000	3.000000	51.000000	0.000000
21333.016781	-0.130895	0.532610	0.055032	70.142975	28.655697	72.189186	-4.860185	0.000000	1.174141	0.000000	0.000000	0.000000	1.017850	-0.012470	-0.470359	0.000000	0.000000	3.000000	51.000000	0.000000
21333.020114	-0.130895	0.532610	0.055032	70.189209	29.137051	73.230316	-4.863759	0.000000	1.159244	0.000000	0.000000	0.000000	1.017850	-0.012470	-0.470359	0.000000	0.000000	3.000000	51.000000	0.000000
21333.023447	-0.127495	0.532547	0.053532	70.189209	29.137051	73.230316	-4.863759	0.000000	1.159244	0.000000	0.000000	0.000000	1.020283	-0.018665	-0.450094	0.000000	0.000000	3.000000	51.000000	0.000000
21333.026781	-0.127495	0.532547	0.053532	70.189209	29.137051	73.230316	-4.863759	0.000000	1.159244	0.000000	0.000000	0.000000	1.020283	-0.018665	-0.450094	0.000000	0.000000	3.000000	51.000000	0.000000
21333.030114	-0.127495	0.532547	0.053532	70.188988	29.265057	73.669701	-4.867067	0.000000	1.145276	0.000000	0.000000	0.000000	1.020283	-0.018665	-0.450094	0.000000	0.000000	3.000000	51.000000	0.000000
21333.033447	-0.124016	0.532511	0.052131	70.188988	29.265057	73.669701	-4.867067	0.000000	1.145276	0.000000	0.000000	0.000000	1.043655	-0.010891	-0.420438	0.000000	0.000000	3.000000	51.000000	0.000000
21333.036781	-0.124016	0.532511	0.052131	70.188988	29.265057	73.669701	-4.867067	0.000000	1.145276	0.000000	0.000000	0.000000	1.043655	-0.010891	-0.420438	0.000000	0.000000	3.000000	51.000000	0.000000
21333.040114	-0.124016	0.532511	0.052131	70.144684	29.056686	73.900635	-4.869877	0.000000	1.133267	0.000000	0.000000	0.000000	1.043655	-0.010891	-0.420438	0.000000	0.000000	3.000000	51.000000	0.000000
21333.043447	-0.120520	0.532524	0.050872	70.144684	29.056686	73.900635	-4.869877	0.000000	1.133267	0.000000	0.000000	0.000000	1.048591	0.003789	-0.377516	0.000000	0.000000	3.000000	51.000000	0.000000
21333.046781	-0.120520	0.532524	0.050872	70.144684	29.056686	73.900635	-4.869877	0.000000	1.133267	0.000000	0.000000	0.000000	1.048591	0.003789	-0.377516	0.000000	0.000000	3.000000	51.000000	0.000000
21333.050114	-0.120520	0.532524	0.050872	70.058533	28.610544	74.130234	-4.872039	0.000000	1.123938	0.000000	0.000000	0.000000	1.048591	0.003789	-0.377516	0.000000	0.000000	3.000000	51.000000	0.000000
21333.053447	-0.116956	0.532539	0.049648	70.058533	28.610544	74.130234	-4.872039	0.000000	1.123938	0.000000	0.000000	0.000000	1.069184	0.004667	-0.367138	0.000000	0.000000	3.000000	51.000000	0.000000
21333.056781	-0.116956	0.532539	0.049648	70.058533	28.610544	74.130234	-4.872039	0.000000	1.123938	0.000000	0.000000	0.000000	1.069184	0.004667	-0.367138	0.000000	0.000000	3.000000	51.000000	0.000000
21333.060114	-0.116956	0.532539	0.049648	69.942894	28.041937	74.420036	-4.874008	0.000000	1.115370	0.000000	0.000000	0.000000	1.069184	0.004667	-0.367138	0.000000	0.000000	3.000000	51.000000	0.000000
21333.063447	-0.113357	0.532564	0.048492	69.942894	28.041937	74.420036	-4.874008	0.000000	1.115370	0.000000	0.000000	0.000000	1.079837	0.007379	-0.346950	0.000000	0.000000	3.000000	51.000000	0.000000
21333.066781	-0.113357	0.532564	0.048492	69.942894	28.041937	74.420036	-4.874008	0.000000	1.115370	0.000000	0.000000	0.000000	1.079837	0.007379	-0.346950	0.000000	0.000000	3.000000	51.000000	0.000000
21333.070114	-0.113357	0.532564	0.048492	69.816963	27.463558	74.536499	-4.875656	0.000000	1.108142	0.000000	0.000000	0.000000	1.079837	0.007379	-0.346950	0.000000	0.000000	3.000000	51.000000	0.000000
21333.073447	-0.109742	0.532552	0.047383	69.816963	27.463558	74.536499	-4.875656	0.000000	1.108142	0.000000	0.000000	0.000000	1.084405	-0.003467	-0.332641	0.000000	0.000000	3.000000	51.000000	0.000000
21333.076781	-0.109742	0.532552	0.047383	69.816963	27.463558	74.536499	-4.875656	0.000000	1.108142	0.000000	0.000000	0.000000	1.084405	-0.003467	-0.332641	0.000000	0.000000	3.000000	51.000000	0.000000
21333.080114	-0.109742	0.532552	0.047383	69.694221	26.945826	74.515518	-4.877095	0.000000	1.101790	0.000000	0.000000	0.000000	1.084405	-0.003467	-0.332641	0.000000	0.000000	3.000000	51.000000	0.000000
21333.083447	-0.106083	0.532516	0.046305	69.694221	26.945826	74.515518	-4.877095	0.000000	1.101790	0.000000	0.000000	0.000000	1.097714	-0.010782	-0.323477	0.000000	0.000000	3.000000	51.000000	0.000000
21333.086781	-0.106083	0.532516	0.046305	69.694221	26.945826	74.515518	-4.877095	0.000000	1.101790	0.000000	0.000000	0.000000	1.097714	-0.010782	-0.323477	0.000000	0.000000	3.000000	51.000000	0.000000
21333.090114	-0.106083	0.532516	0.046305	69.588676	26.534065	74.462807	-4.878373	0.000000	1.096121	0.000000	0.000000	0.000000	1.097714	-0.010782	-0.323477	0.000000	0.000000	3.000000	51.000000	0.000000
21333.093447	-0.102427	0.532457	0.045246	69.588676	26.534065	74.462807	-4.878373	0.000000	1.096121	0.000000	0.000000	0.000000	1.096751	-0.017981	-0.317527	0.000000	0.000000	3.000000	51.000000	0.000000
21333.096781	-0.102427	0.532457	0.045246	69.588676	26.534065	74.462807	-4.878373	0.000000	1.096121	0.000000	0.000000	0.000000	1.096751	-0.017981	-0.317527	0.000000	0.000000	3.000000	51.000000	0.000000
21333.100114	-0.102427	0.532457	0.045246	69.489189	26.175940	74.387024	-4.879591	0.000000	1.090683	0.000000	0.000000	0.000000	1.096751	-0.017981	-0.317527	0.000000	0.000000	3.000000	51.000000	0.000000
21333.103447	-0.098723	0.532356	0.044199	69.489189	26.175940	74.387024	-4.879591	0.000000	1.090683	0.000000	0.000000	0.000000	1.111258	-0.030186	-0.314154	0.000000	0.000000	3.000000	51.000000	0.000000
21333.106781	-0.098723	0.532356	0.044199	69.489189	26.175940	74.387024	-4.879591	0.000000	1.090683	0.000000	0.000000	0.000000	1.111258	-0.030186	-0.314154	0.000000	0.000000	3.000000	51.000000	0.000000
21333.110114	-0.098723	0.532356	0.044199	69.378845	25.788141	74.162109	-4.880735	0.000000	1.085554	0.000000	0.000000	0.000000	1.111258	-0.030186	-0.314154	0.000000	0.000000	3.000000	51.000000	0.000000
21333.113447	-0.095002	0.532221	0.043198	69.378845	25.788141	74.162109	-4.880735	0.000000	1.085554	0.000000	0.000000	0.000000	1.116297	-0.040451	-0.300458	0.000000	0.000000	3.000000	51.000000	0.000000
21333.116781	-0.095002	0.532221	0.043198	69.378845	25.788141	74.162109	-4.880735	0.000000	1.085554	0.000000	0.000000	0.000000	1.116297	-0.040451	-0.300458	0.000000	0.000000	3.000000	51.000000	0.000000
21333.120114	-0.095002	0.532221	0.043198	69.229538	25.254709	73.721481	-4.881656	0.000000	1.081405	0.000000	0.000000	0.000000	1.116297	-0.040451	-0.300458	0.000000	0.000000	3.000000	51.000000	0.000000
21333.123447	-0.091274	0.532103	0.042296	69.229538	25.254709	73.721481	-4.881656	0.000000	1.081405	0.000000	0.000000	0.000000	1.118589	-0.035342	-0.270577	0.000000	0.000000	3.000000	51.000000	0.000000
21333.126781	-0.091274	0.532103	0.042296	69.229538	25.254709	73.721481	-4.881656	0.000000	1.081405	0.000000	0.000000	0.000000	1.118589	-0.035342	-0.270577	0.000000	0.000000	3.000000	51.000000	0.000000
21333.130114	-0.091274	0.532103	0.042296	69.014275	24.503235	73.250839	-4.882065	0.000000	1.079557	0.000000	0.000000	0.000000	1.118589	-0.035342	-0.270577	0.000000	0.000000	3.000000	51.000000	0.000000
21333.133447	-0.087594	0.531998	0.041548	69.014275	24.503235	73.250839	-4.882065	0.000000	1.079557	0.000000	0.000000	0.000000	1.103950	-0.031631	-0.224407	0.000000	0.000000	3.000000	51.000000	0.000000
21333.136781	-0.087594	0.531998	0.041548	69.014275	24.503235	73.250839	-4.882065	0.000000	1.079557	0.000000	0.000000	0.000000	1.103950	-0.031631	-0.224407	0.000000	0.000000	3.000000	51.000000	0.000000
21333.140114	-0.087594	0.531998	0.041548	68.749847	23.630705	72.786377	-4.881704	0.000000	1.081187	0.000000	0.000000	0.000000	1.103950	-0.031631	-0.224407	0.000000	0.000000	3.000000	51.000000	0.000000
21333.143447	-0.083959	0.531905	0.040955	68.749847	23.630705	72.786377	-4.881704	0.000000	1.081187	0.000000	0.000000	0.000000	1.090340	-0.027812	-0.177791	0.000000	0.000000	3.000000	51.000000	0.000000
21333.146781	-0.083959	0.531905	0.040955	68.749847	23.630705	72.786377	-4.881704	0.000000	1.081187	0.000000	0.000000	0.000000	1.090340	-0.027812	-0.177791	0.000000	0.000000	3.000000	51.000000	0.000000
21333.150114	-0.083959	0.531905	0.040955	68.478729	22.819050	72.359314	-4.880512	0.000000	1.086556	0.000000	0.000000	0.000000	1.090340	-0.027812	-0.177791	0.000000	0.000000	3.000000	51.000000	0.000000
21333.153447	-0.080344	0.531798	0.040527	68.478729	22.819050	72.359314	-4.880512	0.000000	1.086556	0.000000	0.000000	0.000000	1.084671	-0.032197	-0.128417	0.000000	0.000000	3.000000	51.000000	0.000000
21333.156781	-0.080344	0.531798	0.040527	68.478729	22.819050	72.359314	-4.880512	0.000000	1.086556	0.000000	0.000000	0.000000	1.084671	-0.032197	-0.128417	0.000000	0.000000	3.000000	51.000000	0.000000
21333.160114	-0.080344	0.531798	0.040527	68.213058	22.123188	71.941902	-4.878340	0.000000	1.096267	0.000000	0.000000	0.000000	1.084671	-0.032197	-0.128417	0.000000	0.000000	3.000000	51.000000	0.000000
21333.163447	-0.076741	0.531660	0.040246	68.213058	22.123188	71.941902	-4.878340	0.000000	1.096267	0.000000	0.000000	0.000000	1.080916	-0.041466	-0.084315	0.000000	0.000000	3.000000	51.000000	0.000000
21333.166781	-0.076741	0.531660	0.040246	68.213058	22.123188	71.941902	-4.878340	0.000000	1.096267	0.000000	0.000000	0.000000	1.080916	-0.041466	-0.084315	0.000000	0.000000	3.000000	51.000000	0.000000
21333.170114	-0.076741	0.531660	0.040246	67.964218	21.545866	71.631500	-4.875201	0.000000	1.110143	0.000000	0.000000	0.000000	1.080916	-0.041466	-0.084315	0.000000	0.000000	3.000000	51.000000	0.000000
21333.173447	-0.073167	0.531501	0.040087	67.964218	21.545866	71.631500	-4.875201	0.000000	1.110143	0.000000	0.000000	0.000000	1.072043	-0.047460	-0.047817	0.000000	0.000000	3.000000	51.000000	0.000000
21333.176781	-0.073167	0.531501	0.040087	67.964218	21.545866	71.631500	-4.875201	0.000000	1.110143	0.000000	0.000000	0.000000	1.072043	-0.047460	-0.047817	0.000000	0.000000	3.000000	51.000000	0.000000
21333.180114	-0.073167	0.531501	0.040087	67.741745	21.096754	71.358864	-4.871185	0.000000	1.127635	0.000000	0.000000	0.000000	1.072043	-0.047460	-0.047817	0.000000	0.000000	3.000000	51.000000	0.000000
21333.183447	-0.069633	0.531311	0.039965	67.741745	21.096754	71.358864	-4.871185	0.000000	1.127635	0.000000	0.000000	0.000000	1.060377	-0.057040	-0.036503	0.000000	0.000000	3.000000	51.000000	0.000000
21333.186781	-0.069633	0.531311	0.039965	67.741745	21.096754	71.358864	-4.871185	0.000000	1.127635	0.000000	0.000000	0.000000	1.060377	-0.057040	-0.036503	0.000000	0.000000	3.000000	51.000000	0.000000
21333.190114	-0.069633	0.531311	0.039965	67.540268	20.743412	71.355789	-4.866757	0.000000	1.146594	0.000000	0.000000	0.000000	1.060377	-0.057040	-0.036503	0.000000	0.000000	3.000000	51.000000	0.000000
21333.193447	-0.066144	0.531085	0.039945	67.540268	20.743412	71.355789	-4.866757	0.000000	1.146594	0.000000	0.000000	0.000000	1.046550	-0.067967	-0.005994	0.000000	0.000000	3.000000	51.000000	0.000000
21333.196781	-0.066144	0.531085	0.039945	67.540268	20.743412	71.355789	-4.866757	0.000000	1.146594	0.000000	0.000000	0.000000	1.046550	-0.067967	-0.005994	0.000000	0.000000	3.000000	51.000000	0.000000
21333.200114	-0.066144	0.531085	0.039945	67.375473	20.521315	71.770432	-4.861469	0.000000	1.168812	0.000000	0.000000	0.000000	1.046550	-0.067967	-0.005994	0.000000	0.000000	3.000000	51.000000	0.000000
21333.203447	-0.062668	0.530799	0.039971	67.375473	20.521315	71.770432	-4.861469	0.000000	1.168812	0.000000	0.000000	0.000000	1.042796	-0.085712	0.007941	0.000000	0.000000	3.000000	51.000000	0.000000
21333.206781	-0.062668	0.530799	0.039971	67.375473	20.521315	71.770432	-4.861469	0.000000	1.168812	0.000000	0.000000	0.000000	1.042796	-0.085712	0.007941	0.000000	0.000000	3.000000	51.000000	0.000000
21333.210114	-0.062668	0.530799	0.039971	67.284981	20.545649	72.264259	-4.855558	0.000000	1.193127	0.000000	0.000000	0.000000	1.042796	-0.085712	0.007941	0.000000	0.000000	3.000000	51.000000	0.000000
21333.213447	-0.059132	0.530482	0.040049	67.284981	20.545649	72.264259	-4.855558	0.000000	1.193127	0.000000	0.000000	0.000000	1.060817	-0.095203	0.023271	0.000000	0.000000	3.000000	51.000000	0.000000
21333.216781	-0.059132	0.530482	0.040049	67.284981	20.545649	72.264259	-4.855558	0.000000	1.193127	0.000000	0.000000	0.000000	1.060817	-0.095203	0.023271	0.000000	0.000000	3.000000	51.000000	0.000000
21333.220114	-0.059132	0.530482	0.040049	67.316841	20.949429	73.001945	-4.848799	0.000000	1.220305	0.000000	0.000000	0.000000	1.060817	-0.095203	0.023271	0.000000	0.000000	3.000000	51.000000	0.000000
21333.223447	-0.055605	0.530133	0.040168	67.316841	20.949429	73.001945	-4.848799	0.000000	1.220305	0.000000	0.000000	0.000000	1.057969	-0.104683	0.035836	0.000000	0.000000	3.000000	51.000000	0.000000
21333.226781	-0.055605	0.530133	0.040168	67.316841	20.949429	73.001945	-4.848799	0.000000	1.220305	0.000000	0.000000	0.000000	1.057969	-0.104683	0.035836	0.000000	0.000000	3.000000	51.000000	0.000000
21333.230114	-0.055605	0.530133	0.040168	67.405266	21.527765	73.864365	-4.841295	0.000000	1.249746	0.000000	0.000000	0.000000	1.057969	-0.104683	0.035836	0.000000	0.000000	3.000000	51.000000	0.000000
21333.233447	-0.052033	0.529757	0.040271	67.405266	21.527765	73.864365	-4.841295	0.000000	1.249746	0.000000	0.000000	0.000000	1.071653	-0.112780	0.030904	0.000000	0.000000	3.000000	51.000000	0.000000
21333.236781	-0.052033	0.529757	0.040271	67.405266	21.527765	73.864365	-4.841295	0.000000	1.249746	0.000000	0.000000	0.000000	1.071653	-0.112780	0.030904	0.000000	0.000000	3.000000	51.000000	0.000000
21333.240114	-0.052033	0.529757	0.040271	67.487343	22.088535	74.913635	-4.833311	0.000000	1.280276	0.000000	0.000000	0.000000	1.071653	-0.112780	0.030904	0.000000	0.000000	3.000000	51.000000	0.000000
21333.243447	-0.048418	0.529343	0.040379	67.487343	22.088535	74.913635	-4.833311	0.000000	1.280276	0.000000	0.000000	0.000000	1.084656	-0.124056	0.032399	0.000000	0.000000	3.000000	51.000000	0.000000
21333.246781	-0.048418	0.529343	0.040379	67.487343	22.088535	74.913635	-4.833311	0.000000	1.280276	0.000000	0.000000	0.000000	1.084656	-0.124056	0.032399	0.000000	0.000000	3.000000	51.000000	0.000000
21333.250114	-0.048418	0.529343	0.040379	67.544968	22.586279	75.868088	-4.824628	0.000000	1.312618	0.000000	0.000000	0.000000	1.084656	-0.124056	0.032399	0.000000	0.000000	3.000000	51.000000	0.000000
21333.253447	-0.044711	0.528947	0.040488	67.544968	22.586279	75.868088	-4.824628	0.000000	1.312618	0.000000	0.000000	0.000000	1.112170	-0.118941	0.032517	0.000000	0.000000	3.000000	51.000000	0.000000
21333.256781	-0.044711	0.528947	0.040488	67.544968	22.586279	75.868088	-4.824628	0.000000	1.312618	0.000000	0.000000	0.000000	1.112170	-0.118941	0.032517	0.000000	0.000000	3.000000	51.000000	0.000000
21333.260114	-0.044711	0.528947	0.040488	67.611115	23.071337	76.609039	-4.815088	0.000000	1.347190	0.000000	0.000000	0.000000	1.112170	-0.118941	0.032517	0.000000	0.000000	3.000000	51.000000	0.000000
21333.263447	-0.040862	0.528578	0.040576	67.611115	23.071337	76.609039	-4.815088	0.000000	1.347190	0.000000	0.000000	0.000000	1.154493	-0.110663	0.026453	0.000000	0.000000	3.000000	51.000000	0.000000
21333.266781	-0.040862	0.528578	0.040576	67.611115	23.071337	76.609039	-4.815088	0.000000	1.347190	0.000000	0.000000	0.000000	1.154493	-0.110663	0.026453	0.000000	0.000000	3.000000	51.000000	0.000000
21333.270114	-0.040862	0.528578	0.040576	67.701920	23.481508	77.126152	-4.804638	0.000000	1.383999	0.000000	0.000000	0.000000	1.154493	-0.110663	0.026453	0.000000	0.000000	3.000000	51.000000	0.000000
21333.273447	-0.036971	0.528243	0.040675	67.701920	23.481508	77.126152	-4.804638	0.000000	1.383999	0.000000	0.000000	0.000000	1.167462	-0.100611	0.029665	0.000000	0.000000	3.000000	51.000000	0.000000
21333.276781	-0.036971	0.528243	0.040675	67.701920	23.481508	77.126152	-4.804638	0.000000	1.383999	0.000000	0.000000	0.000000	1.167462	-0.100611	0.029665	0.000000	0.000000	3.000000	51.000000	0.000000
21333.280114	-0.036971	0.528243	0.040675	67.841995	23.742910	77.503403	-4.793122	0.000000	1.423369	0.000000	0.000000	0.000000	1.167462	-0.100611	0.029665	0.000000	0.000000	3.000000	51.000000	0.000000
21333.283447	-0.033082	0.527968	0.040777	67.841995	23.742910	77.503403	-4.793122	0.000000	1.423369	0.000000	0.000000	0.000000	1.166521	-0.082408	0.030497	0.000000	0.000000	3.000000	51.000000	0.000000
21333.286781	-0.033082	0.527968	0.040777	67.841995	23.742910	77.503403	-4.793122	0.000000	1.423369	0.000000	0.000000	0.000000	1.166521	-0.082408	0.030497	0.000000	0.000000	3.000000	51.000000	0.000000
21333.290114	-0.033082	0.527968	0.040777	68.042908	23.822699	77.937073	-4.780627	0.000000	1.464790	0.000000	0.000000	0.000000	1.166521	-0.082408	0.030497	0.000000	0.000000	3.000000	51.000000	0.000000
21333.293447	-0.029200	0.527749	0.040945	68.042908	23.822699	77.937073	-4.780627	0.000000	1.464790	0.000000	0.000000	0.000000	1.164615	-0.065709	0.050507	0.000000	0.000000	3.000000	51.000000	0.000000
21333.296781	-0.029200	0.527749	0.040945	68.042908	23.822699	77.937073	-4.780627	0.000000	1.464790	0.000000	0.000000	0.000000	1.164615	-0.065709	0.050507	0.000000	0.000000	3.000000	51.000000	0.000000
21333.300114	-0.029200	0.527749	0.040945	68.288277	23.649456	77.936218	-4.766376	0.000000	1.510515	0.000000	0.000000	0.000000	1.164615	-0.065709	0.050507	0.000000	0.000000	3.000000	51.000000	0.000000
21333.303447	-0.025328	0.527613	0.041281	68.288277	23.649456	77.936218	-4.766376	0.000000	1.510515	0.000000	0.000000	0.000000	1.161777	-0.040608	0.100927	0.000000	0.000000	3.000000	51.000000	0.000000
21333.306781	-0.025328	0.527613	0.041281	68.288277	23.649456	77.936218	-4.766376	0.000000	1.510515	0.000000	0.000000	0.000000	1.161777	-0.040608	0.100927	0.000000	0.000000	3.000000	51.000000	0.000000
21333.310114	-0.025328	0.527613	0.041281	68.542885	23.206400	77.564865	-4.749008	0.000000	1.564264	0.000000	0.000000	0.000000	1.161777	-0.040608	0.100927	0.000000	0.000000	3.000000	51.000000	0.000000
21333.313447	-0.021458	0.527583	0.041741	68.542885	23.206400	77.564865	-4.749008	0.000000	1.564264	0.000000	0.000000	0.000000	1.160839	-0.009118	0.137898	0.000000	0.000000	3.000000	51.000000	0.000000
21333.316781	-0.021458	0.527583	0.041741	68.542885	23.206400	77.564865	-4.749008	0.000000	1.564264	0.000000	0.000000	0.000000	1.160839	-0.009118	0.137898	0.000000	0.000000	3.000000	51.000000	0.000000
21333.320114	-0.021458	0.527583	0.041741	68.781944	22.578121	77.151253	-4.728555	0.000000	1.625042	0.000000	0.000000	0.000000	1.160839	-0.009118	0.137898	0.000000	0.000000	3.000000	51.000000	0.000000
21333.323447	-0.017564	0.527614	0.042310	68.781944	22.578121	77.151253	-4.728555	0.000000	1.625042	0.000000	0.000000	0.000000	1.168176	0.009248	0.170670	0.000000	0.000000	3.000000	51.000000	0.000000
21333.326781	-0.017564	0.527614	0.042310	68.781944	22.578121	77.151253	-4.728555	0.000000	1.625042	0.000000	0.000000	0.000000	1.168176	0.009248	0.170670	0.000000	0.000000	3.000000	51.000000	0.000000
21333.330114	-0.017564	0.527614	0.042310	69.023987	21.913490	76.962799	-4.704606	0.000000	1.693129	0.000000	0.000000	0.000000	1.168176	0.009248	0.170670	0.000000	0.000000	3.000000	51.000000	0.000000
21333.333447	-0.013640	0.527722	0.042901	69.023987	21.913490	76.962799	-4.704606	0.000000	1.693129	0.000000	0.000000	0.000000	1.177151	0.032358	0.177357	0.000000	0.000000	3.000000	51.000000	0.000000
21333.336781	-0.013640	0.527722	0.042901	69.023987	21.913490	76.962799	-4.704606	0.000000	1.693129	0.000000	0.000000	0.000000	1.177151	0.032358	0.177357	0.000000	0.000000	3.000000	51.000000	0.000000
21333.340114	-0.013640	0.527722	0.042901	69.273735	21.261076	76.582611	-4.677765	0.000000	1.765932	0.000000	0.000000	0.000000	1.177151	0.032358	0.177357	0.000000	0.000000	3.000000	51.000000	0.000000
21333.343447	-0.009613	0.527830	0.043463	69.273735	21.261076	76.582611	-4.677765	0.000000	1.765932	0.000000	0.000000	0.000000	1.208139	0.032348	0.168589	0.000000	0.000000	3.000000	51.000000	0.000000
21333.346781	-0.009613	0.527830	0.043463	69.273735	21.261076	76.582611	-4.677765	0.000000	1.765932	0.000000	0.000000	0.000000	1.208139	0.032348	0.168589	0.000000	0.000000	3.000000	51.000000	0.000000
21333.350114	-0.009613	0.527830	0.043463	69.515953	20.644073	75.991714	-4.647952	0.000000	1.842972	0.000000	0.000000	0.000000	1.208139	0.032348	0.168589	0.000000	0.000000	3.000000	51.000000	0.000000
21333.353447	-0.005506	0.527986	0.043944	69.515953	20.644073	75.991714	-4.647952	0.000000	1.842972	0.000000	0.000000	0.000000	1.232168	0.047058	0.144347	0.000000	0.000000	3.000000	51.000000	0.000000
21333.356781	-0.005506	0.527986	0.043944	69.515953	20.644073	75.991714	-4.647952	0.000000	1.842972	0.000000	0.000000	0.000000	1.232168	0.047058	0.144347	0.000000	0.000000	3.000000	51.000000	0.000000
21333.360114	-0.005506	0.527986	0.043944	69.729065	20.083040	75.887672	-4.615644	0.000000	1.922457	0.000000	0.000000	0.000000	1.232168	0.047058	0.144347	0.000000	0.000000	3.000000	51.000000	0.000000
21333.363447	-0.001487	0.528127	0.044373	69.729065	20.083040	75.887672	-4.615644	0.000000	1.922457	0.000000	0.000000	0.000000	1.205789	0.042109	0.128491	0.000000	0.000000	3.000000	51.000000	0.000000
21333.366781	-0.001487	0.528127	0.044373	69.729065	20.083040	75.887672	-4.615644	0.000000	1.922457	0.000000	0.000000	0.000000	1.205789	0.042109	0.128491	0.000000	0.000000	3.000000	51.000000	0.000000
21333.370114	-0.001487	0.528127	0.044373	69.924362	19.519768	76.385658	-4.581250	0.000000	2.003036	0.000000	0.000000	0.000000	1.205789	0.042109	0.128491	0.000000	0.000000	3.000000	51.000000	0.000000
21333.373447	0.002467	0.528272	0.044705	69.924362	19.519768	76.385658	-4.581250	0.000000	2.003036	0.000000	0.000000	0.000000	1.186205	0.043632	0.099758	0.000000	0.000000	3.000000	51.000000	0.000000
21333.376781	0.002467	0.528272	0.044705	69.924362	19.519768	76.385658	-4.581250	0.000000	2.003036	0.000000	0.000000	0.000000	1.186205	0.043632	0.099758	0.000000	0.000000	3.000000	51.000000	0.000000
21333.380114	0.002467	0.528272	0.044705	70.111786	18.876261	76.635704	-4.545279	0.000000	2.083371	0.000000	0.000000	0.000000	1.186205	0.043632	0.099758	0.000000	0.000000	3.000000	51.000000	0.000000
21333.383447	0.006403	0.528440	0.045066	70.111786	18.876261	76.635704	-4.545279	0.000000	2.083371	0.000000	0.000000	0.000000	1.180825	0.050411	0.108382	0.000000	0.000000	3.000000	51.000000	0.000000
21333.386781	0.006403	0.528440	0.045066	70.111786	18.876261	76.635704	-4.545279	0.000000	2.083371	0.000000	0.000000	0.000000	1.180825	0.050411	0.108382	0.000000	0.000000	3.000000	51.000000	0.000000
21333.390114	0.006403	0.528440	0.045066	70.294159	18.160807	76.529922	-4.504985	0.000000	2.169127	0.000000	0.000000	0.000000	1.180825	0.050411	0.108382	0.000000	0.000000	3.000000	51.000000	0.000000
21333.393447	0.010369	0.528619	0.045374	70.294159	18.160807	76.529922	-4.504985	0.000000	2.169127	0.000000	0.000000	0.000000	1.189585	0.053708	0.092152	0.000000	0.000000	3.000000	51.000000	0.000000
21333.396781	0.010369	0.528619	0.045374	70.294159	18.160807	76.529922	-4.504985	0.000000	2.169127	0.000000	0.000000	0.000000	1.189585	0.053708	0.092152	0.000000	0.000000	3.000000	51.000000	0.000000
21333.400114	0.010369	0.528619	0.045374	70.464249	17.376434	76.189384	-4.460976	0.000000	2.258250	0.000000	0.000000	0.000000	1.189585	0.053708	0.092152	0.000000	0.000000	3.000000	51.000000	0.000000
21333.403447	0.014362	0.528809	0.045626	70.464249	17.376434	76.189384	-4.460976	0.000000	2.258250	0.000000	0.000000	0.000000	1.198123	0.056993	0.075742	0.000000	0.000000	3.000000	51.000000	0.000000
21333.406781	0.014362	0.528809	0.045626	70.464249	17.376434	76.189384	-4.460976	0.000000	2.258250	0.000000	0.000000	0.000000	1.198123	0.056993	0.075742	0.000000	0.000000	3.000000	51.000000	0.000000
21333.410114	0.014362	0.528809	0.045626	70.625885	16.540676	75.615082	-4.281884	0.000000	2.281299	0.000000	0.000000	0.000000	1.198123	0.056993	0.075742	0.000000	0.000000	3.000000	51.000000	0.000000
21333.413447	0.018405	0.529043	0.045755	70.625885	16.540676	75.615082	-4.281884	0.000000	2.281299	0.000000	0.000000	0.000000	1.212857	0.070043	0.038634	0.000000	0.000000	3.000000	51.000000	0.000000
21333.416781	0.018405	0.529043	0.045755	70.625885	16.540676	75.615082	-4.281884	0.000000	2.281299	0.000000	0.000000	0.000000	1.212857	0.070043	0.038634	0.000000	0.000000	3.000000	51.000000	0.000000
21333.420114	0.018405	0.529043	0.045755	70.775673	15.663222	74.901115	-4.079741	0.000000	2.287738	0.000000	0.000000	0.000000	1.212857	0.070043	0.038634	0.000000	0.000000	3.000000	51.000000	0.000000
21333.423447	0.022496	0.529281	0.045785	70.775673	15.663222	74.901115	-4.079741	0.000000	2.287738	0.000000	0.000000	0.000000	1.227226	0.071577	0.009121	0.000000	0.000000	3.000000	51.000000	0.000000
21333.426781	0.022496	0.529281	0.045785	70.775673	15.663222	74.901115	-4.079741	0.000000	2.287738	0.000000	0.000000	0.000000	1.227226	0.071577	0.009121	0.000000	0.000000	3.000000	51.000000	0.000000
21333.430114	0.022496	0.529281	0.045785	70.905807	14.769598	74.296684	-3.875203	0.000000	2.289258	0.000000	0.000000	0.000000	1.227226	0.071577	0.009121	0.000000	0.000000	3.000000	51.000000	0.000000
21333.433447	0.026609	0.529552	0.045713	70.905807	14.769598	74.296684	-3.875203	0.000000	2.289258	0.000000	0.000000	0.000000	1.233828	0.081333	-0.021528	0.000000	0.000000	3.000000	51.000000	0.000000
21333.436781	0.026609	0.529552	0.045713	70.905807	14.769598	74.296684	-3.875203	0.000000	2.289258	0.000000	0.000000	0.000000	1.233828	0.081333	-0.021528	0.000000	0.000000	3.000000	51.000000	0.000000
21333.440114	0.026609	0.529552	0.045713	71.020767	13.851581	73.783760	-3.669565	0.000000	2.285670	0.000000	0.000000	0.000000	1.233828	0.081333	-0.021528	0.000000	0.000000	3.000000	51.000000	0.000000
21333.443447	0.030766	0.529829	0.045541	71.020767	13.851581	73.783760	-3.669565	0.000000	2.285670	0.000000	0.000000	0.000000	1.247078	0.082864	-0.051591	0.000000	0.000000	3.000000	51.000000	0.000000
21333.446781	0.030766	0.529829	0.045541	71.020767	13.851581	73.783760	-3.669565	0.000000	2.285670	0.000000	0.000000	0.000000	1.247078	0.082864	-0.051591	0.000000	0.000000	3.000000	51.000000	0.000000
21333.450114	0.030766	0.529829	0.045541	71.122910	12.881265	73.220139	-3.461719	0.000000	2.277072	0.000000	0.000000	0.000000	1.247078	0.082864	-0.051591	0.000000	0.000000	3.000000	51.000000	0.000000
21333.453447	0.034919	0.530099	0.045294	71.122910	12.881265	73.220139	-3.461719	0.000000	2.277072	0.000000	0.000000	0.000000	1.245913	0.081099	-0.074240	0.000000	0.000000	3.000000	51.000000	0.000000
21333.456781	0.034919	0.530099	0.045294	71.122910	12.881265	73.220139	-3.461719	0.000000	2.277072	0.000000	0.000000	0.000000	1.245913	0.081099	-0.074240	0.000000	0.000000	3.000000	51.000000	0.000000
21333.460114	0.034919	0.530099	0.045294	71.209785	11.857437	72.820801	-3.254066	0.000000	2.264699	0.000000	0.000000	0.000000	1.245913	0.081099	-0.074240	0.000000	0.000000	3.000000	51.000000	0.000000
21333.463447	0.039068	0.530353	0.044994	71.209785	11.857437	72.820801	-3.254066	0.000000	2.264699	0.000000	0.000000	0.000000	1.244882	0.076087	-0.090121	0.000000	0.000000	3.000000	51.000000	0.000000
21333.466781	0.039068	0.530353	0.044994	71.209785	11.857437	72.820801	-3.254066	0.000000	2.264699	0.000000	0.000000	0.000000	1.244882	0.076087	-0.090121	0.000000	0.000000	3.000000	51.000000	0.000000
21333.470114	0.039068	0.530353	0.044994	71.283272	10.785848	72.699043	-3.046586	0.000000	2.249678	0.000000	0.000000	0.000000	1.244882	0.076087	-0.090121	0.000000	0.000000	3.000000	51.000000	0.000000
21333.473447	0.043212	0.530545	0.044626	71.283272	10.785848	72.699043	-3.046586	0.000000	2.249678	0.000000	0.000000	0.000000	1.243254	0.057790	-0.110319	0.000000	0.000000	3.000000	51.000000	0.000000
21333.476781	0.043212	0.530545	0.044626	71.283272	10.785848	72.699043	-3.046586	0.000000	2.249678	0.000000	0.000000	0.000000	1.243254	0.057790	-0.110319	0.000000	0.000000	3.000000	51.000000	0.000000
21333.480114	0.043212	0.530545	0.044626	71.349136	9.649221	72.501801	-2.839377	0.000000	2.231292	0.000000	0.000000	0.000000	1.243254	0.057790	-0.110319	0.000000	0.000000	3.000000	51.000000	0.000000
21333.483447	0.047489	0.530698	0.044133	71.349136	9.649221	72.501801	-2.839377	0.000000	2.231292	0.000000	0.000000	0.000000	1.282862	0.045938	-0.147981	0.000000	0.000000	3.000000	51.000000	0.000000
21333.486781	0.047489	0.530698	0.044133	71.349136	9.649221	72.501801	-2.839377	0.000000	2.231292	0.000000	0.000000	0.000000	1.282862	0.045938	-0.147981	0.000000	0.000000	3.000000	51.000000	0.000000
21333.490114	0.047489	0.530698	0.044133	71.402527	8.392102	71.730927	-2.625567	0.000000	2.206628	0.000000	0.000000	0.000000	1.282862	0.045938	-0.147981	0.000000	0.000000	3.000000	51.000000	0.000000
21333.493447	0.051918	0.530812	0.043508	71.402527	8.392102	71.730927	-2.625567	0.000000	2.206628	0.000000	0.000000	0.000000	1.328784	0.034059	-0.187405	0.000000	0.000000	3.000000	51.000000	0.000000
21333.496781	0.051918	0.530812	0.043508	71.402527	8.392102	71.730927	-2.625567	0.000000	2.206628	0.000000	0.000000	0.000000	1.328784	0.034059	-0.187405	0.000000	0.000000	3.000000	51.000000	0.000000
21333.500114	0.051918	0.530812	0.043508	71.431061	6.903200	70.156219	-2.404103	0.000000	2.175394	0.000000	0.000000	0.000000	1.328784	0.034059	-0.187405	0.000000	0.000000	3.000000	51.000000	0.000000
21333.503447	0.056473	0.530913	0.042746	71.431061	6.903200	70.156219	-2.404103	0.000000	2.175394	0.000000	0.000000	0.000000	1.366537	0.030409	-0.228467	0.000000	0.000000	3.000000	51.000000	0.000000
21333.506781	0.056473	0.530913	0.042746	71.431061	6.903200	70.156219	-2.404103	0.000000	2.175394	0.000000	0.000000	0.000000	1.366537	0.030409	-0.228467	0.000000	0.000000	3.000000	51.000000	0.000000
21333.510114	0.056473	0.530913	0.042746	71.420784	5.154919	68.444305	-2.176347	0.000000	2.137316	0.000000	0.000000	0.000000	1.366537	0.030409	-0.228467	0.000000	0.000000	3.000000	51.000000	0.000000
21333.513447	0.061116	0.531031	0.041950	71.420784	5.154919	68.444305	-2.176347	0.000000	2.137316	0.000000	0.000000	0.000000	1.392764	0.035405	-0.238873	0.000000	0.000000	3.000000	51.000000	0.000000
21333.516781	0.061116	0.531031	0.041950	71.420784	5.154919	68.444305	-2.176347	0.000000	2.137316	0.000000	0.000000	0.000000	1.392764	0.035405	-0.238873	0.000000	0.000000	3.000000	51.000000	0.000000
21333.520114	0.061116	0.531031	0.041950	71.345535	3.160996	67.074928	-1.944219	0.000000	2.097504	0.000000	0.000000	0.000000	1.392764	0.035405	-0.238873	0.000000	0.000000	3.000000	51.000000	0.000000
21333.523447	0.065730	0.531155	0.041155	71.345535	3.160996	67.074928	-1.944219	0.000000	2.097504	0.000000	0.000000	0.000000	1.384292	0.037170	-0.238663	0.000000	0.000000	3.000000	51.000000	0.000000
21333.526781	0.065730	0.531155	0.041155	71.345535	3.160996	67.074928	-1.944219	0.000000	2.097504	0.000000	0.000000	0.000000	1.384292	0.037170	-0.238663	0.000000	0.000000	3.000000	51.000000	0.000000
21333.530114	0.065730	0.531155	0.041155	71.187958	0.904967	65.584389	-1.713504	0.000000	2.057727	0.000000	0.000000	0.000000	1.384292	0.037170	-0.238663	0.000000	0.000000	3.000000	51.000000	0.000000
21333.533447	0.070344	0.531274	0.040379	71.187958	0.904967	65.584389	-1.713504	0.000000	2.057727	0.000000	0.000000	0.000000	1.384111	0.035719	-0.232559	0.000000	0.000000	3.000000	51.000000	0.000000
21333.536781	0.070344	0.531274	0.040379	71.187958	0.904967	65.584389	-1.713504	0.000000	2.057727	0.000000	0.000000	0.000000	1.384111	0.035719	-0.232559	0.000000	0.000000	3.000000	51.000000	0.000000
21333.540114	0.070344	0.531274	0.040379	70.930870	-1.501749	63.784878	-1.482819	0.000000	2.018967	0.000000	0.000000	0.000000	1.384111	0.035719	-0.232559	0.000000	0.000000	3.000000	51.000000	0.000000
21333.543447	0.075076	0.531389	0.039607	70.930870	-1.501749	63.784878	-1.482819	0.000000	2.018967	0.000000	0.000000	0.000000	1.419713	0.034324	-0.231835	0.000000	0.000000	3.000000	51.000000	0.000000
21333.546781	0.075076	0.531389	0.039607	70.930870	-1.501749	63.784878	-1.482819	0.000000	2.018967	0.000000	0.000000	0.000000	1.419713	0.034324	-0.231835	0.000000	0.000000	3.000000	51.000000	0.000000
21333.550114	0.075076	0.531389	0.039607	70.571243	-3.934163	61.651398	-1.246200	0.000000	1.980328	0.000000	0.000000	0.000000	1.419713	0.034324	-0.231835	0.000000	0.000000	3.000000	51.000000	0.000000
21333.553447	0.080016	0.531465	0.038781	70.571243	-3.934163	61.651398	-1.246200	0.000000	1.980328	0.000000	0.000000	0.000000	1.482048	0.022880	-0.247697	0.000000	0.000000	3.000000	51.000000	0.000000
21333.556781	0.080016	0.531465	0.038781	70.571243	-3.934163	61.651398	-1.246200	0.000000	1.980328	0.000000	0.000000	0.000000	1.482048	0.022880	-0.247697	0.000000	0.000000	3.000000	51.000000	0.000000
21333.560114	0.080016	0.531465	0.038781	70.116760	-6.244004	59.214970	-0.999192	0.000000	1.939045	0.000000	0.000000	0.000000	1.482048	0.022880	-0.247697	0.000000	0.000000	3.000000	51.000000	0.000000
21333.563447	0.085073	0.531492	0.037934	70.116760	-6.244004	59.214970	-0.999192	0.000000	1.939045	0.000000	0.000000	0.000000	1.517102	0.008231	-0.253936	0.000000	0.000000	3.000000	51.000000	0.000000
21333.566781	0.085073	0.531492	0.037934	70.116760	-6.244004	59.214970	-0.999192	0.000000	1.939045	0.000000	0.000000	0.000000	1.517102	0.008231	-0.253936	0.000000	0.000000	3.000000	51.000000	0.000000
21333.570114	0.085073	0.531492	0.037934	69.576126	-8.361261	57.162010	-0.746342	0.000000	1.896723	0.000000	0.000000	0.000000	1.517102	0.008231	-0.253936	0.000000	0.000000	3.000000	51.000000	0.000000
21333.573447	0.090306	0.531476	0.036988	69.576126	-8.361261	57.162010	-0.746342	0.000000	1.896723	0.000000	0.000000	0.000000	1.569944	-0.005030	-0.283950	0.000000	0.000000	3.000000	51.000000	0.000000
21333.576781	0.090306	0.531476	0.036988	69.576126	-8.361261	57.162010	-0.746342	0.000000	1.896723	0.000000	0.000000	0.000000	1.569944	-0.005030	-0.283950	0.000000	0.000000	3.000000	51.000000	0.000000
21333.580114	0.090306	0.531476	0.036988	68.965973	-10.234012	55.870647	-0.484684	0.000000	1.849398	0.000000	0.000000	0.000000	1.569944	-0.005030	-0.283950	0.000000	0.000000	3.000000	51.000000	0.000000
21333.583447	0.095643	0.531433	0.036075	68.965973	-10.234012	55.870647	-0.484684	0.000000	1.849398	0.000000	0.000000	0.000000	1.601100	-0.012822	-0.273937	0.000000	0.000000	3.000000	51.000000	0.000000
21333.586781	0.095643	0.531433	0.036075	68.965973	-10.234012	55.870647	-0.484684	0.000000	1.849398	0.000000	0.000000	0.000000	1.601100	-0.012822	-0.273937	0.000000	0.000000	3.000000	51.000000	0.000000
21333.590114	0.095643	0.531433	0.036075	68.301071	-11.864535	55.200962	-0.217834	0.000000	1.803741	0.000000	0.000000	0.000000	1.601100	-0.012822	-0.273937	0.000000	0.000000	3.000000	51.000000	0.000000
21333.593447	0.101044	0.531308	0.035102	68.301071	-11.864535	55.200962	-0.217834	0.000000	1.803741	0.000000	0.000000	0.000000	1.620108	-0.037538	-0.291976	0.000000	0.000000	3.000000	51.000000	0.000000
21333.596781	0.101044	0.531308	0.035102	68.301071	-11.864535	55.200962	-0.217834	0.000000	1.803741	0.000000	0.000000	0.000000	1.620108	-0.037538	-0.291976	0.000000	0.000000	3.000000	51.000000	0.000000
21333.600114	0.101044	0.531308	0.035102	67.618393	-13.356028	54.510925	0.052184	0.000000	1.755079	0.000000	0.000000	0.000000	1.620108	-0.037538	-0.291976	0.000000	0.000000	3.000000	51.000000	0.000000
21333.603447	0.106663	0.531140	0.034112	67.618393	-13.356028	54.510925	0.052184	0.000000	1.755079	0.000000	0.000000	0.000000	1.685854	-0.050414	-0.296920	0.000000	0.000000	3.000000	51.000000	0.000000
21333.606781	0.106663	0.531140	0.034112	67.618393	-13.356028	54.510925	0.052184	0.000000	1.755079	0.000000	0.000000	0.000000	1.685854	-0.050414	-0.296920	0.000000	0.000000	3.000000	51.000000	0.000000
21333.610114	0.106663	0.531140	0.034112	67.053513	-15.015304	53.081726	0.333159	0.000000	1.705592	0.000000	0.000000	0.000000	1.685854	-0.050414	-0.296920	0.000000	0.000000	3.000000	51.000000	0.000000
21333.613447	0.112312	0.530911	0.033015	67.053513	-15.015304	53.081726	0.333159	0.000000	1.705592	0.000000	0.000000	0.000000	1.694763	-0.068762	-0.329050	0.000000	0.000000	3.000000	51.000000	0.000000
21333.616781	0.112312	0.530911	0.033015	67.053513	-15.015304	53.081726	0.333159	0.000000	1.705592	0.000000	0.000000	0.000000	1.694763	-0.068762	-0.329050	0.000000	0.000000	3.000000	51.000000	0.000000
21333.620114	0.112312	0.530911	0.033015	66.689964	-17.082247	51.012100	0.615620	0.000000	1.650750	0.000000	0.000000	0.000000	1.694763	-0.068762	-0.329050	0.000000	0.000000	3.000000	51.000000	0.000000
21333.623447	0.117856	0.530582	0.031869	66.689964	-17.082247	51.012100	0.615620	0.000000	1.650750	0.000000	0.000000	0.000000	1.663097	-0.098537	-0.343755	0.000000	0.000000	3.000000	51.000000	0.000000
21333.626781	0.117856	0.530582	0.031869	66.689964	-17.082247	51.012100	0.615620	0.000000	1.650750	0.000000	0.000000	0.000000	1.663097	-0.098537	-0.343755	0.000000	0.000000	3.000000	51.000000	0.000000
21333.630114	0.117856	0.530582	0.031869	66.500847	-19.248545	49.600258	0.892802	0.000000	1.593458	0.000000	0.000000	0.000000	1.663097	-0.098537	-0.343755	0.000000	0.000000	3.000000	51.000000	0.000000
21333.633447	0.123387	0.530210	0.030754	66.500847	-19.248545	49.600258	0.892802	0.000000	1.593458	0.000000	0.000000	0.000000	1.659290	-0.111504	-0.334655	0.000000	0.000000	3.000000	51.000000	0.000000
21333.636781	0.123387	0.530210	0.030754	66.500847	-19.248545	49.600258	0.892802	0.000000	1.593458	0.000000	0.000000	0.000000	1.659290	-0.111504	-0.334655	0.000000	0.000000	3.000000	51.000000	0.000000
21333.640114	0.123387	0.530210	0.030754	66.401543	-21.227215	49.221790	1.169351	0.000000	1.537682	0.000000	0.000000	0.000000	1.659290	-0.111504	-0.334655	0.000000	0.000000	3.000000	51.000000	0.000000
21333.643447	0.129063	0.529874	0.029789	66.401543	-21.227215	49.221790	1.169351	0.000000	1.537682	0.000000	0.000000	0.000000	1.702874	-0.100960	-0.289386	0.000000	0.000000	3.000000	51.000000	0.000000
21333.646781	0.129063	0.529874	0.029789	66.401543	-21.227215	49.221790	1.169351	0.000000	1.537682	0.000000	0.000000	0.000000	1.702874	-0.100960	-0.289386	0.000000	0.000000	3.000000	51.000000	0.000000
21333.650114	0.129063	0.529874	0.029789	66.324142	-22.997334	49.152977	1.453163	0.000000	1.489451	0.000000	0.000000	0.000000	1.702874	-0.100960	-0.289386	0.000000	0.000000	3.000000	51.000000	0.000000
21333.653447	0.134875	0.529577	0.028909	66.324142	-22.997334	49.152977	1.453163	0.000000	1.489451	0.000000	0.000000	0.000000	1.743393	-0.089083	-0.264152	0.000000	0.000000	3.000000	51.000000	0.000000
21333.656781	0.134875	0.529577	0.028909	66.324142	-22.997334	49.152977	1.453163	0.000000	1.489451	0.000000	0.000000	0.000000	1.743393	-0.089083	-0.264152	0.000000	0.000000	3.000000	51.000000	0.000000
21333.660114	0.134875	0.529577	0.028909	66.229744	-24.596106	48.702030	1.743728	0.000000	1.445426	0.000000	0.000000	0.000000	1.743393	-0.089083	-0.264152	0.000000	0.000000	3.000000	51.000000	0.000000
21333.663447	0.140739	0.529348	0.028237	66.229744	-24.596106	48.702030	1.743728	0.000000	1.445426	0.000000	0.000000	0.000000	1.759178	-0.068827	-0.201478	0.000000	0.000000	3.000000	51.000000	0.000000
21333.666781	0.140739	0.529348	0.028237	66.229744	-24.596106	48.702030	1.743728	0.000000	1.445426	0.000000	0.000000	0.000000	1.759178	-0.068827	-0.201478	0.000000	0.000000	3.000000	51.000000	0.000000
21333.670114	0.140739	0.529348	0.028237	66.120369	-26.135628	47.329449	2.036925	0.000000	1.411846	0.000000	0.000000	0.000000	1.759178	-0.068827	-0.201478	0.000000	0.000000	3.000000	51.000000	0.000000
21333.673447	0.146572	0.529146	0.027718	66.120369	-26.135628	47.329449	2.036925	0.000000	1.411846	0.000000	0.000000	0.000000	1.750010	-0.060518	-0.155714	0.000000	0.000000	3.000000	51.000000	0.000000
21333.676781	0.146572	0.529146	0.027718	66.120369	-26.135628	47.329449	2.036925	0.000000	1.411846	0.000000	0.000000	0.000000	1.750010	-0.060518	-0.155714	0.000000	0.000000	3.000000	51.000000	0.000000
21333.680114	0.146572	0.529146	0.027718	66.001350	-27.705801	45.040344	2.328594	0.000000	1.385894	0.000000	0.000000	0.000000	1.750010	-0.060518	-0.155714	0.000000	0.000000	3.000000	51.000000	0.000000
21333.683447	0.152488	0.529010	0.027291	66.001350	-27.705801	45.040344	2.328594	0.000000	1.385894	0.000000	0.000000	0.000000	1.774757	-0.040748	-0.128165	0.000000	0.000000	3.000000	51.000000	0.000000
21333.686781	0.152488	0.529010	0.027291	66.001350	-27.705801	45.040344	2.328594	0.000000	1.385894	0.000000	0.000000	0.000000	1.774757	-0.040748	-0.128165	0.000000	0.000000	3.000000	51.000000	0.000000
21333.690114	0.152488	0.529010	0.027291	65.937042	-29.349993	43.439068	2.624386	0.000000	1.364533	0.000000	0.000000	0.000000	1.774757	-0.040748	-0.128165	0.000000	0.000000	3.000000	51.000000	0.000000
21333.693447	0.158399	0.529007	0.027060	65.937042	-29.349993	43.439068	2.624386	0.000000	1.364533	0.000000	0.000000	0.000000	1.773342	-0.000857	-0.069285	0.000000	0.000000	3.000000	51.000000	0.000000
21333.696781	0.158399	0.529007	0.027060	65.937042	-29.349993	43.439068	2.624386	0.000000	1.364533	0.000000	0.000000	0.000000	1.773342	-0.000857	-0.069285	0.000000	0.000000	3.000000	51.000000	0.000000
21333.700114	0.158399	0.529007	0.027060	66.009880	-31.135565	43.303722	2.919943	0.000000	1.352985	0.000000	0.000000	0.000000	1.773342	-0.000857	-0.069285	0.000000	0.000000	3.000000	51.000000	0.000000
21333.703447	0.163965	0.529031	0.026982	66.009880	-31.135565	43.303722	2.919943	0.000000	1.352985	0.000000	0.000000	0.000000	1.669761	0.007142	-0.023245	0.000000	0.000000	3.000000	51.000000	0.000000
21333.706781	0.163965	0.529031	0.026982	66.009880	-31.135565	43.303722	2.919943	0.000000	1.352985	0.000000	0.000000	0.000000	1.669761	0.007142	-0.023245	0.000000	0.000000	3.000000	51.000000	0.000000
21333.710114	0.163965	0.529031	0.026982	66.123169	-32.962715	43.449001	3.198237	0.000000	1.349111	0.000000	0.000000	0.000000	1.669761	0.007142	-0.023245	0.000000	0.000000	3.000000	51.000000	0.000000
21333.713447	0.169362	0.529087	0.027052	66.123169	-32.962715	43.449001	3.198237	0.000000	1.349111	0.000000	0.000000	0.000000	1.619161	0.016817	0.020990	0.000000	0.000000	3.000000	51.000000	0.000000
21333.716781	0.169362	0.529087	0.027052	66.123169	-32.962715	43.449001	3.198237	0.000000	1.349111	0.000000	0.000000	0.000000	1.619161	0.016817	0.020990	0.000000	0.000000	3.000000	51.000000	0.000000
21333.720114	0.169362	0.529087	0.027052	66.182999	-34.723728	43.032398	3.468097	0.000000	1.352609	0.000000	0.000000	0.000000	1.619161	0.016817	0.020990	0.000000	0.000000	3.000000	51.000000	0.000000
21333.723447	0.174785	0.529198	0.027158	66.182999	-34.723728	43.032398	3.468097	0.000000	1.352609	0.000000	0.000000	0.000000	1.626976	0.033224	0.031842	0.000000	0.000000	3.000000	51.000000	0.000000
21333.726781	0.174785	0.529198	0.027158	66.182999	-34.723728	43.032398	3.468097	0.000000	1.352609	0.000000	0.000000	0.000000	1.626976	0.033224	0.031842	0.000000	0.000000	3.000000	51.000000	0.000000
21333.730114	0.174785	0.529198	0.027158	66.198601	-36.378628	42.181473	3.739259	0.000000	1.357916	0.000000	0.000000	0.000000	1.626976	0.033224	0.031842	0.000000	0.000000	3.000000	51.000000	0.000000
21333.733447	0.180070	0.529318	0.027346	66.198601	-36.378628	42.181473	3.739259	0.000000	1.357916	0.000000	0.000000	0.000000	1.585507	0.036127	0.056293	0.000000	0.000000	3.000000	51.000000	0.000000
21333.736781	0.180070	0.529318	0.027346	66.198601	-36.378628	42.181473	3.739259	0.000000	1.357916	0.000000	0.000000	0.000000	1.585507	0.036127	0.056293	0.000000	0.000000	3.000000	51.000000	0.000000
21333.740114	0.180070	0.529318	0.027346	66.178917	-37.922333	41.171303	4.003510	0.000000	1.367299	0.000000	0.000000	0.000000	1.585507	0.036127	0.056293	0.000000	0.000000	3.000000	51.000000	0.000000
21333.743447	0.185221	0.529516	0.027697	66.178917	-37.922333	41.171303	4.003510	0.000000	1.367299	0.000000	0.000000	0.000000	1.545295	0.059406	0.105237	0.000000	0.000000	3.000000	51.000000	0.000000
21333.746781	0.185221	0.529516	0.027697	66.178917	-37.922333	41.171303	4.003510	0.000000	1.367299	0.000000	0.000000	0.000000	1.545295	0.059406	0.105237	0.000000	0.000000	3.000000	51.000000	0.000000
21333.750114	0.185221	0.529516	0.027697	66.121803	-39.299198	40.276680	4.261060	0.000000	1.384838	0.000000	0.000000	0.000000	1.545295	0.059406	0.105237	0.000000	0.000000	3.000000	51.000000	0.000000
21333.753447	0.190288	0.529769	0.028133	66.121803	-39.299198	40.276680	4.261060	0.000000	1.384838	0.000000	0.000000	0.000000	1.520131	0.076011	0.130804	0.000000	0.000000	3.000000	51.000000	0.000000
21333.756781	0.190288	0.529769	0.028133	66.121803	-39.299198	40.276680	4.261060	0.000000	1.384838	0.000000	0.000000	0.000000	1.520131	0.076011	0.130804	0.000000	0.000000	3.000000	51.000000	0.000000
21333.760114	0.190288	0.529769	0.028133	66.038391	-40.551620	39.788074	4.514415	0.000000	1.406639	0.000000	0.000000	0.000000	1.520131	0.076011	0.130804	0.000000	0.000000	3.000000	51.000000	0.000000
21333.763447	0.195179	0.530101	0.028757	66.038391	-40.551620	39.788074	4.514415	0.000000	1.406639	0.000000	0.000000	0.000000	1.467250	0.099588	0.187308	0.000000	0.000000	3.000000	51.000000	0.000000
21333.766781	0.195179	0.530101	0.028757	66.038391	-40.551620	39.788074	4.514415	0.000000	1.406639	0.000000	0.000000	0.000000	1.467250	0.099588	0.187308	0.000000	0.000000	3.000000	51.000000	0.000000
21333.770114	0.195179	0.530101	0.028757	65.934845	-41.708069	39.419685	4.758957	0.000000	1.437857	0.000000	0.000000	0.000000	1.467250	0.099588	0.187308	0.000000	0.000000	3.000000	51.000000	0.000000
21333.773447	0.199742	0.530484	0.029531	65.934845	-41.708069	39.419685	4.758957	0.000000	1.437857	0.000000	0.000000	0.000000	1.368920	0.114814	0.232097	0.000000	0.000000	3.000000	51.000000	0.000000
21333.776781	0.199742	0.530484	0.029531	65.934845	-41.708069	39.419685	4.758957	0.000000	1.437857	0.000000	0.000000	0.000000	1.368920	0.114814	0.232097	0.000000	0.000000	3.000000	51.000000	0.000000
21333.780114	0.199742	0.530484	0.029531	65.820099	-42.810963	38.777233	4.794285	0.000000	1.419450	0.000000	0.000000	0.000000	1.368920	0.114814	0.232097	0.000000	0.000000	3.000000	51.000000	0.000000
21333.783447	0.204016	0.530878	0.030363	65.820099	-42.810963	38.777233	4.794285	0.000000	1.419450	0.000000	0.000000	0.000000	1.282197	0.118174	0.249802	0.000000	0.000000	3.000000	51.000000	0.000000
21333.786781	0.204016	0.530878	0.030363	65.820099	-42.810963	38.777233	4.794285	0.000000	1.419450	0.000000	0.000000	0.000000	1.282197	0.118174	0.249802	0.000000	0.000000	3.000000	51.000000	0.000000
21333.790114	0.204016	0.530878	0.030363	65.717056	-43.861450	37.864067	4.799685	0.000000	1.401081	0.000000	0.000000	0.000000	1.282197	0.118174	0.249802	0.000000	0.000000	3.000000	51.000000	0.000000
21333.793447	0.207999	0.531260	0.031200	65.717056	-43.861450	37.864067	4.799685	0.000000	1.401081	0.000000	0.000000	0.000000	1.194890	0.114729	0.250896	0.000000	0.000000	3.000000	51.000000	0.000000
21333.796781	0.207999	0.531260	0.031200	65.717056	-43.861450	37.864067	4.799685	0.000000	1.401081	0.000000	0.000000	0.000000	1.194890	0.114729	0.250896	0.000000	0.000000	3.000000	51.000000	0.000000
21333.800114	0.207999	0.531260	0.031200	65.688850	-44.904415	37.137024	4.803571	0.000000	1.387700	0.000000	0.000000	0.000000	1.194890	0.114729	0.250896	0.000000	0.000000	3.000000	51.000000	0.000000
21333.803447	0.211658	0.531614	0.032041	65.688850	-44.904415	37.137024	4.803571	0.000000	1.387700	0.000000	0.000000	0.000000	1.097600	0.106130	0.252374	0.000000	0.000000	3.000000	51.000000	0.000000
21333.806781	0.211658	0.531614	0.032041	65.688850	-44.904415	37.137024	4.803571	0.000000	1.387700	0.000000	0.000000	0.000000	1.097600	0.106130	0.252374	0.000000	0.000000	3.000000	51.000000	0.000000
21333.810114	0.211658	0.531614	0.032041	65.728882	-45.917110	36.751965	4.806038	0.000000	1.379128	0.000000	0.000000	0.000000	1.097600	0.106130	0.252374	0.000000	0.000000	3.000000	51.000000	0.000000
21333.813447	0.214964	0.531945	0.032838	65.728882	-45.917110	36.751965	4.806038	0.000000	1.379128	0.000000	0.000000	0.000000	0.991914	0.099339	0.239220	0.000000	0.000000	3.000000	51.000000	0.000000
21333.816781	0.214964	0.531945	0.032838	65.728882	-45.917110	36.751965	4.806038	0.000000	1.379128	0.000000	0.000000	0.000000	0.991914	0.099339	0.239220	0.000000	0.000000	3.000000	51.000000	0.000000
21333.820114	0.214964	0.531945	0.032838	65.803757	-46.845905	36.327457	4.807714	0.000000	1.373278	0.000000	0.000000	0.000000	0.991914	0.099339	0.239220	0.000000	0.000000	3.000000	51.000000	0.000000
21333.823447	0.217929	0.532289	0.033633	65.803757	-46.845905	36.327457	4.807714	0.000000	1.373278	0.000000	0.000000	0.000000	0.889533	0.103041	0.238235	0.000000	0.000000	3.000000	51.000000	0.000000
21333.826781	0.217929	0.532289	0.033633	65.803757	-46.845905	36.327457	4.807714	0.000000	1.373278	0.000000	0.000000	0.000000	0.889533	0.103041	0.238235	0.000000	0.000000	3.000000	51.000000	0.000000
21333.830114	0.217929	0.532289	0.033633	65.882278	-47.573849	35.789291	4.808282	0.000000	1.371286	0.000000	0.000000	0.000000	0.889533	0.103041	0.238235	0.000000	0.000000	3.000000	51.000000	0.000000
21333.833447	0.220511	0.532640	0.034404	65.882278	-47.573849	35.789291	4.808282	0.000000	1.371286	0.000000	0.000000	0.000000	0.774400	0.105221	0.231505	0.000000	0.000000	3.000000	51.000000	0.000000
21333.836781	0.220511	0.532640	0.034404	65.882278	-47.573849	35.789291	4.808282	0.000000	1.371286	0.000000	0.000000	0.000000	0.774400	0.105221	0.231505	0.000000	0.000000	3.000000	51.000000	0.000000
21333.840114	0.220511	0.532640	0.034404	65.971954	-47.780502	35.723797	4.807908	0.000000	1.372596	0.000000	0.000000	0.000000	0.774400	0.105221	0.231505	0.000000	0.000000	3.000000	51.000000	0.000000
21333.843447	0.222682	0.533021	0.035234	65.971954	-47.780502	35.723797	4.807908	0.000000	1.372596	0.000000	0.000000	0.000000	0.651454	0.114375	0.248808	0.000000	0.000000	3.000000	51.000000	0.000000
21333.846781	0.222682	0.533021	0.035234	65.971954	-47.780502	35.723797	4.807908	0.000000	1.372596	0.000000	0.000000	0.000000	0.651454	0.114375	0.248808	0.000000	0.000000	3.000000	51.000000	0.000000
21333.850114	0.222682	0.533021	0.035234	66.123222	-47.178806	36.434963	4.805737	0.000000	1.380180	0.000000	0.000000	0.000000	0.651454	0.114375	0.248808	0.000000	0.000000	3.000000	51.000000	0.000000
21333.853447	0.224425	0.533427	0.036090	66.123222	-47.178806	36.434963	4.805737	0.000000	1.380180	0.000000	0.000000	0.000000	0.522783	0.122008	0.256997	0.000000	0.000000	3.000000	51.000000	0.000000
21333.856781	0.224425	0.533427	0.036090	66.123222	-47.178806	36.434963	4.805737	0.000000	1.380180	0.000000	0.000000	0.000000	0.522783	0.122008	0.256997	0.000000	0.000000	3.000000	51.000000	0.000000
21333.860114	0.224425	0.533427	0.036090	66.403229	-46.028324	37.771015	4.802073	0.000000	1.392874	0.000000	0.000000	0.000000	0.522783	0.122008	0.256997	0.000000	0.000000	3.000000	51.000000	0.000000
21333.863447	0.225772	0.533902	0.036934	66.403229	-46.028324	37.771015	4.802073	0.000000	1.392874	0.000000	0.000000	0.000000	0.404140	0.142258	0.253110	0.000000	0.000000	3.000000	51.000000	0.000000
21333.866781	0.225772	0.533902	0.036934	66.403229	-46.028324	37.771015	4.802073	0.000000	1.392874	0.000000	0.000000	0.000000	0.404140	0.142258	0.253110	0.000000	0.000000	3.000000	51.000000	0.000000
21333.870114	0.225772	0.533902	0.036934	66.864075	-44.411621	39.749111	4.797423	0.000000	1.408803	0.000000	0.000000	0.000000	0.404140	0.142258	0.253110	0.000000	0.000000	3.000000	51.000000	0.000000
21333.873447	0.226828	0.534349	0.037690	66.864075	-44.411621	39.749111	4.797423	0.000000	1.408803	0.000000	0.000000	0.000000	0.316706	0.134174	0.226781	0.000000	0.000000	3.000000	51.000000	0.000000
21333.876781	0.226828	0.534349	0.037690	66.864075	-44.411621	39.749111	4.797423	0.000000	1.408803	0.000000	0.000000	0.000000	0.316706	0.134174	0.226781	0.000000	0.000000	3.000000	51.000000	0.000000
21333.880114	0.226828	0.534349	0.037690	67.443764	-42.330536	42.351288	4.792843	0.000000	1.424310	0.000000	0.000000	0.000000	0.316706	0.134174	0.226781	0.000000	0.000000	3.000000	51.000000	0.000000
21333.883447	0.227566	0.534822	0.038430	67.443764	-42.330536	42.351288	4.792843	0.000000	1.424310	0.000000	0.000000	0.000000	0.221383	0.141972	0.222044	0.000000	0.000000	3.000000	51.000000	0.000000
21333.886781	0.227566	0.534822	0.038430	67.443764	-42.330536	42.351288	4.792843	0.000000	1.424310	0.000000	0.000000	0.000000	0.221383	0.141972	0.222044	0.000000	0.000000	3.000000	51.000000	0.000000
21333.890114	0.227566	0.534822	0.038430	68.028656	-39.802456	45.468487	4.787472	0.000000	1.442261	0.000000	0.000000	0.000000	0.221383	0.141972	0.222044	0.000000	0.000000	3.000000	51.000000	0.000000
21333.893447	0.227977	0.535327	0.039203	68.028656	-39.802456	45.468487	4.787472	0.000000	1.442261	0.000000	0.000000	0.000000	0.123540	0.151495	0.231785	0.000000	0.000000	3.000000	51.000000	0.000000
21333.896781	0.227977	0.535327	0.039203	68.028656	-39.802456	45.468487	4.787472	0.000000	1.442261	0.000000	0.000000	0.000000	0.123540	0.151495	0.231785	0.000000	0.000000	3.000000	51.000000	0.000000
21333.900114	0.227977	0.535327	0.039203	68.581398	-36.900177	49.021271	4.780728	0.000000	1.464457	0.000000	0.000000	0.000000	0.123540	0.151495	0.231785	0.000000	0.000000	3.000000	51.000000	0.000000
21333.903447	0.228134	0.535834	0.039980	68.581398	-36.900177	49.021271	4.780728	0.000000	1.464457	0.000000	0.000000	0.000000	0.047105	0.152073	0.233219	0.000000	0.000000	3.000000	51.000000	0.000000
21333.906781	0.228134	0.535834	0.039980	68.581398	-36.900177	49.021271	4.780728	0.000000	1.464457	0.000000	0.000000	0.000000	0.047105	0.152073	0.233219	0.000000	0.000000	3.000000	51.000000	0.000000
21333.910114	0.228134	0.535834	0.039980	69.091995	-33.844784	52.802853	4.773056	0.000000	1.489273	0.000000	0.000000	0.000000	0.047105	0.152073	0.233219	0.000000	0.000000	3.000000	51.000000	0.000000
21333.913447	0.228074	0.536355	0.040721	69.091995	-33.844784	52.802853	4.773056	0.000000	1.489273	0.000000	0.000000	0.000000	-0.018126	0.156235	0.222314	0.000000	0.000000	3.000000	51.000000	0.000000
21333.916781	0.228074	0.536355	0.040721	69.091995	-33.844784	52.802853	4.773056	0.000000	1.489273	0.000000	0.000000	0.000000	-0.018126	0.156235	0.222314	0.000000	0.000000	3.000000	51.000000	0.000000
21333.920114	0.228074	0.536355	0.040721	69.550339	-30.729280	56.716423	4.764948	0.000000	1.515015	0.000000	0.000000	0.000000	-0.018126	0.156235	0.222314	0.000000	0.000000	3.000000	51.000000	0.000000
21333.923447	0.227759	0.536847	0.041471	69.550339	-30.729280	56.716423	4.764948	0.000000	1.515015	0.000000	0.000000	0.000000	-0.094417	0.147753	0.225055	0.000000	0.000000	3.000000	51.000000	0.000000
21333.926781	0.227759	0.536847	0.041471	69.550339	-30.729280	56.716423	4.764948	0.000000	1.515015	0.000000	0.000000	0.000000	-0.094417	0.147753	0.225055	0.000000	0.000000	3.000000	51.000000	0.000000
21333.930114	0.227759	0.536847	0.041471	69.944656	-27.596422	60.690090	4.755722	0.000000	1.543732	0.000000	0.000000	0.000000	-0.094417	0.147753	0.225055	0.000000	0.000000	3.000000	51.000000	0.000000
21333.933447	0.227253	0.537293	0.042182	69.944656	-27.596422	60.690090	4.755722	0.000000	1.543732	0.000000	0.000000	0.000000	-0.151711	0.133831	0.213227	0.000000	0.000000	3.000000	51.000000	0.000000
21333.936781	0.227253	0.537293	0.042182	69.944656	-27.596422	60.690090	4.755722	0.000000	1.543732	0.000000	0.000000	0.000000	-0.151711	0.133831	0.213227	0.000000	0.000000	3.000000	51.000000	0.000000
21333.940114	0.227253	0.537293	0.042182	70.268227	-24.526358	64.552956	4.746048	0.000000	1.573222	0.000000	0.000000	0.000000	-0.151711	0.133831	0.213227	0.000000	0.000000	3.000000	51.000000	0.000000
21333.943447	0.226573	0.537675	0.042826	70.268227	-24.526358	64.552956	4.746048	0.000000	1.573222	0.000000	0.000000	0.000000	-0.204067	0.114466	0.193300	0.000000	0.000000	3.000000	51.000000	0.000000
21333.946781	0.226573	0.537675	0.042826	70.268227	-24.526358	64.552956	4.746048	0.000000	1.573222	0.000000	0.000000	0.000000	-0.204067	0.114466	0.193300	0.000000	0.000000	3.000000	51.000000	0.000000
21333.950114	0.226573	0.537675	0.042826	70.507462	-21.545044	67.407982	4.736237	0.000000	1.602517	0.000000	0.000000	0.000000	-0.204067	0.114466	0.193300	0.000000	0.000000	3.000000	51.000000	0.000000
21333.953447	0.226573	0.537675	0.042826	70.507462	-21.545044	67.407982	4.736237	0.000000	1.602517	0.000000	0.000000	0.000000	-0.204067	0.114466	0.193300	0.000000	0.000000	3.000000	51.000000	0.000000
21333.956781	0.225847	0.537980	0.043370	70.507462	-21.545044	67.407982	4.736237	0.000000	1.602517	0.000000	0.000000	0.000000	-0.218010	0.091395	0.163119	0.000000	0.000000	3.000000	51.000000	0.000000
21333.960114	0.225847	0.537980	0.043370	70.660393	-18.697449	69.575584	4.736237	0.000000	1.602517	0.000000	0.000000	0.000000	-0.218010	0.091395	0.163119	0.000000	0.000000	3.000000	51.000000	0.000000
21333.963447	0.225103	0.538279	0.043877	70.660393	-18.697449	69.575584	4.736237	0.000000	1.602517	0.000000	0.000000	0.000000	-0.223210	0.089688	0.152001	0.000000	0.000000	3.000000	51.000000	0.000000
21333.966781	0.225103	0.538279	0.043877	70.660393	-18.697449	69.575584	4.736237	0.000000	1.602517	0.000000	0.000000	0.000000	-0.223210	0.089688	0.152001	0.000000	0.000000	3.000000	51.000000	0.000000
21333.970114	0.225103	0.538279	0.043877	70.744446	-15.971998	71.870537	4.718222	0.000000	1.654806	0.000000	0.000000	0.000000	-0.223210	0.089688	0.152001	0.000000	0.000000	3.000000	51.000000	0.000000
21333.973447	0.224216	0.538548	0.044450	70.744446	-15.971998	71.870537	4.718222	0.000000	1.654806	0.000000	0.000000	0.000000	-0.265871	0.080745	0.171996	0.000000	0.000000	3.000000	51.000000	0.000000
21333.976781	0.224216	0.538548	0.044450	70.744446	-15.971998	71.870537	4.718222	0.000000	1.654806	0.000000	0.000000	0.000000	-0.265871	0.080745	0.171996	0.000000	0.000000	3.000000	51.000000	0.000000
21333.980114	0.224216	0.538548	0.044450	70.763336	-13.363872	74.464706	4.707663	0.000000	1.684610	0.000000	0.000000	0.000000	-0.265871	0.080745	0.171996	0.000000	0.000000	3.000000	51.000000	0.000000
21333.983447	0.223312	0.538835	0.045048	70.763336	-13.363872	74.464706	4.707663	0.000000	1.684610	0.000000	0.000000	0.000000	-0.271331	0.086144	0.179428	0.000000	0.000000	3.000000	51.000000	0.000000
21333.986781	0.223312	0.538835	0.045048	70.763336	-13.363872	74.464706	4.707663	0.000000	1.684610	0.000000	0.000000	0.000000	-0.271331	0.086144	0.179428	0.000000	0.000000	3.000000	51.000000	0.000000
21333.990114	0.223312	0.538835	0.045048	70.741722	-10.932085	76.923996	4.696424	0.000000	1.715694	0.000000	0.000000	0.000000	-0.271331	0.086144	0.179428	0.000000	0.000000	3.000000	51.000000	0.000000
21333.993447	0.222438	0.539116	0.045587	70.741722	-10.932085	76.923996	4.696424	0.000000	1.715694	0.000000	0.000000	0.000000	-0.262234	0.084458	0.161791	0.000000	0.000000	3.000000	51.000000	0.000000
21333.996781	0.222438	0.539116	0.045587	70.741722	-10.932085	76.923996	4.696424	0.000000	1.715694	0.000000	0.000000	0.000000	-0.262234	0.084458	0.161791	0.000000	0.000000	3.000000	51.000000	0.000000
21334.000114	0.222438	0.539116	0.045587	70.692947	-8.677010	78.984863	4.685743	0.000000	1.744652	0.000000	0.000000	0.000000	-0.262234	0.084458	0.161791	0.000000	0.000000	3.000000	51.000000	0.000000
21334.003447	0.221461	0.539356	0.046089	70.692947	-8.677010	78.984863	4.685743	0.000000	1.744652	0.000000	0.000000	0.000000	-0.293068	0.071983	0.150444	0.000000	0.000000	3.000000	51.000000	0.000000
21334.006781	0.221461	0.539356	0.046089	70.692947	-8.677010	78.984863	4.685743	0.000000	1.744652	0.000000	0.000000	0.000000	-0.293068	0.071983	0.150444	0.000000	0.000000	3.000000	51.000000	0.000000
21334.010114	0.221461	0.539356	0.046089	70.626701	-6.604800	80.818718	4.674763	0.000000	1.773864	0.000000	0.000000	0.000000	-0.293068	0.071983	0.150444	0.000000	0.000000	3.000000	51.000000	0.000000
21334.013447	0.220524	0.539578	0.046552	70.626701	-6.604800	80.818718	4.674763	0.000000	1.773864	0.000000	0.000000	0.000000	-0.281159	0.066588	0.138791	0.000000	0.000000	3.000000	51.000000	0.000000
21334.016781	0.220524	0.539578	0.046552	70.626701	-6.604800	80.818718	4.674763	0.000000	1.773864	0.000000	0.000000	0.000000	-0.281159	0.066588	0.138791	0.000000	0.000000	3.000000	51.000000	0.000000
21334.020114	0.220524	0.539578	0.046552	70.561691	-4.681329	82.657906	4.664177	0.000000	1.801513	0.000000	0.000000	0.000000	-0.281159	0.066588	0.138791	0.000000	0.000000	3.000000	51.000000	0.000000
21334.023447	0.219541	0.539747	0.046975	70.561691	-4.681329	82.657906	4.664177	0.000000	1.801513	0.000000	0.000000	0.000000	-0.294874	0.050461	0.127050	0.000000	0.000000	3.000000	51.000000	0.000000
21334.026781	0.219541	0.539747	0.046975	70.561691	-4.681329	82.657906	4.664177	0.000000	1.801513	0.000000	0.000000	0.000000	-0.294874	0.050461	0.127050	0.000000	0.000000	3.000000	51.000000	0.000000
21334.030114	0.219541	0.539747	0.046975	70.503181	-2.901078	84.417816	4.653589	0.000000	1.828689	0.000000	0.000000	0.000000	-0.294874	0.050461	0.127050	0.000000	0.000000	3.000000	51.000000	0.000000
21334.033447	0.218504	0.539873	0.047339	70.503181	-2.901078	84.417816	4.653589	0.000000	1.828689	0.000000	0.000000	0.000000	-0.311120	0.037903	0.109223	0.000000	0.000000	3.000000	51.000000	0.000000
21334.036781	0.218504	0.539873	0.047339	70.503181	-2.901078	84.417816	4.653589	0.000000	1.828689	0.000000	0.000000	0.000000	-0.311120	0.037903	0.109223	0.000000	0.000000	3.000000	51.000000	0.000000
21334.040114	0.218504	0.539873	0.047339	70.438812	-1.275049	85.955025	4.643225	0.000000	1.854849	0.000000	0.000000	0.000000	-0.311120	0.037903	0.109223	0.000000	0.000000	3.000000	51.000000	0.000000
21334.043447	0.217516	0.539975	0.047618	70.438812	-1.275049	85.955025	4.643225	0.000000	1.854849	0.000000	0.000000	0.000000	-0.296445	0.030719	0.083699	0.000000	0.000000	3.000000	51.000000	0.000000
21334.046781	0.217516	0.539975	0.047618	70.438812	-1.275049	85.955025	4.643225	0.000000	1.854849	0.000000	0.000000	0.000000	-0.296445	0.030719	0.083699	0.000000	0.000000	3.000000	51.000000	0.000000
21334.050114	0.217516	0.539975	0.047618	70.360092	0.169527	87.300926	4.634016	0.000000	1.877738	0.000000	0.000000	0.000000	-0.296445	0.030719	0.083699	0.000000	0.000000	3.000000	51.000000	0.000000
21334.053447	0.216496	0.540060	0.047890	70.360092	0.169527	87.300926	4.634016	0.000000	1.877738	0.000000	0.000000	0.000000	-0.305775	0.025322	0.081410	0.000000	0.000000	3.000000	51.000000	0.000000
21334.056781	0.216496	0.540060	0.047890	70.360092	0.169527	87.300926	4.634016	0.000000	1.877738	0.000000	0.000000	0.000000	-0.305775	0.025322	0.081410	0.000000	0.000000	3.000000	51.000000	0.000000
21334.060114	0.216496	0.540060	0.047890	70.260361	1.347056	88.415115	4.624501	0.000000	1.901050	0.000000	0.000000	0.000000	-0.305775	0.025322	0.081410	0.000000	0.000000	3.000000	51.000000	0.000000
21334.063447	0.215437	0.540138	0.048133	70.260361	1.347056	88.415115	4.624501	0.000000	1.901050	0.000000	0.000000	0.000000	-0.317664	0.023531	0.073028	0.000000	0.000000	3.000000	51.000000	0.000000
21334.066781	0.215437	0.540138	0.048133	70.260361	1.347056	88.415115	4.624501	0.000000	1.901050	0.000000	0.000000	0.000000	-0.317664	0.023531	0.073028	0.000000	0.000000	3.000000	51.000000	0.000000
21334.070114	0.215437	0.540138	0.048133	70.144806	2.218534	89.159988	4.614901	0.000000	1.924237	0.000000	0.000000	0.000000	-0.317664	0.023531	0.073028	0.000000	0.000000	3.000000	51.000000	0.000000
21334.073447	0.214329	0.540247	0.048390	70.144806	2.218534	89.159988	4.614901	0.000000	1.924237	0.000000	0.000000	0.000000	-0.332644	0.032501	0.077205	0.000000	0.000000	3.000000	51.000000	0.000000
21334.076781	0.214329	0.540247	0.048390	70.144806	2.218534	89.159988	4.614901	0.000000	1.924237	0.000000	0.000000	0.000000	-0.332644	0.032501	0.077205	0.000000	0.000000	3.000000	51.000000	0.000000
21334.080114	0.214329	0.540247	0.048390	70.033218	2.857724	89.492729	4.604539	0.000000	1.948902	0.000000	0.000000	0.000000	-0.332644	0.032501	0.077205	0.000000	0.000000	3.000000	51.000000	0.000000
21334.083447	0.213126	0.540331	0.048623	70.033218	2.857724	89.492729	4.604539	0.000000	1.948902	0.000000	0.000000	0.000000	-0.360898	0.025298	0.069924	0.000000	0.000000	3.000000	51.000000	0.000000
21334.086781	0.213126	0.540331	0.048623	70.033218	2.857724	89.492729	4.604539	0.000000	1.948902	0.000000	0.000000	0.000000	-0.360898	0.025298	0.069924	0.000000	0.000000	3.000000	51.000000	0.000000
21334.090114	0.213126	0.540331	0.048623	69.967133	3.365988	89.745262	4.593649	0.000000	1.974433	0.000000	0.000000	0.000000	-0.360898	0.025298	0.069924	0.000000	0.000000	3.000000	51.000000	0.000000
21334.093447	0.211811	0.540409	0.048858	69.967133	3.365988	89.745262	4.593649	0.000000	1.974433	0.000000	0.000000	0.000000	-0.394278	0.023470	0.070259	0.000000	0.000000	3.000000	51.000000	0.000000
21334.096781	0.211811	0.540409	0.048858	69.967133	3.365988	89.745262	4.593649	0.000000	1.974433	0.000000	0.000000	0.000000	-0.394278	0.023470	0.070259	0.000000	0.000000	3.000000	51.000000	0.000000
21334.100114	0.211811	0.540409	0.048858	69.965744	3.896709	90.226646	4.581687	0.000000	2.002035	0.000000	0.000000	0.000000	-0.394278	0.023470	0.070259	0.000000	0.000000	3.000000	51.000000	0.000000
21334.103447	0.210366	0.540427	0.049044	69.965744	3.896709	90.226646	4.581687	0.000000	2.002035	0.000000	0.000000	0.000000	-0.433619	0.005484	0.055899	0.000000	0.000000	3.000000	51.000000	0.000000
21334.106781	0.210366	0.540427	0.049044	69.965744	3.896709	90.226646	4.581687	0.000000	2.002035	0.000000	0.000000	0.000000	-0.433619	0.005484	0.055899	0.000000	0.000000	3.000000	51.000000	0.000000
21334.110114	0.210366	0.540427	0.049044	70.042175	4.532324	91.036247	4.569174	0.000000	2.030430	0.000000	0.000000	0.000000	-0.433619	0.005484	0.055899	0.000000	0.000000	3.000000	51.000000	0.000000
21334.113447	0.208947	0.540422	0.049154	70.042175	4.532324	91.036247	4.569174	0.000000	2.030430	0.000000	0.000000	0.000000	-0.425565	-0.001726	0.032970	0.000000	0.000000	3.000000	51.000000	0.000000
21334.116781	0.208947	0.540422	0.049154	70.042175	4.532324	91.036247	4.569174	0.000000	2.030430	0.000000	0.000000	0.000000	-0.425565	-0.001726	0.032970	0.000000	0.000000	3.000000	51.000000	0.000000
21334.120114	0.208947	0.540422	0.049154	70.194260	5.251486	91.852539	4.557609	0.000000	2.056258	0.000000	0.000000	0.000000	-0.425565	-0.001726	0.032970	0.000000	0.000000	3.000000	51.000000	0.000000
21334.123447	0.207588	0.540380	0.049198	70.194260	5.251486	91.852539	4.557609	0.000000	2.056258	0.000000	0.000000	0.000000	-0.407681	-0.012516	0.013226	0.000000	0.000000	3.000000	51.000000	0.000000
21334.126781	0.207588	0.540380	0.049198	70.194260	5.251486	91.852539	4.557609	0.000000	2.056258	0.000000	0.000000	0.000000	-0.407681	-0.012516	0.013226	0.000000	0.000000	3.000000	51.000000	0.000000
21334.130114	0.207588	0.540380	0.049198	70.386795	6.043632	92.335556	4.547139	0.000000	2.079310	0.000000	0.000000	0.000000	-0.407681	-0.012516	0.013226	0.000000	0.000000	3.000000	51.000000	0.000000
21334.133447	0.206197	0.540344	0.049294	70.386795	6.043632	92.335556	4.547139	0.000000	2.079310	0.000000	0.000000	0.000000	-0.417405	-0.010766	0.028888	0.000000	0.000000	3.000000	51.000000	0.000000
21334.136781	0.206197	0.540344	0.049294	70.386795	6.043632	92.335556	4.547139	0.000000	2.079310	0.000000	0.000000	0.000000	-0.417405	-0.010766	0.028888	0.000000	0.000000	3.000000	51.000000	0.000000
21334.140114	0.206197	0.540344	0.049294	70.571518	6.917089	92.703117	4.535233	0.000000	2.105150	0.000000	0.000000	0.000000	-0.417405	-0.010766	0.028888	0.000000	0.000000	3.000000	51.000000	0.000000
21334.143447	0.204716	0.540320	0.049508	70.571518	6.917089	92.703117	4.535233	0.000000	2.105150	0.000000	0.000000	0.000000	-0.444434	-0.007179	0.064171	0.000000	0.000000	3.000000	51.000000	0.000000
21334.146781	0.204716	0.540320	0.049508	70.571518	6.917089	92.703117	4.535233	0.000000	2.105150	0.000000	0.000000	0.000000	-0.444434	-0.007179	0.064171	0.000000	0.000000	3.000000	51.000000	0.000000
21334.150114	0.204716	0.540320	0.049508	70.748650	7.860793	93.374565	4.520258	0.000000	2.137116	0.000000	0.000000	0.000000	-0.444434	-0.007179	0.064171	0.000000	0.000000	3.000000	51.000000	0.000000
21334.153447	0.203055	0.540332	0.049827	70.748650	7.860793	93.374565	4.520258	0.000000	2.137116	0.000000	0.000000	0.000000	-0.498226	0.003525	0.095685	0.000000	0.000000	3.000000	51.000000	0.000000
21334.156781	0.203055	0.540332	0.049827	70.748650	7.860793	93.374565	4.520258	0.000000	2.137116	0.000000	0.000000	0.000000	-0.498226	0.003525	0.095685	0.000000	0.000000	3.000000	51.000000	0.000000
21334.160114	0.203055	0.540332	0.049827	70.922058	8.910919	94.291000	4.501451	0.000000	2.176452	0.000000	0.000000	0.000000	-0.498226	0.003525	0.095685	0.000000	0.000000	3.000000	51.000000	0.000000
21334.163447	0.201230	0.540391	0.050219	70.922058	8.910919	94.291000	4.501451	0.000000	2.176452	0.000000	0.000000	0.000000	-0.547404	0.017837	0.117690	0.000000	0.000000	3.000000	51.000000	0.000000
21334.166781	0.201230	0.540391	0.050219	70.922058	8.910919	94.291000	4.501451	0.000000	2.176452	0.000000	0.000000	0.000000	-0.547404	0.017837	0.117690	0.000000	0.000000	3.000000	51.000000	0.000000
21334.170114	0.201230	0.540391	0.050219	71.099205	10.153637	95.356720	4.479118	0.000000	2.222049	0.000000	0.000000	0.000000	-0.547404	0.017837	0.117690	0.000000	0.000000	3.000000	51.000000	0.000000
21334.173447	0.199335	0.540421	0.050638	71.099205	10.153637	95.356720	4.479118	0.000000	2.222049	0.000000	0.000000	0.000000	-0.568717	0.008836	0.125489	0.000000	0.000000	3.000000	51.000000	0.000000
21334.176781	0.199335	0.540421	0.050638	71.099205	10.153637	95.356720	4.479118	0.000000	2.222049	0.000000	0.000000	0.000000	-0.568717	0.008836	0.125489	0.000000	0.000000	3.000000	51.000000	0.000000
21334.180114	0.199335	0.540421	0.050638	71.275490	11.638265	96.575874	4.454593	0.000000	2.270814	0.000000	0.000000	0.000000	-0.568717	0.008836	0.125489	0.000000	0.000000	3.000000	51.000000	0.000000
21334.183447	0.197376	0.540444	0.051031	71.275490	11.638265	96.575874	4.454593	0.000000	2.270814	0.000000	0.000000	0.000000	-0.587613	0.007033	0.117956	0.000000	0.000000	3.000000	51.000000	0.000000
21334.186781	0.197376	0.540444	0.051031	71.275490	11.638265	96.575874	4.454593	0.000000	2.270814	0.000000	0.000000	0.000000	-0.587613	0.007033	0.117956	0.000000	0.000000	3.000000	51.000000	0.000000
21334.190114	0.197376	0.540444	0.051031	71.448524	13.397885	98.028305	4.428700	0.000000	2.320909	0.000000	0.000000	0.000000	-0.587613	0.007033	0.117956	0.000000	0.000000	3.000000	51.000000	0.000000
21334.193447	0.195411	0.540450	0.051400	71.448524	13.397885	98.028305	4.428700	0.000000	2.320909	0.000000	0.000000	0.000000	-0.589571	0.001617	0.110790	0.000000	0.000000	3.000000	51.000000	0.000000
21334.196781	0.195411	0.540450	0.051400	71.448524	13.397885	98.028305	4.428700	0.000000	2.320909	0.000000	0.000000	0.000000	-0.589571	0.001617	0.110790	0.000000	0.000000	3.000000	51.000000	0.000000
21334.200114	0.195411	0.540450	0.051400	71.597954	15.421507	99.850800	4.401869	0.000000	2.371402	0.000000	0.000000	0.000000	-0.589571	0.001617	0.110790	0.000000	0.000000	3.000000	51.000000	0.000000
21334.203447	0.193381	0.540443	0.051810	71.597954	15.421507	99.850800	4.401869	0.000000	2.371402	0.000000	0.000000	0.000000	-0.609012	-0.001951	0.122912	0.000000	0.000000	3.000000	51.000000	0.000000
21334.206781	0.193381	0.540443	0.051810	71.597954	15.421507	99.850800	4.401869	0.000000	2.371402	0.000000	0.000000	0.000000	-0.609012	-0.001951	0.122912	0.000000	0.000000	3.000000	51.000000	0.000000
21334.210114	0.193381	0.540443	0.051810	71.706779	17.607445	102.012886	4.372141	0.000000	2.425774	0.000000	0.000000	0.000000	-0.609012	-0.001951	0.122912	0.000000	0.000000	3.000000	51.000000	0.000000
21334.213447	0.191253	0.540436	0.052248	71.706779	17.607445	102.012886	4.372141	0.000000	2.425774	0.000000	0.000000	0.000000	-0.638144	-0.001998	0.131359	0.000000	0.000000	3.000000	51.000000	0.000000
21334.216781	0.191253	0.540436	0.052248	71.706779	17.607445	102.012886	4.372141	0.000000	2.425774	0.000000	0.000000	0.000000	-0.638144	-0.001998	0.131359	0.000000	0.000000	3.000000	51.000000	0.000000
21334.220114	0.191253	0.540436	0.052248	71.759094	19.778482	104.233841	4.339106	0.000000	2.484384	0.000000	0.000000	0.000000	-0.638144	-0.001998	0.131359	0.000000	0.000000	3.000000	51.000000	0.000000
21334.223447	0.189082	0.540477	0.052707	71.759094	19.778482	104.233841	4.339106	0.000000	2.484384	0.000000	0.000000	0.000000	-0.651469	0.012273	0.137683	0.000000	0.000000	3.000000	51.000000	0.000000
21334.226781	0.189082	0.540477	0.052707	71.759094	19.778482	104.233841	4.339106	0.000000	2.484384	0.000000	0.000000	0.000000	-0.651469	0.012273	0.137683	0.000000	0.000000	3.000000	51.000000	0.000000
21334.230114	0.189082	0.540477	0.052707	71.760963	21.824318	106.120636	4.303205	0.000000	2.546060	0.000000	0.000000	0.000000	-0.651469	0.012273	0.137683	0.000000	0.000000	3.000000	51.000000	0.000000
21334.233447	0.186905	0.540542	0.053219	71.760963	21.824318	106.120636	4.303205	0.000000	2.546060	0.000000	0.000000	0.000000	-0.653055	0.019397	0.153578	0.000000	0.000000	3.000000	51.000000	0.000000
21334.236781	0.186905	0.540542	0.053219	71.760963	21.824318	106.120636	4.303205	0.000000	2.546060	0.000000	0.000000	0.000000	-0.653055	0.019397	0.153578	0.000000	0.000000	3.000000	51.000000	0.000000
21334.240114	0.186905	0.540542	0.053219	71.720039	23.634619	107.534180	4.264006	0.000000	2.611179	0.000000	0.000000	0.000000	-0.653055	0.019397	0.153578	0.000000	0.000000	3.000000	51.000000	0.000000
21334.243447	0.184701	0.540636	0.053726	71.720039	23.634619	107.534180	4.264006	0.000000	2.611179	0.000000	0.000000	0.000000	-0.661107	0.028267	0.152121	0.000000	0.000000	3.000000	51.000000	0.000000
21334.246781	0.184701	0.540636	0.053726	71.720039	23.634619	107.534180	4.264006	0.000000	2.611179	0.000000	0.000000	0.000000	-0.661107	0.028267	0.152121	0.000000	0.000000	3.000000	51.000000	0.000000
21334.250114	0.184701	0.540636	0.053726	71.656349	25.158789	108.719070	4.222257	0.000000	2.678160	0.000000	0.000000	0.000000	-0.661107	0.028267	0.152121	0.000000	0.000000	3.000000	51.000000	0.000000
21334.253447	0.182424	0.540730	0.054249	71.656349	25.158789	108.719070	4.222257	0.000000	2.678160	0.000000	0.000000	0.000000	-0.683267	0.028232	0.157046	0.000000	0.000000	3.000000	51.000000	0.000000
21334.256781	0.182424	0.540730	0.054249	71.656349	25.158789	108.719070	4.222257	0.000000	2.678160	0.000000	0.000000	0.000000	-0.683267	0.028232	0.157046	0.000000	0.000000	3.000000	51.000000	0.000000
21334.260114	0.182424	0.540730	0.054249	71.580902	26.419554	109.670120	4.121185	0.000000	2.712457	0.000000	0.000000	0.000000	-0.683267	0.028232	0.157046	0.000000	0.000000	3.000000	51.000000	0.000000
21334.263447	0.180089	0.540836	0.054759	71.580902	26.419554	109.670120	4.121185	0.000000	2.712457	0.000000	0.000000	0.000000	-0.700380	0.031729	0.152881	0.000000	0.000000	3.000000	51.000000	0.000000
21334.266781	0.180089	0.540836	0.054759	71.580902	26.419554	109.670120	4.121185	0.000000	2.712457	0.000000	0.000000	0.000000	-0.700380	0.031729	0.152881	0.000000	0.000000	3.000000	51.000000	0.000000
21334.270114	0.180089	0.540836	0.054759	71.499054	27.496168	110.220871	4.004456	0.000000	2.737937	0.000000	0.000000	0.000000	-0.700380	0.031729	0.152881	0.000000	0.000000	3.000000	51.000000	0.000000
21334.273447	0.177838	0.540936	0.055187	71.499054	27.496168	110.220871	4.004456	0.000000	2.737937	0.000000	0.000000	0.000000	-0.675372	0.029835	0.128343	0.000000	0.000000	3.000000	51.000000	0.000000
21334.276781	0.177838	0.540936	0.055187	71.499054	27.496168	110.220871	4.004456	0.000000	2.737937	0.000000	0.000000	0.000000	-0.675372	0.029835	0.128343	0.000000	0.000000	3.000000	51.000000	0.000000
21334.280114	0.177838	0.540936	0.055187	71.412628	28.516287	110.721687	3.891894	0.000000	2.759328	0.000000	0.000000	0.000000	-0.675372	0.029835	0.128343	0.000000	0.000000	3.000000	51.000000	0.000000
21334.283447	0.175666	0.541023	0.055600	71.412628	28.516287	110.721687	3.891894	0.000000	2.759328	0.000000	0.000000	0.000000	-0.651467	0.026267	0.124102	0.000000	0.000000	3.000000	51.000000	0.000000
21334.286781	0.175666	0.541023	0.055600	71.412628	28.516287	110.721687	3.891894	0.000000	2.759328	0.000000	0.000000	0.000000	-0.651467	0.026267	0.124102	0.000000	0.000000	3.000000	51.000000	0.000000
21334.290114	0.175666	0.541023	0.055600	71.321846	29.471296	111.385689	3.783316	0.000000	2.780011	0.000000	0.000000	0.000000	-0.651467	0.026267	0.124102	0.000000	0.000000	3.000000	51.000000	0.000000
21334.293447	0.173566	0.541098	0.055897	71.321846	29.471296	111.385689	3.783316	0.000000	2.780011	0.000000	0.000000	0.000000	-0.629964	0.022521	0.088978	0.000000	0.000000	3.000000	51.000000	0.000000
21334.296781	0.173566	0.541098	0.055897	71.321846	29.471296	111.385689	3.783316	0.000000	2.780011	0.000000	0.000000	0.000000	-0.629964	0.022521	0.088978	0.000000	0.000000	3.000000	51.000000	0.000000
21334.300114	0.173566	0.541098	0.055897	71.239067	30.287582	112.022850	3.678322	0.000000	2.794841	0.000000	0.000000	0.000000	-0.629964	0.022521	0.088978	0.000000	0.000000	3.000000	51.000000	0.000000
21334.303447	0.171475	0.541120	0.056127	71.239067	30.287582	112.022850	3.678322	0.000000	2.794841	0.000000	0.000000	0.000000	-0.627560	0.006417	0.069009	0.000000	0.000000	3.000000	51.000000	0.000000
21334.306781	0.171475	0.541120	0.056127	71.239067	30.287582	112.022850	3.678322	0.000000	2.794841	0.000000	0.000000	0.000000	-0.627560	0.006417	0.069009	0.000000	0.000000	3.000000	51.000000	0.000000
21334.310114	0.171475	0.541120	0.056127	71.187668	30.834204	112.234489	3.573728	0.000000	2.806343	0.000000	0.000000	0.000000	-0.627560	0.006417	0.069009	0.000000	0.000000	3.000000	51.000000	0.000000
21334.313447	0.169439	0.541117	0.056270	71.187668	30.834204	112.234489	3.573728	0.000000	2.806343	0.000000	0.000000	0.000000	-0.610770	-0.000826	0.042925	0.000000	0.000000	3.000000	51.000000	0.000000
21334.316781	0.169439	0.541117	0.056270	71.187668	30.834204	112.234489	3.573728	0.000000	2.806343	0.000000	0.000000	0.000000	-0.610770	-0.000826	0.042925	0.000000	0.000000	3.000000	51.000000	0.000000
21334.320114	0.169439	0.541117	0.056270	71.161514	31.180763	112.269226	3.471933	0.000000	2.813497	0.000000	0.000000	0.000000	-0.610770	-0.000826	0.042925	0.000000	0.000000	3.000000	51.000000	0.000000
21334.323447	0.167386	0.541090	0.056351	71.161514	31.180763	112.269226	3.471933	0.000000	2.813497	0.000000	0.000000	0.000000	-0.615724	-0.008097	0.024174	0.000000	0.000000	3.000000	51.000000	0.000000
21334.326781	0.167386	0.541090	0.056351	71.161514	31.180763	112.269226	3.471933	0.000000	2.813497	0.000000	0.000000	0.000000	-0.615724	-0.008097	0.024174	0.000000	0.000000	3.000000	51.000000	0.000000
21334.330114	0.167386	0.541090	0.056351	71.142365	31.455767	112.408546	3.369313	0.000000	2.817526	0.000000	0.000000	0.000000	-0.615724	-0.008097	0.024174	0.000000	0.000000	3.000000	51.000000	0.000000
21334.333447	0.165426	0.541074	0.056370	71.142365	31.455767	112.408546	3.369313	0.000000	2.817526	0.000000	0.000000	0.000000	-0.588026	-0.004629	0.005918	0.000000	0.000000	3.000000	51.000000	0.000000
21334.336781	0.165426	0.541074	0.056370	71.142365	31.455767	112.408546	3.369313	0.000000	2.817526	0.000000	0.000000	0.000000	-0.588026	-0.004629	0.005918	0.000000	0.000000	3.000000	51.000000	0.000000
21334.340114	0.165426	0.541074	0.056370	71.120438	31.745855	112.659706	3.271308	0.000000	2.818512	0.000000	0.000000	0.000000	-0.588026	-0.004629	0.005918	0.000000	0.000000	3.000000	51.000000	0.000000
21334.343447	0.163541	0.541059	0.056359	71.120438	31.745855	112.659706	3.271308	0.000000	2.818512	0.000000	0.000000	0.000000	-0.565549	-0.004685	-0.003382	0.000000	0.000000	3.000000	51.000000	0.000000
21334.346781	0.163541	0.541059	0.056359	71.120438	31.745855	112.659706	3.271308	0.000000	2.818512	0.000000	0.000000	0.000000	-0.565549	-0.004685	-0.003382	0.000000	0.000000	3.000000	51.000000	0.000000
21334.350114	0.163541	0.541059	0.056359	71.090660	32.081783	112.993851	3.177050	0.000000	2.817949	0.000000	0.000000	0.000000	-0.565549	-0.004685	-0.003382	0.000000	0.000000	3.000000	51.000000	0.000000
21334.353447	0.161706	0.541043	0.056325	71.090660	32.081783	112.993851	3.177050	0.000000	2.817949	0.000000	0.000000	0.000000	-0.550384	-0.004780	-0.010136	0.000000	0.000000	3.000000	51.000000	0.000000
21334.356781	0.161706	0.541043	0.056325	71.090660	32.081783	112.993851	3.177050	0.000000	2.817949	0.000000	0.000000	0.000000	-0.550384	-0.004780	-0.010136	0.000000	0.000000	3.000000	51.000000	0.000000
21334.360114	0.161706	0.541043	0.056325	71.044304	32.449326	113.344734	3.085320	0.000000	2.816259	0.000000	0.000000	0.000000	-0.550384	-0.004780	-0.010136	0.000000	0.000000	3.000000	51.000000	0.000000
21334.363447	0.159943	0.541098	0.056336	71.044304	32.449326	113.344734	3.085320	0.000000	2.816259	0.000000	0.000000	0.000000	-0.528950	0.016511	0.003367	0.000000	0.000000	3.000000	51.000000	0.000000
21334.366781	0.159943	0.541098	0.056336	71.044304	32.449326	113.344734	3.085320	0.000000	2.816259	0.000000	0.000000	0.000000	-0.528950	0.016511	0.003367	0.000000	0.000000	3.000000	51.000000	0.000000
21334.370114	0.159943	0.541098	0.056336	70.978073	32.802959	113.596130	2.997161	0.000000	2.816821	0.000000	0.000000	0.000000	-0.528950	0.016511	0.003367	0.000000	0.000000	3.000000	51.000000	0.000000
21334.373447	0.158270	0.541206	0.056369	70.978073	32.802959	113.596130	2.997161	0.000000	2.816821	0.000000	0.000000	0.000000	-0.501924	0.032434	0.009825	0.000000	0.000000	3.000000	51.000000	0.000000
21334.376781	0.158270	0.541206	0.056369	70.978073	32.802959	113.596130	2.997161	0.000000	2.816821	0.000000	0.000000	0.000000	-0.501924	0.032434	0.009825	0.000000	0.000000	3.000000	51.000000	0.000000
21334.380114	0.158270	0.541206	0.056369	70.909996	33.125385	113.863380	2.913507	0.000000	2.818458	0.000000	0.000000	0.000000	-0.501924	0.032434	0.009825	0.000000	0.000000	3.000000	51.000000	0.000000
21334.383447	0.156650	0.541373	0.056477	70.909996	33.125385	113.863380	2.913507	0.000000	2.818458	0.000000	0.000000	0.000000	-0.486180	0.050205	0.032404	0.000000	0.000000	3.000000	51.000000	0.000000
21334.386781	0.156650	0.541373	0.056477	70.909996	33.125385	113.863380	2.913507	0.000000	2.818458	0.000000	0.000000	0.000000	-0.486180	0.050205	0.032404	0.000000	0.000000	3.000000	51.000000	0.000000
21334.390114	0.156650	0.541373	0.056477	70.847153	33.335800	114.188629	2.832477	0.000000	2.823859	0.000000	0.000000	0.000000	-0.486180	0.050205	0.032404	0.000000	0.000000	3.000000	51.000000	0.000000
21334.393447	0.155038	0.541605	0.056609	70.847153	33.335800	114.188629	2.832477	0.000000	2.823859	0.000000	0.000000	0.000000	-0.483332	0.069556	0.039585	0.000000	0.000000	3.000000	51.000000	0.000000
21334.396781	0.155038	0.541605	0.056609	70.847153	33.335800	114.188629	2.832477	0.000000	2.823859	0.000000	0.000000	0.000000	-0.483332	0.069556	0.039585	0.000000	0.000000	3.000000	51.000000	0.000000
21334.400114	0.155038	0.541605	0.056609	70.814919	33.342831	114.181076	2.751921	0.000000	2.830456	0.000000	0.000000	0.000000	-0.483332	0.069556	0.039585	0.000000	0.000000	3.000000	51.000000	0.000000
21334.403447	0.153424	0.541790	0.056723	70.814919	33.342831	114.181076	2.751921	0.000000	2.830456	0.000000	0.000000	0.000000	-0.484280	0.055350	0.034308	0.000000	0.000000	3.000000	51.000000	0.000000
21334.406781	0.153424	0.541790	0.056723	70.814919	33.342831	114.181076	2.751921	0.000000	2.830456	0.000000	0.000000	0.000000	-0.484280	0.055350	0.034308	0.000000	0.000000	3.000000	51.000000	0.000000
21334.410114	0.153424	0.541790	0.056723	70.813507	33.177509	113.668968	2.671207	0.000000	2.836174	0.000000	0.000000	0.000000	-0.484280	0.055350	0.034308	0.000000	0.000000	3.000000	51.000000	0.000000
21334.413447	0.151725	0.541997	0.056812	70.813507	33.177509	113.668968	2.671207	0.000000	2.836174	0.000000	0.000000	0.000000	-0.509824	0.062153	0.026473	0.000000	0.000000	3.000000	51.000000	0.000000
21334.416781	0.151725	0.541997	0.056812	70.813507	33.177509	113.668968	2.671207	0.000000	2.836174	0.000000	0.000000	0.000000	-0.509824	0.062153	0.026473	0.000000	0.000000	3.000000	51.000000	0.000000
21334.420114	0.151725	0.541997	0.056812	70.819199	33.020851	113.135002	2.586236	0.000000	2.840586	0.000000	0.000000	0.000000	-0.509824	0.062153	0.026473	0.000000	0.000000	3.000000	51.000000	0.000000
21334.423447	0.149981	0.542162	0.056829	70.819199	33.020851	113.135002	2.586236	0.000000	2.840586	0.000000	0.000000	0.000000	-0.523172	0.049454	0.005328	0.000000	0.000000	3.000000	51.000000	0.000000
21334.426781	0.149981	0.542162	0.056829	70.819199	33.020851	113.135002	2.586236	0.000000	2.840586	0.000000	0.000000	0.000000	-0.523172	0.049454	0.005328	0.000000	0.000000	3.000000	51.000000	0.000000
21334.430114	0.149981	0.542162	0.056829	70.818825	32.924694	112.887970	2.499041	0.000000	2.841474	0.000000	0.000000	0.000000	-0.523172	0.049454	0.005328	0.000000	0.000000	3.000000	51.000000	0.000000
21334.433447	0.148209	0.542308	0.056831	70.818825	32.924694	112.887970	2.499041	0.000000	2.841474	0.000000	0.000000	0.000000	-0.531558	0.044013	0.000548	0.000000	0.000000	3.000000	51.000000	0.000000
21334.436781	0.148209	0.542308	0.056831	70.818825	32.924694	112.887970	2.499041	0.000000	2.841474	0.000000	0.000000	0.000000	-0.531558	0.044013	0.000548	0.000000	0.000000	3.000000	51.000000	0.000000
21334.440114	0.148209	0.542308	0.056831	70.804047	32.932850	112.848244	2.410448	0.000000	2.841566	0.000000	0.000000	0.000000	-0.531558	0.044013	0.000548	0.000000	0.000000	3.000000	51.000000	0.000000
21334.443447	0.146403	0.542448	0.056796	70.804047	32.932850	112.848244	2.410448	0.000000	2.841566	0.000000	0.000000	0.000000	-0.541715	0.041974	-0.010729	0.000000	0.000000	3.000000	51.000000	0.000000
21334.446781	0.146403	0.542448	0.056796	70.804047	32.932850	112.848244	2.410448	0.000000	2.841566	0.000000	0.000000	0.000000	-0.541715	0.041974	-0.010729	0.000000	0.000000	3.000000	51.000000	0.000000
21334.450114	0.146403	0.542448	0.056796	70.768402	33.061653	112.753471	2.320162	0.000000	2.839777	0.000000	0.000000	0.000000	-0.541715	0.041974	-0.010729	0.000000	0.000000	3.000000	51.000000	0.000000
21334.453447	0.144624	0.542588	0.056746	70.768402	33.061653	112.753471	2.320162	0.000000	2.839777	0.000000	0.000000	0.000000	-0.533883	0.041846	-0.014755	0.000000	0.000000	3.000000	51.000000	0.000000
21334.456781	0.144624	0.542588	0.056746	70.768402	33.061653	112.753471	2.320162	0.000000	2.839777	0.000000	0.000000	0.000000	-0.533883	0.041846	-0.014755	0.000000	0.000000	3.000000	51.000000	0.000000
21334.460114	0.144624	0.542588	0.056746	70.715813	33.300087	112.649101	2.231181	0.000000	2.837318	0.000000	0.000000	0.000000	-0.533883	0.041846	-0.014755	0.000000	0.000000	3.000000	51.000000	0.000000
21334.463447	0.142797	0.542727	0.056704	70.715813	33.300087	112.649101	2.231181	0.000000	2.837318	0.000000	0.000000	0.000000	-0.548001	0.041715	-0.012602	0.000000	0.000000	3.000000	51.000000	0.000000
21334.466781	0.142797	0.542727	0.056704	70.715813	33.300087	112.649101	2.231181	0.000000	2.837318	0.000000	0.000000	0.000000	-0.548001	0.041715	-0.012602	0.000000	0.000000	3.000000	51.000000	0.000000
21334.470114	0.142797	0.542727	0.056704	70.640068	33.623150	112.772247	2.139848	0.000000	2.835218	0.000000	0.000000	0.000000	-0.548001	0.041715	-0.012602	0.000000	0.000000	3.000000	51.000000	0.000000
21334.473447	0.140876	0.542836	0.056687	70.640068	33.623150	112.772247	2.139848	0.000000	2.835218	0.000000	0.000000	0.000000	-0.576379	0.032829	-0.005233	0.000000	0.000000	3.000000	51.000000	0.000000
21334.476781	0.140876	0.542836	0.056687	70.640068	33.623150	112.772247	2.139848	0.000000	2.835218	0.000000	0.000000	0.000000	-0.576379	0.032829	-0.005233	0.000000	0.000000	3.000000	51.000000	0.000000
21334.480114	0.140876	0.542836	0.056687	70.553078	33.988300	112.979889	2.043784	0.000000	2.834346	0.000000	0.000000	0.000000	-0.576379	0.032829	-0.005233	0.000000	0.000000	3.000000	51.000000	0.000000
21334.483447	0.138845	0.542952	0.056734	70.553078	33.988300	112.979889	2.043784	0.000000	2.834346	0.000000	0.000000	0.000000	-0.609319	0.034624	0.013977	0.000000	0.000000	3.000000	51.000000	0.000000
21334.486781	0.138845	0.542952	0.056734	70.553078	33.988300	112.979889	2.043784	0.000000	2.834346	0.000000	0.000000	0.000000	-0.609319	0.034624	0.013977	0.000000	0.000000	3.000000	51.000000	0.000000
21334.490114	0.138845	0.542952	0.056734	70.448463	34.387115	113.162956	1.942231	0.000000	2.836675	0.000000	0.000000	0.000000	-0.609319	0.034624	0.013977	0.000000	0.000000	3.000000	51.000000	0.000000
21334.493447	0.136693	0.543067	0.056804	70.448463	34.387115	113.162956	1.942231	0.000000	2.836675	0.000000	0.000000	0.000000	-0.645457	0.034521	0.021252	0.000000	0.000000	3.000000	51.000000	0.000000
21334.496781	0.136693	0.543067	0.056804	70.448463	34.387115	113.162956	1.942231	0.000000	2.836675	0.000000	0.000000	0.000000	-0.645457	0.034521	0.021252	0.000000	0.000000	3.000000	51.000000	0.000000
21334.500114	0.136693	0.543067	0.056804	70.319733	34.859818	113.302628	1.834655	0.000000	2.840217	0.000000	0.000000	0.000000	-0.645457	0.034521	0.021252	0.000000	0.000000	3.000000	51.000000	0.000000
21334.503447	0.134398	0.543152	0.056909	70.319733	34.859818	113.302628	1.834655	0.000000	2.840217	0.000000	0.000000	0.000000	-0.688570	0.025700	0.031349	0.000000	0.000000	3.000000	51.000000	0.000000
21334.506781	0.134398	0.543152	0.056909	70.319733	34.859818	113.302628	1.834655	0.000000	2.840217	0.000000	0.000000	0.000000	-0.688570	0.025700	0.031349	0.000000	0.000000	3.000000	51.000000	0.000000
21334.510114	0.134398	0.543152	0.056909	70.147263	35.490128	113.528839	1.719894	0.000000	2.845442	0.000000	0.000000	0.000000	-0.688570	0.025700	0.031349	0.000000	0.000000	3.000000	51.000000	0.000000
21334.513447	0.132109	0.543256	0.057020	70.147263	35.490128	113.528839	1.719894	0.000000	2.845442	0.000000	0.000000	0.000000	-0.686803	0.030931	0.033336	0.000000	0.000000	3.000000	51.000000	0.000000
21334.516781	0.132109	0.543256	0.057020	70.147263	35.490128	113.528839	1.719894	0.000000	2.845442	0.000000	0.000000	0.000000	-0.686803	0.030931	0.033336	0.000000	0.000000	3.000000	51.000000	0.000000
21334.520114	0.132109	0.543256	0.057020	69.914276	36.312481	114.100502	1.605427	0.000000	2.850998	0.000000	0.000000	0.000000	-0.686803	0.030931	0.033336	0.000000	0.000000	3.000000	51.000000	0.000000
21334.523447	0.129777	0.543347	0.057155	69.914276	36.312481	114.100502	1.605427	0.000000	2.850998	0.000000	0.000000	0.000000	-0.699391	0.027462	0.040411	0.000000	0.000000	3.000000	51.000000	0.000000
21334.526781	0.129777	0.543347	0.057155	69.914276	36.312481	114.100502	1.605427	0.000000	2.850998	0.000000	0.000000	0.000000	-0.699391	0.027462	0.040411	0.000000	0.000000	3.000000	51.000000	0.000000
21334.530114	0.129777	0.543347	0.057155	69.622704	37.285652	115.023773	1.488862	0.000000	2.857733	0.000000	0.000000	0.000000	-0.699391	0.027462	0.040411	0.000000	0.000000	3.000000	51.000000	0.000000
21334.533447	0.127398	0.543438	0.057291	69.622704	37.285652	115.023773	1.488862	0.000000	2.857733	0.000000	0.000000	0.000000	-0.713668	0.027352	0.040827	0.000000	0.000000	3.000000	51.000000	0.000000
21334.536781	0.127398	0.543438	0.057291	69.622704	37.285652	115.023773	1.488862	0.000000	2.857733	0.000000	0.000000	0.000000	-0.713668	0.027352	0.040827	0.000000	0.000000	3.000000	51.000000	0.000000
21334.540114	0.127398	0.543438	0.057291	69.294647	38.291161	116.058128	1.369917	0.000000	2.864537	0.000000	0.000000	0.000000	-0.713668	0.027352	0.040827	0.000000	0.000000	3.000000	51.000000	0.000000
21334.543447	0.124965	0.543465	0.057398	69.294647	38.291161	116.058128	1.369917	0.000000	2.864537	0.000000	0.000000	0.000000	-0.730095	0.007959	0.032152	0.000000	0.000000	3.000000	51.000000	0.000000
21334.546781	0.124965	0.543465	0.057398	69.294647	38.291161	116.058128	1.369917	0.000000	2.864537	0.000000	0.000000	0.000000	-0.730095	0.007959	0.032152	0.000000	0.000000	3.000000	51.000000	0.000000
21334.550114	0.124965	0.543465	0.057398	68.941803	39.277554	117.082436	1.248235	0.000000	2.869896	0.000000	0.000000	0.000000	-0.730095	0.007959	0.032152	0.000000	0.000000	3.000000	51.000000	0.000000
21334.553447	0.122460	0.543462	0.057515	68.941803	39.277554	117.082436	1.248235	0.000000	2.869896	0.000000	0.000000	0.000000	-0.751284	-0.000749	0.035259	0.000000	0.000000	3.000000	51.000000	0.000000
21334.556781	0.122460	0.543462	0.057515	68.941803	39.277554	117.082436	1.248235	0.000000	2.869896	0.000000	0.000000	0.000000	-0.751284	-0.000749	0.035259	0.000000	0.000000	3.000000	51.000000	0.000000
21334.560114	0.122460	0.543462	0.057515	68.595337	40.157200	117.855240	1.123021	0.000000	2.875773	0.000000	0.000000	0.000000	-0.751284	-0.000749	0.035259	0.000000	0.000000	3.000000	51.000000	0.000000
21334.563447	0.119925	0.543424	0.057592	68.595337	40.157200	117.855240	1.123021	0.000000	2.875773	0.000000	0.000000	0.000000	-0.760542	-0.011443	0.022966	0.000000	0.000000	3.000000	51.000000	0.000000
21334.566781	0.119925	0.543424	0.057592	68.595337	40.157200	117.855240	1.123021	0.000000	2.875773	0.000000	0.000000	0.000000	-0.760542	-0.011443	0.022966	0.000000	0.000000	3.000000	51.000000	0.000000
21334.570114	0.119925	0.543424	0.057592	68.269218	40.893646	118.438477	0.996263	0.000000	2.879601	0.000000	0.000000	0.000000	-0.760542	-0.011443	0.022966	0.000000	0.000000	3.000000	51.000000	0.000000
21334.573447	0.117321	0.543328	0.057682	68.269218	40.893646	118.438477	0.996263	0.000000	2.879601	0.000000	0.000000	0.000000	-0.781333	-0.028764	0.026927	0.000000	0.000000	3.000000	51.000000	0.000000
21334.576781	0.117321	0.543328	0.057682	68.269218	40.893646	118.438477	0.996263	0.000000	2.879601	0.000000	0.000000	0.000000	-0.781333	-0.028764	0.026927	0.000000	0.000000	3.000000	51.000000	0.000000
21334.580114	0.117321	0.543328	0.057682	67.951736	41.550209	118.920837	0.866041	0.000000	2.884088	0.000000	0.000000	0.000000	-0.781333	-0.028764	0.026927	0.000000	0.000000	3.000000	51.000000	0.000000
21334.583447	0.114650	0.543221	0.057796	67.951736	41.550209	118.920837	0.866041	0.000000	2.884088	0.000000	0.000000	0.000000	-0.801308	-0.032128	0.034358	0.000000	0.000000	3.000000	51.000000	0.000000
21334.586781	0.114650	0.543221	0.057796	67.951736	41.550209	118.920837	0.866041	0.000000	2.884088	0.000000	0.000000	0.000000	-0.801308	-0.032128	0.034358	0.000000	0.000000	3.000000	51.000000	0.000000
21334.590114	0.114650	0.543221	0.057796	67.622643	42.144230	119.399414	0.732490	0.000000	2.889815	0.000000	0.000000	0.000000	-0.801308	-0.032128	0.034358	0.000000	0.000000	3.000000	51.000000	0.000000
21334.593447	0.111883	0.543114	0.057918	67.622643	42.144230	119.399414	0.732490	0.000000	2.889815	0.000000	0.000000	0.000000	-0.830134	-0.032112	0.036516	0.000000	0.000000	3.000000	51.000000	0.000000
21334.596781	0.111883	0.543114	0.057918	67.622643	42.144230	119.399414	0.732490	0.000000	2.889815	0.000000	0.000000	0.000000	-0.830134	-0.032112	0.036516	0.000000	0.000000	3.000000	51.000000	0.000000
21334.600114	0.111883	0.543114	0.057918	67.269310	42.707005	119.925545	0.594134	0.000000	2.895901	0.000000	0.000000	0.000000	-0.830134	-0.032112	0.036516	0.000000	0.000000	3.000000	51.000000	0.000000
21334.603447	0.109032	0.543002	0.058106	67.269310	42.707005	119.925545	0.594134	0.000000	2.895901	0.000000	0.000000	0.000000	-0.855079	-0.033505	0.056524	0.000000	0.000000	3.000000	51.000000	0.000000
21334.606781	0.109032	0.543002	0.058106	67.269310	42.707005	119.925545	0.594134	0.000000	2.895901	0.000000	0.000000	0.000000	-0.855079	-0.033505	0.056524	0.000000	0.000000	3.000000	51.000000	0.000000
21334.610114	0.109032	0.543002	0.058106	66.894920	43.228283	120.148018	0.451621	0.000000	2.905321	0.000000	0.000000	0.000000	-0.855079	-0.033505	0.056524	0.000000	0.000000	3.000000	51.000000	0.000000
21334.613447	0.106151	0.542904	0.058367	66.894920	43.228283	120.148018	0.451621	0.000000	2.905321	0.000000	0.000000	0.000000	-0.864564	-0.029567	0.078307	0.000000	0.000000	3.000000	51.000000	0.000000
21334.616781	0.106151	0.542904	0.058367	66.894920	43.228283	120.148018	0.451621	0.000000	2.905321	0.000000	0.000000	0.000000	-0.864564	-0.029567	0.078307	0.000000	0.000000	3.000000	51.000000	0.000000
21334.620114	0.106151	0.542904	0.058367	66.497131	43.706123	120.139999	0.307527	0.000000	2.918372	0.000000	0.000000	0.000000	-0.864564	-0.029567	0.078307	0.000000	0.000000	3.000000	51.000000	0.000000
21334.623447	0.103231	0.542829	0.058679	66.497131	43.706123	120.139999	0.307527	0.000000	2.918372	0.000000	0.000000	0.000000	-0.875746	-0.022312	0.093373	0.000000	0.000000	3.000000	51.000000	0.000000
21334.626781	0.103231	0.542829	0.058679	66.497131	43.706123	120.139999	0.307527	0.000000	2.918372	0.000000	0.000000	0.000000	-0.875746	-0.022312	0.093373	0.000000	0.000000	3.000000	51.000000	0.000000
21334.630114	0.103231	0.542829	0.058679	66.080803	44.202179	120.366730	0.161569	0.000000	2.933934	0.000000	0.000000	0.000000	-0.875746	-0.022312	0.093373	0.000000	0.000000	3.000000	51.000000	0.000000
21334.633447	0.100250	0.542750	0.059049	66.080803	44.202179	120.366730	0.161569	0.000000	2.933934	0.000000	0.000000	0.000000	-0.894285	-0.023690	0.111068	0.000000	0.000000	3.000000	51.000000	0.000000
21334.636781	0.100250	0.542750	0.059049	66.080803	44.202179	120.366730	0.161569	0.000000	2.933934	0.000000	0.000000	0.000000	-0.894285	-0.023690	0.111068	0.000000	0.000000	3.000000	51.000000	0.000000
21334.640114	0.100250	0.542750	0.059049	65.694229	44.870888	121.083122	0.012522	0.000000	2.952446	0.000000	0.000000	0.000000	-0.894285	-0.023690	0.111068	0.000000	0.000000	3.000000	51.000000	0.000000
21334.643447	0.097188	0.542636	0.059381	65.694229	44.870888	121.083122	0.012522	0.000000	2.952446	0.000000	0.000000	0.000000	-0.918584	-0.034238	0.099599	0.000000	0.000000	3.000000	51.000000	0.000000
21334.646781	0.097188	0.542636	0.059381	65.694229	44.870888	121.083122	0.012522	0.000000	2.952446	0.000000	0.000000	0.000000	-0.918584	-0.034238	0.099599	0.000000	0.000000	3.000000	51.000000	0.000000
21334.650114	0.097188	0.542636	0.059381	65.392792	45.837929	121.967865	-0.140575	0.000000	2.969046	0.000000	0.000000	0.000000	-0.918584	-0.034238	0.099599	0.000000	0.000000	3.000000	51.000000	0.000000
21334.653447	0.094176	0.542494	0.059690	65.392792	45.837929	121.967865	-0.140575	0.000000	2.969046	0.000000	0.000000	0.000000	-0.903752	-0.042841	0.092823	0.000000	0.000000	3.000000	51.000000	0.000000
21334.656781	0.094176	0.542494	0.059690	65.392792	45.837929	121.967865	-0.140575	0.000000	2.969046	0.000000	0.000000	0.000000	-0.903752	-0.042841	0.092823	0.000000	0.000000	3.000000	51.000000	0.000000
21334.660114	0.094176	0.542494	0.059690	65.179161	47.135632	122.995331	-0.291201	0.000000	2.984516	0.000000	0.000000	0.000000	-0.903752	-0.042841	0.092823	0.000000	0.000000	3.000000	51.000000	0.000000
21334.663447	0.091216	0.542340	0.059995	65.179161	47.135632	122.995331	-0.291201	0.000000	2.984516	0.000000	0.000000	0.000000	-0.887965	-0.046140	0.091540	0.000000	0.000000	3.000000	51.000000	0.000000
21334.666781	0.091216	0.542340	0.059995	65.179161	47.135632	122.995331	-0.291201	0.000000	2.984516	0.000000	0.000000	0.000000	-0.887965	-0.046140	0.091540	0.000000	0.000000	3.000000	51.000000	0.000000
21334.670114	0.091216	0.542340	0.059995	65.014915	48.534019	124.089706	-0.439195	0.000000	2.999773	0.000000	0.000000	0.000000	-0.887965	-0.046140	0.091540	0.000000	0.000000	3.000000	51.000000	0.000000
21334.673447	0.088309	0.542175	0.060297	65.014915	48.534019	124.089706	-0.439195	0.000000	2.999773	0.000000	0.000000	0.000000	-0.872237	-0.049463	0.090534	0.000000	0.000000	3.000000	51.000000	0.000000
21334.676781	0.088309	0.542175	0.060297	65.014915	48.534019	124.089706	-0.439195	0.000000	2.999773	0.000000	0.000000	0.000000	-0.872237	-0.049463	0.090534	0.000000	0.000000	3.000000	51.000000	0.000000
21334.680114	0.088309	0.542175	0.060297	64.883560	49.788841	125.273468	-0.584568	0.000000	3.014862	0.000000	0.000000	0.000000	-0.872237	-0.049463	0.090534	0.000000	0.000000	3.000000	51.000000	0.000000
21334.683447	0.085463	0.542023	0.060654	64.883560	49.788841	125.273468	-0.584568	0.000000	3.014862	0.000000	0.000000	0.000000	-0.853734	-0.045523	0.106924	0.000000	0.000000	3.000000	51.000000	0.000000
21334.686781	0.085463	0.542023	0.060654	64.883560	49.788841	125.273468	-0.584568	0.000000	3.014862	0.000000	0.000000	0.000000	-0.853734	-0.045523	0.106924	0.000000	0.000000	3.000000	51.000000	0.000000
21334.690114	0.085463	0.542023	0.060654	64.827446	50.823891	126.369102	-0.726857	0.000000	3.032682	0.000000	0.000000	0.000000	-0.853734	-0.045523	0.106924	0.000000	0.000000	3.000000	51.000000	0.000000
21334.693447	0.082591	0.541871	0.060998	64.827446	50.823891	126.369102	-0.726857	0.000000	3.032682	0.000000	0.000000	0.000000	-0.861493	-0.045517	0.103389	0.000000	0.000000	3.000000	51.000000	0.000000
21334.696781	0.082591	0.541871	0.060998	64.827446	50.823891	126.369102	-0.726857	0.000000	3.032682	0.000000	0.000000	0.000000	-0.861493	-0.045517	0.103389	0.000000	0.000000	3.000000	51.000000	0.000000
21334.700114	0.082591	0.541871	0.060998	64.870171	51.610271	126.897141	-0.870439	0.000000	3.049914	0.000000	0.000000	0.000000	-0.861493	-0.045517	0.103389	0.000000	0.000000	3.000000	51.000000	0.000000
21334.703447	0.079801	0.541744	0.061373	64.870171	51.610271	126.897141	-0.870439	0.000000	3.049914	0.000000	0.000000	0.000000	-0.837065	-0.038278	0.112354	0.000000	0.000000	3.000000	51.000000	0.000000
21334.706781	0.079801	0.541744	0.061373	64.870171	51.610271	126.897141	-0.870439	0.000000	3.049914	0.000000	0.000000	0.000000	-0.837065	-0.038278	0.112354	0.000000	0.000000	3.000000	51.000000	0.000000
21334.710114	0.079801	0.541744	0.061373	64.976707	52.197155	126.896637	-1.009950	0.000000	3.068640	0.000000	0.000000	0.000000	-0.837065	-0.038278	0.112354	0.000000	0.000000	3.000000	51.000000	0.000000
21334.713447	0.077121	0.541675	0.061810	64.976707	52.197155	126.896637	-1.009950	0.000000	3.068640	0.000000	0.000000	0.000000	-0.803876	-0.020520	0.131168	0.000000	0.000000	3.000000	51.000000	0.000000
21334.716781	0.077121	0.541675	0.061810	64.976707	52.197155	126.896637	-1.009950	0.000000	3.068640	0.000000	0.000000	0.000000	-0.803876	-0.020520	0.131168	0.000000	0.000000	3.000000	51.000000	0.000000
21334.720114	0.077121	0.541675	0.061810	65.084389	52.659813	126.805099	-1.143929	0.000000	3.090501	0.000000	0.000000	0.000000	-0.803876	-0.020520	0.131168	0.000000	0.000000	3.000000	51.000000	0.000000
21334.723447	0.074590	0.541624	0.062230	65.084389	52.659813	126.805099	-1.143929	0.000000	3.090501	0.000000	0.000000	0.000000	-0.759457	-0.015263	0.125918	0.000000	0.000000	3.000000	51.000000	0.000000
21334.726781	0.074590	0.541624	0.062230	65.084389	52.659813	126.805099	-1.143929	0.000000	3.090501	0.000000	0.000000	0.000000	-0.759457	-0.015263	0.125918	0.000000	0.000000	3.000000	51.000000	0.000000
21334.730114	0.074590	0.541624	0.062230	65.170158	53.020164	126.949379	-1.270505	0.000000	3.111487	0.000000	0.000000	0.000000	-0.759457	-0.015263	0.125918	0.000000	0.000000	3.000000	51.000000	0.000000
21334.733447	0.072099	0.541596	0.062586	65.170158	53.020164	126.949379	-1.270505	0.000000	3.111487	0.000000	0.000000	0.000000	-0.747174	-0.008598	0.106863	0.000000	0.000000	3.000000	51.000000	0.000000
21334.736781	0.072099	0.541596	0.062586	65.170158	53.020164	126.949379	-1.270505	0.000000	3.111487	0.000000	0.000000	0.000000	-0.747174	-0.008598	0.106863	0.000000	0.000000	3.000000	51.000000	0.000000
21334.740114	0.072099	0.541596	0.062586	65.241234	53.250736	127.083717	-1.395034	0.000000	3.129298	0.000000	0.000000	0.000000	-0.747174	-0.008598	0.106863	0.000000	0.000000	3.000000	51.000000	0.000000
21334.743447	0.069477	0.541515	0.062894	65.241234	53.250736	127.083717	-1.395034	0.000000	3.129298	0.000000	0.000000	0.000000	-0.786837	-0.024387	0.092386	0.000000	0.000000	3.000000	51.000000	0.000000
21334.746781	0.069477	0.541515	0.062894	65.241234	53.250736	127.083717	-1.395034	0.000000	3.129298	0.000000	0.000000	0.000000	-0.786837	-0.024387	0.092386	0.000000	0.000000	3.000000	51.000000	0.000000
21334.750114	0.069477	0.541515	0.062894	65.299232	53.377098	126.877296	-1.526173	0.000000	3.144696	0.000000	0.000000	0.000000	-0.786837	-0.024387	0.092386	0.000000	0.000000	3.000000	51.000000	0.000000
21334.753447	0.066879	0.541451	0.063203	65.299232	53.377098	126.877296	-1.526173	0.000000	3.144696	0.000000	0.000000	0.000000	-0.779127	-0.019131	0.092744	0.000000	0.000000	3.000000	51.000000	0.000000
21334.756781	0.066879	0.541451	0.063203	65.299232	53.377098	126.877296	-1.526173	0.000000	3.144696	0.000000	0.000000	0.000000	-0.779127	-0.019131	0.092744	0.000000	0.000000	3.000000	51.000000	0.000000
21334.760114	0.066879	0.541451	0.063203	65.336899	53.417919	126.414932	-1.656028	0.000000	3.160153	0.000000	0.000000	0.000000	-0.779127	-0.019131	0.092744	0.000000	0.000000	3.000000	51.000000	0.000000
21334.763447	0.064453	0.541416	0.063473	65.336899	53.417919	126.414932	-1.656028	0.000000	3.160153	0.000000	0.000000	0.000000	-0.727802	-0.010545	0.081067	0.000000	0.000000	3.000000	51.000000	0.000000
21334.766781	0.064453	0.541416	0.063473	65.336899	53.417919	126.414932	-1.656028	0.000000	3.160153	0.000000	0.000000	0.000000	-0.727802	-0.010545	0.081067	0.000000	0.000000	3.000000	51.000000	0.000000
21334.770114	0.064453	0.541416	0.063473	65.356125	53.333599	126.040146	-1.777328	0.000000	3.173664	0.000000	0.000000	0.000000	-0.727802	-0.010545	0.081067	0.000000	0.000000	3.000000	51.000000	0.000000
21334.773447	0.062112	0.541440	0.063816	65.356125	53.333599	126.040146	-1.777328	0.000000	3.173664	0.000000	0.000000	0.000000	-0.702546	0.007219	0.102860	0.000000	0.000000	3.000000	51.000000	0.000000
21334.776781	0.062112	0.541440	0.063816	65.356125	53.333599	126.040146	-1.777328	0.000000	3.173664	0.000000	0.000000	0.000000	-0.702546	0.007219	0.102860	0.000000	0.000000	3.000000	51.000000	0.000000
21334.780114	0.062112	0.541440	0.063816	65.355637	53.133099	125.794357	-1.894419	0.000000	3.190808	0.000000	0.000000	0.000000	-0.702546	0.007219	0.102860	0.000000	0.000000	3.000000	51.000000	0.000000
21334.783447	0.059844	0.541510	0.064153	65.355637	53.133099	125.794357	-1.894419	0.000000	3.190808	0.000000	0.000000	0.000000	-0.680358	0.021052	0.101066	0.000000	0.000000	3.000000	51.000000	0.000000
21334.786781	0.059844	0.541510	0.064153	65.355637	53.133099	125.794357	-1.894419	0.000000	3.190808	0.000000	0.000000	0.000000	-0.680358	0.021052	0.101066	0.000000	0.000000	3.000000	51.000000	0.000000
21334.790114	0.059844	0.541510	0.064153	65.344513	52.868610	125.468666	-2.007812	0.000000	3.207652	0.000000	0.000000	0.000000	-0.680358	0.021052	0.101066	0.000000	0.000000	3.000000	51.000000	0.000000
21334.793447	0.057678	0.541587	0.064509	65.344513	52.868610	125.468666	-2.007812	0.000000	3.207652	0.000000	0.000000	0.000000	-0.649845	0.023022	0.106783	0.000000	0.000000	3.000000	51.000000	0.000000
21334.796781	0.057678	0.541587	0.064509	65.344513	52.868610	125.468666	-2.007812	0.000000	3.207652	0.000000	0.000000	0.000000	-0.649845	0.023022	0.106783	0.000000	0.000000	3.000000	51.000000	0.000000
21334.800114	0.057678	0.541587	0.064509	65.329430	52.600060	125.143341	-2.116120	0.000000	3.225449	0.000000	0.000000	0.000000	-0.649845	0.023022	0.106783	0.000000	0.000000	3.000000	51.000000	0.000000
21334.803447	0.055588	0.541698	0.064883	65.329430	52.600060	125.143341	-2.116120	0.000000	3.225449	0.000000	0.000000	0.000000	-0.626994	0.033554	0.112293	0.000000	0.000000	3.000000	51.000000	0.000000
21334.806781	0.055588	0.541698	0.064883	65.329430	52.600060	125.143341	-2.116120	0.000000	3.225449	0.000000	0.000000	0.000000	-0.626994	0.033554	0.112293	0.000000	0.000000	3.000000	51.000000	0.000000
21334.810114	0.055588	0.541698	0.064883	65.314346	52.345188	124.794167	-2.220619	0.000000	3.244164	0.000000	0.000000	0.000000	-0.626994	0.033554	0.112293	0.000000	0.000000	3.000000	51.000000	0.000000
21334.813447	0.053624	0.541817	0.065276	65.314346	52.345188	124.794167	-2.220619	0.000000	3.244164	0.000000	0.000000	0.000000	-0.589192	0.035531	0.117925	0.000000	0.000000	3.000000	51.000000	0.000000
21334.816781	0.053624	0.541817	0.065276	65.314346	52.345188	124.794167	-2.220619	0.000000	3.244164	0.000000	0.000000	0.000000	-0.589192	0.035531	0.117925	0.000000	0.000000	3.000000	51.000000	0.000000
21334.820114	0.053624	0.541817	0.065276	65.299263	52.106670	124.405121	-2.318817	0.000000	3.263819	0.000000	0.000000	0.000000	-0.589192	0.035531	0.117925	0.000000	0.000000	3.000000	51.000000	0.000000
21334.823447	0.051780	0.541918	0.065632	65.299263	52.106670	124.405121	-2.318817	0.000000	3.263819	0.000000	0.000000	0.000000	-0.553145	0.030249	0.106711	0.000000	0.000000	3.000000	51.000000	0.000000
21334.826781	0.051780	0.541918	0.065632	65.299263	52.106670	124.405121	-2.318817	0.000000	3.263819	0.000000	0.000000	0.000000	-0.553145	0.030249	0.106711	0.000000	0.000000	3.000000	51.000000	0.000000
21334.830114	0.051780	0.541918	0.065632	65.284149	51.881794	124.016144	-2.411008	0.000000	3.281604	0.000000	0.000000	0.000000	-0.553145	0.030249	0.106711	0.000000	0.000000	3.000000	51.000000	0.000000
21334.833447	0.050058	0.542018	0.065969	65.284149	51.881794	124.016144	-2.411008	0.000000	3.281604	0.000000	0.000000	0.000000	-0.516449	0.030261	0.101183	0.000000	0.000000	3.000000	51.000000	0.000000
21334.836781	0.050058	0.542018	0.065969	65.284149	51.881794	124.016144	-2.411008	0.000000	3.281604	0.000000	0.000000	0.000000	-0.516449	0.030261	0.101183	0.000000	0.000000	3.000000	51.000000	0.000000
21334.840114	0.050058	0.542018	0.065969	65.273979	51.685707	123.666779	-2.497083	0.000000	3.298468	0.000000	0.000000	0.000000	-0.516449	0.030261	0.101183	0.000000	0.000000	3.000000	51.000000	0.000000
21334.843447	0.048481	0.542084	0.066252	65.273979	51.685707	123.666779	-2.497083	0.000000	3.298468	0.000000	0.000000	0.000000	-0.473202	0.019708	0.084743	0.000000	0.000000	3.000000	51.000000	0.000000
21334.846781	0.048481	0.542084	0.066252	65.273979	51.685707	123.666779	-2.497083	0.000000	3.298468	0.000000	0.000000	0.000000	-0.473202	0.019708	0.084743	0.000000	0.000000	3.000000	51.000000	0.000000
21334.850114	0.048481	0.542084	0.066252	65.266594	51.516216	123.375565	-2.575950	0.000000	3.312592	0.000000	0.000000	0.000000	-0.473202	0.019708	0.084743	0.000000	0.000000	3.000000	51.000000	0.000000
21334.853447	0.047046	0.542126	0.066459	65.266594	51.516216	123.375565	-2.575950	0.000000	3.312592	0.000000	0.000000	0.000000	-0.430381	0.012509	0.062021	0.000000	0.000000	3.000000	51.000000	0.000000
21334.856781	0.047046	0.542126	0.066459	65.266594	51.516216	123.375565	-2.575950	0.000000	3.312592	0.000000	0.000000	0.000000	-0.430381	0.012509	0.062021	0.000000	0.000000	3.000000	51.000000	0.000000
21334.860114	0.047046	0.542126	0.066459	65.269600	51.375805	123.159637	-2.647680	0.000000	3.322929	0.000000	0.000000	0.000000	-0.430381	0.012509	0.062021	0.000000	0.000000	3.000000	51.000000	0.000000
21334.863447	0.045731	0.542115	0.066598	65.269600	51.375805	123.159637	-2.647680	0.000000	3.322929	0.000000	0.000000	0.000000	-0.394699	-0.003340	0.041692	0.000000	0.000000	3.000000	51.000000	0.000000
21334.866781	0.045731	0.542115	0.066598	65.269600	51.375805	123.159637	-2.647680	0.000000	3.322929	0.000000	0.000000	0.000000	-0.394699	-0.003340	0.041692	0.000000	0.000000	3.000000	51.000000	0.000000
21334.870114	0.045731	0.542115	0.066598	65.280869	51.243362	122.868988	-2.713463	0.000000	3.329878	0.000000	0.000000	0.000000	-0.394699	-0.003340	0.041692	0.000000	0.000000	3.000000	51.000000	0.000000
21334.873447	0.044537	0.542115	0.066700	65.280869	51.243362	122.868988	-2.713463	0.000000	3.329878	0.000000	0.000000	0.000000	-0.358082	0.000003	0.030853	0.000000	0.000000	3.000000	51.000000	0.000000
21334.876781	0.044537	0.542115	0.066700	65.280869	51.243362	122.868988	-2.713463	0.000000	3.329878	0.000000	0.000000	0.000000	-0.358082	0.000003	0.030853	0.000000	0.000000	3.000000	51.000000	0.000000
21334.880114	0.044537	0.542115	0.066700	65.318443	51.109894	122.498367	-2.773144	0.000000	3.335020	0.000000	0.000000	0.000000	-0.358082	0.000003	0.030853	0.000000	0.000000	3.000000	51.000000	0.000000
21334.883447	0.043516	0.542097	0.066768	65.318443	51.109894	122.498367	-2.773144	0.000000	3.335020	0.000000	0.000000	0.000000	-0.306357	-0.005270	0.020408	0.000000	0.000000	3.000000	51.000000	0.000000
21334.886781	0.043516	0.542097	0.066768	65.318443	51.109894	122.498367	-2.773144	0.000000	3.335020	0.000000	0.000000	0.000000	-0.306357	-0.005270	0.020408	0.000000	0.000000	3.000000	51.000000	0.000000
21334.890114	0.043516	0.542097	0.066768	65.370201	50.977417	122.151024	-2.824203	0.000000	3.338421	0.000000	0.000000	0.000000	-0.306357	-0.005270	0.020408	0.000000	0.000000	3.000000	51.000000	0.000000
21334.893447	0.043516	0.542097	0.066768	65.370201	50.977417	122.151024	-2.824203	0.000000	3.338421	0.000000	0.000000	0.000000	-0.306357	-0.005270	0.020408	0.000000	0.000000	3.000000	51.000000	0.000000
21334.896781	0.042592	0.542091	0.066804	65.370201	50.977417	122.151024	-2.824203	0.000000	3.338421	0.000000	0.000000	0.000000	-0.277080	-0.001936	0.010701	0.000000	0.000000	3.000000	51.000000	0.000000
21334.900114	0.042592	0.542091	0.066804	65.422318	50.850529	121.885406	-2.824203	0.000000	3.338421	0.000000	0.000000	0.000000	-0.277080	-0.001936	0.010701	0.000000	0.000000	3.000000	51.000000	0.000000
21334.903447	0.041821	0.542119	0.066862	65.422318	50.850529	121.885406	-2.824203	0.000000	3.338421	0.000000	0.000000	0.000000	-0.231455	0.008601	0.017245	0.000000	0.000000	3.000000	51.000000	0.000000
21334.906781	0.041821	0.542119	0.066862	65.422318	50.850529	121.885406	-2.824203	0.000000	3.338421	0.000000	0.000000	0.000000	-0.231455	0.008601	0.017245	0.000000	0.000000	3.000000	51.000000	0.000000
21334.910114	0.041821	0.542119	0.066862	65.500305	50.718540	121.671242	-2.908959	0.000000	3.343078	0.000000	0.000000	0.000000	-0.231455	0.008601	0.017245	0.000000	0.000000	3.000000	51.000000	0.000000
21334.913447	0.041821	0.542119	0.066862	65.500305	50.718540	121.671242	-2.908959	0.000000	3.343078	0.000000	0.000000	0.000000	-0.231455	0.008601	0.017245	0.000000	0.000000	3.000000	51.000000	0.000000
21334.916781	0.041200	0.542137	0.066928	65.500305	50.718540	121.671242	-2.908959	0.000000	3.343078	0.000000	0.000000	0.000000	-0.186169	0.005274	0.020080	0.000000	0.000000	3.000000	51.000000	0.000000
21334.920114	0.041200	0.542137	0.066928	65.608650	50.583920	121.419998	-2.908959	0.000000	3.343078	0.000000	0.000000	0.000000	-0.186169	0.005274	0.020080	0.000000	0.000000	3.000000	51.000000	0.000000
21334.923447	0.040683	0.542132	0.067032	65.608650	50.583920	121.419998	-2.908959	0.000000	3.343078	0.000000	0.000000	0.000000	-0.155301	-0.001393	0.030922	0.000000	0.000000	3.000000	51.000000	0.000000
21334.926781	0.040683	0.542132	0.067032	65.608650	50.583920	121.419998	-2.908959	0.000000	3.343078	0.000000	0.000000	0.000000	-0.155301	-0.001393	0.030922	0.000000	0.000000	3.000000	51.000000	0.000000
21334.930114	0.040683	0.542132	0.067032	65.724060	50.446785	121.139870	-2.965871	0.000000	3.351578	0.000000	0.000000	0.000000	-0.155301	-0.001393	0.030922	0.000000	0.000000	3.000000	51.000000	0.000000
21334.933447	0.040683	0.542132	0.067032	65.724060	50.446785	121.139870	-2.965871	0.000000	3.351578	0.000000	0.000000	0.000000	-0.155301	-0.001393	0.030922	0.000000	0.000000	3.000000	51.000000	0.000000
21334.936781	0.040261	0.542121	0.067087	65.724060	50.446785	121.139870	-2.965871	0.000000	3.351578	0.000000	0.000000	0.000000	-0.126404	-0.003331	0.016489	0.000000	0.000000	3.000000	51.000000	0.000000
21334.940114	0.040261	0.542121	0.067087	65.846008	50.329689	120.863434	-2.965871	0.000000	3.351578	0.000000	0.000000	0.000000	-0.126404	-0.003331	0.016489	0.000000	0.000000	3.000000	51.000000	0.000000
21334.943447	0.040261	0.542121	0.067087	65.846008	50.329689	120.863434	-2.965871	0.000000	3.351578	0.000000	0.000000	0.000000	-0.126404	-0.003331	0.016489	0.000000	0.000000	3.000000	51.000000	0.000000
21334.946781	0.040261	0.542121	0.067087	65.846008	50.329689	120.863434	-2.965871	0.000000	3.351578	0.000000	0.000000	0.000000	-0.126404	-0.003331	0.016489	0.000000	0.000000	3.000000	51.000000	0.000000
21334.950114	0.039886	0.542029	0.067089	65.986206	50.229057	120.562851	-2.986938	0.000000	3.354327	0.000000	0.000000	0.000000	-0.112593	-0.027800	0.000730	0.000000	0.000000	3.000000	51.000000	0.000000
21334.953447	0.039886	0.542029	0.067089	65.986206	50.229057	120.562851	-2.986938	0.000000	3.354327	0.000000	0.000000	0.000000	-0.112593	-0.027800	0.000730	0.000000	0.000000	3.000000	51.000000	0.000000
21334.956781	0.039886	0.542029	0.067089	65.986206	50.229057	120.562851	-2.986938	0.000000	3.354327	0.000000	0.000000	0.000000	-0.112593	-0.027800	0.000730	0.000000	0.000000	3.000000	51.000000	0.000000
21334.960114	0.039886	0.542029	0.067089	66.144714	50.134586	120.226273	-3.005703	0.000000	3.354449	0.000000	0.000000	0.000000	-0.112593	-0.027800	0.000730	0.000000	0.000000	3.000000	51.000000	0.000000
21334.963447	0.039905	0.541958	0.067016	66.144714	50.134586	120.226273	-3.005703	0.000000	3.354449	0.000000	0.000000	0.000000	0.005851	-0.021107	-0.021783	0.000000	0.000000	3.000000	51.000000	0.000000
21334.966781	0.039905	0.541958	0.067016	66.144714	50.134586	120.226273	-3.005703	0.000000	3.354449	0.000000	0.000000	0.000000	0.005851	-0.021107	-0.021783	0.000000	0.000000	3.000000	51.000000	0.000000
21334.970114	0.039905	0.541958	0.067016	66.318291	50.028797	119.838898	-3.004728	0.000000	3.350818	0.000000	0.000000	0.000000	0.005851	-0.021107	-0.021783	0.000000	0.000000	3.000000	51.000000	0.000000
21334.973447	0.039905	0.541958	0.067016	66.318291	50.028797	119.838898	-3.004728	0.000000	3.350818	0.000000	0.000000	0.000000	0.005851	-0.021107	-0.021783	0.000000	0.000000	3.000000	51.000000	0.000000
21334.976781	0.040046	0.541910	0.066890	66.318291	50.028797	119.838898	-3.004728	0.000000	3.350818	0.000000	0.000000	0.000000	0.042148	-0.014435	-0.038010	0.000000	0.000000	3.000000	51.000000	0.000000
21334.980114	0.040046	0.541910	0.066890	66.517113	49.908562	119.384895	-3.004728	0.000000	3.350818	0.000000	0.000000	0.000000	0.042148	-0.014435	-0.038010	0.000000	0.000000	3.000000	51.000000	0.000000
21334.983447	0.040046	0.541910	0.066890	66.517113	49.908562	119.384895	-3.004728	0.000000	3.350818	0.000000	0.000000	0.000000	0.042148	-0.014435	-0.038010	0.000000	0.000000	3.000000	51.000000	0.000000
21334.986781	0.040046	0.541910	0.066890	66.517113	49.908562	119.384895	-3.004728	0.000000	3.350818	0.000000	0.000000	0.000000	0.042148	-0.014435	-0.038010	0.000000	0.000000	3.000000	51.000000	0.000000
21334.990114	0.040556	0.541884	0.066690	66.734512	49.761398	118.860252	-2.997704	0.000000	3.344483	0.000000	0.000000	0.000000	0.153013	-0.007769	-0.060032	0.000000	0.000000	3.000000	51.000000	0.000000
21334.993447	0.040556	0.541884	0.066690	66.734512	49.761398	118.860252	-2.997704	0.000000	3.344483	0.000000	0.000000	0.000000	0.000000	-0.000008	0.000000	0.000000	0.000000	3.000000	51.000000	0.000000
21334.996781	0.040556	0.541884	0.066690	66.734512	49.761398	118.860252	-2.997704	0.000000	3.344483	0.000000	0.000000	0.000000	0.000000	-0.000008	0.000000	0.000000	0.000000	3.000000	51.000000	0.000000
21335.000114	0.040556	0.541884	0.066690	66.959122	49.597641	118.293663	-2.972201	0.000000	3.334477	0.000000	0.000000	0.000000	0.000000	-0.000008	0.000000	0.000000	0.000000	3.000000	51.000000	0.000000
21335.003447	0.040556	0.541884	0.066690	66.959122	49.597641	118.293663	-2.972201	0.000000	3.334477	0.000000	0.000000	0.000000	0.000000	-0.000008	0.000000	0.000000	0.000000	3.000000	51.000000	0.000000
21335.006781	0.040927	0.541895	0.066638	66.959122	49.597641	118.293663	-2.972201	0.000000	3.334477	0.000000	0.000000	0.000000	0.111383	0.003324	-0.015392	0.000000	0.000000	3.000000	51.000000	0.000000
21335.010114	0.040927	0.541895	0.066638	67.177254	49.411503	117.689941	-2.972201	0.000000	3.334477	0.000000	0.000000	0.000000	0.111383	0.003324	-0.015392	0.000000	0.000000	3.000000	51.000000	0.000000
21335.013447	0.040927	0.541895	0.066638	67.177254	49.411503	117.689941	-2.972201	0.000000	3.334477	0.000000	0.000000	0.000000	0.111383	0.003324	-0.015392	0.000000	0.000000	3.000000	51.000000	0.000000
21335.016781	0.040927	0.541895	0.066638	67.177254	49.411503	117.689941	-2.972201	0.000000	3.334477	0.000000	0.000000	0.000000	0.111383	0.003324	-0.015392	0.000000	0.000000	3.000000	51.000000	0.000000
21335.020114	0.042002	0.541994	0.066620	67.381950	49.209839	117.069893	-2.953638	0.000000	3.331912	0.000000	0.000000	0.000000	0.322340	0.029716	-0.005560	0.000000	0.000000	3.000000	51.000000	0.000000
21335.023447	0.042002	0.541994	0.066620	67.381950	49.209839	117.069893	-2.953638	0.000000	3.331912	0.000000	0.000000	0.000000	-0.000000	-0.000002	0.000001	0.000000	0.000000	3.000000	51.000000	0.000000
21335.026781	0.042002	0.541994	0.066620	67.381950	49.209839	117.069893	-2.953638	0.000000	3.331912	0.000000	0.000000	0.000000	-0.000000	-0.000002	0.000001	0.000000	0.000000	3.000000	51.000000	0.000000
21335.030114	0.042002	0.541994	0.066620	67.573502	48.952583	116.398964	-2.899914	0.000000	3.330986	0.000000	0.000000	0.000000	-0.000000	-0.000002	0.000001	0.000000	0.000000	3.000000	51.000000	0.000000
21335.033447	0.042002	0.541994	0.066620	67.573502	48.952583	116.398964	-2.899914	0.000000	3.330986	0.000000	0.000000	0.000000	-0.000000	-0.000002	0.000001	0.000000	0.000000	3.000000	51.000000	0.000000
21335.036781	0.042651	0.542058	0.066598	67.573502	48.952583	116.398964	-2.899914	0.000000	3.330986	0.000000	0.000000	0.000000	0.194691	0.019169	-0.006451	0.000000	0.000000	3.000000	51.000000	0.000000
21335.040114	0.042651	0.542058	0.066598	67.753281	48.618351	115.652016	-2.899914	0.000000	3.330986	0.000000	0.000000	0.000000	0.194691	0.019169	-0.006451	0.000000	0.000000	3.000000	51.000000	0.000000
21335.043447	0.043374	0.542122	0.066570	67.753281	48.618351	115.652016	-2.899914	0.000000	3.330986	0.000000	0.000000	0.000000	0.217071	0.019171	-0.008549	0.000000	0.000000	3.000000	51.000000	0.000000
21335.046781	0.043374	0.542122	0.066570	67.753281	48.618351	115.652016	-2.899914	0.000000	3.330986	0.000000	0.000000	0.000000	0.217071	0.019171	-0.008549	0.000000	0.000000	3.000000	51.000000	0.000000
21335.050114	0.043374	0.542122	0.066570	67.923172	48.173534	114.788338	-2.831287	0.000000	3.328485	0.000000	0.000000	0.000000	0.217071	0.019171	-0.008549	0.000000	0.000000	3.000000	51.000000	0.000000
21335.053447	0.044091	0.542144	0.066465	67.923172	48.173534	114.788338	-2.831287	0.000000	3.328485	0.000000	0.000000	0.000000	0.215171	0.006667	-0.031434	0.000000	0.000000	3.000000	51.000000	0.000000
21335.056781	0.044091	0.542144	0.066465	67.923172	48.173534	114.788338	-2.831287	0.000000	3.328485	0.000000	0.000000	0.000000	0.215171	0.006667	-0.031434	0.000000	0.000000	3.000000	51.000000	0.000000
21335.060114	0.044091	0.542144	0.066465	68.081078	47.671558	113.918701	-2.795425	0.000000	3.323246	0.000000	0.000000	0.000000	0.215171	0.006667	-0.031434	0.000000	0.000000	3.000000	51.000000	0.000000
21335.063447	0.044833	0.542167	0.066357	68.081078	47.671558	113.918701	-2.795425	0.000000	3.323246	0.000000	0.000000	0.000000	0.222563	0.006681	-0.032369	0.000000	0.000000	3.000000	51.000000	0.000000
21335.066781	0.044833	0.542167	0.066357	68.081078	47.671558	113.918701	-2.795425	0.000000	3.323246	0.000000	0.000000	0.000000	0.222563	0.006681	-0.032369	0.000000	0.000000	3.000000	51.000000	0.000000
21335.070114	0.044833	0.542167	0.066357	68.202530	47.105228	113.223961	-2.758331	0.000000	3.317852	0.000000	0.000000	0.000000	0.222563	0.006681	-0.032369	0.000000	0.000000	3.000000	51.000000	0.000000
21335.073447	0.044833	0.542167	0.066357	68.202530	47.105228	113.223961	-2.758331	0.000000	3.317852	0.000000	0.000000	0.000000	0.222563	0.006681	-0.032369	0.000000	0.000000	3.000000	51.000000	0.000000
21335.076781	0.045572	0.542154	0.066213	68.202530	47.105228	113.223961	-2.758331	0.000000	3.317852	0.000000	0.000000	0.000000	0.221577	-0.003907	-0.043283	0.000000	0.000000	3.000000	51.000000	0.000000
21335.080114	0.045572	0.542154	0.066213	68.275208	46.473476	112.697792	-2.758331	0.000000	3.317852	0.000000	0.000000	0.000000	0.221577	-0.003907	-0.043283	0.000000	0.000000	3.000000	51.000000	0.000000
21335.083447	0.046310	0.542141	0.066067	68.275208	46.473476	112.697792	-2.758331	0.000000	3.317852	0.000000	0.000000	0.000000	0.221480	-0.003891	-0.043594	0.000000	0.000000	3.000000	51.000000	0.000000
21335.086781	0.046310	0.542141	0.066067	68.275208	46.473476	112.697792	-2.758331	0.000000	3.317852	0.000000	0.000000	0.000000	0.221480	-0.003891	-0.043594	0.000000	0.000000	3.000000	51.000000	0.000000
21335.090114	0.046310	0.542141	0.066067	68.307571	45.804287	112.071274	-2.684489	0.000000	3.303372	0.000000	0.000000	0.000000	0.221480	-0.003891	-0.043594	0.000000	0.000000	3.000000	51.000000	0.000000
21335.093447	0.046310	0.542141	0.066067	68.307571	45.804287	112.071274	-2.684489	0.000000	3.303372	0.000000	0.000000	0.000000	0.221480	-0.003891	-0.043594	0.000000	0.000000	3.000000	51.000000	0.000000
21335.096781	0.047069	0.542121	0.065879	68.307571	45.804287	112.071274	-2.684489	0.000000	3.303372	0.000000	0.000000	0.000000	0.227754	-0.005834	-0.056565	0.000000	0.000000	3.000000	51.000000	0.000000
21335.100114	0.047069	0.542121	0.065879	68.309723	45.063122	111.313194	-2.684489	0.000000	3.303372	0.000000	0.000000	0.000000	0.227754	-0.005834	-0.056565	0.000000	0.000000	3.000000	51.000000	0.000000
21335.103447	0.047830	0.542091	0.065712	68.309723	45.063122	111.313194	-2.684489	0.000000	3.303372	0.000000	0.000000	0.000000	0.228230	-0.009178	-0.050214	0.000000	0.000000	3.000000	51.000000	0.000000
21335.106781	0.047830	0.542091	0.065712	68.309723	45.063122	111.313194	-2.684489	0.000000	3.303372	0.000000	0.000000	0.000000	0.228230	-0.009178	-0.050214	0.000000	0.000000	3.000000	51.000000	0.000000
21335.110114	0.047830	0.542091	0.065712	68.302177	44.307125	110.524673	-2.608491	0.000000	3.285575	0.000000	0.000000	0.000000	0.228230	-0.009178	-0.050214	0.000000	0.000000	3.000000	51.000000	0.000000
21335.113447	0.047830	0.542091	0.065712	68.302177	44.307125	110.524673	-2.608491	0.000000	3.285575	0.000000	0.000000	0.000000	0.228230	-0.009178	-0.050214	0.000000	0.000000	3.000000	51.000000	0.000000
21335.116781	0.048586	0.542082	0.065498	68.302177	44.307125	110.524673	-2.608491	0.000000	3.285575	0.000000	0.000000	0.000000	0.226869	-0.002513	-0.063919	0.000000	0.000000	3.000000	51.000000	0.000000
21335.120114	0.048586	0.542082	0.065498	68.309189	43.551128	109.746048	-2.608491	0.000000	3.285575	0.000000	0.000000	0.000000	0.226869	-0.002513	-0.063919	0.000000	0.000000	3.000000	51.000000	0.000000
21335.123447	0.049343	0.542045	0.065289	68.309189	43.551128	109.746048	-2.608491	0.000000	3.285575	0.000000	0.000000	0.000000	0.226843	-0.011106	-0.062866	0.000000	0.000000	3.000000	51.000000	0.000000
21335.126781	0.049343	0.542045	0.065289	68.309189	43.551128	109.746048	-2.608491	0.000000	3.285575	0.000000	0.000000	0.000000	0.226843	-0.011106	-0.062866	0.000000	0.000000	3.000000	51.000000	0.000000
21335.130114	0.049343	0.542045	0.065289	68.331261	42.836971	109.038734	-2.532873	0.000000	3.264444	0.000000	0.000000	0.000000	0.226843	-0.011106	-0.062866	0.000000	0.000000	3.000000	51.000000	0.000000
21335.133447	0.049343	0.542045	0.065289	68.331261	42.836971	109.038734	-2.532873	0.000000	3.264444	0.000000	0.000000	0.000000	0.226843	-0.011106	-0.062866	0.000000	0.000000	3.000000	51.000000	0.000000
21335.136781	0.050123	0.542008	0.065076	68.331261	42.836971	109.038734	-2.532873	0.000000	3.264444	0.000000	0.000000	0.000000	0.234126	-0.011098	-0.063915	0.000000	0.000000	3.000000	51.000000	0.000000
21335.140114	0.050123	0.542008	0.065076	68.358986	42.163929	108.347862	-2.532873	0.000000	3.264444	0.000000	0.000000	0.000000	0.234126	-0.011098	-0.063915	0.000000	0.000000	3.000000	51.000000	0.000000
21335.143447	0.050849	0.541965	0.064826	68.358986	42.163929	108.347862	-2.532873	0.000000	3.264444	0.000000	0.000000	0.000000	0.217929	-0.013049	-0.074806	0.000000	0.000000	3.000000	51.000000	0.000000
21335.146781	0.050849	0.541965	0.064826	68.358986	42.163929	108.347862	-2.532873	0.000000	3.264444	0.000000	0.000000	0.000000	0.217929	-0.013049	-0.074806	0.000000	0.000000	3.000000	51.000000	0.000000
21335.150114	0.050849	0.541965	0.064826	68.399849	41.555298	107.536407	-2.457530	0.000000	3.241324	0.000000	0.000000	0.000000	0.217929	-0.013049	-0.074806	0.000000	0.000000	3.000000	51.000000	0.000000
21335.153447	0.051550	0.541921	0.064579	68.399849	41.555298	107.536407	-2.457530	0.000000	3.241324	0.000000	0.000000	0.000000	0.210315	-0.013051	-0.074383	0.000000	0.000000	3.000000	51.000000	0.000000
21335.156781	0.051550	0.541921	0.064579	68.399849	41.555298	107.536407	-2.457530	0.000000	3.241324	0.000000	0.000000	0.000000	0.210315	-0.013051	-0.074383	0.000000	0.000000	3.000000	51.000000	0.000000
21335.160114	0.051550	0.541921	0.064579	68.437691	41.025463	106.775803	-2.422478	0.000000	3.228927	0.000000	0.000000	0.000000	0.210315	-0.013051	-0.074383	0.000000	0.000000	3.000000	51.000000	0.000000
21335.163447	0.052245	0.541854	0.064272	68.437691	41.025463	106.775803	-2.422478	0.000000	3.228927	0.000000	0.000000	0.000000	0.208406	-0.020268	-0.091964	0.000000	0.000000	3.000000	51.000000	0.000000
21335.166781	0.052245	0.541854	0.064272	68.437691	41.025463	106.775803	-2.422478	0.000000	3.228927	0.000000	0.000000	0.000000	0.208406	-0.020268	-0.091964	0.000000	0.000000	3.000000	51.000000	0.000000
21335.170114	0.052245	0.541854	0.064272	68.462616	40.572872	106.184723	-2.387743	0.000000	3.213600	0.000000	0.000000	0.000000	0.208406	-0.020268	-0.091964	0.000000	0.000000	3.000000	51.000000	0.000000
21335.173447	0.052245	0.541854	0.064272	68.462616	40.572872	106.184723	-2.387743	0.000000	3.213600	0.000000	0.000000	0.000000	0.208406	-0.020268	-0.091964	0.000000	0.000000	3.000000	51.000000	0.000000
21335.176781	0.052941	0.541804	0.063982	68.462616	40.572872	106.184723	-2.387743	0.000000	3.213600	0.000000	0.000000	0.000000	0.208718	-0.015004	-0.086956	0.000000	0.000000	3.000000	51.000000	0.000000
21335.180114	0.052941	0.541804	0.063982	68.482986	40.137554	105.736244	-2.387743	0.000000	3.213600	0.000000	0.000000	0.000000	0.208718	-0.015004	-0.086956	0.000000	0.000000	3.000000	51.000000	0.000000
21335.183447	0.053607	0.541747	0.063654	68.482986	40.137554	105.736244	-2.387743	0.000000	3.213600	0.000000	0.000000	0.000000	0.199856	-0.016939	-0.098472	0.000000	0.000000	3.000000	51.000000	0.000000
21335.186781	0.053607	0.541747	0.063654	68.482986	40.137554	105.736244	-2.387743	0.000000	3.213600	0.000000	0.000000	0.000000	0.199856	-0.016939	-0.098472	0.000000	0.000000	3.000000	51.000000	0.000000
21335.190114	0.053607	0.541747	0.063654	68.503441	39.656033	105.267197	-2.319648	0.000000	3.182695	0.000000	0.000000	0.000000	0.199856	-0.016939	-0.098472	0.000000	0.000000	3.000000	51.000000	0.000000
21335.193447	0.053607	0.541747	0.063654	68.503441	39.656033	105.267197	-2.319648	0.000000	3.182695	0.000000	0.000000	0.000000	0.199856	-0.016939	-0.098472	0.000000	0.000000	3.000000	51.000000	0.000000
21335.196781	0.054250	0.541708	0.063345	68.503441	39.656033	105.267197	-2.319648	0.000000	3.182695	0.000000	0.000000	0.000000	0.192760	-0.011688	-0.092670	0.000000	0.000000	3.000000	51.000000	0.000000
21335.200114	0.054250	0.541708	0.063345	68.522629	39.118656	104.729126	-2.319648	0.000000	3.182695	0.000000	0.000000	0.000000	0.192760	-0.011688	-0.092670	0.000000	0.000000	3.000000	51.000000	0.000000
21335.203447	0.054893	0.541687	0.063053	68.522629	39.118656	104.729126	-2.319648	0.000000	3.182695	0.000000	0.000000	0.000000	0.193107	-0.006420	-0.087617	0.000000	0.000000	3.000000	51.000000	0.000000
21335.206781	0.054893	0.541687	0.063053	68.522629	39.118656	104.729126	-2.319648	0.000000	3.182695	0.000000	0.000000	0.000000	0.193107	-0.006420	-0.087617	0.000000	0.000000	3.000000	51.000000	0.000000
21335.210114	0.054893	0.541687	0.063053	68.533920	38.512745	104.127327	-2.255336	0.000000	3.152647	0.000000	0.000000	0.000000	0.193107	-0.006420	-0.087617	0.000000	0.000000	3.000000	51.000000	0.000000
21335.213447	0.055511	0.541694	0.062758	68.533920	38.512745	104.127327	-2.255336	0.000000	3.152647	0.000000	0.000000	0.000000	0.185356	0.002141	-0.088455	0.000000	0.000000	3.000000	51.000000	0.000000
21335.216781	0.055511	0.541694	0.062758	68.533920	38.512745	104.127327	-2.255336	0.000000	3.152647	0.000000	0.000000	0.000000	0.185356	0.002141	-0.088455	0.000000	0.000000	3.000000	51.000000	0.000000
21335.220114	0.055511	0.541694	0.062758	68.544594	37.864716	103.498428	-2.224444	0.000000	3.137904	0.000000	0.000000	0.000000	0.185356	0.002141	-0.088455	0.000000	0.000000	3.000000	51.000000	0.000000
21335.223447	0.056079	0.541701	0.062468	68.544594	37.864716	103.498428	-2.224444	0.000000	3.137904	0.000000	0.000000	0.000000	0.170360	0.002138	-0.087091	0.000000	0.000000	3.000000	51.000000	0.000000
21335.226781	0.056079	0.541701	0.062468	68.544594	37.864716	103.498428	-2.224444	0.000000	3.137904	0.000000	0.000000	0.000000	0.170360	0.002138	-0.087091	0.000000	0.000000	3.000000	51.000000	0.000000
21335.230114	0.056079	0.541701	0.062468	68.547699	37.226768	102.782608	-2.196050	0.000000	3.123389	0.000000	0.000000	0.000000	0.170360	0.002138	-0.087091	0.000000	0.000000	3.000000	51.000000	0.000000
21335.233447	0.056079	0.541701	0.062468	68.547699	37.226768	102.782608	-2.196050	0.000000	3.123389	0.000000	0.000000	0.000000	0.170360	0.002138	-0.087091	0.000000	0.000000	3.000000	51.000000	0.000000
21335.236781	0.056646	0.541737	0.062172	68.547699	37.226768	102.782608	-2.196050	0.000000	3.123389	0.000000	0.000000	0.000000	0.170031	0.010667	-0.088666	0.000000	0.000000	3.000000	51.000000	0.000000
21335.240114	0.056646	0.541737	0.062172	68.543877	36.650547	102.109016	-2.196050	0.000000	3.123389	0.000000	0.000000	0.000000	0.170031	0.010667	-0.088666	0.000000	0.000000	3.000000	51.000000	0.000000
21335.243447	0.057185	0.541783	0.061856	68.543877	36.650547	102.109016	-2.196050	0.000000	3.123389	0.000000	0.000000	0.000000	0.161723	0.013963	-0.094737	0.000000	0.000000	3.000000	51.000000	0.000000
21335.246781	0.057185	0.541783	0.061856	68.543877	36.650547	102.109016	-2.196050	0.000000	3.123389	0.000000	0.000000	0.000000	0.161723	0.013963	-0.094737	0.000000	0.000000	3.000000	51.000000	0.000000
21335.250114	0.057185	0.541783	0.061856	68.532539	36.132874	101.613319	-2.140758	0.000000	3.092822	0.000000	0.000000	0.000000	0.161723	0.013963	-0.094737	0.000000	0.000000	3.000000	51.000000	0.000000
21335.253447	0.057185	0.541783	0.061856	68.532539	36.132874	101.613319	-2.140758	0.000000	3.092822	0.000000	0.000000	0.000000	0.161723	0.013963	-0.094737	0.000000	0.000000	3.000000	51.000000	0.000000
21335.256781	0.057721	0.541841	0.061518	68.532539	36.132874	101.613319	-2.140758	0.000000	3.092822	0.000000	0.000000	0.000000	0.160789	0.017228	-0.101609	0.000000	0.000000	3.000000	51.000000	0.000000
21335.260114	0.057721	0.541841	0.061518	68.528229	35.642082	101.193253	-2.140758	0.000000	3.092822	0.000000	0.000000	0.000000	0.160789	0.017228	-0.101609	0.000000	0.000000	3.000000	51.000000	0.000000
21335.263447	0.058231	0.541927	0.061177	68.528229	35.642082	101.193253	-2.140758	0.000000	3.092822	0.000000	0.000000	0.000000	0.153047	0.025753	-0.102343	0.000000	0.000000	3.000000	51.000000	0.000000
21335.266781	0.058231	0.541927	0.061177	68.528229	35.642082	101.193253	-2.140758	0.000000	3.092822	0.000000	0.000000	0.000000	0.153047	0.025753	-0.102343	0.000000	0.000000	3.000000	51.000000	0.000000
21335.270114	0.058231	0.541927	0.061177	68.541893	35.152916	100.774727	-2.088452	0.000000	3.058830	0.000000	0.000000	0.000000	0.153047	0.025753	-0.102343	0.000000	0.000000	3.000000	51.000000	0.000000
21335.273447	0.058718	0.542030	0.060855	68.541893	35.152916	100.774727	-2.088452	0.000000	3.058830	0.000000	0.000000	0.000000	0.146075	0.030967	-0.096373	0.000000	0.000000	3.000000	51.000000	0.000000
21335.276781	0.058718	0.542030	0.060855	68.541893	35.152916	100.774727	-2.088452	0.000000	3.058830	0.000000	0.000000	0.000000	0.146075	0.030967	-0.096373	0.000000	0.000000	3.000000	51.000000	0.000000
21335.280114	0.058718	0.542030	0.060855	68.572144	34.654144	100.351181	-2.064106	0.000000	3.042768	0.000000	0.000000	0.000000	0.146075	0.030967	-0.096373	0.000000	0.000000	3.000000	51.000000	0.000000
21335.283447	0.059206	0.542150	0.060551	68.572144	34.654144	100.351181	-2.064106	0.000000	3.042768	0.000000	0.000000	0.000000	0.146505	0.036159	-0.091223	0.000000	0.000000	3.000000	51.000000	0.000000
21335.286781	0.059206	0.542150	0.060551	68.572144	34.654144	100.351181	-2.064106	0.000000	3.042768	0.000000	0.000000	0.000000	0.146505	0.036159	-0.091223	0.000000	0.000000	3.000000	51.000000	0.000000
21335.290114	0.059206	0.542150	0.060551	68.619919	34.181671	99.821739	-2.039688	0.000000	3.027564	0.000000	0.000000	0.000000	0.146505	0.036159	-0.091223	0.000000	0.000000	3.000000	51.000000	0.000000
21335.293447	0.059206	0.542150	0.060551	68.619919	34.181671	99.821739	-2.039688	0.000000	3.027564	0.000000	0.000000	0.000000	0.146505	0.036159	-0.091223	0.000000	0.000000	3.000000	51.000000	0.000000
21335.296781	0.059748	0.542277	0.060281	68.619919	34.181671	99.821739	-2.039688	0.000000	3.027564	0.000000	0.000000	0.000000	0.162461	0.038108	-0.081086	0.000000	0.000000	3.000000	51.000000	0.000000
21335.300114	0.059748	0.542277	0.060281	68.690338	33.740078	99.284058	-2.039688	0.000000	3.027564	0.000000	0.000000	0.000000	0.162461	0.038108	-0.081086	0.000000	0.000000	3.000000	51.000000	0.000000
21335.303447	0.060306	0.542409	0.059945	68.690338	33.740078	99.284058	-2.039688	0.000000	3.027564	0.000000	0.000000	0.000000	0.167489	0.039370	-0.100822	0.000000	0.000000	3.000000	51.000000	0.000000
21335.306781	0.060306	0.542409	0.059945	68.690338	33.740078	99.284058	-2.039688	0.000000	3.027564	0.000000	0.000000	0.000000	0.167489	0.039370	-0.100822	0.000000	0.000000	3.000000	51.000000	0.000000
21335.310114	0.060306	0.542409	0.059945	68.788788	33.356339	99.119957	-1.984697	0.000000	2.997246	0.000000	0.000000	0.000000	0.167489	0.039370	-0.100822	0.000000	0.000000	3.000000	51.000000	0.000000
21335.313447	0.060306	0.542409	0.059945	68.788788	33.356339	99.119957	-1.984697	0.000000	2.997246	0.000000	0.000000	0.000000	0.167489	0.039370	-0.100822	0.000000	0.000000	3.000000	51.000000	0.000000
21335.316781	0.060888	0.542540	0.059605	68.788788	33.356339	99.119957	-1.984697	0.000000	2.997246	0.000000	0.000000	0.000000	0.174639	0.039308	-0.101895	0.000000	0.000000	3.000000	51.000000	0.000000
21335.320114	0.060888	0.542540	0.059605	68.923416	32.907524	98.932312	-1.984697	0.000000	2.997246	0.000000	0.000000	0.000000	0.174639	0.039308	-0.101895	0.000000	0.000000	3.000000	51.000000	0.000000
21335.323447	0.061510	0.542629	0.059184	68.923416	32.907524	98.932312	-1.984697	0.000000	2.997246	0.000000	0.000000	0.000000	0.186437	0.026756	-0.126478	0.000000	0.000000	3.000000	51.000000	0.000000
21335.326781	0.061510	0.542629	0.059184	68.923416	32.907524	98.932312	-1.984697	0.000000	2.997246	0.000000	0.000000	0.000000	0.186437	0.026756	-0.126478	0.000000	0.000000	3.000000	51.000000	0.000000
21335.330114	0.061510	0.542629	0.059184	69.072708	32.252384	98.057587	-1.924518	0.000000	2.959184	0.000000	0.000000	0.000000	0.186437	0.026756	-0.126478	0.000000	0.000000	3.000000	51.000000	0.000000
21335.333447	0.062179	0.542718	0.058755	69.072708	32.252384	98.057587	-1.924518	0.000000	2.959184	0.000000	0.000000	0.000000	0.200834	0.026721	-0.128503	0.000000	0.000000	3.000000	51.000000	0.000000
21335.336781	0.062179	0.542718	0.058755	69.072708	32.252384	98.057587	-1.924518	0.000000	2.959184	0.000000	0.000000	0.000000	0.200834	0.026721	-0.128503	0.000000	0.000000	3.000000	51.000000	0.000000
21335.340114	0.062179	0.542718	0.058755	69.183205	31.362785	96.993912	-1.891045	0.000000	2.937767	0.000000	0.000000	0.000000	0.200834	0.026721	-0.128503	0.000000	0.000000	3.000000	51.000000	0.000000
21335.343447	0.062913	0.542811	0.058255	69.183205	31.362785	96.993912	-1.891045	0.000000	2.937767	0.000000	0.000000	0.000000	0.220253	0.027911	-0.150182	0.000000	0.000000	3.000000	51.000000	0.000000
21335.346781	0.062913	0.542811	0.058255	69.183205	31.362785	96.993912	-1.891045	0.000000	2.937767	0.000000	0.000000	0.000000	0.220253	0.027911	-0.150182	0.000000	0.000000	3.000000	51.000000	0.000000
21335.350114	0.062913	0.542811	0.058255	69.232605	30.262623	95.757980	-1.854336	0.000000	2.912736	0.000000	0.000000	0.000000	0.220253	0.027911	-0.150182	0.000000	0.000000	3.000000	51.000000	0.000000
21335.353447	0.062913	0.542811	0.058255	69.232605	30.262623	95.757980	-1.854336	0.000000	2.912736	0.000000	0.000000	0.000000	0.220253	0.027911	-0.150182	0.000000	0.000000	3.000000	51.000000	0.000000
21335.356781	0.063694	0.542932	0.057742	69.232605	30.262623	95.757980	-1.854336	0.000000	2.912736	0.000000	0.000000	0.000000	0.234327	0.036327	-0.153746	0.000000	0.000000	3.000000	51.000000	0.000000
21335.360114	0.063694	0.542932	0.057742	69.214279	29.005875	94.664604	-1.854336	0.000000	2.912736	0.000000	0.000000	0.000000	0.234327	0.036327	-0.153746	0.000000	0.000000	3.000000	51.000000	0.000000
21335.363447	0.064528	0.543059	0.057262	69.214279	29.005875	94.664604	-1.854336	0.000000	2.912736	0.000000	0.000000	0.000000	0.250033	0.038242	-0.143978	0.000000	0.000000	3.000000	51.000000	0.000000
21335.366781	0.064528	0.543059	0.057262	69.214279	29.005875	94.664604	-1.854336	0.000000	2.912736	0.000000	0.000000	0.000000	0.250033	0.038242	-0.143978	0.000000	0.000000	3.000000	51.000000	0.000000
21335.370114	0.064528	0.543059	0.057262	69.137711	27.648752	93.807892	-1.773610	0.000000	2.863116	0.000000	0.000000	0.000000	0.250033	0.038242	-0.143978	0.000000	0.000000	3.000000	51.000000	0.000000
21335.373447	0.065431	0.543169	0.056754	69.137711	27.648752	93.807892	-1.773610	0.000000	2.863116	0.000000	0.000000	0.000000	0.270875	0.032916	-0.152520	0.000000	0.000000	3.000000	51.000000	0.000000
21335.376781	0.065431	0.543169	0.056754	69.137711	27.648752	93.807892	-1.773610	0.000000	2.863116	0.000000	0.000000	0.000000	0.270875	0.032916	-0.152520	0.000000	0.000000	3.000000	51.000000	0.000000
21335.380114	0.065431	0.543169	0.056754	69.053307	26.225985	93.236374	-1.728464	0.000000	2.837696	0.000000	0.000000	0.000000	0.270875	0.032916	-0.152520	0.000000	0.000000	3.000000	51.000000	0.000000
21335.383447	0.066454	0.543279	0.056228	69.053307	26.225985	93.236374	-1.728464	0.000000	2.837696	0.000000	0.000000	0.000000	0.306929	0.032828	-0.157763	0.000000	0.000000	3.000000	51.000000	0.000000
21335.386781	0.066454	0.543279	0.056228	69.053307	26.225985	93.236374	-1.728464	0.000000	2.837696	0.000000	0.000000	0.000000	0.306929	0.032828	-0.157763	0.000000	0.000000	3.000000	51.000000	0.000000
21335.390114	0.066454	0.543279	0.056228	68.992981	24.723101	92.430618	-1.677309	0.000000	2.811402	0.000000	0.000000	0.000000	0.306929	0.032828	-0.157763	0.000000	0.000000	3.000000	51.000000	0.000000
21335.393447	0.067718	0.543388	0.055668	68.992981	24.723101	92.430618	-1.677309	0.000000	2.811402	0.000000	0.000000	0.000000	0.379389	0.032755	-0.168040	0.000000	0.000000	3.000000	51.000000	0.000000
21335.396781	0.067718	0.543388	0.055668	68.992981	24.723101	92.430618	-1.677309	0.000000	2.811402	0.000000	0.000000	0.000000	0.379389	0.032755	-0.168040	0.000000	0.000000	3.000000	51.000000	0.000000
21335.400114	0.067718	0.543388	0.055668	68.977005	23.112879	91.122887	-1.614077	0.000000	2.783395	0.000000	0.000000	0.000000	0.379389	0.032755	-0.168040	0.000000	0.000000	3.000000	51.000000	0.000000
21335.403447	0.069196	0.543536	0.055048	68.977005	23.112879	91.122887	-1.614077	0.000000	2.783395	0.000000	0.000000	0.000000	0.443218	0.044363	-0.185974	0.000000	0.000000	3.000000	51.000000	0.000000
21335.406781	0.069196	0.543536	0.055048	68.977005	23.112879	91.122887	-1.614077	0.000000	2.783395	0.000000	0.000000	0.000000	0.443218	0.044363	-0.185974	0.000000	0.000000	3.000000	51.000000	0.000000
21335.410114	0.069196	0.543536	0.055048	69.000175	21.365166	89.350403	-1.540208	0.000000	2.752400	0.000000	0.000000	0.000000	0.443218	0.044363	-0.185974	0.000000	0.000000	3.000000	51.000000	0.000000
21335.413447	0.070816	0.543655	0.054408	69.000175	21.365166	89.350403	-1.540208	0.000000	2.752400	0.000000	0.000000	0.000000	0.486189	0.035796	-0.191940	0.000000	0.000000	3.000000	51.000000	0.000000
21335.416781	0.070816	0.543655	0.054408	69.000175	21.365166	89.350403	-1.540208	0.000000	2.752400	0.000000	0.000000	0.000000	0.486189	0.035796	-0.191940	0.000000	0.000000	3.000000	51.000000	0.000000
21335.420114	0.070816	0.543655	0.054408	69.053101	19.465601	87.306671	-1.459176	0.000000	2.720410	0.000000	0.000000	0.000000	0.486189	0.035796	-0.191940	0.000000	0.000000	3.000000	51.000000	0.000000
21335.423447	0.072519	0.543760	0.053669	69.053101	19.465601	87.306671	-1.459176	0.000000	2.720410	0.000000	0.000000	0.000000	0.510847	0.031638	-0.221654	0.000000	0.000000	3.000000	51.000000	0.000000
21335.426781	0.072519	0.543760	0.053669	69.053101	19.465601	87.306671	-1.459176	0.000000	2.720410	0.000000	0.000000	0.000000	0.510847	0.031638	-0.221654	0.000000	0.000000	3.000000	51.000000	0.000000
21335.430114	0.072519	0.543760	0.053669	69.123161	17.457224	85.215698	-1.374035	0.000000	2.683467	0.000000	0.000000	0.000000	0.510847	0.031638	-0.221654	0.000000	0.000000	3.000000	51.000000	0.000000
21335.433447	0.074315	0.543837	0.052915	69.123161	17.457224	85.215698	-1.374035	0.000000	2.683467	0.000000	0.000000	0.000000	0.538820	0.023077	-0.226237	0.000000	0.000000	3.000000	51.000000	0.000000
21335.436781	0.074315	0.543837	0.052915	69.123161	17.457224	85.215698	-1.374035	0.000000	2.683467	0.000000	0.000000	0.000000	0.538820	0.023077	-0.226237	0.000000	0.000000	3.000000	51.000000	0.000000
21335.440114	0.074315	0.543837	0.052915	69.197250	15.391222	83.117561	-1.284232	0.000000	2.645761	0.000000	0.000000	0.000000	0.538820	0.023077	-0.226237	0.000000	0.000000	3.000000	51.000000	0.000000
21335.443447	0.076207	0.543903	0.052162	69.197250	15.391222	83.117561	-1.284232	0.000000	2.645761	0.000000	0.000000	0.000000	0.567464	0.019786	-0.225823	0.000000	0.000000	3.000000	51.000000	0.000000
21335.446781	0.076207	0.543903	0.052162	69.197250	15.391222	83.117561	-1.284232	0.000000	2.645761	0.000000	0.000000	0.000000	0.567464	0.019786	-0.225823	0.000000	0.000000	3.000000	51.000000	0.000000
21335.450114	0.076207	0.543903	0.052162	69.255814	13.284140	81.217926	-1.189655	0.000000	2.608124	0.000000	0.000000	0.000000	0.567464	0.019786	-0.225823	0.000000	0.000000	3.000000	51.000000	0.000000
21335.453447	0.078206	0.543917	0.051331	69.255814	13.284140	81.217926	-1.189655	0.000000	2.608124	0.000000	0.000000	0.000000	0.599822	0.003965	-0.249426	0.000000	0.000000	3.000000	51.000000	0.000000
21335.456781	0.078206	0.543917	0.051331	69.255814	13.284140	81.217926	-1.189655	0.000000	2.608124	0.000000	0.000000	0.000000	0.599822	0.003965	-0.249426	0.000000	0.000000	3.000000	51.000000	0.000000
21335.460114	0.078206	0.543917	0.051331	69.309013	11.177499	79.501221	-1.089684	0.000000	2.566553	0.000000	0.000000	0.000000	0.599822	0.003965	-0.249426	0.000000	0.000000	3.000000	51.000000	0.000000
21335.463447	0.080346	0.543874	0.050478	69.309013	11.177499	79.501221	-1.089684	0.000000	2.566553	0.000000	0.000000	0.000000	0.641976	-0.012932	-0.255893	0.000000	0.000000	3.000000	51.000000	0.000000
21335.466781	0.080346	0.543874	0.050478	69.309013	11.177499	79.501221	-1.089684	0.000000	2.566553	0.000000	0.000000	0.000000	0.641976	-0.012932	-0.255893	0.000000	0.000000	3.000000	51.000000	0.000000
21335.470114	0.080346	0.543874	0.050478	69.353203	9.020123	77.777832	-0.982688	0.000000	2.523904	0.000000	0.000000	0.000000	0.641976	-0.012932	-0.255893	0.000000	0.000000	3.000000	51.000000	0.000000
21335.473447	0.082608	0.543809	0.049641	69.353203	9.020123	77.777832	-0.982688	0.000000	2.523904	0.000000	0.000000	0.000000	0.678450	-0.019358	-0.251143	0.000000	0.000000	3.000000	51.000000	0.000000
21335.476781	0.082608	0.543809	0.049641	69.353203	9.020123	77.777832	-0.982688	0.000000	2.523904	0.000000	0.000000	0.000000	0.678450	-0.019358	-0.251143	0.000000	0.000000	3.000000	51.000000	0.000000
21335.480114	0.082608	0.543809	0.049641	69.354996	6.796347	76.038025	-0.869613	0.000000	2.482047	0.000000	0.000000	0.000000	0.678450	-0.019358	-0.251143	0.000000	0.000000	3.000000	51.000000	0.000000
21335.483447	0.084909	0.543699	0.048773	69.354996	6.796347	76.038025	-0.869613	0.000000	2.482047	0.000000	0.000000	0.000000	0.690396	-0.032988	-0.260531	0.000000	0.000000	3.000000	51.000000	0.000000
21335.486781	0.084909	0.543699	0.048773	69.354996	6.796347	76.038025	-0.869613	0.000000	2.482047	0.000000	0.000000	0.000000	0.690396	-0.032988	-0.260531	0.000000	0.000000	3.000000	51.000000	0.000000
21335.490114	0.084909	0.543699	0.048773	69.289757	4.521472	74.048866	-0.754547	0.000000	2.438625	0.000000	0.000000	0.000000	0.690396	-0.032988	-0.260531	0.000000	0.000000	3.000000	51.000000	0.000000
21335.493447	0.087229	0.543561	0.047894	69.289757	4.521472	74.048866	-0.754547	0.000000	2.438625	0.000000	0.000000	0.000000	0.695917	-0.041379	-0.263572	0.000000	0.000000	3.000000	51.000000	0.000000
21335.496781	0.087229	0.543561	0.047894	69.289757	4.521472	74.048866	-0.754547	0.000000	2.438625	0.000000	0.000000	0.000000	0.695917	-0.041379	-0.263572	0.000000	0.000000	3.000000	51.000000	0.000000
21335.500114	0.087229	0.543561	0.047894	69.153267	2.259094	71.636238	-0.638561	0.000000	2.394696	0.000000	0.000000	0.000000	0.695917	-0.041379	-0.263572	0.000000	0.000000	3.000000	51.000000	0.000000
21335.503447	0.089550	0.543402	0.047049	69.153267	2.259094	71.636238	-0.638561	0.000000	2.394696	0.000000	0.000000	0.000000	0.696350	-0.047737	-0.253462	0.000000	0.000000	3.000000	51.000000	0.000000
21335.506781	0.089550	0.543402	0.047049	69.153267	2.259094	71.636238	-0.638561	0.000000	2.394696	0.000000	0.000000	0.000000	0.696350	-0.047737	-0.253462	0.000000	0.000000	3.000000	51.000000	0.000000
21335.510114	0.089550	0.543402	0.047049	68.957977	0.115469	69.283478	-0.522503	0.000000	2.352453	0.000000	0.000000	0.000000	0.696350	-0.047737	-0.253462	0.000000	0.000000	3.000000	51.000000	0.000000
21335.513447	0.091858	0.543236	0.046153	68.957977	0.115469	69.283478	-0.522503	0.000000	2.352453	0.000000	0.000000	0.000000	0.692335	-0.049725	-0.268691	0.000000	0.000000	3.000000	51.000000	0.000000
21335.516781	0.091858	0.543236	0.046153	68.957977	0.115469	69.283478	-0.522503	0.000000	2.352453	0.000000	0.000000	0.000000	0.692335	-0.049725	-0.268691	0.000000	0.000000	3.000000	51.000000	0.000000
21335.520114	0.091858	0.543236	0.046153	68.717964	-1.808764	67.386459	-0.407114	0.000000	2.307671	0.000000	0.000000	0.000000	0.692335	-0.049725	-0.268691	0.000000	0.000000	3.000000	51.000000	0.000000
21335.523447	0.094123	0.543067	0.045318	68.717964	-1.808764	67.386459	-0.407114	0.000000	2.307671	0.000000	0.000000	0.000000	0.679560	-0.050809	-0.250607	0.000000	0.000000	3.000000	51.000000	0.000000
21335.526781	0.094123	0.543067	0.045318	68.717964	-1.808764	67.386459	-0.407114	0.000000	2.307671	0.000000	0.000000	0.000000	0.679560	-0.050809	-0.250607	0.000000	0.000000	3.000000	51.000000	0.000000
21335.530114	0.094123	0.543067	0.045318	68.462494	-3.444215	66.045448	-0.293854	0.000000	2.265903	0.000000	0.000000	0.000000	0.679560	-0.050809	-0.250607	0.000000	0.000000	3.000000	51.000000	0.000000
21335.533447	0.096331	0.542880	0.044464	68.462494	-3.444215	66.045448	-0.293854	0.000000	2.265903	0.000000	0.000000	0.000000	0.662508	-0.055983	-0.256269	0.000000	0.000000	3.000000	51.000000	0.000000
21335.536781	0.096331	0.542880	0.044464	68.462494	-3.444215	66.045448	-0.293854	0.000000	2.265903	0.000000	0.000000	0.000000	0.662508	-0.055983	-0.256269	0.000000	0.000000	3.000000	51.000000	0.000000
21335.540114	0.096331	0.542880	0.044464	68.207550	-4.804111	65.208328	-0.183436	0.000000	2.223191	0.000000	0.000000	0.000000	0.662508	-0.055983	-0.256269	0.000000	0.000000	3.000000	51.000000	0.000000
21335.543447	0.098527	0.542679	0.043689	68.207550	-4.804111	65.208328	-0.183436	0.000000	2.223191	0.000000	0.000000	0.000000	0.658587	-0.060220	-0.232554	0.000000	0.000000	3.000000	51.000000	0.000000
21335.546781	0.098527	0.542679	0.043689	68.207550	-4.804111	65.208328	-0.183436	0.000000	2.223191	0.000000	0.000000	0.000000	0.658587	-0.060220	-0.232554	0.000000	0.000000	3.000000	51.000000	0.000000
21335.550114	0.098527	0.542679	0.043689	67.964882	-5.938938	64.629898	-0.073671	0.000000	2.184433	0.000000	0.000000	0.000000	0.658587	-0.060220	-0.232554	0.000000	0.000000	3.000000	51.000000	0.000000
21335.553447	0.100674	0.542468	0.042935	67.964882	-5.938938	64.629898	-0.073671	0.000000	2.184433	0.000000	0.000000	0.000000	0.644162	-0.063331	-0.225961	0.000000	0.000000	3.000000	51.000000	0.000000
21335.556781	0.100674	0.542468	0.042935	67.964882	-5.938938	64.629898	-0.073671	0.000000	2.184433	0.000000	0.000000	0.000000	0.644162	-0.063331	-0.225961	0.000000	0.000000	3.000000	51.000000	0.000000
21335.560114	0.100674	0.542468	0.042935	67.753014	-6.797022	64.429955	0.033689	0.000000	2.146772	0.000000	0.000000	0.000000	0.644162	-0.063331	-0.225961	0.000000	0.000000	3.000000	51.000000	0.000000
21335.563447	0.102663	0.542254	0.042269	67.753014	-6.797022	64.429955	0.033689	0.000000	2.146772	0.000000	0.000000	0.000000	0.596774	-0.064394	-0.199935	0.000000	0.000000	3.000000	51.000000	0.000000
21335.566781	0.102663	0.542254	0.042269	67.753014	-6.797022	64.429955	0.033689	0.000000	2.146772	0.000000	0.000000	0.000000	0.596774	-0.064394	-0.199935	0.000000	0.000000	3.000000	51.000000	0.000000
21335.570114	0.102663	0.542254	0.042269	67.588844	-7.390200	64.449409	0.133151	0.000000	2.113450	0.000000	0.000000	0.000000	0.596774	-0.064394	-0.199935	0.000000	0.000000	3.000000	51.000000	0.000000
21335.573447	0.104543	0.542035	0.041681	67.588844	-7.390200	64.449409	0.133151	0.000000	2.113450	0.000000	0.000000	0.000000	0.564011	-0.065500	-0.176320	0.000000	0.000000	3.000000	51.000000	0.000000
21335.576781	0.104543	0.542035	0.041681	67.588844	-7.390200	64.449409	0.133151	0.000000	2.113450	0.000000	0.000000	0.000000	0.564011	-0.065500	-0.176320	0.000000	0.000000	3.000000	51.000000	0.000000
21335.580114	0.104543	0.542035	0.041681	67.476875	-7.721037	64.332954	0.227153	0.000000	2.084063	0.000000	0.000000	0.000000	0.564011	-0.065500	-0.176320	0.000000	0.000000	3.000000	51.000000	0.000000
21335.583447	0.106261	0.541880	0.041152	67.476875	-7.721037	64.332954	0.227153	0.000000	2.084063	0.000000	0.000000	0.000000	0.515396	-0.046710	-0.158662	0.000000	0.000000	3.000000	51.000000	0.000000
21335.586781	0.106261	0.541880	0.041152	67.476875	-7.721037	64.332954	0.227153	0.000000	2.084063	0.000000	0.000000	0.000000	0.515396	-0.046710	-0.158662	0.000000	0.000000	3.000000	51.000000	0.000000
21335.590114	0.106261	0.541880	0.041152	67.436684	-7.796893	64.025322	0.313052	0.000000	2.057620	0.000000	0.000000	0.000000	0.515396	-0.046710	-0.158662	0.000000	0.000000	3.000000	51.000000	0.000000
21335.593447	0.107738	0.541755	0.040771	67.436684	-7.796893	64.025322	0.313052	0.000000	2.057620	0.000000	0.000000	0.000000	0.442979	-0.037468	-0.114428	0.000000	0.000000	3.000000	51.000000	0.000000
21335.596781	0.107738	0.541755	0.040771	67.436684	-7.796893	64.025322	0.313052	0.000000	2.057620	0.000000	0.000000	0.000000	0.442979	-0.037468	-0.114428	0.000000	0.000000	3.000000	51.000000	0.000000
21335.600114	0.107738	0.541755	0.040771	67.454277	-7.642762	64.087784	0.386882	0.000000	2.038548	0.000000	0.000000	0.000000	0.442979	-0.037468	-0.114428	0.000000	0.000000	3.000000	51.000000	0.000000
21335.603447	0.108828	0.541671	0.040548	67.454277	-7.642762	64.087784	0.386882	0.000000	2.038548	0.000000	0.000000	0.000000	0.327020	-0.025055	-0.066874	0.000000	0.000000	3.000000	51.000000	0.000000
21335.606781	0.108828	0.541671	0.040548	67.454277	-7.642762	64.087784	0.386882	0.000000	2.038548	0.000000	0.000000	0.000000	0.327020	-0.025055	-0.066874	0.000000	0.000000	3.000000	51.000000	0.000000
21335.610114	0.108828	0.541671	0.040548	67.489967	-7.435107	64.329048	0.441385	0.000000	2.027403	0.000000	0.000000	0.000000	0.327020	-0.025055	-0.066874	0.000000	0.000000	3.000000	51.000000	0.000000
21335.613447	0.108828	0.541671	0.040548	67.489967	-7.435107	64.329048	0.441385	0.000000	2.027403	0.000000	0.000000	0.000000	0.327020	-0.025055	-0.066874	0.000000	0.000000	3.000000	51.000000	0.000000
21335.616781	0.109618	0.541622	0.040426	67.489967	-7.435107	64.329048	0.441385	0.000000	2.027403	0.000000	0.000000	0.000000	0.237097	-0.014688	-0.036708	0.000000	0.000000	3.000000	51.000000	0.000000
21335.620114	0.109618	0.541622	0.040426	67.548180	-7.168304	64.728767	0.441385	0.000000	2.027403	0.000000	0.000000	0.000000	0.237097	-0.014688	-0.036708	0.000000	0.000000	3.000000	51.000000	0.000000
21335.623447	0.110201	0.541563	0.040371	67.548180	-7.168304	64.728767	0.441385	0.000000	2.027403	0.000000	0.000000	0.000000	0.174764	-0.017842	-0.016319	0.000000	0.000000	3.000000	51.000000	0.000000
21335.626781	0.110201	0.541563	0.040371	67.548180	-7.168304	64.728767	0.441385	0.000000	2.027403	0.000000	0.000000	0.000000	0.174764	-0.017842	-0.016319	0.000000	0.000000	3.000000	51.000000	0.000000
21335.630114	0.110201	0.541563	0.040371	67.646561	-6.776715	65.409294	0.510028	0.000000	2.018565	0.000000	0.000000	0.000000	0.174764	-0.017842	-0.016319	0.000000	0.000000	3.000000	51.000000	0.000000
21335.633447	0.110201	0.541563	0.040371	67.646561	-6.776715	65.409294	0.510028	0.000000	2.018565	0.000000	0.000000	0.000000	0.174764	-0.017842	-0.016319	0.000000	0.000000	3.000000	51.000000	0.000000
21335.636781	0.110661	0.541486	0.040325	67.646561	-6.776715	65.409294	0.510028	0.000000	2.018565	0.000000	0.000000	0.000000	0.138165	-0.023049	-0.013921	0.000000	0.000000	3.000000	51.000000	0.000000
21335.640114	0.110661	0.541486	0.040325	67.774178	-6.259973	66.349640	0.510028	0.000000	2.018565	0.000000	0.000000	0.000000	0.138165	-0.023049	-0.013921	0.000000	0.000000	3.000000	51.000000	0.000000
21335.643447	0.111009	0.541399	0.040326	67.774178	-6.259973	66.349640	0.510028	0.000000	2.018565	0.000000	0.000000	0.000000	0.104223	-0.026203	0.000482	0.000000	0.000000	3.000000	51.000000	0.000000
21335.646781	0.111009	0.541399	0.040326	67.774178	-6.259973	66.349640	0.510028	0.000000	2.018565	0.000000	0.000000	0.000000	0.104223	-0.026203	0.000482	0.000000	0.000000	3.000000	51.000000	0.000000
21335.650114	0.111009	0.541399	0.040326	67.914818	-5.604536	67.584923	0.550427	0.000000	2.016325	0.000000	0.000000	0.000000	0.104223	-0.026203	0.000482	0.000000	0.000000	3.000000	51.000000	0.000000
21335.653447	0.111009	0.541399	0.040326	67.914818	-5.604536	67.584923	0.550427	0.000000	2.016325	0.000000	0.000000	0.000000	0.104223	-0.026203	0.000482	0.000000	0.000000	3.000000	51.000000	0.000000
21335.656781	0.111095	0.541339	0.040381	67.914818	-5.604536	67.584923	0.550427	0.000000	2.016325	0.000000	0.000000	0.000000	0.025993	-0.017877	0.016481	0.000000	0.000000	3.000000	51.000000	0.000000
21335.660114	0.111095	0.541339	0.040381	68.034248	-4.767636	69.137802	0.550427	0.000000	2.016325	0.000000	0.000000	0.000000	0.025993	-0.017877	0.016481	0.000000	0.000000	3.000000	51.000000	0.000000
21335.663447	0.111010	0.541321	0.040553	68.034248	-4.767636	69.137802	0.550427	0.000000	2.016325	0.000000	0.000000	0.000000	-0.025687	-0.005489	0.051596	0.000000	0.000000	3.000000	51.000000	0.000000
21335.666781	0.111010	0.541321	0.040553	68.034248	-4.767636	69.137802	0.550427	0.000000	2.016325	0.000000	0.000000	0.000000	-0.025687	-0.005489	0.051596	0.000000	0.000000	3.000000	51.000000	0.000000
21335.670114	0.111010	0.541321	0.040553	68.133064	-3.702391	71.073296	0.550478	0.000000	2.027671	0.000000	0.000000	0.000000	-0.025687	-0.005489	0.051596	0.000000	0.000000	3.000000	51.000000	0.000000
21335.673447	0.111010	0.541321	0.040553	68.133064	-3.702391	71.073296	0.550478	0.000000	2.027671	0.000000	0.000000	0.000000	-0.025687	-0.005489	0.051596	0.000000	0.000000	3.000000	51.000000	0.000000
21335.676781	0.110857	0.541320	0.040759	68.133064	-3.702391	71.073296	0.550478	0.000000	2.027671	0.000000	0.000000	0.000000	-0.045809	-0.000311	0.061605	0.000000	0.000000	3.000000	51.000000	0.000000
21335.680114	0.110857	0.541320	0.040759	68.224594	-2.421580	73.394814	0.550478	0.000000	2.027671	0.000000	0.000000	0.000000	-0.045809	-0.000311	0.061605	0.000000	0.000000	3.000000	51.000000	0.000000
21335.683447	0.110608	0.541347	0.040981	68.224594	-2.421580	73.394814	0.550478	0.000000	2.027671	0.000000	0.000000	0.000000	-0.074530	0.008031	0.066541	0.000000	0.000000	3.000000	51.000000	0.000000
21335.686781	0.110608	0.541347	0.040981	68.224594	-2.421580	73.394814	0.550478	0.000000	2.027671	0.000000	0.000000	0.000000	-0.074530	0.008031	0.066541	0.000000	0.000000	3.000000	51.000000	0.000000
21335.690114	0.110608	0.541347	0.040981	68.296707	-1.017988	75.903534	0.530421	0.000000	2.049028	0.000000	0.000000	0.000000	-0.074530	0.008031	0.066541	0.000000	0.000000	3.000000	51.000000	0.000000
21335.693447	0.110275	0.541377	0.041156	68.296707	-1.017988	75.903534	0.530421	0.000000	2.049028	0.000000	0.000000	0.000000	-0.099989	0.009213	0.052681	0.000000	0.000000	3.000000	51.000000	0.000000
21335.696781	0.110275	0.541377	0.041156	68.296707	-1.017988	75.903534	0.530421	0.000000	2.049028	0.000000	0.000000	0.000000	-0.099989	0.009213	0.052681	0.000000	0.000000	3.000000	51.000000	0.000000
21335.700114	0.110275	0.541377	0.041156	68.351646	0.397437	77.988487	0.513757	0.000000	2.057808	0.000000	0.000000	0.000000	-0.099989	0.009213	0.052681	0.000000	0.000000	3.000000	51.000000	0.000000
21335.703447	0.110275	0.541377	0.041156	68.351646	0.397437	77.988487	0.513757	0.000000	2.057808	0.000000	0.000000	0.000000	-0.099989	0.009213	0.052681	0.000000	0.000000	3.000000	51.000000	0.000000
21335.706781	0.109957	0.541401	0.041287	68.351646	0.397437	77.988487	0.513757	0.000000	2.057808	0.000000	0.000000	0.000000	-0.095575	0.007200	0.039139	0.000000	0.000000	3.000000	51.000000	0.000000
21335.710114	0.109957	0.541401	0.041287	68.377182	1.735556	78.889671	0.513757	0.000000	2.057808	0.000000	0.000000	0.000000	-0.095575	0.007200	0.039139	0.000000	0.000000	3.000000	51.000000	0.000000
21335.713447	0.109624	0.541429	0.041355	68.377182	1.735556	78.889671	0.513757	0.000000	2.057808	0.000000	0.000000	0.000000	-0.099686	0.008362	0.020541	0.000000	0.000000	3.000000	51.000000	0.000000
21335.716781	0.109624	0.541429	0.041355	68.377182	1.735556	78.889671	0.513757	0.000000	2.057808	0.000000	0.000000	0.000000	-0.099686	0.008362	0.020541	0.000000	0.000000	3.000000	51.000000	0.000000
21335.720114	0.109624	0.541429	0.041355	68.375885	3.026431	79.427307	0.481213	0.000000	2.067755	0.000000	0.000000	0.000000	-0.099686	0.008362	0.020541	0.000000	0.000000	3.000000	51.000000	0.000000
21335.723447	0.109268	0.541457	0.041429	68.375885	3.026431	79.427307	0.481213	0.000000	2.067755	0.000000	0.000000	0.000000	-0.106803	0.008361	0.022030	0.000000	0.000000	3.000000	51.000000	0.000000
21335.726781	0.109268	0.541457	0.041429	68.375885	3.026431	79.427307	0.481213	0.000000	2.067755	0.000000	0.000000	0.000000	-0.106803	0.008361	0.022030	0.000000	0.000000	3.000000	51.000000	0.000000
21335.730114	0.109268	0.541457	0.041429	68.377052	4.237944	80.357338	0.463412	0.000000	2.071427	0.000000	0.000000	0.000000	-0.106803	0.008361	0.022030	0.000000	0.000000	3.000000	51.000000	0.000000
21335.733447	0.109268	0.541457	0.041429	68.377052	4.237944	80.357338	0.463412	0.000000	2.071427	0.000000	0.000000	0.000000	-0.106803	0.008361	0.022030	0.000000	0.000000	3.000000	51.000000	0.000000
21335.736781	0.108789	0.541496	0.041505	68.377052	4.237944	80.357338	0.463412	0.000000	2.071427	0.000000	0.000000	0.000000	-0.143772	0.011528	0.023073	0.000000	0.000000	3.000000	51.000000	0.000000
21335.740114	0.108789	0.541496	0.041505	68.387314	5.346344	81.702972	0.463412	0.000000	2.071427	0.000000	0.000000	0.000000	-0.143772	0.011528	0.023073	0.000000	0.000000	3.000000	51.000000	0.000000
21335.743447	0.108276	0.541555	0.041543	68.387314	5.346344	81.702972	0.463412	0.000000	2.071427	0.000000	0.000000	0.000000	-0.153773	0.017903	0.011211	0.000000	0.000000	3.000000	51.000000	0.000000
21335.746781	0.108276	0.541555	0.041543	68.387314	5.346344	81.702972	0.463412	0.000000	2.071427	0.000000	0.000000	0.000000	-0.153773	0.017903	0.011211	0.000000	0.000000	3.000000	51.000000	0.000000
21335.750114	0.108276	0.541555	0.041543	68.411575	6.361019	83.406197	0.413822	0.000000	2.077141	0.000000	0.000000	0.000000	-0.153773	0.017903	0.011211	0.000000	0.000000	3.000000	51.000000	0.000000
21335.753447	0.107727	0.541619	0.041523	68.411575	6.361019	83.406197	0.413822	0.000000	2.077141	0.000000	0.000000	0.000000	-0.164870	0.019028	-0.005969	0.000000	0.000000	3.000000	51.000000	0.000000
21335.756781	0.107727	0.541619	0.041523	68.411575	6.361019	83.406197	0.413822	0.000000	2.077141	0.000000	0.000000	0.000000	-0.164870	0.019028	-0.005969	0.000000	0.000000	3.000000	51.000000	0.000000
21335.760114	0.107727	0.541619	0.041523	68.445450	7.257930	84.734657	0.386343	0.000000	2.076146	0.000000	0.000000	0.000000	-0.164870	0.019028	-0.005969	0.000000	0.000000	3.000000	51.000000	0.000000
21335.763447	0.107055	0.541665	0.041510	68.445450	7.257930	84.734657	0.386343	0.000000	2.076146	0.000000	0.000000	0.000000	-0.201470	0.013845	-0.003814	0.000000	0.000000	3.000000	51.000000	0.000000
21335.766781	0.107055	0.541665	0.041510	68.445450	7.257930	84.734657	0.386343	0.000000	2.076146	0.000000	0.000000	0.000000	-0.201470	0.013845	-0.003814	0.000000	0.000000	3.000000	51.000000	0.000000
21335.770114	0.107055	0.541665	0.041510	68.466599	8.030242	85.315819	0.352765	0.000000	2.075511	0.000000	0.000000	0.000000	-0.201470	0.013845	-0.003814	0.000000	0.000000	3.000000	51.000000	0.000000
21335.773447	0.107055	0.541665	0.041510	68.466599	8.030242	85.315819	0.352765	0.000000	2.075511	0.000000	0.000000	0.000000	-0.201470	0.013845	-0.003814	0.000000	0.000000	3.000000	51.000000	0.000000
21335.776781	0.106284	0.541749	0.041490	68.466599	8.030242	85.315819	0.352765	0.000000	2.075511	0.000000	0.000000	0.000000	-0.231523	0.025365	-0.006031	0.000000	0.000000	3.000000	51.000000	0.000000
21335.780114	0.106284	0.541749	0.041490	68.486450	8.737555	85.664101	0.352765	0.000000	2.075511	0.000000	0.000000	0.000000	-0.231523	0.025365	-0.006031	0.000000	0.000000	3.000000	51.000000	0.000000
21335.783447	0.105446	0.541823	0.041506	68.486450	8.737555	85.664101	0.352765	0.000000	2.075511	0.000000	0.000000	0.000000	-0.251335	0.022147	0.004754	0.000000	0.000000	3.000000	51.000000	0.000000
21335.786781	0.105446	0.541823	0.041506	68.486450	8.737555	85.664101	0.352765	0.000000	2.075511	0.000000	0.000000	0.000000	-0.251335	0.022147	0.004754	0.000000	0.000000	3.000000	51.000000	0.000000
21335.790114	0.105446	0.541823	0.041506	68.512878	9.434059	86.263443	0.272289	0.000000	2.075298	0.000000	0.000000	0.000000	-0.251335	0.022147	0.004754	0.000000	0.000000	3.000000	51.000000	0.000000
21335.793447	0.105446	0.541823	0.041506	68.512878	9.434059	86.263443	0.272289	0.000000	2.075298	0.000000	0.000000	0.000000	-0.251335	0.022147	0.004754	0.000000	0.000000	3.000000	51.000000	0.000000
21335.796781	0.104462	0.541908	0.041528	68.512878	9.434059	86.263443	0.272289	0.000000	2.075298	0.000000	0.000000	0.000000	-0.295279	0.025297	0.006607	0.000000	0.000000	3.000000	51.000000	0.000000
21335.800114	0.104462	0.541908	0.041528	68.532288	10.110146	87.170334	0.272289	0.000000	2.075298	0.000000	0.000000	0.000000	-0.295279	0.025297	0.006607	0.000000	0.000000	3.000000	51.000000	0.000000
21335.803447	0.103375	0.541985	0.041528	68.532288	10.110146	87.170334	0.272289	0.000000	2.075298	0.000000	0.000000	0.000000	-0.326075	0.023249	-0.000041	0.000000	0.000000	3.000000	51.000000	0.000000
21335.806781	0.103375	0.541985	0.041528	68.532288	10.110146	87.170334	0.272289	0.000000	2.075298	0.000000	0.000000	0.000000	-0.326075	0.023249	-0.000041	0.000000	0.000000	3.000000	51.000000	0.000000
21335.810114	0.103375	0.541985	0.041528	68.542839	10.717771	87.951546	0.168729	0.000000	2.076392	0.000000	0.000000	0.000000	-0.326075	0.023249	-0.000041	0.000000	0.000000	3.000000	51.000000	0.000000
21335.813447	0.102287	0.542090	0.041521	68.542839	10.717771	87.951546	0.168729	0.000000	2.076392	0.000000	0.000000	0.000000	-0.326222	0.031571	-0.002127	0.000000	0.000000	3.000000	51.000000	0.000000
21335.816781	0.102287	0.542090	0.041521	68.542839	10.717771	87.951546	0.168729	0.000000	2.076392	0.000000	0.000000	0.000000	-0.326222	0.031571	-0.002127	0.000000	0.000000	3.000000	51.000000	0.000000
21335.820114	0.102287	0.542090	0.041521	68.550140	11.231711	88.303459	0.114359	0.000000	2.076038	0.000000	0.000000	0.000000	-0.326222	0.031571	-0.002127	0.000000	0.000000	3.000000	51.000000	0.000000
21335.823447	0.101145	0.542189	0.041481	68.550140	11.231711	88.303459	0.114359	0.000000	2.076038	0.000000	0.000000	0.000000	-0.342715	0.029472	-0.011933	0.000000	0.000000	3.000000	51.000000	0.000000
21335.826781	0.101145	0.542189	0.041481	68.550140	11.231711	88.303459	0.114359	0.000000	2.076038	0.000000	0.000000	0.000000	-0.342715	0.029472	-0.011933	0.000000	0.000000	3.000000	51.000000	0.000000
21335.830114	0.101145	0.542189	0.041481	68.553078	11.653115	88.474678	0.057240	0.000000	2.074049	0.000000	0.000000	0.000000	-0.342715	0.029472	-0.011933	0.000000	0.000000	3.000000	51.000000	0.000000
21335.833447	0.099932	0.542287	0.041453	68.553078	11.653115	88.474678	0.057240	0.000000	2.074049	0.000000	0.000000	0.000000	-0.363821	0.029447	-0.008465	0.000000	0.000000	3.000000	51.000000	0.000000
21335.836781	0.099932	0.542287	0.041453	68.553078	11.653115	88.474678	0.057240	0.000000	2.074049	0.000000	0.000000	0.000000	-0.363821	0.029447	-0.008465	0.000000	0.000000	3.000000	51.000000	0.000000
21335.840114	0.099932	0.542287	0.041453	68.556313	11.989340	88.657272	-0.003397	0.000000	2.072638	0.000000	0.000000	0.000000	-0.363821	0.029447	-0.008465	0.000000	0.000000	3.000000	51.000000	0.000000
21335.843447	0.098617	0.542378	0.041400	68.556313	11.989340	88.657272	-0.003397	0.000000	2.072638	0.000000	0.000000	0.000000	-0.394393	0.027352	-0.015724	0.000000	0.000000	3.000000	51.000000	0.000000
21335.846781	0.098617	0.542378	0.041400	68.556313	11.989340	88.657272	-0.003397	0.000000	2.072638	0.000000	0.000000	0.000000	-0.394393	0.027352	-0.015724	0.000000	0.000000	3.000000	51.000000	0.000000
21335.850114	0.098617	0.542378	0.041400	68.563988	12.257154	88.758926	-0.069129	0.000000	2.070017	0.000000	0.000000	0.000000	-0.394393	0.027352	-0.015724	0.000000	0.000000	3.000000	51.000000	0.000000
21335.853447	0.097221	0.542445	0.041301	68.563988	12.257154	88.758926	-0.069129	0.000000	2.070017	0.000000	0.000000	0.000000	-0.418804	0.020062	-0.029926	0.000000	0.000000	3.000000	51.000000	0.000000
21335.856781	0.097221	0.542445	0.041301	68.563988	12.257154	88.758926	-0.069129	0.000000	2.070017	0.000000	0.000000	0.000000	-0.418804	0.020062	-0.029926	0.000000	0.000000	3.000000	51.000000	0.000000
21335.860114	0.097221	0.542445	0.041301	68.570572	12.469049	88.728783	-0.138930	0.000000	2.065030	0.000000	0.000000	0.000000	-0.418804	0.020062	-0.029926	0.000000	0.000000	3.000000	51.000000	0.000000
21335.863447	0.095800	0.542494	0.041184	68.570572	12.469049	88.728783	-0.138930	0.000000	2.065030	0.000000	0.000000	0.000000	-0.426560	0.014813	-0.035075	0.000000	0.000000	3.000000	51.000000	0.000000
21335.866781	0.095800	0.542494	0.041184	68.570572	12.469049	88.728783	-0.138930	0.000000	2.065030	0.000000	0.000000	0.000000	-0.426560	0.014813	-0.035075	0.000000	0.000000	3.000000	51.000000	0.000000
21335.870114	0.095800	0.542494	0.041184	68.582497	12.652966	88.522644	-0.210023	0.000000	2.059184	0.000000	0.000000	0.000000	-0.426560	0.014813	-0.035075	0.000000	0.000000	3.000000	51.000000	0.000000
21335.873447	0.094351	0.542554	0.041045	68.582497	12.652966	88.522644	-0.210023	0.000000	2.059184	0.000000	0.000000	0.000000	-0.434525	0.017896	-0.041670	0.000000	0.000000	3.000000	51.000000	0.000000
21335.876781	0.094351	0.542554	0.041045	68.582497	12.652966	88.522644	-0.210023	0.000000	2.059184	0.000000	0.000000	0.000000	-0.434525	0.017896	-0.041670	0.000000	0.000000	3.000000	51.000000	0.000000
21335.880114	0.094351	0.542554	0.041045	68.593552	12.814795	88.349922	-0.282444	0.000000	2.052238	0.000000	0.000000	0.000000	-0.434525	0.017896	-0.041670	0.000000	0.000000	3.000000	51.000000	0.000000
21335.883447	0.092877	0.542596	0.040888	68.593552	12.814795	88.349922	-0.282444	0.000000	2.052238	0.000000	0.000000	0.000000	-0.442170	0.012649	-0.046965	0.000000	0.000000	3.000000	51.000000	0.000000
21335.886781	0.092877	0.542596	0.040888	68.593552	12.814795	88.349922	-0.282444	0.000000	2.052238	0.000000	0.000000	0.000000	-0.442170	0.012649	-0.046965	0.000000	0.000000	3.000000	51.000000	0.000000
21335.890114	0.092877	0.542596	0.040888	68.600502	12.961080	88.267609	-0.356139	0.000000	2.044411	0.000000	0.000000	0.000000	-0.442170	0.012649	-0.046965	0.000000	0.000000	3.000000	51.000000	0.000000
21335.893447	0.091302	0.542659	0.040700	68.600502	12.961080	88.267609	-0.356139	0.000000	2.044411	0.000000	0.000000	0.000000	-0.472516	0.018812	-0.056513	0.000000	0.000000	3.000000	51.000000	0.000000
21335.896781	0.091302	0.542659	0.040700	68.600502	12.961080	88.267609	-0.356139	0.000000	2.044411	0.000000	0.000000	0.000000	-0.472516	0.018812	-0.056513	0.000000	0.000000	3.000000	51.000000	0.000000
21335.900114	0.091302	0.542659	0.040700	68.603485	13.094662	88.183372	-0.434892	0.000000	2.034992	0.000000	0.000000	0.000000	-0.472516	0.018812	-0.056513	0.000000	0.000000	3.000000	51.000000	0.000000
21335.903447	0.089739	0.542745	0.040564	68.603485	13.094662	88.183372	-0.434892	0.000000	2.034992	0.000000	0.000000	0.000000	-0.468805	0.025984	-0.040687	0.000000	0.000000	3.000000	51.000000	0.000000
21335.906781	0.089739	0.542745	0.040564	68.603485	13.094662	88.183372	-0.434892	0.000000	2.034992	0.000000	0.000000	0.000000	-0.468805	0.025984	-0.040687	0.000000	0.000000	3.000000	51.000000	0.000000
21335.910114	0.089739	0.542745	0.040564	68.599243	13.224912	88.085838	-0.513026	0.000000	2.028211	0.000000	0.000000	0.000000	-0.468805	0.025984	-0.040687	0.000000	0.000000	3.000000	51.000000	0.000000
21335.913447	0.088188	0.542883	0.040477	68.599243	13.224912	88.085838	-0.513026	0.000000	2.028211	0.000000	0.000000	0.000000	-0.465491	0.041439	-0.026198	0.000000	0.000000	3.000000	51.000000	0.000000
21335.916781	0.088188	0.542883	0.040477	68.599243	13.224912	88.085838	-0.513026	0.000000	2.028211	0.000000	0.000000	0.000000	-0.465491	0.041439	-0.026198	0.000000	0.000000	3.000000	51.000000	0.000000
21335.920114	0.088188	0.542883	0.040477	68.587120	13.368326	87.973373	-0.590608	0.000000	2.023845	0.000000	0.000000	0.000000	-0.465491	0.041439	-0.026198	0.000000	0.000000	3.000000	51.000000	0.000000
21335.923447	0.086660	0.543049	0.040376	68.587120	13.368326	87.973373	-0.590608	0.000000	2.023845	0.000000	0.000000	0.000000	-0.458256	0.049629	-0.030303	0.000000	0.000000	3.000000	51.000000	0.000000
21335.926781	0.086660	0.543049	0.040376	68.587120	13.368326	87.973373	-0.590608	0.000000	2.023845	0.000000	0.000000	0.000000	-0.458256	0.049629	-0.030303	0.000000	0.000000	3.000000	51.000000	0.000000
21335.930114	0.086660	0.543049	0.040376	68.569984	13.532887	87.882423	-0.666984	0.000000	2.018794	0.000000	0.000000	0.000000	-0.458256	0.049629	-0.030303	0.000000	0.000000	3.000000	51.000000	0.000000
21335.933447	0.085192	0.543211	0.040325	68.569984	13.532887	87.882423	-0.666984	0.000000	2.018794	0.000000	0.000000	0.000000	-0.440470	0.048550	-0.015382	0.000000	0.000000	3.000000	51.000000	0.000000
21335.936781	0.085192	0.543211	0.040325	68.569984	13.532887	87.882423	-0.666984	0.000000	2.018794	0.000000	0.000000	0.000000	-0.440470	0.048550	-0.015382	0.000000	0.000000	3.000000	51.000000	0.000000
21335.940114	0.085192	0.543211	0.040325	68.547295	13.730938	87.873734	-0.740395	0.000000	2.016231	0.000000	0.000000	0.000000	-0.440470	0.048550	-0.015382	0.000000	0.000000	3.000000	51.000000	0.000000
21335.943447	0.083774	0.543417	0.040274	68.547295	13.730938	87.873734	-0.740395	0.000000	2.016231	0.000000	0.000000	0.000000	-0.425340	0.061891	-0.015151	0.000000	0.000000	3.000000	51.000000	0.000000
21335.946781	0.083774	0.543417	0.040274	68.547295	13.730938	87.873734	-0.740395	0.000000	2.016231	0.000000	0.000000	0.000000	-0.425340	0.061891	-0.015151	0.000000	0.000000	3.000000	51.000000	0.000000
21335.950114	0.083774	0.543417	0.040274	68.517754	13.972994	87.989708	-0.811285	0.000000	2.013705	0.000000	0.000000	0.000000	-0.425340	0.061891	-0.015151	0.000000	0.000000	3.000000	51.000000	0.000000
21335.953447	0.082409	0.543585	0.040239	68.517754	13.972994	87.989708	-0.811285	0.000000	2.013705	0.000000	0.000000	0.000000	-0.409556	0.050486	-0.010613	0.000000	0.000000	3.000000	51.000000	0.000000
21335.956781	0.082409	0.543585	0.040239	68.517754	13.972994	87.989708	-0.811285	0.000000	2.013705	0.000000	0.000000	0.000000	-0.409556	0.050486	-0.010613	0.000000	0.000000	3.000000	51.000000	0.000000
21335.960114	0.082409	0.543585	0.040239	68.489655	14.222807	88.180412	-0.879545	0.000000	2.011936	0.000000	0.000000	0.000000	-0.409556	0.050486	-0.010613	0.000000	0.000000	3.000000	51.000000	0.000000
21335.963447	0.081142	0.543770	0.040202	68.489655	14.222807	88.180412	-0.879545	0.000000	2.011936	0.000000	0.000000	0.000000	-0.380123	0.055598	-0.011041	0.000000	0.000000	3.000000	51.000000	0.000000
21335.966781	0.081142	0.543770	0.040202	68.489655	14.222807	88.180412	-0.879545	0.000000	2.011936	0.000000	0.000000	0.000000	-0.380123	0.055598	-0.011041	0.000000	0.000000	3.000000	51.000000	0.000000
21335.970114	0.081142	0.543770	0.040202	68.459442	14.433687	88.326309	-0.942898	0.000000	2.010096	0.000000	0.000000	0.000000	-0.380123	0.055598	-0.011041	0.000000	0.000000	3.000000	51.000000	0.000000
21335.973447	0.079994	0.543928	0.040148	68.459442	14.433687	88.326309	-0.942898	0.000000	2.010096	0.000000	0.000000	0.000000	-0.344285	0.047282	-0.016327	0.000000	0.000000	3.000000	51.000000	0.000000
21335.976781	0.079994	0.543928	0.040148	68.459442	14.433687	88.326309	-0.942898	0.000000	2.010096	0.000000	0.000000	0.000000	-0.344285	0.047282	-0.016327	0.000000	0.000000	3.000000	51.000000	0.000000
21335.980114	0.079994	0.543928	0.040148	68.429588	14.585666	88.447350	-1.000279	0.000000	2.007375	0.000000	0.000000	0.000000	-0.344285	0.047282	-0.016327	0.000000	0.000000	3.000000	51.000000	0.000000
21335.983447	0.078955	0.544100	0.040156	68.429588	14.585666	88.447350	-1.000279	0.000000	2.007375	0.000000	0.000000	0.000000	-0.311925	0.051456	0.002552	0.000000	0.000000	3.000000	51.000000	0.000000
21335.986781	0.078955	0.544100	0.040156	68.429588	14.585666	88.447350	-1.000279	0.000000	2.007375	0.000000	0.000000	0.000000	-0.311925	0.051456	0.002552	0.000000	0.000000	3.000000	51.000000	0.000000
21335.990114	0.078955	0.544100	0.040156	68.407631	14.665969	88.568291	-1.052267	0.000000	2.007801	0.000000	0.000000	0.000000	-0.311925	0.051456	0.002552	0.000000	0.000000	3.000000	51.000000	0.000000
21335.993447	0.078955	0.544100	0.040156	68.407631	14.665969	88.568291	-1.052267	0.000000	2.007801	0.000000	0.000000	0.000000	-0.311925	0.051456	0.002552	0.000000	0.000000	3.000000	51.000000	0.000000
21335.996781	0.078010	0.544243	0.040152	68.407631	14.665969	88.568291	-1.052267	0.000000	2.007801	0.000000	0.000000	0.000000	-0.283287	0.043152	-0.001152	0.000000	0.000000	3.000000	51.000000	0.000000
21336.000114	0.078010	0.544243	0.040152	68.392792	14.645740	88.609283	-1.052267	0.000000	2.007801	0.000000	0.000000	0.000000	-0.283287	0.043152	-0.001152	0.000000	0.000000	3.000000	51.000000	0.000000
21336.003447	0.077168	0.544367	0.040177	68.392792	14.645740	88.609283	-1.052267	0.000000	2.007801	0.000000	0.000000	0.000000	-0.252776	0.037028	0.007418	0.000000	0.000000	3.000000	51.000000	0.000000
21336.006781	0.077168	0.544367	0.040177	68.392792	14.645740	88.609283	-1.052267	0.000000	2.007801	0.000000	0.000000	0.000000	-0.252776	0.037028	0.007418	0.000000	0.000000	3.000000	51.000000	0.000000
21336.010114	0.077168	0.544367	0.040177	68.386887	14.555109	88.590912	-1.141611	0.000000	2.008845	0.000000	0.000000	0.000000	-0.252776	0.037028	0.007418	0.000000	0.000000	3.000000	51.000000	0.000000
21336.013447	0.077168	0.544367	0.040177	68.386887	14.555109	88.590912	-1.141611	0.000000	2.008845	0.000000	0.000000	0.000000	-0.252776	0.037028	0.007418	0.000000	0.000000	3.000000	51.000000	0.000000
21336.016781	0.076424	0.544452	0.040213	68.386887	14.555109	88.590912	-1.141611	0.000000	2.008845	0.000000	0.000000	0.000000	-0.223149	0.025667	0.010802	0.000000	0.000000	3.000000	51.000000	0.000000
21336.020114	0.076424	0.544452	0.040213	68.383774	14.486324	88.590065	-1.141611	0.000000	2.008845	0.000000	0.000000	0.000000	-0.223149	0.025667	0.010802	0.000000	0.000000	3.000000	51.000000	0.000000
21336.023447	0.075853	0.544490	0.040272	68.383774	14.486324	88.590065	-1.141611	0.000000	2.008845	0.000000	0.000000	0.000000	-0.171268	0.011323	0.017848	0.000000	0.000000	3.000000	51.000000	0.000000
21336.026781	0.075853	0.544490	0.040272	68.383774	14.486324	88.590065	-1.141611	0.000000	2.008845	0.000000	0.000000	0.000000	-0.171268	0.011323	0.017848	0.000000	0.000000	3.000000	51.000000	0.000000
21336.030114	0.075853	0.544490	0.040272	68.383781	14.434647	88.590065	-1.207347	0.000000	2.013620	0.000000	0.000000	0.000000	-0.171268	0.011323	0.017848	0.000000	0.000000	3.000000	51.000000	0.000000
21336.033447	0.075853	0.544490	0.040272	68.383781	14.434647	88.590065	-1.207347	0.000000	2.013620	0.000000	0.000000	0.000000	-0.171268	0.011323	0.017848	0.000000	0.000000	3.000000	51.000000	0.000000
21336.036781	0.075401	0.544500	0.040318	68.383781	14.434647	88.590065	-1.207347	0.000000	2.013620	0.000000	0.000000	0.000000	-0.135637	0.003062	0.013701	0.000000	0.000000	3.000000	51.000000	0.000000
21336.040114	0.075401	0.544500	0.040318	68.383934	14.396935	88.585739	-1.207347	0.000000	2.013620	0.000000	0.000000	0.000000	-0.135637	0.003062	0.013701	0.000000	0.000000	3.000000	51.000000	0.000000
21336.043447	0.075401	0.544500	0.040318	68.383934	14.396935	88.585739	-1.207347	0.000000	2.013620	0.000000	0.000000	0.000000	-0.135637	0.003062	0.013701	0.000000	0.000000	3.000000	51.000000	0.000000
21336.046781	0.075401	0.544500	0.040318	68.383934	14.396935	88.585739	-1.207347	0.000000	2.013620	0.000000	0.000000	0.000000	-0.135637	0.003062	0.013701	0.000000	0.000000	3.000000	51.000000	0.000000
21336.050114	0.074986	0.544470	0.040450	68.384430	14.370831	88.572731	-1.229953	0.000000	2.015903	0.000000	0.000000	0.000000	-0.124482	-0.009169	0.039563	0.000000	0.000000	3.000000	51.000000	0.000000
21336.053447	0.074986	0.544470	0.040450	68.384430	14.370831	88.572731	-1.229953	0.000000	2.015903	0.000000	0.000000	0.000000	-0.124482	-0.009169	0.039563	0.000000	0.000000	3.000000	51.000000	0.000000
21336.056781	0.074986	0.544470	0.040450	68.384430	14.370831	88.572731	-1.229953	0.000000	2.015903	0.000000	0.000000	0.000000	-0.124482	-0.009169	0.039563	0.000000	0.000000	3.000000	51.000000	0.000000
21336.060114	0.074986	0.544470	0.040450	68.390450	14.323819	88.495651	-1.250700	0.000000	2.022497	0.000000	0.000000	0.000000	-0.124482	-0.009169	0.039563	0.000000	0.000000	3.000000	51.000000	0.000000
21336.063447	0.074950	0.544412	0.040529	68.390450	14.323819	88.495651	-1.250700	0.000000	2.022497	0.000000	0.000000	0.000000	-0.010907	-0.017446	0.023836	0.000000	0.000000	3.000000	51.000000	0.000000
21336.066781	0.074950	0.544412	0.040529	68.390450	14.323819	88.495651	-1.250700	0.000000	2.022497	0.000000	0.000000	0.000000	-0.010907	-0.017446	0.023836	0.000000	0.000000	3.000000	51.000000	0.000000
21336.070114	0.074950	0.544412	0.040529	68.402740	14.238611	88.332726	-1.252518	0.000000	2.026470	0.000000	0.000000	0.000000	-0.010907	-0.017446	0.023836	0.000000	0.000000	3.000000	51.000000	0.000000
21336.073447	0.074950	0.544412	0.040529	68.402740	14.238611	88.332726	-1.252518	0.000000	2.026470	0.000000	0.000000	0.000000	-0.010907	-0.017446	0.023836	0.000000	0.000000	3.000000	51.000000	0.000000
21336.076781	0.074985	0.544326	0.040603	68.402740	14.238611	88.332726	-1.252518	0.000000	2.026470	0.000000	0.000000	0.000000	0.010568	-0.025684	0.022044	0.000000	0.000000	3.000000	51.000000	0.000000
21336.080114	0.074985	0.544326	0.040603	68.415100	14.105676	88.077820	-1.252518	0.000000	2.026470	0.000000	0.000000	0.000000	0.010568	-0.025684	0.022044	0.000000	0.000000	3.000000	51.000000	0.000000
21336.083447	0.074985	0.544326	0.040603	68.415100	14.105676	88.077820	-1.252518	0.000000	2.026470	0.000000	0.000000	0.000000	0.010568	-0.025684	0.022044	0.000000	0.000000	3.000000	51.000000	0.000000
21336.086781	0.074985	0.544326	0.040603	68.415100	14.105676	88.077820	-1.252518	0.000000	2.026470	0.000000	0.000000	0.000000	0.010568	-0.025684	0.022044	0.000000	0.000000	3.000000	51.000000	0.000000
21336.090114	0.075168	0.544176	0.040857	68.426193	13.944147	87.761139	-1.250757	0.000000	2.030144	0.000000	0.000000	0.000000	0.054991	-0.045068	0.076116	0.000000	0.000000	3.000000	51.000000	0.000000
21336.093447	0.075168	0.544176	0.040857	68.426193	13.944147	87.761139	-1.250757	0.000000	2.030144	0.000000	0.000000	0.000000	0.054991	-0.045068	0.076116	0.000000	0.000000	3.000000	51.000000	0.000000
21336.096781	0.075168	0.544176	0.040857	68.426193	13.944147	87.761139	-1.250757	0.000000	2.030144	0.000000	0.000000	0.000000	0.054991	-0.045068	0.076116	0.000000	0.000000	3.000000	51.000000	0.000000
21336.100114	0.075168	0.544176	0.040857	68.436821	13.784743	87.448570	-1.241591	0.000000	2.042830	0.000000	0.000000	0.000000	0.054991	-0.045068	0.076116	0.000000	0.000000	3.000000	51.000000	0.000000
21336.103447	0.075314	0.544094	0.041019	68.436821	13.784743	87.448570	-1.241591	0.000000	2.042830	0.000000	0.000000	0.000000	0.043633	-0.024598	0.048707	0.000000	0.000000	3.000000	51.000000	0.000000
21336.106781	0.075314	0.544094	0.041019	68.436821	13.784743	87.448570	-1.241591	0.000000	2.042830	0.000000	0.000000	0.000000	0.043633	-0.024598	0.048707	0.000000	0.000000	3.000000	51.000000	0.000000
21336.110114	0.075314	0.544094	0.041019	68.444695	13.673545	87.209641	-1.234319	0.000000	2.050948	0.000000	0.000000	0.000000	0.043633	-0.024598	0.048707	0.000000	0.000000	3.000000	51.000000	0.000000
21336.113447	0.075314	0.544094	0.041019	68.444695	13.673545	87.209641	-1.234319	0.000000	2.050948	0.000000	0.000000	0.000000	0.043633	-0.024598	0.048707	0.000000	0.000000	3.000000	51.000000	0.000000
21336.116781	0.075510	0.544002	0.041197	68.444695	13.673545	87.209641	-1.234319	0.000000	2.050948	0.000000	0.000000	0.000000	0.058878	-0.027661	0.053289	0.000000	0.000000	3.000000	51.000000	0.000000
21336.120114	0.075510	0.544002	0.041197	68.444809	13.642827	87.108925	-1.234319	0.000000	2.050948	0.000000	0.000000	0.000000	0.058878	-0.027661	0.053289	0.000000	0.000000	3.000000	51.000000	0.000000
21336.123447	0.075510	0.544002	0.041197	68.444809	13.642827	87.108925	-1.234319	0.000000	2.050948	0.000000	0.000000	0.000000	0.058878	-0.027661	0.053289	0.000000	0.000000	3.000000	51.000000	0.000000
21336.126781	0.075510	0.544002	0.041197	68.444809	13.642827	87.108925	-1.234319	0.000000	2.050948	0.000000	0.000000	0.000000	0.058878	-0.027661	0.053289	0.000000	0.000000	3.000000	51.000000	0.000000
21336.130114	0.076036	0.543848	0.041632	68.438705	13.666267	87.103104	-1.224506	0.000000	2.059829	0.000000	0.000000	0.000000	0.157875	-0.046049	0.130606	0.000000	0.000000	3.000000	51.000000	0.000000
21336.133447	0.076036	0.543848	0.041632	68.438705	13.666267	87.103104	-1.224506	0.000000	2.059829	0.000000	0.000000	0.000000	-0.000000	-0.000005	0.000001	0.000000	0.000000	3.000000	51.000000	0.000000
21336.136781	0.076036	0.543848	0.041632	68.438705	13.666267	87.103104	-1.224506	0.000000	2.059829	0.000000	0.000000	0.000000	-0.000000	-0.000005	0.000001	0.000000	0.000000	3.000000	51.000000	0.000000
21336.140114	0.076036	0.543848	0.041632	68.432480	13.692100	87.101624	-1.198193	0.000000	2.081597	0.000000	0.000000	0.000000	-0.000000	-0.000005	0.000001	0.000000	0.000000	3.000000	51.000000	0.000000
21336.143447	0.076316	0.543769	0.041879	68.432480	13.692100	87.101624	-1.198193	0.000000	2.081597	0.000000	0.000000	0.000000	0.084025	-0.023589	0.074095	0.000000	0.000000	3.000000	51.000000	0.000000
21336.146781	0.076316	0.543769	0.041879	68.432480	13.692100	87.101624	-1.198193	0.000000	2.081597	0.000000	0.000000	0.000000	0.084025	-0.023589	0.074095	0.000000	0.000000	3.000000	51.000000	0.000000
21336.150114	0.076316	0.543769	0.041879	68.423119	13.722658	87.099396	-1.184189	0.000000	2.093946	0.000000	0.000000	0.000000	0.084025	-0.023589	0.074095	0.000000	0.000000	3.000000	51.000000	0.000000
21336.153447	0.076316	0.543769	0.041879	68.423119	13.722658	87.099396	-1.184189	0.000000	2.093946	0.000000	0.000000	0.000000	0.084025	-0.023589	0.074095	0.000000	0.000000	3.000000	51.000000	0.000000
21336.156781	0.076647	0.543708	0.042136	68.423119	13.722658	87.099396	-1.184189	0.000000	2.093946	0.000000	0.000000	0.000000	0.099138	-0.018442	0.077191	0.000000	0.000000	3.000000	51.000000	0.000000
21336.160114	0.076647	0.543708	0.042136	68.410645	13.755265	87.096443	-1.184189	0.000000	2.093946	0.000000	0.000000	0.000000	0.099138	-0.018442	0.077191	0.000000	0.000000	3.000000	51.000000	0.000000
21336.163447	0.076647	0.543708	0.042136	68.410645	13.755265	87.096443	-1.184189	0.000000	2.093946	0.000000	0.000000	0.000000	0.099138	-0.018442	0.077191	0.000000	0.000000	3.000000	51.000000	0.000000
21336.166781	0.076647	0.543708	0.042136	68.410645	13.755265	87.096443	-1.184189	0.000000	2.093946	0.000000	0.000000	0.000000	0.099138	-0.018442	0.077191	0.000000	0.000000	3.000000	51.000000	0.000000
21336.170114	0.077313	0.543647	0.042681	68.398170	13.782422	87.093468	-1.167666	0.000000	2.106811	0.000000	0.000000	0.000000	0.199987	-0.018317	0.163404	0.000000	0.000000	3.000000	51.000000	0.000000
21336.173447	0.077313	0.543647	0.042681	68.398170	13.782422	87.093468	-1.167666	0.000000	2.106811	0.000000	0.000000	0.000000	-0.000001	-0.000006	-0.000000	0.000000	0.000000	3.000000	51.000000	0.000000
21336.176781	0.077313	0.543647	0.042681	68.398170	13.782422	87.093468	-1.167666	0.000000	2.106811	0.000000	0.000000	0.000000	-0.000001	-0.000006	-0.000000	0.000000	0.000000	3.000000	51.000000	0.000000
21336.180114	0.077313	0.543647	0.042681	68.379311	13.807858	87.093369	-1.134335	0.000000	2.134045	0.000000	0.000000	0.000000	-0.000001	-0.000006	-0.000000	0.000000	0.000000	3.000000	51.000000	0.000000
21336.183447	0.077313	0.543647	0.042681	68.379311	13.807858	87.093369	-1.134335	0.000000	2.134045	0.000000	0.000000	0.000000	-0.000001	-0.000006	-0.000000	0.000000	0.000000	3.000000	51.000000	0.000000
21336.186781	0.077599	0.543630	0.042958	68.379311	13.807858	87.093369	-1.134335	0.000000	2.134045	0.000000	0.000000	0.000000	0.085784	-0.005078	0.083080	0.000000	0.000000	3.000000	51.000000	0.000000
21336.190114	0.077599	0.543630	0.042958	68.363724	13.828906	87.089684	-1.134335	0.000000	2.134045	0.000000	0.000000	0.000000	0.085784	-0.005078	0.083080	0.000000	0.000000	3.000000	51.000000	0.000000
21336.193447	0.077599	0.543630	0.042958	68.363724	13.828906	87.089684	-1.134335	0.000000	2.134045	0.000000	0.000000	0.000000	0.085784	-0.005078	0.083080	0.000000	0.000000	3.000000	51.000000	0.000000
21336.196781	0.077599	0.543630	0.042958	68.363724	13.828906	87.089684	-1.134335	0.000000	2.134045	0.000000	0.000000	0.000000	0.085784	-0.005078	0.083080	0.000000	0.000000	3.000000	51.000000	0.000000
21336.200114	0.078103	0.543641	0.043535	68.344879	13.848908	87.089592	-1.120038	0.000000	2.147891	0.000000	0.000000	0.000000	0.151033	0.003278	0.173217	0.000000	0.000000	3.000000	51.000000	0.000000
21336.203447	0.078103	0.543641	0.043535	68.344879	13.848908	87.089592	-1.120038	0.000000	2.147891	0.000000	0.000000	0.000000	-0.000000	0.000006	-0.000000	0.000000	0.000000	3.000000	51.000000	0.000000
21336.206781	0.078103	0.543641	0.043535	68.344879	13.848908	87.089592	-1.120038	0.000000	2.147891	0.000000	0.000000	0.000000	-0.000000	0.000006	-0.000000	0.000000	0.000000	3.000000	51.000000	0.000000
21336.210114	0.078103	0.543641	0.043535	68.323051	13.868588	87.084427	-1.094865	0.000000	2.176761	0.000000	0.000000	0.000000	-0.000000	0.000006	-0.000000	0.000000	0.000000	3.000000	51.000000	0.000000
21336.213447	0.078103	0.543641	0.043535	68.323051	13.868588	87.084427	-1.094865	0.000000	2.176761	0.000000	0.000000	0.000000	-0.000000	0.000006	-0.000000	0.000000	0.000000	3.000000	51.000000	0.000000
21336.216781	0.078361	0.543662	0.043788	68.323051	13.868588	87.084427	-1.094865	0.000000	2.176761	0.000000	0.000000	0.000000	0.077609	0.006268	0.075858	0.000000	0.000000	3.000000	51.000000	0.000000
21336.220114	0.078361	0.543662	0.043788	68.306618	13.889958	87.080933	-1.094865	0.000000	2.176761	0.000000	0.000000	0.000000	0.077609	0.006268	0.075858	0.000000	0.000000	3.000000	51.000000	0.000000
21336.223447	0.078361	0.543662	0.043788	68.306618	13.889958	87.080933	-1.094865	0.000000	2.176761	0.000000	0.000000	0.000000	0.077609	0.006268	0.075858	0.000000	0.000000	3.000000	51.000000	0.000000
21336.226781	0.078361	0.543662	0.043788	68.306618	13.889958	87.080933	-1.094865	0.000000	2.176761	0.000000	0.000000	0.000000	0.077609	0.006268	0.075858	0.000000	0.000000	3.000000	51.000000	0.000000
21336.230114	0.078846	0.543707	0.044234	68.294144	13.908998	87.078003	-1.081930	0.000000	2.189404	0.000000	0.000000	0.000000	0.145319	0.013541	0.133868	0.000000	0.000000	3.000000	51.000000	0.000000
21336.233447	0.078846	0.543707	0.044234	68.294144	13.908998	87.078003	-1.081930	0.000000	2.189404	0.000000	0.000000	0.000000	0.000001	0.000005	0.000000	0.000000	0.000000	3.000000	51.000000	0.000000
21336.236781	0.078846	0.543707	0.044234	68.294144	13.908998	87.078003	-1.081930	0.000000	2.189404	0.000000	0.000000	0.000000	0.000001	0.000005	0.000000	0.000000	0.000000	3.000000	51.000000	0.000000
21336.240114	0.078846	0.543707	0.044234	68.287094	13.924257	87.076714	-1.057711	0.000000	2.211715	0.000000	0.000000	0.000000	0.000001	0.000005	0.000000	0.000000	0.000000	3.000000	51.000000	0.000000
21336.243447	0.078846	0.543707	0.044234	68.287094	13.924257	87.076714	-1.057711	0.000000	2.211715	0.000000	0.000000	0.000000	0.000001	0.000005	0.000000	0.000000	0.000000	3.000000	51.000000	0.000000
21336.246781	0.079012	0.543690	0.044360	68.287094	13.924257	87.076714	-1.057711	0.000000	2.211715	0.000000	0.000000	0.000000	0.049824	-0.005195	0.037564	0.000000	0.000000	3.000000	51.000000	0.000000
21336.250114	0.079012	0.543690	0.044360	68.287094	13.937852	87.076714	-1.057711	0.000000	2.211715	0.000000	0.000000	0.000000	0.049824	-0.005195	0.037564	0.000000	0.000000	3.000000	51.000000	0.000000
21336.253447	0.079012	0.543690	0.044360	68.287094	13.937852	87.076714	-1.057711	0.000000	2.211715	0.000000	0.000000	0.000000	0.049824	-0.005195	0.037564	0.000000	0.000000	3.000000	51.000000	0.000000
21336.256781	0.079012	0.543690	0.044360	68.287094	13.937852	87.076714	-1.057711	0.000000	2.211715	0.000000	0.000000	0.000000	0.049824	-0.005195	0.037564	0.000000	0.000000	3.000000	51.000000	0.000000
21336.260114	0.079177	0.543599	0.044476	68.290207	13.943973	87.077446	-1.049407	0.000000	2.217976	0.000000	0.000000	0.000000	0.049447	-0.027055	0.035013	0.000000	0.000000	3.000000	51.000000	0.000000
21336.263447	0.079177	0.543599	0.044476	68.290207	13.943973	87.077446	-1.049407	0.000000	2.217976	0.000000	0.000000	0.000000	0.049447	-0.027055	0.035013	0.000000	0.000000	3.000000	51.000000	0.000000
21336.266781	0.079177	0.543599	0.044476	68.290207	13.943973	87.077446	-1.049407	0.000000	2.217976	0.000000	0.000000	0.000000	0.049447	-0.027055	0.035013	0.000000	0.000000	3.000000	51.000000	0.000000
21336.270114	0.079177	0.543599	0.044476	68.296455	13.950778	87.078926	-1.041166	0.000000	2.223811	0.000000	0.000000	0.000000	0.049447	-0.027055	0.035013	0.000000	0.000000	3.000000	51.000000	0.000000
21336.273447	0.079226	0.543544	0.044478	68.296455	13.950778	87.078926	-1.041166	0.000000	2.223811	0.000000	0.000000	0.000000	0.014732	-0.016644	0.000540	0.000000	0.000000	3.000000	51.000000	0.000000
21336.276781	0.079226	0.543544	0.044478	68.296455	13.950778	87.078926	-1.041166	0.000000	2.223811	0.000000	0.000000	0.000000	0.014732	-0.016644	0.000540	0.000000	0.000000	3.000000	51.000000	0.000000
21336.280114	0.079226	0.543544	0.044478	68.302681	13.960300	87.080399	-1.038710	0.000000	2.223902	0.000000	0.000000	0.000000	0.014732	-0.016644	0.000540	0.000000	0.000000	3.000000	51.000000	0.000000
21336.283447	0.079226	0.543544	0.044478	68.302681	13.960300	87.080399	-1.038710	0.000000	2.223902	0.000000	0.000000	0.000000	0.014732	-0.016644	0.000540	0.000000	0.000000	3.000000	51.000000	0.000000
21336.286781	0.079295	0.543499	0.044454	68.302681	13.960300	87.080399	-1.038710	0.000000	2.223902	0.000000	0.000000	0.000000	0.020809	-0.013510	-0.007319	0.000000	0.000000	3.000000	51.000000	0.000000
21336.290114	0.079295	0.543499	0.044454	68.305794	13.963709	87.081123	-1.038710	0.000000	2.223902	0.000000	0.000000	0.000000	0.020809	-0.013510	-0.007319	0.000000	0.000000	3.000000	51.000000	0.000000
21336.293447	0.079295	0.543499	0.044454	68.305794	13.963709	87.081123	-1.038710	0.000000	2.223902	0.000000	0.000000	0.000000	0.020809	-0.013510	-0.007319	0.000000	0.000000	3.000000	51.000000	0.000000
21336.296781	0.079295	0.543499	0.044454	68.305794	13.963709	87.081123	-1.038710	0.000000	2.223902	0.000000	0.000000	0.000000	0.020809	-0.013510	-0.007319	0.000000	0.000000	3.000000	51.000000	0.000000
21336.300114	0.079339	0.543509	0.044424	68.302818	13.963387	87.076057	-1.035242	0.000000	2.222682	0.000000	0.000000	0.000000	0.013225	0.003121	-0.008986	0.000000	0.000000	3.000000	51.000000	0.000000
21336.303447	0.079339	0.543509	0.044424	68.302818	13.963387	87.076057	-1.035242	0.000000	2.222682	0.000000	0.000000	0.000000	0.013225	0.003121	-0.008986	0.000000	0.000000	3.000000	51.000000	0.000000
21336.306781	0.079339	0.543509	0.044424	68.302818	13.963387	87.076057	-1.035242	0.000000	2.222682	0.000000	0.000000	0.000000	0.013225	0.003121	-0.008986	0.000000	0.000000	3.000000	51.000000	0.000000
21336.310114	0.079339	0.543509	0.044424	68.296577	13.962026	87.074593	-1.033038	0.000000	2.221184	0.000000	0.000000	0.000000	0.013225	0.003121	-0.008986	0.000000	0.000000	3.000000	51.000000	0.000000
21336.313447	0.079341	0.543582	0.044432	68.296577	13.962026	87.074593	-1.033038	0.000000	2.221184	0.000000	0.000000	0.000000	0.000400	0.021836	0.002533	0.000000	0.000000	3.000000	51.000000	0.000000
21336.316781	0.079341	0.543582	0.044432	68.296577	13.962026	87.074593	-1.033038	0.000000	2.221184	0.000000	0.000000	0.000000	0.000400	0.021836	0.002533	0.000000	0.000000	3.000000	51.000000	0.000000
21336.320114	0.079341	0.543582	0.044432	68.287224	13.954534	87.072380	-1.032971	0.000000	2.221606	0.000000	0.000000	0.000000	0.000400	0.021836	0.002533	0.000000	0.000000	3.000000	51.000000	0.000000
21336.323447	0.079341	0.543582	0.044432	68.287224	13.954534	87.072380	-1.032971	0.000000	2.221606	0.000000	0.000000	0.000000	0.000400	0.021836	0.002533	0.000000	0.000000	3.000000	51.000000	0.000000
21336.326781	0.079295	0.543627	0.044453	68.287224	13.954534	87.072380	-1.032971	0.000000	2.221606	0.000000	0.000000	0.000000	-0.013667	0.013535	0.006189	0.000000	0.000000	3.000000	51.000000	0.000000
21336.330114	0.079295	0.543627	0.044453	68.278496	13.943213	87.071480	-1.032971	0.000000	2.221606	0.000000	0.000000	0.000000	-0.013667	0.013535	0.006189	0.000000	0.000000	3.000000	51.000000	0.000000
21336.333447	0.079295	0.543627	0.044453	68.278496	13.943213	87.071480	-1.032971	0.000000	2.221606	0.000000	0.000000	0.000000	-0.013667	0.013535	0.006189	0.000000	0.000000	3.000000	51.000000	0.000000
21336.336781	0.079295	0.543627	0.044453	68.278496	13.943213	87.071480	-1.032971	0.000000	2.221606	0.000000	0.000000	0.000000	-0.013667	0.013535	0.006189	0.000000	0.000000	3.000000	51.000000	0.000000
21336.340114	0.079069	0.543797	0.044565	68.294312	13.935741	87.079399	-1.035249	0.000000	2.222638	0.000000	0.000000	0.000000	-0.067908	0.050975	0.033713	0.000000	0.000000	3.000000	51.000000	0.000000
21336.343447	0.079069	0.543797	0.044565	68.294312	13.935741	87.079399	-1.035249	0.000000	2.222638	0.000000	0.000000	0.000000	-0.067908	0.050975	0.033713	0.000000	0.000000	3.000000	51.000000	0.000000
21336.346781	0.079069	0.543797	0.044565	68.294312	13.935741	87.079399	-1.035249	0.000000	2.222638	0.000000	0.000000	0.000000	-0.067908	0.050975	0.033713	0.000000	0.000000	3.000000	51.000000	0.000000
21336.350114	0.079069	0.543797	0.044565	68.346069	13.939837	87.100784	-1.046567	0.000000	2.228257	0.000000	0.000000	0.000000	-0.067908	0.050975	0.033713	0.000000	0.000000	3.000000	51.000000	0.000000
21336.353447	0.078904	0.543842	0.044604	68.346069	13.939837	87.100784	-1.046567	0.000000	2.228257	0.000000	0.000000	0.000000	-0.049403	0.013527	0.011798	0.000000	0.000000	3.000000	51.000000	0.000000
21336.356781	0.078904	0.543842	0.044604	68.346069	13.939837	87.100784	-1.046567	0.000000	2.228257	0.000000	0.000000	0.000000	-0.049403	0.013527	0.011798	0.000000	0.000000	3.000000	51.000000	0.000000
21336.360114	0.078904	0.543842	0.044604	68.427559	13.957035	87.134377	-1.054801	0.000000	2.230223	0.000000	0.000000	0.000000	-0.049403	0.013527	0.011798	0.000000	0.000000	3.000000	51.000000	0.000000
21336.363447	0.078904	0.543842	0.044604	68.427559	13.957035	87.134377	-1.054801	0.000000	2.230223	0.000000	0.000000	0.000000	-0.049403	0.013527	0.011798	0.000000	0.000000	3.000000	51.000000	0.000000
21336.366781	0.078734	0.543853	0.044608	68.427559	13.957035	87.134377	-1.054801	0.000000	2.230223	0.000000	0.000000	0.000000	-0.051081	0.003139	0.001127	0.000000	0.000000	3.000000	51.000000	0.000000
21336.370114	0.078734	0.543853	0.044608	68.526726	13.986413	87.174454	-1.054801	0.000000	2.230223	0.000000	0.000000	0.000000	-0.051081	0.003139	0.001127	0.000000	0.000000	3.000000	51.000000	0.000000
21336.373447	0.078734	0.543853	0.044608	68.526726	13.986413	87.174454	-1.054801	0.000000	2.230223	0.000000	0.000000	0.000000	-0.051081	0.003139	0.001127	0.000000	0.000000	3.000000	51.000000	0.000000
21336.376781	0.078734	0.543853	0.044608	68.526726	13.986413	87.174454	-1.054801	0.000000	2.230223	0.000000	0.000000	0.000000	-0.051081	0.003139	0.001127	0.000000	0.000000	3.000000	51.000000	0.000000
21336.380114	0.078558	0.543828	0.044576	68.635010	14.028384	87.218697	-1.063314	0.000000	2.230411	0.000000	0.000000	0.000000	-0.052746	-0.007295	-0.009545	0.000000	0.000000	3.000000	51.000000	0.000000
21336.383447	0.078558	0.543828	0.044576	68.635010	14.028384	87.218697	-1.063314	0.000000	2.230411	0.000000	0.000000	0.000000	-0.052746	-0.007295	-0.009545	0.000000	0.000000	3.000000	51.000000	0.000000
21336.386781	0.078558	0.543828	0.044576	68.635010	14.028384	87.218697	-1.063314	0.000000	2.230411	0.000000	0.000000	0.000000	-0.052746	-0.007295	-0.009545	0.000000	0.000000	3.000000	51.000000	0.000000
21336.390114	0.078558	0.543828	0.044576	68.731865	14.071126	87.258621	-1.072105	0.000000	2.228821	0.000000	0.000000	0.000000	-0.052746	-0.007295	-0.009545	0.000000	0.000000	3.000000	51.000000	0.000000
21336.393447	0.078559	0.543801	0.044581	68.731865	14.071126	87.258621	-1.072105	0.000000	2.228821	0.000000	0.000000	0.000000	0.000219	-0.008331	0.001401	0.000000	0.000000	3.000000	51.000000	0.000000
21336.396781	0.078559	0.543801	0.044581	68.731865	14.071126	87.258621	-1.072105	0.000000	2.228821	0.000000	0.000000	0.000000	0.000219	-0.008331	0.001401	0.000000	0.000000	3.000000	51.000000	0.000000
21336.400114	0.078559	0.543801	0.044581	68.808266	14.102431	87.285759	-1.072068	0.000000	2.229054	0.000000	0.000000	0.000000	0.000219	-0.008331	0.001401	0.000000	0.000000	3.000000	51.000000	0.000000
21336.403447	0.078559	0.543801	0.044581	68.808266	14.102431	87.285759	-1.072068	0.000000	2.229054	0.000000	0.000000	0.000000	0.000219	-0.008331	0.001401	0.000000	0.000000	3.000000	51.000000	0.000000
21336.406781	0.078559	0.543773	0.044586	68.808266	14.102431	87.285759	-1.072068	0.000000	2.229054	0.000000	0.000000	0.000000	0.000220	-0.008330	0.001402	0.000000	0.000000	3.000000	51.000000	0.000000
21336.410114	0.078559	0.543773	0.044586	68.870300	14.122817	87.303055	-1.072068	0.000000	2.229054	0.000000	0.000000	0.000000	0.000220	-0.008330	0.001402	0.000000	0.000000	3.000000	51.000000	0.000000
21336.413447	0.078559	0.543773	0.044586	68.870300	14.122817	87.303055	-1.072068	0.000000	2.229054	0.000000	0.000000	0.000000	0.000220	-0.008330	0.001402	0.000000	0.000000	3.000000	51.000000	0.000000
21336.416781	0.078559	0.543773	0.044586	68.870300	14.122817	87.303055	-1.072068	0.000000	2.229054	0.000000	0.000000	0.000000	0.000220	-0.008330	0.001402	0.000000	0.000000	3.000000	51.000000	0.000000
21336.420114	0.078512	0.543745	0.044598	68.939835	14.148608	87.327614	-1.072032	0.000000	2.229288	0.000000	0.000000	0.000000	-0.014071	-0.008310	0.003640	0.000000	0.000000	3.000000	51.000000	0.000000
21336.423447	0.078512	0.543745	0.044598	68.939835	14.148608	87.327614	-1.072032	0.000000	2.229288	0.000000	0.000000	0.000000	-0.014071	-0.008310	0.003640	0.000000	0.000000	3.000000	51.000000	0.000000
21336.426781	0.078512	0.543745	0.044598	68.939835	14.148608	87.327614	-1.072032	0.000000	2.229288	0.000000	0.000000	0.000000	-0.014071	-0.008310	0.003640	0.000000	0.000000	3.000000	51.000000	0.000000
21336.430114	0.078512	0.543745	0.044598	69.008385	14.180104	87.357018	-1.074377	0.000000	2.229894	0.000000	0.000000	0.000000	-0.014071	-0.008310	0.003640	0.000000	0.000000	3.000000	51.000000	0.000000
21336.433447	0.078512	0.543745	0.044598	69.008385	14.180104	87.357018	-1.074377	0.000000	2.229894	0.000000	0.000000	0.000000	-0.000000	0.000005	-0.000000	0.000000	0.000000	3.000000	51.000000	0.000000
21336.436781	0.078512	0.543745	0.044598	69.008385	14.180104	87.357018	-1.074377	0.000000	2.229894	0.000000	0.000000	0.000000	-0.000000	0.000005	-0.000000	0.000000	0.000000	3.000000	51.000000	0.000000
21336.440114	0.078512	0.543745	0.044598	69.082352	14.216331	87.388420	-1.074377	0.000000	2.229894	0.000000	0.000000	0.000000	-0.000000	0.000005	-0.000000	0.000000	0.000000	3.000000	51.000000	0.000000
21336.443447	0.078512	0.543745	0.044598	69.082352	14.216331	87.388420	-1.074377	0.000000	2.229894	0.000000	0.000000	0.000000	-0.000000	0.000005	-0.000000	0.000000	0.000000	3.000000	51.000000	0.000000
21336.446781	0.078530	0.543738	0.044554	69.082352	14.216331	87.388420	-1.074377	0.000000	2.229894	0.000000	0.000000	0.000000	0.005257	-0.002082	-0.013177	0.000000	0.000000	3.000000	51.000000	0.000000
21336.450114	0.078530	0.543738	0.044554	69.150909	14.253677	87.418236	-1.074377	0.000000	2.229894	0.000000	0.000000	0.000000	0.005257	-0.002082	-0.013177	0.000000	0.000000	3.000000	51.000000	0.000000
21336.453447	0.078530	0.543738	0.044554	69.150909	14.253677	87.418236	-1.074377	0.000000	2.229894	0.000000	0.000000	0.000000	0.005257	-0.002082	-0.013177	0.000000	0.000000	3.000000	51.000000	0.000000
21336.456781	0.078530	0.543738	0.044554	69.150909	14.253677	87.418236	-1.074377	0.000000	2.229894	0.000000	0.000000	0.000000	0.005257	-0.002082	-0.013177	0.000000	0.000000	3.000000	51.000000	0.000000
21336.460114	0.078718	0.543721	0.044506	69.204292	14.294295	87.441040	-1.073501	0.000000	2.227698	0.000000	0.000000	0.000000	0.056325	-0.005208	-0.014286	0.000000	0.000000	3.000000	51.000000	0.000000
21336.463447	0.078718	0.543721	0.044506	69.204292	14.294295	87.441040	-1.073501	0.000000	2.227698	0.000000	0.000000	0.000000	0.056325	-0.005208	-0.014286	0.000000	0.000000	3.000000	51.000000	0.000000
21336.466781	0.078718	0.543721	0.044506	69.204292	14.294295	87.441040	-1.073501	0.000000	2.227698	0.000000	0.000000	0.000000	0.056325	-0.005208	-0.014286	0.000000	0.000000	3.000000	51.000000	0.000000
21336.470114	0.078718	0.543721	0.044506	69.232315	14.313284	87.435028	-1.064113	0.000000	2.225317	0.000000	0.000000	0.000000	0.056325	-0.005208	-0.014286	0.000000	0.000000	3.000000	51.000000	0.000000
21336.473447	0.078861	0.543721	0.044484	69.232315	14.313284	87.435028	-1.064113	0.000000	2.225317	0.000000	0.000000	0.000000	0.042866	-0.000005	-0.006732	0.000000	0.000000	3.000000	51.000000	0.000000
21336.476781	0.078861	0.543721	0.044484	69.232315	14.313284	87.435028	-1.064113	0.000000	2.225317	0.000000	0.000000	0.000000	0.042866	-0.000005	-0.006732	0.000000	0.000000	3.000000	51.000000	0.000000
21336.480114	0.078861	0.543721	0.044484	69.236557	14.292016	87.377327	-1.056969	0.000000	2.224195	0.000000	0.000000	0.000000	0.042866	-0.000005	-0.006732	0.000000	0.000000	3.000000	51.000000	0.000000
21336.483447	0.078861	0.543721	0.044484	69.236557	14.292016	87.377327	-1.056969	0.000000	2.224195	0.000000	0.000000	0.000000	0.042866	-0.000005	-0.006732	0.000000	0.000000	3.000000	51.000000	0.000000
21336.486781	0.078976	0.543731	0.044443	69.236557	14.292016	87.377327	-1.056969	0.000000	2.224195	0.000000	0.000000	0.000000	0.034662	0.003126	-0.012350	0.000000	0.000000	3.000000	51.000000	0.000000
21336.490114	0.078976	0.543731	0.044443	69.238403	14.251760	87.296219	-1.056969	0.000000	2.224195	0.000000	0.000000	0.000000	0.034662	0.003126	-0.012350	0.000000	0.000000	3.000000	51.000000	0.000000
21336.493447	0.078976	0.543731	0.044443	69.238403	14.251760	87.296219	-1.056969	0.000000	2.224195	0.000000	0.000000	0.000000	0.034662	0.003126	-0.012350	0.000000	0.000000	3.000000	51.000000	0.000000
21336.496781	0.078976	0.543731	0.044443	69.238403	14.251760	87.296219	-1.056969	0.000000	2.224195	0.000000	0.000000	0.000000	0.034662	0.003126	-0.012350	0.000000	0.000000	3.000000	51.000000	0.000000
21336.500114	0.079009	0.543755	0.044497	69.240677	14.198369	87.201530	-1.051192	0.000000	2.222137	0.000000	0.000000	0.000000	0.009882	0.007266	0.016260	0.000000	0.000000	3.000000	51.000000	0.000000
21336.503447	0.079009	0.543755	0.044497	69.240677	14.198369	87.201530	-1.051192	0.000000	2.222137	0.000000	0.000000	0.000000	0.009882	0.007266	0.016260	0.000000	0.000000	3.000000	51.000000	0.000000
21336.506781	0.079009	0.543755	0.044497	69.240677	14.198369	87.201530	-1.051192	0.000000	2.222137	0.000000	0.000000	0.000000	0.009882	0.007266	0.016260	0.000000	0.000000	3.000000	51.000000	0.000000
21336.510114	0.079009	0.543755	0.044497	69.240776	14.165537	87.147659	-1.049545	0.000000	2.224847	0.000000	0.000000	0.000000	0.009882	0.007266	0.016260	0.000000	0.000000	3.000000	51.000000	0.000000
21336.513447	0.078994	0.543780	0.044559	69.240776	14.165537	87.147659	-1.049545	0.000000	2.224847	0.000000	0.000000	0.000000	-0.004408	0.007294	0.018508	0.000000	0.000000	3.000000	51.000000	0.000000
21336.516781	0.078994	0.543780	0.044559	69.240776	14.165537	87.147659	-1.049545	0.000000	2.224847	0.000000	0.000000	0.000000	-0.004408	0.007294	0.018508	0.000000	0.000000	3.000000	51.000000	0.000000
21336.520114	0.078994	0.543780	0.044559	69.253960	14.164223	87.144630	-1.050279	0.000000	2.227932	0.000000	0.000000	0.000000	-0.004408	0.007294	0.018508	0.000000	0.000000	3.000000	51.000000	0.000000
21336.523447	0.078994	0.543780	0.044559	69.253960	14.164223	87.144630	-1.050279	0.000000	2.227932	0.000000	0.000000	0.000000	-0.004408	0.007294	0.018508	0.000000	0.000000	3.000000	51.000000	0.000000
21336.526781	0.078957	0.543776	0.044629	69.253960	14.164223	87.144630	-1.050279	0.000000	2.227932	0.000000	0.000000	0.000000	-0.011337	-0.001045	0.021034	0.000000	0.000000	3.000000	51.000000	0.000000
21336.530114	0.078957	0.543776	0.044629	69.301140	14.180983	87.165291	-1.050279	0.000000	2.227932	0.000000	0.000000	0.000000	-0.011337	-0.001045	0.021034	0.000000	0.000000	3.000000	51.000000	0.000000
21336.533447	0.078957	0.543776	0.044629	69.301140	14.180983	87.165291	-1.050279	0.000000	2.227932	0.000000	0.000000	0.000000	-0.011337	-0.001045	0.021034	0.000000	0.000000	3.000000	51.000000	0.000000
21336.536781	0.078957	0.543776	0.044629	69.301140	14.180983	87.165291	-1.050279	0.000000	2.227932	0.000000	0.000000	0.000000	-0.011337	-0.001045	0.021034	0.000000	0.000000	3.000000	51.000000	0.000000
21336.540114	0.078877	0.543780	0.044747	69.384918	14.211962	87.201805	-1.052169	0.000000	2.231437	0.000000	0.000000	0.000000	-0.023739	0.001036	0.035335	0.000000	0.000000	3.000000	51.000000	0.000000
21336.543447	0.078877	0.543780	0.044747	69.384918	14.211962	87.201805	-1.052169	0.000000	2.231437	0.000000	0.000000	0.000000	-0.023739	0.001036	0.035335	0.000000	0.000000	3.000000	51.000000	0.000000
21336.546781	0.078877	0.543780	0.044747	69.384918	14.211962	87.201805	-1.052169	0.000000	2.231437	0.000000	0.000000	0.000000	-0.023739	0.001036	0.035335	0.000000	0.000000	3.000000	51.000000	0.000000
21336.550114	0.078877	0.543780	0.044747	69.506088	14.265418	87.254402	-1.056125	0.000000	2.237327	0.000000	0.000000	0.000000	-0.023739	0.001036	0.035335	0.000000	0.000000	3.000000	51.000000	0.000000
21336.553447	0.078861	0.543759	0.044795	69.506088	14.265418	87.254402	-1.056125	0.000000	2.237327	0.000000	0.000000	0.000000	-0.005033	-0.006264	0.014578	0.000000	0.000000	3.000000	51.000000	0.000000
21336.556781	0.078861	0.543759	0.044795	69.506088	14.265418	87.254402	-1.056125	0.000000	2.237327	0.000000	0.000000	0.000000	-0.005033	-0.006264	0.014578	0.000000	0.000000	3.000000	51.000000	0.000000
21336.560114	0.078861	0.543759	0.044795	69.666092	14.343304	87.324844	-1.056964	0.000000	2.239757	0.000000	0.000000	0.000000	-0.005033	-0.006264	0.014578	0.000000	0.000000	3.000000	51.000000	0.000000
21336.563447	0.078861	0.543759	0.044795	69.666092	14.343304	87.324844	-1.056964	0.000000	2.239757	0.000000	0.000000	0.000000	-0.005033	-0.006264	0.014578	0.000000	0.000000	3.000000	51.000000	0.000000
21336.566781	0.078892	0.543738	0.044836	69.666092	14.343304	87.324844	-1.056964	0.000000	2.239757	0.000000	0.000000	0.000000	0.009264	-0.006249	0.012333	0.000000	0.000000	3.000000	51.000000	0.000000
21336.570114	0.078892	0.543738	0.044836	69.843658	14.431447	87.400223	-1.056964	0.000000	2.239757	0.000000	0.000000	0.000000	0.009264	-0.006249	0.012333	0.000000	0.000000	3.000000	51.000000	0.000000
21336.573447	0.078892	0.543738	0.044836	69.843658	14.431447	87.400223	-1.056964	0.000000	2.239757	0.000000	0.000000	0.000000	0.009264	-0.006249	0.012333	0.000000	0.000000	3.000000	51.000000	0.000000
21336.576781	0.078892	0.543738	0.044836	69.843658	14.431447	87.400223	-1.056964	0.000000	2.239757	0.000000	0.000000	0.000000	0.009264	-0.006249	0.012333	0.000000	0.000000	3.000000	51.000000	0.000000
21336.580114	0.079003	0.543742	0.044924	70.049400	14.517948	87.466141	-1.055421	0.000000	2.241812	0.000000	0.000000	0.000000	0.033450	0.001017	0.026338	0.000000	0.000000	3.000000	51.000000	0.000000
21336.583447	0.079003	0.543742	0.044924	70.049400	14.517948	87.466141	-1.055421	0.000000	2.241812	0.000000	0.000000	0.000000	0.033450	0.001017	0.026338	0.000000	0.000000	3.000000	51.000000	0.000000
21336.586781	0.079003	0.543742	0.044924	70.049400	14.517948	87.466141	-1.055421	0.000000	2.241812	0.000000	0.000000	0.000000	0.033450	0.001017	0.026338	0.000000	0.000000	3.000000	51.000000	0.000000
21336.590114	0.079003	0.543742	0.044924	70.269913	14.569221	87.462807	-1.049846	0.000000	2.246202	0.000000	0.000000	0.000000	0.033450	0.001017	0.026338	0.000000	0.000000	3.000000	51.000000	0.000000
21336.593447	0.079030	0.543731	0.044943	70.269913	14.569221	87.462807	-1.049846	0.000000	2.246202	0.000000	0.000000	0.000000	0.008208	-0.003134	0.005600	0.000000	0.000000	3.000000	51.000000	0.000000
21336.596781	0.079030	0.543731	0.044943	70.269913	14.569221	87.462807	-1.049846	0.000000	2.246202	0.000000	0.000000	0.000000	0.008208	-0.003134	0.005600	0.000000	0.000000	3.000000	51.000000	0.000000
21336.600114	0.079030	0.543731	0.044943	70.488304	14.523340	87.312561	-1.048478	0.000000	2.247135	0.000000	0.000000	0.000000	0.008208	-0.003134	0.005600	0.000000	0.000000	3.000000	51.000000	0.000000
21336.603447	0.079030	0.543731	0.044943	70.488304	14.523340	87.312561	-1.048478	0.000000	2.247135	0.000000	0.000000	0.000000	0.008208	-0.003134	0.005600	0.000000	0.000000	3.000000	51.000000	0.000000
21336.606781	0.079010	0.543721	0.044969	70.488304	14.523340	87.312561	-1.048478	0.000000	2.247135	0.000000	0.000000	0.000000	-0.006090	-0.003117	0.007853	0.000000	0.000000	3.000000	51.000000	0.000000
21336.610114	0.079010	0.543721	0.044969	70.692261	14.345127	86.956032	-1.048478	0.000000	2.247135	0.000000	0.000000	0.000000	-0.006090	-0.003117	0.007853	0.000000	0.000000	3.000000	51.000000	0.000000
21336.613447	0.078962	0.543721	0.044976	70.692261	14.345127	86.956032	-1.048478	0.000000	2.247135	0.000000	0.000000	0.000000	-0.014302	-0.000006	0.002248	0.000000	0.000000	3.000000	51.000000	0.000000
21336.616781	0.078962	0.543721	0.044976	70.692261	14.345127	86.956032	-1.048478	0.000000	2.247135	0.000000	0.000000	0.000000	-0.014302	-0.000006	0.002248	0.000000	0.000000	3.000000	51.000000	0.000000
21336.620114	0.078962	0.543721	0.044976	70.866837	13.974192	86.293098	-1.051877	0.000000	2.248819	0.000000	0.000000	0.000000	-0.014302	-0.000006	0.002248	0.000000	0.000000	3.000000	51.000000	0.000000
21336.623447	0.078962	0.543721	0.044976	70.866837	13.974192	86.293098	-1.051877	0.000000	2.248819	0.000000	0.000000	0.000000	-0.014302	-0.000006	0.002248	0.000000	0.000000	3.000000	51.000000	0.000000
21336.626781	0.078938	0.543748	0.044975	70.866837	13.974192	86.293098	-1.051877	0.000000	2.248819	0.000000	0.000000	0.000000	-0.007371	0.008326	-0.000276	0.000000	0.000000	3.000000	51.000000	0.000000
21336.630114	0.078938	0.543748	0.044975	71.013733	13.388330	85.294846	-1.051877	0.000000	2.248819	0.000000	0.000000	0.000000	-0.007371	0.008326	-0.000276	0.000000	0.000000	3.000000	51.000000	0.000000
21336.633447	0.078938	0.543748	0.044975	71.013733	13.388330	85.294846	-1.051877	0.000000	2.248819	0.000000	0.000000	0.000000	-0.007371	0.008326	-0.000276	0.000000	0.000000	3.000000	51.000000	0.000000
21336.636781	0.078938	0.543748	0.044975	71.013733	13.388330	85.294846	-1.051877	0.000000	2.248819	0.000000	0.000000	0.000000	-0.007371	0.008326	-0.000276	0.000000	0.000000	3.000000	51.000000	0.000000
21336.640114	0.078915	0.543849	0.044983	71.124245	12.579945	83.947128	-1.053105	0.000000	2.248773	0.000000	0.000000	0.000000	-0.006976	0.030187	0.002242	0.000000	0.000000	3.000000	51.000000	0.000000
21336.643447	0.078915	0.543849	0.044983	71.124245	12.579945	83.947128	-1.053105	0.000000	2.248773	0.000000	0.000000	0.000000	0.000000	0.000003	0.000000	0.000000	0.000000	3.000000	51.000000	0.000000
21336.646781	0.078915	0.543849	0.044983	71.124245	12.579945	83.947128	-1.053105	0.000000	2.248773	0.000000	0.000000	0.000000	0.000000	0.000003	0.000000	0.000000	0.000000	3.000000	51.000000	0.000000
21336.650114	0.078915	0.543849	0.044983	71.186935	11.531329	82.225243	-1.054268	0.000000	2.249146	0.000000	0.000000	0.000000	0.000000	0.000003	0.000000	0.000000	0.000000	3.000000	51.000000	0.000000
21336.653447	0.078915	0.543849	0.044983	71.186935	11.531329	82.225243	-1.054268	0.000000	2.249146	0.000000	0.000000	0.000000	0.000000	0.000003	0.000000	0.000000	0.000000	3.000000	51.000000	0.000000
21336.656781	0.078943	0.543912	0.045010	71.186935	11.531329	82.225243	-1.054268	0.000000	2.249146	0.000000	0.000000	0.000000	0.008606	0.018753	0.008122	0.000000	0.000000	3.000000	51.000000	0.000000
21336.660114	0.078943	0.543912	0.045010	71.201912	10.270313	80.174744	-1.054268	0.000000	2.249146	0.000000	0.000000	0.000000	0.008606	0.018753	0.008122	0.000000	0.000000	3.000000	51.000000	0.000000
21336.663447	0.078971	0.544002	0.045032	71.201912	10.270313	80.174744	-1.054268	0.000000	2.249146	0.000000	0.000000	0.000000	0.008384	0.027059	0.006712	0.000000	0.000000	3.000000	51.000000	0.000000
21336.666781	0.078971	0.544002	0.045032	71.201912	10.270313	80.174744	-1.054268	0.000000	2.249146	0.000000	0.000000	0.000000	0.008384	0.027059	0.006712	0.000000	0.000000	3.000000	51.000000	0.000000
21336.670114	0.078971	0.544002	0.045032	71.199837	8.847466	77.977158	-1.051436	0.000000	2.251619	0.000000	0.000000	0.000000	0.008384	0.027059	0.006712	0.000000	0.000000	3.000000	51.000000	0.000000
21336.673447	0.078971	0.544002	0.045032	71.199837	8.847466	77.977158	-1.051436	0.000000	2.251619	0.000000	0.000000	0.000000	0.008384	0.027059	0.006712	0.000000	0.000000	3.000000	51.000000	0.000000
21336.676781	0.079054	0.544071	0.045092	71.199837	8.847466	77.977158	-1.051436	0.000000	2.251619	0.000000	0.000000	0.000000	0.024807	0.020841	0.017912	0.000000	0.000000	3.000000	51.000000	0.000000
21336.680114	0.079054	0.544071	0.045092	71.189568	7.359929	76.068764	-1.051436	0.000000	2.251619	0.000000	0.000000	0.000000	0.024807	0.020841	0.017912	0.000000	0.000000	3.000000	51.000000	0.000000
21336.683447	0.079158	0.544123	0.045130	71.189568	7.359929	76.068764	-1.051436	0.000000	2.251619	0.000000	0.000000	0.000000	0.031129	0.015629	0.011456	0.000000	0.000000	3.000000	51.000000	0.000000
21336.686781	0.079158	0.544123	0.045130	71.189568	7.359929	76.068764	-1.051436	0.000000	2.251619	0.000000	0.000000	0.000000	0.031129	0.015629	0.011456	0.000000	0.000000	3.000000	51.000000	0.000000
21336.690114	0.079158	0.544123	0.045130	71.193573	5.819814	74.473709	-1.042114	0.000000	2.256513	0.000000	0.000000	0.000000	0.031129	0.015629	0.011456	0.000000	0.000000	3.000000	51.000000	0.000000
21336.693447	0.079158	0.544123	0.045130	71.193573	5.819814	74.473709	-1.042114	0.000000	2.256513	0.000000	0.000000	0.000000	0.031129	0.015629	0.011456	0.000000	0.000000	3.000000	51.000000	0.000000
21336.696781	0.079279	0.544169	0.045125	71.193573	5.819814	74.473709	-1.042114	0.000000	2.256513	0.000000	0.000000	0.000000	0.036382	0.013532	-0.001728	0.000000	0.000000	3.000000	51.000000	0.000000
21336.700114	0.079279	0.544169	0.045125	71.211617	4.220040	72.839729	-1.042114	0.000000	2.256513	0.000000	0.000000	0.000000	0.036382	0.013532	-0.001728	0.000000	0.000000	3.000000	51.000000	0.000000
21336.703447	0.079279	0.544169	0.045125	71.211617	4.220040	72.839729	-1.042114	0.000000	2.256513	0.000000	0.000000	0.000000	0.036382	0.013532	-0.001728	0.000000	0.000000	3.000000	51.000000	0.000000
21336.706781	0.079279	0.544169	0.045125	71.211617	4.220040	72.839729	-1.042114	0.000000	2.256513	0.000000	0.000000	0.000000	0.036382	0.013532	-0.001728	0.000000	0.000000	3.000000	51.000000	0.000000
21336.710114	0.079674	0.544200	0.044993	71.237518	2.561124	70.923256	-1.036050	0.000000	2.256225	0.000000	0.000000	0.000000	0.118401	0.009371	-0.039424	0.000000	0.000000	3.000000	51.000000	0.000000
21336.713447	0.079674	0.544200	0.044993	71.237518	2.561124	70.923256	-1.036050	0.000000	2.256225	0.000000	0.000000	0.000000	-0.000001	0.000001	0.000000	0.000000	0.000000	3.000000	51.000000	0.000000
21336.716781	0.079674	0.544200	0.044993	71.237518	2.561124	70.923256	-1.036050	0.000000	2.256225	0.000000	0.000000	0.000000	-0.000001	0.000001	0.000000	0.000000	0.000000	3.000000	51.000000	0.000000
21336.720114	0.079674	0.544200	0.044993	71.271843	0.853171	68.715538	-1.016317	0.000000	2.249655	0.000000	0.000000	0.000000	-0.000001	0.000001	0.000000	0.000000	0.000000	3.000000	51.000000	0.000000
21336.723447	0.079674	0.544200	0.044993	71.271843	0.853171	68.715538	-1.016317	0.000000	2.249655	0.000000	0.000000	0.000000	-0.000001	0.000001	0.000000	0.000000	0.000000	3.000000	51.000000	0.000000
21336.726781	0.079908	0.544210	0.044933	71.271843	0.853171	68.715538	-1.016317	0.000000	2.249655	0.000000	0.000000	0.000000	0.070445	0.003132	-0.018090	0.000000	0.000000	3.000000	51.000000	0.000000
21336.730114	0.079908	0.544210	0.044933	71.300568	-0.859580	66.470703	-1.016317	0.000000	2.249655	0.000000	0.000000	0.000000	0.070445	0.003132	-0.018090	0.000000	0.000000	3.000000	51.000000	0.000000
21336.733447	0.080187	0.544231	0.044842	71.300568	-0.859580	66.470703	-1.016317	0.000000	2.249655	0.000000	0.000000	0.000000	0.083657	0.006247	-0.027133	0.000000	0.000000	3.000000	51.000000	0.000000
21336.736781	0.080187	0.544231	0.044842	71.300568	-0.859580	66.470703	-1.016317	0.000000	2.249655	0.000000	0.000000	0.000000	0.083657	0.006247	-0.027133	0.000000	0.000000	3.000000	51.000000	0.000000
21336.740114	0.080187	0.544231	0.044842	71.308044	-2.530917	64.405762	-0.990633	0.000000	2.242118	0.000000	0.000000	0.000000	0.083657	0.006247	-0.027133	0.000000	0.000000	3.000000	51.000000	0.000000
21336.743447	0.080187	0.544231	0.044842	71.308044	-2.530917	64.405762	-0.990633	0.000000	2.242118	0.000000	0.000000	0.000000	0.083657	0.006247	-0.027133	0.000000	0.000000	3.000000	51.000000	0.000000
21336.746781	0.080398	0.544241	0.044786	71.308044	-2.530917	64.405762	-0.990633	0.000000	2.242118	0.000000	0.000000	0.000000	0.063264	0.003119	-0.017018	0.000000	0.000000	3.000000	51.000000	0.000000
21336.750114	0.080398	0.544241	0.044786	71.295769	-4.162300	62.502625	-0.990633	0.000000	2.242118	0.000000	0.000000	0.000000	0.063264	0.003119	-0.017018	0.000000	0.000000	3.000000	51.000000	0.000000
21336.753447	0.080538	0.544252	0.044740	71.295769	-4.162300	62.502625	-0.990633	0.000000	2.242118	0.000000	0.000000	0.000000	0.041812	0.003139	-0.013602	0.000000	0.000000	3.000000	51.000000	0.000000
21336.756781	0.080538	0.544252	0.044740	71.295769	-4.162300	62.502625	-0.990633	0.000000	2.242118	0.000000	0.000000	0.000000	0.041812	0.003139	-0.013602	0.000000	0.000000	3.000000	51.000000	0.000000
21336.760114	0.080538	0.544252	0.044740	71.259102	-5.608877	60.724453	-0.973120	0.000000	2.237015	0.000000	0.000000	0.000000	0.041812	0.003139	-0.013602	0.000000	0.000000	3.000000	51.000000	0.000000
21336.763447	0.080538	0.544252	0.044740	71.259102	-5.608877	60.724453	-0.973120	0.000000	2.237015	0.000000	0.000000	0.000000	0.041812	0.003139	-0.013602	0.000000	0.000000	3.000000	51.000000	0.000000
21336.766781	0.080627	0.544217	0.044690	71.259102	-5.608877	60.724453	-0.973120	0.000000	2.237015	0.000000	0.000000	0.000000	0.026885	-0.010427	-0.015226	0.000000	0.000000	3.000000	51.000000	0.000000
21336.770114	0.080627	0.544217	0.044690	71.230682	-6.754889	59.268517	-0.973120	0.000000	2.237015	0.000000	0.000000	0.000000	0.026885	-0.010427	-0.015226	0.000000	0.000000	3.000000	51.000000	0.000000
21336.773447	0.080627	0.544217	0.044690	71.230682	-6.754889	59.268517	-0.973120	0.000000	2.237015	0.000000	0.000000	0.000000	0.026885	-0.010427	-0.015226	0.000000	0.000000	3.000000	51.000000	0.000000
21336.776781	0.080627	0.544217	0.044690	71.230682	-6.754889	59.268517	-0.973120	0.000000	2.237015	0.000000	0.000000	0.000000	0.026885	-0.010427	-0.015226	0.000000	0.000000	3.000000	51.000000	0.000000
21336.780114	0.080726	0.544096	0.044546	71.232780	-7.517192	58.356728	-0.968639	0.000000	2.234477	0.000000	0.000000	0.000000	0.029746	-0.036459	-0.042976	0.000000	0.000000	3.000000	51.000000	0.000000
21336.783447	0.080726	0.544096	0.044546	71.232780	-7.517192	58.356728	-0.968639	0.000000	2.234477	0.000000	0.000000	0.000000	0.000000	0.000002	0.000000	0.000000	0.000000	3.000000	51.000000	0.000000
21336.786781	0.080726	0.544096	0.044546	71.232780	-7.517192	58.356728	-0.968639	0.000000	2.234477	0.000000	0.000000	0.000000	0.000000	0.000002	0.000000	0.000000	0.000000	3.000000	51.000000	0.000000
21336.790114	0.080726	0.544096	0.044546	71.270889	-7.920662	57.858910	-0.963682	0.000000	2.227314	0.000000	0.000000	0.000000	0.000000	0.000002	0.000000	0.000000	0.000000	3.000000	51.000000	0.000000
21336.793447	0.080726	0.544096	0.044546	71.270889	-7.920662	57.858910	-0.963682	0.000000	2.227314	0.000000	0.000000	0.000000	0.000000	0.000002	0.000000	0.000000	0.000000	3.000000	51.000000	0.000000
21336.796781	0.080760	0.544009	0.044450	71.270889	-7.920662	57.858910	-0.963682	0.000000	2.227314	0.000000	0.000000	0.000000	0.010007	-0.026036	-0.028901	0.000000	0.000000	3.000000	51.000000	0.000000
21336.800114	0.080760	0.544009	0.044450	71.335915	-8.033319	57.742638	-0.963682	0.000000	2.227314	0.000000	0.000000	0.000000	0.010007	-0.026036	-0.028901	0.000000	0.000000	3.000000	51.000000	0.000000
21336.803447	0.080760	0.544009	0.044450	71.335915	-8.033319	57.742638	-0.963682	0.000000	2.227314	0.000000	0.000000	0.000000	0.010007	-0.026036	-0.028901	0.000000	0.000000	3.000000	51.000000	0.000000
21336.806781	0.080760	0.544009	0.044450	71.335915	-8.033319	57.742638	-0.963682	0.000000	2.227314	0.000000	0.000000	0.000000	0.010007	-0.026036	-0.028901	0.000000	0.000000	3.000000	51.000000	0.000000
21336.810114	0.080547	0.543842	0.044343	71.362129	-8.068939	57.731464	-0.962014	0.000000	2.222497	0.000000	0.000000	0.000000	-0.063764	-0.049970	-0.031986	0.000000	0.000000	3.000000	51.000000	0.000000
21336.813447	0.080547	0.543842	0.044343	71.362129	-8.068939	57.731464	-0.962014	0.000000	2.222497	0.000000	0.000000	0.000000	-0.063764	-0.049970	-0.031986	0.000000	0.000000	3.000000	51.000000	0.000000
21336.816781	0.080547	0.543842	0.044343	71.362129	-8.068939	57.731464	-0.962014	0.000000	2.222497	0.000000	0.000000	0.000000	-0.063764	-0.049970	-0.031986	0.000000	0.000000	3.000000	51.000000	0.000000
21336.820114	0.080547	0.543842	0.044343	71.375526	-8.098452	57.734299	-0.972642	0.000000	2.217166	0.000000	0.000000	0.000000	-0.063764	-0.049970	-0.031986	0.000000	0.000000	3.000000	51.000000	0.000000
21336.823447	0.080301	0.543762	0.044333	71.375526	-8.098452	57.734299	-0.972642	0.000000	2.217166	0.000000	0.000000	0.000000	-0.073761	-0.023924	-0.003118	0.000000	0.000000	3.000000	51.000000	0.000000
21336.826781	0.080301	0.543762	0.044333	71.375526	-8.098452	57.734299	-0.972642	0.000000	2.217166	0.000000	0.000000	0.000000	-0.073761	-0.023924	-0.003118	0.000000	0.000000	3.000000	51.000000	0.000000
21336.830114	0.080301	0.543762	0.044333	71.394936	-8.070222	57.831478	-0.984935	0.000000	2.216647	0.000000	0.000000	0.000000	-0.073761	-0.023924	-0.003118	0.000000	0.000000	3.000000	51.000000	0.000000
21336.833447	0.080301	0.543762	0.044333	71.394936	-8.070222	57.831478	-0.984935	0.000000	2.216647	0.000000	0.000000	0.000000	-0.073761	-0.023924	-0.003118	0.000000	0.000000	3.000000	51.000000	0.000000
21336.836781	0.080063	0.543662	0.044367	71.394936	-8.070222	57.831478	-0.984935	0.000000	2.216647	0.000000	0.000000	0.000000	-0.071603	-0.030174	0.010292	0.000000	0.000000	3.000000	51.000000	0.000000
21336.840114	0.080063	0.543662	0.044367	71.435211	-7.925985	58.109310	-0.984935	0.000000	2.216647	0.000000	0.000000	0.000000	-0.071603	-0.030174	0.010292	0.000000	0.000000	3.000000	51.000000	0.000000
21336.843447	0.080063	0.543662	0.044367	71.435211	-7.925985	58.109310	-0.984935	0.000000	2.216647	0.000000	0.000000	0.000000	-0.071603	-0.030174	0.010292	0.000000	0.000000	3.000000	51.000000	0.000000
21336.846781	0.080063	0.543662	0.044367	71.435211	-7.925985	58.109310	-0.984935	0.000000	2.216647	0.000000	0.000000	0.000000	-0.071603	-0.030174	0.010292	0.000000	0.000000	3.000000	51.000000	0.000000
21336.850114	0.079731	0.543478	0.044431	71.484955	-7.719452	58.489704	-0.996869	0.000000	2.218362	0.000000	0.000000	0.000000	-0.099517	-0.055160	0.018989	0.000000	0.000000	3.000000	51.000000	0.000000
21336.853447	0.079731	0.543478	0.044431	71.484955	-7.719452	58.489704	-0.996869	0.000000	2.218362	0.000000	0.000000	0.000000	-0.099517	-0.055160	0.018989	0.000000	0.000000	3.000000	51.000000	0.000000
21336.856781	0.079731	0.543478	0.044431	71.484955	-7.719452	58.489704	-0.996869	0.000000	2.218362	0.000000	0.000000	0.000000	-0.099517	-0.055160	0.018989	0.000000	0.000000	3.000000	51.000000	0.000000
21336.860114	0.079731	0.543478	0.044431	71.529411	-7.517807	58.854988	-1.013455	0.000000	2.221527	0.000000	0.000000	0.000000	-0.099517	-0.055160	0.018989	0.000000	0.000000	3.000000	51.000000	0.000000
21336.863447	0.079590	0.543395	0.044467	71.529411	-7.517807	58.854988	-1.013455	0.000000	2.221527	0.000000	0.000000	0.000000	-0.042200	-0.024971	0.010993	0.000000	0.000000	3.000000	51.000000	0.000000
21336.866781	0.079590	0.543395	0.044467	71.529411	-7.517807	58.854988	-1.013455	0.000000	2.221527	0.000000	0.000000	0.000000	-0.042200	-0.024971	0.010993	0.000000	0.000000	3.000000	51.000000	0.000000
21336.870114	0.079590	0.543395	0.044467	71.569778	-7.335780	59.182571	-1.020489	0.000000	2.223359	0.000000	0.000000	0.000000	-0.042200	-0.024971	0.010993	0.000000	0.000000	3.000000	51.000000	0.000000
21336.873447	0.079590	0.543395	0.044467	71.569778	-7.335780	59.182571	-1.020489	0.000000	2.223359	0.000000	0.000000	0.000000	-0.042200	-0.024971	0.010993	0.000000	0.000000	3.000000	51.000000	0.000000
21336.876781	0.079471	0.543294	0.044482	71.569778	-7.335780	59.182571	-1.020489	0.000000	2.223359	0.000000	0.000000	0.000000	-0.035902	-0.030184	0.004516	0.000000	0.000000	3.000000	51.000000	0.000000
21336.880114	0.079471	0.543294	0.044482	71.601738	-7.208888	59.423206	-1.020489	0.000000	2.223359	0.000000	0.000000	0.000000	-0.035902	-0.030184	0.004516	0.000000	0.000000	3.000000	51.000000	0.000000
21336.883447	0.079471	0.543294	0.044482	71.601738	-7.208888	59.423206	-1.020489	0.000000	2.223359	0.000000	0.000000	0.000000	-0.035902	-0.030184	0.004516	0.000000	0.000000	3.000000	51.000000	0.000000
21336.886781	0.079471	0.543294	0.044482	71.601738	-7.208888	59.423206	-1.020489	0.000000	2.223359	0.000000	0.000000	0.000000	-0.035902	-0.030184	0.004516	0.000000	0.000000	3.000000	51.000000	0.000000
21336.890114	0.079233	0.543166	0.044521	71.626511	-7.102843	59.623146	-1.026472	0.000000	2.224112	0.000000	0.000000	0.000000	-0.071409	-0.038489	0.011538	0.000000	0.000000	3.000000	51.000000	0.000000
21336.893447	0.079233	0.543166	0.044521	71.626511	-7.102843	59.623146	-1.026472	0.000000	2.224112	0.000000	0.000000	0.000000	-0.071409	-0.038489	0.011538	0.000000	0.000000	3.000000	51.000000	0.000000
21336.896781	0.079233	0.543166	0.044521	71.626511	-7.102843	59.623146	-1.026472	0.000000	2.224112	0.000000	0.000000	0.000000	-0.071409	-0.038489	0.011538	0.000000	0.000000	3.000000	51.000000	0.000000
21336.900114	0.079233	0.543166	0.044521	71.658989	-6.960715	59.874702	-1.038374	0.000000	2.226035	0.000000	0.000000	0.000000	-0.071409	-0.038489	0.011538	0.000000	0.000000	3.000000	51.000000	0.000000
21336.903447	0.079160	0.543093	0.044523	71.658989	-6.960715	59.874702	-1.038374	0.000000	2.226035	0.000000	0.000000	0.000000	-0.021838	-0.021853	0.000832	0.000000	0.000000	3.000000	51.000000	0.000000
21336.906781	0.079160	0.543093	0.044523	71.658989	-6.960715	59.874702	-1.038374	0.000000	2.226035	0.000000	0.000000	0.000000	-0.021838	-0.021853	0.000832	0.000000	0.000000	3.000000	51.000000	0.000000
21336.910114	0.079160	0.543093	0.044523	71.705605	-6.736976	60.252186	-1.042013	0.000000	2.226173	0.000000	0.000000	0.000000	-0.021838	-0.021853	0.000832	0.000000	0.000000	3.000000	51.000000	0.000000
21336.913447	0.079132	0.543003	0.044501	71.705605	-6.736976	60.252186	-1.042013	0.000000	2.226173	0.000000	0.000000	0.000000	-0.008391	-0.027047	-0.006763	0.000000	0.000000	3.000000	51.000000	0.000000
21336.916781	0.079132	0.543003	0.044501	71.705605	-6.736976	60.252186	-1.042013	0.000000	2.226173	0.000000	0.000000	0.000000	-0.008391	-0.027047	-0.006763	0.000000	0.000000	3.000000	51.000000	0.000000
21336.920114	0.079132	0.543003	0.044501	71.759888	-6.472628	60.687714	-1.043412	0.000000	2.225046	0.000000	0.000000	0.000000	-0.008391	-0.027047	-0.006763	0.000000	0.000000	3.000000	51.000000	0.000000
21336.923447	0.079132	0.543003	0.044501	71.759888	-6.472628	60.687714	-1.043412	0.000000	2.225046	0.000000	0.000000	0.000000	-0.008391	-0.027047	-0.006763	0.000000	0.000000	3.000000	51.000000	0.000000
21336.926781	0.079172	0.542896	0.044449	71.759888	-6.472628	60.687714	-1.043412	0.000000	2.225046	0.000000	0.000000	0.000000	0.012202	-0.032200	-0.015487	0.000000	0.000000	3.000000	51.000000	0.000000
21336.930114	0.079172	0.542896	0.044449	71.816467	-6.179650	61.159863	-1.043412	0.000000	2.225046	0.000000	0.000000	0.000000	0.012202	-0.032200	-0.015487	0.000000	0.000000	3.000000	51.000000	0.000000
21336.933447	0.079172	0.542896	0.044449	71.816467	-6.179650	61.159863	-1.043412	0.000000	2.225046	0.000000	0.000000	0.000000	0.012202	-0.032200	-0.015487	0.000000	0.000000	3.000000	51.000000	0.000000
21336.936781	0.079172	0.542896	0.044449	71.816467	-6.179650	61.159863	-1.043412	0.000000	2.225046	0.000000	0.000000	0.000000	0.012202	-0.032200	-0.015487	0.000000	0.000000	3.000000	51.000000	0.000000
21336.940114	0.079245	0.542757	0.044292	71.861748	-5.915988	61.584599	-1.041378	0.000000	2.222465	0.000000	0.000000	0.000000	0.021826	-0.041524	-0.047217	0.000000	0.000000	3.000000	51.000000	0.000000
21336.943447	0.079245	0.542757	0.044292	71.861748	-5.915988	61.584599	-1.041378	0.000000	2.222465	0.000000	0.000000	0.000000	0.021826	-0.041524	-0.047217	0.000000	0.000000	3.000000	51.000000	0.000000
21336.946781	0.079245	0.542757	0.044292	71.861748	-5.915988	61.584599	-1.041378	0.000000	2.222465	0.000000	0.000000	0.000000	0.021826	-0.041524	-0.047217	0.000000	0.000000	3.000000	51.000000	0.000000
21336.950114	0.079245	0.542757	0.044292	71.894821	-5.712922	61.908554	-1.037740	0.000000	2.214596	0.000000	0.000000	0.000000	0.021826	-0.041524	-0.047217	0.000000	0.000000	3.000000	51.000000	0.000000
21336.953447	0.079290	0.542740	0.044267	71.894821	-5.712922	61.908554	-1.037740	0.000000	2.214596	0.000000	0.000000	0.000000	0.013440	-0.005204	-0.007597	0.000000	0.000000	3.000000	51.000000	0.000000
21336.956781	0.079290	0.542740	0.044267	71.894821	-5.712922	61.908554	-1.037740	0.000000	2.214596	0.000000	0.000000	0.000000	0.013440	-0.005204	-0.007597	0.000000	0.000000	3.000000	51.000000	0.000000
21336.960114	0.079290	0.542740	0.044267	71.906403	-5.596996	62.090950	-1.035500	0.000000	2.213330	0.000000	0.000000	0.000000	0.013440	-0.005204	-0.007597	0.000000	0.000000	3.000000	51.000000	0.000000
21336.963447	0.079290	0.542740	0.044267	71.906403	-5.596996	62.090950	-1.035500	0.000000	2.213330	0.000000	0.000000	0.000000	0.013440	-0.005204	-0.007597	0.000000	0.000000	3.000000	51.000000	0.000000
21336.966781	0.079337	0.542768	0.044254	71.906403	-5.596996	62.090950	-1.035500	0.000000	2.213330	0.000000	0.000000	0.000000	0.014062	0.008331	-0.003643	0.000000	0.000000	3.000000	51.000000	0.000000
21336.970114	0.079337	0.542768	0.044254	71.904778	-5.552828	62.151020	-1.035500	0.000000	2.213330	0.000000	0.000000	0.000000	0.014062	0.008331	-0.003643	0.000000	0.000000	3.000000	51.000000	0.000000
21336.973447	0.079337	0.542768	0.044254	71.904778	-5.552828	62.151020	-1.035500	0.000000	2.213330	0.000000	0.000000	0.000000	0.014062	0.008331	-0.003643	0.000000	0.000000	3.000000	51.000000	0.000000
21336.976781	0.079337	0.542768	0.044254	71.904778	-5.552828	62.151020	-1.035500	0.000000	2.213330	0.000000	0.000000	0.000000	0.014062	0.008331	-0.003643	0.000000	0.000000	3.000000	51.000000	0.000000
21336.980114	0.079422	0.542854	0.044332	71.897278	-5.527861	62.178593	-1.033157	0.000000	2.212722	0.000000	0.000000	0.000000	0.025651	0.025944	0.023299	0.000000	0.000000	3.000000	51.000000	0.000000
21336.983447	0.079422	0.542854	0.044332	71.897278	-5.527861	62.178593	-1.033157	0.000000	2.212722	0.000000	0.000000	0.000000	0.025651	0.025944	0.023299	0.000000	0.000000	3.000000	51.000000	0.000000
21336.986781	0.079422	0.542854	0.044332	71.897278	-5.527861	62.178593	-1.033157	0.000000	2.212722	0.000000	0.000000	0.000000	0.025651	0.025944	0.023299	0.000000	0.000000	3.000000	51.000000	0.000000
21336.990114	0.079422	0.542854	0.044332	71.893013	-5.480957	62.246166	-1.028882	0.000000	2.216606	0.000000	0.000000	0.000000	0.025651	0.025944	0.023299	0.000000	0.000000	3.000000	51.000000	0.000000
21336.993447	0.079455	0.542906	0.044382	71.893013	-5.480957	62.246166	-1.028882	0.000000	2.216606	0.000000	0.000000	0.000000	0.009680	0.015581	0.014879	0.000000	0.000000	3.000000	51.000000	0.000000
21336.996781	0.079455	0.542906	0.044382	71.893013	-5.480957	62.246166	-1.028882	0.000000	2.216606	0.000000	0.000000	0.000000	0.009680	0.015581	0.014879	0.000000	0.000000	3.000000	51.000000	0.000000
21337.000114	0.079455	0.542906	0.044382	71.898407	-5.411094	62.353714	-1.027268	0.000000	2.219086	0.000000	0.000000	0.000000	0.009680	0.015581	0.014879	0.000000	0.000000	3.000000	51.000000	0.000000
21337.003447	0.079455	0.542906	0.044382	71.898407	-5.411094	62.353714	-1.027268	0.000000	2.219086	0.000000	0.000000	0.000000	0.009680	0.015581	0.014879	0.000000	0.000000	3.000000	51.000000	0.000000
21337.006781	0.079478	0.542934	0.044373	71.898407	-5.411094	62.353714	-1.027268	0.000000	2.219086	0.000000	0.000000	0.000000	0.006921	0.008319	-0.002519	0.000000	0.000000	3.000000	51.000000	0.000000
21337.010114	0.079478	0.542934	0.044373	71.911774	-5.330471	62.481335	-1.027268	0.000000	2.219086	0.000000	0.000000	0.000000	0.006921	0.008319	-0.002519	0.000000	0.000000	3.000000	51.000000	0.000000
21337.013447	0.079478	0.542934	0.044373	71.911774	-5.330471	62.481335	-1.027268	0.000000	2.219086	0.000000	0.000000	0.000000	0.006921	0.008319	-0.002519	0.000000	0.000000	3.000000	51.000000	0.000000
21337.016781	0.079478	0.542934	0.044373	71.911774	-5.330471	62.481335	-1.027268	0.000000	2.219086	0.000000	0.000000	0.000000	0.006921	0.008319	-0.002519	0.000000	0.000000	3.000000	51.000000	0.000000
21337.020114	0.079505	0.542941	0.044241	71.922348	-5.271364	62.574039	-1.026115	0.000000	2.218666	0.000000	0.000000	0.000000	0.008330	0.002146	-0.039834	0.000000	0.000000	3.000000	51.000000	0.000000
21337.023447	0.079505	0.542941	0.044241	71.922348	-5.271364	62.574039	-1.026115	0.000000	2.218666	0.000000	0.000000	0.000000	0.008330	0.002146	-0.039834	0.000000	0.000000	3.000000	51.000000	0.000000
21337.026781	0.079505	0.542941	0.044241	71.922348	-5.271364	62.574039	-1.026115	0.000000	2.218666	0.000000	0.000000	0.000000	0.008330	0.002146	-0.039834	0.000000	0.000000	3.000000	51.000000	0.000000
21337.030114	0.079505	0.542941	0.044241	71.927765	-5.252441	62.601643	-1.024726	0.000000	2.212027	0.000000	0.000000	0.000000	0.008330	0.002146	-0.039834	0.000000	0.000000	3.000000	51.000000	0.000000
21337.033447	0.079512	0.542965	0.044129	71.927765	-5.252441	62.601643	-1.024726	0.000000	2.212027	0.000000	0.000000	0.000000	0.002027	0.007325	-0.033368	0.000000	0.000000	3.000000	51.000000	0.000000
21337.036781	0.079512	0.542965	0.044129	71.927765	-5.252441	62.601643	-1.024726	0.000000	2.212027	0.000000	0.000000	0.000000	0.002027	0.007325	-0.033368	0.000000	0.000000	3.000000	51.000000	0.000000
21337.040114	0.079512	0.542965	0.044129	71.927765	-5.252441	62.601643	-1.024388	0.000000	2.206465	0.000000	0.000000	0.000000	0.002027	0.007325	-0.033368	0.000000	0.000000	3.000000	51.000000	0.000000
21337.043447	0.079512	0.542965	0.044129	71.927765	-5.252441	62.601643	-1.024388	0.000000	2.206465	0.000000	0.000000	0.000000	0.002027	0.007325	-0.033368	0.000000	0.000000	3.000000	51.000000	0.000000
21337.046781	0.079502	0.542997	0.044062	71.927765	-5.252441	62.601643	-1.024388	0.000000	2.206465	0.000000	0.000000	0.000000	-0.003200	0.009368	-0.020178	0.000000	0.000000	3.000000	51.000000	0.000000
21337.050114	0.079502	0.542997	0.044062	71.924744	-5.250066	62.604130	-1.024388	0.000000	2.206465	0.000000	0.000000	0.000000	-0.003200	0.009368	-0.020178	0.000000	0.000000	3.000000	51.000000	0.000000
21337.053447	0.079502	0.542997	0.044062	71.924744	-5.250066	62.604130	-1.024388	0.000000	2.206465	0.000000	0.000000	0.000000	-0.003200	0.009368	-0.020178	0.000000	0.000000	3.000000	51.000000	0.000000
21337.056781	0.079502	0.542997	0.044062	71.924744	-5.250066	62.604130	-1.024388	0.000000	2.206465	0.000000	0.000000	0.000000	-0.003200	0.009368	-0.020178	0.000000	0.000000	3.000000	51.000000	0.000000
21337.060114	0.079506	0.543087	0.044088	71.915642	-5.242987	62.611572	-1.024922	0.000000	2.203102	0.000000	0.000000	0.000000	0.001253	0.027025	0.007895	0.000000	0.000000	3.000000	51.000000	0.000000
21337.063447	0.079506	0.543087	0.044088	71.915642	-5.242987	62.611572	-1.024922	0.000000	2.203102	0.000000	0.000000	0.000000	0.001253	0.027025	0.007895	0.000000	0.000000	3.000000	51.000000	0.000000
21337.066781	0.079506	0.543087	0.044088	71.915642	-5.242987	62.611572	-1.024922	0.000000	2.203102	0.000000	0.000000	0.000000	0.001253	0.027025	0.007895	0.000000	0.000000	3.000000	51.000000	0.000000
21337.070114	0.079506	0.543087	0.044088	71.906929	-5.235543	62.624016	-1.024713	0.000000	2.204418	0.000000	0.000000	0.000000	0.001253	0.027025	0.007895	0.000000	0.000000	3.000000	51.000000	0.000000
21337.073447	0.079490	0.543139	0.044145	71.906929	-5.235543	62.624016	-1.024713	0.000000	2.204418	0.000000	0.000000	0.000000	-0.004600	0.015588	0.017138	0.000000	0.000000	3.000000	51.000000	0.000000
21337.076781	0.079490	0.543139	0.044145	71.906929	-5.235543	62.624016	-1.024713	0.000000	2.204418	0.000000	0.000000	0.000000	-0.004600	0.015588	0.017138	0.000000	0.000000	3.000000	51.000000	0.000000
21337.080114	0.079490	0.543139	0.044145	71.900864	-5.233539	62.628990	-1.025480	0.000000	2.207274	0.000000	0.000000	0.000000	-0.004600	0.015588	0.017138	0.000000	0.000000	3.000000	51.000000	0.000000
21337.083447	0.079490	0.543139	0.044145	71.900864	-5.233539	62.628990	-1.025480	0.000000	2.207274	0.000000	0.000000	0.000000	-0.004600	0.015588	0.017138	0.000000	0.000000	3.000000	51.000000	0.000000
21337.086781	0.079476	0.543163	0.044207	71.900864	-5.233539	62.628990	-1.025480	0.000000	2.207274	0.000000	0.000000	0.000000	-0.004383	0.007247	0.018528	0.000000	0.000000	3.000000	51.000000	0.000000
21337.090114	0.079476	0.543163	0.044207	71.897835	-5.233920	62.631470	-1.025480	0.000000	2.207274	0.000000	0.000000	0.000000	-0.004383	0.007247	0.018528	0.000000	0.000000	3.000000	51.000000	0.000000
21337.093447	0.079476	0.543163	0.044207	71.897835	-5.233920	62.631470	-1.025480	0.000000	2.207274	0.000000	0.000000	0.000000	-0.004383	0.007247	0.018528	0.000000	0.000000	3.000000	51.000000	0.000000
21337.096781	0.079476	0.543163	0.044207	71.897835	-5.233920	62.631470	-1.025480	0.000000	2.207274	0.000000	0.000000	0.000000	-0.004383	0.007247	0.018528	0.000000	0.000000	3.000000	51.000000	0.000000
21337.100114	0.079432	0.543152	0.044237	71.900864	-5.238982	62.628990	-1.026211	0.000000	2.210362	0.000000	0.000000	0.000000	-0.013215	-0.003126	0.008989	0.000000	0.000000	3.000000	51.000000	0.000000
21337.103447	0.079432	0.543152	0.044237	71.900864	-5.238982	62.628990	-1.026211	0.000000	2.210362	0.000000	0.000000	0.000000	-0.013215	-0.003126	0.008989	0.000000	0.000000	3.000000	51.000000	0.000000
21337.106781	0.079432	0.543152	0.044237	71.900864	-5.238982	62.628990	-1.026211	0.000000	2.210362	0.000000	0.000000	0.000000	-0.013215	-0.003126	0.008989	0.000000	0.000000	3.000000	51.000000	0.000000
21337.110114	0.079432	0.543152	0.044237	71.906929	-5.246422	62.624023	-1.028413	0.000000	2.211861	0.000000	0.000000	0.000000	-0.013215	-0.003126	0.008989	0.000000	0.000000	3.000000	51.000000	0.000000
21337.113447	0.079402	0.543118	0.044205	71.906929	-5.246422	62.624023	-1.028413	0.000000	2.211861	0.000000	0.000000	0.000000	-0.008831	-0.010379	-0.009538	0.000000	0.000000	3.000000	51.000000	0.000000
21337.116781	0.079402	0.543118	0.044205	71.906929	-5.246422	62.624023	-1.028413	0.000000	2.211861	0.000000	0.000000	0.000000	-0.008831	-0.010379	-0.009538	0.000000	0.000000	3.000000	51.000000	0.000000
21337.120114	0.079402	0.543118	0.044205	71.909966	-5.251493	62.621544	-1.029885	0.000000	2.210271	0.000000	0.000000	0.000000	-0.008831	-0.010379	-0.009538	0.000000	0.000000	3.000000	51.000000	0.000000
21337.123447	0.079402	0.543118	0.044205	71.909966	-5.251493	62.621544	-1.029885	0.000000	2.210271	0.000000	0.000000	0.000000	-0.008831	-0.010379	-0.009538	0.000000	0.000000	3.000000	51.000000	0.000000
21337.126781	0.079373	0.543083	0.044174	71.909966	-5.251493	62.621544	-1.029885	0.000000	2.210271	0.000000	0.000000	0.000000	-0.008830	-0.010390	-0.009540	0.000000	0.000000	3.000000	51.000000	0.000000
21337.130114	0.079373	0.543083	0.044174	71.916039	-5.258934	62.616581	-1.029885	0.000000	2.210271	0.000000	0.000000	0.000000	-0.008830	-0.010390	-0.009540	0.000000	0.000000	3.000000	51.000000	0.000000
21337.133447	0.079373	0.543083	0.044174	71.916039	-5.258934	62.616581	-1.029885	0.000000	2.210271	0.000000	0.000000	0.000000	-0.008830	-0.010390	-0.009540	0.000000	0.000000	3.000000	51.000000	0.000000
21337.136781	0.079373	0.543083	0.044174	71.916039	-5.258934	62.616581	-1.029885	0.000000	2.210271	0.000000	0.000000	0.000000	-0.008830	-0.010390	-0.009540	0.000000	0.000000	3.000000	51.000000	0.000000
21337.140114	0.079292	0.543059	0.044127	71.919075	-5.266730	62.614101	-1.031357	0.000000	2.208681	0.000000	0.000000	0.000000	-0.024171	-0.007270	-0.014008	0.000000	0.000000	3.000000	51.000000	0.000000
21337.143447	0.079292	0.543059	0.044127	71.919075	-5.266730	62.614101	-1.031357	0.000000	2.208681	0.000000	0.000000	0.000000	-0.024171	-0.007270	-0.014008	0.000000	0.000000	3.000000	51.000000	0.000000
21337.146781	0.079292	0.543059	0.044127	71.919075	-5.266730	62.614101	-1.031357	0.000000	2.208681	0.000000	0.000000	0.000000	-0.024171	-0.007270	-0.014008	0.000000	0.000000	3.000000	51.000000	0.000000
21337.150114	0.079292	0.543059	0.044127	71.922112	-5.277252	62.611629	-1.035385	0.000000	2.206346	0.000000	0.000000	0.000000	-0.024171	-0.007270	-0.014008	0.000000	0.000000	3.000000	51.000000	0.000000
21337.153447	0.079215	0.543024	0.044103	71.922112	-5.277252	62.611629	-1.035385	0.000000	2.206346	0.000000	0.000000	0.000000	-0.023103	-0.010374	-0.007288	0.000000	0.000000	3.000000	51.000000	0.000000
21337.156781	0.079215	0.543024	0.044103	71.922112	-5.277252	62.611629	-1.035385	0.000000	2.206346	0.000000	0.000000	0.000000	-0.023103	-0.010374	-0.007288	0.000000	0.000000	3.000000	51.000000	0.000000
21337.160114	0.079215	0.543024	0.044103	71.928162	-5.292861	62.606647	-1.039236	0.000000	2.205131	0.000000	0.000000	0.000000	-0.023103	-0.010374	-0.007288	0.000000	0.000000	3.000000	51.000000	0.000000
21337.163447	0.079215	0.543024	0.044103	71.928162	-5.292861	62.606647	-1.039236	0.000000	2.205131	0.000000	0.000000	0.000000	-0.023103	-0.010374	-0.007288	0.000000	0.000000	3.000000	51.000000	0.000000
21337.166781	0.079121	0.542997	0.044122	71.928162	-5.292861	62.606647	-1.039236	0.000000	2.205131	0.000000	0.000000	0.000000	-0.028338	-0.008316	0.005898	0.000000	0.000000	3.000000	51.000000	0.000000
21337.170114	0.079121	0.542997	0.044122	71.943336	-5.312850	62.594204	-1.039236	0.000000	2.205131	0.000000	0.000000	0.000000	-0.028338	-0.008316	0.005898	0.000000	0.000000	3.000000	51.000000	0.000000
21337.173447	0.079121	0.542997	0.044122	71.943336	-5.312850	62.594204	-1.039236	0.000000	2.205131	0.000000	0.000000	0.000000	-0.028338	-0.008316	0.005898	0.000000	0.000000	3.000000	51.000000	0.000000
21337.176781	0.079121	0.542997	0.044122	71.943336	-5.312850	62.594204	-1.039236	0.000000	2.205131	0.000000	0.000000	0.000000	-0.028338	-0.008316	0.005898	0.000000	0.000000	3.000000	51.000000	0.000000
21337.180114	0.078938	0.542737	0.044047	71.964561	-5.340307	62.576752	-1.043959	0.000000	2.206114	0.000000	0.000000	0.000000	-0.054770	-0.077913	-0.022562	0.000000	0.000000	3.000000	51.000000	0.000000
21337.183447	0.078938	0.542737	0.044047	71.964561	-5.340307	62.576752	-1.043959	0.000000	2.206114	0.000000	0.000000	0.000000	0.000001	-0.000004	0.000000	0.000000	0.000000	3.000000	51.000000	0.000000
21337.186781	0.078938	0.542737	0.044047	71.964561	-5.340307	62.576752	-1.043959	0.000000	2.206114	0.000000	0.000000	0.000000	0.000001	-0.000004	0.000000	0.000000	0.000000	3.000000	51.000000	0.000000
21337.190114	0.078938	0.542737	0.044047	71.982773	-5.360010	62.561768	-1.053087	0.000000	2.202354	0.000000	0.000000	0.000000	0.000001	-0.000004	0.000000	0.000000	0.000000	3.000000	51.000000	0.000000
21337.193447	0.078938	0.542737	0.044047	71.982773	-5.360010	62.561768	-1.053087	0.000000	2.202354	0.000000	0.000000	0.000000	0.000001	-0.000004	0.000000	0.000000	0.000000	3.000000	51.000000	0.000000
21337.196781	0.078877	0.542623	0.043970	71.982773	-5.360010	62.561768	-1.053087	0.000000	2.202354	0.000000	0.000000	0.000000	-0.018262	-0.034263	-0.023079	0.000000	0.000000	3.000000	51.000000	0.000000
21337.200114	0.078877	0.542623	0.043970	71.995308	-5.366423	62.556801	-1.053087	0.000000	2.202354	0.000000	0.000000	0.000000	-0.018262	-0.034263	-0.023079	0.000000	0.000000	3.000000	51.000000	0.000000
21337.203447	0.078877	0.542623	0.043970	71.995308	-5.366423	62.556801	-1.053087	0.000000	2.202354	0.000000	0.000000	0.000000	-0.018262	-0.034263	-0.023079	0.000000	0.000000	3.000000	51.000000	0.000000
21337.206781	0.078877	0.542623	0.043970	71.995308	-5.366423	62.556801	-1.053087	0.000000	2.202354	0.000000	0.000000	0.000000	-0.018262	-0.034263	-0.023079	0.000000	0.000000	3.000000	51.000000	0.000000
21337.210114	0.078818	0.542498	0.043746	72.007423	-5.378660	62.546761	-1.056131	0.000000	2.198508	0.000000	0.000000	0.000000	-0.017881	-0.037264	-0.067154	0.000000	0.000000	3.000000	51.000000	0.000000
21337.213447	0.078818	0.542498	0.043746	72.007423	-5.378660	62.546761	-1.056131	0.000000	2.198508	0.000000	0.000000	0.000000	-0.017881	-0.037264	-0.067154	0.000000	0.000000	3.000000	51.000000	0.000000
21337.216781	0.078818	0.542498	0.043746	72.007423	-5.378660	62.546761	-1.056131	0.000000	2.198508	0.000000	0.000000	0.000000	-0.017881	-0.037264	-0.067154	0.000000	0.000000	3.000000	51.000000	0.000000
21337.220114	0.078818	0.542498	0.043746	72.016525	-5.385820	62.539242	-1.059111	0.000000	2.187315	0.000000	0.000000	0.000000	-0.017881	-0.037264	-0.067154	0.000000	0.000000	3.000000	51.000000	0.000000
21337.223447	0.078809	0.542474	0.043688	72.016525	-5.385820	62.539242	-1.059111	0.000000	2.187315	0.000000	0.000000	0.000000	-0.002739	-0.007250	-0.017418	0.000000	0.000000	3.000000	51.000000	0.000000
21337.226781	0.078809	0.542474	0.043688	72.016525	-5.385820	62.539242	-1.059111	0.000000	2.187315	0.000000	0.000000	0.000000	-0.002739	-0.007250	-0.017418	0.000000	0.000000	3.000000	51.000000	0.000000
21337.230114	0.078809	0.542474	0.043688	72.022598	-5.393307	62.534229	-1.059567	0.000000	2.184412	0.000000	0.000000	0.000000	-0.002739	-0.007250	-0.017418	0.000000	0.000000	3.000000	51.000000	0.000000
21337.233447	0.078809	0.542474	0.043688	72.022598	-5.393307	62.534229	-1.059567	0.000000	2.184412	0.000000	0.000000	0.000000	-0.002739	-0.007250	-0.017418	0.000000	0.000000	3.000000	51.000000	0.000000
21337.236781	0.078776	0.542422	0.043639	72.022598	-5.393307	62.534229	-1.059567	0.000000	2.184412	0.000000	0.000000	0.000000	-0.009657	-0.015554	-0.014918	0.000000	0.000000	3.000000	51.000000	0.000000
21337.240114	0.078776	0.542422	0.043639	72.029060	-5.394982	62.534233	-1.059567	0.000000	2.184412	0.000000	0.000000	0.000000	-0.009657	-0.015554	-0.014918	0.000000	0.000000	3.000000	51.000000	0.000000
21337.243447	0.078776	0.542422	0.043639	72.029060	-5.394982	62.534233	-1.059567	0.000000	2.184412	0.000000	0.000000	0.000000	-0.009657	-0.015554	-0.014918	0.000000	0.000000	3.000000	51.000000	0.000000
21337.246781	0.078776	0.542422	0.043639	72.029060	-5.394982	62.534233	-1.059567	0.000000	2.184412	0.000000	0.000000	0.000000	-0.009657	-0.015554	-0.014918	0.000000	0.000000	3.000000	51.000000	0.000000
21337.250114	0.078751	0.542350	0.043634	72.035904	-5.396250	62.539276	-1.061177	0.000000	2.181926	0.000000	0.000000	0.000000	-0.007539	-0.021786	-0.001467	0.000000	0.000000	3.000000	51.000000	0.000000
21337.253447	0.078751	0.542350	0.043634	72.035904	-5.396250	62.539276	-1.061177	0.000000	2.181926	0.000000	0.000000	0.000000	-0.007539	-0.021786	-0.001467	0.000000	0.000000	3.000000	51.000000	0.000000
21337.256781	0.078751	0.542350	0.043634	72.035904	-5.396250	62.539276	-1.061177	0.000000	2.181926	0.000000	0.000000	0.000000	-0.007539	-0.021786	-0.001467	0.000000	0.000000	3.000000	51.000000	0.000000
21337.260114	0.078751	0.542350	0.043634	72.045006	-5.400706	62.531727	-1.062433	0.000000	2.181681	0.000000	0.000000	0.000000	-0.007539	-0.021786	-0.001467	0.000000	0.000000	3.000000	51.000000	0.000000
21337.263447	0.078771	0.542260	0.043603	72.045006	-5.400706	62.531727	-1.062433	0.000000	2.181681	0.000000	0.000000	0.000000	0.005883	-0.026997	-0.009063	0.000000	0.000000	3.000000	51.000000	0.000000
21337.266781	0.078771	0.542260	0.043603	72.045006	-5.400706	62.531727	-1.062433	0.000000	2.181681	0.000000	0.000000	0.000000	0.005883	-0.026997	-0.009063	0.000000	0.000000	3.000000	51.000000	0.000000
21337.270114	0.078771	0.542260	0.043603	72.059280	-5.413163	62.518936	-1.061453	0.000000	2.180171	0.000000	0.000000	0.000000	0.005883	-0.026997	-0.009063	0.000000	0.000000	3.000000	51.000000	0.000000
21337.273447	0.078771	0.542260	0.043603	72.059280	-5.413163	62.518936	-1.061453	0.000000	2.180171	0.000000	0.000000	0.000000	0.005883	-0.026997	-0.009063	0.000000	0.000000	3.000000	51.000000	0.000000
21337.276781	0.078763	0.542208	0.043550	72.059280	-5.413163	62.518936	-1.061453	0.000000	2.180171	0.000000	0.000000	0.000000	-0.002525	-0.015523	-0.016048	0.000000	0.000000	3.000000	51.000000	0.000000
21337.280114	0.078763	0.542208	0.043550	72.068390	-5.420352	62.511375	-1.061453	0.000000	2.180171	0.000000	0.000000	0.000000	-0.002525	-0.015523	-0.016048	0.000000	0.000000	3.000000	51.000000	0.000000
21337.283447	0.078748	0.542149	0.043456	72.068390	-5.420352	62.511375	-1.061453	0.000000	2.180171	0.000000	0.000000	0.000000	-0.004421	-0.017598	-0.028127	0.000000	0.000000	3.000000	51.000000	0.000000
21337.286781	0.078748	0.542149	0.043456	72.068390	-5.420352	62.511375	-1.061453	0.000000	2.180171	0.000000	0.000000	0.000000	-0.004421	-0.017598	-0.028127	0.000000	0.000000	3.000000	51.000000	0.000000
21337.290114	0.078748	0.542149	0.043456	72.080513	-5.427238	62.501274	-1.062611	0.000000	2.172809	0.000000	0.000000	0.000000	-0.004421	-0.017598	-0.028127	0.000000	0.000000	3.000000	51.000000	0.000000
21337.293447	0.078748	0.542149	0.043456	72.080513	-5.427238	62.501274	-1.062611	0.000000	2.172809	0.000000	0.000000	0.000000	-0.004421	-0.017598	-0.028127	0.000000	0.000000	3.000000	51.000000	0.000000
21337.296781	0.078756	0.542119	0.043354	72.080513	-5.427238	62.501274	-1.062611	0.000000	2.172809	0.000000	0.000000	0.000000	0.002486	-0.009268	-0.030628	0.000000	0.000000	3.000000	51.000000	0.000000
21337.300114	0.078756	0.542119	0.043354	72.089615	-5.434447	62.493698	-1.062611	0.000000	2.172809	0.000000	0.000000	0.000000	0.002486	-0.009268	-0.030628	0.000000	0.000000	3.000000	51.000000	0.000000
21337.303447	0.078741	0.542088	0.043256	72.089615	-5.434447	62.493698	-1.062611	0.000000	2.172809	0.000000	0.000000	0.000000	-0.004641	-0.009289	-0.029509	0.000000	0.000000	3.000000	51.000000	0.000000
21337.306781	0.078741	0.542088	0.043256	72.089615	-5.434447	62.493698	-1.062611	0.000000	2.172809	0.000000	0.000000	0.000000	-0.004641	-0.009289	-0.029509	0.000000	0.000000	3.000000	51.000000	0.000000
21337.310114	0.078741	0.542088	0.043256	72.102982	-5.444711	62.480625	-1.062970	0.000000	2.162786	0.000000	0.000000	0.000000	-0.004641	-0.009289	-0.029509	0.000000	0.000000	3.000000	51.000000	0.000000
21337.313447	0.078741	0.542088	0.043256	72.102982	-5.444711	62.480625	-1.062970	0.000000	2.162786	0.000000	0.000000	0.000000	-0.004641	-0.009289	-0.029509	0.000000	0.000000	3.000000	51.000000	0.000000
21337.316781	0.078752	0.542046	0.043176	72.102982	-5.444711	62.480625	-1.062970	0.000000	2.162786	0.000000	0.000000	0.000000	0.003540	-0.012405	-0.023906	0.000000	0.000000	3.000000	51.000000	0.000000
21337.320114	0.078752	0.542046	0.043176	72.124016	-5.467029	62.456322	-1.062970	0.000000	2.162786	0.000000	0.000000	0.000000	0.003540	-0.012405	-0.023906	0.000000	0.000000	3.000000	51.000000	0.000000
21337.323447	0.078752	0.542046	0.043176	72.124016	-5.467029	62.456322	-1.062970	0.000000	2.162786	0.000000	0.000000	0.000000	0.003540	-0.012405	-0.023906	0.000000	0.000000	3.000000	51.000000	0.000000
21337.326781	0.078752	0.542046	0.043176	72.124016	-5.467029	62.456322	-1.062970	0.000000	2.162786	0.000000	0.000000	0.000000	0.003540	-0.012405	-0.023906	0.000000	0.000000	3.000000	51.000000	0.000000
21337.330114	0.078786	0.541960	0.043079	72.169502	-5.520830	62.401817	-1.062380	0.000000	2.158801	0.000000	0.000000	0.000000	0.010033	-0.025868	-0.029013	0.000000	0.000000	3.000000	51.000000	0.000000
21337.333447	0.078786	0.541960	0.043079	72.169502	-5.520830	62.401817	-1.062380	0.000000	2.158801	0.000000	0.000000	0.000000	0.010033	-0.025868	-0.029013	0.000000	0.000000	3.000000	51.000000	0.000000
21337.336781	0.078786	0.541960	0.043079	72.169502	-5.520830	62.401817	-1.062380	0.000000	2.158801	0.000000	0.000000	0.000000	0.010033	-0.025868	-0.029013	0.000000	0.000000	3.000000	51.000000	0.000000
21337.340114	0.078786	0.541960	0.043079	72.249527	-5.618546	62.307514	-1.060707	0.000000	2.153966	0.000000	0.000000	0.000000	0.010033	-0.025868	-0.029013	0.000000	0.000000	3.000000	51.000000	0.000000
21337.343447	0.078801	0.541908	0.043022	72.249527	-5.618546	62.307514	-1.060707	0.000000	2.153966	0.000000	0.000000	0.000000	0.004593	-0.015521	-0.017187	0.000000	0.000000	3.000000	51.000000	0.000000
21337.346781	0.078801	0.541908	0.043022	72.249527	-5.618546	62.307514	-1.060707	0.000000	2.153966	0.000000	0.000000	0.000000	0.004593	-0.015521	-0.017187	0.000000	0.000000	3.000000	51.000000	0.000000
21337.350114	0.078801	0.541908	0.043022	72.353851	-5.758987	62.173252	-1.059942	0.000000	2.151101	0.000000	0.000000	0.000000	0.004593	-0.015521	-0.017187	0.000000	0.000000	3.000000	51.000000	0.000000
21337.353447	0.078801	0.541908	0.043022	72.353851	-5.758987	62.173252	-1.059942	0.000000	2.151101	0.000000	0.000000	0.000000	0.004593	-0.015521	-0.017187	0.000000	0.000000	3.000000	51.000000	0.000000
21337.356781	0.078793	0.541857	0.042968	72.353851	-5.758987	62.173252	-1.059942	0.000000	2.151101	0.000000	0.000000	0.000000	-0.002529	-0.015509	-0.016067	0.000000	0.000000	3.000000	51.000000	0.000000
21337.360114	0.078793	0.541857	0.042968	72.476852	-5.915411	62.024940	-1.059942	0.000000	2.151101	0.000000	0.000000	0.000000	-0.002529	-0.015509	-0.016067	0.000000	0.000000	3.000000	51.000000	0.000000
21337.363447	0.078793	0.541857	0.042968	72.476852	-5.915411	62.024940	-1.059942	0.000000	2.151101	0.000000	0.000000	0.000000	-0.002529	-0.015509	-0.016067	0.000000	0.000000	3.000000	51.000000	0.000000
21337.366781	0.078793	0.541857	0.042968	72.476852	-5.915411	62.024940	-1.059942	0.000000	2.151101	0.000000	0.000000	0.000000	-0.002529	-0.015509	-0.016067	0.000000	0.000000	3.000000	51.000000	0.000000
21337.370114	0.078825	0.541798	0.042867	72.596161	-6.036075	61.929447	-1.060363	0.000000	2.148423	0.000000	0.000000	0.000000	0.009806	-0.017566	-0.030398	0.000000	0.000000	3.000000	51.000000	0.000000
21337.373447	0.078825	0.541798	0.042867	72.596161	-6.036075	61.929447	-1.060363	0.000000	2.148423	0.000000	0.000000	0.000000	0.009806	-0.017566	-0.030398	0.000000	0.000000	3.000000	51.000000	0.000000
21337.376781	0.078825	0.541798	0.042867	72.596161	-6.036075	61.929447	-1.060363	0.000000	2.148423	0.000000	0.000000	0.000000	0.009806	-0.017566	-0.030398	0.000000	0.000000	3.000000	51.000000	0.000000
21337.380114	0.078825	0.541798	0.042867	72.699837	-6.042748	61.992130	-1.058729	0.000000	2.143357	0.000000	0.000000	0.000000	0.009806	-0.017566	-0.030398	0.000000	0.000000	3.000000	51.000000	0.000000
21337.383447	0.078844	0.541764	0.042828	72.699837	-6.042748	61.992130	-1.058729	0.000000	2.143357	0.000000	0.000000	0.000000	0.005432	-0.010352	-0.011838	0.000000	0.000000	3.000000	51.000000	0.000000
21337.386781	0.078844	0.541764	0.042828	72.699837	-6.042748	61.992130	-1.058729	0.000000	2.143357	0.000000	0.000000	0.000000	0.005432	-0.010352	-0.011838	0.000000	0.000000	3.000000	51.000000	0.000000
21337.390114	0.078844	0.541764	0.042828	72.808830	-5.882034	62.302608	-1.057824	0.000000	2.141384	0.000000	0.000000	0.000000	0.005432	-0.010352	-0.011838	0.000000	0.000000	3.000000	51.000000	0.000000
21337.393447	0.078844	0.541764	0.042828	72.808830	-5.882034	62.302608	-1.057824	0.000000	2.141384	0.000000	0.000000	0.000000	0.005432	-0.010352	-0.011838	0.000000	0.000000	3.000000	51.000000	0.000000
21337.396781	0.078885	0.541729	0.042784	72.808830	-5.882034	62.302608	-1.057824	0.000000	2.141384	0.000000	0.000000	0.000000	0.012550	-0.010325	-0.012962	0.000000	0.000000	3.000000	51.000000	0.000000
21337.400114	0.078885	0.541729	0.042784	72.940796	-5.614292	62.794643	-1.057824	0.000000	2.141384	0.000000	0.000000	0.000000	0.012550	-0.010325	-0.012962	0.000000	0.000000	3.000000	51.000000	0.000000
21337.403447	0.078885	0.541729	0.042784	72.940796	-5.614292	62.794643	-1.057824	0.000000	2.141384	0.000000	0.000000	0.000000	0.012550	-0.010325	-0.012962	0.000000	0.000000	3.000000	51.000000	0.000000
21337.406781	0.078885	0.541729	0.042784	72.940796	-5.614292	62.794643	-1.057824	0.000000	2.141384	0.000000	0.000000	0.000000	0.012550	-0.010325	-0.012962	0.000000	0.000000	3.000000	51.000000	0.000000
21337.410114	0.078861	0.541647	0.042632	73.114441	-5.261162	63.438011	-1.055732	0.000000	2.139224	0.000000	0.000000	0.000000	-0.007196	-0.024782	-0.045609	0.000000	0.000000	3.000000	51.000000	0.000000
21337.413447	0.078861	0.541647	0.042632	73.114441	-5.261162	63.438011	-1.055732	0.000000	2.139224	0.000000	0.000000	0.000000	0.000001	0.000002	0.000000	0.000000	0.000000	3.000000	51.000000	0.000000
21337.416781	0.078861	0.541647	0.042632	73.114441	-5.261162	63.438011	-1.055732	0.000000	2.139224	0.000000	0.000000	0.000000	0.000001	0.000002	0.000000	0.000000	0.000000	3.000000	51.000000	0.000000
21337.420114	0.078861	0.541647	0.042632	73.321083	-4.819439	64.227615	-1.056931	0.000000	2.131622	0.000000	0.000000	0.000000	0.000001	0.000002	0.000000	0.000000	0.000000	3.000000	51.000000	0.000000
21337.423447	0.078861	0.541647	0.042632	73.321083	-4.819439	64.227615	-1.056931	0.000000	2.131622	0.000000	0.000000	0.000000	0.000001	0.000002	0.000000	0.000000	0.000000	3.000000	51.000000	0.000000
21337.426781	0.078819	0.541598	0.042520	73.321083	-4.819439	64.227615	-1.056931	0.000000	2.131622	0.000000	0.000000	0.000000	-0.012620	-0.014409	-0.033774	0.000000	0.000000	3.000000	51.000000	0.000000
21337.430114	0.078819	0.541598	0.042520	73.535751	-4.299137	65.141426	-1.056931	0.000000	2.131622	0.000000	0.000000	0.000000	-0.012620	-0.014409	-0.033774	0.000000	0.000000	3.000000	51.000000	0.000000
21337.433447	0.078819	0.541598	0.042520	73.535751	-4.299137	65.141426	-1.056931	0.000000	2.131622	0.000000	0.000000	0.000000	-0.012620	-0.014409	-0.033774	0.000000	0.000000	3.000000	51.000000	0.000000
21337.436781	0.078819	0.541598	0.042520	73.535751	-4.299137	65.141426	-1.056931	0.000000	2.131622	0.000000	0.000000	0.000000	-0.012620	-0.014409	-0.033774	0.000000	0.000000	3.000000	51.000000	0.000000
21337.440114	0.078619	0.541547	0.042327	73.744583	-3.792046	66.031670	-1.059035	0.000000	2.125993	0.000000	0.000000	0.000000	-0.060175	-0.015377	-0.057966	0.000000	0.000000	3.000000	51.000000	0.000000
21337.443447	0.078619	0.541547	0.042327	73.744583	-3.792046	66.031670	-1.059035	0.000000	2.125993	0.000000	0.000000	0.000000	0.000000	0.000001	0.000000	0.000000	0.000000	3.000000	51.000000	0.000000
21337.446781	0.078619	0.541547	0.042327	73.744583	-3.792046	66.031670	-1.059035	0.000000	2.125993	0.000000	0.000000	0.000000	0.000000	0.000001	0.000000	0.000000	0.000000	3.000000	51.000000	0.000000
21337.450114	0.078619	0.541547	0.042327	73.956779	-3.290685	66.903969	-1.069064	0.000000	2.116332	0.000000	0.000000	0.000000	0.000000	0.000001	0.000000	0.000000	0.000000	3.000000	51.000000	0.000000
21337.453447	0.078619	0.541547	0.042327	73.956779	-3.290685	66.903969	-1.069064	0.000000	2.116332	0.000000	0.000000	0.000000	0.000000	0.000001	0.000000	0.000000	0.000000	3.000000	51.000000	0.000000
21337.456781	0.078490	0.541551	0.042283	73.956779	-3.290685	66.903969	-1.069064	0.000000	2.116332	0.000000	0.000000	0.000000	-0.038527	0.001081	-0.013228	0.000000	0.000000	3.000000	51.000000	0.000000
21337.460114	0.078490	0.541551	0.042283	74.177063	-2.775571	67.796562	-1.069064	0.000000	2.116332	0.000000	0.000000	0.000000	-0.038527	0.001081	-0.013228	0.000000	0.000000	3.000000	51.000000	0.000000
21337.463447	0.078490	0.541551	0.042283	74.177063	-2.775571	67.796562	-1.069064	0.000000	2.116332	0.000000	0.000000	0.000000	-0.038527	0.001081	-0.013228	0.000000	0.000000	3.000000	51.000000	0.000000
21337.466781	0.078490	0.541551	0.042283	74.177063	-2.775571	67.796562	-1.069064	0.000000	2.116332	0.000000	0.000000	0.000000	-0.038527	0.001081	-0.013228	0.000000	0.000000	3.000000	51.000000	0.000000
21337.470114	0.078269	0.541599	0.042267	74.444374	-2.237177	68.735756	-1.075485	0.000000	2.114128	0.000000	0.000000	0.000000	-0.066341	0.014547	-0.004779	0.000000	0.000000	3.000000	51.000000	0.000000
21337.473447	0.078269	0.541599	0.042267	74.444374	-2.237177	68.735756	-1.075485	0.000000	2.114128	0.000000	0.000000	0.000000	0.000001	-0.000009	-0.000000	0.000000	0.000000	3.000000	51.000000	0.000000
21337.476781	0.078269	0.541599	0.042267	74.444374	-2.237177	68.735756	-1.075485	0.000000	2.114128	0.000000	0.000000	0.000000	0.000001	-0.000009	-0.000000	0.000000	0.000000	3.000000	51.000000	0.000000
21337.480114	0.078269	0.541599	0.042267	74.790100	-1.722620	69.656555	-1.086542	0.000000	2.113331	0.000000	0.000000	0.000000	0.000001	-0.000009	-0.000000	0.000000	0.000000	3.000000	51.000000	0.000000
21337.483447	0.078269	0.541599	0.042267	74.790100	-1.722620	69.656555	-1.086542	0.000000	2.113331	0.000000	0.000000	0.000000	0.000001	-0.000009	-0.000000	0.000000	0.000000	3.000000	51.000000	0.000000
21337.486781	0.078192	0.541592	0.042237	74.790100	-1.722620	69.656555	-1.086542	0.000000	2.113331	0.000000	0.000000	0.000000	-0.023233	-0.002060	-0.008753	0.000000	0.000000	3.000000	51.000000	0.000000
21337.490114	0.078192	0.541592	0.042237	75.191521	-1.221422	70.468750	-1.086542	0.000000	2.113331	0.000000	0.000000	0.000000	-0.023233	-0.002060	-0.008753	0.000000	0.000000	3.000000	51.000000	0.000000
21337.493447	0.078192	0.541592	0.042237	75.191521	-1.221422	70.468750	-1.086542	0.000000	2.113331	0.000000	0.000000	0.000000	-0.023233	-0.002060	-0.008753	0.000000	0.000000	3.000000	51.000000	0.000000
21337.496781	0.078192	0.541592	0.042237	75.191521	-1.221422	70.468750	-1.086542	0.000000	2.113331	0.000000	0.000000	0.000000	-0.023233	-0.002060	-0.008753	0.000000	0.000000	3.000000	51.000000	0.000000
21337.500114	0.078145	0.541482	0.042094	75.587402	-0.748981	70.958237	-1.090414	0.000000	2.111872	0.000000	0.000000	0.000000	-0.014042	-0.033017	-0.043172	0.000000	0.000000	3.000000	51.000000	0.000000
21337.503447	0.078145	0.541482	0.042094	75.587402	-0.748981	70.958237	-1.090414	0.000000	2.111872	0.000000	0.000000	0.000000	-0.000001	-0.000008	-0.000000	0.000000	0.000000	3.000000	51.000000	0.000000
21337.506781	0.078145	0.541482	0.042094	75.587402	-0.748981	70.958237	-1.090414	0.000000	2.111872	0.000000	0.000000	0.000000	-0.000001	-0.000008	-0.000000	0.000000	0.000000	3.000000	51.000000	0.000000
21337.510114	0.078145	0.541482	0.042094	75.941383	-0.409495	71.208511	-1.092755	0.000000	2.104677	0.000000	0.000000	0.000000	-0.000001	-0.000008	-0.000000	0.000000	0.000000	3.000000	51.000000	0.000000
21337.513447	0.078145	0.541482	0.042094	75.941383	-0.409495	71.208511	-1.092755	0.000000	2.104677	0.000000	0.000000	0.000000	-0.000001	-0.000008	-0.000000	0.000000	0.000000	3.000000	51.000000	0.000000
21337.516781	0.078104	0.541407	0.041985	75.941383	-0.409495	71.208511	-1.092755	0.000000	2.104677	0.000000	0.000000	0.000000	-0.012363	-0.022695	-0.032452	0.000000	0.000000	3.000000	51.000000	0.000000
21337.520114	0.078104	0.541407	0.041985	76.237450	-0.315559	71.247093	-1.092755	0.000000	2.104677	0.000000	0.000000	0.000000	-0.012363	-0.022695	-0.032452	0.000000	0.000000	3.000000	51.000000	0.000000
21337.523447	0.078104	0.541407	0.041985	76.237450	-0.315559	71.247093	-1.092755	0.000000	2.104677	0.000000	0.000000	0.000000	-0.012363	-0.022695	-0.032452	0.000000	0.000000	3.000000	51.000000	0.000000
21337.526781	0.078104	0.541407	0.041985	76.237450	-0.315559	71.247093	-1.092755	0.000000	2.104677	0.000000	0.000000	0.000000	-0.012363	-0.022695	-0.032452	0.000000	0.000000	3.000000	51.000000	0.000000
21337.530114	0.077998	0.541356	0.041777	76.466393	-0.483107	71.095291	-1.094815	0.000000	2.099268	0.000000	0.000000	0.000000	-0.031625	-0.015366	-0.062533	0.000000	0.000000	3.000000	51.000000	0.000000
21337.533447	0.077998	0.541356	0.041777	76.466393	-0.483107	71.095291	-1.094815	0.000000	2.099268	0.000000	0.000000	0.000000	-0.031625	-0.015366	-0.062533	0.000000	0.000000	3.000000	51.000000	0.000000
21337.536781	0.077998	0.541356	0.041777	76.466393	-0.483107	71.095291	-1.094815	0.000000	2.099268	0.000000	0.000000	0.000000	-0.031625	-0.015366	-0.062533	0.000000	0.000000	3.000000	51.000000	0.000000
21337.540114	0.077998	0.541356	0.041777	76.652580	-0.663958	70.923912	-1.100086	0.000000	2.088846	0.000000	0.000000	0.000000	-0.031625	-0.015366	-0.062533	0.000000	0.000000	3.000000	51.000000	0.000000
21337.543447	0.077961	0.541370	0.041695	76.652580	-0.663958	70.923912	-1.100086	0.000000	2.088846	0.000000	0.000000	0.000000	-0.011100	0.004187	-0.024455	0.000000	0.000000	3.000000	51.000000	0.000000
21337.546781	0.077961	0.541370	0.041695	76.652580	-0.663958	70.923912	-1.100086	0.000000	2.088846	0.000000	0.000000	0.000000	-0.011100	0.004187	-0.024455	0.000000	0.000000	3.000000	51.000000	0.000000
21337.550114	0.077961	0.541370	0.041695	76.800018	-0.797603	70.799828	-1.101936	0.000000	2.084770	0.000000	0.000000	0.000000	-0.011100	0.004187	-0.024455	0.000000	0.000000	3.000000	51.000000	0.000000
21337.553447	0.077958	0.541380	0.041673	76.800018	-0.797603	70.799828	-1.101936	0.000000	2.084770	0.000000	0.000000	0.000000	-0.001051	0.003116	-0.006733	0.000000	0.000000	3.000000	51.000000	0.000000
21337.556781	0.077958	0.541380	0.041673	76.800018	-0.797603	70.799828	-1.101936	0.000000	2.084770	0.000000	0.000000	0.000000	-0.001051	0.003116	-0.006733	0.000000	0.000000	3.000000	51.000000	0.000000
21337.560114	0.077958	0.541380	0.041673	76.909676	-0.893855	70.709648	-1.102111	0.000000	2.083648	0.000000	0.000000	0.000000	-0.001051	0.003116	-0.006733	0.000000	0.000000	3.000000	51.000000	0.000000
21337.563447	0.077958	0.541380	0.041673	76.909676	-0.893855	70.709648	-1.102111	0.000000	2.083648	0.000000	0.000000	0.000000	-0.001051	0.003116	-0.006733	0.000000	0.000000	3.000000	51.000000	0.000000
21337.566781	0.078014	0.541404	0.041724	76.909676	-0.893855	70.709648	-1.102111	0.000000	2.083648	0.000000	0.000000	0.000000	0.016939	0.007201	0.015249	0.000000	0.000000	3.000000	51.000000	0.000000
21337.570114	0.078014	0.541404	0.041724	77.038757	-1.020370	70.576050	-1.102111	0.000000	2.083648	0.000000	0.000000	0.000000	0.016939	0.007201	0.015249	0.000000	0.000000	3.000000	51.000000	0.000000
21337.573447	0.078014	0.541404	0.041724	77.038757	-1.020370	70.576050	-1.102111	0.000000	2.083648	0.000000	0.000000	0.000000	0.016939	0.007201	0.015249	0.000000	0.000000	3.000000	51.000000	0.000000
21337.576781	0.078014	0.541404	0.041724	77.038757	-1.020370	70.576050	-1.102111	0.000000	2.083648	0.000000	0.000000	0.000000	0.016939	0.007201	0.015249	0.000000	0.000000	3.000000	51.000000	0.000000
21337.580114	0.078195	0.541435	0.041796	77.256088	-1.253264	70.339157	-1.099288	0.000000	2.086190	0.000000	0.000000	0.000000	0.054368	0.009241	0.021783	0.000000	0.000000	3.000000	51.000000	0.000000
21337.583447	0.078195	0.541435	0.041796	77.256088	-1.253264	70.339157	-1.099288	0.000000	2.086190	0.000000	0.000000	0.000000	0.054368	0.009241	0.021783	0.000000	0.000000	3.000000	51.000000	0.000000
21337.586781	0.078195	0.541435	0.041796	77.256088	-1.253264	70.339157	-1.099288	0.000000	2.086190	0.000000	0.000000	0.000000	0.054368	0.009241	0.021783	0.000000	0.000000	3.000000	51.000000	0.000000
21337.590114	0.078195	0.541435	0.041796	77.566238	-1.608280	69.990707	-1.090226	0.000000	2.089820	0.000000	0.000000	0.000000	0.054368	0.009241	0.021783	0.000000	0.000000	3.000000	51.000000	0.000000
21337.593447	0.078145	0.541445	0.041781	77.566238	-1.608280	69.990707	-1.090226	0.000000	2.089820	0.000000	0.000000	0.000000	-0.015267	0.003109	-0.004504	0.000000	0.000000	3.000000	51.000000	0.000000
21337.596781	0.078145	0.541445	0.041781	77.566238	-1.608280	69.990707	-1.090226	0.000000	2.089820	0.000000	0.000000	0.000000	-0.015267	0.003109	-0.004504	0.000000	0.000000	3.000000	51.000000	0.000000
21337.600114	0.078145	0.541445	0.041781	77.903152	-2.022065	69.599648	-1.092771	0.000000	2.089070	0.000000	0.000000	0.000000	-0.015267	0.003109	-0.004504	0.000000	0.000000	3.000000	51.000000	0.000000
21337.603447	0.078145	0.541445	0.041781	77.903152	-2.022065	69.599648	-1.092771	0.000000	2.089070	0.000000	0.000000	0.000000	-0.015267	0.003109	-0.004504	0.000000	0.000000	3.000000	51.000000	0.000000
21337.606781	0.078046	0.541456	0.041774	77.903152	-2.022065	69.599648	-1.092771	0.000000	2.089070	0.000000	0.000000	0.000000	-0.029479	0.003129	-0.002284	0.000000	0.000000	3.000000	51.000000	0.000000
21337.610114	0.078046	0.541456	0.041774	78.213104	-2.429220	69.217545	-1.092771	0.000000	2.089070	0.000000	0.000000	0.000000	-0.029479	0.003129	-0.002284	0.000000	0.000000	3.000000	51.000000	0.000000
21337.613447	0.077879	0.541511	0.041791	78.213104	-2.429220	69.217545	-1.092771	0.000000	2.089070	0.000000	0.000000	0.000000	-0.050170	0.016553	0.005042	0.000000	0.000000	3.000000	51.000000	0.000000
21337.616781	0.077879	0.541511	0.041791	78.213104	-2.429220	69.217545	-1.092771	0.000000	2.089070	0.000000	0.000000	0.000000	-0.050170	0.016553	0.005042	0.000000	0.000000	3.000000	51.000000	0.000000
21337.620114	0.077879	0.541511	0.041791	78.482567	-2.804743	68.875916	-1.106045	0.000000	2.089529	0.000000	0.000000	0.000000	-0.050170	0.016553	0.005042	0.000000	0.000000	3.000000	51.000000	0.000000
21337.623447	0.077688	0.541566	0.041811	78.482567	-2.804743	68.875916	-1.106045	0.000000	2.089529	0.000000	0.000000	0.000000	-0.057274	0.016547	0.006130	0.000000	0.000000	3.000000	51.000000	0.000000
21337.626781	0.077688	0.541566	0.041811	78.482567	-2.804743	68.875916	-1.106045	0.000000	2.089529	0.000000	0.000000	0.000000	-0.057274	0.016547	0.006130	0.000000	0.000000	3.000000	51.000000	0.000000
21337.630114	0.077688	0.541566	0.041811	78.704765	-3.127913	68.582664	-1.115591	0.000000	2.090551	0.000000	0.000000	0.000000	-0.057274	0.016547	0.006130	0.000000	0.000000	3.000000	51.000000	0.000000
21337.633447	0.077688	0.541566	0.041811	78.704765	-3.127913	68.582664	-1.115591	0.000000	2.090551	0.000000	0.000000	0.000000	-0.057274	0.016547	0.006130	0.000000	0.000000	3.000000	51.000000	0.000000
21337.636781	0.077480	0.541628	0.041875	78.704765	-3.127913	68.582664	-1.115591	0.000000	2.090551	0.000000	0.000000	0.000000	-0.062506	0.018610	0.019311	0.000000	0.000000	3.000000	51.000000	0.000000
21337.640114	0.077480	0.541628	0.041875	78.887535	-3.402935	68.323944	-1.115591	0.000000	2.090551	0.000000	0.000000	0.000000	-0.062506	0.018610	0.019311	0.000000	0.000000	3.000000	51.000000	0.000000
21337.643447	0.077480	0.541628	0.041875	78.887535	-3.402935	68.323944	-1.115591	0.000000	2.090551	0.000000	0.000000	0.000000	-0.062506	0.018610	0.019311	0.000000	0.000000	3.000000	51.000000	0.000000
21337.646781	0.077480	0.541628	0.041875	78.887535	-3.402935	68.323944	-1.115591	0.000000	2.090551	0.000000	0.000000	0.000000	-0.062506	0.018610	0.019311	0.000000	0.000000	3.000000	51.000000	0.000000
21337.650114	0.077449	0.541731	0.041990	79.027718	-3.612418	68.118744	-1.126009	0.000000	2.093769	0.000000	0.000000	0.000000	-0.009218	0.030977	0.034405	0.000000	0.000000	3.000000	51.000000	0.000000
21337.653447	0.077449	0.541731	0.041990	79.027718	-3.612418	68.118744	-1.126009	0.000000	2.093769	0.000000	0.000000	0.000000	-0.009218	0.030977	0.034405	0.000000	0.000000	3.000000	51.000000	0.000000
21337.656781	0.077449	0.541731	0.041990	79.027718	-3.612418	68.118744	-1.126009	0.000000	2.093769	0.000000	0.000000	0.000000	-0.009218	0.030977	0.034405	0.000000	0.000000	3.000000	51.000000	0.000000
21337.660114	0.077449	0.541731	0.041990	79.126991	-3.773557	67.951645	-1.127545	0.000000	2.099504	0.000000	0.000000	0.000000	-0.009218	0.030977	0.034405	0.000000	0.000000	3.000000	51.000000	0.000000
21337.663447	0.077482	0.541755	0.042045	79.126991	-3.773557	67.951645	-1.127545	0.000000	2.099504	0.000000	0.000000	0.000000	0.009821	0.007203	0.016360	0.000000	0.000000	3.000000	51.000000	0.000000
21337.666781	0.077482	0.541755	0.042045	79.126991	-3.773557	67.951645	-1.127545	0.000000	2.099504	0.000000	0.000000	0.000000	0.009821	0.007203	0.016360	0.000000	0.000000	3.000000	51.000000	0.000000
21337.670114	0.077482	0.541755	0.042045	79.199280	-3.892362	67.833160	-1.125908	0.000000	2.102230	0.000000	0.000000	0.000000	0.009821	0.007203	0.016360	0.000000	0.000000	3.000000	51.000000	0.000000
21337.673447	0.077482	0.541755	0.042045	79.199280	-3.892362	67.833160	-1.125908	0.000000	2.102230	0.000000	0.000000	0.000000	0.009821	0.007203	0.016360	0.000000	0.000000	3.000000	51.000000	0.000000
21337.676781	0.077485	0.541772	0.042062	79.199280	-3.892362	67.833160	-1.125908	0.000000	2.102230	0.000000	0.000000	0.000000	0.000830	0.005178	0.005365	0.000000	0.000000	3.000000	51.000000	0.000000
21337.680114	0.077485	0.541772	0.042062	79.249748	-3.990175	67.738548	-1.125908	0.000000	2.102230	0.000000	0.000000	0.000000	0.000830	0.005178	0.005365	0.000000	0.000000	3.000000	51.000000	0.000000
21337.683447	0.077485	0.541772	0.042062	79.249748	-3.990175	67.738548	-1.125908	0.000000	2.102230	0.000000	0.000000	0.000000	0.000830	0.005178	0.005365	0.000000	0.000000	3.000000	51.000000	0.000000
21337.686781	0.077485	0.541772	0.042062	79.249748	-3.990175	67.738548	-1.125908	0.000000	2.102230	0.000000	0.000000	0.000000	0.000830	0.005178	0.005365	0.000000	0.000000	3.000000	51.000000	0.000000
21337.690114	0.077384	0.541738	0.042041	79.288857	-4.061716	67.671394	-1.125770	0.000000	2.103124	0.000000	0.000000	0.000000	-0.030101	-0.010353	-0.006318	0.000000	0.000000	3.000000	51.000000	0.000000
21337.693447	0.077384	0.541738	0.042041	79.288857	-4.061716	67.671394	-1.125770	0.000000	2.103124	0.000000	0.000000	0.000000	-0.030101	-0.010353	-0.006318	0.000000	0.000000	3.000000	51.000000	0.000000
21337.696781	0.077384	0.541738	0.042041	79.288857	-4.061716	67.671394	-1.125770	0.000000	2.103124	0.000000	0.000000	0.000000	-0.030101	-0.010353	-0.006318	0.000000	0.000000	3.000000	51.000000	0.000000
21337.700114	0.077384	0.541738	0.042041	79.315216	-4.108593	67.635368	-1.130787	0.000000	2.102072	0.000000	0.000000	0.000000	-0.030101	-0.010353	-0.006318	0.000000	0.000000	3.000000	51.000000	0.000000
21337.703447	0.077279	0.541642	0.041989	79.315216	-4.108593	67.635368	-1.130787	0.000000	2.102072	0.000000	0.000000	0.000000	-0.031549	-0.028930	-0.015691	0.000000	0.000000	3.000000	51.000000	0.000000
21337.706781	0.077279	0.541642	0.041989	79.315216	-4.108593	67.635368	-1.130787	0.000000	2.102072	0.000000	0.000000	0.000000	-0.031549	-0.028930	-0.015691	0.000000	0.000000	3.000000	51.000000	0.000000
21337.710114	0.077279	0.541642	0.041989	79.336571	-4.142746	67.608917	-1.136045	0.000000	2.099456	0.000000	0.000000	0.000000	-0.031549	-0.028930	-0.015691	0.000000	0.000000	3.000000	51.000000	0.000000
21337.713447	0.077279	0.541642	0.041989	79.336571	-4.142746	67.608917	-1.136045	0.000000	2.099456	0.000000	0.000000	0.000000	-0.031549	-0.028930	-0.015691	0.000000	0.000000	3.000000	51.000000	0.000000
21337.716781	0.077165	0.541521	0.041879	79.336571	-4.142746	67.608917	-1.136045	0.000000	2.099456	0.000000	0.000000	0.000000	-0.034245	-0.036125	-0.033177	0.000000	0.000000	3.000000	51.000000	0.000000
21337.720114	0.077165	0.541521	0.041879	79.357925	-4.171577	67.582352	-1.136045	0.000000	2.099456	0.000000	0.000000	0.000000	-0.034245	-0.036125	-0.033177	0.000000	0.000000	3.000000	51.000000	0.000000
21337.723447	0.077165	0.541521	0.041879	79.357925	-4.171577	67.582352	-1.136045	0.000000	2.099456	0.000000	0.000000	0.000000	-0.034245	-0.036125	-0.033177	0.000000	0.000000	3.000000	51.000000	0.000000
21337.726781	0.077165	0.541521	0.041879	79.357925	-4.171577	67.582352	-1.136045	0.000000	2.099456	0.000000	0.000000	0.000000	-0.034245	-0.036125	-0.033177	0.000000	0.000000	3.000000	51.000000	0.000000
21337.730114	0.077176	0.541325	0.041634	79.372810	-4.191421	67.554901	-1.141753	0.000000	2.093927	0.000000	0.000000	0.000000	0.003200	-0.058799	-0.073380	0.000000	0.000000	3.000000	51.000000	0.000000
21337.733447	0.077176	0.541325	0.041634	79.372810	-4.191421	67.554901	-1.141753	0.000000	2.093927	0.000000	0.000000	0.000000	0.003200	-0.058799	-0.073380	0.000000	0.000000	3.000000	51.000000	0.000000
21337.736781	0.077176	0.541325	0.041634	79.372810	-4.191421	67.554901	-1.141753	0.000000	2.093927	0.000000	0.000000	0.000000	0.003200	-0.058799	-0.073380	0.000000	0.000000	3.000000	51.000000	0.000000
21337.740114	0.077176	0.541325	0.041634	79.376434	-4.236994	67.488281	-1.141219	0.000000	2.081697	0.000000	0.000000	0.000000	0.003200	-0.058799	-0.073380	0.000000	0.000000	3.000000	51.000000	0.000000
21337.743447	0.077241	0.541291	0.041587	79.376434	-4.236994	67.488281	-1.141219	0.000000	2.081697	0.000000	0.000000	0.000000	0.019651	-0.010314	-0.014043	0.000000	0.000000	3.000000	51.000000	0.000000
21337.746781	0.077241	0.541291	0.041587	79.376434	-4.236994	67.488281	-1.141219	0.000000	2.081697	0.000000	0.000000	0.000000	0.019651	-0.010314	-0.014043	0.000000	0.000000	3.000000	51.000000	0.000000
21337.750114	0.077241	0.541291	0.041587	79.367363	-4.393639	67.277863	-1.137944	0.000000	2.079356	0.000000	0.000000	0.000000	0.019651	-0.010314	-0.014043	0.000000	0.000000	3.000000	51.000000	0.000000
21337.753447	0.077241	0.541291	0.041587	79.367363	-4.393639	67.277863	-1.137944	0.000000	2.079356	0.000000	0.000000	0.000000	0.019651	-0.010314	-0.014043	0.000000	0.000000	3.000000	51.000000	0.000000
21337.756781	0.077312	0.541291	0.041576	79.367363	-4.393639	67.277863	-1.137944	0.000000	2.079356	0.000000	0.000000	0.000000	0.021308	0.000003	-0.003302	0.000000	0.000000	3.000000	51.000000	0.000000
21337.760114	0.077312	0.541291	0.041576	79.344330	-4.685545	66.899422	-1.137944	0.000000	2.079356	0.000000	0.000000	0.000000	0.021308	0.000003	-0.003302	0.000000	0.000000	3.000000	51.000000	0.000000
21337.763447	0.077312	0.541291	0.041576	79.344330	-4.685545	66.899422	-1.137944	0.000000	2.079356	0.000000	0.000000	0.000000	0.021308	0.000003	-0.003302	0.000000	0.000000	3.000000	51.000000	0.000000
21337.766781	0.077312	0.541291	0.041576	79.344330	-4.685545	66.899422	-1.137944	0.000000	2.079356	0.000000	0.000000	0.000000	0.021308	0.000003	-0.003302	0.000000	0.000000	3.000000	51.000000	0.000000
21337.770114	0.077343	0.541352	0.041773	79.318321	-4.970990	66.534782	-1.134393	0.000000	2.078806	0.000000	0.000000	0.000000	0.009171	0.018479	0.059167	0.000000	0.000000	3.000000	51.000000	0.000000
21337.773447	0.077343	0.541352	0.041773	79.318321	-4.970990	66.534782	-1.134393	0.000000	2.078806	0.000000	0.000000	0.000000	0.009171	0.018479	0.059167	0.000000	0.000000	3.000000	51.000000	0.000000
21337.776781	0.077343	0.541352	0.041773	79.318321	-4.970990	66.534782	-1.134393	0.000000	2.078806	0.000000	0.000000	0.000000	0.009171	0.018479	0.059167	0.000000	0.000000	3.000000	51.000000	0.000000
21337.780114	0.077343	0.541352	0.041773	79.300674	-5.148136	66.309525	-1.132864	0.000000	2.088667	0.000000	0.000000	0.000000	0.009171	0.018479	0.059167	0.000000	0.000000	3.000000	51.000000	0.000000
21337.783447	0.077334	0.541383	0.041876	79.300674	-5.148136	66.309525	-1.132864	0.000000	2.088667	0.000000	0.000000	0.000000	-0.002524	0.009254	0.030680	0.000000	0.000000	3.000000	51.000000	0.000000
21337.786781	0.077334	0.541383	0.041876	79.300674	-5.148136	66.309525	-1.132864	0.000000	2.088667	0.000000	0.000000	0.000000	-0.002524	0.009254	0.030680	0.000000	0.000000	3.000000	51.000000	0.000000
21337.790114	0.077334	0.541383	0.041876	79.288872	-5.178972	66.263428	-1.133285	0.000000	2.093781	0.000000	0.000000	0.000000	-0.002524	0.009254	0.030680	0.000000	0.000000	3.000000	51.000000	0.000000
21337.793447	0.077334	0.541383	0.041876	79.288872	-5.178972	66.263428	-1.133285	0.000000	2.093781	0.000000	0.000000	0.000000	-0.002524	0.009254	0.030680	0.000000	0.000000	3.000000	51.000000	0.000000
21337.796781	0.077367	0.541407	0.041930	79.288872	-5.178972	66.263428	-1.133285	0.000000	2.093781	0.000000	0.000000	0.000000	0.009816	0.007188	0.016371	0.000000	0.000000	3.000000	51.000000	0.000000
21337.800114	0.077367	0.541407	0.041930	79.282791	-5.170961	66.271545	-1.133285	0.000000	2.093781	0.000000	0.000000	0.000000	0.009816	0.007188	0.016371	0.000000	0.000000	3.000000	51.000000	0.000000
21337.803447	0.077367	0.541407	0.041930	79.282791	-5.170961	66.271545	-1.133285	0.000000	2.093781	0.000000	0.000000	0.000000	0.009816	0.007188	0.016371	0.000000	0.000000	3.000000	51.000000	0.000000
21337.806781	0.077367	0.541407	0.041930	79.282791	-5.170961	66.271545	-1.133285	0.000000	2.093781	0.000000	0.000000	0.000000	0.009816	0.007188	0.016371	0.000000	0.000000	3.000000	51.000000	0.000000
21337.810114	0.077371	0.541497	0.041957	79.276718	-5.162981	66.279678	-1.131649	0.000000	2.096509	0.000000	0.000000	0.000000	0.001240	0.026879	0.008008	0.000000	0.000000	3.000000	51.000000	0.000000
21337.813447	0.077371	0.541497	0.041957	79.276718	-5.162981	66.279678	-1.131649	0.000000	2.096509	0.000000	0.000000	0.000000	0.001240	0.026879	0.008008	0.000000	0.000000	3.000000	51.000000	0.000000
21337.816781	0.077371	0.541497	0.041957	79.276718	-5.162981	66.279678	-1.131649	0.000000	2.096509	0.000000	0.000000	0.000000	0.001240	0.026879	0.008008	0.000000	0.000000	3.000000	51.000000	0.000000
21337.820114	0.077371	0.541497	0.041957	79.273666	-5.156263	66.283737	-1.131442	0.000000	2.097844	0.000000	0.000000	0.000000	0.001240	0.026879	0.008008	0.000000	0.000000	3.000000	51.000000	0.000000
21337.823447	0.077394	0.541524	0.041949	79.273666	-5.156263	66.283737	-1.131442	0.000000	2.097844	0.000000	0.000000	0.000000	0.006898	0.008280	-0.002468	0.000000	0.000000	3.000000	51.000000	0.000000
21337.826781	0.077394	0.541524	0.041949	79.273666	-5.156263	66.283737	-1.131442	0.000000	2.097844	0.000000	0.000000	0.000000	0.006898	0.008280	-0.002468	0.000000	0.000000	3.000000	51.000000	0.000000
21337.830114	0.077394	0.541524	0.041949	79.276718	-5.160264	66.279686	-1.130293	0.000000	2.097433	0.000000	0.000000	0.000000	0.006898	0.008280	-0.002468	0.000000	0.000000	3.000000	51.000000	0.000000
21337.833447	0.077394	0.541524	0.041949	79.276718	-5.160264	66.279686	-1.130293	0.000000	2.097433	0.000000	0.000000	0.000000	0.006898	0.008280	-0.002468	0.000000	0.000000	3.000000	51.000000	0.000000
21337.836781	0.077408	0.541528	0.041882	79.276718	-5.160264	66.279686	-1.130293	0.000000	2.097433	0.000000	0.000000	0.000000	0.004186	0.001081	-0.019939	0.000000	0.000000	3.000000	51.000000	0.000000
21337.840114	0.077408	0.541528	0.041882	79.279770	-5.158813	66.275642	-1.130293	0.000000	2.097433	0.000000	0.000000	0.000000	0.004186	0.001081	-0.019939	0.000000	0.000000	3.000000	51.000000	0.000000
21337.843447	0.077408	0.541528	0.041882	79.279770	-5.158813	66.275642	-1.130293	0.000000	2.097433	0.000000	0.000000	0.000000	0.004186	0.001081	-0.019939	0.000000	0.000000	3.000000	51.000000	0.000000
21337.846781	0.077408	0.541528	0.041882	79.279770	-5.158813	66.275642	-1.130293	0.000000	2.097433	0.000000	0.000000	0.000000	0.004186	0.001081	-0.019939	0.000000	0.000000	3.000000	51.000000	0.000000
21337.850114	0.077442	0.541442	0.041785	79.288872	-5.168096	66.263428	-1.129595	0.000000	2.094110	0.000000	0.000000	0.000000	0.010048	-0.025810	-0.029050	0.000000	0.000000	3.000000	51.000000	0.000000
21337.853447	0.077442	0.541442	0.041785	79.288872	-5.168096	66.263428	-1.129595	0.000000	2.094110	0.000000	0.000000	0.000000	0.010048	-0.025810	-0.029050	0.000000	0.000000	3.000000	51.000000	0.000000
21337.856781	0.077442	0.541442	0.041785	79.288872	-5.168096	66.263428	-1.129595	0.000000	2.094110	0.000000	0.000000	0.000000	0.010048	-0.025810	-0.029050	0.000000	0.000000	3.000000	51.000000	0.000000
21337.860114	0.077442	0.541442	0.041785	79.301033	-5.178667	66.247139	-1.127920	0.000000	2.089268	0.000000	0.000000	0.000000	0.010048	-0.025810	-0.029050	0.000000	0.000000	3.000000	51.000000	0.000000
21337.863447	0.077484	0.541380	0.041747	79.301033	-5.178667	66.247139	-1.127920	0.000000	2.089268	0.000000	0.000000	0.000000	0.012756	-0.018592	-0.011582	0.000000	0.000000	3.000000	51.000000	0.000000
21337.866781	0.077484	0.541380	0.041747	79.301033	-5.178667	66.247139	-1.127920	0.000000	2.089268	0.000000	0.000000	0.000000	0.012756	-0.018592	-0.011582	0.000000	0.000000	3.000000	51.000000	0.000000
21337.870114	0.077484	0.541380	0.041747	79.313179	-5.186553	66.230797	-1.125794	0.000000	2.087338	0.000000	0.000000	0.000000	0.012756	-0.018592	-0.011582	0.000000	0.000000	3.000000	51.000000	0.000000
21337.873447	0.077484	0.541380	0.041747	79.313179	-5.186553	66.230797	-1.125794	0.000000	2.087338	0.000000	0.000000	0.000000	0.012756	-0.018592	-0.011582	0.000000	0.000000	3.000000	51.000000	0.000000
21337.876781	0.077544	0.541311	0.041664	79.313179	-5.186553	66.230797	-1.125794	0.000000	2.087338	0.000000	0.000000	0.000000	0.017976	-0.020631	-0.024796	0.000000	0.000000	3.000000	51.000000	0.000000
21337.880114	0.077544	0.541311	0.041664	79.320709	-5.219261	66.185089	-1.125794	0.000000	2.087338	0.000000	0.000000	0.000000	0.017976	-0.020631	-0.024796	0.000000	0.000000	3.000000	51.000000	0.000000
21337.883447	0.077544	0.541311	0.041664	79.320709	-5.219261	66.185089	-1.125794	0.000000	2.087338	0.000000	0.000000	0.000000	0.017976	-0.020631	-0.024796	0.000000	0.000000	3.000000	51.000000	0.000000
21337.886781	0.077544	0.541311	0.041664	79.320709	-5.219261	66.185089	-1.125794	0.000000	2.087338	0.000000	0.000000	0.000000	0.017976	-0.020631	-0.024796	0.000000	0.000000	3.000000	51.000000	0.000000
21337.890114	0.077667	0.541191	0.041517	79.322441	-5.347097	66.014252	-1.122798	0.000000	2.083205	0.000000	0.000000	0.000000	0.036771	-0.036086	-0.044236	0.000000	0.000000	3.000000	51.000000	0.000000
21337.893447	0.077667	0.541191	0.041517	79.322441	-5.347097	66.014252	-1.122798	0.000000	2.083205	0.000000	0.000000	0.000000	0.036771	-0.036086	-0.044236	0.000000	0.000000	3.000000	51.000000	0.000000
21337.896781	0.077667	0.541191	0.041517	79.322441	-5.347097	66.014252	-1.122798	0.000000	2.083205	0.000000	0.000000	0.000000	0.036771	-0.036086	-0.044236	0.000000	0.000000	3.000000	51.000000	0.000000
21337.900114	0.077667	0.541191	0.041517	79.316177	-5.602250	65.676796	-1.116670	0.000000	2.075832	0.000000	0.000000	0.000000	0.036771	-0.036086	-0.044236	0.000000	0.000000	3.000000	51.000000	0.000000
21337.903447	0.077729	0.541167	0.041447	79.316177	-5.602250	65.676796	-1.116670	0.000000	2.075832	0.000000	0.000000	0.000000	0.018581	-0.007198	-0.020798	0.000000	0.000000	3.000000	51.000000	0.000000
21337.906781	0.077729	0.541167	0.041447	79.316177	-5.602250	65.676796	-1.116670	0.000000	2.075832	0.000000	0.000000	0.000000	0.018581	-0.007198	-0.020798	0.000000	0.000000	3.000000	51.000000	0.000000
21337.910114	0.077729	0.541167	0.041447	79.300903	-5.946143	65.227875	-1.113573	0.000000	2.072366	0.000000	0.000000	0.000000	0.018581	-0.007198	-0.020798	0.000000	0.000000	3.000000	51.000000	0.000000
21337.913447	0.077729	0.541167	0.041447	79.300903	-5.946143	65.227875	-1.113573	0.000000	2.072366	0.000000	0.000000	0.000000	0.018581	-0.007198	-0.020798	0.000000	0.000000	3.000000	51.000000	0.000000
21337.916781	0.077791	0.541115	0.041383	79.300903	-5.946143	65.227875	-1.113573	0.000000	2.072366	0.000000	0.000000	0.000000	0.018786	-0.015464	-0.019444	0.000000	0.000000	3.000000	51.000000	0.000000
21337.920114	0.077791	0.541115	0.041383	79.283508	-6.364026	64.684738	-1.113573	0.000000	2.072366	0.000000	0.000000	0.000000	0.018786	-0.015464	-0.019444	0.000000	0.000000	3.000000	51.000000	0.000000
21337.923447	0.077791	0.541115	0.041383	79.283508	-6.364026	64.684738	-1.113573	0.000000	2.072366	0.000000	0.000000	0.000000	0.018786	-0.015464	-0.019444	0.000000	0.000000	3.000000	51.000000	0.000000
21337.926781	0.077791	0.541115	0.041383	79.283508	-6.364026	64.684738	-1.113573	0.000000	2.072366	0.000000	0.000000	0.000000	0.018786	-0.015464	-0.019444	0.000000	0.000000	3.000000	51.000000	0.000000
21337.930114	0.077946	0.541047	0.041285	79.256805	-6.856253	64.040916	-1.110442	0.000000	2.069125	0.000000	0.000000	0.000000	0.046339	-0.020596	-0.029261	0.000000	0.000000	3.000000	51.000000	0.000000
21337.933447	0.077946	0.541047	0.041285	79.256805	-6.856253	64.040916	-1.110442	0.000000	2.069125	0.000000	0.000000	0.000000	0.046339	-0.020596	-0.029261	0.000000	0.000000	3.000000	51.000000	0.000000
21337.936781	0.077946	0.541047	0.041285	79.256805	-6.856253	64.040916	-1.110442	0.000000	2.069125	0.000000	0.000000	0.000000	0.046339	-0.020596	-0.029261	0.000000	0.000000	3.000000	51.000000	0.000000
21337.940114	0.077946	0.541047	0.041285	79.217964	-7.460639	63.257530	-1.102719	0.000000	2.064249	0.000000	0.000000	0.000000	0.046339	-0.020596	-0.029261	0.000000	0.000000	3.000000	51.000000	0.000000
21337.943447	0.078010	0.541040	0.041234	79.217964	-7.460639	63.257530	-1.102719	0.000000	2.064249	0.000000	0.000000	0.000000	0.019402	-0.002047	-0.015440	0.000000	0.000000	3.000000	51.000000	0.000000
21337.946781	0.078010	0.541040	0.041234	79.217964	-7.460639	63.257530	-1.102719	0.000000	2.064249	0.000000	0.000000	0.000000	0.019402	-0.002047	-0.015440	0.000000	0.000000	3.000000	51.000000	0.000000
21337.950114	0.078010	0.541040	0.041234	79.166206	-8.165391	62.338291	-1.099485	0.000000	2.061675	0.000000	0.000000	0.000000	0.019402	-0.002047	-0.015440	0.000000	0.000000	3.000000	51.000000	0.000000
21337.953447	0.078010	0.541040	0.041234	79.166206	-8.165391	62.338291	-1.099485	0.000000	2.061675	0.000000	0.000000	0.000000	0.019402	-0.002047	-0.015440	0.000000	0.000000	3.000000	51.000000	0.000000
21337.956781	0.078058	0.541040	0.041226	79.166206	-8.165391	62.338291	-1.099485	0.000000	2.061675	0.000000	0.000000	0.000000	0.014196	-0.000009	-0.002223	0.000000	0.000000	3.000000	51.000000	0.000000
21337.960114	0.078058	0.541040	0.041226	79.104530	-8.961460	61.298470	-1.099485	0.000000	2.061675	0.000000	0.000000	0.000000	0.014196	-0.000009	-0.002223	0.000000	0.000000	3.000000	51.000000	0.000000
21337.963447	0.078058	0.541040	0.041226	79.104530	-8.961460	61.298470	-1.099485	0.000000	2.061675	0.000000	0.000000	0.000000	0.014196	-0.000009	-0.002223	0.000000	0.000000	3.000000	51.000000	0.000000
21337.966781	0.078058	0.541040	0.041226	79.104530	-8.961460	61.298470	-1.099485	0.000000	2.061675	0.000000	0.000000	0.000000	0.014196	-0.000009	-0.002223	0.000000	0.000000	3.000000	51.000000	0.000000
21337.970114	0.078152	0.541067	0.041207	79.033081	-9.796038	60.211056	-1.097119	0.000000	2.061305	0.000000	0.000000	0.000000	0.028180	0.008267	-0.005807	0.000000	0.000000	3.000000	51.000000	0.000000
21337.973447	0.078152	0.541067	0.041207	79.033081	-9.796038	60.211056	-1.097119	0.000000	2.061305	0.000000	0.000000	0.000000	0.028180	0.008267	-0.005807	0.000000	0.000000	3.000000	51.000000	0.000000
21337.976781	0.078152	0.541067	0.041207	79.033081	-9.796038	60.211056	-1.097119	0.000000	2.061305	0.000000	0.000000	0.000000	0.028180	0.008267	-0.005807	0.000000	0.000000	3.000000	51.000000	0.000000
21337.980114	0.078152	0.541067	0.041207	78.955963	-10.645319	59.097031	-1.092422	0.000000	2.060337	0.000000	0.000000	0.000000	0.028180	0.008267	-0.005807	0.000000	0.000000	3.000000	51.000000	0.000000
21337.983447	0.078202	0.541085	0.041217	78.955963	-10.645319	59.097031	-1.092422	0.000000	2.060337	0.000000	0.000000	0.000000	0.015036	0.005152	0.003149	0.000000	0.000000	3.000000	51.000000	0.000000
21337.986781	0.078202	0.541085	0.041217	78.955963	-10.645319	59.097031	-1.092422	0.000000	2.060337	0.000000	0.000000	0.000000	0.015036	0.005152	0.003149	0.000000	0.000000	3.000000	51.000000	0.000000
21337.990114	0.078202	0.541085	0.041217	78.880165	-11.433457	58.058781	-1.089916	0.000000	2.060862	0.000000	0.000000	0.000000	0.015036	0.005152	0.003149	0.000000	0.000000	3.000000	51.000000	0.000000
21337.993447	0.078202	0.541085	0.041217	78.880165	-11.433457	58.058781	-1.089916	0.000000	2.060862	0.000000	0.000000	0.000000	0.015036	0.005152	0.003149	0.000000	0.000000	3.000000	51.000000	0.000000
21337.996781	0.078252	0.541102	0.041228	78.880165	-11.433457	58.058781	-1.089916	0.000000	2.060862	0.000000	0.000000	0.000000	0.015040	0.005165	0.003146	0.000000	0.000000	3.000000	51.000000	0.000000
21338.000114	0.078252	0.541102	0.041228	78.823997	-12.019043	57.287777	-1.089916	0.000000	2.060862	0.000000	0.000000	0.000000	0.015040	0.005165	0.003146	0.000000	0.000000	3.000000	51.000000	0.000000
21338.003447	0.078252	0.541102	0.041228	78.823997	-12.019043	57.287777	-1.089916	0.000000	2.060862	0.000000	0.000000	0.000000	0.015040	0.005165	0.003146	0.000000	0.000000	3.000000	51.000000	0.000000
21338.006781	0.078252	0.541102	0.041228	78.823997	-12.019043	57.287777	-1.089916	0.000000	2.060862	0.000000	0.000000	0.000000	0.015040	0.005165	0.003146	0.000000	0.000000	3.000000	51.000000	0.000000
21338.010114	0.078324	0.541047	0.041226	78.794228	-12.386371	56.801502	-1.087409	0.000000	2.061386	0.000000	0.000000	0.000000	0.021721	-0.016537	-0.000628	0.000000	0.000000	3.000000	51.000000	0.000000
21338.013447	0.078324	0.541047	0.041226	78.794228	-12.386371	56.801502	-1.087409	0.000000	2.061386	0.000000	0.000000	0.000000	-0.000001	0.000003	0.000000	0.000000	0.000000	3.000000	51.000000	0.000000
21338.016781	0.078324	0.541047	0.041226	78.794228	-12.386371	56.801502	-1.087409	0.000000	2.061386	0.000000	0.000000	0.000000	-0.000001	0.000003	0.000000	0.000000	0.000000	3.000000	51.000000	0.000000
21338.020114	0.078324	0.541047	0.041226	78.787270	-12.522835	56.621899	-1.083789	0.000000	2.061281	0.000000	0.000000	0.000000	-0.000001	0.000003	0.000000	0.000000	0.000000	3.000000	51.000000	0.000000
21338.023447	0.078324	0.541047	0.041226	78.787270	-12.522835	56.621899	-1.083789	0.000000	2.061281	0.000000	0.000000	0.000000	-0.000001	0.000003	0.000000	0.000000	0.000000	3.000000	51.000000	0.000000
21338.026781	0.078346	0.541002	0.041209	78.787270	-12.522835	56.621899	-1.083789	0.000000	2.061281	0.000000	0.000000	0.000000	0.006465	-0.013418	-0.005134	0.000000	0.000000	3.000000	51.000000	0.000000
21338.030114	0.078346	0.541002	0.041209	78.795418	-12.543244	56.596603	-1.083789	0.000000	2.061281	0.000000	0.000000	0.000000	0.006465	-0.013418	-0.005134	0.000000	0.000000	3.000000	51.000000	0.000000
21338.033447	0.078346	0.541002	0.041209	78.795418	-12.543244	56.596603	-1.083789	0.000000	2.061281	0.000000	0.000000	0.000000	0.006465	-0.013418	-0.005134	0.000000	0.000000	3.000000	51.000000	0.000000
21338.036781	0.078346	0.541002	0.041209	78.795418	-12.543244	56.596603	-1.083789	0.000000	2.061281	0.000000	0.000000	0.000000	0.006465	-0.013418	-0.005134	0.000000	0.000000	3.000000	51.000000	0.000000
21338.040114	0.078367	0.540857	0.041187	78.803619	-12.566442	56.571270	-1.082712	0.000000	2.060426	0.000000	0.000000	0.000000	0.006261	-0.043385	-0.006445	0.000000	0.000000	3.000000	51.000000	0.000000
21338.043447	0.078367	0.540857	0.041187	78.803619	-12.566442	56.571270	-1.082712	0.000000	2.060426	0.000000	0.000000	0.000000	0.006261	-0.043385	-0.006445	0.000000	0.000000	3.000000	51.000000	0.000000
21338.046781	0.078367	0.540857	0.041187	78.803619	-12.566442	56.571270	-1.082712	0.000000	2.060426	0.000000	0.000000	0.000000	0.006261	-0.043385	-0.006445	0.000000	0.000000	3.000000	51.000000	0.000000
21338.050114	0.078367	0.540857	0.041187	78.809402	-12.578012	56.559441	-1.081668	0.000000	2.059352	0.000000	0.000000	0.000000	0.006261	-0.043385	-0.006445	0.000000	0.000000	3.000000	51.000000	0.000000
21338.053447	0.078368	0.540802	0.041196	78.809402	-12.578012	56.559441	-1.081668	0.000000	2.059352	0.000000	0.000000	0.000000	0.000426	-0.016557	0.002708	0.000000	0.000000	3.000000	51.000000	0.000000
21338.056781	0.078368	0.540802	0.041196	78.809402	-12.578012	56.559441	-1.081668	0.000000	2.059352	0.000000	0.000000	0.000000	0.000426	-0.016557	0.002708	0.000000	0.000000	3.000000	51.000000	0.000000
21338.060114	0.078368	0.540802	0.041196	78.818153	-12.598145	56.541691	-1.081597	0.000000	2.059803	0.000000	0.000000	0.000000	0.000426	-0.016557	0.002708	0.000000	0.000000	3.000000	51.000000	0.000000
21338.063447	0.078368	0.540802	0.041196	78.818153	-12.598145	56.541691	-1.081597	0.000000	2.059803	0.000000	0.000000	0.000000	0.000426	-0.016557	0.002708	0.000000	0.000000	3.000000	51.000000	0.000000
21338.066781	0.078343	0.540730	0.041191	78.818153	-12.598145	56.541691	-1.081597	0.000000	2.059803	0.000000	0.000000	0.000000	-0.007517	-0.021679	-0.001555	0.000000	0.000000	3.000000	51.000000	0.000000
21338.070114	0.078343	0.540730	0.041191	78.823402	-12.618324	56.522194	-1.081597	0.000000	2.059803	0.000000	0.000000	0.000000	-0.007517	-0.021679	-0.001555	0.000000	0.000000	3.000000	51.000000	0.000000
21338.073447	0.078343	0.540730	0.041191	78.823402	-12.618324	56.522194	-1.081597	0.000000	2.059803	0.000000	0.000000	0.000000	-0.007517	-0.021679	-0.001555	0.000000	0.000000	3.000000	51.000000	0.000000
21338.076781	0.078343	0.540730	0.041191	78.823402	-12.618324	56.522194	-1.081597	0.000000	2.059803	0.000000	0.000000	0.000000	-0.007517	-0.021679	-0.001555	0.000000	0.000000	3.000000	51.000000	0.000000
21338.080114	0.078300	0.540564	0.041225	78.835037	-12.644332	56.498451	-1.082850	0.000000	2.059544	0.000000	0.000000	0.000000	-0.012923	-0.049628	0.010336	0.000000	0.000000	3.000000	51.000000	0.000000
21338.083447	0.078300	0.540564	0.041225	78.835037	-12.644332	56.498451	-1.082850	0.000000	2.059544	0.000000	0.000000	0.000000	-0.012923	-0.049628	0.010336	0.000000	0.000000	3.000000	51.000000	0.000000
21338.086781	0.078300	0.540564	0.041225	78.835037	-12.644332	56.498451	-1.082850	0.000000	2.059544	0.000000	0.000000	0.000000	-0.012923	-0.049628	0.010336	0.000000	0.000000	3.000000	51.000000	0.000000
21338.090114	0.078300	0.540564	0.041225	78.846703	-12.667690	56.474651	-1.085004	0.000000	2.061266	0.000000	0.000000	0.000000	-0.012923	-0.049628	0.010336	0.000000	0.000000	3.000000	51.000000	0.000000
21338.093447	0.078296	0.540447	0.041203	78.846703	-12.667690	56.474651	-1.085004	0.000000	2.061266	0.000000	0.000000	0.000000	-0.001055	-0.035109	-0.006714	0.000000	0.000000	3.000000	51.000000	0.000000
21338.096781	0.078296	0.540447	0.041203	78.846703	-12.667690	56.474651	-1.085004	0.000000	2.061266	0.000000	0.000000	0.000000	-0.001055	-0.035109	-0.006714	0.000000	0.000000	3.000000	51.000000	0.000000
21338.100114	0.078296	0.540447	0.041203	78.861237	-12.694209	56.444832	-1.085180	0.000000	2.060148	0.000000	0.000000	0.000000	-0.001055	-0.035109	-0.006714	0.000000	0.000000	3.000000	51.000000	0.000000
21338.103447	0.078296	0.540447	0.041203	78.861237	-12.694209	56.444832	-1.085180	0.000000	2.060148	0.000000	0.000000	0.000000	-0.001055	-0.035109	-0.006714	0.000000	0.000000	3.000000	51.000000	0.000000
21338.106781	0.078309	0.540351	0.041132	78.861237	-12.694209	56.444832	-1.085180	0.000000	2.060148	0.000000	0.000000	0.000000	0.003928	-0.028847	-0.021296	0.000000	0.000000	3.000000	51.000000	0.000000
21338.110114	0.078309	0.540351	0.041132	78.875778	-12.720847	56.414940	-1.085180	0.000000	2.060148	0.000000	0.000000	0.000000	0.003928	-0.028847	-0.021296	0.000000	0.000000	3.000000	51.000000	0.000000
21338.113447	0.078309	0.540351	0.041132	78.875778	-12.720847	56.414940	-1.085180	0.000000	2.060148	0.000000	0.000000	0.000000	0.003928	-0.028847	-0.021296	0.000000	0.000000	3.000000	51.000000	0.000000
21338.116781	0.078309	0.540351	0.041132	78.875778	-12.720847	56.414940	-1.085180	0.000000	2.060148	0.000000	0.000000	0.000000	0.003928	-0.028847	-0.021296	0.000000	0.000000	3.000000	51.000000	0.000000
21338.120114	0.078316	0.540149	0.041016	78.887947	-12.808640	56.310013	-1.084525	0.000000	2.056598	0.000000	0.000000	0.000000	0.001807	-0.060795	-0.034767	0.000000	0.000000	3.000000	51.000000	0.000000
21338.123447	0.078316	0.540149	0.041016	78.887947	-12.808640	56.310013	-1.084525	0.000000	2.056598	0.000000	0.000000	0.000000	0.001807	-0.060795	-0.034767	0.000000	0.000000	3.000000	51.000000	0.000000
21338.126781	0.078316	0.540149	0.041016	78.887947	-12.808640	56.310013	-1.084525	0.000000	2.056598	0.000000	0.000000	0.000000	0.001807	-0.060795	-0.034767	0.000000	0.000000	3.000000	51.000000	0.000000
21338.130114	0.078316	0.540149	0.041016	78.890663	-12.954777	56.126717	-1.084224	0.000000	2.050804	0.000000	0.000000	0.000000	0.001807	-0.060795	-0.034767	0.000000	0.000000	3.000000	51.000000	0.000000
21338.133447	0.078295	0.540056	0.040886	78.890663	-12.954777	56.126717	-1.084224	0.000000	2.050804	0.000000	0.000000	0.000000	-0.006136	-0.027720	-0.039045	0.000000	0.000000	3.000000	51.000000	0.000000
21338.136781	0.078295	0.540056	0.040886	78.890663	-12.954777	56.126717	-1.084224	0.000000	2.050804	0.000000	0.000000	0.000000	-0.006136	-0.027720	-0.039045	0.000000	0.000000	3.000000	51.000000	0.000000
21338.140114	0.078295	0.540056	0.040886	78.896790	-13.106569	55.944935	-1.085247	0.000000	2.044296	0.000000	0.000000	0.000000	-0.006136	-0.027720	-0.039045	0.000000	0.000000	3.000000	51.000000	0.000000
21338.143447	0.078295	0.540056	0.040886	78.896790	-13.106569	55.944935	-1.085247	0.000000	2.044296	0.000000	0.000000	0.000000	-0.006136	-0.027720	-0.039045	0.000000	0.000000	3.000000	51.000000	0.000000
21338.146781	0.078231	0.539953	0.040786	78.896790	-13.106569	55.944935	-1.085247	0.000000	2.044296	0.000000	0.000000	0.000000	-0.019265	-0.030839	-0.030097	0.000000	0.000000	3.000000	51.000000	0.000000
21338.150114	0.078231	0.539953	0.040786	78.912300	-13.197815	55.840954	-1.085247	0.000000	2.044296	0.000000	0.000000	0.000000	-0.019265	-0.030839	-0.030097	0.000000	0.000000	3.000000	51.000000	0.000000
21338.153447	0.078231	0.539953	0.040786	78.912300	-13.197815	55.840954	-1.085247	0.000000	2.044296	0.000000	0.000000	0.000000	-0.019265	-0.030839	-0.030097	0.000000	0.000000	3.000000	51.000000	0.000000
21338.156781	0.078231	0.539953	0.040786	78.912300	-13.197815	55.840954	-1.085247	0.000000	2.044296	0.000000	0.000000	0.000000	-0.019265	-0.030839	-0.030097	0.000000	0.000000	3.000000	51.000000	0.000000
21338.160114	0.078116	0.539752	0.040518	78.929718	-13.239411	55.804134	-1.088458	0.000000	2.039280	0.000000	0.000000	0.000000	-0.034387	-0.060510	-0.080194	0.000000	0.000000	3.000000	51.000000	0.000000
21338.163447	0.078116	0.539752	0.040518	78.929718	-13.239411	55.804134	-1.088458	0.000000	2.039280	0.000000	0.000000	0.000000	-0.034387	-0.060510	-0.080194	0.000000	0.000000	3.000000	51.000000	0.000000
21338.166781	0.078116	0.539752	0.040518	78.929718	-13.239411	55.804134	-1.088458	0.000000	2.039280	0.000000	0.000000	0.000000	-0.034387	-0.060510	-0.080194	0.000000	0.000000	3.000000	51.000000	0.000000
21338.170114	0.078116	0.539752	0.040518	78.947090	-13.281096	55.767170	-1.094189	0.000000	2.025915	0.000000	0.000000	0.000000	-0.034387	-0.060510	-0.080194	0.000000	0.000000	3.000000	51.000000	0.000000
21338.173447	0.078055	0.539666	0.040436	78.947090	-13.281096	55.767170	-1.094189	0.000000	2.025915	0.000000	0.000000	0.000000	-0.018404	-0.025671	-0.024741	0.000000	0.000000	3.000000	51.000000	0.000000
21338.176781	0.078055	0.539666	0.040436	78.947090	-13.281096	55.767170	-1.094189	0.000000	2.025915	0.000000	0.000000	0.000000	-0.018404	-0.025671	-0.024741	0.000000	0.000000	3.000000	51.000000	0.000000
[truncated: 99 more rows]
