# Supplementary material for: Haptic Guidance Needs to Be Intuitive Not Just Informative to Improve Human Motor Accuracy
Source: PLoS One. 2016 Mar 16;11(3):e0150912. doi: 10.1371/journal.pone.0150912 (PMC4794196; doi:10.1371/journal.pone.0150912)
Supplement: S2 Data — (ZIP) [file pone.0150912.s002.zip › Subject2/exp2_0052.txt]

Time	PosX	PosY	PosZ	RotX	RotY	RotZ	ForceX	ForceY	ForceZ	MomentX	MomentY	MomentZ	VelocityX	VelocityY	VelocityZ	CalibratedWeight	ButtonDown	Condition	Trial	Visual
21340.730114	-0.011847	0.553021	0.248820	84.320389	-76.878120	-23.906301	1.665774	0.000000	4.714361	0.000000	0.000000	0.000000	0.127923	-0.060731	0.162191	0.000000	1.000000	3.000000	52.000000	0.000000
21340.733447	-0.011847	0.553021	0.248820	84.320389	-76.878120	-23.906301	1.665774	0.000000	4.714361	0.000000	0.000000	0.000000	0.127923	-0.060731	0.162191	0.000000	1.000000	3.000000	52.000000	0.000000
21340.736781	-0.011847	0.553021	0.248820	84.320389	-76.878120	-23.906301	1.665774	0.000000	4.714361	0.000000	0.000000	0.000000	0.127923	-0.060731	0.162191	0.000000	1.000000	3.000000	52.000000	0.000000
21340.740114	-0.011847	0.553021	0.248820	84.308014	-76.344521	-23.552135	1.669737	0.000000	4.712959	0.000000	0.000000	0.000000	0.127923	-0.060731	0.162191	0.000000	1.000000	3.000000	52.000000	0.000000
21340.743447	-0.011316	0.553011	0.249193	84.308014	-76.344521	-23.552135	1.669737	0.000000	4.712959	0.000000	0.000000	0.000000	0.159119	-0.002862	0.111957	0.000000	1.000000	3.000000	52.000000	0.000000
21340.746781	-0.011316	0.553011	0.249193	84.308014	-76.344521	-23.552135	1.669737	0.000000	4.712959	0.000000	0.000000	0.000000	0.159119	-0.002862	0.111957	0.000000	1.000000	3.000000	52.000000	0.000000
21340.750114	-0.011316	0.553011	0.249193	84.278236	-75.558594	-22.905277	1.676422	0.000000	4.710585	0.000000	0.000000	0.000000	0.159119	-0.002862	0.111957	0.000000	1.000000	3.000000	52.000000	0.000000
21340.753447	-0.010692	0.553164	0.250034	84.278236	-75.558594	-22.905277	1.676422	0.000000	4.710585	0.000000	0.000000	0.000000	0.187366	0.045611	0.252216	0.000000	1.000000	3.000000	52.000000	0.000000
21340.756781	-0.010692	0.553164	0.250034	84.278236	-75.558594	-22.905277	1.676422	0.000000	4.710585	0.000000	0.000000	0.000000	0.187366	0.045611	0.252216	0.000000	1.000000	3.000000	52.000000	0.000000
21340.760114	-0.010692	0.553164	0.250034	84.167259	-74.622711	-22.061094	1.681859	0.000000	4.708646	0.000000	0.000000	0.000000	0.187366	0.045611	0.252216	0.000000	1.000000	3.000000	52.000000	0.000000
21340.763447	-0.010239	0.553211	0.251261	84.167259	-74.622711	-22.061094	1.681859	0.000000	4.708646	0.000000	0.000000	0.000000	0.135711	0.014204	0.368279	0.000000	1.000000	3.000000	52.000000	0.000000
21340.766781	-0.010239	0.553211	0.251261	84.167259	-74.622711	-22.061094	1.681859	0.000000	4.708646	0.000000	0.000000	0.000000	0.135711	0.014204	0.368279	0.000000	1.000000	3.000000	52.000000	0.000000
21340.770114	-0.010239	0.553211	0.251261	83.971237	-73.527977	-21.104773	1.682091	0.000000	4.708564	0.000000	0.000000	0.000000	0.135711	0.014204	0.368279	0.000000	1.000000	3.000000	52.000000	0.000000
21340.773447	-0.009620	0.553601	0.252692	83.971237	-73.527977	-21.104773	1.682091	0.000000	4.708564	0.000000	0.000000	0.000000	0.185915	0.117048	0.429142	0.000000	1.000000	3.000000	52.000000	0.000000
21340.776781	-0.009620	0.553601	0.252692	83.971237	-73.527977	-21.104773	1.682091	0.000000	4.708564	0.000000	0.000000	0.000000	0.185915	0.117048	0.429142	0.000000	1.000000	3.000000	52.000000	0.000000
21340.780114	-0.009620	0.553601	0.252692	83.794579	-73.601974	-21.293926	1.683886	0.000000	4.707922	0.000000	0.000000	0.000000	0.185915	0.117048	0.429142	0.000000	1.000000	3.000000	52.000000	0.000000
21340.783447	-0.009334	0.553884	0.254049	83.794579	-73.601974	-21.293926	1.683886	0.000000	4.707922	0.000000	0.000000	0.000000	0.085657	0.084810	0.407192	0.000000	1.000000	3.000000	52.000000	0.000000
21340.786781	-0.009334	0.553884	0.254049	83.794579	-73.601974	-21.293926	1.683886	0.000000	4.707922	0.000000	0.000000	0.000000	0.085657	0.084810	0.407192	0.000000	1.000000	3.000000	52.000000	0.000000
21340.790114	-0.009334	0.553884	0.254049	83.791931	-78.242393	-25.964296	1.680600	0.000000	4.709096	0.000000	0.000000	0.000000	0.085657	0.084810	0.407192	0.000000	1.000000	3.000000	52.000000	0.000000
21340.793447	-0.009147	0.554266	0.255262	83.791931	-78.242393	-25.964296	1.680600	0.000000	4.709096	0.000000	0.000000	0.000000	0.056109	0.114788	0.364034	0.000000	1.000000	3.000000	52.000000	0.000000
21340.796781	-0.009147	0.554266	0.255262	83.791931	-78.242393	-25.964296	1.680600	0.000000	4.709096	0.000000	0.000000	0.000000	0.056109	0.114788	0.364034	0.000000	1.000000	3.000000	52.000000	0.000000
21340.800114	-0.009147	0.554266	0.255262	83.855606	-86.509232	-34.195415	1.676572	0.000000	4.710531	0.000000	0.000000	0.000000	0.056109	0.114788	0.364034	0.000000	1.000000	3.000000	52.000000	0.000000
21340.803447	-0.008957	0.554585	0.256294	83.855606	-86.509232	-34.195415	1.676572	0.000000	4.710531	0.000000	0.000000	0.000000	0.056999	0.095698	0.309645	0.000000	1.000000	3.000000	52.000000	0.000000
21340.806781	-0.008957	0.554585	0.256294	83.855606	-86.509232	-34.195415	1.676572	0.000000	4.710531	0.000000	0.000000	0.000000	0.056999	0.095698	0.309645	0.000000	1.000000	3.000000	52.000000	0.000000
21340.810114	-0.008957	0.554585	0.256294	83.787605	-95.049240	-42.701645	1.673678	0.000000	4.711561	0.000000	0.000000	0.000000	0.056999	0.095698	0.309645	0.000000	1.000000	3.000000	52.000000	0.000000
21340.813447	-0.008766	0.554879	0.257281	83.787605	-95.049240	-42.701645	1.673678	0.000000	4.711561	0.000000	0.000000	0.000000	0.057343	0.087997	0.295937	0.000000	1.000000	3.000000	52.000000	0.000000
21340.816781	-0.008766	0.554879	0.257281	83.787605	-95.049240	-42.701645	1.673678	0.000000	4.711561	0.000000	0.000000	0.000000	0.057343	0.087997	0.295937	0.000000	1.000000	3.000000	52.000000	0.000000
21340.820114	-0.008766	0.554879	0.257281	83.603401	-102.805679	-50.506317	1.671087	0.000000	4.712480	0.000000	0.000000	0.000000	0.057343	0.087997	0.295937	0.000000	1.000000	3.000000	52.000000	0.000000
21340.823447	-0.008607	0.555195	0.258138	83.603401	-102.805679	-50.506317	1.671087	0.000000	4.712480	0.000000	0.000000	0.000000	0.047789	0.094778	0.257043	0.000000	1.000000	3.000000	52.000000	0.000000
21340.826781	-0.008607	0.555195	0.258138	83.603401	-102.805679	-50.506317	1.671087	0.000000	4.712480	0.000000	0.000000	0.000000	0.047789	0.094778	0.257043	0.000000	1.000000	3.000000	52.000000	0.000000
21340.830114	-0.008607	0.555195	0.258138	83.328674	-109.654984	-57.617538	1.668743	0.000000	4.713310	0.000000	0.000000	0.000000	0.047789	0.094778	0.257043	0.000000	1.000000	3.000000	52.000000	0.000000
21340.833447	-0.008581	0.555494	0.258870	83.328674	-109.654984	-57.617538	1.668743	0.000000	4.713310	0.000000	0.000000	0.000000	0.007556	0.089875	0.219597	0.000000	1.000000	3.000000	52.000000	0.000000
21340.836781	-0.008581	0.555494	0.258870	83.328674	-109.654984	-57.617538	1.668743	0.000000	4.713310	0.000000	0.000000	0.000000	0.007556	0.089875	0.219597	0.000000	1.000000	3.000000	52.000000	0.000000
21340.840114	-0.008581	0.555494	0.258870	82.991035	-115.550056	-63.860657	1.664956	0.000000	4.714650	0.000000	0.000000	0.000000	0.007556	0.089875	0.219597	0.000000	1.000000	3.000000	52.000000	0.000000
21340.843447	-0.008588	0.555773	0.259449	82.991035	-115.550056	-63.860657	1.664956	0.000000	4.714650	0.000000	0.000000	0.000000	-0.002081	0.083682	0.173661	0.000000	1.000000	3.000000	52.000000	0.000000
21340.846781	-0.008588	0.555773	0.259449	82.991035	-115.550056	-63.860657	1.664956	0.000000	4.714650	0.000000	0.000000	0.000000	-0.002081	0.083682	0.173661	0.000000	1.000000	3.000000	52.000000	0.000000
21340.850114	-0.008588	0.555773	0.259449	82.640648	-120.238068	-68.722267	1.661539	0.000000	4.715855	0.000000	0.000000	0.000000	-0.002081	0.083682	0.173661	0.000000	1.000000	3.000000	52.000000	0.000000
21340.853447	-0.008662	0.556040	0.259935	82.640648	-120.238068	-68.722267	1.661539	0.000000	4.715855	0.000000	0.000000	0.000000	-0.022177	0.079978	0.145923	0.000000	1.000000	3.000000	52.000000	0.000000
21340.856781	-0.008662	0.556040	0.259935	82.640648	-120.238068	-68.722267	1.661539	0.000000	4.715855	0.000000	0.000000	0.000000	-0.022177	0.079978	0.145923	0.000000	1.000000	3.000000	52.000000	0.000000
21340.860114	-0.008662	0.556040	0.259935	82.411987	-122.816635	-71.326324	1.657579	0.000000	4.717249	0.000000	0.000000	0.000000	-0.022177	0.079978	0.145923	0.000000	1.000000	3.000000	52.000000	0.000000
21340.863447	-0.008662	0.556040	0.259935	82.411987	-122.816635	-71.326324	1.657579	0.000000	4.717249	0.000000	0.000000	0.000000	-0.022177	0.079978	0.145923	0.000000	0.000000	3.000000	52.000000	0.000000
21340.866781	-0.008770	0.556302	0.260390	82.411987	-122.816635	-71.326324	1.657579	0.000000	4.717249	0.000000	0.000000	0.000000	-0.032311	0.078785	0.136525	0.000000	0.000000	3.000000	52.000000	0.000000
21340.870114	-0.008770	0.556302	0.260390	82.406784	-122.970154	-71.572823	1.657579	0.000000	4.717249	0.000000	0.000000	0.000000	-0.032311	0.078785	0.136525	0.000000	0.000000	3.000000	52.000000	0.000000
21340.873447	-0.008843	0.556522	0.260820	82.406784	-122.970154	-71.572823	1.657579	0.000000	4.717249	0.000000	0.000000	0.000000	-0.022030	0.065844	0.129035	0.000000	0.000000	3.000000	52.000000	0.000000
21340.876781	-0.008843	0.556522	0.260820	82.406784	-122.970154	-71.572823	1.657579	0.000000	4.717249	0.000000	0.000000	0.000000	-0.022030	0.065844	0.129035	0.000000	0.000000	3.000000	52.000000	0.000000
21340.880114	-0.008843	0.556522	0.260820	82.531212	-122.366539	-71.238022	1.649648	0.000000	4.720027	0.000000	0.000000	0.000000	-0.022030	0.065844	0.129035	0.000000	0.000000	3.000000	52.000000	0.000000
21340.883447	-0.008843	0.556522	0.260820	82.531212	-122.366539	-71.238022	1.649648	0.000000	4.720027	0.000000	0.000000	0.000000	-0.022030	0.065844	0.129035	0.000000	0.000000	3.000000	52.000000	0.000000
21340.886781	-0.008916	0.556755	0.261202	82.531212	-122.366539	-71.238022	1.649648	0.000000	4.720027	0.000000	0.000000	0.000000	-0.021875	0.069878	0.114508	0.000000	0.000000	3.000000	52.000000	0.000000
21340.890114	-0.008916	0.556755	0.261202	82.698463	-122.203369	-71.574165	1.649648	0.000000	4.720027	0.000000	0.000000	0.000000	-0.021875	0.069878	0.114508	0.000000	0.000000	3.000000	52.000000	0.000000
21340.893447	-0.008916	0.556755	0.261202	82.698463	-122.203369	-71.574165	1.649648	0.000000	4.720027	0.000000	0.000000	0.000000	-0.021875	0.069878	0.114508	0.000000	0.000000	3.000000	52.000000	0.000000
21340.896781	-0.008916	0.556755	0.261202	82.698463	-122.203369	-71.574165	1.649648	0.000000	4.720027	0.000000	0.000000	0.000000	-0.021875	0.069878	0.114508	0.000000	0.000000	3.000000	52.000000	0.000000
21340.900114	-0.008889	0.557052	0.261759	82.861443	-122.521271	-72.389610	1.646325	0.000000	4.721188	0.000000	0.000000	0.000000	0.008164	0.089225	0.167263	0.000000	0.000000	3.000000	52.000000	0.000000
21340.903447	-0.008889	0.557052	0.261759	82.861443	-122.521271	-72.389610	1.646325	0.000000	4.721188	0.000000	0.000000	0.000000	0.000000	-0.000003	0.000000	0.000000	0.000000	3.000000	52.000000	0.000000
21340.906781	-0.008889	0.557052	0.261759	82.861443	-122.521271	-72.389610	1.646325	0.000000	4.721188	0.000000	0.000000	0.000000	0.000000	-0.000003	0.000000	0.000000	0.000000	3.000000	52.000000	0.000000
21340.910114	-0.008889	0.557052	0.261759	83.001060	-123.068100	-73.116241	1.643635	0.000000	4.722125	0.000000	0.000000	0.000000	0.000000	-0.000003	0.000000	0.000000	0.000000	3.000000	52.000000	0.000000
21340.913447	-0.008889	0.557052	0.261759	83.001060	-123.068100	-73.116241	1.643635	0.000000	4.722125	0.000000	0.000000	0.000000	0.000000	-0.000003	0.000000	0.000000	0.000000	3.000000	52.000000	0.000000
21340.916781	-0.008823	0.557152	0.261900	83.001060	-123.068100	-73.116241	1.643635	0.000000	4.722125	0.000000	0.000000	0.000000	0.019964	0.029824	0.042096	0.000000	0.000000	3.000000	52.000000	0.000000
21340.920114	-0.008823	0.557152	0.261900	83.101273	-123.494278	-73.507675	1.643635	0.000000	4.722125	0.000000	0.000000	0.000000	0.019964	0.029824	0.042096	0.000000	0.000000	3.000000	52.000000	0.000000
21340.923447	-0.008823	0.557152	0.261900	83.101273	-123.494278	-73.507675	1.643635	0.000000	4.722125	0.000000	0.000000	0.000000	0.019964	0.029824	0.042096	0.000000	0.000000	3.000000	52.000000	0.000000
21340.926781	-0.008823	0.557152	0.261900	83.101273	-123.494278	-73.507675	1.643635	0.000000	4.722125	0.000000	0.000000	0.000000	0.019964	0.029824	0.042096	0.000000	0.000000	3.000000	52.000000	0.000000
21340.930114	-0.008584	0.557321	0.261971	83.155365	-123.749504	-73.738487	1.643920	0.000000	4.722026	0.000000	0.000000	0.000000	0.071439	0.050920	0.021381	0.000000	0.000000	3.000000	52.000000	0.000000
21340.933447	-0.008584	0.557321	0.261971	83.155365	-123.749504	-73.738487	1.643920	0.000000	4.722026	0.000000	0.000000	0.000000	0.071439	0.050920	0.021381	0.000000	0.000000	3.000000	52.000000	0.000000
21340.936781	-0.008584	0.557321	0.261971	83.155365	-123.749504	-73.738487	1.643920	0.000000	4.722026	0.000000	0.000000	0.000000	0.071439	0.050920	0.021381	0.000000	0.000000	3.000000	52.000000	0.000000
21340.940114	-0.008584	0.557321	0.261971	83.172318	-123.809731	-73.799774	1.647348	0.000000	4.720831	0.000000	0.000000	0.000000	0.071439	0.050920	0.021381	0.000000	0.000000	3.000000	52.000000	0.000000
21340.943447	-0.008481	0.557431	0.261896	83.172318	-123.809731	-73.799774	1.647348	0.000000	4.720831	0.000000	0.000000	0.000000	0.030996	0.032843	-0.022601	0.000000	0.000000	3.000000	52.000000	0.000000
21340.946781	-0.008481	0.557431	0.261896	83.172318	-123.809731	-73.799774	1.647348	0.000000	4.720831	0.000000	0.000000	0.000000	0.030996	0.032843	-0.022601	0.000000	0.000000	3.000000	52.000000	0.000000
21340.950114	-0.008481	0.557431	0.261896	83.170624	-123.820717	-73.821808	1.649430	0.000000	4.720104	0.000000	0.000000	0.000000	0.030996	0.032843	-0.022601	0.000000	0.000000	3.000000	52.000000	0.000000
21340.953447	-0.008481	0.557431	0.261896	83.170624	-123.820717	-73.821808	1.649430	0.000000	4.720104	0.000000	0.000000	0.000000	0.030996	0.032843	-0.022601	0.000000	0.000000	3.000000	52.000000	0.000000
21340.956781	-0.008309	0.557514	0.261779	83.170624	-123.820717	-73.821808	1.649430	0.000000	4.720104	0.000000	0.000000	0.000000	0.051615	0.025044	-0.035091	0.000000	0.000000	3.000000	52.000000	0.000000
21340.960114	-0.008309	0.557514	0.261779	83.163734	-123.889145	-73.909874	1.649430	0.000000	4.720104	0.000000	0.000000	0.000000	0.051615	0.025044	-0.035091	0.000000	0.000000	3.000000	52.000000	0.000000
21340.963447	-0.008309	0.557514	0.261779	83.163734	-123.889145	-73.909874	1.649430	0.000000	4.720104	0.000000	0.000000	0.000000	0.051615	0.025044	-0.035091	0.000000	0.000000	3.000000	52.000000	0.000000
21340.966781	-0.008309	0.557514	0.261779	83.163734	-123.889145	-73.909874	1.649430	0.000000	4.720104	0.000000	0.000000	0.000000	0.051615	0.025044	-0.035091	0.000000	0.000000	3.000000	52.000000	0.000000
21340.970114	-0.007896	0.557512	0.261477	83.156509	-123.966187	-74.004128	1.652850	0.000000	4.718907	0.000000	0.000000	0.000000	0.123876	-0.000814	-0.090526	0.000000	0.000000	3.000000	52.000000	0.000000
21340.973447	-0.007896	0.557512	0.261477	83.156509	-123.966187	-74.004128	1.652850	0.000000	4.718907	0.000000	0.000000	0.000000	0.000000	0.000009	-0.000001	0.000000	0.000000	3.000000	52.000000	0.000000
21340.976781	-0.007896	0.557512	0.261477	83.156509	-123.966187	-74.004128	1.652850	0.000000	4.718907	0.000000	0.000000	0.000000	0.000000	0.000009	-0.000001	0.000000	0.000000	3.000000	52.000000	0.000000
21340.980114	-0.007896	0.557512	0.261477	83.155128	-123.974304	-74.029633	1.661179	0.000000	4.715982	0.000000	0.000000	0.000000	0.000000	0.000009	-0.000001	0.000000	0.000000	3.000000	52.000000	0.000000
21340.983447	-0.007896	0.557512	0.261477	83.155128	-123.974304	-74.029633	1.661179	0.000000	4.715982	0.000000	0.000000	0.000000	0.000000	0.000009	-0.000001	0.000000	0.000000	3.000000	52.000000	0.000000
21340.986781	-0.007656	0.557473	0.261347	83.155128	-123.974304	-74.029633	1.661179	0.000000	4.715982	0.000000	0.000000	0.000000	0.072066	-0.011545	-0.039039	0.000000	0.000000	3.000000	52.000000	0.000000
21340.990114	-0.007656	0.557473	0.261347	83.163269	-123.869987	-73.946220	1.661179	0.000000	4.715982	0.000000	0.000000	0.000000	0.072066	-0.011545	-0.039039	0.000000	0.000000	3.000000	52.000000	0.000000
21340.993447	-0.007656	0.557473	0.261347	83.163269	-123.869987	-73.946220	1.661179	0.000000	4.715982	0.000000	0.000000	0.000000	0.072066	-0.011545	-0.039039	0.000000	0.000000	3.000000	52.000000	0.000000
21340.996781	-0.007656	0.557473	0.261347	83.163269	-123.869987	-73.946220	1.661179	0.000000	4.715982	0.000000	0.000000	0.000000	0.072066	-0.011545	-0.039039	0.000000	0.000000	3.000000	52.000000	0.000000
21341.000114	-0.007246	0.557399	0.261254	83.183098	-123.632561	-73.724602	1.665769	0.000000	4.714362	0.000000	0.000000	0.000000	0.123087	-0.022077	-0.027891	0.000000	0.000000	3.000000	52.000000	0.000000
21341.003447	-0.007246	0.557399	0.261254	83.183098	-123.632561	-73.724602	1.665769	0.000000	4.714362	0.000000	0.000000	0.000000	0.123087	-0.022077	-0.027891	0.000000	0.000000	3.000000	52.000000	0.000000
21341.006781	-0.007246	0.557399	0.261254	83.183098	-123.632561	-73.724602	1.665769	0.000000	4.714362	0.000000	0.000000	0.000000	0.123087	-0.022077	-0.027891	0.000000	0.000000	3.000000	52.000000	0.000000
21341.010114	-0.007246	0.557399	0.261254	83.199051	-123.432503	-73.542465	1.672872	0.000000	4.711846	0.000000	0.000000	0.000000	0.123087	-0.022077	-0.027891	0.000000	0.000000	3.000000	52.000000	0.000000
21341.013447	-0.007041	0.557360	0.261261	83.199051	-123.432503	-73.542465	1.672872	0.000000	4.711846	0.000000	0.000000	0.000000	0.061372	-0.011767	0.002256	0.000000	0.000000	3.000000	52.000000	0.000000
21341.016781	-0.007041	0.557360	0.261261	83.199051	-123.432503	-73.542465	1.672872	0.000000	4.711846	0.000000	0.000000	0.000000	0.061372	-0.011767	0.002256	0.000000	0.000000	3.000000	52.000000	0.000000
21341.020114	-0.007041	0.557360	0.261261	83.203789	-123.367790	-73.492348	1.676105	0.000000	4.710698	0.000000	0.000000	0.000000	0.061372	-0.011767	0.002256	0.000000	0.000000	3.000000	52.000000	0.000000
21341.023447	-0.006905	0.557299	0.261256	83.203789	-123.367790	-73.492348	1.676105	0.000000	4.710698	0.000000	0.000000	0.000000	0.040946	-0.018293	-0.001654	0.000000	0.000000	3.000000	52.000000	0.000000
21341.026781	-0.006905	0.557299	0.261256	83.203789	-123.367790	-73.492348	1.676105	0.000000	4.710698	0.000000	0.000000	0.000000	0.040946	-0.018293	-0.001654	0.000000	0.000000	3.000000	52.000000	0.000000
21341.030114	-0.006905	0.557299	0.261256	83.201393	-123.391373	-73.527489	1.678320	0.000000	4.709909	0.000000	0.000000	0.000000	0.040946	-0.018293	-0.001654	0.000000	0.000000	3.000000	52.000000	0.000000
21341.033447	-0.006905	0.557299	0.261256	83.201393	-123.391373	-73.527489	1.678320	0.000000	4.709909	0.000000	0.000000	0.000000	0.040946	-0.018293	-0.001654	0.000000	0.000000	3.000000	52.000000	0.000000
21341.036781	-0.006768	0.557217	0.261238	83.201393	-123.391373	-73.527489	1.678320	0.000000	4.709909	0.000000	0.000000	0.000000	0.040980	-0.024811	-0.005365	0.000000	0.000000	3.000000	52.000000	0.000000
21341.040114	-0.006768	0.557217	0.261238	83.200325	-123.401764	-73.546844	1.678320	0.000000	4.709909	0.000000	0.000000	0.000000	0.040980	-0.024811	-0.005365	0.000000	0.000000	3.000000	52.000000	0.000000
21341.043447	-0.006768	0.557217	0.261238	83.200325	-123.401764	-73.546844	1.678320	0.000000	4.709909	0.000000	0.000000	0.000000	0.040980	-0.024811	-0.005365	0.000000	0.000000	3.000000	52.000000	0.000000
21341.046781	-0.006768	0.557217	0.261238	83.200325	-123.401764	-73.546844	1.678320	0.000000	4.709909	0.000000	0.000000	0.000000	0.040980	-0.024811	-0.005365	0.000000	0.000000	3.000000	52.000000	0.000000
21341.050114	-0.006562	0.557004	0.261147	83.205399	-123.345131	-73.500259	1.680607	0.000000	4.709093	0.000000	0.000000	0.000000	0.061643	-0.063896	-0.027403	0.000000	0.000000	3.000000	52.000000	0.000000
21341.053447	-0.006562	0.557004	0.261147	83.205399	-123.345131	-73.500259	1.680607	0.000000	4.709093	0.000000	0.000000	0.000000	0.061643	-0.063896	-0.027403	0.000000	0.000000	3.000000	52.000000	0.000000
21341.056781	-0.006562	0.557004	0.261147	83.205399	-123.345131	-73.500259	1.680607	0.000000	4.709093	0.000000	0.000000	0.000000	0.061643	-0.063896	-0.027403	0.000000	0.000000	3.000000	52.000000	0.000000
21341.060114	-0.006562	0.557004	0.261147	83.216904	-123.212364	-73.381111	1.684413	0.000000	4.707733	0.000000	0.000000	0.000000	0.061643	-0.063896	-0.027403	0.000000	0.000000	3.000000	52.000000	0.000000
21341.063447	-0.006426	0.556856	0.261092	83.216904	-123.212364	-73.381111	1.684413	0.000000	4.707733	0.000000	0.000000	0.000000	0.041070	-0.044353	-0.016506	0.000000	0.000000	3.000000	52.000000	0.000000
21341.066781	-0.006426	0.556856	0.261092	83.216904	-123.212364	-73.381111	1.684413	0.000000	4.707733	0.000000	0.000000	0.000000	0.041070	-0.044353	-0.016506	0.000000	0.000000	3.000000	52.000000	0.000000
21341.070114	-0.006426	0.556856	0.261092	83.236092	-123.021965	-73.204315	1.686916	0.000000	4.706837	0.000000	0.000000	0.000000	0.041070	-0.044353	-0.016506	0.000000	0.000000	3.000000	52.000000	0.000000
21341.073447	-0.006426	0.556856	0.261092	83.236092	-123.021965	-73.204315	1.686916	0.000000	4.706837	0.000000	0.000000	0.000000	0.041070	-0.044353	-0.016506	0.000000	0.000000	3.000000	52.000000	0.000000
21341.076781	-0.006254	0.556682	0.260994	83.236092	-123.021965	-73.204315	1.686916	0.000000	4.706837	0.000000	0.000000	0.000000	0.051404	-0.052101	-0.029198	0.000000	0.000000	3.000000	52.000000	0.000000
21341.080114	-0.006254	0.556682	0.260994	83.258926	-122.848274	-73.048416	1.686916	0.000000	4.706837	0.000000	0.000000	0.000000	0.051404	-0.052101	-0.029198	0.000000	0.000000	3.000000	52.000000	0.000000
21341.083447	-0.006082	0.556461	0.260842	83.258926	-122.848274	-73.048416	1.686916	0.000000	4.706837	0.000000	0.000000	0.000000	0.051529	-0.066370	-0.045692	0.000000	0.000000	3.000000	52.000000	0.000000
21341.086781	-0.006082	0.556461	0.260842	83.258926	-122.848274	-73.048416	1.686916	0.000000	4.706837	0.000000	0.000000	0.000000	0.051529	-0.066370	-0.045692	0.000000	0.000000	3.000000	52.000000	0.000000
21341.090114	-0.006082	0.556461	0.260842	83.290100	-122.635529	-72.851982	1.693827	0.000000	4.704354	0.000000	0.000000	0.000000	0.051529	-0.066370	-0.045692	0.000000	0.000000	3.000000	52.000000	0.000000
21341.093447	-0.006082	0.556461	0.260842	83.290100	-122.635529	-72.851982	1.693827	0.000000	4.704354	0.000000	0.000000	0.000000	0.051529	-0.066370	-0.045692	0.000000	0.000000	3.000000	52.000000	0.000000
21341.096781	-0.005842	0.556231	0.260630	83.290100	-122.635529	-72.851982	1.693827	0.000000	4.704354	0.000000	0.000000	0.000000	0.072102	-0.068824	-0.063689	0.000000	0.000000	3.000000	52.000000	0.000000
21341.100114	-0.005842	0.556231	0.260630	83.311203	-122.485649	-72.726631	1.693827	0.000000	4.704354	0.000000	0.000000	0.000000	0.072102	-0.068824	-0.063689	0.000000	0.000000	3.000000	52.000000	0.000000
21341.103447	-0.005842	0.556231	0.260630	83.311203	-122.485649	-72.726631	1.693827	0.000000	4.704354	0.000000	0.000000	0.000000	0.072102	-0.068824	-0.063689	0.000000	0.000000	3.000000	52.000000	0.000000
21341.106781	-0.005842	0.556231	0.260630	83.311203	-122.485649	-72.726631	1.693827	0.000000	4.704354	0.000000	0.000000	0.000000	0.072102	-0.068824	-0.063689	0.000000	0.000000	3.000000	52.000000	0.000000
21341.110114	-0.005292	0.555718	0.259950	83.329941	-122.370392	-72.636597	1.698886	0.000000	4.702530	0.000000	0.000000	0.000000	0.165073	-0.154045	-0.203764	0.000000	0.000000	3.000000	52.000000	0.000000
21341.113447	-0.005292	0.555718	0.259950	83.329941	-122.370392	-72.636597	1.698886	0.000000	4.702530	0.000000	0.000000	0.000000	-0.000000	0.000003	0.000003	0.000000	0.000000	3.000000	52.000000	0.000000
21341.116781	-0.005292	0.555718	0.259950	83.329941	-122.370392	-72.636597	1.698886	0.000000	4.702530	0.000000	0.000000	0.000000	-0.000000	0.000003	0.000003	0.000000	0.000000	3.000000	52.000000	0.000000
21341.120114	-0.005292	0.555718	0.259950	83.376999	-122.255043	-72.536087	1.711599	0.000000	4.697918	0.000000	0.000000	0.000000	-0.000000	0.000003	0.000003	0.000000	0.000000	3.000000	52.000000	0.000000
21341.123447	-0.005292	0.555718	0.259950	83.376999	-122.255043	-72.536087	1.711599	0.000000	4.697918	0.000000	0.000000	0.000000	-0.000000	0.000003	0.000003	0.000000	0.000000	3.000000	52.000000	0.000000
21341.126781	-0.005016	0.555469	0.259447	83.376999	-122.255043	-72.536087	1.711599	0.000000	4.697918	0.000000	0.000000	0.000000	0.082764	-0.074667	-0.150985	0.000000	0.000000	3.000000	52.000000	0.000000
21341.130114	-0.005016	0.555469	0.259447	83.468834	-122.120399	-72.402695	1.711599	0.000000	4.697918	0.000000	0.000000	0.000000	0.082764	-0.074667	-0.150985	0.000000	0.000000	3.000000	52.000000	0.000000
21341.133447	-0.004740	0.555221	0.258804	83.468834	-122.120399	-72.402695	1.711599	0.000000	4.697918	0.000000	0.000000	0.000000	0.082926	-0.074354	-0.192979	0.000000	0.000000	3.000000	52.000000	0.000000
21341.136781	-0.004740	0.555221	0.258804	83.468834	-122.120399	-72.402695	1.711599	0.000000	4.697918	0.000000	0.000000	0.000000	0.082926	-0.074354	-0.192979	0.000000	0.000000	3.000000	52.000000	0.000000
21341.140114	-0.004740	0.555221	0.258804	83.597519	-121.941429	-72.204338	1.727115	0.000000	4.692235	0.000000	0.000000	0.000000	0.082926	-0.074354	-0.192979	0.000000	0.000000	3.000000	52.000000	0.000000
21341.143447	-0.004740	0.555221	0.258804	83.597519	-121.941429	-72.204338	1.727115	0.000000	4.692235	0.000000	0.000000	0.000000	0.082926	-0.074354	-0.192979	0.000000	0.000000	3.000000	52.000000	0.000000
21341.146781	-0.004497	0.554992	0.258002	83.597519	-121.941429	-72.204338	1.727115	0.000000	4.692235	0.000000	0.000000	0.000000	0.072891	-0.068814	-0.240576	0.000000	0.000000	3.000000	52.000000	0.000000
21341.150114	-0.004497	0.554992	0.258002	83.730644	-121.770416	-72.009773	1.727115	0.000000	4.692235	0.000000	0.000000	0.000000	0.072891	-0.068814	-0.240576	0.000000	0.000000	3.000000	52.000000	0.000000
21341.153447	-0.004321	0.554815	0.257005	83.730644	-121.770416	-72.009773	1.727115	0.000000	4.692235	0.000000	0.000000	0.000000	0.052738	-0.052887	-0.299194	0.000000	0.000000	3.000000	52.000000	0.000000
21341.156781	-0.004321	0.554815	0.257005	83.730644	-121.770416	-72.009773	1.727115	0.000000	4.692235	0.000000	0.000000	0.000000	0.052738	-0.052887	-0.299194	0.000000	0.000000	3.000000	52.000000	0.000000
21341.160114	-0.004321	0.554815	0.257005	83.883812	-121.536797	-71.739418	1.744461	0.000000	4.685814	0.000000	0.000000	0.000000	0.052738	-0.052887	-0.299194	0.000000	0.000000	3.000000	52.000000	0.000000
21341.163447	-0.004280	0.554675	0.255828	83.883812	-121.536797	-71.739418	1.744461	0.000000	4.685814	0.000000	0.000000	0.000000	0.012290	-0.042291	-0.352920	0.000000	0.000000	3.000000	52.000000	0.000000
21341.166781	-0.004280	0.554675	0.255828	83.883812	-121.536797	-71.739418	1.744461	0.000000	4.685814	0.000000	0.000000	0.000000	0.012290	-0.042291	-0.352920	0.000000	0.000000	3.000000	52.000000	0.000000
21341.170114	-0.004280	0.554675	0.255828	84.068855	-121.380096	-71.521965	1.752158	0.000000	4.682941	0.000000	0.000000	0.000000	0.012290	-0.042291	-0.352920	0.000000	0.000000	3.000000	52.000000	0.000000
21341.173447	-0.004305	0.554638	0.254400	84.068855	-121.380096	-71.521965	1.752158	0.000000	4.682941	0.000000	0.000000	0.000000	-0.007562	-0.011043	-0.428475	0.000000	0.000000	3.000000	52.000000	0.000000
21341.176781	-0.004305	0.554638	0.254400	84.068855	-121.380096	-71.521965	1.752158	0.000000	4.682941	0.000000	0.000000	0.000000	-0.007562	-0.011043	-0.428475	0.000000	0.000000	3.000000	52.000000	0.000000
21341.180114	-0.004305	0.554638	0.254400	84.298759	-121.291840	-71.340729	1.760372	0.000000	4.679860	0.000000	0.000000	0.000000	-0.007562	-0.011043	-0.428475	0.000000	0.000000	3.000000	52.000000	0.000000
21341.183447	-0.004497	0.554665	0.252723	84.298759	-121.291840	-71.340729	1.760372	0.000000	4.679860	0.000000	0.000000	0.000000	-0.057617	0.008211	-0.503262	0.000000	0.000000	3.000000	52.000000	0.000000
21341.186781	-0.004497	0.554665	0.252723	84.298759	-121.291840	-71.340729	1.760372	0.000000	4.679860	0.000000	0.000000	0.000000	-0.057617	0.008211	-0.503262	0.000000	0.000000	3.000000	52.000000	0.000000
21341.190114	-0.004497	0.554665	0.252723	84.605728	-121.231926	-71.133766	1.767487	0.000000	4.677177	0.000000	0.000000	0.000000	-0.057617	0.008211	-0.503262	0.000000	0.000000	3.000000	52.000000	0.000000
21341.193447	-0.004922	0.554734	0.250780	84.605728	-121.231926	-71.133766	1.767487	0.000000	4.677177	0.000000	0.000000	0.000000	-0.127383	0.020602	-0.582815	0.000000	0.000000	3.000000	52.000000	0.000000
21341.196781	-0.004922	0.554734	0.250780	84.605728	-121.231926	-71.133766	1.767487	0.000000	4.677177	0.000000	0.000000	0.000000	-0.127383	0.020602	-0.582815	0.000000	0.000000	3.000000	52.000000	0.000000
21341.200114	-0.004922	0.554734	0.250780	85.001350	-121.153648	-70.849548	1.772536	0.000000	4.675267	0.000000	0.000000	0.000000	-0.127383	0.020602	-0.582815	0.000000	0.000000	3.000000	52.000000	0.000000
21341.203447	-0.005543	0.554898	0.248545	85.001350	-121.153648	-70.849548	1.772536	0.000000	4.675267	0.000000	0.000000	0.000000	-0.186308	0.049295	-0.670392	0.000000	0.000000	3.000000	52.000000	0.000000
21341.206781	-0.005543	0.554898	0.248545	85.001350	-121.153648	-70.849548	1.772536	0.000000	4.675267	0.000000	0.000000	0.000000	-0.186308	0.049295	-0.670392	0.000000	0.000000	3.000000	52.000000	0.000000
21341.210114	-0.005543	0.554898	0.248545	85.492195	-120.675934	-70.110275	1.776254	0.000000	4.673855	0.000000	0.000000	0.000000	-0.186308	0.049295	-0.670392	0.000000	0.000000	3.000000	52.000000	0.000000
21341.213447	-0.006391	0.555122	0.246051	85.492195	-120.675934	-70.110275	1.776254	0.000000	4.673855	0.000000	0.000000	0.000000	-0.254528	0.067049	-0.748385	0.000000	0.000000	3.000000	52.000000	0.000000
21341.216781	-0.006391	0.555122	0.246051	85.492195	-120.675934	-70.110275	1.776254	0.000000	4.673855	0.000000	0.000000	0.000000	-0.254528	0.067049	-0.748385	0.000000	0.000000	3.000000	52.000000	0.000000
21341.220114	-0.006391	0.555122	0.246051	86.053497	-118.981812	-68.121277	1.777907	0.000000	4.673226	0.000000	0.000000	0.000000	-0.254528	0.067049	-0.748385	0.000000	0.000000	3.000000	52.000000	0.000000
21341.223447	-0.007530	0.555321	0.243270	86.053497	-118.981812	-68.121277	1.777907	0.000000	4.673226	0.000000	0.000000	0.000000	-0.341589	0.059906	-0.834114	0.000000	0.000000	3.000000	52.000000	0.000000
21341.226781	-0.007530	0.555321	0.243270	86.053497	-118.981812	-68.121277	1.777907	0.000000	4.673226	0.000000	0.000000	0.000000	-0.341589	0.059906	-0.834114	0.000000	0.000000	3.000000	52.000000	0.000000
21341.230114	-0.007530	0.555321	0.243270	86.672272	-114.520668	-63.340996	1.776551	0.000000	4.673742	0.000000	0.000000	0.000000	-0.341589	0.059906	-0.834114	0.000000	0.000000	3.000000	52.000000	0.000000
21341.233447	-0.008854	0.555593	0.240202	86.672272	-114.520668	-63.340996	1.776551	0.000000	4.673742	0.000000	0.000000	0.000000	-0.397356	0.081559	-0.920522	0.000000	0.000000	3.000000	52.000000	0.000000
21341.236781	-0.008854	0.555593	0.240202	86.672272	-114.520668	-63.340996	1.776551	0.000000	4.673742	0.000000	0.000000	0.000000	-0.397356	0.081559	-0.920522	0.000000	0.000000	3.000000	52.000000	0.000000
21341.240114	-0.008854	0.555593	0.240202	87.266342	-105.336967	-53.838200	1.773860	0.000000	4.674764	0.000000	0.000000	0.000000	-0.397356	0.081559	-0.920522	0.000000	0.000000	3.000000	52.000000	0.000000
21341.243447	-0.010361	0.555863	0.236882	87.266342	-105.336967	-53.838200	1.773860	0.000000	4.674764	0.000000	0.000000	0.000000	-0.452008	0.080898	-0.995884	0.000000	0.000000	3.000000	52.000000	0.000000
21341.246781	-0.010361	0.555863	0.236882	87.266342	-105.336967	-53.838200	1.773860	0.000000	4.674764	0.000000	0.000000	0.000000	-0.452008	0.080898	-0.995884	0.000000	0.000000	3.000000	52.000000	0.000000
21341.250114	-0.010361	0.555863	0.236882	87.695145	-88.714890	-36.905262	1.769596	0.000000	4.676380	0.000000	0.000000	0.000000	-0.452008	0.080898	-0.995884	0.000000	0.000000	3.000000	52.000000	0.000000
21341.253447	-0.012046	0.556149	0.233319	87.695145	-88.714890	-36.905262	1.769596	0.000000	4.676380	0.000000	0.000000	0.000000	-0.505360	0.086025	-1.068895	0.000000	0.000000	3.000000	52.000000	0.000000
21341.256781	-0.012046	0.556149	0.233319	87.695145	-88.714890	-36.905262	1.769596	0.000000	4.676380	0.000000	0.000000	0.000000	-0.505360	0.086025	-1.068895	0.000000	0.000000	3.000000	52.000000	0.000000
21341.260114	-0.012046	0.556149	0.233319	87.777275	-66.911064	-14.808231	1.763697	0.000000	4.678608	0.000000	0.000000	0.000000	-0.505360	0.086025	-1.068895	0.000000	0.000000	3.000000	52.000000	0.000000
21341.263447	-0.013936	0.556418	0.229544	87.777275	-66.911064	-14.808231	1.763697	0.000000	4.678608	0.000000	0.000000	0.000000	-0.567243	0.080601	-1.132478	0.000000	0.000000	3.000000	52.000000	0.000000
21341.266781	-0.013936	0.556418	0.229544	87.777275	-66.911064	-14.808231	1.763697	0.000000	4.678608	0.000000	0.000000	0.000000	-0.567243	0.080601	-1.132478	0.000000	0.000000	3.000000	52.000000	0.000000
21341.270114	-0.013936	0.556418	0.229544	87.502838	-46.864429	5.538267	1.755340	0.000000	4.681750	0.000000	0.000000	0.000000	-0.567243	0.080601	-1.132478	0.000000	0.000000	3.000000	52.000000	0.000000
21341.273447	-0.016029	0.556635	0.225590	87.502838	-46.864429	5.538267	1.755340	0.000000	4.681750	0.000000	0.000000	0.000000	-0.627713	0.064957	-1.186309	0.000000	0.000000	3.000000	52.000000	0.000000
21341.276781	-0.016029	0.556635	0.225590	87.502838	-46.864429	5.538267	1.755340	0.000000	4.681750	0.000000	0.000000	0.000000	-0.627713	0.064957	-1.186309	0.000000	0.000000	3.000000	52.000000	0.000000
21341.280114	-0.016029	0.556635	0.225590	87.049980	-31.961386	20.799822	1.744231	0.000000	4.685901	0.000000	0.000000	0.000000	-0.627713	0.064957	-1.186309	0.000000	0.000000	3.000000	52.000000	0.000000
21341.283447	-0.018285	0.556798	0.221452	87.049980	-31.961386	20.799822	1.744231	0.000000	4.685901	0.000000	0.000000	0.000000	-0.676822	0.049085	-1.241349	0.000000	0.000000	3.000000	52.000000	0.000000
21341.286781	-0.018285	0.556798	0.221452	87.049980	-31.961386	20.799822	1.744231	0.000000	4.685901	0.000000	0.000000	0.000000	-0.676822	0.049085	-1.241349	0.000000	0.000000	3.000000	52.000000	0.000000
21341.290114	-0.018285	0.556798	0.221452	86.535301	-20.416143	32.796028	1.730906	0.000000	4.690839	0.000000	0.000000	0.000000	-0.676822	0.049085	-1.241349	0.000000	0.000000	3.000000	52.000000	0.000000
21341.293447	-0.020669	0.556860	0.217184	86.535301	-20.416143	32.796028	1.730906	0.000000	4.690839	0.000000	0.000000	0.000000	-0.715225	0.018640	-1.280283	0.000000	0.000000	3.000000	52.000000	0.000000
21341.296781	-0.020669	0.556860	0.217184	86.535301	-20.416143	32.796028	1.730906	0.000000	4.690839	0.000000	0.000000	0.000000	-0.715225	0.018640	-1.280283	0.000000	0.000000	3.000000	52.000000	0.000000
21341.300114	-0.020669	0.556860	0.217184	85.991905	-10.611316	43.172245	1.715492	0.000000	4.696497	0.000000	0.000000	0.000000	-0.715225	0.018640	-1.280283	0.000000	0.000000	3.000000	52.000000	0.000000
21341.303447	-0.023175	0.556833	0.212731	85.991905	-10.611316	43.172245	1.715492	0.000000	4.696497	0.000000	0.000000	0.000000	-0.751749	-0.008360	-1.335985	0.000000	0.000000	3.000000	52.000000	0.000000
21341.306781	-0.023175	0.556833	0.212731	85.991905	-10.611316	43.172245	1.715492	0.000000	4.696497	0.000000	0.000000	0.000000	-0.751749	-0.008360	-1.335985	0.000000	0.000000	3.000000	52.000000	0.000000
21341.310114	-0.023175	0.556833	0.212731	85.419350	-2.503621	51.840885	1.698334	0.000000	4.702730	0.000000	0.000000	0.000000	-0.751749	-0.008360	-1.335985	0.000000	0.000000	3.000000	52.000000	0.000000
21341.313447	-0.025767	0.556647	0.208133	85.419350	-2.503621	51.840885	1.698334	0.000000	4.702730	0.000000	0.000000	0.000000	-0.777706	-0.055637	-1.379461	0.000000	0.000000	3.000000	52.000000	0.000000
21341.316781	-0.025767	0.556647	0.208133	85.419350	-2.503621	51.840885	1.698334	0.000000	4.702730	0.000000	0.000000	0.000000	-0.777706	-0.055637	-1.379461	0.000000	0.000000	3.000000	52.000000	0.000000
21341.320114	-0.025767	0.556647	0.208133	84.832710	3.818175	58.193733	1.679669	0.000000	4.709428	0.000000	0.000000	0.000000	-0.777706	-0.055637	-1.379461	0.000000	0.000000	3.000000	52.000000	0.000000
21341.323447	-0.028504	0.556378	0.203373	84.832710	3.818175	58.193733	1.679669	0.000000	4.709428	0.000000	0.000000	0.000000	-0.821020	-0.080703	-1.428127	0.000000	0.000000	3.000000	52.000000	0.000000
21341.326781	-0.028504	0.556378	0.203373	84.832710	3.818175	58.193733	1.679669	0.000000	4.709428	0.000000	0.000000	0.000000	-0.821020	-0.080703	-1.428127	0.000000	0.000000	3.000000	52.000000	0.000000
21341.330114	-0.028504	0.556378	0.203373	84.260864	8.330678	62.329090	1.658276	0.000000	4.717004	0.000000	0.000000	0.000000	-0.821020	-0.080703	-1.428127	0.000000	0.000000	3.000000	52.000000	0.000000
21341.333447	-0.031290	0.556077	0.198546	84.260864	8.330678	62.329090	1.658276	0.000000	4.717004	0.000000	0.000000	0.000000	-0.835859	-0.090238	-1.447910	0.000000	0.000000	3.000000	52.000000	0.000000
21341.336781	-0.031290	0.556077	0.198546	84.260864	8.330678	62.329090	1.658276	0.000000	4.717004	0.000000	0.000000	0.000000	-0.835859	-0.090238	-1.447910	0.000000	0.000000	3.000000	52.000000	0.000000
21341.340114	-0.031290	0.556077	0.198546	83.711662	11.213903	64.851982	1.635180	0.000000	4.725060	0.000000	0.000000	0.000000	-0.835859	-0.090238	-1.447910	0.000000	0.000000	3.000000	52.000000	0.000000
21341.343447	-0.034157	0.555755	0.193720	83.711662	11.213903	64.851982	1.635180	0.000000	4.725060	0.000000	0.000000	0.000000	-0.860200	-0.096615	-1.447975	0.000000	0.000000	3.000000	52.000000	0.000000
21341.346781	-0.034157	0.555755	0.193720	83.711662	11.213903	64.851982	1.635180	0.000000	4.725060	0.000000	0.000000	0.000000	-0.860200	-0.096615	-1.447975	0.000000	0.000000	3.000000	52.000000	0.000000
21341.350114	-0.034157	0.555755	0.193720	83.189598	13.023850	66.358734	1.609031	0.000000	4.734028	0.000000	0.000000	0.000000	-0.860200	-0.096615	-1.447975	0.000000	0.000000	3.000000	52.000000	0.000000
21341.353447	-0.037141	0.555449	0.189009	83.189598	13.023850	66.358734	1.609031	0.000000	4.734028	0.000000	0.000000	0.000000	-0.895033	-0.091994	-1.413196	0.000000	0.000000	3.000000	52.000000	0.000000
21341.356781	-0.037141	0.555449	0.189009	83.189598	13.023850	66.358734	1.609031	0.000000	4.734028	0.000000	0.000000	0.000000	-0.895033	-0.091994	-1.413196	0.000000	0.000000	3.000000	52.000000	0.000000
21341.360114	-0.037141	0.555449	0.189009	82.677956	14.297457	67.518509	1.577890	0.000000	4.744498	0.000000	0.000000	0.000000	-0.895033	-0.091994	-1.413196	0.000000	0.000000	3.000000	52.000000	0.000000
21341.363447	-0.040207	0.555118	0.184389	82.677956	14.297457	67.518509	1.577890	0.000000	4.744498	0.000000	0.000000	0.000000	-0.919843	-0.099201	-1.386006	0.000000	0.000000	3.000000	52.000000	0.000000
21341.366781	-0.040207	0.555118	0.184389	82.677956	14.297457	67.518509	1.577890	0.000000	4.744498	0.000000	0.000000	0.000000	-0.919843	-0.099201	-1.386006	0.000000	0.000000	3.000000	52.000000	0.000000
21341.370114	-0.040207	0.555118	0.184389	82.172310	15.760209	69.005524	1.542319	0.000000	4.756180	0.000000	0.000000	0.000000	-0.919843	-0.099201	-1.386006	0.000000	0.000000	3.000000	52.000000	0.000000
21341.373447	-0.043298	0.554755	0.179920	82.172310	15.760209	69.005524	1.542319	0.000000	4.756180	0.000000	0.000000	0.000000	-0.927401	-0.108888	-1.340631	0.000000	0.000000	3.000000	52.000000	0.000000
21341.376781	-0.043298	0.554755	0.179920	82.172310	15.760209	69.005524	1.542319	0.000000	4.756180	0.000000	0.000000	0.000000	-0.927401	-0.108888	-1.340631	0.000000	0.000000	3.000000	52.000000	0.000000
21341.380114	-0.043298	0.554755	0.179920	81.654465	17.701645	71.051849	1.502881	0.000000	4.768789	0.000000	0.000000	0.000000	-0.927401	-0.108888	-1.340631	0.000000	0.000000	3.000000	52.000000	0.000000
21341.383447	-0.046352	0.554316	0.175545	81.654465	17.701645	71.051849	1.502881	0.000000	4.768789	0.000000	0.000000	0.000000	-0.915998	-0.131624	-1.312436	0.000000	0.000000	3.000000	52.000000	0.000000
21341.386781	-0.046352	0.554316	0.175545	81.654465	17.701645	71.051849	1.502881	0.000000	4.768789	0.000000	0.000000	0.000000	-0.915998	-0.131624	-1.312436	0.000000	0.000000	3.000000	52.000000	0.000000
21341.390114	-0.046352	0.554316	0.175545	81.134964	19.787954	73.177742	1.461330	0.000000	4.781685	0.000000	0.000000	0.000000	-0.915998	-0.131624	-1.312436	0.000000	0.000000	3.000000	52.000000	0.000000
21341.393447	-0.049424	0.553902	0.171211	81.134964	19.787954	73.177742	1.461330	0.000000	4.781685	0.000000	0.000000	0.000000	-0.921839	-0.124328	-1.300209	0.000000	0.000000	3.000000	52.000000	0.000000
21341.396781	-0.049424	0.553902	0.171211	81.134964	19.787954	73.177742	1.461330	0.000000	4.781685	0.000000	0.000000	0.000000	-0.921839	-0.124328	-1.300209	0.000000	0.000000	3.000000	52.000000	0.000000
21341.400114	-0.049424	0.553902	0.171211	80.643250	21.602240	74.864601	1.416484	0.000000	4.795161	0.000000	0.000000	0.000000	-0.921839	-0.124328	-1.300209	0.000000	0.000000	3.000000	52.000000	0.000000
21341.403447	-0.052572	0.553452	0.166869	80.643250	21.602240	74.864601	1.416484	0.000000	4.795161	0.000000	0.000000	0.000000	-0.944252	-0.134893	-1.302708	0.000000	0.000000	3.000000	52.000000	0.000000
21341.406781	-0.052572	0.553452	0.166869	80.643250	21.602240	74.864601	1.416484	0.000000	4.795161	0.000000	0.000000	0.000000	-0.944252	-0.134893	-1.302708	0.000000	0.000000	3.000000	52.000000	0.000000
21341.410114	-0.052572	0.553452	0.166869	80.222015	22.851349	75.752663	1.366976	0.000000	4.809509	0.000000	0.000000	0.000000	-0.944252	-0.134893	-1.302708	0.000000	0.000000	3.000000	52.000000	0.000000
21341.413447	-0.055728	0.553011	0.162462	80.222015	22.851349	75.752663	1.366976	0.000000	4.809509	0.000000	0.000000	0.000000	-0.946696	-0.132417	-1.322236	0.000000	0.000000	3.000000	52.000000	0.000000
21341.416781	-0.055728	0.553011	0.162462	80.222015	22.851349	75.752663	1.366976	0.000000	4.809509	0.000000	0.000000	0.000000	-0.946696	-0.132417	-1.322236	0.000000	0.000000	3.000000	52.000000	0.000000
21341.420114	-0.055728	0.553011	0.162462	79.890846	23.456146	75.988014	1.314613	0.000000	4.824085	0.000000	0.000000	0.000000	-0.946696	-0.132417	-1.322236	0.000000	0.000000	3.000000	52.000000	0.000000
21341.423447	-0.058927	0.552608	0.158073	79.890846	23.456146	75.988014	1.314613	0.000000	4.824085	0.000000	0.000000	0.000000	-0.959773	-0.120818	-1.316653	0.000000	0.000000	3.000000	52.000000	0.000000
21341.426781	-0.058927	0.552608	0.158073	79.890846	23.456146	75.988014	1.314613	0.000000	4.824085	0.000000	0.000000	0.000000	-0.959773	-0.120818	-1.316653	0.000000	0.000000	3.000000	52.000000	0.000000
21341.430114	-0.058927	0.552608	0.158073	79.626343	23.707020	76.110504	1.257432	0.000000	4.839304	0.000000	0.000000	0.000000	-0.959773	-0.120818	-1.316653	0.000000	0.000000	3.000000	52.000000	0.000000
21341.433447	-0.062204	0.552202	0.153762	79.626343	23.707020	76.110504	1.257432	0.000000	4.839304	0.000000	0.000000	0.000000	-0.983118	-0.121905	-1.293284	0.000000	0.000000	3.000000	52.000000	0.000000
21341.436781	-0.062204	0.552202	0.153762	79.626343	23.707020	76.110504	1.257432	0.000000	4.839304	0.000000	0.000000	0.000000	-0.983118	-0.121905	-1.293284	0.000000	0.000000	3.000000	52.000000	0.000000
21341.440114	-0.062204	0.552202	0.153762	79.394958	23.953506	76.458206	1.193520	0.000000	4.855462	0.000000	0.000000	0.000000	-0.983118	-0.121905	-1.293284	0.000000	0.000000	3.000000	52.000000	0.000000
21341.443447	-0.065504	0.551865	0.149561	79.394958	23.953506	76.458206	1.193520	0.000000	4.855462	0.000000	0.000000	0.000000	-0.989898	-0.101082	-1.260099	0.000000	0.000000	3.000000	52.000000	0.000000
21341.446781	-0.065504	0.551865	0.149561	79.394958	23.953506	76.458206	1.193520	0.000000	4.855462	0.000000	0.000000	0.000000	-0.989898	-0.101082	-1.260099	0.000000	0.000000	3.000000	52.000000	0.000000
21341.450114	-0.065504	0.551865	0.149561	79.158012	24.524845	77.080269	1.123750	0.000000	4.872082	0.000000	0.000000	0.000000	-0.989898	-0.101082	-1.260099	0.000000	0.000000	3.000000	52.000000	0.000000
21341.453447	-0.068716	0.551550	0.145513	79.158012	24.524845	77.080269	1.123750	0.000000	4.872082	0.000000	0.000000	0.000000	-0.963669	-0.094408	-1.214654	0.000000	0.000000	3.000000	52.000000	0.000000
21341.456781	-0.068716	0.551550	0.145513	79.158012	24.524845	77.080269	1.123750	0.000000	4.872082	0.000000	0.000000	0.000000	-0.963669	-0.094408	-1.214654	0.000000	0.000000	3.000000	52.000000	0.000000
21341.460114	-0.068716	0.551550	0.145513	78.899239	25.434866	77.761009	1.050953	0.000000	4.888302	0.000000	0.000000	0.000000	-0.963669	-0.094408	-1.214654	0.000000	0.000000	3.000000	52.000000	0.000000
21341.463447	-0.071897	0.551285	0.141571	78.899239	25.434866	77.761009	1.050953	0.000000	4.888302	0.000000	0.000000	0.000000	-0.954296	-0.079389	-1.182598	0.000000	0.000000	3.000000	52.000000	0.000000
21341.466781	-0.071897	0.551285	0.141571	78.899239	25.434866	77.761009	1.050953	0.000000	4.888302	0.000000	0.000000	0.000000	-0.954296	-0.079389	-1.182598	0.000000	0.000000	3.000000	52.000000	0.000000
21341.470114	-0.071897	0.551285	0.141571	78.644783	26.681389	78.829010	0.973556	0.000000	4.904303	0.000000	0.000000	0.000000	-0.954296	-0.079389	-1.182598	0.000000	0.000000	3.000000	52.000000	0.000000
21341.473447	-0.075099	0.551013	0.137683	78.644783	26.681389	78.829010	0.973556	0.000000	4.904303	0.000000	0.000000	0.000000	-0.960790	-0.081697	-1.166184	0.000000	0.000000	3.000000	52.000000	0.000000
21341.476781	-0.075099	0.551013	0.137683	78.644783	26.681389	78.829010	0.973556	0.000000	4.904303	0.000000	0.000000	0.000000	-0.960790	-0.081697	-1.166184	0.000000	0.000000	3.000000	52.000000	0.000000
21341.480114	-0.075099	0.551013	0.137683	78.412041	28.056946	80.038033	0.889837	0.000000	4.920182	0.000000	0.000000	0.000000	-0.960790	-0.081697	-1.166184	0.000000	0.000000	3.000000	52.000000	0.000000
21341.483447	-0.078344	0.550774	0.133785	78.412041	28.056946	80.038033	0.889837	0.000000	4.920182	0.000000	0.000000	0.000000	-0.973334	-0.071829	-1.169526	0.000000	0.000000	3.000000	52.000000	0.000000
21341.486781	-0.078344	0.550774	0.133785	78.412041	28.056946	80.038033	0.889837	0.000000	4.920182	0.000000	0.000000	0.000000	-0.973334	-0.071829	-1.169526	0.000000	0.000000	3.000000	52.000000	0.000000
21341.490114	-0.078344	0.550774	0.133785	78.244209	29.365067	81.062538	0.798966	0.000000	4.935752	0.000000	0.000000	0.000000	-0.973334	-0.071829	-1.169526	0.000000	0.000000	3.000000	52.000000	0.000000
21341.493447	-0.081629	0.550567	0.129875	78.244209	29.365067	81.062538	0.798966	0.000000	4.935752	0.000000	0.000000	0.000000	-0.985468	-0.062091	-1.172986	0.000000	0.000000	3.000000	52.000000	0.000000
21341.496781	-0.081629	0.550567	0.129875	78.244209	29.365067	81.062538	0.798966	0.000000	4.935752	0.000000	0.000000	0.000000	-0.985468	-0.062091	-1.172986	0.000000	0.000000	3.000000	52.000000	0.000000
21341.500114	-0.081629	0.550567	0.129875	78.155556	30.581373	81.834930	0.700297	0.000000	4.950716	0.000000	0.000000	0.000000	-0.985468	-0.062091	-1.172986	0.000000	0.000000	3.000000	52.000000	0.000000
21341.503447	-0.084846	0.550347	0.125995	78.155556	30.581373	81.834930	0.700297	0.000000	4.950716	0.000000	0.000000	0.000000	-0.965114	-0.066053	-1.163926	0.000000	0.000000	3.000000	52.000000	0.000000
21341.506781	-0.084846	0.550347	0.125995	78.155556	30.581373	81.834930	0.700297	0.000000	4.950716	0.000000	0.000000	0.000000	-0.965114	-0.066053	-1.163926	0.000000	0.000000	3.000000	52.000000	0.000000
21341.510114	-0.084846	0.550347	0.125995	78.120247	31.790771	82.608856	0.597079	0.000000	4.964222	0.000000	0.000000	0.000000	-0.965114	-0.066053	-1.163926	0.000000	0.000000	3.000000	52.000000	0.000000
21341.513447	-0.088001	0.550151	0.122179	78.120247	31.790771	82.608856	0.597079	0.000000	4.964222	0.000000	0.000000	0.000000	-0.946645	-0.058519	-1.144772	0.000000	0.000000	3.000000	52.000000	0.000000
21341.516781	-0.088001	0.550151	0.122179	78.120247	31.790771	82.608856	0.597079	0.000000	4.964222	0.000000	0.000000	0.000000	-0.946645	-0.058519	-1.144772	0.000000	0.000000	3.000000	52.000000	0.000000
21341.520114	-0.088001	0.550151	0.122179	78.069824	33.000465	83.552101	0.488680	0.000000	4.976062	0.000000	0.000000	0.000000	-0.946645	-0.058519	-1.144772	0.000000	0.000000	3.000000	52.000000	0.000000
21341.523447	-0.091193	0.550044	0.118502	78.069824	33.000465	83.552101	0.488680	0.000000	4.976062	0.000000	0.000000	0.000000	-0.957461	-0.032110	-1.103307	0.000000	0.000000	3.000000	52.000000	0.000000
21341.526781	-0.091193	0.550044	0.118502	78.069824	33.000465	83.552101	0.488680	0.000000	4.976062	0.000000	0.000000	0.000000	-0.957461	-0.032110	-1.103307	0.000000	0.000000	3.000000	52.000000	0.000000
21341.530114	-0.091193	0.550044	0.118502	77.970741	34.208221	84.662544	0.370586	0.000000	4.986248	0.000000	0.000000	0.000000	-0.957461	-0.032110	-1.103307	0.000000	0.000000	3.000000	52.000000	0.000000
21341.533447	-0.094296	0.550050	0.115039	77.970741	34.208221	84.662544	0.370586	0.000000	4.986248	0.000000	0.000000	0.000000	-0.930882	0.001671	-1.038735	0.000000	0.000000	3.000000	52.000000	0.000000
21341.536781	-0.094296	0.550050	0.115039	77.970741	34.208221	84.662544	0.370586	0.000000	4.986248	0.000000	0.000000	0.000000	-0.930882	0.001671	-1.038735	0.000000	0.000000	3.000000	52.000000	0.000000
21341.540114	-0.094296	0.550050	0.115039	77.818832	35.336735	85.799484	0.247623	0.000000	4.993865	0.000000	0.000000	0.000000	-0.930882	0.001671	-1.038735	0.000000	0.000000	3.000000	52.000000	0.000000
21341.543447	-0.097336	0.550193	0.111748	77.818832	35.336735	85.799484	0.247623	0.000000	4.993865	0.000000	0.000000	0.000000	-0.912000	0.042983	-0.987209	0.000000	0.000000	3.000000	52.000000	0.000000
21341.546781	-0.097336	0.550193	0.111748	77.818832	35.336735	85.799484	0.247623	0.000000	4.993865	0.000000	0.000000	0.000000	-0.912000	0.042983	-0.987209	0.000000	0.000000	3.000000	52.000000	0.000000
21341.550114	-0.097336	0.550193	0.111748	77.641403	36.347691	86.790749	0.119175	0.000000	4.998580	0.000000	0.000000	0.000000	-0.912000	0.042983	-0.987209	0.000000	0.000000	3.000000	52.000000	0.000000
21341.553447	-0.100376	0.550430	0.108649	77.641403	36.347691	86.790749	0.119175	0.000000	4.998580	0.000000	0.000000	0.000000	-0.911970	0.070931	-0.929926	0.000000	0.000000	3.000000	52.000000	0.000000
21341.556781	-0.100376	0.550430	0.108649	77.641403	36.347691	86.790749	0.119175	0.000000	4.998580	0.000000	0.000000	0.000000	-0.911970	0.070931	-0.929926	0.000000	0.000000	3.000000	52.000000	0.000000
21341.560114	-0.100376	0.550430	0.108649	77.489891	37.147820	87.633377	-0.017286	0.000000	4.999970	0.000000	0.000000	0.000000	-0.911970	0.070931	-0.929926	0.000000	0.000000	3.000000	52.000000	0.000000
21341.563447	-0.103423	0.550722	0.105608	77.489891	37.147820	87.633377	-0.017286	0.000000	4.999970	0.000000	0.000000	0.000000	-0.914077	0.087685	-0.912300	0.000000	0.000000	3.000000	52.000000	0.000000
21341.566781	-0.103423	0.550722	0.105608	77.489891	37.147820	87.633377	-0.017286	0.000000	4.999970	0.000000	0.000000	0.000000	-0.914077	0.087685	-0.912300	0.000000	0.000000	3.000000	52.000000	0.000000
21341.570114	-0.103423	0.550722	0.105608	77.380798	37.696884	88.008781	-0.161956	0.000000	4.997376	0.000000	0.000000	0.000000	-0.914077	0.087685	-0.912300	0.000000	0.000000	3.000000	52.000000	0.000000
21341.573447	-0.106448	0.551051	0.102614	77.380798	37.696884	88.008781	-0.161956	0.000000	4.997376	0.000000	0.000000	0.000000	-0.907608	0.098798	-0.897945	0.000000	0.000000	3.000000	52.000000	0.000000
21341.576781	-0.106448	0.551051	0.102614	77.380798	37.696884	88.008781	-0.161956	0.000000	4.997376	0.000000	0.000000	0.000000	-0.907608	0.098798	-0.897945	0.000000	0.000000	3.000000	52.000000	0.000000
21341.580114	-0.106448	0.551051	0.102614	77.304878	38.129074	87.934059	-0.313563	0.000000	4.990158	0.000000	0.000000	0.000000	-0.907608	0.098798	-0.897945	0.000000	0.000000	3.000000	52.000000	0.000000
21341.583447	-0.109419	0.551411	0.099637	77.304878	38.129074	87.934059	-0.313563	0.000000	4.990158	0.000000	0.000000	0.000000	-0.891358	0.107981	-0.893121	0.000000	0.000000	3.000000	52.000000	0.000000
21341.586781	-0.109419	0.551411	0.099637	77.304878	38.129074	87.934059	-0.313563	0.000000	4.990158	0.000000	0.000000	0.000000	-0.891358	0.107981	-0.893121	0.000000	0.000000	3.000000	52.000000	0.000000
21341.590114	-0.109419	0.551411	0.099637	77.210342	38.566471	87.927048	-0.470571	0.000000	4.977807	0.000000	0.000000	0.000000	-0.891358	0.107981	-0.893121	0.000000	0.000000	3.000000	52.000000	0.000000
21341.593447	-0.112330	0.551764	0.096645	77.210342	38.566471	87.927048	-0.470571	0.000000	4.977807	0.000000	0.000000	0.000000	-0.873390	0.105922	-0.897816	0.000000	0.000000	3.000000	52.000000	0.000000
21341.596781	-0.112330	0.551764	0.096645	77.210342	38.566471	87.927048	-0.470571	0.000000	4.977807	0.000000	0.000000	0.000000	-0.873390	0.105922	-0.897816	0.000000	0.000000	3.000000	52.000000	0.000000
21341.600114	-0.112330	0.551764	0.096645	77.035515	39.139088	88.527222	-0.616520	0.000000	4.832234	0.000000	0.000000	0.000000	-0.873390	0.105922	-0.897816	0.000000	0.000000	3.000000	52.000000	0.000000
21341.603447	-0.115222	0.552185	0.093697	77.035515	39.139088	88.527222	-0.616520	0.000000	4.832234	0.000000	0.000000	0.000000	-0.867434	0.126207	-0.884363	0.000000	0.000000	3.000000	52.000000	0.000000
21341.606781	-0.115222	0.552185	0.093697	77.035515	39.139088	88.527222	-0.616520	0.000000	4.832234	0.000000	0.000000	0.000000	-0.867434	0.126207	-0.884363	0.000000	0.000000	3.000000	52.000000	0.000000
21341.610114	-0.115222	0.552185	0.093697	76.804047	39.776299	89.443420	-0.761093	0.000000	4.684841	0.000000	0.000000	0.000000	-0.867434	0.126207	-0.884363	0.000000	0.000000	3.000000	52.000000	0.000000
21341.613447	-0.118005	0.552648	0.090757	76.804047	39.776299	89.443420	-0.761093	0.000000	4.684841	0.000000	0.000000	0.000000	-0.834907	0.138812	-0.881935	0.000000	0.000000	3.000000	52.000000	0.000000
21341.616781	-0.118005	0.552648	0.090757	76.804047	39.776299	89.443420	-0.761093	0.000000	4.684841	0.000000	0.000000	0.000000	-0.834907	0.138812	-0.881935	0.000000	0.000000	3.000000	52.000000	0.000000
21341.620114	-0.118005	0.552648	0.090757	76.553192	40.383514	90.348236	-0.900244	0.000000	4.537852	0.000000	0.000000	0.000000	-0.834907	0.138812	-0.881935	0.000000	0.000000	3.000000	52.000000	0.000000
21341.623447	-0.120682	0.553122	0.087832	76.553192	40.383514	90.348236	-0.900244	0.000000	4.537852	0.000000	0.000000	0.000000	-0.803115	0.142162	-0.877526	0.000000	0.000000	3.000000	52.000000	0.000000
21341.626781	-0.120682	0.553122	0.087832	76.553192	40.383514	90.348236	-0.900244	0.000000	4.537852	0.000000	0.000000	0.000000	-0.803115	0.142162	-0.877526	0.000000	0.000000	3.000000	52.000000	0.000000
21341.630114	-0.120682	0.553122	0.087832	76.330269	40.868988	90.925476	-1.034096	0.000000	4.391597	0.000000	0.000000	0.000000	-0.803115	0.142162	-0.877526	0.000000	0.000000	3.000000	52.000000	0.000000
21341.633447	-0.123214	0.553642	0.084865	76.330269	40.868988	90.925476	-1.034096	0.000000	4.391597	0.000000	0.000000	0.000000	-0.759635	0.156102	-0.890228	0.000000	0.000000	3.000000	52.000000	0.000000
21341.636781	-0.123214	0.553642	0.084865	76.330269	40.868988	90.925476	-1.034096	0.000000	4.391597	0.000000	0.000000	0.000000	-0.759635	0.156102	-0.890228	0.000000	0.000000	3.000000	52.000000	0.000000
21341.640114	-0.123214	0.553642	0.084865	76.202110	41.172249	90.976799	-1.160702	0.000000	4.243226	0.000000	0.000000	0.000000	-0.759635	0.156102	-0.890228	0.000000	0.000000	3.000000	52.000000	0.000000
21341.643447	-0.125598	0.554189	0.081840	76.202110	41.172249	90.976799	-1.160702	0.000000	4.243226	0.000000	0.000000	0.000000	-0.715214	0.164170	-0.907373	0.000000	0.000000	3.000000	52.000000	0.000000
21341.646781	-0.125598	0.554189	0.081840	76.202110	41.172249	90.976799	-1.160702	0.000000	4.243226	0.000000	0.000000	0.000000	-0.715214	0.164170	-0.907373	0.000000	0.000000	3.000000	52.000000	0.000000
21341.650114	-0.125598	0.554189	0.081840	76.201004	41.240654	90.490341	-1.279904	0.000000	4.091997	0.000000	0.000000	0.000000	-0.715214	0.164170	-0.907373	0.000000	0.000000	3.000000	52.000000	0.000000
21341.653447	-0.127809	0.554762	0.078766	76.201004	41.240654	90.490341	-1.279904	0.000000	4.091997	0.000000	0.000000	0.000000	-0.663294	0.171974	-0.922281	0.000000	0.000000	3.000000	52.000000	0.000000
21341.656781	-0.127809	0.554762	0.078766	76.201004	41.240654	90.490341	-1.279904	0.000000	4.091997	0.000000	0.000000	0.000000	-0.663294	0.171974	-0.922281	0.000000	0.000000	3.000000	52.000000	0.000000
21341.660114	-0.127809	0.554762	0.078766	76.255371	41.221981	89.911316	-1.390453	0.000000	3.938283	0.000000	0.000000	0.000000	-0.663294	0.171974	-0.922281	0.000000	0.000000	3.000000	52.000000	0.000000
21341.663447	-0.129869	0.555342	0.075621	76.255371	41.221981	89.911316	-1.390453	0.000000	3.938283	0.000000	0.000000	0.000000	-0.618051	0.173904	-0.943466	0.000000	0.000000	3.000000	52.000000	0.000000
21341.666781	-0.129869	0.555342	0.075621	76.255371	41.221981	89.911316	-1.390453	0.000000	3.938283	0.000000	0.000000	0.000000	-0.618051	0.173904	-0.943466	0.000000	0.000000	3.000000	52.000000	0.000000
21341.670114	-0.129869	0.555342	0.075621	76.251129	40.676846	88.885025	-1.493462	0.000000	3.781039	0.000000	0.000000	0.000000	-0.618051	0.173904	-0.943466	0.000000	0.000000	3.000000	52.000000	0.000000
21341.673447	-0.131741	0.555875	0.072467	76.251129	40.676846	88.885025	-1.493462	0.000000	3.781039	0.000000	0.000000	0.000000	-0.561436	0.159767	-0.946036	0.000000	0.000000	3.000000	52.000000	0.000000
21341.676781	-0.131741	0.555875	0.072467	76.251129	40.676846	88.885025	-1.493462	0.000000	3.781039	0.000000	0.000000	0.000000	-0.561436	0.159767	-0.946036	0.000000	0.000000	3.000000	52.000000	0.000000
21341.680114	-0.131741	0.555875	0.072467	76.028450	38.123619	85.910561	-1.587034	0.000000	3.623366	0.000000	0.000000	0.000000	-0.561436	0.159767	-0.946036	0.000000	0.000000	3.000000	52.000000	0.000000
21341.683447	-0.133643	0.556407	0.069431	76.028450	38.123619	85.910561	-1.587034	0.000000	3.623366	0.000000	0.000000	0.000000	-0.570745	0.159793	-0.910912	0.000000	0.000000	3.000000	52.000000	0.000000
21341.686781	-0.133643	0.556407	0.069431	76.028450	38.123619	85.910561	-1.587034	0.000000	3.623366	0.000000	0.000000	0.000000	-0.570745	0.159793	-0.910912	0.000000	0.000000	3.000000	52.000000	0.000000
21341.690114	-0.133643	0.556407	0.069431	75.563042	33.985733	81.611885	-1.682159	0.000000	3.471547	0.000000	0.000000	0.000000	-0.570745	0.159793	-0.910912	0.000000	0.000000	3.000000	52.000000	0.000000
21341.693447	-0.135694	0.556904	0.066447	75.563042	33.985733	81.611885	-1.682159	0.000000	3.471547	0.000000	0.000000	0.000000	-0.615287	0.149089	-0.895148	0.000000	0.000000	3.000000	52.000000	0.000000
21341.696781	-0.135694	0.556904	0.066447	75.563042	33.985733	81.611885	-1.682159	0.000000	3.471547	0.000000	0.000000	0.000000	-0.615287	0.149089	-0.895148	0.000000	0.000000	3.000000	52.000000	0.000000
21341.700114	-0.135694	0.556904	0.066447	74.986443	29.774738	77.362305	-1.784707	0.000000	3.322356	0.000000	0.000000	0.000000	-0.615287	0.149089	-0.895148	0.000000	0.000000	3.000000	52.000000	0.000000
21341.703447	-0.137740	0.557315	0.063439	74.986443	29.774738	77.362305	-1.784707	0.000000	3.322356	0.000000	0.000000	0.000000	-0.613849	0.123334	-0.902555	0.000000	0.000000	3.000000	52.000000	0.000000
21341.706781	-0.137740	0.557315	0.063439	74.986443	29.774738	77.362305	-1.784707	0.000000	3.322356	0.000000	0.000000	0.000000	-0.613849	0.123334	-0.902555	0.000000	0.000000	3.000000	52.000000	0.000000
21341.710114	-0.137740	0.557315	0.063439	74.356102	26.053152	73.672775	-1.887015	0.000000	3.171931	0.000000	0.000000	0.000000	-0.613849	0.123334	-0.902555	0.000000	0.000000	3.000000	52.000000	0.000000
21341.713447	-0.139660	0.557612	0.060444	74.356102	26.053152	73.672775	-1.887015	0.000000	3.171931	0.000000	0.000000	0.000000	-0.575801	0.089068	-0.898412	0.000000	0.000000	3.000000	52.000000	0.000000
21341.716781	-0.139660	0.557612	0.060444	74.356102	26.053152	73.672775	-1.887015	0.000000	3.171931	0.000000	0.000000	0.000000	-0.575801	0.089068	-0.898412	0.000000	0.000000	3.000000	52.000000	0.000000
21341.720114	-0.139660	0.557612	0.060444	73.673332	22.853903	70.582535	-1.982982	0.000000	3.022195	0.000000	0.000000	0.000000	-0.575801	0.089068	-0.898412	0.000000	0.000000	3.000000	52.000000	0.000000
21341.723447	-0.141510	0.557862	0.057478	73.673332	22.853903	70.582535	-1.982982	0.000000	3.022195	0.000000	0.000000	0.000000	-0.555165	0.074891	-0.889643	0.000000	0.000000	3.000000	52.000000	0.000000
21341.726781	-0.141510	0.557862	0.057478	73.673332	22.853903	70.582535	-1.982982	0.000000	3.022195	0.000000	0.000000	0.000000	-0.555165	0.074891	-0.889643	0.000000	0.000000	3.000000	52.000000	0.000000
21341.730114	-0.141510	0.557862	0.057478	72.976227	20.132755	67.909035	-2.075510	0.000000	2.873921	0.000000	0.000000	0.000000	-0.555165	0.074891	-0.889643	0.000000	0.000000	3.000000	52.000000	0.000000
21341.733447	-0.143191	0.558047	0.054554	72.976227	20.132755	67.909035	-2.075510	0.000000	2.873921	0.000000	0.000000	0.000000	-0.504374	0.055430	-0.877385	0.000000	0.000000	3.000000	52.000000	0.000000
21341.736781	-0.143191	0.558047	0.054554	72.976227	20.132755	67.909035	-2.075510	0.000000	2.873921	0.000000	0.000000	0.000000	-0.504374	0.055430	-0.877385	0.000000	0.000000	3.000000	52.000000	0.000000
21341.740114	-0.143191	0.558047	0.054554	72.292618	17.836031	65.502808	-2.159572	0.000000	2.727690	0.000000	0.000000	0.000000	-0.504374	0.055430	-0.877385	0.000000	0.000000	3.000000	52.000000	0.000000
21341.743447	-0.144771	0.558207	0.051624	72.292618	17.836031	65.502808	-2.159572	0.000000	2.727690	0.000000	0.000000	0.000000	-0.473788	0.048063	-0.878925	0.000000	0.000000	3.000000	52.000000	0.000000
21341.746781	-0.144771	0.558207	0.051624	72.292618	17.836031	65.502808	-2.159572	0.000000	2.727690	0.000000	0.000000	0.000000	-0.473788	0.048063	-0.878925	0.000000	0.000000	3.000000	52.000000	0.000000
21341.750114	-0.144771	0.558207	0.051624	71.635971	15.903899	63.525116	-2.238537	0.000000	2.581203	0.000000	0.000000	0.000000	-0.473788	0.048063	-0.878925	0.000000	0.000000	3.000000	52.000000	0.000000
21341.753447	-0.146281	0.558303	0.048710	71.635971	15.903899	63.525116	-2.238537	0.000000	2.581203	0.000000	0.000000	0.000000	-0.453034	0.028947	-0.874184	0.000000	0.000000	3.000000	52.000000	0.000000
21341.756781	-0.146281	0.558303	0.048710	71.635971	15.903899	63.525116	-2.238537	0.000000	2.581203	0.000000	0.000000	0.000000	-0.453034	0.028947	-0.874184	0.000000	0.000000	3.000000	52.000000	0.000000
21341.760114	-0.146281	0.558303	0.048710	71.064713	14.387731	61.853291	-2.314043	0.000000	2.435506	0.000000	0.000000	0.000000	-0.453034	0.028947	-0.874184	0.000000	0.000000	3.000000	52.000000	0.000000
21341.763447	-0.147753	0.558340	0.045739	71.064713	14.387731	61.853291	-2.314043	0.000000	2.435506	0.000000	0.000000	0.000000	-0.441604	0.010873	-0.891460	0.000000	0.000000	3.000000	52.000000	0.000000
21341.766781	-0.147753	0.558340	0.045739	71.064713	14.387731	61.853291	-2.314043	0.000000	2.435506	0.000000	0.000000	0.000000	-0.441604	0.010873	-0.891460	0.000000	0.000000	3.000000	52.000000	0.000000
21341.770114	-0.147753	0.558340	0.045739	70.616066	13.307726	60.435078	-2.387643	0.000000	2.286929	0.000000	0.000000	0.000000	-0.441604	0.010873	-0.891460	0.000000	0.000000	3.000000	52.000000	0.000000
21341.773447	-0.149199	0.558295	0.042753	70.616066	13.307726	60.435078	-2.387643	0.000000	2.286929	0.000000	0.000000	0.000000	-0.433833	-0.013311	-0.895667	0.000000	0.000000	3.000000	52.000000	0.000000
21341.776781	-0.149199	0.558295	0.042753	70.616066	13.307726	60.435078	-2.387643	0.000000	2.286929	0.000000	0.000000	0.000000	-0.433833	-0.013311	-0.895667	0.000000	0.000000	3.000000	52.000000	0.000000
21341.780114	-0.149199	0.558295	0.042753	70.236671	12.571020	59.348408	-2.459949	0.000000	2.137651	0.000000	0.000000	0.000000	-0.433833	-0.013311	-0.895667	0.000000	0.000000	3.000000	52.000000	0.000000
21341.783447	-0.150641	0.558215	0.039825	70.236671	12.571020	59.348408	-2.459949	0.000000	2.137651	0.000000	0.000000	0.000000	-0.432485	-0.024067	-0.878475	0.000000	0.000000	3.000000	52.000000	0.000000
21341.786781	-0.150641	0.558215	0.039825	70.236671	12.571020	59.348408	-2.459949	0.000000	2.137651	0.000000	0.000000	0.000000	-0.432485	-0.024067	-0.878475	0.000000	0.000000	3.000000	52.000000	0.000000
21341.790114	-0.150641	0.558215	0.039825	69.886772	12.082288	58.698257	-2.532030	0.000000	1.991239	0.000000	0.000000	0.000000	-0.432485	-0.024067	-0.878475	0.000000	0.000000	3.000000	52.000000	0.000000
21341.793447	-0.152050	0.558098	0.037029	69.886772	12.082288	58.698257	-2.532030	0.000000	1.991239	0.000000	0.000000	0.000000	-0.422883	-0.035246	-0.838841	0.000000	0.000000	3.000000	52.000000	0.000000
21341.796781	-0.152050	0.558098	0.037029	69.886772	12.082288	58.698257	-2.532030	0.000000	1.991239	0.000000	0.000000	0.000000	-0.422883	-0.035246	-0.838841	0.000000	0.000000	3.000000	52.000000	0.000000
21341.800114	-0.152050	0.558098	0.037029	69.551987	11.849945	58.647640	-2.602510	0.000000	1.851432	0.000000	0.000000	0.000000	-0.422883	-0.035246	-0.838841	0.000000	0.000000	3.000000	52.000000	0.000000
21341.803447	-0.153463	0.557964	0.034307	69.551987	11.849945	58.647640	-2.602510	0.000000	1.851432	0.000000	0.000000	0.000000	-0.423950	-0.040066	-0.816429	0.000000	0.000000	3.000000	52.000000	0.000000
21341.806781	-0.153463	0.557964	0.034307	69.551987	11.849945	58.647640	-2.602510	0.000000	1.851432	0.000000	0.000000	0.000000	-0.423950	-0.040066	-0.816429	0.000000	0.000000	3.000000	52.000000	0.000000
21341.810114	-0.153463	0.557964	0.034307	69.237976	11.873751	59.048126	-2.673168	0.000000	1.715360	0.000000	0.000000	0.000000	-0.423950	-0.040066	-0.816429	0.000000	0.000000	3.000000	52.000000	0.000000
21341.813447	-0.154867	0.557777	0.031695	69.237976	11.873751	59.048126	-2.673168	0.000000	1.715360	0.000000	0.000000	0.000000	-0.420959	-0.056115	-0.783624	0.000000	0.000000	3.000000	52.000000	0.000000
21341.816781	-0.154867	0.557777	0.031695	69.237976	11.873751	59.048126	-2.673168	0.000000	1.715360	0.000000	0.000000	0.000000	-0.420959	-0.056115	-0.783624	0.000000	0.000000	3.000000	52.000000	0.000000
21341.820114	-0.154867	0.557777	0.031695	68.957657	12.094196	59.512653	-2.743328	0.000000	1.584756	0.000000	0.000000	0.000000	-0.420959	-0.056115	-0.783624	0.000000	0.000000	3.000000	52.000000	0.000000
21341.823447	-0.156209	0.557504	0.029107	68.957657	12.094196	59.512653	-2.743328	0.000000	1.584756	0.000000	0.000000	0.000000	-0.402599	-0.081961	-0.776476	0.000000	0.000000	3.000000	52.000000	0.000000
21341.826781	-0.156209	0.557504	0.029107	68.957657	12.094196	59.512653	-2.743328	0.000000	1.584756	0.000000	0.000000	0.000000	-0.402599	-0.081961	-0.776476	0.000000	0.000000	3.000000	52.000000	0.000000
21341.830114	-0.156209	0.557504	0.029107	68.710747	12.452951	59.791203	-2.810428	0.000000	1.455343	0.000000	0.000000	0.000000	-0.402599	-0.081961	-0.776476	0.000000	0.000000	3.000000	52.000000	0.000000
21341.833447	-0.157501	0.557137	0.026497	68.710747	12.452951	59.791203	-2.810428	0.000000	1.455343	0.000000	0.000000	0.000000	-0.387629	-0.109875	-0.782989	0.000000	0.000000	3.000000	52.000000	0.000000
21341.836781	-0.157501	0.557137	0.026497	68.710747	12.452951	59.791203	-2.810428	0.000000	1.455343	0.000000	0.000000	0.000000	-0.387629	-0.109875	-0.782989	0.000000	0.000000	3.000000	52.000000	0.000000
21341.840114	-0.157501	0.557137	0.026497	68.480492	12.950493	60.043968	-2.875033	0.000000	1.324845	0.000000	0.000000	0.000000	-0.387629	-0.109875	-0.782989	0.000000	0.000000	3.000000	52.000000	0.000000
21341.843447	-0.158824	0.556687	0.023881	68.480492	12.950493	60.043968	-2.875033	0.000000	1.324845	0.000000	0.000000	0.000000	-0.396996	-0.135125	-0.784757	0.000000	0.000000	3.000000	52.000000	0.000000
21341.846781	-0.158824	0.556687	0.023881	68.480492	12.950493	60.043968	-2.875033	0.000000	1.324845	0.000000	0.000000	0.000000	-0.396996	-0.135125	-0.784757	0.000000	0.000000	3.000000	52.000000	0.000000
21341.850114	-0.158824	0.556687	0.023881	68.241501	13.651189	60.619781	-2.941199	0.000000	1.194052	0.000000	0.000000	0.000000	-0.396996	-0.135125	-0.784757	0.000000	0.000000	3.000000	52.000000	0.000000
21341.853447	-0.160172	0.556207	0.021316	68.241501	13.651189	60.619781	-2.941199	0.000000	1.194052	0.000000	0.000000	0.000000	-0.404363	-0.144100	-0.769405	0.000000	0.000000	3.000000	52.000000	0.000000
21341.856781	-0.160172	0.556207	0.021316	68.241501	13.651189	60.619781	-2.941199	0.000000	1.194052	0.000000	0.000000	0.000000	-0.404363	-0.144100	-0.769405	0.000000	0.000000	3.000000	52.000000	0.000000
21341.860114	-0.160172	0.556207	0.021316	67.931602	14.518315	61.765198	-3.008593	0.000000	1.065818	0.000000	0.000000	0.000000	-0.404363	-0.144100	-0.769405	0.000000	0.000000	3.000000	52.000000	0.000000
21341.863447	-0.161543	0.555766	0.018945	67.931602	14.518315	61.765198	-3.008593	0.000000	1.065818	0.000000	0.000000	0.000000	-0.411239	-0.132159	-0.711403	0.000000	0.000000	3.000000	52.000000	0.000000
21341.866781	-0.161543	0.555766	0.018945	67.931602	14.518315	61.765198	-3.008593	0.000000	1.065818	0.000000	0.000000	0.000000	-0.411239	-0.132159	-0.711403	0.000000	0.000000	3.000000	52.000000	0.000000
21341.870114	-0.161543	0.555766	0.018945	67.513748	15.451409	63.299763	-3.077133	0.000000	0.947251	0.000000	0.000000	0.000000	-0.411239	-0.132159	-0.711403	0.000000	0.000000	3.000000	52.000000	0.000000
21341.873447	-0.162893	0.555364	0.016851	67.513748	15.451409	63.299763	-3.077133	0.000000	0.947251	0.000000	0.000000	0.000000	-0.404968	-0.120756	-0.628225	0.000000	0.000000	3.000000	52.000000	0.000000
21341.876781	-0.162893	0.555364	0.016851	67.513748	15.451409	63.299763	-3.077133	0.000000	0.947251	0.000000	0.000000	0.000000	-0.404968	-0.120756	-0.628225	0.000000	0.000000	3.000000	52.000000	0.000000
21341.880114	-0.162893	0.555364	0.016851	67.015991	16.363632	64.990234	-3.144628	0.000000	0.842547	0.000000	0.000000	0.000000	-0.404968	-0.120756	-0.628225	0.000000	0.000000	3.000000	52.000000	0.000000
21341.883447	-0.164283	0.555035	0.015053	67.015991	16.363632	64.990234	-3.144628	0.000000	0.842547	0.000000	0.000000	0.000000	-0.416981	-0.098697	-0.539429	0.000000	0.000000	3.000000	52.000000	0.000000
21341.886781	-0.164283	0.555035	0.015053	67.015991	16.363632	64.990234	-3.144628	0.000000	0.842547	0.000000	0.000000	0.000000	-0.416981	-0.098697	-0.539429	0.000000	0.000000	3.000000	52.000000	0.000000
21341.890114	-0.164283	0.555035	0.015053	66.502007	17.164608	66.424919	-3.214125	0.000000	0.752642	0.000000	0.000000	0.000000	-0.416981	-0.098697	-0.539429	0.000000	0.000000	3.000000	52.000000	0.000000
21341.893447	-0.165724	0.554701	0.013430	66.502007	17.164608	66.424919	-3.214125	0.000000	0.752642	0.000000	0.000000	0.000000	-0.432509	-0.100132	-0.486816	0.000000	0.000000	3.000000	52.000000	0.000000
21341.896781	-0.165724	0.554701	0.013430	66.502007	17.164608	66.424919	-3.214125	0.000000	0.752642	0.000000	0.000000	0.000000	-0.432509	-0.100132	-0.486816	0.000000	0.000000	3.000000	52.000000	0.000000
21341.900114	-0.165724	0.554701	0.013430	66.046555	17.792912	67.156982	-3.286210	0.000000	0.671506	0.000000	0.000000	0.000000	-0.432509	-0.100132	-0.486816	0.000000	0.000000	3.000000	52.000000	0.000000
21341.903447	-0.167245	0.554337	0.011912	66.046555	17.792912	67.156982	-3.286210	0.000000	0.671506	0.000000	0.000000	0.000000	-0.456155	-0.109218	-0.455569	0.000000	0.000000	3.000000	52.000000	0.000000
21341.906781	-0.167245	0.554337	0.011912	66.046555	17.792912	67.156982	-3.286210	0.000000	0.671506	0.000000	0.000000	0.000000	-0.456155	-0.109218	-0.455569	0.000000	0.000000	3.000000	52.000000	0.000000
21341.910114	-0.167245	0.554337	0.011912	65.656036	18.268103	67.528214	-3.362236	0.000000	0.595578	0.000000	0.000000	0.000000	-0.456155	-0.109218	-0.455569	0.000000	0.000000	3.000000	52.000000	0.000000
21341.913447	-0.168840	0.553927	0.010412	65.656036	18.268103	67.528214	-3.362236	0.000000	0.595578	0.000000	0.000000	0.000000	-0.478478	-0.122972	-0.449971	0.000000	0.000000	3.000000	52.000000	0.000000
21341.916781	-0.168840	0.553927	0.010412	65.656036	18.268103	67.528214	-3.362236	0.000000	0.595578	0.000000	0.000000	0.000000	-0.478478	-0.122972	-0.449971	0.000000	0.000000	3.000000	52.000000	0.000000
21341.920114	-0.168840	0.553927	0.010412	65.315163	18.719912	67.914146	-3.441983	0.000000	0.520583	0.000000	0.000000	0.000000	-0.478478	-0.122972	-0.449971	0.000000	0.000000	3.000000	52.000000	0.000000
21341.923447	-0.170360	0.553489	0.009003	65.315163	18.719912	67.914146	-3.441983	0.000000	0.520583	0.000000	0.000000	0.000000	-0.456129	-0.131417	-0.422626	0.000000	0.000000	3.000000	52.000000	0.000000
21341.926781	-0.170360	0.553489	0.009003	65.315163	18.719912	67.914146	-3.441983	0.000000	0.520583	0.000000	0.000000	0.000000	-0.456129	-0.131417	-0.422626	0.000000	0.000000	3.000000	52.000000	0.000000
21341.930114	-0.170360	0.553489	0.009003	65.026054	19.438818	68.629128	-3.518004	0.000000	0.450145	0.000000	0.000000	0.000000	-0.456129	-0.131417	-0.422626	0.000000	0.000000	3.000000	52.000000	0.000000
21341.933447	-0.171697	0.553023	0.007727	65.026054	19.438818	68.629128	-3.518004	0.000000	0.450145	0.000000	0.000000	0.000000	-0.401144	-0.139807	-0.382843	0.000000	0.000000	3.000000	52.000000	0.000000
21341.936781	-0.171697	0.553023	0.007727	65.026054	19.438818	68.629128	-3.518004	0.000000	0.450145	0.000000	0.000000	0.000000	-0.401144	-0.139807	-0.382843	0.000000	0.000000	3.000000	52.000000	0.000000
21341.940114	-0.171697	0.553023	0.007727	64.789124	20.444742	69.630966	-3.584861	0.000000	0.386338	0.000000	0.000000	0.000000	-0.401144	-0.139807	-0.382843	0.000000	0.000000	3.000000	52.000000	0.000000
21341.943447	-0.172845	0.552540	0.006495	64.789124	20.444742	69.630966	-3.584861	0.000000	0.386338	0.000000	0.000000	0.000000	-0.344327	-0.144774	-0.369535	0.000000	0.000000	3.000000	52.000000	0.000000
21341.946781	-0.172845	0.552540	0.006495	64.789124	20.444742	69.630966	-3.584861	0.000000	0.386338	0.000000	0.000000	0.000000	-0.344327	-0.144774	-0.369535	0.000000	0.000000	3.000000	52.000000	0.000000
21341.950114	-0.172845	0.552540	0.006495	64.565926	21.478907	70.510933	-3.642249	0.000000	0.324749	0.000000	0.000000	0.000000	-0.344327	-0.144774	-0.369535	0.000000	0.000000	3.000000	52.000000	0.000000
21341.953447	-0.173847	0.552066	0.005356	64.565926	21.478907	70.510933	-3.642249	0.000000	0.324749	0.000000	0.000000	0.000000	-0.300671	-0.142151	-0.341781	0.000000	0.000000	3.000000	52.000000	0.000000
21341.956781	-0.173847	0.552066	0.005356	64.565926	21.478907	70.510933	-3.642249	0.000000	0.324749	0.000000	0.000000	0.000000	-0.300671	-0.142151	-0.341781	0.000000	0.000000	3.000000	52.000000	0.000000
21341.960114	-0.173847	0.552066	0.005356	64.387444	22.380732	71.207855	-3.692361	0.000000	0.267785	0.000000	0.000000	0.000000	-0.300671	-0.142151	-0.341781	0.000000	0.000000	3.000000	52.000000	0.000000
21341.963447	-0.174822	0.551593	0.004222	64.387444	22.380732	71.207855	-3.692361	0.000000	0.267785	0.000000	0.000000	0.000000	-0.292529	-0.141864	-0.340163	0.000000	0.000000	3.000000	52.000000	0.000000
21341.966781	-0.174822	0.551593	0.004222	64.387444	22.380732	71.207855	-3.692361	0.000000	0.267785	0.000000	0.000000	0.000000	-0.292529	-0.141864	-0.340163	0.000000	0.000000	3.000000	52.000000	0.000000
21341.970114	-0.174822	0.551593	0.004222	64.257782	23.110929	71.859879	-3.741116	0.000000	0.211092	0.000000	0.000000	0.000000	-0.292529	-0.141864	-0.340163	0.000000	0.000000	3.000000	52.000000	0.000000
21341.973447	-0.175697	0.551131	0.003097	64.257782	23.110929	71.859879	-3.741116	0.000000	0.211092	0.000000	0.000000	0.000000	-0.262302	-0.138751	-0.337457	0.000000	0.000000	3.000000	52.000000	0.000000
21341.976781	-0.175697	0.551131	0.003097	64.257782	23.110929	71.859879	-3.741116	0.000000	0.211092	0.000000	0.000000	0.000000	-0.262302	-0.138751	-0.337457	0.000000	0.000000	3.000000	52.000000	0.000000
21341.980114	-0.175697	0.551131	0.003097	64.148499	23.714735	72.487083	-3.784833	0.000000	0.154849	0.000000	0.000000	0.000000	-0.262302	-0.138751	-0.337457	0.000000	0.000000	3.000000	52.000000	0.000000
21341.983447	-0.176405	0.550679	0.002007	64.148499	23.714735	72.487083	-3.784833	0.000000	0.154849	0.000000	0.000000	0.000000	-0.212594	-0.135617	-0.327043	0.000000	0.000000	3.000000	52.000000	0.000000
21341.986781	-0.176405	0.550679	0.002007	64.148499	23.714735	72.487083	-3.784833	0.000000	0.154849	0.000000	0.000000	0.000000	-0.212594	-0.135617	-0.327043	0.000000	0.000000	3.000000	52.000000	0.000000
21341.990114	-0.176405	0.550679	0.002007	64.023239	24.238831	72.964264	-3.820266	0.000000	0.100342	0.000000	0.000000	0.000000	-0.212594	-0.135617	-0.327043	0.000000	0.000000	3.000000	52.000000	0.000000
21341.993447	-0.176919	0.550247	0.000939	64.023239	24.238831	72.964264	-3.820266	0.000000	0.100342	0.000000	0.000000	0.000000	-0.154145	-0.129680	-0.320344	0.000000	0.000000	3.000000	52.000000	0.000000
21341.996781	-0.176919	0.550247	0.000939	64.023239	24.238831	72.964264	-3.820266	0.000000	0.100342	0.000000	0.000000	0.000000	-0.154145	-0.129680	-0.320344	0.000000	0.000000	3.000000	52.000000	0.000000
21342.000114	-0.176919	0.550247	0.000939	63.836029	24.664204	73.379288	-3.845957	0.000000	0.046951	0.000000	0.000000	0.000000	-0.154145	-0.129680	-0.320344	0.000000	0.000000	3.000000	52.000000	0.000000
21342.003447	-0.177280	0.549886	-0.000064	63.836029	24.664204	73.379288	-3.845957	0.000000	0.046951	0.000000	0.000000	0.000000	-0.108374	-0.108165	-0.300838	0.000000	0.000000	3.000000	52.000000	0.000000
21342.006781	-0.177280	0.549886	-0.000064	63.836029	24.664204	73.379288	-3.845957	0.000000	0.046951	0.000000	0.000000	0.000000	-0.108374	-0.108165	-0.300838	0.000000	0.000000	3.000000	52.000000	0.000000
21342.010114	-0.177280	0.549886	-0.000064	63.597313	25.013102	73.834335	-3.864019	0.000000	-0.003189	0.000000	0.000000	0.000000	-0.108374	-0.108165	-0.300838	0.000000	0.000000	3.000000	52.000000	0.000000
21342.013447	-0.177475	0.549564	-0.001103	63.597313	25.013102	73.834335	-3.864019	0.000000	-0.003189	0.000000	0.000000	0.000000	-0.058502	-0.096625	-0.311766	0.000000	0.000000	3.000000	52.000000	0.000000
21342.016781	-0.177475	0.549564	-0.001103	63.597313	25.013102	73.834335	-3.864019	0.000000	-0.003189	0.000000	0.000000	0.000000	-0.058502	-0.096625	-0.311766	0.000000	0.000000	3.000000	52.000000	0.000000
21342.020114	-0.177475	0.549564	-0.001103	63.345654	25.268679	74.132599	-3.873770	0.000000	-0.055150	0.000000	0.000000	0.000000	-0.058502	-0.096625	-0.311766	0.000000	0.000000	3.000000	52.000000	0.000000
21342.023447	-0.177630	0.549261	-0.002178	63.345654	25.268679	74.132599	-3.873770	0.000000	-0.055150	0.000000	0.000000	0.000000	-0.046242	-0.090814	-0.322360	0.000000	0.000000	3.000000	52.000000	0.000000
21342.026781	-0.177630	0.549261	-0.002178	63.345654	25.268679	74.132599	-3.873770	0.000000	-0.055150	0.000000	0.000000	0.000000	-0.046242	-0.090814	-0.322360	0.000000	0.000000	3.000000	52.000000	0.000000
21342.030114	-0.177630	0.549261	-0.002178	63.106907	25.466932	74.358093	-3.881476	0.000000	-0.108876	0.000000	0.000000	0.000000	-0.046242	-0.090814	-0.322360	0.000000	0.000000	3.000000	52.000000	0.000000
21342.033447	-0.177728	0.548970	-0.003326	63.106907	25.466932	74.358093	-3.881476	0.000000	-0.108876	0.000000	0.000000	0.000000	-0.029462	-0.087391	-0.344466	0.000000	0.000000	3.000000	52.000000	0.000000
21342.036781	-0.177728	0.548970	-0.003326	63.106907	25.466932	74.358093	-3.881476	0.000000	-0.108876	0.000000	0.000000	0.000000	-0.029462	-0.087391	-0.344466	0.000000	0.000000	3.000000	52.000000	0.000000
21342.040114	-0.177728	0.548970	-0.003326	62.876434	25.656380	74.674515	-3.886387	0.000000	-0.166287	0.000000	0.000000	0.000000	-0.029462	-0.087391	-0.344466	0.000000	0.000000	3.000000	52.000000	0.000000
21342.043447	-0.177780	0.548679	-0.004458	62.876434	25.656380	74.674515	-3.886387	0.000000	-0.166287	0.000000	0.000000	0.000000	-0.015791	-0.087346	-0.339604	0.000000	0.000000	3.000000	52.000000	0.000000
21342.046781	-0.177780	0.548679	-0.004458	62.876434	25.656380	74.674515	-3.886387	0.000000	-0.166287	0.000000	0.000000	0.000000	-0.015791	-0.087346	-0.339604	0.000000	0.000000	3.000000	52.000000	0.000000
21342.050114	-0.177780	0.548679	-0.004458	62.666264	25.852646	74.970078	-3.889019	0.000000	-0.222888	0.000000	0.000000	0.000000	-0.015791	-0.087346	-0.339604	0.000000	0.000000	3.000000	52.000000	0.000000
21342.053447	-0.177703	0.548337	-0.005599	62.666264	25.852646	74.970078	-3.889019	0.000000	-0.222888	0.000000	0.000000	0.000000	0.023061	-0.102681	-0.342360	0.000000	0.000000	3.000000	52.000000	0.000000
21342.056781	-0.177703	0.548337	-0.005599	62.666264	25.852646	74.970078	-3.889019	0.000000	-0.222888	0.000000	0.000000	0.000000	0.023061	-0.102681	-0.342360	0.000000	0.000000	3.000000	52.000000	0.000000
21342.060114	-0.177703	0.548337	-0.005599	62.464890	25.999969	75.204330	-3.885175	0.000000	-0.279948	0.000000	0.000000	0.000000	0.023061	-0.102681	-0.342360	0.000000	0.000000	3.000000	52.000000	0.000000
21342.063447	-0.177466	0.547979	-0.006767	62.464890	25.999969	75.204330	-3.885175	0.000000	-0.279948	0.000000	0.000000	0.000000	0.071244	-0.107214	-0.350515	0.000000	0.000000	3.000000	52.000000	0.000000
21342.066781	-0.177466	0.547979	-0.006767	62.464890	25.999969	75.204330	-3.885175	0.000000	-0.279948	0.000000	0.000000	0.000000	0.071244	-0.107214	-0.350515	0.000000	0.000000	3.000000	52.000000	0.000000
21342.070114	-0.177466	0.547979	-0.006767	62.243904	25.905022	75.249870	-3.873301	0.000000	-0.338367	0.000000	0.000000	0.000000	0.071244	-0.107214	-0.350515	0.000000	0.000000	3.000000	52.000000	0.000000
21342.073447	-0.177122	0.547571	-0.007954	62.243904	25.905022	75.249870	-3.873301	0.000000	-0.338367	0.000000	0.000000	0.000000	0.103299	-0.122458	-0.355989	0.000000	0.000000	3.000000	52.000000	0.000000
21342.076781	-0.177122	0.547571	-0.007954	62.243904	25.905022	75.249870	-3.873301	0.000000	-0.338367	0.000000	0.000000	0.000000	0.103299	-0.122458	-0.355989	0.000000	0.000000	3.000000	52.000000	0.000000
21342.080114	-0.177122	0.547571	-0.007954	61.972023	25.320375	74.894966	-3.856084	0.000000	-0.397699	0.000000	0.000000	0.000000	0.103299	-0.122458	-0.355989	0.000000	0.000000	3.000000	52.000000	0.000000
21342.083447	-0.176725	0.547173	-0.009147	61.972023	25.320375	74.894966	-3.856084	0.000000	-0.397699	0.000000	0.000000	0.000000	0.118948	-0.119483	-0.357807	0.000000	0.000000	3.000000	52.000000	0.000000
21342.086781	-0.176725	0.547173	-0.009147	61.972023	25.320375	74.894966	-3.856084	0.000000	-0.397699	0.000000	0.000000	0.000000	0.118948	-0.119483	-0.357807	0.000000	0.000000	3.000000	52.000000	0.000000
21342.090114	-0.176725	0.547173	-0.009147	61.647732	24.355484	74.257996	-3.836260	0.000000	-0.457333	0.000000	0.000000	0.000000	0.118948	-0.119483	-0.357807	0.000000	0.000000	3.000000	52.000000	0.000000
21342.093447	-0.176290	0.546818	-0.010312	61.647732	24.355484	74.257996	-3.836260	0.000000	-0.457333	0.000000	0.000000	0.000000	0.130482	-0.106328	-0.349451	0.000000	0.000000	3.000000	52.000000	0.000000
21342.096781	-0.176290	0.546818	-0.010312	61.647732	24.355484	74.257996	-3.836260	0.000000	-0.457333	0.000000	0.000000	0.000000	0.130482	-0.106328	-0.349451	0.000000	0.000000	3.000000	52.000000	0.000000
21342.100114	-0.176290	0.546818	-0.010312	61.289528	23.171196	73.353584	-3.814513	0.000000	-0.515575	0.000000	0.000000	0.000000	0.130482	-0.106328	-0.349451	0.000000	0.000000	3.000000	52.000000	0.000000
21342.103447	-0.175806	0.546472	-0.011414	61.289528	23.171196	73.353584	-3.814513	0.000000	-0.515575	0.000000	0.000000	0.000000	0.145145	-0.103918	-0.330743	0.000000	0.000000	3.000000	52.000000	0.000000
21342.106781	-0.175806	0.546472	-0.011414	61.289528	23.171196	73.353584	-3.814513	0.000000	-0.515575	0.000000	0.000000	0.000000	0.145145	-0.103918	-0.330743	0.000000	0.000000	3.000000	52.000000	0.000000
21342.110114	-0.175806	0.546472	-0.011414	60.960060	22.002943	72.297844	-3.790322	0.000000	-0.570699	0.000000	0.000000	0.000000	0.145145	-0.103918	-0.330743	0.000000	0.000000	3.000000	52.000000	0.000000
21342.113447	-0.175323	0.546151	-0.012454	60.960060	22.002943	72.297844	-3.790322	0.000000	-0.570699	0.000000	0.000000	0.000000	0.144971	-0.096378	-0.311925	0.000000	0.000000	3.000000	52.000000	0.000000
21342.116781	-0.175323	0.546151	-0.012454	60.960060	22.002943	72.297844	-3.790322	0.000000	-0.570699	0.000000	0.000000	0.000000	0.144971	-0.096378	-0.311925	0.000000	0.000000	3.000000	52.000000	0.000000
21342.120114	-0.175323	0.546151	-0.012454	60.687672	20.940489	71.191940	-3.766161	0.000000	-0.622686	0.000000	0.000000	0.000000	0.144971	-0.096378	-0.311925	0.000000	0.000000	3.000000	52.000000	0.000000
21342.123447	-0.174850	0.545794	-0.013469	60.687672	20.940489	71.191940	-3.766161	0.000000	-0.622686	0.000000	0.000000	0.000000	0.141927	-0.106858	-0.304471	0.000000	0.000000	3.000000	52.000000	0.000000
21342.126781	-0.174850	0.545794	-0.013469	60.687672	20.940489	71.191940	-3.766161	0.000000	-0.622686	0.000000	0.000000	0.000000	0.141927	-0.106858	-0.304471	0.000000	0.000000	3.000000	52.000000	0.000000
21342.130114	-0.174850	0.545794	-0.013469	60.455414	19.999630	70.301346	-3.742506	0.000000	-0.673431	0.000000	0.000000	0.000000	0.141927	-0.106858	-0.304471	0.000000	0.000000	3.000000	52.000000	0.000000
21342.133447	-0.174315	0.545463	-0.014396	60.455414	19.999630	70.301346	-3.742506	0.000000	-0.673431	0.000000	0.000000	0.000000	0.160591	-0.099352	-0.278149	0.000000	0.000000	3.000000	52.000000	0.000000
21342.136781	-0.174315	0.545463	-0.014396	60.455414	19.999630	70.301346	-3.742506	0.000000	-0.673431	0.000000	0.000000	0.000000	0.160591	-0.099352	-0.278149	0.000000	0.000000	3.000000	52.000000	0.000000
21342.140114	-0.174315	0.545463	-0.014396	60.254665	19.216398	69.693306	-3.715741	0.000000	-0.719790	0.000000	0.000000	0.000000	0.160591	-0.099352	-0.278149	0.000000	0.000000	3.000000	52.000000	0.000000
21342.143447	-0.173726	0.545148	-0.015214	60.254665	19.216398	69.693306	-3.715741	0.000000	-0.719790	0.000000	0.000000	0.000000	0.176543	-0.094595	-0.245362	0.000000	0.000000	3.000000	52.000000	0.000000
21342.146781	-0.173726	0.545148	-0.015214	60.254665	19.216398	69.693306	-3.715741	0.000000	-0.719790	0.000000	0.000000	0.000000	0.176543	-0.094595	-0.245362	0.000000	0.000000	3.000000	52.000000	0.000000
21342.150114	-0.173726	0.545148	-0.015214	60.091274	18.535973	69.167763	-3.686317	0.000000	-0.760683	0.000000	0.000000	0.000000	0.176543	-0.094595	-0.245362	0.000000	0.000000	3.000000	52.000000	0.000000
21342.153447	-0.173726	0.545148	-0.015214	60.091274	18.535973	69.167763	-3.686317	0.000000	-0.760683	0.000000	0.000000	0.000000	0.176543	-0.094595	-0.245362	0.000000	0.000000	3.000000	52.000000	0.000000
21342.156781	-0.173079	0.544856	-0.015875	60.091274	18.535973	69.167763	-3.686317	0.000000	-0.760683	0.000000	0.000000	0.000000	0.194069	-0.087527	-0.198476	0.000000	0.000000	3.000000	52.000000	0.000000
21342.160114	-0.173079	0.544856	-0.015875	59.970413	17.971565	68.733047	-3.686317	0.000000	-0.760683	0.000000	0.000000	0.000000	0.194069	-0.087527	-0.198476	0.000000	0.000000	3.000000	52.000000	0.000000
21342.163447	-0.172379	0.544631	-0.016368	59.970413	17.971565	68.733047	-3.686317	0.000000	-0.760683	0.000000	0.000000	0.000000	0.210011	-0.067673	-0.147783	0.000000	0.000000	3.000000	52.000000	0.000000
21342.166781	-0.172379	0.544631	-0.016368	59.970413	17.971565	68.733047	-3.686317	0.000000	-0.760683	0.000000	0.000000	0.000000	0.210011	-0.067673	-0.147783	0.000000	0.000000	3.000000	52.000000	0.000000
21342.170114	-0.172379	0.544631	-0.016368	59.886349	17.511337	68.436493	-3.618970	0.000000	-0.818393	0.000000	0.000000	0.000000	0.210011	-0.067673	-0.147783	0.000000	0.000000	3.000000	52.000000	0.000000
21342.173447	-0.172379	0.544631	-0.016368	59.886349	17.511337	68.436493	-3.618970	0.000000	-0.818393	0.000000	0.000000	0.000000	0.210011	-0.067673	-0.147783	0.000000	0.000000	3.000000	52.000000	0.000000
21342.176781	-0.171655	0.544437	-0.016742	59.886349	17.511337	68.436493	-3.618970	0.000000	-0.818393	0.000000	0.000000	0.000000	0.217404	-0.057963	-0.112339	0.000000	0.000000	3.000000	52.000000	0.000000
21342.180114	-0.171655	0.544437	-0.016742	59.841793	17.163797	68.160446	-3.618970	0.000000	-0.818393	0.000000	0.000000	0.000000	0.217404	-0.057963	-0.112339	0.000000	0.000000	3.000000	52.000000	0.000000
21342.183447	-0.170958	0.544266	-0.016924	59.841793	17.163797	68.160446	-3.618970	0.000000	-0.818393	0.000000	0.000000	0.000000	0.208976	-0.051389	-0.054618	0.000000	0.000000	3.000000	52.000000	0.000000
21342.186781	-0.170958	0.544266	-0.016924	59.841793	17.163797	68.160446	-3.618970	0.000000	-0.818393	0.000000	0.000000	0.000000	0.208976	-0.051389	-0.054618	0.000000	0.000000	3.000000	52.000000	0.000000
21342.190114	-0.170958	0.544266	-0.016924	59.834110	16.915930	67.896423	-3.547907	0.000000	-0.846219	0.000000	0.000000	0.000000	0.208976	-0.051389	-0.054618	0.000000	0.000000	3.000000	52.000000	0.000000
21342.193447	-0.170259	0.544101	-0.016992	59.834110	16.915930	67.896423	-3.547907	0.000000	-0.846219	0.000000	0.000000	0.000000	0.209743	-0.049437	-0.020223	0.000000	0.000000	3.000000	52.000000	0.000000
21342.196781	-0.170259	0.544101	-0.016992	59.834110	16.915930	67.896423	-3.547907	0.000000	-0.846219	0.000000	0.000000	0.000000	0.209743	-0.049437	-0.020223	0.000000	0.000000	3.000000	52.000000	0.000000
21342.200114	-0.170259	0.544101	-0.016992	59.837738	16.803593	67.739403	-3.512950	0.000000	-0.849590	0.000000	0.000000	0.000000	0.209743	-0.049437	-0.020223	0.000000	0.000000	3.000000	52.000000	0.000000
21342.203447	-0.169559	0.543917	-0.016940	59.837738	16.803593	67.739403	-3.512950	0.000000	-0.849590	0.000000	0.000000	0.000000	0.210108	-0.055219	0.015509	0.000000	0.000000	3.000000	52.000000	0.000000
21342.206781	-0.169559	0.543917	-0.016940	59.837738	16.803593	67.739403	-3.512950	0.000000	-0.849590	0.000000	0.000000	0.000000	0.210108	-0.055219	0.015509	0.000000	0.000000	3.000000	52.000000	0.000000
21342.210114	-0.169559	0.543917	-0.016940	59.852089	16.846313	67.707420	-3.477932	0.000000	-0.847005	0.000000	0.000000	0.000000	0.210108	-0.055219	0.015509	0.000000	0.000000	3.000000	52.000000	0.000000
21342.213447	-0.169559	0.543917	-0.016940	59.852089	16.846313	67.707420	-3.477932	0.000000	-0.847005	0.000000	0.000000	0.000000	0.210108	-0.055219	0.015509	0.000000	0.000000	3.000000	52.000000	0.000000
21342.216781	-0.168832	0.543765	-0.016770	59.852089	16.846313	67.707420	-3.477932	0.000000	-0.847005	0.000000	0.000000	0.000000	0.217902	-0.045577	0.050997	0.000000	0.000000	3.000000	52.000000	0.000000
21342.220114	-0.168832	0.543765	-0.016770	59.867531	17.003529	67.769608	-3.477932	0.000000	-0.847005	0.000000	0.000000	0.000000	0.217902	-0.045577	0.050997	0.000000	0.000000	3.000000	52.000000	0.000000
21342.223447	-0.168149	0.543662	-0.016489	59.867531	17.003529	67.769608	-3.477932	0.000000	-0.847005	0.000000	0.000000	0.000000	0.205017	-0.030923	0.084479	0.000000	0.000000	3.000000	52.000000	0.000000
21342.226781	-0.168149	0.543662	-0.016489	59.867531	17.003529	67.769608	-3.477932	0.000000	-0.847005	0.000000	0.000000	0.000000	0.205017	-0.030923	0.084479	0.000000	0.000000	3.000000	52.000000	0.000000
21342.230114	-0.168149	0.543662	-0.016489	59.889393	17.232321	67.886688	-3.407445	0.000000	-0.824426	0.000000	0.000000	0.000000	0.205017	-0.030923	0.084479	0.000000	0.000000	3.000000	52.000000	0.000000
21342.233447	-0.168149	0.543662	-0.016489	59.889393	17.232321	67.886688	-3.407445	0.000000	-0.824426	0.000000	0.000000	0.000000	0.205017	-0.030923	0.084479	0.000000	0.000000	3.000000	52.000000	0.000000
21342.236781	-0.167390	0.543550	-0.016154	59.889393	17.232321	67.886688	-3.407445	0.000000	-0.824426	0.000000	0.000000	0.000000	0.227804	-0.033643	0.100221	0.000000	0.000000	3.000000	52.000000	0.000000
21342.240114	-0.167390	0.543550	-0.016154	59.905392	17.492872	68.013527	-3.407445	0.000000	-0.824426	0.000000	0.000000	0.000000	0.227804	-0.033643	0.100221	0.000000	0.000000	3.000000	52.000000	0.000000
21342.243447	-0.166595	0.543503	-0.015660	59.905392	17.492872	68.013527	-3.407445	0.000000	-0.824426	0.000000	0.000000	0.000000	0.238385	-0.014016	0.148426	0.000000	0.000000	3.000000	52.000000	0.000000
21342.246781	-0.166595	0.543503	-0.015660	59.905392	17.492872	68.013527	-3.407445	0.000000	-0.824426	0.000000	0.000000	0.000000	0.238385	-0.014016	0.148426	0.000000	0.000000	3.000000	52.000000	0.000000
21342.250114	-0.166595	0.543503	-0.015660	59.910896	17.753235	68.131371	-3.329747	0.000000	-0.782984	0.000000	0.000000	0.000000	0.238385	-0.014016	0.148426	0.000000	0.000000	3.000000	52.000000	0.000000
21342.253447	-0.165728	0.543490	-0.015100	59.910896	17.753235	68.131371	-3.329747	0.000000	-0.782984	0.000000	0.000000	0.000000	0.260055	-0.004007	0.167860	0.000000	0.000000	3.000000	52.000000	0.000000
21342.256781	-0.165728	0.543490	-0.015100	59.910896	17.753235	68.131371	-3.329747	0.000000	-0.782984	0.000000	0.000000	0.000000	0.260055	-0.004007	0.167860	0.000000	0.000000	3.000000	52.000000	0.000000
21342.260114	-0.165728	0.543490	-0.015100	59.918762	18.064322	68.278259	-3.286405	0.000000	-0.755008	0.000000	0.000000	0.000000	0.260055	-0.004007	0.167860	0.000000	0.000000	3.000000	52.000000	0.000000
21342.263447	-0.164824	0.543518	-0.014445	59.918762	18.064322	68.278259	-3.286405	0.000000	-0.755008	0.000000	0.000000	0.000000	0.271194	0.008312	0.196575	0.000000	0.000000	3.000000	52.000000	0.000000
21342.266781	-0.164824	0.543518	-0.014445	59.918762	18.064322	68.278259	-3.286405	0.000000	-0.755008	0.000000	0.000000	0.000000	0.271194	0.008312	0.196575	0.000000	0.000000	3.000000	52.000000	0.000000
21342.270114	-0.164824	0.543518	-0.014445	59.928776	18.427473	68.464508	-3.241206	0.000000	-0.722245	0.000000	0.000000	0.000000	0.271194	0.008312	0.196575	0.000000	0.000000	3.000000	52.000000	0.000000
21342.273447	-0.163834	0.543545	-0.013760	59.928776	18.427473	68.464508	-3.241206	0.000000	-0.722245	0.000000	0.000000	0.000000	0.297103	0.008292	0.205345	0.000000	0.000000	3.000000	52.000000	0.000000
21342.276781	-0.163834	0.543545	-0.013760	59.928776	18.427473	68.464508	-3.241206	0.000000	-0.722245	0.000000	0.000000	0.000000	0.297103	0.008292	0.205345	0.000000	0.000000	3.000000	52.000000	0.000000
21342.280114	-0.163834	0.543545	-0.013760	59.944836	18.836479	68.679932	-3.191688	0.000000	-0.688021	0.000000	0.000000	0.000000	0.297103	0.008292	0.205345	0.000000	0.000000	3.000000	52.000000	0.000000
21342.283447	-0.162771	0.543556	-0.013072	59.944836	18.836479	68.679932	-3.191688	0.000000	-0.688021	0.000000	0.000000	0.000000	0.318703	0.003254	0.206402	0.000000	0.000000	3.000000	52.000000	0.000000
21342.286781	-0.162771	0.543556	-0.013072	59.944836	18.836479	68.679932	-3.191688	0.000000	-0.688021	0.000000	0.000000	0.000000	0.318703	0.003254	0.206402	0.000000	0.000000	3.000000	52.000000	0.000000
21342.290114	-0.162771	0.543556	-0.013072	59.964252	19.264212	68.901047	-3.138571	0.000000	-0.653621	0.000000	0.000000	0.000000	0.318703	0.003254	0.206402	0.000000	0.000000	3.000000	52.000000	0.000000
21342.293447	-0.161580	0.543543	-0.012405	59.964252	19.264212	68.901047	-3.138571	0.000000	-0.653621	0.000000	0.000000	0.000000	0.357311	-0.004065	0.200127	0.000000	0.000000	3.000000	52.000000	0.000000
21342.296781	-0.161580	0.543543	-0.012405	59.964252	19.264212	68.901047	-3.138571	0.000000	-0.653621	0.000000	0.000000	0.000000	0.357311	-0.004065	0.200127	0.000000	0.000000	3.000000	52.000000	0.000000
21342.300114	-0.161580	0.543543	-0.012405	59.987228	19.703218	69.127357	-3.079019	0.000000	-0.620266	0.000000	0.000000	0.000000	0.357311	-0.004065	0.200127	0.000000	0.000000	3.000000	52.000000	0.000000
21342.303447	-0.160269	0.543495	-0.011738	59.987228	19.703218	69.127357	-3.079019	0.000000	-0.620266	0.000000	0.000000	0.000000	0.393540	-0.014142	0.200114	0.000000	0.000000	3.000000	52.000000	0.000000
21342.306781	-0.160269	0.543495	-0.011738	59.987228	19.703218	69.127357	-3.079019	0.000000	-0.620266	0.000000	0.000000	0.000000	0.393540	-0.014142	0.200114	0.000000	0.000000	3.000000	52.000000	0.000000
21342.310114	-0.160269	0.543495	-0.011738	60.005077	20.070349	69.281418	-3.013429	0.000000	-0.586914	0.000000	0.000000	0.000000	0.393540	-0.014142	0.200114	0.000000	0.000000	3.000000	52.000000	0.000000
21342.313447	-0.158828	0.543424	-0.011094	60.005077	20.070349	69.281418	-3.013429	0.000000	-0.586914	0.000000	0.000000	0.000000	0.432158	-0.021440	0.193214	0.000000	0.000000	3.000000	52.000000	0.000000
21342.316781	-0.158828	0.543424	-0.011094	60.005077	20.070349	69.281418	-3.013429	0.000000	-0.586914	0.000000	0.000000	0.000000	0.432158	-0.021440	0.193214	0.000000	0.000000	3.000000	52.000000	0.000000
21342.320114	-0.158828	0.543424	-0.011094	60.013504	20.351696	69.344704	-2.941403	0.000000	-0.554711	0.000000	0.000000	0.000000	0.432158	-0.021440	0.193214	0.000000	0.000000	3.000000	52.000000	0.000000
21342.323447	-0.157208	0.543362	-0.010417	60.013504	20.351696	69.344704	-2.941403	0.000000	-0.554711	0.000000	0.000000	0.000000	0.486127	-0.018731	0.203154	0.000000	0.000000	3.000000	52.000000	0.000000
21342.326781	-0.157208	0.543362	-0.010417	60.013504	20.351696	69.344704	-2.941403	0.000000	-0.554711	0.000000	0.000000	0.000000	0.486127	-0.018731	0.203154	0.000000	0.000000	3.000000	52.000000	0.000000
21342.330114	-0.157208	0.543362	-0.010417	60.016880	20.583675	69.341492	-2.860382	0.000000	-0.520852	0.000000	0.000000	0.000000	0.486127	-0.018731	0.203154	0.000000	0.000000	3.000000	52.000000	0.000000
21342.333447	-0.155427	0.543334	-0.009720	60.016880	20.583675	69.341492	-2.860382	0.000000	-0.520852	0.000000	0.000000	0.000000	0.534333	-0.008213	0.208967	0.000000	0.000000	3.000000	52.000000	0.000000
21342.336781	-0.155427	0.543334	-0.009720	60.016880	20.583675	69.341492	-2.860382	0.000000	-0.520852	0.000000	0.000000	0.000000	0.534333	-0.008213	0.208967	0.000000	0.000000	3.000000	52.000000	0.000000
21342.340114	-0.155427	0.543334	-0.009720	60.033756	20.822510	69.300880	-2.771327	0.000000	-0.486025	0.000000	0.000000	0.000000	0.534333	-0.008213	0.208967	0.000000	0.000000	3.000000	52.000000	0.000000
21342.343447	-0.153528	0.543316	-0.009017	60.033756	20.822510	69.300880	-2.771327	0.000000	-0.486025	0.000000	0.000000	0.000000	0.569431	-0.005480	0.211175	0.000000	0.000000	3.000000	52.000000	0.000000
21342.346781	-0.153528	0.543316	-0.009017	60.033756	20.822510	69.300880	-2.771327	0.000000	-0.486025	0.000000	0.000000	0.000000	0.569431	-0.005480	0.211175	0.000000	0.000000	3.000000	52.000000	0.000000
21342.350114	-0.153528	0.543316	-0.009017	60.095715	21.063173	69.161407	-2.676421	0.000000	-0.450829	0.000000	0.000000	0.000000	0.569431	-0.005480	0.211175	0.000000	0.000000	3.000000	52.000000	0.000000
21342.353447	-0.151486	0.543290	-0.008317	60.095715	21.063173	69.161407	-2.676421	0.000000	-0.450829	0.000000	0.000000	0.000000	0.612743	-0.007791	0.209832	0.000000	0.000000	3.000000	52.000000	0.000000
21342.356781	-0.151486	0.543290	-0.008317	60.095715	21.063173	69.161407	-2.676421	0.000000	-0.450829	0.000000	0.000000	0.000000	0.612743	-0.007791	0.209832	0.000000	0.000000	3.000000	52.000000	0.000000
21342.360114	-0.151486	0.543290	-0.008317	60.221531	21.295294	68.876755	-2.574297	0.000000	-0.415857	0.000000	0.000000	0.000000	0.612743	-0.007791	0.209832	0.000000	0.000000	3.000000	52.000000	0.000000
21342.363447	-0.149356	0.543266	-0.007667	60.221531	21.295294	68.876755	-2.574297	0.000000	-0.415857	0.000000	0.000000	0.000000	0.639062	-0.007282	0.194909	0.000000	0.000000	3.000000	52.000000	0.000000
21342.366781	-0.149356	0.543266	-0.007667	60.221531	21.295294	68.876755	-2.574297	0.000000	-0.415857	0.000000	0.000000	0.000000	0.639062	-0.007282	0.194909	0.000000	0.000000	3.000000	52.000000	0.000000
21342.370114	-0.149356	0.543266	-0.007667	60.403252	21.510916	68.444237	-2.467787	0.000000	-0.383372	0.000000	0.000000	0.000000	0.639062	-0.007282	0.194909	0.000000	0.000000	3.000000	52.000000	0.000000
21342.373447	-0.147116	0.543241	-0.006993	60.403252	21.510916	68.444237	-2.467787	0.000000	-0.383372	0.000000	0.000000	0.000000	0.671941	-0.007310	0.202355	0.000000	0.000000	3.000000	52.000000	0.000000
21342.376781	-0.147116	0.543241	-0.006993	60.403252	21.510916	68.444237	-2.467787	0.000000	-0.383372	0.000000	0.000000	0.000000	0.671941	-0.007310	0.202355	0.000000	0.000000	3.000000	52.000000	0.000000
21342.380114	-0.147116	0.543241	-0.006993	60.651356	21.719675	67.854462	-2.355797	0.000000	-0.349646	0.000000	0.000000	0.000000	0.671941	-0.007310	0.202355	0.000000	0.000000	3.000000	52.000000	0.000000
21342.383447	-0.144743	0.543243	-0.006293	60.651356	21.719675	67.854462	-2.355797	0.000000	-0.349646	0.000000	0.000000	0.000000	0.711807	0.000479	0.210037	0.000000	0.000000	3.000000	52.000000	0.000000
21342.386781	-0.144743	0.543243	-0.006293	60.651356	21.719675	67.854462	-2.355797	0.000000	-0.349646	0.000000	0.000000	0.000000	0.711807	0.000479	0.210037	0.000000	0.000000	3.000000	52.000000	0.000000
21342.390114	-0.144743	0.543243	-0.006293	60.939426	21.911541	67.334198	-2.237162	0.000000	-0.314640	0.000000	0.000000	0.000000	0.711807	0.000479	0.210037	0.000000	0.000000	3.000000	52.000000	0.000000
21342.393447	-0.142210	0.543254	-0.005580	60.939426	21.911541	67.334198	-2.237162	0.000000	-0.314640	0.000000	0.000000	0.000000	0.759909	0.003201	0.213818	0.000000	0.000000	3.000000	52.000000	0.000000
21342.396781	-0.142210	0.543254	-0.005580	60.939426	21.911541	67.334198	-2.237162	0.000000	-0.314640	0.000000	0.000000	0.000000	0.759909	0.003201	0.213818	0.000000	0.000000	3.000000	52.000000	0.000000
21342.400114	-0.142210	0.543254	-0.005580	61.235817	22.065348	67.311638	-2.110510	0.000000	-0.279004	0.000000	0.000000	0.000000	0.759909	0.003201	0.213818	0.000000	0.000000	3.000000	52.000000	0.000000
21342.403447	-0.139543	0.543290	-0.004846	61.235817	22.065348	67.311638	-2.110510	0.000000	-0.279004	0.000000	0.000000	0.000000	0.800014	0.010950	0.220130	0.000000	0.000000	3.000000	52.000000	0.000000
21342.406781	-0.139543	0.543290	-0.004846	61.235817	22.065348	67.311638	-2.110510	0.000000	-0.279004	0.000000	0.000000	0.000000	0.800014	0.010950	0.220130	0.000000	0.000000	3.000000	52.000000	0.000000
21342.410114	-0.139543	0.543290	-0.004846	61.528969	22.068220	67.652496	-1.977174	0.000000	-0.242315	0.000000	0.000000	0.000000	0.800014	0.010950	0.220130	0.000000	0.000000	3.000000	52.000000	0.000000
21342.413447	-0.136825	0.543377	-0.004056	61.528969	22.068220	67.652496	-1.977174	0.000000	-0.242315	0.000000	0.000000	0.000000	0.815662	0.026026	0.237229	0.000000	0.000000	3.000000	52.000000	0.000000
21342.416781	-0.136825	0.543377	-0.004056	61.528969	22.068220	67.652496	-1.977174	0.000000	-0.242315	0.000000	0.000000	0.000000	0.815662	0.026026	0.237229	0.000000	0.000000	3.000000	52.000000	0.000000
21342.420114	-0.136825	0.543377	-0.004056	61.838654	21.886965	67.818481	-1.841231	0.000000	-0.202777	0.000000	0.000000	0.000000	0.815662	0.026026	0.237229	0.000000	0.000000	3.000000	52.000000	0.000000
21342.423447	-0.133994	0.543505	-0.003167	61.838654	21.886965	67.818481	-1.841231	0.000000	-0.202777	0.000000	0.000000	0.000000	0.849099	0.038351	0.266468	0.000000	0.000000	3.000000	52.000000	0.000000
21342.426781	-0.133994	0.543505	-0.003167	61.838654	21.886965	67.818481	-1.841231	0.000000	-0.202777	0.000000	0.000000	0.000000	0.849099	0.038351	0.266468	0.000000	0.000000	3.000000	52.000000	0.000000
21342.430114	-0.133994	0.543505	-0.003167	62.176422	21.612280	67.838356	-1.699715	0.000000	-0.158366	0.000000	0.000000	0.000000	0.849099	0.038351	0.266468	0.000000	0.000000	3.000000	52.000000	0.000000
21342.433447	-0.131165	0.543664	-0.002192	62.176422	21.612280	67.838356	-1.699715	0.000000	-0.158366	0.000000	0.000000	0.000000	0.848818	0.047932	0.292452	0.000000	0.000000	3.000000	52.000000	0.000000
21342.436781	-0.131165	0.543664	-0.002192	62.176422	21.612280	67.838356	-1.699715	0.000000	-0.158366	0.000000	0.000000	0.000000	0.848818	0.047932	0.292452	0.000000	0.000000	3.000000	52.000000	0.000000
21342.440114	-0.131165	0.543664	-0.002192	62.508156	21.313950	67.737556	-1.558245	0.000000	-0.109624	0.000000	0.000000	0.000000	0.848818	0.047932	0.292452	0.000000	0.000000	3.000000	52.000000	0.000000
21342.443447	-0.128642	0.543858	-0.001285	62.508156	21.313950	67.737556	-1.558245	0.000000	-0.109624	0.000000	0.000000	0.000000	0.757006	0.058018	0.272220	0.000000	0.000000	3.000000	52.000000	0.000000
21342.446781	-0.128642	0.543858	-0.001285	62.508156	21.313950	67.737556	-1.558245	0.000000	-0.109624	0.000000	0.000000	0.000000	0.757006	0.058018	0.272220	0.000000	0.000000	3.000000	52.000000	0.000000
21342.450114	-0.128642	0.543858	-0.001285	62.952930	20.928673	67.911743	-1.432078	0.000000	-0.064254	0.000000	0.000000	0.000000	0.757006	0.058018	0.272220	0.000000	0.000000	3.000000	52.000000	0.000000
21342.453447	-0.125525	0.544134	-0.000067	62.952930	20.928673	67.911743	-1.432078	0.000000	-0.064254	0.000000	0.000000	0.000000	0.935007	0.082793	0.365518	0.000000	0.000000	3.000000	52.000000	0.000000
21342.456781	-0.125525	0.544134	-0.000067	62.952930	20.928673	67.911743	-1.432078	0.000000	-0.064254	0.000000	0.000000	0.000000	0.935007	0.082793	0.365518	0.000000	0.000000	3.000000	52.000000	0.000000
21342.460114	-0.125525	0.544134	-0.000067	63.393665	20.608456	68.262253	-1.276244	0.000000	-0.003334	0.000000	0.000000	0.000000	0.935007	0.082793	0.365518	0.000000	0.000000	3.000000	52.000000	0.000000
21342.463447	-0.122593	0.544425	0.001164	63.393665	20.608456	68.262253	-1.276244	0.000000	-0.003334	0.000000	0.000000	0.000000	0.879574	0.087472	0.369288	0.000000	0.000000	3.000000	52.000000	0.000000
21342.466781	-0.122593	0.544425	0.001164	63.393665	20.608456	68.262253	-1.276244	0.000000	-0.003334	0.000000	0.000000	0.000000	0.879574	0.087472	0.369288	0.000000	0.000000	3.000000	52.000000	0.000000
21342.470114	-0.122593	0.544425	0.001164	63.861683	20.322750	68.409431	-1.129648	0.000000	0.058214	0.000000	0.000000	0.000000	0.879574	0.087472	0.369288	0.000000	0.000000	3.000000	52.000000	0.000000
21342.473447	-0.119483	0.544792	0.002539	63.861683	20.322750	68.409431	-1.129648	0.000000	0.058214	0.000000	0.000000	0.000000	0.933032	0.110079	0.412434	0.000000	0.000000	3.000000	52.000000	0.000000
21342.476781	-0.119483	0.544792	0.002539	63.861683	20.322750	68.409431	-1.129648	0.000000	0.058214	0.000000	0.000000	0.000000	0.933032	0.110079	0.412434	0.000000	0.000000	3.000000	52.000000	0.000000
21342.480114	-0.119483	0.544792	0.002539	64.335304	20.066557	68.379715	-0.974143	0.000000	0.126953	0.000000	0.000000	0.000000	0.933032	0.110079	0.412434	0.000000	0.000000	3.000000	52.000000	0.000000
21342.483447	-0.116230	0.545218	0.004025	64.335304	20.066557	68.379715	-0.974143	0.000000	0.126953	0.000000	0.000000	0.000000	0.975921	0.127717	0.445762	0.000000	0.000000	3.000000	52.000000	0.000000
21342.486781	-0.116230	0.545218	0.004025	64.335304	20.066557	68.379715	-0.974143	0.000000	0.126953	0.000000	0.000000	0.000000	0.975921	0.127717	0.445762	0.000000	0.000000	3.000000	52.000000	0.000000
21342.490114	-0.116230	0.545218	0.004025	64.797874	19.766890	68.380714	-0.811489	0.000000	0.201247	0.000000	0.000000	0.000000	0.975921	0.127717	0.445762	0.000000	0.000000	3.000000	52.000000	0.000000
21342.493447	-0.112901	0.545635	0.005526	64.797874	19.766890	68.380714	-0.811489	0.000000	0.201247	0.000000	0.000000	0.000000	0.998725	0.125216	0.450247	0.000000	0.000000	3.000000	52.000000	0.000000
21342.496781	-0.112901	0.545635	0.005526	64.797874	19.766890	68.380714	-0.811489	0.000000	0.201247	0.000000	0.000000	0.000000	0.998725	0.125216	0.450247	0.000000	0.000000	3.000000	52.000000	0.000000
21342.500114	-0.112901	0.545635	0.005526	65.253708	19.415041	68.391754	-0.645035	0.000000	0.276288	0.000000	0.000000	0.000000	0.998725	0.125216	0.450247	0.000000	0.000000	3.000000	52.000000	0.000000
21342.503447	-0.109505	0.546089	0.006985	65.253708	19.415041	68.391754	-0.645035	0.000000	0.276288	0.000000	0.000000	0.000000	1.018749	0.135967	0.437742	0.000000	0.000000	3.000000	52.000000	0.000000
21342.506781	-0.109505	0.546089	0.006985	65.253708	19.415041	68.391754	-0.645035	0.000000	0.276288	0.000000	0.000000	0.000000	1.018749	0.135967	0.437742	0.000000	0.000000	3.000000	52.000000	0.000000
21342.510114	-0.109505	0.546089	0.006985	65.651772	19.090279	68.430573	-0.475244	0.000000	0.349245	0.000000	0.000000	0.000000	1.018749	0.135967	0.437742	0.000000	0.000000	3.000000	52.000000	0.000000
21342.513447	-0.106355	0.546467	0.008241	65.651772	19.090279	68.430573	-0.475244	0.000000	0.349245	0.000000	0.000000	0.000000	0.945011	0.113577	0.376724	0.000000	0.000000	3.000000	52.000000	0.000000
21342.516781	-0.106355	0.546467	0.008241	65.651772	19.090279	68.430573	-0.475244	0.000000	0.349245	0.000000	0.000000	0.000000	0.945011	0.113577	0.376724	0.000000	0.000000	3.000000	52.000000	0.000000
21342.520114	-0.106355	0.546467	0.008241	66.139374	18.759237	68.667557	-0.317742	0.000000	0.412032	0.000000	0.000000	0.000000	0.945011	0.113577	0.376724	0.000000	0.000000	3.000000	52.000000	0.000000
21342.523447	-0.102378	0.546933	0.009681	66.139374	18.759237	68.667557	-0.317742	0.000000	0.412032	0.000000	0.000000	0.000000	1.192931	0.139594	0.432188	0.000000	0.000000	3.000000	52.000000	0.000000
21342.526781	-0.102378	0.546933	0.009681	66.139374	18.759237	68.667557	-0.317742	0.000000	0.412032	0.000000	0.000000	0.000000	1.192931	0.139594	0.432188	0.000000	0.000000	3.000000	52.000000	0.000000
21342.530114	-0.102378	0.546933	0.009681	66.568230	18.461788	68.748901	-0.118920	0.000000	0.484063	0.000000	0.000000	0.000000	1.192931	0.139594	0.432188	0.000000	0.000000	3.000000	52.000000	0.000000
21342.533447	-0.098578	0.547358	0.010901	66.568230	18.461788	68.748901	-0.118920	0.000000	0.484063	0.000000	0.000000	0.000000	1.140267	0.127673	0.365781	0.000000	0.000000	3.000000	52.000000	0.000000
21342.536781	-0.098578	0.547358	0.010901	66.568230	18.461788	68.748901	-0.118920	0.000000	0.484063	0.000000	0.000000	0.000000	1.140267	0.127673	0.365781	0.000000	0.000000	3.000000	52.000000	0.000000
21342.540114	-0.098578	0.547358	0.010901	66.976707	18.108368	68.597008	0.071124	0.000000	0.545027	0.000000	0.000000	0.000000	1.140267	0.127673	0.365781	0.000000	0.000000	3.000000	52.000000	0.000000
21342.543447	-0.094647	0.547794	0.012088	66.976707	18.108368	68.597008	0.071124	0.000000	0.545027	0.000000	0.000000	0.000000	1.179050	0.130609	0.356245	0.000000	0.000000	3.000000	52.000000	0.000000
21342.546781	-0.094647	0.547794	0.012088	66.976707	18.108368	68.597008	0.071124	0.000000	0.545027	0.000000	0.000000	0.000000	1.179050	0.130609	0.356245	0.000000	0.000000	3.000000	52.000000	0.000000
21342.550114	-0.094647	0.547794	0.012088	67.355530	17.636890	68.074707	0.267633	0.000000	0.604401	0.000000	0.000000	0.000000	1.179050	0.130609	0.356245	0.000000	0.000000	3.000000	52.000000	0.000000
21342.553447	-0.090632	0.548265	0.013227	67.355530	17.636890	68.074707	0.267633	0.000000	0.604401	0.000000	0.000000	0.000000	1.204713	0.141361	0.341742	0.000000	0.000000	3.000000	52.000000	0.000000
21342.556781	-0.090632	0.548265	0.013227	67.355530	17.636890	68.074707	0.267633	0.000000	0.604401	0.000000	0.000000	0.000000	1.204713	0.141361	0.341742	0.000000	0.000000	3.000000	52.000000	0.000000
21342.560114	-0.090632	0.548265	0.013227	67.717491	17.089943	67.395729	0.468418	0.000000	0.661358	0.000000	0.000000	0.000000	1.204713	0.141361	0.341742	0.000000	0.000000	3.000000	52.000000	0.000000
21342.563447	-0.086507	0.548702	0.014312	67.717491	17.089943	67.395729	0.468418	0.000000	0.661358	0.000000	0.000000	0.000000	1.237375	0.131314	0.325415	0.000000	0.000000	3.000000	52.000000	0.000000
21342.566781	-0.086507	0.548702	0.014312	67.717491	17.089943	67.395729	0.468418	0.000000	0.661358	0.000000	0.000000	0.000000	1.237375	0.131314	0.325415	0.000000	0.000000	3.000000	52.000000	0.000000
21342.570114	-0.086507	0.548702	0.014312	68.067635	16.504341	66.721329	0.674647	0.000000	0.715594	0.000000	0.000000	0.000000	1.237375	0.131314	0.325415	0.000000	0.000000	3.000000	52.000000	0.000000
21342.573447	-0.082341	0.549133	0.015323	68.067635	16.504341	66.721329	0.674647	0.000000	0.715594	0.000000	0.000000	0.000000	1.249906	0.129064	0.303326	0.000000	0.000000	3.000000	52.000000	0.000000
21342.576781	-0.082341	0.549133	0.015323	68.067635	16.504341	66.721329	0.674647	0.000000	0.715594	0.000000	0.000000	0.000000	1.249906	0.129064	0.303326	0.000000	0.000000	3.000000	52.000000	0.000000
21342.580114	-0.082341	0.549133	0.015323	68.387642	15.919378	66.285118	0.882965	0.000000	0.766148	0.000000	0.000000	0.000000	1.249906	0.129064	0.303326	0.000000	0.000000	3.000000	52.000000	0.000000
21342.583447	-0.078119	0.549537	0.016309	68.387642	15.919378	66.285118	0.882965	0.000000	0.766148	0.000000	0.000000	0.000000	1.266514	0.121340	0.295857	0.000000	0.000000	3.000000	52.000000	0.000000
21342.586781	-0.078119	0.549537	0.016309	68.387642	15.919378	66.285118	0.882965	0.000000	0.766148	0.000000	0.000000	0.000000	1.266514	0.121340	0.295857	0.000000	0.000000	3.000000	52.000000	0.000000
21342.590114	-0.078119	0.549537	0.016309	68.682831	15.341375	66.017570	1.094051	0.000000	0.815458	0.000000	0.000000	0.000000	1.266514	0.121340	0.295857	0.000000	0.000000	3.000000	52.000000	0.000000
21342.593447	-0.073813	0.549908	0.017232	68.682831	15.341375	66.017570	1.094051	0.000000	0.815458	0.000000	0.000000	0.000000	1.291811	0.111178	0.276781	0.000000	0.000000	3.000000	52.000000	0.000000
21342.596781	-0.073813	0.549908	0.017232	68.682831	15.341375	66.017570	1.094051	0.000000	0.815458	0.000000	0.000000	0.000000	1.291811	0.111178	0.276781	0.000000	0.000000	3.000000	52.000000	0.000000
21342.600114	-0.073813	0.549908	0.017232	68.955765	14.741331	65.793365	1.309353	0.000000	0.861588	0.000000	0.000000	0.000000	1.291811	0.111178	0.276781	0.000000	0.000000	3.000000	52.000000	0.000000
21342.603447	-0.069410	0.550270	0.018151	68.955765	14.741331	65.793365	1.309353	0.000000	0.861588	0.000000	0.000000	0.000000	1.320997	0.108537	0.275785	0.000000	0.000000	3.000000	52.000000	0.000000
21342.606781	-0.069410	0.550270	0.018151	68.955765	14.741331	65.793365	1.309353	0.000000	0.861588	0.000000	0.000000	0.000000	1.320997	0.108537	0.275785	0.000000	0.000000	3.000000	52.000000	0.000000
21342.610114	-0.069410	0.550270	0.018151	69.218605	14.087133	65.376465	1.529519	0.000000	0.907552	0.000000	0.000000	0.000000	1.320997	0.108537	0.275785	0.000000	0.000000	3.000000	52.000000	0.000000
21342.613447	-0.064891	0.550657	0.019104	69.218605	14.087133	65.376465	1.529519	0.000000	0.907552	0.000000	0.000000	0.000000	1.355734	0.116214	0.285747	0.000000	0.000000	3.000000	52.000000	0.000000
21342.616781	-0.064891	0.550657	0.019104	69.218605	14.087133	65.376465	1.529519	0.000000	0.907552	0.000000	0.000000	0.000000	1.355734	0.116214	0.285747	0.000000	0.000000	3.000000	52.000000	0.000000
21342.620114	-0.064891	0.550657	0.019104	69.465027	13.369507	64.942032	1.755475	0.000000	0.955177	0.000000	0.000000	0.000000	1.355734	0.116214	0.285747	0.000000	0.000000	3.000000	52.000000	0.000000
21342.623447	-0.060271	0.551062	0.020042	69.465027	13.369507	64.942032	1.755475	0.000000	0.955177	0.000000	0.000000	0.000000	1.385819	0.121511	0.281559	0.000000	0.000000	3.000000	52.000000	0.000000
21342.626781	-0.060271	0.551062	0.020042	69.465027	13.369507	64.942032	1.755475	0.000000	0.955177	0.000000	0.000000	0.000000	1.385819	0.121511	0.281559	0.000000	0.000000	3.000000	52.000000	0.000000
21342.630114	-0.060271	0.551062	0.020042	69.708298	12.544800	64.489052	1.986445	0.000000	1.002103	0.000000	0.000000	0.000000	1.385819	0.121511	0.281559	0.000000	0.000000	3.000000	52.000000	0.000000
21342.633447	-0.055577	0.551449	0.020989	69.708298	12.544800	64.489052	1.986445	0.000000	1.002103	0.000000	0.000000	0.000000	1.408297	0.116188	0.284213	0.000000	0.000000	3.000000	52.000000	0.000000
21342.636781	-0.055577	0.551449	0.020989	69.708298	12.544800	64.489052	1.986445	0.000000	1.002103	0.000000	0.000000	0.000000	1.408297	0.116188	0.284213	0.000000	0.000000	3.000000	52.000000	0.000000
21342.640114	-0.055577	0.551449	0.020989	69.945786	11.579240	63.913059	2.221161	0.000000	1.049472	0.000000	0.000000	0.000000	1.408297	0.116188	0.284213	0.000000	0.000000	3.000000	52.000000	0.000000
21342.643447	-0.050808	0.551836	0.021962	69.945786	11.579240	63.913059	2.221161	0.000000	1.049472	0.000000	0.000000	0.000000	1.430595	0.116010	0.291663	0.000000	0.000000	3.000000	52.000000	0.000000
21342.646781	-0.050808	0.551836	0.021962	69.945786	11.579240	63.913059	2.221161	0.000000	1.049472	0.000000	0.000000	0.000000	1.430595	0.116010	0.291663	0.000000	0.000000	3.000000	52.000000	0.000000
21342.650114	-0.050808	0.551836	0.021962	70.179398	10.486111	63.068874	2.459593	0.000000	1.098083	0.000000	0.000000	0.000000	1.430595	0.116010	0.291663	0.000000	0.000000	3.000000	52.000000	0.000000
21342.653447	-0.045956	0.552180	0.022880	70.179398	10.486111	63.068874	2.459593	0.000000	1.098083	0.000000	0.000000	0.000000	1.455672	0.103102	0.275354	0.000000	0.000000	3.000000	52.000000	0.000000
21342.656781	-0.045956	0.552180	0.022880	70.179398	10.486111	63.068874	2.459593	0.000000	1.098083	0.000000	0.000000	0.000000	1.455672	0.103102	0.275354	0.000000	0.000000	3.000000	52.000000	0.000000
21342.660114	-0.045956	0.552180	0.022880	70.383629	9.316297	61.764423	2.702206	0.000000	1.143975	0.000000	0.000000	0.000000	1.455672	0.103102	0.275354	0.000000	0.000000	3.000000	52.000000	0.000000
21342.663447	-0.041069	0.552541	0.023768	70.383629	9.316297	61.764423	2.702206	0.000000	1.143975	0.000000	0.000000	0.000000	1.466105	0.108415	0.266457	0.000000	0.000000	3.000000	52.000000	0.000000
21342.666781	-0.041069	0.552541	0.023768	70.383629	9.316297	61.764423	2.702206	0.000000	1.143975	0.000000	0.000000	0.000000	1.466105	0.108415	0.266457	0.000000	0.000000	3.000000	52.000000	0.000000
21342.670114	-0.041069	0.552541	0.023768	70.547348	8.178056	60.540829	2.946557	0.000000	1.188385	0.000000	0.000000	0.000000	1.466105	0.108415	0.266457	0.000000	0.000000	3.000000	52.000000	0.000000
21342.673447	-0.036079	0.552894	0.024636	70.547348	8.178056	60.540829	2.946557	0.000000	1.188385	0.000000	0.000000	0.000000	1.497055	0.105835	0.260398	0.000000	0.000000	3.000000	52.000000	0.000000
21342.676781	-0.036079	0.552894	0.024636	70.547348	8.178056	60.540829	2.946557	0.000000	1.188385	0.000000	0.000000	0.000000	1.497055	0.105835	0.260398	0.000000	0.000000	3.000000	52.000000	0.000000
21342.680114	-0.036079	0.552894	0.024636	70.662643	7.171415	60.302593	3.196066	0.000000	1.231784	0.000000	0.000000	0.000000	1.497055	0.105835	0.260398	0.000000	0.000000	3.000000	52.000000	0.000000
21342.683447	-0.031076	0.553238	0.025475	70.662643	7.171415	60.302593	3.196066	0.000000	1.231784	0.000000	0.000000	0.000000	1.500712	0.103211	0.251676	0.000000	0.000000	3.000000	52.000000	0.000000
21342.686781	-0.031076	0.553238	0.025475	70.662643	7.171415	60.302593	3.196066	0.000000	1.231784	0.000000	0.000000	0.000000	1.500712	0.103211	0.251676	0.000000	0.000000	3.000000	52.000000	0.000000
21342.690114	-0.031076	0.553238	0.025475	70.736145	6.293591	60.590042	3.446185	0.000000	1.273730	0.000000	0.000000	0.000000	1.500712	0.103211	0.251676	0.000000	0.000000	3.000000	52.000000	0.000000
21342.693447	-0.025968	0.553609	0.026261	70.736145	6.293591	60.590042	3.446185	0.000000	1.273730	0.000000	0.000000	0.000000	1.532421	0.111310	0.235845	0.000000	0.000000	3.000000	52.000000	0.000000
21342.696781	-0.025968	0.553609	0.026261	70.736145	6.293591	60.590042	3.446185	0.000000	1.273730	0.000000	0.000000	0.000000	1.532421	0.111310	0.235845	0.000000	0.000000	3.000000	52.000000	0.000000
21342.700114	-0.025968	0.553609	0.026261	70.784485	5.428210	60.743969	3.701588	0.000000	1.313038	0.000000	0.000000	0.000000	1.532421	0.111310	0.235845	0.000000	0.000000	3.000000	52.000000	0.000000
21342.703447	-0.020688	0.553989	0.027040	70.784485	5.428210	60.743969	3.701588	0.000000	1.313038	0.000000	0.000000	0.000000	1.584130	0.113926	0.233885	0.000000	0.000000	3.000000	52.000000	0.000000
21342.706781	-0.020688	0.553989	0.027040	70.784485	5.428210	60.743969	3.701588	0.000000	1.313038	0.000000	0.000000	0.000000	1.584130	0.113926	0.233885	0.000000	0.000000	3.000000	52.000000	0.000000
21342.710114	-0.020688	0.553989	0.027040	70.806305	4.494104	60.505306	3.965610	0.000000	1.352019	0.000000	0.000000	0.000000	1.584130	0.113926	0.233885	0.000000	0.000000	3.000000	52.000000	0.000000
21342.713447	-0.015350	0.554412	0.027840	70.806305	4.494104	60.505306	3.965610	0.000000	1.352019	0.000000	0.000000	0.000000	1.601410	0.126988	0.239945	0.000000	0.000000	3.000000	52.000000	0.000000
21342.716781	-0.015350	0.554412	0.027840	70.806305	4.494104	60.505306	3.965610	0.000000	1.352019	0.000000	0.000000	0.000000	1.601410	0.126988	0.239945	0.000000	0.000000	3.000000	52.000000	0.000000
21342.720114	-0.015350	0.554412	0.027840	70.805397	3.457127	59.606869	4.232512	0.000000	1.392009	0.000000	0.000000	0.000000	1.601410	0.126988	0.239945	0.000000	0.000000	3.000000	52.000000	0.000000
21342.723447	-0.009906	0.554879	0.028659	70.805397	3.457127	59.606869	4.232512	0.000000	1.392009	0.000000	0.000000	0.000000	1.633165	0.140106	0.245714	0.000000	0.000000	3.000000	52.000000	0.000000
21342.726781	-0.009906	0.554879	0.028659	70.805397	3.457127	59.606869	4.232512	0.000000	1.392009	0.000000	0.000000	0.000000	1.633165	0.140106	0.245714	0.000000	0.000000	3.000000	52.000000	0.000000
21342.730114	-0.009906	0.554879	0.028659	70.788185	2.365604	58.481823	4.504705	0.000000	1.432962	0.000000	0.000000	0.000000	1.633165	0.140106	0.245714	0.000000	0.000000	3.000000	52.000000	0.000000
21342.733447	-0.004353	0.555338	0.029440	70.788185	2.365604	58.481823	4.504705	0.000000	1.432962	0.000000	0.000000	0.000000	1.665770	0.137646	0.234320	0.000000	0.000000	3.000000	52.000000	0.000000
21342.736781	-0.004353	0.555338	0.029440	70.788185	2.365604	58.481823	4.504705	0.000000	1.432962	0.000000	0.000000	0.000000	1.665770	0.137646	0.234320	0.000000	0.000000	3.000000	52.000000	0.000000
21342.740114	-0.004353	0.555338	0.029440	70.766769	1.295038	57.768772	4.778747	0.000000	1.470911	0.000000	0.000000	0.000000	1.665770	0.137646	0.234320	0.000000	0.000000	3.000000	52.000000	0.000000
21342.743447	0.001216	0.555797	0.030221	70.766769	1.295038	57.768772	4.778747	0.000000	1.470911	0.000000	0.000000	0.000000	1.670790	0.137617	0.234291	0.000000	0.000000	3.000000	52.000000	0.000000
21342.746781	0.001216	0.555797	0.030221	70.766769	1.295038	57.768772	4.778747	0.000000	1.470911	0.000000	0.000000	0.000000	1.670790	0.137617	0.234291	0.000000	0.000000	3.000000	52.000000	0.000000
21342.750114	0.001216	0.555797	0.030221	70.742615	0.242238	57.296974	4.790997	0.000000	1.430506	0.000000	0.000000	0.000000	1.670790	0.137617	0.234291	0.000000	0.000000	3.000000	52.000000	0.000000
21342.753447	0.006897	0.556290	0.031036	70.742615	0.242238	57.296974	4.790997	0.000000	1.430506	0.000000	0.000000	0.000000	1.704205	0.148116	0.244438	0.000000	0.000000	3.000000	52.000000	0.000000
21342.756781	0.006897	0.556290	0.031036	70.742615	0.242238	57.296974	4.790997	0.000000	1.430506	0.000000	0.000000	0.000000	1.704205	0.148116	0.244438	0.000000	0.000000	3.000000	52.000000	0.000000
21342.760114	0.006897	0.556290	0.031036	70.721504	-0.756683	57.016598	4.801713	0.000000	1.394115	0.000000	0.000000	0.000000	1.704205	0.148116	0.244438	0.000000	0.000000	3.000000	52.000000	0.000000
21342.763447	0.012692	0.556775	0.031868	70.721504	-0.756683	57.016598	4.801713	0.000000	1.394115	0.000000	0.000000	0.000000	1.738465	0.145408	0.249703	0.000000	0.000000	3.000000	52.000000	0.000000
21342.766781	0.012692	0.556775	0.031868	70.721504	-0.756683	57.016598	4.801713	0.000000	1.394115	0.000000	0.000000	0.000000	1.738465	0.145408	0.249703	0.000000	0.000000	3.000000	52.000000	0.000000
21342.770114	0.012692	0.556775	0.031868	70.701233	-1.768380	56.960186	4.811315	0.000000	1.360607	0.000000	0.000000	0.000000	1.738465	0.145408	0.249703	0.000000	0.000000	3.000000	52.000000	0.000000
21342.773447	0.018488	0.557241	0.032742	70.701233	-1.768380	56.960186	4.811315	0.000000	1.360607	0.000000	0.000000	0.000000	1.738917	0.139889	0.262075	0.000000	0.000000	3.000000	52.000000	0.000000
21342.776781	0.018488	0.557241	0.032742	70.701233	-1.768380	56.960186	4.811315	0.000000	1.360607	0.000000	0.000000	0.000000	1.738917	0.139889	0.262075	0.000000	0.000000	3.000000	52.000000	0.000000
21342.780114	0.018488	0.557241	0.032742	70.702660	-2.844604	56.727993	4.819382	0.000000	1.331749	0.000000	0.000000	0.000000	1.738917	0.139889	0.262075	0.000000	0.000000	3.000000	52.000000	0.000000
21342.783447	0.024359	0.557760	0.033660	70.702660	-2.844604	56.727993	4.819382	0.000000	1.331749	0.000000	0.000000	0.000000	1.761314	0.155753	0.275445	0.000000	0.000000	3.000000	52.000000	0.000000
21342.786781	0.024359	0.557760	0.033660	70.702660	-2.844604	56.727993	4.819382	0.000000	1.331749	0.000000	0.000000	0.000000	1.761314	0.155753	0.275445	0.000000	0.000000	3.000000	52.000000	0.000000
21342.790114	0.024359	0.557760	0.033660	70.753250	-4.029165	55.943699	4.826332	0.000000	1.306339	0.000000	0.000000	0.000000	1.761314	0.155753	0.275445	0.000000	0.000000	3.000000	52.000000	0.000000
21342.793447	0.030260	0.558217	0.034604	70.753250	-4.029165	55.943699	4.826332	0.000000	1.306339	0.000000	0.000000	0.000000	1.770408	0.136877	0.283207	0.000000	0.000000	3.000000	52.000000	0.000000
21342.796781	0.030260	0.558217	0.034604	70.753250	-4.029165	55.943699	4.826332	0.000000	1.306339	0.000000	0.000000	0.000000	1.770408	0.136877	0.283207	0.000000	0.000000	3.000000	52.000000	0.000000
21342.800114	0.030260	0.558217	0.034604	70.855553	-5.311619	54.638763	4.832391	0.000000	1.283744	0.000000	0.000000	0.000000	1.770408	0.136877	0.283207	0.000000	0.000000	3.000000	52.000000	0.000000
21342.803447	0.036148	0.558708	0.035578	70.855553	-5.311619	54.638763	4.832391	0.000000	1.283744	0.000000	0.000000	0.000000	1.766265	0.147395	0.292069	0.000000	0.000000	3.000000	52.000000	0.000000
21342.806781	0.036148	0.558708	0.035578	70.855553	-5.311619	54.638763	4.832391	0.000000	1.283744	0.000000	0.000000	0.000000	1.766265	0.147395	0.292069	0.000000	0.000000	3.000000	52.000000	0.000000
21342.810114	0.036148	0.558708	0.035578	70.982666	-6.442314	53.565781	4.837558	0.000000	1.264135	0.000000	0.000000	0.000000	1.766265	0.147395	0.292069	0.000000	0.000000	3.000000	52.000000	0.000000
21342.813447	0.041447	0.559129	0.036460	70.982666	-6.442314	53.565781	4.837558	0.000000	1.264135	0.000000	0.000000	0.000000	1.589774	0.126360	0.264675	0.000000	0.000000	3.000000	52.000000	0.000000
21342.816781	0.041447	0.559129	0.036460	70.982666	-6.442314	53.565781	4.837558	0.000000	1.264135	0.000000	0.000000	0.000000	1.589774	0.126360	0.264675	0.000000	0.000000	3.000000	52.000000	0.000000
21342.820114	0.041447	0.559129	0.036460	71.159706	-7.634676	52.892635	4.841739	0.000000	1.248026	0.000000	0.000000	0.000000	1.589774	0.126360	0.264675	0.000000	0.000000	3.000000	52.000000	0.000000
21342.823447	0.047840	0.559689	0.037579	71.159706	-7.634676	52.892635	4.841739	0.000000	1.248026	0.000000	0.000000	0.000000	1.917745	0.167955	0.335594	0.000000	0.000000	3.000000	52.000000	0.000000
21342.826781	0.047840	0.559689	0.037579	71.159706	-7.634676	52.892635	4.841739	0.000000	1.248026	0.000000	0.000000	0.000000	1.917745	0.167955	0.335594	0.000000	0.000000	3.000000	52.000000	0.000000
21342.830114	0.047840	0.559689	0.037579	71.328041	-8.321284	53.035011	4.845903	0.000000	1.231756	0.000000	0.000000	0.000000	1.917745	0.167955	0.335594	0.000000	0.000000	3.000000	52.000000	0.000000
21342.833447	0.053604	0.560214	0.038648	71.328041	-8.321284	53.035011	4.845903	0.000000	1.231756	0.000000	0.000000	0.000000	1.729249	0.157502	0.320851	0.000000	0.000000	3.000000	52.000000	0.000000
21342.836781	0.053604	0.560214	0.038648	71.328041	-8.321284	53.035011	4.845903	0.000000	1.231756	0.000000	0.000000	0.000000	1.729249	0.157502	0.320851	0.000000	0.000000	3.000000	52.000000	0.000000
21342.840114	0.053604	0.560214	0.038648	71.517975	-8.452895	53.839832	4.848871	0.000000	1.220021	0.000000	0.000000	0.000000	1.729249	0.157502	0.320851	0.000000	0.000000	3.000000	52.000000	0.000000
21342.843447	0.059441	0.560773	0.039806	71.517975	-8.452895	53.839832	4.848871	0.000000	1.220021	0.000000	0.000000	0.000000	1.751078	0.167801	0.347294	0.000000	0.000000	3.000000	52.000000	0.000000
21342.846781	0.059441	0.560773	0.039806	71.517975	-8.452895	53.839832	4.848871	0.000000	1.220021	0.000000	0.000000	0.000000	1.751078	0.167801	0.347294	0.000000	0.000000	3.000000	52.000000	0.000000
21342.850114	0.059441	0.560773	0.039806	71.729813	-8.126990	55.054108	4.851102	0.000000	1.211120	0.000000	0.000000	0.000000	1.751078	0.167801	0.347294	0.000000	0.000000	3.000000	52.000000	0.000000
21342.853447	0.065229	0.561341	0.041007	71.729813	-8.126990	55.054108	4.851102	0.000000	1.211120	0.000000	0.000000	0.000000	1.736566	0.170161	0.360294	0.000000	0.000000	3.000000	52.000000	0.000000
21342.856781	0.065229	0.561341	0.041007	71.729813	-8.126990	55.054108	4.851102	0.000000	1.211120	0.000000	0.000000	0.000000	1.736566	0.170161	0.360294	0.000000	0.000000	3.000000	52.000000	0.000000
21342.860114	0.065229	0.561341	0.041007	71.934814	-7.725178	56.197437	4.852782	0.000000	1.204368	0.000000	0.000000	0.000000	1.736566	0.170161	0.360294	0.000000	0.000000	3.000000	52.000000	0.000000
21342.863447	0.070943	0.561880	0.042222	71.934814	-7.725178	56.197437	4.852782	0.000000	1.204368	0.000000	0.000000	0.000000	1.714015	0.161703	0.364521	0.000000	0.000000	3.000000	52.000000	0.000000
21342.866781	0.070943	0.561880	0.042222	71.934814	-7.725178	56.197437	4.852782	0.000000	1.204368	0.000000	0.000000	0.000000	1.714015	0.161703	0.364521	0.000000	0.000000	3.000000	52.000000	0.000000
21342.870114	0.070943	0.561880	0.042222	72.121155	-7.334456	57.241020	4.854126	0.000000	1.198941	0.000000	0.000000	0.000000	1.714015	0.161703	0.364521	0.000000	0.000000	3.000000	52.000000	0.000000
21342.873447	0.076600	0.562354	0.043416	72.121155	-7.334456	57.241020	4.854126	0.000000	1.198941	0.000000	0.000000	0.000000	1.697176	0.142274	0.358282	0.000000	0.000000	3.000000	52.000000	0.000000
21342.876781	0.076600	0.562354	0.043416	72.121155	-7.334456	57.241020	4.854126	0.000000	1.198941	0.000000	0.000000	0.000000	1.697176	0.142274	0.358282	0.000000	0.000000	3.000000	52.000000	0.000000
21342.880114	0.076600	0.562354	0.043416	72.294838	-6.982442	58.098179	4.855423	0.000000	1.193679	0.000000	0.000000	0.000000	1.697176	0.142274	0.358282	0.000000	0.000000	3.000000	52.000000	0.000000
21342.883447	0.082285	0.562792	0.044508	72.294838	-6.982442	58.098179	4.855423	0.000000	1.193679	0.000000	0.000000	0.000000	1.705441	0.131333	0.327687	0.000000	0.000000	3.000000	52.000000	0.000000
21342.886781	0.082285	0.562792	0.044508	72.294838	-6.982442	58.098179	4.855423	0.000000	1.193679	0.000000	0.000000	0.000000	1.705441	0.131333	0.327687	0.000000	0.000000	3.000000	52.000000	0.000000
21342.890114	0.082285	0.562792	0.044508	72.455704	-6.685599	58.790596	4.857303	0.000000	1.186006	0.000000	0.000000	0.000000	1.705441	0.131333	0.327687	0.000000	0.000000	3.000000	52.000000	0.000000
21342.893447	0.087947	0.563193	0.045507	72.455704	-6.685599	58.790596	4.857303	0.000000	1.186006	0.000000	0.000000	0.000000	1.698814	0.120295	0.299563	0.000000	0.000000	3.000000	52.000000	0.000000
21342.896781	0.087947	0.563193	0.045507	72.455704	-6.685599	58.790596	4.857303	0.000000	1.186006	0.000000	0.000000	0.000000	1.698814	0.120295	0.299563	0.000000	0.000000	3.000000	52.000000	0.000000
21342.900114	0.087947	0.563193	0.045507	72.603447	-6.378473	59.581558	4.859582	0.000000	1.176631	0.000000	0.000000	0.000000	1.698814	0.120295	0.299563	0.000000	0.000000	3.000000	52.000000	0.000000
21342.903447	0.093638	0.563547	0.046427	72.603447	-6.378473	59.581558	4.859582	0.000000	1.176631	0.000000	0.000000	0.000000	1.707151	0.106226	0.276010	0.000000	0.000000	3.000000	52.000000	0.000000
21342.906781	0.093638	0.563547	0.046427	72.603447	-6.378473	59.581558	4.859582	0.000000	1.176631	0.000000	0.000000	0.000000	1.707151	0.106226	0.276010	0.000000	0.000000	3.000000	52.000000	0.000000
21342.910114	0.093638	0.563547	0.046427	72.730644	-6.053678	60.431293	4.862199	0.000000	1.165769	0.000000	0.000000	0.000000	1.707151	0.106226	0.276010	0.000000	0.000000	3.000000	52.000000	0.000000
21342.913447	0.099290	0.563890	0.047316	72.730644	-6.053678	60.431293	4.862199	0.000000	1.165769	0.000000	0.000000	0.000000	1.695571	0.102953	0.266691	0.000000	0.000000	3.000000	52.000000	0.000000
21342.916781	0.099290	0.563890	0.047316	72.730644	-6.053678	60.431293	4.862199	0.000000	1.165769	0.000000	0.000000	0.000000	1.695571	0.102953	0.266691	0.000000	0.000000	3.000000	52.000000	0.000000
21342.920114	0.099290	0.563890	0.047316	72.831146	-5.699727	61.342873	4.864767	0.000000	1.155006	0.000000	0.000000	0.000000	1.695571	0.102953	0.266691	0.000000	0.000000	3.000000	52.000000	0.000000
21342.923447	0.104875	0.564204	0.048164	72.831146	-5.699727	61.342873	4.864767	0.000000	1.155006	0.000000	0.000000	0.000000	1.675605	0.094163	0.254361	0.000000	0.000000	3.000000	52.000000	0.000000
21342.926781	0.104875	0.564204	0.048164	72.831146	-5.699727	61.342873	4.864767	0.000000	1.155006	0.000000	0.000000	0.000000	1.675605	0.094163	0.254361	0.000000	0.000000	3.000000	52.000000	0.000000
21342.930114	0.104875	0.564204	0.048164	72.897911	-5.305094	62.311680	4.867309	0.000000	1.144248	0.000000	0.000000	0.000000	1.675605	0.094163	0.254361	0.000000	0.000000	3.000000	52.000000	0.000000
21342.933447	0.110372	0.564506	0.048995	72.897911	-5.305094	62.311680	4.867309	0.000000	1.144248	0.000000	0.000000	0.000000	1.649194	0.090728	0.249403	0.000000	0.000000	3.000000	52.000000	0.000000
21342.936781	0.110372	0.564506	0.048995	72.897911	-5.305094	62.311680	4.867309	0.000000	1.144248	0.000000	0.000000	0.000000	1.649194	0.090728	0.249403	0.000000	0.000000	3.000000	52.000000	0.000000
21342.940114	0.110372	0.564506	0.048995	72.931099	-4.876384	63.243549	4.869676	0.000000	1.134133	0.000000	0.000000	0.000000	1.649194	0.090728	0.249403	0.000000	0.000000	3.000000	52.000000	0.000000
21342.943447	0.115757	0.564797	0.049819	72.931099	-4.876384	63.243549	4.869676	0.000000	1.134133	0.000000	0.000000	0.000000	1.615361	0.087266	0.247062	0.000000	0.000000	3.000000	52.000000	0.000000
21342.946781	0.115757	0.564797	0.049819	72.931099	-4.876384	63.243549	4.869676	0.000000	1.134133	0.000000	0.000000	0.000000	1.615361	0.087266	0.247062	0.000000	0.000000	3.000000	52.000000	0.000000
21342.950114	0.115757	0.564797	0.049819	72.947502	-4.428930	64.081505	4.871815	0.000000	1.124911	0.000000	0.000000	0.000000	1.615361	0.087266	0.247062	0.000000	0.000000	3.000000	52.000000	0.000000
21342.953447	0.121104	0.565095	0.050638	72.947502	-4.428930	64.081505	4.871815	0.000000	1.124911	0.000000	0.000000	0.000000	1.604169	0.089232	0.245666	0.000000	0.000000	3.000000	52.000000	0.000000
21342.956781	0.121104	0.565095	0.050638	72.947502	-4.428930	64.081505	4.871815	0.000000	1.124911	0.000000	0.000000	0.000000	1.604169	0.089232	0.245666	0.000000	0.000000	3.000000	52.000000	0.000000
21342.960114	0.121104	0.565095	0.050638	72.942970	-3.961023	65.422752	4.873816	0.000000	1.116207	0.000000	0.000000	0.000000	1.604169	0.089232	0.245666	0.000000	0.000000	3.000000	52.000000	0.000000
21342.963447	0.126354	0.565343	0.051416	72.942970	-3.961023	65.422752	4.873816	0.000000	1.116207	0.000000	0.000000	0.000000	1.574835	0.074638	0.233539	0.000000	0.000000	3.000000	52.000000	0.000000
21342.966781	0.126354	0.565343	0.051416	72.942970	-3.961023	65.422752	4.873816	0.000000	1.116207	0.000000	0.000000	0.000000	1.574835	0.074638	0.233539	0.000000	0.000000	3.000000	52.000000	0.000000
21342.970114	0.126354	0.565343	0.051416	72.948578	-3.514271	66.814911	4.875794	0.000000	1.107532	0.000000	0.000000	0.000000	1.574835	0.074638	0.233539	0.000000	0.000000	3.000000	52.000000	0.000000
21342.973447	0.131508	0.565561	0.052174	72.948578	-3.514271	66.814911	4.875794	0.000000	1.107532	0.000000	0.000000	0.000000	1.546327	0.065406	0.227373	0.000000	0.000000	3.000000	52.000000	0.000000
21342.976781	0.131508	0.565561	0.052174	72.948578	-3.514271	66.814911	4.875794	0.000000	1.107532	0.000000	0.000000	0.000000	1.546327	0.065406	0.227373	0.000000	0.000000	3.000000	52.000000	0.000000
21342.980114	0.131508	0.565561	0.052174	72.976173	-3.155863	67.941399	4.877666	0.000000	1.099258	0.000000	0.000000	0.000000	1.546327	0.065406	0.227373	0.000000	0.000000	3.000000	52.000000	0.000000
21342.983447	0.136141	0.565728	0.052777	72.976173	-3.155863	67.941399	4.877666	0.000000	1.099258	0.000000	0.000000	0.000000	1.389731	0.050112	0.180868	0.000000	0.000000	3.000000	52.000000	0.000000
21342.986781	0.136141	0.565728	0.052777	72.976173	-3.155863	67.941399	4.877666	0.000000	1.099258	0.000000	0.000000	0.000000	1.389731	0.050112	0.180868	0.000000	0.000000	3.000000	52.000000	0.000000
21342.990114	0.136141	0.565728	0.052777	73.021393	-2.793310	69.077034	4.879614	0.000000	1.090582	0.000000	0.000000	0.000000	1.389731	0.050112	0.180868	0.000000	0.000000	3.000000	52.000000	0.000000
21342.993447	0.141169	0.565879	0.053383	73.021393	-2.793310	69.077034	4.879614	0.000000	1.090582	0.000000	0.000000	0.000000	1.508664	0.045053	0.181915	0.000000	0.000000	3.000000	52.000000	0.000000
21342.996781	0.141169	0.565879	0.053383	73.021393	-2.793310	69.077034	4.879614	0.000000	1.090582	0.000000	0.000000	0.000000	1.508664	0.045053	0.181915	0.000000	0.000000	3.000000	52.000000	0.000000
21343.000114	0.141169	0.565879	0.053383	73.091202	-2.488355	70.231071	4.881834	0.000000	1.080601	0.000000	0.000000	0.000000	1.508664	0.045053	0.181915	0.000000	0.000000	3.000000	52.000000	0.000000
21343.003447	0.146069	0.566008	0.053963	73.091202	-2.488355	70.231071	4.881834	0.000000	1.080601	0.000000	0.000000	0.000000	1.469775	0.038755	0.173866	0.000000	0.000000	3.000000	52.000000	0.000000
21343.006781	0.146069	0.566008	0.053963	73.091202	-2.488355	70.231071	4.881834	0.000000	1.080601	0.000000	0.000000	0.000000	1.469775	0.038755	0.173866	0.000000	0.000000	3.000000	52.000000	0.000000
21343.010114	0.146069	0.566008	0.053963	73.167351	-2.203846	71.438400	4.883939	0.000000	1.071046	0.000000	0.000000	0.000000	1.469775	0.038755	0.173866	0.000000	0.000000	3.000000	52.000000	0.000000
21343.013447	0.150771	0.566119	0.054474	73.167351	-2.203846	71.438400	4.883939	0.000000	1.071046	0.000000	0.000000	0.000000	1.410636	0.033240	0.153517	0.000000	0.000000	3.000000	52.000000	0.000000
21343.016781	0.150771	0.566119	0.054474	73.167351	-2.203846	71.438400	4.883939	0.000000	1.071046	0.000000	0.000000	0.000000	1.410636	0.033240	0.153517	0.000000	0.000000	3.000000	52.000000	0.000000
21343.020114	0.150771	0.566119	0.054474	73.224976	-1.922338	72.437866	4.886047	0.000000	1.061387	0.000000	0.000000	0.000000	1.410636	0.033240	0.153517	0.000000	0.000000	3.000000	52.000000	0.000000
21343.023447	0.155258	0.566248	0.054964	73.224976	-1.922338	72.437866	4.886047	0.000000	1.061387	0.000000	0.000000	0.000000	1.346269	0.038908	0.146746	0.000000	0.000000	3.000000	52.000000	0.000000
21343.026781	0.155258	0.566248	0.054964	73.224976	-1.922338	72.437866	4.886047	0.000000	1.061387	0.000000	0.000000	0.000000	1.346269	0.038908	0.146746	0.000000	0.000000	3.000000	52.000000	0.000000
21343.030114	0.155258	0.566248	0.054964	73.262329	-1.623783	73.117455	4.887969	0.000000	1.052505	0.000000	0.000000	0.000000	1.346269	0.038908	0.146746	0.000000	0.000000	3.000000	52.000000	0.000000
21343.033447	0.159537	0.566371	0.055375	73.262329	-1.623783	73.117455	4.887969	0.000000	1.052505	0.000000	0.000000	0.000000	1.283630	0.036729	0.123517	0.000000	0.000000	3.000000	52.000000	0.000000
21343.036781	0.159537	0.566371	0.055375	73.262329	-1.623783	73.117455	4.887969	0.000000	1.052505	0.000000	0.000000	0.000000	1.283630	0.036729	0.123517	0.000000	0.000000	3.000000	52.000000	0.000000
21343.040114	0.159537	0.566371	0.055375	73.266449	-1.252091	73.710701	4.889935	0.000000	1.043327	0.000000	0.000000	0.000000	1.283630	0.036729	0.123517	0.000000	0.000000	3.000000	52.000000	0.000000
21343.043447	0.163990	0.566563	0.055832	73.266449	-1.252091	73.710701	4.889935	0.000000	1.043327	0.000000	0.000000	0.000000	1.335989	0.057752	0.137090	0.000000	0.000000	3.000000	52.000000	0.000000
21343.046781	0.163990	0.566563	0.055832	73.266449	-1.252091	73.710701	4.889935	0.000000	1.043327	0.000000	0.000000	0.000000	1.335989	0.057752	0.137090	0.000000	0.000000	3.000000	52.000000	0.000000
21343.050114	0.163990	0.566563	0.055832	73.238045	-0.913482	74.240105	4.891792	0.000000	1.034584	0.000000	0.000000	0.000000	1.335989	0.057752	0.137090	0.000000	0.000000	3.000000	52.000000	0.000000
21343.053447	0.167507	0.566720	0.056225	73.238045	-0.913482	74.240105	4.891792	0.000000	1.034584	0.000000	0.000000	0.000000	1.054965	0.047090	0.117677	0.000000	0.000000	3.000000	52.000000	0.000000
21343.056781	0.167507	0.566720	0.056225	73.238045	-0.913482	74.240105	4.891792	0.000000	1.034584	0.000000	0.000000	0.000000	1.054965	0.047090	0.117677	0.000000	0.000000	3.000000	52.000000	0.000000
21343.060114	0.167507	0.566720	0.056225	73.165771	-0.445789	74.941200	4.893090	0.000000	1.028429	0.000000	0.000000	0.000000	1.054965	0.047090	0.117677	0.000000	0.000000	3.000000	52.000000	0.000000
21343.063447	0.171679	0.566961	0.056657	73.165771	-0.445789	74.941200	4.893090	0.000000	1.028429	0.000000	0.000000	0.000000	1.251575	0.072243	0.129844	0.000000	0.000000	3.000000	52.000000	0.000000
21343.066781	0.171679	0.566961	0.056657	73.165771	-0.445789	74.941200	4.893090	0.000000	1.028429	0.000000	0.000000	0.000000	1.251575	0.072243	0.129844	0.000000	0.000000	3.000000	52.000000	0.000000
21343.070114	0.171679	0.566961	0.056657	73.068596	0.009704	75.711739	4.894694	0.000000	1.020766	0.000000	0.000000	0.000000	1.251575	0.072243	0.129844	0.000000	0.000000	3.000000	52.000000	0.000000
21343.073447	0.175324	0.567199	0.057068	73.068596	0.009704	75.711739	4.894694	0.000000	1.020766	0.000000	0.000000	0.000000	1.093481	0.071285	0.123074	0.000000	0.000000	3.000000	52.000000	0.000000
21343.076781	0.175324	0.567199	0.057068	73.068596	0.009704	75.711739	4.894694	0.000000	1.020766	0.000000	0.000000	0.000000	1.093481	0.071285	0.123074	0.000000	0.000000	3.000000	52.000000	0.000000
21343.080114	0.175324	0.567199	0.057068	72.955048	0.466269	76.648247	4.895935	0.000000	1.014803	0.000000	0.000000	0.000000	1.093481	0.071285	0.123074	0.000000	0.000000	3.000000	52.000000	0.000000
21343.083447	0.178799	0.567476	0.057483	72.955048	0.466269	76.648247	4.895935	0.000000	1.014803	0.000000	0.000000	0.000000	1.042564	0.083232	0.124514	0.000000	0.000000	3.000000	52.000000	0.000000
21343.086781	0.178799	0.567476	0.057483	72.955048	0.466269	76.648247	4.895935	0.000000	1.014803	0.000000	0.000000	0.000000	1.042564	0.083232	0.124514	0.000000	0.000000	3.000000	52.000000	0.000000
21343.090114	0.178799	0.567476	0.057483	72.851524	0.883307	77.354324	4.896997	0.000000	1.009661	0.000000	0.000000	0.000000	1.042564	0.083232	0.124514	0.000000	0.000000	3.000000	52.000000	0.000000
21343.093447	0.181985	0.567797	0.057883	72.851524	0.883307	77.354324	4.896997	0.000000	1.009661	0.000000	0.000000	0.000000	0.955864	0.096216	0.120068	0.000000	0.000000	3.000000	52.000000	0.000000
21343.096781	0.181985	0.567797	0.057883	72.851524	0.883307	77.354324	4.896997	0.000000	1.009661	0.000000	0.000000	0.000000	0.955864	0.096216	0.120068	0.000000	0.000000	3.000000	52.000000	0.000000
21343.100114	0.181985	0.567797	0.057883	72.760414	1.251262	77.800102	4.897878	0.000000	1.005384	0.000000	0.000000	0.000000	0.955864	0.096216	0.120068	0.000000	0.000000	3.000000	52.000000	0.000000
21343.103447	0.184924	0.568143	0.058241	72.760414	1.251262	77.800102	4.897878	0.000000	1.005384	0.000000	0.000000	0.000000	0.881580	0.103707	0.107423	0.000000	0.000000	3.000000	52.000000	0.000000
21343.106781	0.184924	0.568143	0.058241	72.760414	1.251262	77.800102	4.897878	0.000000	1.005384	0.000000	0.000000	0.000000	0.881580	0.103707	0.107423	0.000000	0.000000	3.000000	52.000000	0.000000
21343.110114	0.184924	0.568143	0.058241	72.702881	1.520137	78.215088	4.898706	0.000000	1.001340	0.000000	0.000000	0.000000	0.881580	0.103707	0.107423	0.000000	0.000000	3.000000	52.000000	0.000000
21343.113447	0.187349	0.568441	0.058523	72.702881	1.520137	78.215088	4.898706	0.000000	1.001340	0.000000	0.000000	0.000000	0.727662	0.089570	0.084549	0.000000	0.000000	3.000000	52.000000	0.000000
21343.116781	0.187349	0.568441	0.058523	72.702881	1.520137	78.215088	4.898706	0.000000	1.001340	0.000000	0.000000	0.000000	0.727662	0.089570	0.084549	0.000000	0.000000	3.000000	52.000000	0.000000
21343.120114	0.187349	0.568441	0.058523	72.671997	1.767627	78.711388	4.899420	0.000000	0.997837	0.000000	0.000000	0.000000	0.727662	0.089570	0.084549	0.000000	0.000000	3.000000	52.000000	0.000000
21343.123447	0.189859	0.568759	0.058780	72.671997	1.767627	78.711388	4.899420	0.000000	0.997837	0.000000	0.000000	0.000000	0.752807	0.095272	0.077280	0.000000	0.000000	3.000000	52.000000	0.000000
21343.126781	0.189859	0.568759	0.058780	72.671997	1.767627	78.711388	4.899420	0.000000	0.997837	0.000000	0.000000	0.000000	0.752807	0.095272	0.077280	0.000000	0.000000	3.000000	52.000000	0.000000
21343.130114	0.189859	0.568759	0.058780	72.656517	1.994737	79.127525	4.900257	0.000000	0.993723	0.000000	0.000000	0.000000	0.752807	0.095272	0.077280	0.000000	0.000000	3.000000	52.000000	0.000000
21343.133447	0.192265	0.569072	0.058959	72.656517	1.994737	79.127525	4.900257	0.000000	0.993723	0.000000	0.000000	0.000000	0.721765	0.093915	0.053502	0.000000	0.000000	3.000000	52.000000	0.000000
21343.136781	0.192265	0.569072	0.058959	72.656517	1.994737	79.127525	4.900257	0.000000	0.993723	0.000000	0.000000	0.000000	0.721765	0.093915	0.053502	0.000000	0.000000	3.000000	52.000000	0.000000
21343.140114	0.192265	0.569072	0.058959	72.638550	2.212527	79.137718	4.901265	0.000000	0.988736	0.000000	0.000000	0.000000	0.721765	0.093915	0.053502	0.000000	0.000000	3.000000	52.000000	0.000000
21343.143447	0.194770	0.569415	0.059082	72.638550	2.212527	79.137718	4.901265	0.000000	0.988736	0.000000	0.000000	0.000000	0.751722	0.103017	0.037037	0.000000	0.000000	3.000000	52.000000	0.000000
21343.146781	0.194770	0.569415	0.059082	72.638550	2.212527	79.137718	4.901265	0.000000	0.988736	0.000000	0.000000	0.000000	0.751722	0.103017	0.037037	0.000000	0.000000	3.000000	52.000000	0.000000
21343.150114	0.194770	0.569415	0.059082	72.658928	2.318650	79.090729	4.902493	0.000000	0.982630	0.000000	0.000000	0.000000	0.751722	0.103017	0.037037	0.000000	0.000000	3.000000	52.000000	0.000000
21343.153447	0.196601	0.569723	0.059180	72.658928	2.318650	79.090729	4.902493	0.000000	0.982630	0.000000	0.000000	0.000000	0.549304	0.092324	0.029341	0.000000	0.000000	3.000000	52.000000	0.000000
21343.156781	0.196601	0.569723	0.059180	72.658928	2.318650	79.090729	4.902493	0.000000	0.982630	0.000000	0.000000	0.000000	0.549304	0.092324	0.029341	0.000000	0.000000	3.000000	52.000000	0.000000
21343.160114	0.196601	0.569723	0.059180	72.747375	2.291081	78.924583	4.903348	0.000000	0.978351	0.000000	0.000000	0.000000	0.549304	0.092324	0.029341	0.000000	0.000000	3.000000	52.000000	0.000000
21343.163447	0.198332	0.570091	0.059297	72.747375	2.291081	78.924583	4.903348	0.000000	0.978351	0.000000	0.000000	0.000000	0.519192	0.110543	0.035056	0.000000	0.000000	3.000000	52.000000	0.000000
21343.166781	0.198332	0.570091	0.059297	72.747375	2.291081	78.924583	4.903348	0.000000	0.978351	0.000000	0.000000	0.000000	0.519192	0.110543	0.035056	0.000000	0.000000	3.000000	52.000000	0.000000
21343.170114	0.198332	0.570091	0.059297	72.890465	2.138476	78.677780	4.904068	0.000000	0.974740	0.000000	0.000000	0.000000	0.519192	0.110543	0.035056	0.000000	0.000000	3.000000	52.000000	0.000000
21343.173447	0.199675	0.570497	0.059421	72.890465	2.138476	78.677780	4.904068	0.000000	0.974740	0.000000	0.000000	0.000000	0.402948	0.121766	0.037213	0.000000	0.000000	3.000000	52.000000	0.000000
21343.176781	0.199675	0.570497	0.059421	72.890465	2.138476	78.677780	4.904068	0.000000	0.974740	0.000000	0.000000	0.000000	0.402948	0.121766	0.037213	0.000000	0.000000	3.000000	52.000000	0.000000
21343.180114	0.199675	0.570497	0.059421	73.029961	1.950661	78.425301	4.904515	0.000000	0.972489	0.000000	0.000000	0.000000	0.402948	0.121766	0.037213	0.000000	0.000000	3.000000	52.000000	0.000000
21343.183447	0.200665	0.570899	0.059572	73.029961	1.950661	78.425301	4.904515	0.000000	0.972489	0.000000	0.000000	0.000000	0.296859	0.120532	0.045428	0.000000	0.000000	3.000000	52.000000	0.000000
21343.186781	0.200665	0.570899	0.059572	73.029961	1.950661	78.425301	4.904515	0.000000	0.972489	0.000000	0.000000	0.000000	0.296859	0.120532	0.045428	0.000000	0.000000	3.000000	52.000000	0.000000
21343.190114	0.200665	0.570899	0.059572	73.154335	1.810440	78.268723	4.904654	0.000000	0.971786	0.000000	0.000000	0.000000	0.296859	0.120532	0.045428	0.000000	0.000000	3.000000	52.000000	0.000000
21343.193447	0.200665	0.570899	0.059572	73.154335	1.810440	78.268723	4.904654	0.000000	0.971786	0.000000	0.000000	0.000000	0.296859	0.120532	0.045428	0.000000	0.000000	3.000000	52.000000	0.000000
21343.196781	0.201408	0.571365	0.059739	73.154335	1.810440	78.268723	4.904654	0.000000	0.971786	0.000000	0.000000	0.000000	0.222855	0.139849	0.050074	0.000000	0.000000	3.000000	52.000000	0.000000
21343.200114	0.201408	0.571365	0.059739	73.236458	1.898341	78.418709	4.904654	0.000000	0.971786	0.000000	0.000000	0.000000	0.222855	0.139849	0.050074	0.000000	0.000000	3.000000	52.000000	0.000000
21343.203447	0.201789	0.571762	0.059847	73.236458	1.898341	78.418709	4.904654	0.000000	0.971786	0.000000	0.000000	0.000000	0.114344	0.119036	0.032209	0.000000	0.000000	3.000000	52.000000	0.000000
21343.206781	0.201789	0.571762	0.059847	73.236458	1.898341	78.418709	4.904654	0.000000	0.971786	0.000000	0.000000	0.000000	0.114344	0.119036	0.032209	0.000000	0.000000	3.000000	52.000000	0.000000
21343.210114	0.201789	0.571762	0.059847	73.338959	2.329901	79.055397	4.904494	0.000000	0.972593	0.000000	0.000000	0.000000	0.114344	0.119036	0.032209	0.000000	0.000000	3.000000	52.000000	0.000000
21343.213447	0.201789	0.571762	0.059847	73.338959	2.329901	79.055397	4.904494	0.000000	0.972593	0.000000	0.000000	0.000000	0.114344	0.119036	0.032209	0.000000	0.000000	3.000000	52.000000	0.000000
21343.216781	0.202025	0.572162	0.059945	73.338959	2.329901	79.055397	4.904494	0.000000	0.972593	0.000000	0.000000	0.000000	0.070904	0.120098	0.029451	0.000000	0.000000	3.000000	52.000000	0.000000
21343.220114	0.202025	0.572162	0.059945	73.435562	3.056974	80.088524	4.904494	0.000000	0.972593	0.000000	0.000000	0.000000	0.070904	0.120098	0.029451	0.000000	0.000000	3.000000	52.000000	0.000000
21343.223447	0.202025	0.572162	0.059945	73.435562	3.056974	80.088524	4.904494	0.000000	0.972593	0.000000	0.000000	0.000000	0.070904	0.120098	0.029451	0.000000	0.000000	3.000000	52.000000	0.000000
21343.226781	0.202025	0.572162	0.059945	73.435562	3.056974	80.088524	4.904494	0.000000	0.972593	0.000000	0.000000	0.000000	0.070904	0.120098	0.029451	0.000000	0.000000	3.000000	52.000000	0.000000
21343.230114	0.201998	0.572996	0.060092	73.504723	3.919904	81.312447	4.904335	0.000000	0.973394	0.000000	0.000000	0.000000	-0.008231	0.250000	0.044124	0.000000	0.000000	3.000000	52.000000	0.000000
21343.233447	0.201998	0.572996	0.060092	73.504723	3.919904	81.312447	4.904335	0.000000	0.973394	0.000000	0.000000	0.000000	-0.000001	0.000001	0.000001	0.000000	0.000000	3.000000	52.000000	0.000000
21343.236781	0.201998	0.572996	0.060092	73.504723	3.919904	81.312447	4.904335	0.000000	0.973394	0.000000	0.000000	0.000000	-0.000001	0.000001	0.000001	0.000000	0.000000	3.000000	52.000000	0.000000
21343.240114	0.201998	0.572996	0.060092	73.567642	4.865906	82.687645	4.903862	0.000000	0.975777	0.000000	0.000000	0.000000	-0.000001	0.000001	0.000001	0.000000	0.000000	3.000000	52.000000	0.000000
21343.243447	0.201998	0.572996	0.060092	73.567642	4.865906	82.687645	4.903862	0.000000	0.975777	0.000000	0.000000	0.000000	-0.000001	0.000001	0.000001	0.000000	0.000000	3.000000	52.000000	0.000000
21343.246781	0.201549	0.573467	0.060247	73.567642	4.865906	82.687645	4.903862	0.000000	0.975777	0.000000	0.000000	0.000000	-0.134625	0.141340	0.046583	0.000000	0.000000	3.000000	52.000000	0.000000
21343.250114	0.201549	0.573467	0.060247	73.606781	5.534173	83.697624	4.903862	0.000000	0.975777	0.000000	0.000000	0.000000	-0.134625	0.141340	0.046583	0.000000	0.000000	3.000000	52.000000	0.000000
21343.253447	0.200997	0.573842	0.060356	73.606781	5.534173	83.697624	4.903862	0.000000	0.975777	0.000000	0.000000	0.000000	-0.165495	0.112560	0.032598	0.000000	0.000000	3.000000	52.000000	0.000000
21343.256781	0.200997	0.573842	0.060356	73.606781	5.534173	83.697624	4.903862	0.000000	0.975777	0.000000	0.000000	0.000000	-0.165495	0.112560	0.032598	0.000000	0.000000	3.000000	52.000000	0.000000
21343.260114	0.200997	0.573842	0.060356	73.647514	6.171106	84.686172	4.902413	0.000000	0.983030	0.000000	0.000000	0.000000	-0.165495	0.112560	0.032598	0.000000	0.000000	3.000000	52.000000	0.000000
21343.263447	0.200162	0.574242	0.060460	73.647514	6.171106	84.686172	4.902413	0.000000	0.983030	0.000000	0.000000	0.000000	-0.250661	0.120096	0.031376	0.000000	0.000000	3.000000	52.000000	0.000000
21343.266781	0.200162	0.574242	0.060460	73.647514	6.171106	84.686172	4.902413	0.000000	0.983030	0.000000	0.000000	0.000000	-0.250661	0.120096	0.031376	0.000000	0.000000	3.000000	52.000000	0.000000
21343.270114	0.200162	0.574242	0.060460	73.693398	6.753220	85.619057	4.901555	0.000000	0.987301	0.000000	0.000000	0.000000	-0.250661	0.120096	0.031376	0.000000	0.000000	3.000000	52.000000	0.000000
21343.273447	0.199208	0.574569	0.060475	73.693398	6.753220	85.619057	4.901555	0.000000	0.987301	0.000000	0.000000	0.000000	-0.286198	0.097874	0.004525	0.000000	0.000000	3.000000	52.000000	0.000000
21343.276781	0.199208	0.574569	0.060475	73.693398	6.753220	85.619057	4.901555	0.000000	0.987301	0.000000	0.000000	0.000000	-0.286198	0.097874	0.004525	0.000000	0.000000	3.000000	52.000000	0.000000
21343.280114	0.199208	0.574569	0.060475	73.750984	7.312093	86.537209	4.900897	0.000000	0.990563	0.000000	0.000000	0.000000	-0.286198	0.097874	0.004525	0.000000	0.000000	3.000000	52.000000	0.000000
21343.283447	0.198117	0.574840	0.060425	73.750984	7.312093	86.537209	4.900897	0.000000	0.990563	0.000000	0.000000	0.000000	-0.327225	0.081345	-0.015210	0.000000	0.000000	3.000000	52.000000	0.000000
21343.286781	0.198117	0.574840	0.060425	73.750984	7.312093	86.537209	4.900897	0.000000	0.990563	0.000000	0.000000	0.000000	-0.327225	0.081345	-0.015210	0.000000	0.000000	3.000000	52.000000	0.000000
21343.290114	0.198117	0.574840	0.060425	73.814735	7.858377	87.453262	4.900353	0.000000	0.993244	0.000000	0.000000	0.000000	-0.327225	0.081345	-0.015210	0.000000	0.000000	3.000000	52.000000	0.000000
21343.293447	0.196881	0.575033	0.060359	73.814735	7.858377	87.453262	4.900353	0.000000	0.993244	0.000000	0.000000	0.000000	-0.370669	0.058120	-0.019842	0.000000	0.000000	3.000000	52.000000	0.000000
21343.296781	0.196881	0.575033	0.060359	73.814735	7.858377	87.453262	4.900353	0.000000	0.993244	0.000000	0.000000	0.000000	-0.370669	0.058120	-0.019842	0.000000	0.000000	3.000000	52.000000	0.000000
21343.300114	0.196881	0.575033	0.060359	73.881287	8.313388	88.259178	4.899760	0.000000	0.996165	0.000000	0.000000	0.000000	-0.370669	0.058120	-0.019842	0.000000	0.000000	3.000000	52.000000	0.000000
21343.303447	0.195556	0.575169	0.060272	73.881287	8.313388	88.259178	4.899760	0.000000	0.996165	0.000000	0.000000	0.000000	-0.397560	0.040692	-0.025871	0.000000	0.000000	3.000000	52.000000	0.000000
21343.306781	0.195556	0.575169	0.060272	73.881287	8.313388	88.259178	4.899760	0.000000	0.996165	0.000000	0.000000	0.000000	-0.397560	0.040692	-0.025871	0.000000	0.000000	3.000000	52.000000	0.000000
21343.310114	0.195556	0.575169	0.060272	73.938789	8.590256	88.845352	4.899167	0.000000	0.999081	0.000000	0.000000	0.000000	-0.397560	0.040692	-0.025871	0.000000	0.000000	3.000000	52.000000	0.000000
21343.313447	0.194017	0.575277	0.060205	73.938789	8.590256	88.845352	4.899167	0.000000	0.999081	0.000000	0.000000	0.000000	-0.461873	0.032312	-0.020108	0.000000	0.000000	3.000000	52.000000	0.000000
21343.316781	0.194017	0.575277	0.060205	73.938789	8.590256	88.845352	4.899167	0.000000	0.999081	0.000000	0.000000	0.000000	-0.461873	0.032312	-0.020108	0.000000	0.000000	3.000000	52.000000	0.000000
21343.320114	0.194017	0.575277	0.060205	73.984505	8.680142	89.192467	4.898360	0.000000	1.003031	0.000000	0.000000	0.000000	-0.461873	0.032312	-0.020108	0.000000	0.000000	3.000000	52.000000	0.000000
21343.323447	0.192373	0.575395	0.060149	73.984505	8.680142	89.192467	4.898360	0.000000	1.003031	0.000000	0.000000	0.000000	-0.493232	0.035431	-0.016900	0.000000	0.000000	3.000000	52.000000	0.000000
21343.326781	0.192373	0.575395	0.060149	73.984505	8.680142	89.192467	4.898360	0.000000	1.003031	0.000000	0.000000	0.000000	-0.493232	0.035431	-0.016900	0.000000	0.000000	3.000000	52.000000	0.000000
21343.330114	0.192373	0.575395	0.060149	74.014984	8.613615	89.334412	4.897435	0.000000	1.007537	0.000000	0.000000	0.000000	-0.493232	0.035431	-0.016900	0.000000	0.000000	3.000000	52.000000	0.000000
21343.333447	0.190626	0.575493	0.060108	74.014984	8.613615	89.334412	4.897435	0.000000	1.007537	0.000000	0.000000	0.000000	-0.523866	0.029488	-0.012182	0.000000	0.000000	3.000000	52.000000	0.000000
21343.336781	0.190626	0.575493	0.060108	74.014984	8.613615	89.334412	4.897435	0.000000	1.007537	0.000000	0.000000	0.000000	-0.523866	0.029488	-0.012182	0.000000	0.000000	3.000000	52.000000	0.000000
21343.340114	0.190626	0.575493	0.060108	74.051361	8.455860	89.412849	4.896373	0.000000	1.012687	0.000000	0.000000	0.000000	-0.523866	0.029488	-0.012182	0.000000	0.000000	3.000000	52.000000	0.000000
21343.343447	0.188479	0.575585	0.060103	74.051361	8.455860	89.412849	4.896373	0.000000	1.012687	0.000000	0.000000	0.000000	-0.644050	0.027632	-0.001744	0.000000	0.000000	3.000000	52.000000	0.000000
21343.346781	0.188479	0.575585	0.060103	74.051361	8.455860	89.412849	4.896373	0.000000	1.012687	0.000000	0.000000	0.000000	-0.644050	0.027632	-0.001744	0.000000	0.000000	3.000000	52.000000	0.000000
21343.350114	0.188479	0.575585	0.060103	74.090080	8.438247	89.648628	4.894893	0.000000	1.019816	0.000000	0.000000	0.000000	-0.644050	0.027632	-0.001744	0.000000	0.000000	3.000000	52.000000	0.000000
21343.353447	0.186578	0.575691	0.060147	74.090080	8.438247	89.648628	4.894893	0.000000	1.019816	0.000000	0.000000	0.000000	-0.570353	0.031610	0.013183	0.000000	0.000000	3.000000	52.000000	0.000000
21343.356781	0.186578	0.575691	0.060147	74.090080	8.438247	89.648628	4.894893	0.000000	1.019816	0.000000	0.000000	0.000000	-0.570353	0.031610	0.013183	0.000000	0.000000	3.000000	52.000000	0.000000
21343.360114	0.186578	0.575691	0.060147	74.155594	8.712444	90.321800	4.893388	0.000000	1.027016	0.000000	0.000000	0.000000	-0.570353	0.031610	0.013183	0.000000	0.000000	3.000000	52.000000	0.000000
21343.363447	0.184360	0.575749	0.060222	74.155594	8.712444	90.321800	4.893388	0.000000	1.027016	0.000000	0.000000	0.000000	-0.665395	0.017445	0.022611	0.000000	0.000000	3.000000	52.000000	0.000000
21343.366781	0.184360	0.575749	0.060222	74.155594	8.712444	90.321800	4.893388	0.000000	1.027016	0.000000	0.000000	0.000000	-0.665395	0.017445	0.022611	0.000000	0.000000	3.000000	52.000000	0.000000
21343.370114	0.184360	0.575749	0.060222	74.240967	9.242745	91.242706	4.891509	0.000000	1.035926	0.000000	0.000000	0.000000	-0.665395	0.017445	0.022611	0.000000	0.000000	3.000000	52.000000	0.000000
21343.373447	0.182004	0.575795	0.060361	74.240967	9.242745	91.242706	4.891509	0.000000	1.035926	0.000000	0.000000	0.000000	-0.706761	0.014019	0.041601	0.000000	0.000000	3.000000	52.000000	0.000000
21343.376781	0.182004	0.575795	0.060361	74.240967	9.242745	91.242706	4.891509	0.000000	1.035926	0.000000	0.000000	0.000000	-0.706761	0.014019	0.041601	0.000000	0.000000	3.000000	52.000000	0.000000
21343.380114	0.182004	0.575795	0.060361	74.331619	9.923398	91.941490	4.889256	0.000000	1.046503	0.000000	0.000000	0.000000	-0.706761	0.014019	0.041601	0.000000	0.000000	3.000000	52.000000	0.000000
21343.383447	0.179560	0.575831	0.060544	74.331619	9.923398	91.941490	4.889256	0.000000	1.046503	0.000000	0.000000	0.000000	-0.733469	0.010638	0.054919	0.000000	0.000000	3.000000	52.000000	0.000000
21343.386781	0.179560	0.575831	0.060544	74.331619	9.923398	91.941490	4.889256	0.000000	1.046503	0.000000	0.000000	0.000000	-0.733469	0.010638	0.054919	0.000000	0.000000	3.000000	52.000000	0.000000
21343.390114	0.179560	0.575831	0.060544	74.421700	10.698246	92.351929	4.886715	0.000000	1.058307	0.000000	0.000000	0.000000	-0.733469	0.010638	0.054919	0.000000	0.000000	3.000000	52.000000	0.000000
21343.393447	0.177006	0.575874	0.060793	74.421700	10.698246	92.351929	4.886715	0.000000	1.058307	0.000000	0.000000	0.000000	-0.766101	0.013018	0.074943	0.000000	0.000000	3.000000	52.000000	0.000000
21343.396781	0.177006	0.575874	0.060793	74.421700	10.698246	92.351929	4.886715	0.000000	1.058307	0.000000	0.000000	0.000000	-0.766101	0.013018	0.074943	0.000000	0.000000	3.000000	52.000000	0.000000
21343.400114	0.177006	0.575874	0.060793	74.505440	11.556308	92.777054	4.883769	0.000000	1.071823	0.000000	0.000000	0.000000	-0.766101	0.013018	0.074943	0.000000	0.000000	3.000000	52.000000	0.000000
21343.403447	0.174308	0.575887	0.061086	74.505440	11.556308	92.777054	4.883769	0.000000	1.071823	0.000000	0.000000	0.000000	-0.809357	0.003918	0.087841	0.000000	0.000000	3.000000	52.000000	0.000000
21343.406781	0.174308	0.575887	0.061086	74.505440	11.556308	92.777054	4.883769	0.000000	1.071823	0.000000	0.000000	0.000000	-0.809357	0.003918	0.087841	0.000000	0.000000	3.000000	52.000000	0.000000
21343.410114	0.174308	0.575887	0.061086	74.589684	12.621535	93.636124	4.880449	0.000000	1.086839	0.000000	0.000000	0.000000	-0.809357	0.003918	0.087841	0.000000	0.000000	3.000000	52.000000	0.000000
21343.413447	0.171198	0.575919	0.061518	74.589684	12.621535	93.636124	4.880449	0.000000	1.086839	0.000000	0.000000	0.000000	-0.933033	0.009561	0.129635	0.000000	0.000000	3.000000	52.000000	0.000000
21343.416781	0.171198	0.575919	0.061518	74.589684	12.621535	93.636124	4.880449	0.000000	1.086839	0.000000	0.000000	0.000000	-0.933033	0.009561	0.129635	0.000000	0.000000	3.000000	52.000000	0.000000
21343.420114	0.171198	0.575919	0.061518	74.650871	13.581985	94.588760	4.876121	0.000000	1.106097	0.000000	0.000000	0.000000	-0.933033	0.009561	0.129635	0.000000	0.000000	3.000000	52.000000	0.000000
21343.423447	0.168570	0.575946	0.061904	74.650871	13.581985	94.588760	4.876121	0.000000	1.106097	0.000000	0.000000	0.000000	-0.788461	0.008069	0.115768	0.000000	0.000000	3.000000	52.000000	0.000000
21343.426781	0.168570	0.575946	0.061904	74.650871	13.581985	94.588760	4.876121	0.000000	1.106097	0.000000	0.000000	0.000000	-0.788461	0.008069	0.115768	0.000000	0.000000	3.000000	52.000000	0.000000
21343.430114	0.168570	0.575946	0.061904	74.712631	14.862316	95.645943	4.872247	0.000000	1.123035	0.000000	0.000000	0.000000	-0.788461	0.008069	0.115768	0.000000	0.000000	3.000000	52.000000	0.000000
21343.433447	0.165313	0.575964	0.062436	74.712631	14.862316	95.645943	4.872247	0.000000	1.123035	0.000000	0.000000	0.000000	-0.976899	0.005479	0.159651	0.000000	0.000000	3.000000	52.000000	0.000000
21343.436781	0.165313	0.575964	0.062436	74.712631	14.862316	95.645943	4.872247	0.000000	1.123035	0.000000	0.000000	0.000000	-0.976899	0.005479	0.159651	0.000000	0.000000	3.000000	52.000000	0.000000
21343.440114	0.165313	0.575964	0.062436	74.753136	15.999378	96.337234	4.867046	0.000000	1.145367	0.000000	0.000000	0.000000	-0.976899	0.005479	0.159651	0.000000	0.000000	3.000000	52.000000	0.000000
21343.443447	0.162575	0.575969	0.062874	74.753136	15.999378	96.337234	4.867046	0.000000	1.145367	0.000000	0.000000	0.000000	-0.821386	0.001527	0.131263	0.000000	0.000000	3.000000	52.000000	0.000000
21343.446781	0.162575	0.575969	0.062874	74.753136	15.999378	96.337234	4.867046	0.000000	1.145367	0.000000	0.000000	0.000000	-0.821386	0.001527	0.131263	0.000000	0.000000	3.000000	52.000000	0.000000
21343.450114	0.162575	0.575969	0.062874	74.783813	17.388716	97.213707	4.862542	0.000000	1.164342	0.000000	0.000000	0.000000	-0.821386	0.001527	0.131263	0.000000	0.000000	3.000000	52.000000	0.000000
21343.453447	0.159500	0.575934	0.063431	74.783813	17.388716	97.213707	4.862542	0.000000	1.164342	0.000000	0.000000	0.000000	-0.922696	-0.010649	0.167077	0.000000	0.000000	3.000000	52.000000	0.000000
21343.456781	0.159500	0.575934	0.063431	74.783813	17.388716	97.213707	4.862542	0.000000	1.164342	0.000000	0.000000	0.000000	-0.922696	-0.010649	0.167077	0.000000	0.000000	3.000000	52.000000	0.000000
21343.460114	0.159500	0.575934	0.063431	74.794411	18.927647	98.568581	4.857005	0.000000	1.187224	0.000000	0.000000	0.000000	-0.922696	-0.010649	0.167077	0.000000	0.000000	3.000000	52.000000	0.000000
21343.463447	0.156405	0.575888	0.063999	74.794411	18.927647	98.568581	4.857005	0.000000	1.187224	0.000000	0.000000	0.000000	-0.928498	-0.013853	0.170313	0.000000	0.000000	3.000000	52.000000	0.000000
21343.466781	0.156405	0.575888	0.063999	74.794411	18.927647	98.568581	4.857005	0.000000	1.187224	0.000000	0.000000	0.000000	-0.928498	-0.013853	0.170313	0.000000	0.000000	3.000000	52.000000	0.000000
21343.470114	0.156405	0.575888	0.063999	74.788254	20.521482	100.172409	4.851169	0.000000	1.210852	0.000000	0.000000	0.000000	-0.928498	-0.013853	0.170313	0.000000	0.000000	3.000000	52.000000	0.000000
21343.473447	0.153263	0.575782	0.064575	74.788254	20.521482	100.172409	4.851169	0.000000	1.210852	0.000000	0.000000	0.000000	-0.942648	-0.031709	0.172862	0.000000	0.000000	3.000000	52.000000	0.000000
21343.476781	0.153263	0.575782	0.064575	74.788254	20.521482	100.172409	4.851169	0.000000	1.210852	0.000000	0.000000	0.000000	-0.942648	-0.031709	0.172862	0.000000	0.000000	3.000000	52.000000	0.000000
21343.480114	0.153263	0.575782	0.064575	74.762039	22.031475	101.541840	4.844991	0.000000	1.235337	0.000000	0.000000	0.000000	-0.942648	-0.031709	0.172862	0.000000	0.000000	3.000000	52.000000	0.000000
21343.483447	0.150082	0.575655	0.065190	74.762039	22.031475	101.541840	4.844991	0.000000	1.235337	0.000000	0.000000	0.000000	-0.954212	-0.038091	0.184458	0.000000	0.000000	3.000000	52.000000	0.000000
21343.486781	0.150082	0.575655	0.065190	74.762039	22.031475	101.541840	4.844991	0.000000	1.235337	0.000000	0.000000	0.000000	-0.954212	-0.038091	0.184458	0.000000	0.000000	3.000000	52.000000	0.000000
21343.490114	0.150082	0.575655	0.065190	74.725616	23.371237	102.417549	4.838318	0.000000	1.261221	0.000000	0.000000	0.000000	-0.954212	-0.038091	0.184458	0.000000	0.000000	3.000000	52.000000	0.000000
21343.493447	0.146926	0.575499	0.065784	74.725616	23.371237	102.417549	4.838318	0.000000	1.261221	0.000000	0.000000	0.000000	-0.946818	-0.046970	0.178389	0.000000	0.000000	3.000000	52.000000	0.000000
21343.496781	0.146926	0.575499	0.065784	74.725616	23.371237	102.417549	4.838318	0.000000	1.261221	0.000000	0.000000	0.000000	-0.946818	-0.046970	0.178389	0.000000	0.000000	3.000000	52.000000	0.000000
21343.500114	0.146926	0.575499	0.065784	74.680367	24.546589	103.170448	4.831479	0.000000	1.287171	0.000000	0.000000	0.000000	-0.946818	-0.046970	0.178389	0.000000	0.000000	3.000000	52.000000	0.000000
21343.503447	0.143670	0.575312	0.066393	74.680367	24.546589	103.170448	4.831479	0.000000	1.287171	0.000000	0.000000	0.000000	-0.976683	-0.055861	0.182686	0.000000	0.000000	3.000000	52.000000	0.000000
21343.506781	0.143670	0.575312	0.066393	74.680367	24.546589	103.170448	4.831479	0.000000	1.287171	0.000000	0.000000	0.000000	-0.976683	-0.055861	0.182686	0.000000	0.000000	3.000000	52.000000	0.000000
21343.510114	0.143670	0.575312	0.066393	74.628181	25.642580	104.098549	4.824131	0.000000	1.314441	0.000000	0.000000	0.000000	-0.976683	-0.055861	0.182686	0.000000	0.000000	3.000000	52.000000	0.000000
21343.513447	0.140398	0.575135	0.067026	74.628181	25.642580	104.098549	4.824131	0.000000	1.314441	0.000000	0.000000	0.000000	-0.981744	-0.053284	0.189808	0.000000	0.000000	3.000000	52.000000	0.000000
21343.516781	0.140398	0.575135	0.067026	74.628181	25.642580	104.098549	4.824131	0.000000	1.314441	0.000000	0.000000	0.000000	-0.981744	-0.053284	0.189808	0.000000	0.000000	3.000000	52.000000	0.000000
21343.520114	0.140398	0.575135	0.067026	74.553864	26.725382	105.069221	4.816301	0.000000	1.342847	0.000000	0.000000	0.000000	-0.981744	-0.053284	0.189808	0.000000	0.000000	3.000000	52.000000	0.000000
21343.523447	0.137242	0.574974	0.067687	74.553864	26.725382	105.069221	4.816301	0.000000	1.342847	0.000000	0.000000	0.000000	-0.946676	-0.048209	0.198339	0.000000	0.000000	3.000000	52.000000	0.000000
21343.526781	0.137242	0.574974	0.067687	74.553864	26.725382	105.069221	4.816301	0.000000	1.342847	0.000000	0.000000	0.000000	-0.946676	-0.048209	0.198339	0.000000	0.000000	3.000000	52.000000	0.000000
21343.530114	0.137242	0.574974	0.067687	74.452988	27.884127	106.082230	4.808136	0.000000	1.371800	0.000000	0.000000	0.000000	-0.946676	-0.048209	0.198339	0.000000	0.000000	3.000000	52.000000	0.000000
21343.533447	0.134176	0.574860	0.068379	74.452988	27.884127	106.082230	4.808136	0.000000	1.371800	0.000000	0.000000	0.000000	-0.919820	-0.034241	0.207580	0.000000	0.000000	3.000000	52.000000	0.000000
21343.536781	0.134176	0.574860	0.068379	74.452988	27.884127	106.082230	4.808136	0.000000	1.371800	0.000000	0.000000	0.000000	-0.919820	-0.034241	0.207580	0.000000	0.000000	3.000000	52.000000	0.000000
21343.540114	0.134176	0.574860	0.068379	74.327469	29.003414	106.975739	4.799572	0.000000	1.401468	0.000000	0.000000	0.000000	-0.919820	-0.034241	0.207580	0.000000	0.000000	3.000000	52.000000	0.000000
21343.543447	0.131256	0.574752	0.069119	74.327469	29.003414	106.975739	4.799572	0.000000	1.401468	0.000000	0.000000	0.000000	-0.876101	-0.032390	0.222027	0.000000	0.000000	3.000000	52.000000	0.000000
21343.546781	0.131256	0.574752	0.069119	74.327469	29.003414	106.975739	4.799572	0.000000	1.401468	0.000000	0.000000	0.000000	-0.876101	-0.032390	0.222027	0.000000	0.000000	3.000000	52.000000	0.000000
21343.550114	0.131256	0.574752	0.069119	74.197586	29.969635	107.663719	4.790597	0.000000	1.431844	0.000000	0.000000	0.000000	-0.876101	-0.032390	0.222027	0.000000	0.000000	3.000000	52.000000	0.000000
21343.553447	0.128463	0.574688	0.069947	74.197586	29.969635	107.663719	4.790597	0.000000	1.431844	0.000000	0.000000	0.000000	-0.837884	-0.019104	0.248486	0.000000	0.000000	3.000000	52.000000	0.000000
21343.556781	0.128463	0.574688	0.069947	74.197586	29.969635	107.663719	4.790597	0.000000	1.431844	0.000000	0.000000	0.000000	-0.837884	-0.019104	0.248486	0.000000	0.000000	3.000000	52.000000	0.000000
21343.560114	0.128463	0.574688	0.069947	74.084831	30.651819	108.070717	4.780942	0.000000	1.463760	0.000000	0.000000	0.000000	-0.837884	-0.019104	0.248486	0.000000	0.000000	3.000000	52.000000	0.000000
21343.563447	0.125700	0.574603	0.070799	74.084831	30.651819	108.070717	4.780942	0.000000	1.463760	0.000000	0.000000	0.000000	-0.828761	-0.025514	0.255434	0.000000	0.000000	3.000000	52.000000	0.000000
21343.566781	0.125700	0.574603	0.070799	74.084831	30.651819	108.070717	4.780942	0.000000	1.463760	0.000000	0.000000	0.000000	-0.828761	-0.025514	0.255434	0.000000	0.000000	3.000000	52.000000	0.000000
21343.570114	0.125700	0.574603	0.070799	74.012581	30.951550	108.105339	4.770787	0.000000	1.496527	0.000000	0.000000	0.000000	-0.828761	-0.025514	0.255434	0.000000	0.000000	3.000000	52.000000	0.000000
21343.573447	0.123033	0.574518	0.071612	74.012581	30.951550	108.105339	4.770787	0.000000	1.496527	0.000000	0.000000	0.000000	-0.800268	-0.025522	0.244077	0.000000	0.000000	3.000000	52.000000	0.000000
21343.576781	0.123033	0.574518	0.071612	74.012581	30.951550	108.105339	4.770787	0.000000	1.496527	0.000000	0.000000	0.000000	-0.800268	-0.025522	0.244077	0.000000	0.000000	3.000000	52.000000	0.000000
21343.580114	0.123033	0.574518	0.071612	73.979965	30.932367	107.736557	4.760619	0.000000	1.528564	0.000000	0.000000	0.000000	-0.800268	-0.025522	0.244077	0.000000	0.000000	3.000000	52.000000	0.000000
21343.583447	0.120516	0.574422	0.072400	73.979965	30.932367	107.736557	4.760619	0.000000	1.528564	0.000000	0.000000	0.000000	-0.755028	-0.028753	0.236340	0.000000	0.000000	3.000000	52.000000	0.000000
21343.586781	0.120516	0.574422	0.072400	73.979965	30.932367	107.736557	4.760619	0.000000	1.528564	0.000000	0.000000	0.000000	-0.755028	-0.028753	0.236340	0.000000	0.000000	3.000000	52.000000	0.000000
21343.590114	0.120516	0.574422	0.072400	73.970413	30.711771	107.143768	4.750510	0.000000	1.559698	0.000000	0.000000	0.000000	-0.755028	-0.028753	0.236340	0.000000	0.000000	3.000000	52.000000	0.000000
21343.593447	0.118077	0.574364	0.073191	73.970413	30.711771	107.143768	4.750510	0.000000	1.559698	0.000000	0.000000	0.000000	-0.731684	-0.017358	0.237169	0.000000	0.000000	3.000000	52.000000	0.000000
21343.596781	0.118077	0.574364	0.073191	73.970413	30.711771	107.143768	4.750510	0.000000	1.559698	0.000000	0.000000	0.000000	-0.731684	-0.017358	0.237169	0.000000	0.000000	3.000000	52.000000	0.000000
21343.600114	0.118077	0.574364	0.073191	73.958496	30.437103	106.539299	4.740156	0.000000	1.590887	0.000000	0.000000	0.000000	-0.731684	-0.017358	0.237169	0.000000	0.000000	3.000000	52.000000	0.000000
21343.603447	0.115738	0.574326	0.073964	73.958496	30.437103	106.539299	4.740156	0.000000	1.590887	0.000000	0.000000	0.000000	-0.701829	-0.011677	0.231938	0.000000	0.000000	3.000000	52.000000	0.000000
21343.606781	0.115738	0.574326	0.073964	73.958496	30.437103	106.539299	4.740156	0.000000	1.590887	0.000000	0.000000	0.000000	-0.701829	-0.011677	0.231938	0.000000	0.000000	3.000000	52.000000	0.000000
21343.610114	0.115738	0.574326	0.073964	73.943634	30.161808	105.891457	4.729752	0.000000	1.621559	0.000000	0.000000	0.000000	-0.701829	-0.011677	0.231938	0.000000	0.000000	3.000000	52.000000	0.000000
21343.613447	0.113383	0.574333	0.074802	73.943634	30.161808	105.891457	4.729752	0.000000	1.621559	0.000000	0.000000	0.000000	-0.706332	0.002215	0.251309	0.000000	0.000000	3.000000	52.000000	0.000000
21343.616781	0.113383	0.574333	0.074802	73.943634	30.161808	105.891457	4.729752	0.000000	1.621559	0.000000	0.000000	0.000000	-0.706332	0.002215	0.251309	0.000000	0.000000	3.000000	52.000000	0.000000
21343.620114	0.113383	0.574333	0.074802	73.919281	29.880743	105.207253	4.718481	0.000000	1.654068	0.000000	0.000000	0.000000	-0.706332	0.002215	0.251309	0.000000	0.000000	3.000000	52.000000	0.000000
21343.623447	0.111099	0.574335	0.075738	73.919281	29.880743	105.207253	4.718481	0.000000	1.654068	0.000000	0.000000	0.000000	-0.685226	0.000767	0.280995	0.000000	0.000000	3.000000	52.000000	0.000000
21343.626781	0.111099	0.574335	0.075738	73.919281	29.880743	105.207253	4.718481	0.000000	1.654068	0.000000	0.000000	0.000000	-0.685226	0.000767	0.280995	0.000000	0.000000	3.000000	52.000000	0.000000
21343.630114	0.111099	0.574335	0.075738	73.886246	29.617340	104.538414	4.706263	0.000000	1.688517	0.000000	0.000000	0.000000	-0.685226	0.000767	0.280995	0.000000	0.000000	3.000000	52.000000	0.000000
21343.633447	0.108794	0.574365	0.076724	73.886246	29.617340	104.538414	4.706263	0.000000	1.688517	0.000000	0.000000	0.000000	-0.691383	0.008915	0.295686	0.000000	0.000000	3.000000	52.000000	0.000000
21343.636781	0.108794	0.574365	0.076724	73.886246	29.617340	104.538414	4.706263	0.000000	1.688517	0.000000	0.000000	0.000000	-0.691383	0.008915	0.295686	0.000000	0.000000	3.000000	52.000000	0.000000
21343.640114	0.108794	0.574365	0.076724	73.840118	29.405910	103.981010	4.693175	0.000000	1.724561	0.000000	0.000000	0.000000	-0.691383	0.008915	0.295686	0.000000	0.000000	3.000000	52.000000	0.000000
21343.643447	0.106609	0.574390	0.077799	73.840118	29.405910	103.981010	4.693175	0.000000	1.724561	0.000000	0.000000	0.000000	-0.655736	0.007408	0.322597	0.000000	0.000000	3.000000	52.000000	0.000000
21343.646781	0.106609	0.574390	0.077799	73.840118	29.405910	103.981010	4.693175	0.000000	1.724561	0.000000	0.000000	0.000000	-0.655736	0.007408	0.322597	0.000000	0.000000	3.000000	52.000000	0.000000
21343.650114	0.106609	0.574390	0.077799	73.776047	29.319990	103.606148	4.679251	0.000000	1.761989	0.000000	0.000000	0.000000	-0.655736	0.007408	0.322597	0.000000	0.000000	3.000000	52.000000	0.000000
21343.653447	0.104495	0.574433	0.078866	73.776047	29.319990	103.606148	4.679251	0.000000	1.761989	0.000000	0.000000	0.000000	-0.634109	0.013024	0.320101	0.000000	0.000000	3.000000	52.000000	0.000000
21343.656781	0.104495	0.574433	0.078866	73.776047	29.319990	103.606148	4.679251	0.000000	1.761989	0.000000	0.000000	0.000000	-0.634109	0.013024	0.320101	0.000000	0.000000	3.000000	52.000000	0.000000
21343.660114	0.104495	0.574433	0.078866	73.707321	29.360897	103.444923	4.665088	0.000000	1.799155	0.000000	0.000000	0.000000	-0.634109	0.013024	0.320101	0.000000	0.000000	3.000000	52.000000	0.000000
21343.663447	0.102506	0.574466	0.079922	73.707321	29.360897	103.444923	4.665088	0.000000	1.799155	0.000000	0.000000	0.000000	-0.596737	0.009729	0.316829	0.000000	0.000000	3.000000	52.000000	0.000000
21343.666781	0.102506	0.574466	0.079922	73.707321	29.360897	103.444923	4.665088	0.000000	1.799155	0.000000	0.000000	0.000000	-0.596737	0.009729	0.316829	0.000000	0.000000	3.000000	52.000000	0.000000
21343.670114	0.102506	0.574466	0.079922	73.666008	29.569460	103.564514	4.650887	0.000000	1.835551	0.000000	0.000000	0.000000	-0.596737	0.009729	0.316829	0.000000	0.000000	3.000000	52.000000	0.000000
21343.673447	0.100535	0.574498	0.080966	73.666008	29.569460	103.564514	4.650887	0.000000	1.835551	0.000000	0.000000	0.000000	-0.591103	0.009597	0.313067	0.000000	0.000000	3.000000	52.000000	0.000000
21343.676781	0.100535	0.574498	0.080966	73.666008	29.569460	103.564514	4.650887	0.000000	1.835551	0.000000	0.000000	0.000000	-0.591103	0.009597	0.313067	0.000000	0.000000	3.000000	52.000000	0.000000
21343.680114	0.100535	0.574498	0.080966	73.698143	30.075594	104.004578	4.636366	0.000000	1.871927	0.000000	0.000000	0.000000	-0.591103	0.009597	0.313067	0.000000	0.000000	3.000000	52.000000	0.000000
21343.683447	0.098554	0.574461	0.081976	73.698143	30.075594	104.004578	4.636366	0.000000	1.871927	0.000000	0.000000	0.000000	-0.594488	-0.010955	0.303174	0.000000	0.000000	3.000000	52.000000	0.000000
21343.686781	0.098554	0.574461	0.081976	73.698143	30.075594	104.004578	4.636366	0.000000	1.871927	0.000000	0.000000	0.000000	-0.594488	-0.010955	0.303174	0.000000	0.000000	3.000000	52.000000	0.000000
21343.690114	0.098554	0.574461	0.081976	73.769127	30.892756	104.705086	4.621593	0.000000	1.908107	0.000000	0.000000	0.000000	-0.594488	-0.010955	0.303174	0.000000	0.000000	3.000000	52.000000	0.000000
21343.693447	0.096580	0.574411	0.083062	73.769127	30.892756	104.705086	4.621593	0.000000	1.908107	0.000000	0.000000	0.000000	-0.592002	-0.015119	0.325556	0.000000	0.000000	3.000000	52.000000	0.000000
21343.696781	0.096580	0.574411	0.083062	73.769127	30.892756	104.705086	4.621593	0.000000	1.908107	0.000000	0.000000	0.000000	-0.592002	-0.015119	0.325556	0.000000	0.000000	3.000000	52.000000	0.000000
21343.700114	0.096580	0.574411	0.083062	73.844902	31.944904	105.632568	4.605735	0.000000	1.946074	0.000000	0.000000	0.000000	-0.592002	-0.015119	0.325556	0.000000	0.000000	3.000000	52.000000	0.000000
21343.703447	0.094534	0.574357	0.084213	73.844902	31.944904	105.632568	4.605735	0.000000	1.946074	0.000000	0.000000	0.000000	-0.614092	-0.016122	0.345329	0.000000	0.000000	3.000000	52.000000	0.000000
21343.706781	0.094534	0.574357	0.084213	73.844902	31.944904	105.632568	4.605735	0.000000	1.946074	0.000000	0.000000	0.000000	-0.614092	-0.016122	0.345329	0.000000	0.000000	3.000000	52.000000	0.000000
21343.710114	0.094534	0.574357	0.084213	73.898895	33.151608	106.730545	4.588510	0.000000	1.986347	0.000000	0.000000	0.000000	-0.614092	-0.016122	0.345329	0.000000	0.000000	3.000000	52.000000	0.000000
21343.713447	0.092519	0.574289	0.085433	73.898895	33.151608	106.730545	4.588510	0.000000	1.986347	0.000000	0.000000	0.000000	-0.604503	-0.020428	0.366196	0.000000	0.000000	3.000000	52.000000	0.000000
21343.716781	0.092519	0.574289	0.085433	73.898895	33.151608	106.730545	4.588510	0.000000	1.986347	0.000000	0.000000	0.000000	-0.604503	-0.020428	0.366196	0.000000	0.000000	3.000000	52.000000	0.000000
21343.720114	0.092519	0.574289	0.085433	73.922905	34.458866	107.857574	4.570206	0.000000	2.028108	0.000000	0.000000	0.000000	-0.604503	-0.020428	0.366196	0.000000	0.000000	3.000000	52.000000	0.000000
21343.723447	0.090589	0.574225	0.086731	73.922905	34.458866	107.857574	4.570206	0.000000	2.028108	0.000000	0.000000	0.000000	-0.578874	-0.019105	0.389299	0.000000	0.000000	3.000000	52.000000	0.000000
21343.726781	0.090589	0.574225	0.086731	73.922905	34.458866	107.857574	4.570206	0.000000	2.028108	0.000000	0.000000	0.000000	-0.578874	-0.019105	0.389299	0.000000	0.000000	3.000000	52.000000	0.000000
21343.730114	0.090589	0.574225	0.086731	73.934769	35.860409	109.223335	4.550935	0.000000	2.070988	0.000000	0.000000	0.000000	-0.578874	-0.019105	0.389299	0.000000	0.000000	3.000000	52.000000	0.000000
21343.733447	0.088632	0.574139	0.088070	73.934769	35.860409	109.223335	4.550935	0.000000	2.070988	0.000000	0.000000	0.000000	-0.587104	-0.026027	0.401537	0.000000	0.000000	3.000000	52.000000	0.000000
21343.736781	0.088632	0.574139	0.088070	73.934769	35.860409	109.223335	4.550935	0.000000	2.070988	0.000000	0.000000	0.000000	-0.587104	-0.026027	0.401537	0.000000	0.000000	3.000000	52.000000	0.000000
21343.740114	0.088632	0.574139	0.088070	73.961891	37.288208	110.683304	4.530536	0.000000	2.115242	0.000000	0.000000	0.000000	-0.587104	-0.026027	0.401537	0.000000	0.000000	3.000000	52.000000	0.000000
21343.743447	0.086693	0.574020	0.089402	73.961891	37.288208	110.683304	4.530536	0.000000	2.115242	0.000000	0.000000	0.000000	-0.581779	-0.035459	0.399813	0.000000	0.000000	3.000000	52.000000	0.000000
21343.746781	0.086693	0.574020	0.089402	73.961891	37.288208	110.683304	4.530536	0.000000	2.115242	0.000000	0.000000	0.000000	-0.581779	-0.035459	0.399813	0.000000	0.000000	3.000000	52.000000	0.000000
21343.750114	0.086693	0.574020	0.089402	74.011909	38.711681	111.938950	4.509594	0.000000	2.159527	0.000000	0.000000	0.000000	-0.581779	-0.035459	0.399813	0.000000	0.000000	3.000000	52.000000	0.000000
21343.753447	0.084745	0.573871	0.090733	74.011909	38.711681	111.938950	4.509594	0.000000	2.159527	0.000000	0.000000	0.000000	-0.584213	-0.044935	0.399363	0.000000	0.000000	3.000000	52.000000	0.000000
21343.756781	0.084745	0.573871	0.090733	74.011909	38.711681	111.938950	4.509594	0.000000	2.159527	0.000000	0.000000	0.000000	-0.584213	-0.044935	0.399363	0.000000	0.000000	3.000000	52.000000	0.000000
21343.760114	0.084745	0.573871	0.090733	74.068695	40.130619	113.053062	4.487950	0.000000	2.204155	0.000000	0.000000	0.000000	-0.584213	-0.044935	0.399363	0.000000	0.000000	3.000000	52.000000	0.000000
21343.763447	0.082891	0.573700	0.092025	74.068695	40.130619	113.053062	4.487950	0.000000	2.204155	0.000000	0.000000	0.000000	-0.556372	-0.051140	0.387542	0.000000	0.000000	3.000000	52.000000	0.000000
21343.766781	0.082891	0.573700	0.092025	74.068695	40.130619	113.053062	4.487950	0.000000	2.204155	0.000000	0.000000	0.000000	-0.556372	-0.051140	0.387542	0.000000	0.000000	3.000000	52.000000	0.000000
21343.770114	0.082891	0.573700	0.092025	74.113220	41.507607	114.139549	4.466457	0.000000	2.247391	0.000000	0.000000	0.000000	-0.556372	-0.051140	0.387542	0.000000	0.000000	3.000000	52.000000	0.000000
21343.773447	0.081023	0.573490	0.093278	74.113220	41.507607	114.139549	4.466457	0.000000	2.247391	0.000000	0.000000	0.000000	-0.560304	-0.063079	0.375910	0.000000	0.000000	3.000000	52.000000	0.000000
21343.776781	0.081023	0.573490	0.093278	74.113220	41.507607	114.139549	4.466457	0.000000	2.247391	0.000000	0.000000	0.000000	-0.560304	-0.063079	0.375910	0.000000	0.000000	3.000000	52.000000	0.000000
21343.780114	0.081023	0.573490	0.093278	74.127739	42.826523	115.312897	4.444633	0.000000	2.290249	0.000000	0.000000	0.000000	-0.560304	-0.063079	0.375910	0.000000	0.000000	3.000000	52.000000	0.000000
21343.783447	0.079226	0.573278	0.094513	74.127739	42.826523	115.312897	4.444633	0.000000	2.290249	0.000000	0.000000	0.000000	-0.539185	-0.063531	0.370359	0.000000	0.000000	3.000000	52.000000	0.000000
21343.786781	0.079226	0.573278	0.094513	74.127739	42.826523	115.312897	4.444633	0.000000	2.290249	0.000000	0.000000	0.000000	-0.539185	-0.063531	0.370359	0.000000	0.000000	3.000000	52.000000	0.000000
21343.790114	0.079226	0.573278	0.094513	74.122879	44.068695	116.575897	4.422724	0.000000	2.332277	0.000000	0.000000	0.000000	-0.539185	-0.063531	0.370359	0.000000	0.000000	3.000000	52.000000	0.000000
21343.793447	0.077493	0.573007	0.095682	74.122879	44.068695	116.575897	4.422724	0.000000	2.332277	0.000000	0.000000	0.000000	-0.519899	-0.081279	0.350806	0.000000	0.000000	3.000000	52.000000	0.000000
21343.796781	0.077493	0.573007	0.095682	74.122879	44.068695	116.575897	4.422724	0.000000	2.332277	0.000000	0.000000	0.000000	-0.519899	-0.081279	0.350806	0.000000	0.000000	3.000000	52.000000	0.000000
21343.800114	0.077493	0.573007	0.095682	74.106743	45.148956	117.374168	4.401225	0.000000	2.372597	0.000000	0.000000	0.000000	-0.519899	-0.081279	0.350806	0.000000	0.000000	3.000000	52.000000	0.000000
21343.803447	0.075826	0.572727	0.096797	74.106743	45.148956	117.374168	4.401225	0.000000	2.372597	0.000000	0.000000	0.000000	-0.499910	-0.084127	0.334332	0.000000	0.000000	3.000000	52.000000	0.000000
21343.806781	0.075826	0.572727	0.096797	74.106743	45.148956	117.374168	4.401225	0.000000	2.372597	0.000000	0.000000	0.000000	-0.499910	-0.084127	0.334332	0.000000	0.000000	3.000000	52.000000	0.000000
21343.810114	0.075826	0.572727	0.096797	74.097847	46.007401	117.655586	4.380111	0.000000	2.411355	0.000000	0.000000	0.000000	-0.499910	-0.084127	0.334332	0.000000	0.000000	3.000000	52.000000	0.000000
21343.813447	0.074283	0.572426	0.097872	74.097847	46.007401	117.655586	4.380111	0.000000	2.411355	0.000000	0.000000	0.000000	-0.462968	-0.090302	0.322567	0.000000	0.000000	3.000000	52.000000	0.000000
21343.816781	0.074283	0.572426	0.097872	74.097847	46.007401	117.655586	4.380111	0.000000	2.411355	0.000000	0.000000	0.000000	-0.462968	-0.090302	0.322567	0.000000	0.000000	3.000000	52.000000	0.000000
21343.820114	0.074283	0.572426	0.097872	74.109344	46.652592	117.837868	4.359613	0.000000	2.448219	0.000000	0.000000	0.000000	-0.462968	-0.090302	0.322567	0.000000	0.000000	3.000000	52.000000	0.000000
21343.823447	0.072808	0.572115	0.098894	74.109344	46.652592	117.837868	4.359613	0.000000	2.448219	0.000000	0.000000	0.000000	-0.442452	-0.093110	0.306590	0.000000	0.000000	3.000000	52.000000	0.000000
21343.826781	0.072808	0.572115	0.098894	74.109344	46.652592	117.837868	4.359613	0.000000	2.448219	0.000000	0.000000	0.000000	-0.442452	-0.093110	0.306590	0.000000	0.000000	3.000000	52.000000	0.000000
21343.830114	0.072808	0.572115	0.098894	74.126305	47.070110	118.143372	4.339633	0.000000	2.483462	0.000000	0.000000	0.000000	-0.442452	-0.093110	0.306590	0.000000	0.000000	3.000000	52.000000	0.000000
21343.833447	0.071377	0.571765	0.099873	74.126305	47.070110	118.143372	4.339633	0.000000	2.483462	0.000000	0.000000	0.000000	-0.429393	-0.105068	0.293681	0.000000	0.000000	3.000000	52.000000	0.000000
21343.836781	0.071377	0.571765	0.099873	74.126305	47.070110	118.143372	4.339633	0.000000	2.483462	0.000000	0.000000	0.000000	-0.429393	-0.105068	0.293681	0.000000	0.000000	3.000000	52.000000	0.000000
21343.840114	0.071377	0.571765	0.099873	74.141144	47.271557	118.353905	4.319961	0.000000	2.517527	0.000000	0.000000	0.000000	-0.429393	-0.105068	0.293681	0.000000	0.000000	3.000000	52.000000	0.000000
21343.843447	0.070017	0.571425	0.100815	74.141144	47.271557	118.353905	4.319961	0.000000	2.517527	0.000000	0.000000	0.000000	-0.407861	-0.102023	0.282771	0.000000	0.000000	3.000000	52.000000	0.000000
21343.846781	0.070017	0.571425	0.100815	74.141144	47.271557	118.353905	4.319961	0.000000	2.517527	0.000000	0.000000	0.000000	-0.407861	-0.102023	0.282771	0.000000	0.000000	3.000000	52.000000	0.000000
21343.850114	0.070017	0.571425	0.100815	74.127449	47.387737	118.390526	4.300745	0.000000	2.550214	0.000000	0.000000	0.000000	-0.407861	-0.102023	0.282771	0.000000	0.000000	3.000000	52.000000	0.000000
21343.853447	0.068647	0.571057	0.101700	74.127449	47.387737	118.390526	4.300745	0.000000	2.550214	0.000000	0.000000	0.000000	-0.411191	-0.110496	0.265486	0.000000	0.000000	3.000000	52.000000	0.000000
21343.856781	0.068647	0.571057	0.101700	74.127449	47.387737	118.390526	4.300745	0.000000	2.550214	0.000000	0.000000	0.000000	-0.411191	-0.110496	0.265486	0.000000	0.000000	3.000000	52.000000	0.000000
21343.860114	0.068647	0.571057	0.101700	74.037193	47.549419	118.287392	4.281717	0.000000	2.582034	0.000000	0.000000	0.000000	-0.411191	-0.110496	0.265486	0.000000	0.000000	3.000000	52.000000	0.000000
21343.863447	0.067328	0.570675	0.102597	74.037193	47.549419	118.287392	4.281717	0.000000	2.582034	0.000000	0.000000	0.000000	-0.395722	-0.114356	0.268964	0.000000	0.000000	3.000000	52.000000	0.000000
21343.866781	0.067328	0.570675	0.102597	74.037193	47.549419	118.287392	4.281717	0.000000	2.582034	0.000000	0.000000	0.000000	-0.395722	-0.114356	0.268964	0.000000	0.000000	3.000000	52.000000	0.000000
21343.870114	0.067328	0.570675	0.102597	73.873718	47.873493	118.261314	4.262540	0.000000	2.613571	0.000000	0.000000	0.000000	-0.395722	-0.114356	0.268964	0.000000	0.000000	3.000000	52.000000	0.000000
21343.873447	0.066051	0.570297	0.103424	73.873718	47.873493	118.261314	4.262540	0.000000	2.613571	0.000000	0.000000	0.000000	-0.383112	-0.113549	0.248020	0.000000	0.000000	3.000000	52.000000	0.000000
21343.876781	0.066051	0.570297	0.103424	73.873718	47.873493	118.261314	4.262540	0.000000	2.613571	0.000000	0.000000	0.000000	-0.383112	-0.113549	0.248020	0.000000	0.000000	3.000000	52.000000	0.000000
21343.880114	0.066051	0.570297	0.103424	73.667244	48.274830	118.532387	4.244101	0.000000	2.643409	0.000000	0.000000	0.000000	-0.383112	-0.113549	0.248020	0.000000	0.000000	3.000000	52.000000	0.000000
21343.883447	0.064689	0.569948	0.104250	73.667244	48.274830	118.532387	4.244101	0.000000	2.643409	0.000000	0.000000	0.000000	-0.408415	-0.104628	0.247896	0.000000	0.000000	3.000000	52.000000	0.000000
21343.886781	0.064689	0.569948	0.104250	73.667244	48.274830	118.532387	4.244101	0.000000	2.643409	0.000000	0.000000	0.000000	-0.408415	-0.104628	0.247896	0.000000	0.000000	3.000000	52.000000	0.000000
21343.890114	0.064689	0.569948	0.104250	73.465813	48.635582	118.870140	4.224714	0.000000	2.674283	0.000000	0.000000	0.000000	-0.408415	-0.104628	0.247896	0.000000	0.000000	3.000000	52.000000	0.000000
21343.893447	0.063319	0.569622	0.105028	73.465813	48.635582	118.870140	4.224714	0.000000	2.674283	0.000000	0.000000	0.000000	-0.411056	-0.097966	0.233571	0.000000	0.000000	3.000000	52.000000	0.000000
21343.896781	0.063319	0.569622	0.105028	73.465813	48.635582	118.870140	4.224714	0.000000	2.674283	0.000000	0.000000	0.000000	-0.411056	-0.097966	0.233571	0.000000	0.000000	3.000000	52.000000	0.000000
21343.900114	0.063319	0.569622	0.105028	73.283043	48.924118	119.042480	4.205452	0.000000	2.704472	0.000000	0.000000	0.000000	-0.411056	-0.097966	0.233571	0.000000	0.000000	3.000000	52.000000	0.000000
21343.903447	0.061971	0.569325	0.105794	73.283043	48.924118	119.042480	4.205452	0.000000	2.704472	0.000000	0.000000	0.000000	-0.404326	-0.088946	0.229712	0.000000	0.000000	3.000000	52.000000	0.000000
21343.906781	0.061971	0.569325	0.105794	73.283043	48.924118	119.042480	4.205452	0.000000	2.704472	0.000000	0.000000	0.000000	-0.404326	-0.088946	0.229712	0.000000	0.000000	3.000000	52.000000	0.000000
21343.910114	0.061971	0.569325	0.105794	73.116264	49.148056	119.126259	4.186152	0.000000	2.734251	0.000000	0.000000	0.000000	-0.404326	-0.088946	0.229712	0.000000	0.000000	3.000000	52.000000	0.000000
21343.913447	0.060650	0.569097	0.106579	73.116264	49.148056	119.126259	4.186152	0.000000	2.734251	0.000000	0.000000	0.000000	-0.396523	-0.068376	0.235422	0.000000	0.000000	3.000000	52.000000	0.000000
21343.916781	0.060650	0.569097	0.106579	73.116264	49.148056	119.126259	4.186152	0.000000	2.734251	0.000000	0.000000	0.000000	-0.396523	-0.068376	0.235422	0.000000	0.000000	3.000000	52.000000	0.000000
21343.920114	0.060650	0.569097	0.106579	72.964867	49.351395	119.180573	4.166476	0.000000	2.764141	0.000000	0.000000	0.000000	-0.396523	-0.068376	0.235422	0.000000	0.000000	3.000000	52.000000	0.000000
21343.923447	0.059353	0.568888	0.107373	72.964867	49.351395	119.180573	4.166476	0.000000	2.764141	0.000000	0.000000	0.000000	-0.389046	-0.062857	0.238266	0.000000	0.000000	3.000000	52.000000	0.000000
21343.926781	0.059353	0.568888	0.107373	72.964867	49.351395	119.180573	4.166476	0.000000	2.764141	0.000000	0.000000	0.000000	-0.389046	-0.062857	0.238266	0.000000	0.000000	3.000000	52.000000	0.000000
21343.930114	0.059353	0.568888	0.107373	72.845383	49.620598	119.300224	4.146535	0.000000	2.793966	0.000000	0.000000	0.000000	-0.389046	-0.062857	0.238266	0.000000	0.000000	3.000000	52.000000	0.000000
21343.933447	0.057948	0.568716	0.108207	72.845383	49.620598	119.300224	4.146535	0.000000	2.793966	0.000000	0.000000	0.000000	-0.421339	-0.051530	0.250041	0.000000	0.000000	3.000000	52.000000	0.000000
21343.936781	0.057948	0.568716	0.108207	72.845383	49.620598	119.300224	4.146535	0.000000	2.793966	0.000000	0.000000	0.000000	-0.421339	-0.051530	0.250041	0.000000	0.000000	3.000000	52.000000	0.000000
21343.940114	0.057948	0.568716	0.108207	72.746689	50.114082	119.763283	4.124872	0.000000	2.825849	0.000000	0.000000	0.000000	-0.421339	-0.051530	0.250041	0.000000	0.000000	3.000000	52.000000	0.000000
21343.943447	0.056544	0.568551	0.109074	72.746689	50.114082	119.763283	4.124872	0.000000	2.825849	0.000000	0.000000	0.000000	-0.421409	-0.049544	0.260166	0.000000	0.000000	3.000000	52.000000	0.000000
21343.946781	0.056544	0.568551	0.109074	72.746689	50.114082	119.763283	4.124872	0.000000	2.825849	0.000000	0.000000	0.000000	-0.421409	-0.049544	0.260166	0.000000	0.000000	3.000000	52.000000	0.000000
21343.950114	0.056544	0.568551	0.109074	72.672844	50.889587	120.471291	4.102389	0.000000	2.858392	0.000000	0.000000	0.000000	-0.421409	-0.049544	0.260166	0.000000	0.000000	3.000000	52.000000	0.000000
21343.953447	0.055059	0.568411	0.109998	72.672844	50.889587	120.471291	4.102389	0.000000	2.858392	0.000000	0.000000	0.000000	-0.445334	-0.041798	0.277372	0.000000	0.000000	3.000000	52.000000	0.000000
21343.956781	0.055059	0.568411	0.109998	72.672844	50.889587	120.471291	4.102389	0.000000	2.858392	0.000000	0.000000	0.000000	-0.445334	-0.041798	0.277372	0.000000	0.000000	3.000000	52.000000	0.000000
21343.960114	0.055059	0.568411	0.109998	72.607697	51.860149	121.230858	4.078078	0.000000	2.892972	0.000000	0.000000	0.000000	-0.445334	-0.041798	0.277372	0.000000	0.000000	3.000000	52.000000	0.000000
21343.963447	0.053577	0.568317	0.110988	72.607697	51.860149	121.230858	4.078078	0.000000	2.892972	0.000000	0.000000	0.000000	-0.444790	-0.028263	0.296816	0.000000	0.000000	3.000000	52.000000	0.000000
21343.966781	0.053577	0.568317	0.110988	72.607697	51.860149	121.230858	4.078078	0.000000	2.892972	0.000000	0.000000	0.000000	-0.444790	-0.028263	0.296816	0.000000	0.000000	3.000000	52.000000	0.000000
21343.970114	0.053577	0.568317	0.110988	72.551918	52.909351	121.953140	4.052503	0.000000	2.928689	0.000000	0.000000	0.000000	-0.444790	-0.028263	0.296816	0.000000	0.000000	3.000000	52.000000	0.000000
21343.973447	0.052016	0.568256	0.112071	72.551918	52.909351	121.953140	4.052503	0.000000	2.928689	0.000000	0.000000	0.000000	-0.468138	-0.018339	0.324997	0.000000	0.000000	3.000000	52.000000	0.000000
21343.976781	0.052016	0.568256	0.112071	72.551918	52.909351	121.953140	4.052503	0.000000	2.928689	0.000000	0.000000	0.000000	-0.468138	-0.018339	0.324997	0.000000	0.000000	3.000000	52.000000	0.000000
21343.980114	0.052016	0.568256	0.112071	72.511528	53.996906	122.730110	4.024530	0.000000	2.967011	0.000000	0.000000	0.000000	-0.468138	-0.018339	0.324997	0.000000	0.000000	3.000000	52.000000	0.000000
21343.983447	0.050426	0.568201	0.113189	72.511528	53.996906	122.730110	4.024530	0.000000	2.967011	0.000000	0.000000	0.000000	-0.477033	-0.016418	0.335452	0.000000	0.000000	3.000000	52.000000	0.000000
21343.986781	0.050426	0.568201	0.113189	72.511528	53.996906	122.730110	4.024530	0.000000	2.967011	0.000000	0.000000	0.000000	-0.477033	-0.016418	0.335452	0.000000	0.000000	3.000000	52.000000	0.000000
21343.990114	0.050426	0.568201	0.113189	72.488037	55.094540	123.559570	3.995281	0.000000	3.006281	0.000000	0.000000	0.000000	-0.477033	-0.016418	0.335452	0.000000	0.000000	3.000000	52.000000	0.000000
21343.993447	0.048724	0.568153	0.114349	72.488037	55.094540	123.559570	3.995281	0.000000	3.006281	0.000000	0.000000	0.000000	-0.510491	-0.014541	0.347883	0.000000	0.000000	3.000000	52.000000	0.000000
21343.996781	0.048724	0.568153	0.114349	72.488037	55.094540	123.559570	3.995281	0.000000	3.006281	0.000000	0.000000	0.000000	-0.510491	-0.014541	0.347883	0.000000	0.000000	3.000000	52.000000	0.000000
21344.000114	0.048724	0.568153	0.114349	72.453255	56.183910	124.482620	3.963822	0.000000	3.047641	0.000000	0.000000	0.000000	-0.510491	-0.014541	0.347883	0.000000	0.000000	3.000000	52.000000	0.000000
21344.003447	0.047020	0.568130	0.115556	72.453255	56.183910	124.482620	3.963822	0.000000	3.047641	0.000000	0.000000	0.000000	-0.511236	-0.006852	0.362042	0.000000	0.000000	3.000000	52.000000	0.000000
21344.006781	0.047020	0.568130	0.115556	72.453255	56.183910	124.482620	3.963822	0.000000	3.047641	0.000000	0.000000	0.000000	-0.511236	-0.006852	0.362042	0.000000	0.000000	3.000000	52.000000	0.000000
21344.010114	0.047020	0.568130	0.115556	72.377747	57.335751	125.550941	3.931075	0.000000	3.089765	0.000000	0.000000	0.000000	-0.511236	-0.006852	0.362042	0.000000	0.000000	3.000000	52.000000	0.000000
21344.013447	0.045312	0.568113	0.116794	72.377747	57.335751	125.550941	3.931075	0.000000	3.089765	0.000000	0.000000	0.000000	-0.512500	-0.004983	0.371422	0.000000	0.000000	3.000000	52.000000	0.000000
21344.016781	0.045312	0.568113	0.116794	72.377747	57.335751	125.550941	3.931075	0.000000	3.089765	0.000000	0.000000	0.000000	-0.512500	-0.004983	0.371422	0.000000	0.000000	3.000000	52.000000	0.000000
21344.020114	0.045312	0.568113	0.116794	72.232880	58.567276	126.765297	3.897214	0.000000	3.132367	0.000000	0.000000	0.000000	-0.512500	-0.004983	0.371422	0.000000	0.000000	3.000000	52.000000	0.000000
21344.023447	0.043597	0.568115	0.118041	72.232880	58.567276	126.765297	3.897214	0.000000	3.132367	0.000000	0.000000	0.000000	-0.514362	0.000500	0.374229	0.000000	0.000000	3.000000	52.000000	0.000000
21344.026781	0.043597	0.568115	0.118041	72.232880	58.567276	126.765297	3.897214	0.000000	3.132367	0.000000	0.000000	0.000000	-0.514362	0.000500	0.374229	0.000000	0.000000	3.000000	52.000000	0.000000
21344.030114	0.043597	0.568115	0.118041	72.043457	60.026836	128.280853	3.862494	0.000000	3.175081	0.000000	0.000000	0.000000	-0.514362	0.000500	0.374229	0.000000	0.000000	3.000000	52.000000	0.000000
21344.033447	0.041930	0.568116	0.119278	72.043457	60.026836	128.280853	3.862494	0.000000	3.175081	0.000000	0.000000	0.000000	-0.500182	0.000182	0.371103	0.000000	0.000000	3.000000	52.000000	0.000000
21344.036781	0.041930	0.568116	0.119278	72.043457	60.026836	128.280853	3.862494	0.000000	3.175081	0.000000	0.000000	0.000000	-0.500182	0.000182	0.371103	0.000000	0.000000	3.000000	52.000000	0.000000
21344.040114	0.041930	0.568116	0.119278	71.835632	61.655758	129.984283	3.827769	0.000000	3.216860	0.000000	0.000000	0.000000	-0.500182	0.000182	0.371103	0.000000	0.000000	3.000000	52.000000	0.000000
21344.043447	0.040282	0.568064	0.120497	71.835632	61.655758	129.984283	3.827769	0.000000	3.216860	0.000000	0.000000	0.000000	-0.494319	-0.015451	0.365791	0.000000	0.000000	3.000000	52.000000	0.000000
21344.046781	0.040282	0.568064	0.120497	71.835632	61.655758	129.984283	3.827769	0.000000	3.216860	0.000000	0.000000	0.000000	-0.494319	-0.015451	0.365791	0.000000	0.000000	3.000000	52.000000	0.000000
21344.050114	0.038784	0.568002	0.121566	71.660553	63.112637	131.265671	3.792869	0.000000	3.257936	0.000000	0.000000	0.000000	-0.449646	-0.018550	0.320534	0.000000	0.000000	3.000000	52.000000	0.000000
21344.053447	0.038784	0.568002	0.121566	71.660553	63.112637	131.265671	3.792869	0.000000	3.257936	0.000000	0.000000	0.000000	-0.449646	-0.018550	0.320534	0.000000	0.000000	3.000000	52.000000	0.000000
21344.056781	0.038784	0.568002	0.121566	71.660553	63.112637	131.265671	3.792869	0.000000	3.257936	0.000000	0.000000	0.000000	-0.449646	-0.018550	0.320534	0.000000	0.000000	3.000000	52.000000	0.000000
21344.060114	0.038784	0.568002	0.121566	71.495064	64.764221	132.480637	3.761133	0.000000	3.294523	0.000000	0.000000	0.000000	-0.449646	-0.018550	0.320534	0.000000	0.000000	3.000000	52.000000	0.000000
21344.063447	0.036988	0.567892	0.122832	71.495064	64.764221	132.480637	3.761133	0.000000	3.294523	0.000000	0.000000	0.000000	-0.538639	-0.033039	0.379828	0.000000	0.000000	3.000000	52.000000	0.000000
21344.066781	0.036988	0.567892	0.122832	71.495064	64.764221	132.480637	3.761133	0.000000	3.294523	0.000000	0.000000	0.000000	-0.538639	-0.033039	0.379828	0.000000	0.000000	3.000000	52.000000	0.000000
21344.070114	0.035585	0.567770	0.123836	71.405258	65.982956	133.411789	3.722643	0.000000	3.337953	0.000000	0.000000	0.000000	-0.421051	-0.036725	0.301216	0.000000	0.000000	3.000000	52.000000	0.000000
21344.073447	0.035585	0.567770	0.123836	71.405258	65.982956	133.411789	3.722643	0.000000	3.337953	0.000000	0.000000	0.000000	-0.421051	-0.036725	0.301216	0.000000	0.000000	3.000000	52.000000	0.000000
21344.076781	0.035585	0.567770	0.123836	71.405258	65.982956	133.411789	3.722643	0.000000	3.337953	0.000000	0.000000	0.000000	-0.421051	-0.036725	0.301216	0.000000	0.000000	3.000000	52.000000	0.000000
21344.080114	0.033988	0.567629	0.124928	71.349068	67.180573	134.294708	3.691866	0.000000	3.371962	0.000000	0.000000	0.000000	-0.479122	-0.042349	0.327499	0.000000	0.000000	3.000000	52.000000	0.000000
21344.083447	0.033988	0.567629	0.124928	71.349068	67.180573	134.294708	3.691866	0.000000	3.371962	0.000000	0.000000	0.000000	-0.479122	-0.042349	0.327499	0.000000	0.000000	3.000000	52.000000	0.000000
21344.086781	0.033988	0.567629	0.124928	71.349068	67.180573	134.294708	3.691866	0.000000	3.371962	0.000000	0.000000	0.000000	-0.479122	-0.042349	0.327499	0.000000	0.000000	3.000000	52.000000	0.000000
21344.090114	0.032410	0.567447	0.125981	71.329880	68.202660	134.952087	3.657009	0.000000	3.409734	0.000000	0.000000	0.000000	-0.473134	-0.054407	0.316030	0.000000	0.000000	3.000000	52.000000	0.000000
21344.093447	0.032410	0.567447	0.125981	71.329880	68.202660	134.952087	3.657009	0.000000	3.409734	0.000000	0.000000	0.000000	-0.473134	-0.054407	0.316030	0.000000	0.000000	3.000000	52.000000	0.000000
21344.096781	0.032410	0.567447	0.125981	71.329880	68.202660	134.952087	3.657009	0.000000	3.409734	0.000000	0.000000	0.000000	-0.473134	-0.054407	0.316030	0.000000	0.000000	3.000000	52.000000	0.000000
21344.100114	0.030910	0.567277	0.127003	71.323540	69.076927	135.460098	3.622383	0.000000	3.446497	0.000000	0.000000	0.000000	-0.450224	-0.051062	0.306643	0.000000	0.000000	3.000000	52.000000	0.000000
21344.103447	0.030910	0.567277	0.127003	71.323540	69.076927	135.460098	3.622383	0.000000	3.446497	0.000000	0.000000	0.000000	-0.450224	-0.051062	0.306643	0.000000	0.000000	3.000000	52.000000	0.000000
21344.106781	0.030910	0.567277	0.127003	71.323540	69.076927	135.460098	3.622383	0.000000	3.446497	0.000000	0.000000	0.000000	-0.450224	-0.051062	0.306643	0.000000	0.000000	3.000000	52.000000	0.000000
21344.110114	0.029406	0.567081	0.128064	71.296959	69.802948	135.811325	3.588671	0.000000	3.481585	0.000000	0.000000	0.000000	-0.451150	-0.058916	0.318150	0.000000	0.000000	3.000000	52.000000	0.000000
21344.113447	0.029406	0.567081	0.128064	71.296959	69.802948	135.811325	3.588671	0.000000	3.481585	0.000000	0.000000	0.000000	-0.451150	-0.058916	0.318150	0.000000	0.000000	3.000000	52.000000	0.000000
21344.116781	0.029406	0.567081	0.128064	71.296959	69.802948	135.811325	3.588671	0.000000	3.481585	0.000000	0.000000	0.000000	-0.451150	-0.058916	0.318150	0.000000	0.000000	3.000000	52.000000	0.000000
21344.120114	0.027979	0.566895	0.129094	71.244568	70.411369	136.138580	3.553914	0.000000	3.517058	0.000000	0.000000	0.000000	-0.428050	-0.055587	0.309000	0.000000	0.000000	3.000000	52.000000	0.000000
21344.123447	0.027979	0.566895	0.129094	71.244568	70.411369	136.138580	3.553914	0.000000	3.517058	0.000000	0.000000	0.000000	-0.428050	-0.055587	0.309000	0.000000	0.000000	3.000000	52.000000	0.000000
21344.126781	0.027979	0.566895	0.129094	71.244568	70.411369	136.138580	3.553914	0.000000	3.517058	0.000000	0.000000	0.000000	-0.428050	-0.055587	0.309000	0.000000	0.000000	3.000000	52.000000	0.000000
21344.130114	0.026714	0.566689	0.130096	71.159828	70.892776	136.558823	3.520169	0.000000	3.550833	0.000000	0.000000	0.000000	-0.379592	-0.061829	0.300710	0.000000	0.000000	3.000000	52.000000	0.000000
21344.133447	0.026714	0.566689	0.130096	71.159828	70.892776	136.558823	3.520169	0.000000	3.550833	0.000000	0.000000	0.000000	-0.379592	-0.061829	0.300710	0.000000	0.000000	3.000000	52.000000	0.000000
21344.136781	0.026714	0.566689	0.130096	71.159828	70.892776	136.558823	3.520169	0.000000	3.550833	0.000000	0.000000	0.000000	-0.379592	-0.061829	0.300710	0.000000	0.000000	3.000000	52.000000	0.000000
21344.140114	0.025526	0.566475	0.131054	71.050476	71.296776	136.912109	3.488664	0.000000	3.581790	0.000000	0.000000	0.000000	-0.356254	-0.064283	0.287373	0.000000	0.000000	3.000000	52.000000	0.000000
21344.143447	0.025526	0.566475	0.131054	71.050476	71.296776	136.912109	3.488664	0.000000	3.581790	0.000000	0.000000	0.000000	-0.356254	-0.064283	0.287373	0.000000	0.000000	3.000000	52.000000	0.000000
21344.146781	0.025526	0.566475	0.131054	71.050476	71.296776	136.912109	3.488664	0.000000	3.581790	0.000000	0.000000	0.000000	-0.356254	-0.064283	0.287373	0.000000	0.000000	3.000000	52.000000	0.000000
21344.150114	0.024471	0.566226	0.131913	70.951080	71.610466	137.134293	3.458560	0.000000	3.610868	0.000000	0.000000	0.000000	-0.316595	-0.074633	0.257741	0.000000	0.000000	3.000000	52.000000	0.000000
21344.153447	0.024471	0.566226	0.131913	70.951080	71.610466	137.134293	3.458560	0.000000	3.610868	0.000000	0.000000	0.000000	-0.316595	-0.074633	0.257741	0.000000	0.000000	3.000000	52.000000	0.000000
21344.156781	0.024471	0.566226	0.131913	70.951080	71.610466	137.134293	3.458560	0.000000	3.610868	0.000000	0.000000	0.000000	-0.316595	-0.074633	0.257741	0.000000	0.000000	3.000000	52.000000	0.000000
21344.160114	0.023547	0.565968	0.132632	70.929703	71.826355	137.170776	3.431458	0.000000	3.636632	0.000000	0.000000	0.000000	-0.277112	-0.077322	0.215495	0.000000	0.000000	3.000000	52.000000	0.000000
21344.163447	0.023547	0.565968	0.132632	70.929703	71.826355	137.170776	3.431458	0.000000	3.636632	0.000000	0.000000	0.000000	-0.277112	-0.077322	0.215495	0.000000	0.000000	3.000000	52.000000	0.000000
21344.166781	0.023547	0.565968	0.132632	70.929703	71.826355	137.170776	3.431458	0.000000	3.636632	0.000000	0.000000	0.000000	-0.277112	-0.077322	0.215495	0.000000	0.000000	3.000000	52.000000	0.000000
21344.170114	0.022673	0.565689	0.133235	70.935463	71.980888	137.190750	3.408018	0.000000	3.658608	0.000000	0.000000	0.000000	-0.262255	-0.083719	0.180937	0.000000	0.000000	3.000000	52.000000	0.000000
21344.173447	0.022673	0.565689	0.133235	70.935463	71.980888	137.190750	3.408018	0.000000	3.658608	0.000000	0.000000	0.000000	-0.262255	-0.083719	0.180937	0.000000	0.000000	3.000000	52.000000	0.000000
21344.176781	0.022673	0.565689	0.133235	70.935463	71.980888	137.190750	3.408018	0.000000	3.658608	0.000000	0.000000	0.000000	-0.262255	-0.083719	0.180937	0.000000	0.000000	3.000000	52.000000	0.000000
21344.180114	0.021792	0.565402	0.133704	70.941040	72.100464	137.251373	3.386734	0.000000	3.678319	0.000000	0.000000	0.000000	-0.264258	-0.086204	0.140680	0.000000	0.000000	3.000000	52.000000	0.000000
21344.183447	0.021792	0.565402	0.133704	70.941040	72.100464	137.251373	3.386734	0.000000	3.678319	0.000000	0.000000	0.000000	-0.264258	-0.086204	0.140680	0.000000	0.000000	3.000000	52.000000	0.000000
21344.186781	0.021792	0.565402	0.133704	70.941040	72.100464	137.251373	3.386734	0.000000	3.678319	0.000000	0.000000	0.000000	-0.264258	-0.086204	0.140680	0.000000	0.000000	3.000000	52.000000	0.000000
21344.190114	0.020936	0.565088	0.134117	70.946075	72.126656	137.111374	3.367046	0.000000	3.696349	0.000000	0.000000	0.000000	-0.256810	-0.094224	0.124130	0.000000	0.000000	3.000000	52.000000	0.000000
21344.193447	0.020936	0.565088	0.134117	70.946075	72.126656	137.111374	3.367046	0.000000	3.696349	0.000000	0.000000	0.000000	-0.256810	-0.094224	0.124130	0.000000	0.000000	3.000000	52.000000	0.000000
21344.196781	0.020936	0.565088	0.134117	70.946075	72.126656	137.111374	3.367046	0.000000	3.696349	0.000000	0.000000	0.000000	-0.256810	-0.094224	0.124130	0.000000	0.000000	3.000000	52.000000	0.000000
21344.200114	0.020936	0.565088	0.134117	70.950363	72.081886	136.812393	3.348347	0.000000	3.713297	0.000000	0.000000	0.000000	-0.256810	-0.094224	0.124130	0.000000	0.000000	3.000000	52.000000	0.000000
21344.203447	0.020133	0.564779	0.134469	70.950363	72.081886	136.812393	3.348347	0.000000	3.713297	0.000000	0.000000	0.000000	-0.240907	-0.092567	0.105576	0.000000	0.000000	3.000000	52.000000	0.000000
21344.206781	0.020133	0.564779	0.134469	70.950363	72.081886	136.812393	3.348347	0.000000	3.713297	0.000000	0.000000	0.000000	-0.240907	-0.092567	0.105576	0.000000	0.000000	3.000000	52.000000	0.000000
21344.210114	0.019386	0.564490	0.134834	70.952484	72.025490	136.487366	3.331177	0.000000	3.728707	0.000000	0.000000	0.000000	-0.224173	-0.086787	0.109286	0.000000	0.000000	3.000000	52.000000	0.000000
21344.213447	0.019386	0.564490	0.134834	70.952484	72.025490	136.487366	3.331177	0.000000	3.728707	0.000000	0.000000	0.000000	-0.224173	-0.086787	0.109286	0.000000	0.000000	3.000000	52.000000	0.000000
21344.216781	0.019386	0.564490	0.134834	70.952484	72.025490	136.487366	3.331177	0.000000	3.728707	0.000000	0.000000	0.000000	-0.224173	-0.086787	0.109286	0.000000	0.000000	3.000000	52.000000	0.000000
21344.220114	0.019386	0.564490	0.134834	70.956314	71.974220	136.264191	3.314582	0.000000	3.743468	0.000000	0.000000	0.000000	-0.224173	-0.086787	0.109286	0.000000	0.000000	3.000000	52.000000	0.000000
21344.223447	0.018722	0.564252	0.135204	70.956314	71.974220	136.264191	3.314582	0.000000	3.743468	0.000000	0.000000	0.000000	-0.199045	-0.071364	0.111058	0.000000	0.000000	3.000000	52.000000	0.000000
21344.226781	0.018722	0.564252	0.135204	70.956314	71.974220	136.264191	3.314582	0.000000	3.743468	0.000000	0.000000	0.000000	-0.199045	-0.071364	0.111058	0.000000	0.000000	3.000000	52.000000	0.000000
21344.230114	0.018087	0.564001	0.135594	70.964195	71.918854	136.154007	3.299113	0.000000	3.757107	0.000000	0.000000	0.000000	-0.190655	-0.075293	0.116932	0.000000	0.000000	3.000000	52.000000	0.000000
21344.233447	0.018087	0.564001	0.135594	70.964195	71.918854	136.154007	3.299113	0.000000	3.757107	0.000000	0.000000	0.000000	-0.190655	-0.075293	0.116932	0.000000	0.000000	3.000000	52.000000	0.000000
21344.236781	0.018087	0.564001	0.135594	70.964195	71.918854	136.154007	3.299113	0.000000	3.757107	0.000000	0.000000	0.000000	-0.190655	-0.075293	0.116932	0.000000	0.000000	3.000000	52.000000	0.000000
21344.240114	0.018087	0.564001	0.135594	70.992523	71.867584	136.092987	3.283733	0.000000	3.770556	0.000000	0.000000	0.000000	-0.190655	-0.075293	0.116932	0.000000	0.000000	3.000000	52.000000	0.000000
21344.243447	0.017506	0.563776	0.135938	70.992523	71.867584	136.092987	3.283733	0.000000	3.770556	0.000000	0.000000	0.000000	-0.174389	-0.067688	0.103327	0.000000	0.000000	3.000000	52.000000	0.000000
21344.246781	0.017506	0.563776	0.135938	70.992523	71.867584	136.092987	3.283733	0.000000	3.770556	0.000000	0.000000	0.000000	-0.174389	-0.067688	0.103327	0.000000	0.000000	3.000000	52.000000	0.000000
21344.250114	0.016951	0.563511	0.136250	71.045105	71.826271	136.033493	3.269765	0.000000	3.782676	0.000000	0.000000	0.000000	-0.166407	-0.079493	0.093521	0.000000	0.000000	3.000000	52.000000	0.000000
21344.253447	0.016951	0.563511	0.136250	71.045105	71.826271	136.033493	3.269765	0.000000	3.782676	0.000000	0.000000	0.000000	-0.166407	-0.079493	0.093521	0.000000	0.000000	3.000000	52.000000	0.000000
21344.256781	0.016951	0.563511	0.136250	71.045105	71.826271	136.033493	3.269765	0.000000	3.782676	0.000000	0.000000	0.000000	-0.166407	-0.079493	0.093521	0.000000	0.000000	3.000000	52.000000	0.000000
21344.260114	0.016951	0.563511	0.136250	71.089790	71.772240	135.916565	3.256611	0.000000	3.794007	0.000000	0.000000	0.000000	-0.166407	-0.079493	0.093521	0.000000	0.000000	3.000000	52.000000	0.000000
21344.263447	0.016310	0.563258	0.136542	71.089790	71.772240	135.916565	3.256611	0.000000	3.794007	0.000000	0.000000	0.000000	-0.192124	-0.075688	0.087599	0.000000	0.000000	3.000000	52.000000	0.000000
21344.266781	0.016310	0.563258	0.136542	71.089790	71.772240	135.916565	3.256611	0.000000	3.794007	0.000000	0.000000	0.000000	-0.192124	-0.075688	0.087599	0.000000	0.000000	3.000000	52.000000	0.000000
21344.270114	0.015640	0.563032	0.136791	71.102570	71.739655	135.728088	3.242285	0.000000	3.806256	0.000000	0.000000	0.000000	-0.201108	-0.068002	0.074751	0.000000	0.000000	3.000000	52.000000	0.000000
21344.273447	0.015640	0.563032	0.136791	71.102570	71.739655	135.728088	3.242285	0.000000	3.806256	0.000000	0.000000	0.000000	-0.201108	-0.068002	0.074751	0.000000	0.000000	3.000000	52.000000	0.000000
21344.276781	0.015640	0.563032	0.136791	71.102570	71.739655	135.728088	3.242285	0.000000	3.806256	0.000000	0.000000	0.000000	-0.201108	-0.068002	0.074751	0.000000	0.000000	3.000000	52.000000	0.000000
21344.280114	0.014968	0.562779	0.136987	71.105080	71.711868	135.487152	3.227985	0.000000	3.818391	0.000000	0.000000	0.000000	-0.201669	-0.075896	0.058733	0.000000	0.000000	3.000000	52.000000	0.000000
21344.283447	0.014968	0.562779	0.136987	71.105080	71.711868	135.487152	3.227985	0.000000	3.818391	0.000000	0.000000	0.000000	-0.201669	-0.075896	0.058733	0.000000	0.000000	3.000000	52.000000	0.000000
21344.286781	0.014968	0.562779	0.136987	71.105080	71.711868	135.487152	3.227985	0.000000	3.818391	0.000000	0.000000	0.000000	-0.201669	-0.075896	0.058733	0.000000	0.000000	3.000000	52.000000	0.000000
21344.290114	0.014295	0.562571	0.137154	71.108665	71.689964	135.303146	3.214305	0.000000	3.829914	0.000000	0.000000	0.000000	-0.201994	-0.062300	0.050333	0.000000	0.000000	3.000000	52.000000	0.000000
21344.293447	0.014295	0.562571	0.137154	71.108665	71.689964	135.303146	3.214305	0.000000	3.829914	0.000000	0.000000	0.000000	-0.201994	-0.062300	0.050333	0.000000	0.000000	3.000000	52.000000	0.000000
21344.296781	0.014295	0.562571	0.137154	71.108665	71.689964	135.303146	3.214305	0.000000	3.829914	0.000000	0.000000	0.000000	-0.201994	-0.062300	0.050333	0.000000	0.000000	3.000000	52.000000	0.000000
21344.300114	0.014295	0.562571	0.137154	71.113937	71.670486	135.165192	3.200908	0.000000	3.841118	0.000000	0.000000	0.000000	-0.201994	-0.062300	0.050333	0.000000	0.000000	3.000000	52.000000	0.000000
21344.303447	0.013647	0.562396	0.137220	71.113937	71.670486	135.165192	3.200908	0.000000	3.841118	0.000000	0.000000	0.000000	-0.194332	-0.052626	0.019607	0.000000	0.000000	3.000000	52.000000	0.000000
21344.306781	0.013647	0.562396	0.137220	71.113937	71.670486	135.165192	3.200908	0.000000	3.841118	0.000000	0.000000	0.000000	-0.194332	-0.052626	0.019607	0.000000	0.000000	3.000000	52.000000	0.000000
21344.310114	0.013054	0.562240	0.137203	71.120247	71.662384	135.068283	3.189263	0.000000	3.850792	0.000000	0.000000	0.000000	-0.177963	-0.046784	-0.004880	0.000000	0.000000	3.000000	52.000000	0.000000
21344.313447	0.013054	0.562240	0.137203	71.120247	71.662384	135.068283	3.189263	0.000000	3.850792	0.000000	0.000000	0.000000	-0.177963	-0.046784	-0.004880	0.000000	0.000000	3.000000	52.000000	0.000000
21344.316781	0.013054	0.562240	0.137203	71.120247	71.662384	135.068283	3.189263	0.000000	3.850792	0.000000	0.000000	0.000000	-0.177963	-0.046784	-0.004880	0.000000	0.000000	3.000000	52.000000	0.000000
21344.320114	0.013054	0.562240	0.137203	71.127586	71.668373	134.948608	3.179582	0.000000	3.858789	0.000000	0.000000	0.000000	-0.177963	-0.046784	-0.004880	0.000000	0.000000	3.000000	52.000000	0.000000
21344.323447	0.012487	0.562084	0.137091	71.127586	71.668373	134.948608	3.179582	0.000000	3.858789	0.000000	0.000000	0.000000	-0.170085	-0.046808	-0.033808	0.000000	0.000000	3.000000	52.000000	0.000000
21344.326781	0.012487	0.562084	0.137091	71.127586	71.668373	134.948608	3.179582	0.000000	3.858789	0.000000	0.000000	0.000000	-0.170085	-0.046808	-0.033808	0.000000	0.000000	3.000000	52.000000	0.000000
21344.330114	0.011945	0.561934	0.136823	71.138031	71.703026	134.864334	3.171614	0.000000	3.865342	0.000000	0.000000	0.000000	-0.162482	-0.044856	-0.080231	0.000000	0.000000	3.000000	52.000000	0.000000
21344.333447	0.011945	0.561934	0.136823	71.138031	71.703026	134.864334	3.171614	0.000000	3.865342	0.000000	0.000000	0.000000	-0.162482	-0.044856	-0.080231	0.000000	0.000000	3.000000	52.000000	0.000000
21344.336781	0.011945	0.561934	0.136823	71.138031	71.703026	134.864334	3.171614	0.000000	3.865342	0.000000	0.000000	0.000000	-0.162482	-0.044856	-0.080231	0.000000	0.000000	3.000000	52.000000	0.000000
21344.340114	0.011945	0.561934	0.136823	71.152573	71.775101	134.792786	3.166165	0.000000	3.869806	0.000000	0.000000	0.000000	-0.162482	-0.044856	-0.080231	0.000000	0.000000	3.000000	52.000000	0.000000
21344.343447	0.011429	0.561811	0.136417	71.152573	71.775101	134.792786	3.166165	0.000000	3.869806	0.000000	0.000000	0.000000	-0.154677	-0.037070	-0.121987	0.000000	0.000000	3.000000	52.000000	0.000000
21344.346781	0.011429	0.561811	0.136417	71.152573	71.775101	134.792786	3.166165	0.000000	3.869806	0.000000	0.000000	0.000000	-0.154677	-0.037070	-0.121987	0.000000	0.000000	3.000000	52.000000	0.000000
21344.350114	0.010884	0.561661	0.135862	71.169106	71.862015	134.691910	3.163054	0.000000	3.872349	0.000000	0.000000	0.000000	-0.163730	-0.044918	-0.166452	0.000000	0.000000	3.000000	52.000000	0.000000
21344.353447	0.010884	0.561661	0.135862	71.169106	71.862015	134.691910	3.163054	0.000000	3.872349	0.000000	0.000000	0.000000	-0.163730	-0.044918	-0.166452	0.000000	0.000000	3.000000	52.000000	0.000000
21344.356781	0.010884	0.561661	0.135862	71.169106	71.862015	134.691910	3.163054	0.000000	3.872349	0.000000	0.000000	0.000000	-0.163730	-0.044918	-0.166452	0.000000	0.000000	3.000000	52.000000	0.000000
21344.360114	0.010884	0.561661	0.135862	71.187553	71.969223	134.641495	3.161471	0.000000	3.873642	0.000000	0.000000	0.000000	-0.163730	-0.044918	-0.166452	0.000000	0.000000	3.000000	52.000000	0.000000
21344.363447	0.010365	0.561556	0.135183	71.187553	71.969223	134.641495	3.161471	0.000000	3.873642	0.000000	0.000000	0.000000	-0.155634	-0.031329	-0.203639	0.000000	0.000000	3.000000	52.000000	0.000000
21344.366781	0.010365	0.561556	0.135183	71.187553	71.969223	134.641495	3.161471	0.000000	3.873642	0.000000	0.000000	0.000000	-0.155634	-0.031329	-0.203639	0.000000	0.000000	3.000000	52.000000	0.000000
21344.370114	0.009846	0.561503	0.134418	71.205750	72.069588	134.656433	3.162076	0.000000	3.873148	0.000000	0.000000	0.000000	-0.155714	-0.015913	-0.229620	0.000000	0.000000	3.000000	52.000000	0.000000
21344.373447	0.009846	0.561503	0.134418	71.205750	72.069588	134.656433	3.162076	0.000000	3.873148	0.000000	0.000000	0.000000	-0.155714	-0.015913	-0.229620	0.000000	0.000000	3.000000	52.000000	0.000000
21344.376781	0.009846	0.561503	0.134418	71.205750	72.069588	134.656433	3.162076	0.000000	3.873148	0.000000	0.000000	0.000000	-0.155714	-0.015913	-0.229620	0.000000	0.000000	3.000000	52.000000	0.000000
21344.380114	0.009846	0.561503	0.134418	71.222816	72.164268	134.686386	3.163905	0.000000	3.871654	0.000000	0.000000	0.000000	-0.155714	-0.015913	-0.229620	0.000000	0.000000	3.000000	52.000000	0.000000
21344.383447	0.009355	0.561540	0.133596	71.222816	72.164268	134.686386	3.163905	0.000000	3.871654	0.000000	0.000000	0.000000	-0.147166	0.011080	-0.246369	0.000000	0.000000	3.000000	52.000000	0.000000
21344.386781	0.009355	0.561540	0.133596	71.222816	72.164268	134.686386	3.163905	0.000000	3.871654	0.000000	0.000000	0.000000	-0.147166	0.011080	-0.246369	0.000000	0.000000	3.000000	52.000000	0.000000
21344.390114	0.008864	0.561641	0.132667	71.237396	72.156906	134.650696	3.167039	0.000000	3.869090	0.000000	0.000000	0.000000	-0.147253	0.030114	-0.278869	0.000000	0.000000	3.000000	52.000000	0.000000
21344.393447	0.008864	0.561641	0.132667	71.237396	72.156906	134.650696	3.167039	0.000000	3.869090	0.000000	0.000000	0.000000	-0.147253	0.030114	-0.278869	0.000000	0.000000	3.000000	52.000000	0.000000
21344.396781	0.008864	0.561641	0.132667	71.237396	72.156906	134.650696	3.167039	0.000000	3.869090	0.000000	0.000000	0.000000	-0.147253	0.030114	-0.278869	0.000000	0.000000	3.000000	52.000000	0.000000
21344.400114	0.008430	0.561798	0.131687	71.246872	71.872841	134.386765	3.171748	0.000000	3.865231	0.000000	0.000000	0.000000	-0.130240	0.047170	-0.294113	0.000000	0.000000	3.000000	52.000000	0.000000
21344.403447	0.008430	0.561798	0.131687	71.246872	71.872841	134.386765	3.171748	0.000000	3.865231	0.000000	0.000000	0.000000	-0.130240	0.047170	-0.294113	0.000000	0.000000	3.000000	52.000000	0.000000
21344.406781	0.008430	0.561798	0.131687	71.246872	71.872841	134.386765	3.171748	0.000000	3.865231	0.000000	0.000000	0.000000	-0.130240	0.047170	-0.294113	0.000000	0.000000	3.000000	52.000000	0.000000
21344.410114	0.007997	0.562024	0.130635	71.247849	71.184067	133.754578	3.178231	0.000000	3.859903	0.000000	0.000000	0.000000	-0.130111	0.067876	-0.315587	0.000000	0.000000	3.000000	52.000000	0.000000
21344.413447	0.007997	0.562024	0.130635	71.247849	71.184067	133.754578	3.178231	0.000000	3.859903	0.000000	0.000000	0.000000	-0.130111	0.067876	-0.315587	0.000000	0.000000	3.000000	52.000000	0.000000
21344.416781	0.007997	0.562024	0.130635	71.247849	71.184067	133.754578	3.178231	0.000000	3.859903	0.000000	0.000000	0.000000	-0.130111	0.067876	-0.315587	0.000000	0.000000	3.000000	52.000000	0.000000
21344.420114	0.007564	0.562287	0.129516	71.240112	70.140213	132.803040	3.185828	0.000000	3.853635	0.000000	0.000000	0.000000	-0.129915	0.078825	-0.335424	0.000000	0.000000	3.000000	52.000000	0.000000
21344.423447	0.007564	0.562287	0.129516	71.240112	70.140213	132.803040	3.185828	0.000000	3.853635	0.000000	0.000000	0.000000	-0.129915	0.078825	-0.335424	0.000000	0.000000	3.000000	52.000000	0.000000
21344.426781	0.007564	0.562287	0.129516	71.240112	70.140213	132.803040	3.185828	0.000000	3.853635	0.000000	0.000000	0.000000	-0.129915	0.078825	-0.335424	0.000000	0.000000	3.000000	52.000000	0.000000
21344.430114	0.007075	0.562547	0.128301	71.219933	68.881577	131.653244	3.194487	0.000000	3.846460	0.000000	0.000000	0.000000	-0.146469	0.078025	-0.364605	0.000000	0.000000	3.000000	52.000000	0.000000
21344.433447	0.007075	0.562547	0.128301	71.219933	68.881577	131.653244	3.194487	0.000000	3.846460	0.000000	0.000000	0.000000	-0.146469	0.078025	-0.364605	0.000000	0.000000	3.000000	52.000000	0.000000
21344.436781	0.007075	0.562547	0.128301	71.219933	68.881577	131.653244	3.194487	0.000000	3.846460	0.000000	0.000000	0.000000	-0.146469	0.078025	-0.364605	0.000000	0.000000	3.000000	52.000000	0.000000
21344.440114	0.006533	0.562843	0.127020	71.189903	67.538857	130.435394	3.203705	0.000000	3.838786	0.000000	0.000000	0.000000	-0.162743	0.088687	-0.384463	0.000000	0.000000	3.000000	52.000000	0.000000
21344.443447	0.006533	0.562843	0.127020	71.189903	67.538857	130.435394	3.203705	0.000000	3.838786	0.000000	0.000000	0.000000	-0.162743	0.088687	-0.384463	0.000000	0.000000	3.000000	52.000000	0.000000
21344.446781	0.006533	0.562843	0.127020	71.189903	67.538857	130.435394	3.203705	0.000000	3.838786	0.000000	0.000000	0.000000	-0.162743	0.088687	-0.384463	0.000000	0.000000	3.000000	52.000000	0.000000
21344.450114	0.005992	0.563193	0.125687	71.151840	66.209381	129.219406	3.213066	0.000000	3.830955	0.000000	0.000000	0.000000	-0.162205	0.105006	-0.399870	0.000000	0.000000	3.000000	52.000000	0.000000
21344.453447	0.005992	0.563193	0.125687	71.151840	66.209381	129.219406	3.213066	0.000000	3.830955	0.000000	0.000000	0.000000	-0.162205	0.105006	-0.399870	0.000000	0.000000	3.000000	52.000000	0.000000
21344.456781	0.005992	0.563193	0.125687	71.151840	66.209381	129.219406	3.213066	0.000000	3.830955	0.000000	0.000000	0.000000	-0.162205	0.105006	-0.399870	0.000000	0.000000	3.000000	52.000000	0.000000
21344.460114	0.005426	0.563545	0.124292	71.108406	64.964592	128.064301	3.223359	0.000000	3.822298	0.000000	0.000000	0.000000	-0.169935	0.105841	-0.418290	0.000000	0.000000	3.000000	52.000000	0.000000
21344.463447	0.005426	0.563545	0.124292	71.108406	64.964592	128.064301	3.223359	0.000000	3.822298	0.000000	0.000000	0.000000	-0.169935	0.105841	-0.418290	0.000000	0.000000	3.000000	52.000000	0.000000
21344.466781	0.005426	0.563545	0.124292	71.108406	64.964592	128.064301	3.223359	0.000000	3.822298	0.000000	0.000000	0.000000	-0.169935	0.105841	-0.418290	0.000000	0.000000	3.000000	52.000000	0.000000
21344.470114	0.004861	0.563920	0.122852	71.065002	63.836231	126.951195	3.234271	0.000000	3.813069	0.000000	0.000000	0.000000	-0.169253	0.112318	-0.432120	0.000000	0.000000	3.000000	52.000000	0.000000
21344.473447	0.004861	0.563920	0.122852	71.065002	63.836231	126.951195	3.234271	0.000000	3.813069	0.000000	0.000000	0.000000	-0.169253	0.112318	-0.432120	0.000000	0.000000	3.000000	52.000000	0.000000
21344.476781	0.004861	0.563920	0.122852	71.065002	63.836231	126.951195	3.234271	0.000000	3.813069	0.000000	0.000000	0.000000	-0.169253	0.112318	-0.432120	0.000000	0.000000	3.000000	52.000000	0.000000
21344.480114	0.004300	0.564265	0.121355	71.026505	62.854866	125.867393	3.246094	0.000000	3.803009	0.000000	0.000000	0.000000	-0.168556	0.103460	-0.449020	0.000000	0.000000	3.000000	52.000000	0.000000
21344.483447	0.004300	0.564265	0.121355	71.026505	62.854866	125.867393	3.246094	0.000000	3.803009	0.000000	0.000000	0.000000	-0.168556	0.103460	-0.449020	0.000000	0.000000	3.000000	52.000000	0.000000
21344.486781	0.004300	0.564265	0.121355	71.026505	62.854866	125.867393	3.246094	0.000000	3.803009	0.000000	0.000000	0.000000	-0.168556	0.103460	-0.449020	0.000000	0.000000	3.000000	52.000000	0.000000
21344.490114	0.003767	0.564604	0.119758	70.994492	62.014294	124.924026	3.259012	0.000000	3.791944	0.000000	0.000000	0.000000	-0.159679	0.101896	-0.479096	0.000000	0.000000	3.000000	52.000000	0.000000
21344.493447	0.003767	0.564604	0.119758	70.994492	62.014294	124.924026	3.259012	0.000000	3.791944	0.000000	0.000000	0.000000	-0.159679	0.101896	-0.479096	0.000000	0.000000	3.000000	52.000000	0.000000
21344.496781	0.003767	0.564604	0.119758	70.994492	62.014294	124.924026	3.259012	0.000000	3.791944	0.000000	0.000000	0.000000	-0.159679	0.101896	-0.479096	0.000000	0.000000	3.000000	52.000000	0.000000
21344.500114	0.003210	0.564868	0.118035	70.972328	61.302460	124.292030	3.274236	0.000000	3.778807	0.000000	0.000000	0.000000	-0.167218	0.079183	-0.516987	0.000000	0.000000	3.000000	52.000000	0.000000
21344.503447	0.003210	0.564868	0.118035	70.972328	61.302460	124.292030	3.274236	0.000000	3.778807	0.000000	0.000000	0.000000	-0.167218	0.079183	-0.516987	0.000000	0.000000	3.000000	52.000000	0.000000
21344.506781	0.003210	0.564868	0.118035	70.972328	61.302460	124.292030	3.274236	0.000000	3.778807	0.000000	0.000000	0.000000	-0.167218	0.079183	-0.516987	0.000000	0.000000	3.000000	52.000000	0.000000
21344.510114	0.002628	0.565071	0.116260	70.960327	60.703976	123.805199	3.291247	0.000000	3.764000	0.000000	0.000000	0.000000	-0.174473	0.060740	-0.532404	0.000000	0.000000	3.000000	52.000000	0.000000
21344.513447	0.002628	0.565071	0.116260	70.960327	60.703976	123.805199	3.291247	0.000000	3.764000	0.000000	0.000000	0.000000	-0.174473	0.060740	-0.532404	0.000000	0.000000	3.000000	52.000000	0.000000
21344.516781	0.002628	0.565071	0.116260	70.960327	60.703976	123.805199	3.291247	0.000000	3.764000	0.000000	0.000000	0.000000	-0.174473	0.060740	-0.532404	0.000000	0.000000	3.000000	52.000000	0.000000
21344.520114	0.002023	0.565274	0.114422	70.950638	60.163422	123.367615	3.308938	0.000000	3.748457	0.000000	0.000000	0.000000	-0.181619	0.061063	-0.551463	0.000000	0.000000	3.000000	52.000000	0.000000
21344.523447	0.002023	0.565274	0.114422	70.950638	60.163422	123.367615	3.308938	0.000000	3.748457	0.000000	0.000000	0.000000	-0.181619	0.061063	-0.551463	0.000000	0.000000	3.000000	52.000000	0.000000
21344.526781	0.002023	0.565274	0.114422	70.950638	60.163422	123.367615	3.308938	0.000000	3.748457	0.000000	0.000000	0.000000	-0.181619	0.061063	-0.551463	0.000000	0.000000	3.000000	52.000000	0.000000
21344.530114	0.001476	0.565474	0.112580	70.938278	59.602566	122.902809	3.327545	0.000000	3.731949	0.000000	0.000000	0.000000	-0.164241	0.059855	-0.552743	0.000000	0.000000	3.000000	52.000000	0.000000
21344.533447	0.001476	0.565474	0.112580	70.938278	59.602566	122.902809	3.327545	0.000000	3.731949	0.000000	0.000000	0.000000	-0.164241	0.059855	-0.552743	0.000000	0.000000	3.000000	52.000000	0.000000
21344.536781	0.001476	0.565474	0.112580	70.938278	59.602566	122.902809	3.327545	0.000000	3.731949	0.000000	0.000000	0.000000	-0.164241	0.059855	-0.552743	0.000000	0.000000	3.000000	52.000000	0.000000
21344.540114	0.000905	0.565746	0.110797	70.906807	58.852119	122.197701	3.347627	0.000000	3.713945	0.000000	0.000000	0.000000	-0.171249	0.081634	-0.534680	0.000000	0.000000	3.000000	52.000000	0.000000
21344.543447	0.000905	0.565746	0.110797	70.906807	58.852119	122.197701	3.347627	0.000000	3.713945	0.000000	0.000000	0.000000	-0.171249	0.081634	-0.534680	0.000000	0.000000	3.000000	52.000000	0.000000
21344.546781	0.000905	0.565746	0.110797	70.906807	58.852119	122.197701	3.347627	0.000000	3.713945	0.000000	0.000000	0.000000	-0.171249	0.081634	-0.534680	0.000000	0.000000	3.000000	52.000000	0.000000
21344.550114	0.000364	0.566109	0.109092	70.846573	57.850735	121.145782	3.366648	0.000000	3.696712	0.000000	0.000000	0.000000	-0.162105	0.109045	-0.511729	0.000000	0.000000	3.000000	52.000000	0.000000
21344.553447	0.000364	0.566109	0.109092	70.846573	57.850735	121.145782	3.366648	0.000000	3.696712	0.000000	0.000000	0.000000	-0.162105	0.109045	-0.511729	0.000000	0.000000	3.000000	52.000000	0.000000
21344.556781	0.000364	0.566109	0.109092	70.846573	57.850735	121.145782	3.366648	0.000000	3.696712	0.000000	0.000000	0.000000	-0.162105	0.109045	-0.511729	0.000000	0.000000	3.000000	52.000000	0.000000
21344.560114	-0.000146	0.566533	0.107469	70.755020	56.618317	119.806084	3.385284	0.000000	3.679653	0.000000	0.000000	0.000000	-0.153099	0.127153	-0.486863	0.000000	0.000000	3.000000	52.000000	0.000000
21344.563447	-0.000146	0.566533	0.107469	70.755020	56.618317	119.806084	3.385284	0.000000	3.679653	0.000000	0.000000	0.000000	-0.153099	0.127153	-0.486863	0.000000	0.000000	3.000000	52.000000	0.000000
21344.566781	-0.000146	0.566533	0.107469	70.755020	56.618317	119.806084	3.385284	0.000000	3.679653	0.000000	0.000000	0.000000	-0.153099	0.127153	-0.486863	0.000000	0.000000	3.000000	52.000000	0.000000
21344.570114	-0.000653	0.566960	0.105881	70.645721	55.315506	118.454636	3.403384	0.000000	3.662920	0.000000	0.000000	0.000000	-0.152233	0.128062	-0.476366	0.000000	0.000000	3.000000	52.000000	0.000000
21344.573447	-0.000653	0.566960	0.105881	70.645721	55.315506	118.454636	3.403384	0.000000	3.662920	0.000000	0.000000	0.000000	-0.152233	0.128062	-0.476366	0.000000	0.000000	3.000000	52.000000	0.000000
21344.576781	-0.000653	0.566960	0.105881	70.645721	55.315506	118.454636	3.403384	0.000000	3.662920	0.000000	0.000000	0.000000	-0.152233	0.128062	-0.476366	0.000000	0.000000	3.000000	52.000000	0.000000
21344.580114	-0.001131	0.567394	0.104268	70.530739	54.061619	117.266266	3.421232	0.000000	3.646254	0.000000	0.000000	0.000000	-0.143363	0.130238	-0.483906	0.000000	0.000000	3.000000	52.000000	0.000000
21344.583447	-0.001131	0.567394	0.104268	70.530739	54.061619	117.266266	3.421232	0.000000	3.646254	0.000000	0.000000	0.000000	-0.143363	0.130238	-0.483906	0.000000	0.000000	3.000000	52.000000	0.000000
21344.586781	-0.001131	0.567394	0.104268	70.530739	54.061619	117.266266	3.421232	0.000000	3.646254	0.000000	0.000000	0.000000	-0.143363	0.130238	-0.483906	0.000000	0.000000	3.000000	52.000000	0.000000
21344.590114	-0.001580	0.567763	0.102664	70.425308	52.943172	116.269997	3.440349	0.000000	3.628223	0.000000	0.000000	0.000000	-0.134571	0.110549	-0.481180	0.000000	0.000000	3.000000	52.000000	0.000000
21344.593447	-0.001580	0.567763	0.102664	70.425308	52.943172	116.269997	3.440349	0.000000	3.628223	0.000000	0.000000	0.000000	-0.134571	0.110549	-0.481180	0.000000	0.000000	3.000000	52.000000	0.000000
21344.596781	-0.001580	0.567763	0.102664	70.425308	52.943172	116.269997	3.440349	0.000000	3.628223	0.000000	0.000000	0.000000	-0.134571	0.110549	-0.481180	0.000000	0.000000	3.000000	52.000000	0.000000
21344.600114	-0.002079	0.568089	0.101025	70.332962	51.966763	115.414833	3.460148	0.000000	3.609345	0.000000	0.000000	0.000000	-0.149656	0.097913	-0.491804	0.000000	0.000000	3.000000	52.000000	0.000000
21344.603447	-0.002079	0.568089	0.101025	70.332962	51.966763	115.414833	3.460148	0.000000	3.609345	0.000000	0.000000	0.000000	-0.149656	0.097913	-0.491804	0.000000	0.000000	3.000000	52.000000	0.000000
21344.606781	-0.002079	0.568089	0.101025	70.332962	51.966763	115.414833	3.460148	0.000000	3.609345	0.000000	0.000000	0.000000	-0.149656	0.097913	-0.491804	0.000000	0.000000	3.000000	52.000000	0.000000
21344.610114	-0.002575	0.568331	0.099378	70.255333	51.141758	114.705978	3.479961	0.000000	3.590246	0.000000	0.000000	0.000000	-0.148760	0.072705	-0.493930	0.000000	0.000000	3.000000	52.000000	0.000000
21344.613447	-0.002575	0.568331	0.099378	70.255333	51.141758	114.705978	3.479961	0.000000	3.590246	0.000000	0.000000	0.000000	-0.148760	0.072705	-0.493930	0.000000	0.000000	3.000000	52.000000	0.000000
21344.616781	-0.002575	0.568331	0.099378	70.255333	51.141758	114.705978	3.479961	0.000000	3.590246	0.000000	0.000000	0.000000	-0.148760	0.072705	-0.493930	0.000000	0.000000	3.000000	52.000000	0.000000
21344.620114	-0.003067	0.568562	0.097690	70.191994	50.495575	114.181389	3.500283	0.000000	3.570438	0.000000	0.000000	0.000000	-0.147801	0.069305	-0.506377	0.000000	0.000000	3.000000	52.000000	0.000000
21344.623447	-0.003067	0.568562	0.097690	70.191994	50.495575	114.181389	3.500283	0.000000	3.570438	0.000000	0.000000	0.000000	-0.147801	0.069305	-0.506377	0.000000	0.000000	3.000000	52.000000	0.000000
21344.626781	-0.003067	0.568562	0.097690	70.191994	50.495575	114.181389	3.500283	0.000000	3.570438	0.000000	0.000000	0.000000	-0.147801	0.069305	-0.506377	0.000000	0.000000	3.000000	52.000000	0.000000
21344.630114	-0.003557	0.568778	0.096021	70.114342	50.003750	113.832130	3.521748	0.000000	3.549266	0.000000	0.000000	0.000000	-0.146926	0.064798	-0.500627	0.000000	0.000000	3.000000	52.000000	0.000000
21344.633447	-0.003557	0.568778	0.096021	70.114342	50.003750	113.832130	3.521748	0.000000	3.549266	0.000000	0.000000	0.000000	-0.146926	0.064798	-0.500627	0.000000	0.000000	3.000000	52.000000	0.000000
21344.636781	-0.003557	0.568778	0.096021	70.114342	50.003750	113.832130	3.521748	0.000000	3.549266	0.000000	0.000000	0.000000	-0.146926	0.064798	-0.500627	0.000000	0.000000	3.000000	52.000000	0.000000
21344.640114	-0.004044	0.569037	0.094421	70.042618	49.616180	113.562744	3.543270	0.000000	3.527781	0.000000	0.000000	0.000000	-0.146175	0.077449	-0.480219	0.000000	0.000000	3.000000	52.000000	0.000000
21344.643447	-0.004044	0.569037	0.094421	70.042618	49.616180	113.562744	3.543270	0.000000	3.527781	0.000000	0.000000	0.000000	-0.146175	0.077449	-0.480219	0.000000	0.000000	3.000000	52.000000	0.000000
21344.646781	-0.004044	0.569037	0.094421	70.042618	49.616180	113.562744	3.543270	0.000000	3.527781	0.000000	0.000000	0.000000	-0.146175	0.077449	-0.480219	0.000000	0.000000	3.000000	52.000000	0.000000
21344.650114	-0.004477	0.569318	0.092872	70.020737	49.298252	113.240585	3.563926	0.000000	3.506912	0.000000	0.000000	0.000000	-0.129772	0.084417	-0.464470	0.000000	0.000000	3.000000	52.000000	0.000000
21344.653447	-0.004477	0.569318	0.092872	70.020737	49.298252	113.240585	3.563926	0.000000	3.506912	0.000000	0.000000	0.000000	-0.129772	0.084417	-0.464470	0.000000	0.000000	3.000000	52.000000	0.000000
21344.656781	-0.004477	0.569318	0.092872	70.020737	49.298252	113.240585	3.563926	0.000000	3.506912	0.000000	0.000000	0.000000	-0.129772	0.084417	-0.464470	0.000000	0.000000	3.000000	52.000000	0.000000
21344.660114	-0.004908	0.569582	0.091405	70.016457	49.086018	112.928276	3.584924	0.000000	3.485444	0.000000	0.000000	0.000000	-0.129241	0.079118	-0.440187	0.000000	0.000000	3.000000	52.000000	0.000000
21344.663447	-0.004908	0.569582	0.091405	70.016457	49.086018	112.928276	3.584924	0.000000	3.485444	0.000000	0.000000	0.000000	-0.129241	0.079118	-0.440187	0.000000	0.000000	3.000000	52.000000	0.000000
21344.666781	-0.004908	0.569582	0.091405	70.016457	49.086018	112.928276	3.584924	0.000000	3.485444	0.000000	0.000000	0.000000	-0.129241	0.079118	-0.440187	0.000000	0.000000	3.000000	52.000000	0.000000
21344.670114	-0.005363	0.569828	0.090019	70.027878	48.985680	112.678429	3.604730	0.000000	3.464957	0.000000	0.000000	0.000000	-0.136564	0.073986	-0.415877	0.000000	0.000000	3.000000	52.000000	0.000000
21344.673447	-0.005363	0.569828	0.090019	70.027878	48.985680	112.678429	3.604730	0.000000	3.464957	0.000000	0.000000	0.000000	-0.136564	0.073986	-0.415877	0.000000	0.000000	3.000000	52.000000	0.000000
21344.676781	-0.005363	0.569828	0.090019	70.027878	48.985680	112.678429	3.604730	0.000000	3.464957	0.000000	0.000000	0.000000	-0.136564	0.073986	-0.415877	0.000000	0.000000	3.000000	52.000000	0.000000
21344.680114	-0.005945	0.570012	0.088641	70.050865	48.955872	112.568893	3.622825	0.000000	3.446033	0.000000	0.000000	0.000000	-0.174754	0.055218	-0.413237	0.000000	0.000000	3.000000	52.000000	0.000000
21344.683447	-0.005945	0.570012	0.088641	70.050865	48.955872	112.568893	3.622825	0.000000	3.446033	0.000000	0.000000	0.000000	-0.174754	0.055218	-0.413237	0.000000	0.000000	3.000000	52.000000	0.000000
21344.686781	-0.005945	0.570012	0.088641	70.050865	48.955872	112.568893	3.622825	0.000000	3.446033	0.000000	0.000000	0.000000	-0.174754	0.055218	-0.413237	0.000000	0.000000	3.000000	52.000000	0.000000
21344.690114	-0.006629	0.570180	0.087344	70.084244	48.989849	112.638451	3.638693	0.000000	3.429273	0.000000	0.000000	0.000000	-0.205168	0.050390	-0.389163	0.000000	0.000000	3.000000	52.000000	0.000000
21344.693447	-0.006629	0.570180	0.087344	70.084244	48.989849	112.638451	3.638693	0.000000	3.429273	0.000000	0.000000	0.000000	-0.205168	0.050390	-0.389163	0.000000	0.000000	3.000000	52.000000	0.000000
21344.696781	-0.006629	0.570180	0.087344	70.084244	48.989849	112.638451	3.638693	0.000000	3.429273	0.000000	0.000000	0.000000	-0.205168	0.050390	-0.389163	0.000000	0.000000	3.000000	52.000000	0.000000
21344.700114	-0.007336	0.570276	0.086079	70.112625	49.042164	112.728897	3.651407	0.000000	3.415731	0.000000	0.000000	0.000000	-0.212045	0.028657	-0.379511	0.000000	0.000000	3.000000	52.000000	0.000000
21344.703447	-0.007336	0.570276	0.086079	70.112625	49.042164	112.728897	3.651407	0.000000	3.415731	0.000000	0.000000	0.000000	-0.212045	0.028657	-0.379511	0.000000	0.000000	3.000000	52.000000	0.000000
21344.706781	-0.007336	0.570276	0.086079	70.112625	49.042164	112.728897	3.651407	0.000000	3.415731	0.000000	0.000000	0.000000	-0.212045	0.028657	-0.379511	0.000000	0.000000	3.000000	52.000000	0.000000
21344.710114	-0.008117	0.570378	0.084850	70.115448	49.117016	112.723076	3.663295	0.000000	3.402980	0.000000	0.000000	0.000000	-0.234364	0.030553	-0.368880	0.000000	0.000000	3.000000	52.000000	0.000000
21344.713447	-0.008117	0.570378	0.084850	70.115448	49.117016	112.723076	3.663295	0.000000	3.402980	0.000000	0.000000	0.000000	-0.234364	0.030553	-0.368880	0.000000	0.000000	3.000000	52.000000	0.000000
21344.716781	-0.008117	0.570378	0.084850	70.115448	49.117016	112.723076	3.663295	0.000000	3.402980	0.000000	0.000000	0.000000	-0.234364	0.030553	-0.368880	0.000000	0.000000	3.000000	52.000000	0.000000
21344.720114	-0.008947	0.570467	0.083639	70.091270	49.217957	112.599632	3.673324	0.000000	3.392152	0.000000	0.000000	0.000000	-0.248792	0.026782	-0.363099	0.000000	0.000000	3.000000	52.000000	0.000000
21344.723447	-0.008947	0.570467	0.083639	70.091270	49.217957	112.599632	3.673324	0.000000	3.392152	0.000000	0.000000	0.000000	-0.248792	0.026782	-0.363099	0.000000	0.000000	3.000000	52.000000	0.000000
21344.726781	-0.008947	0.570467	0.083639	70.091270	49.217957	112.599632	3.673324	0.000000	3.392152	0.000000	0.000000	0.000000	-0.248792	0.026782	-0.363099	0.000000	0.000000	3.000000	52.000000	0.000000
21344.730114	-0.009824	0.570563	0.082464	70.044106	49.319675	112.474747	3.682271	0.000000	3.382437	0.000000	0.000000	0.000000	-0.263236	0.028762	-0.352438	0.000000	0.000000	3.000000	52.000000	0.000000
21344.733447	-0.009824	0.570563	0.082464	70.044106	49.319675	112.474747	3.682271	0.000000	3.382437	0.000000	0.000000	0.000000	-0.263236	0.028762	-0.352438	0.000000	0.000000	3.000000	52.000000	0.000000
21344.736781	-0.009824	0.570563	0.082464	70.044106	49.319675	112.474747	3.682271	0.000000	3.382437	0.000000	0.000000	0.000000	-0.263236	0.028762	-0.352438	0.000000	0.000000	3.000000	52.000000	0.000000
21344.740114	-0.010724	0.570617	0.081315	69.976509	49.379288	112.381416	3.689780	0.000000	3.374245	0.000000	0.000000	0.000000	-0.269906	0.016268	-0.344731	0.000000	0.000000	3.000000	52.000000	0.000000
21344.743447	-0.010724	0.570617	0.081315	69.976509	49.379288	112.381416	3.689780	0.000000	3.374245	0.000000	0.000000	0.000000	-0.269906	0.016268	-0.344731	0.000000	0.000000	3.000000	52.000000	0.000000
21344.746781	-0.010724	0.570617	0.081315	69.976509	49.379288	112.381416	3.689780	0.000000	3.374245	0.000000	0.000000	0.000000	-0.269906	0.016268	-0.344731	0.000000	0.000000	3.000000	52.000000	0.000000
21344.750114	-0.011774	0.570649	0.080206	69.904434	49.340034	112.309860	3.696502	0.000000	3.366879	0.000000	0.000000	0.000000	-0.314941	0.009499	-0.332936	0.000000	0.000000	3.000000	52.000000	0.000000
21344.753447	-0.011774	0.570649	0.080206	69.904434	49.340034	112.309860	3.696502	0.000000	3.366879	0.000000	0.000000	0.000000	-0.314941	0.009499	-0.332936	0.000000	0.000000	3.000000	52.000000	0.000000
21344.756781	-0.011774	0.570649	0.080206	69.904434	49.340034	112.309860	3.696502	0.000000	3.366879	0.000000	0.000000	0.000000	-0.314941	0.009499	-0.332936	0.000000	0.000000	3.000000	52.000000	0.000000
21344.760114	-0.012921	0.570669	0.079113	69.824120	49.257923	112.221611	3.699707	0.000000	3.363358	0.000000	0.000000	0.000000	-0.344331	0.005992	-0.327800	0.000000	0.000000	3.000000	52.000000	0.000000
21344.763447	-0.012921	0.570669	0.079113	69.824120	49.257923	112.221611	3.699707	0.000000	3.363358	0.000000	0.000000	0.000000	-0.344331	0.005992	-0.327800	0.000000	0.000000	3.000000	52.000000	0.000000
21344.766781	-0.012921	0.570669	0.079113	69.824120	49.257923	112.221611	3.699707	0.000000	3.363358	0.000000	0.000000	0.000000	-0.344331	0.005992	-0.327800	0.000000	0.000000	3.000000	52.000000	0.000000
21344.770114	-0.014169	0.570664	0.078121	69.698608	49.230770	112.147331	3.700747	0.000000	3.362211	0.000000	0.000000	0.000000	-0.374248	-0.001298	-0.297499	0.000000	0.000000	3.000000	52.000000	0.000000
21344.773447	-0.014169	0.570664	0.078121	69.698608	49.230770	112.147331	3.700747	0.000000	3.362211	0.000000	0.000000	0.000000	-0.374248	-0.001298	-0.297499	0.000000	0.000000	3.000000	52.000000	0.000000
21344.776781	-0.014169	0.570664	0.078121	69.698608	49.230770	112.147331	3.700747	0.000000	3.362211	0.000000	0.000000	0.000000	-0.374248	-0.001298	-0.297499	0.000000	0.000000	3.000000	52.000000	0.000000
21344.780114	-0.015514	0.570649	0.077146	69.514931	49.356377	112.233215	3.697708	0.000000	3.365555	0.000000	0.000000	0.000000	-0.403485	-0.004681	-0.292684	0.000000	0.000000	3.000000	52.000000	0.000000
21344.783447	-0.015514	0.570649	0.077146	69.514931	49.356377	112.233215	3.697708	0.000000	3.365555	0.000000	0.000000	0.000000	-0.403485	-0.004681	-0.292684	0.000000	0.000000	3.000000	52.000000	0.000000
21344.786781	-0.015514	0.570649	0.077146	69.514931	49.356377	112.233215	3.697708	0.000000	3.365555	0.000000	0.000000	0.000000	-0.403485	-0.004681	-0.292684	0.000000	0.000000	3.000000	52.000000	0.000000
21344.790114	-0.016956	0.570593	0.076192	69.264221	49.603870	112.484520	3.692297	0.000000	3.371490	0.000000	0.000000	0.000000	-0.432663	-0.016786	-0.286228	0.000000	0.000000	3.000000	52.000000	0.000000
21344.793447	-0.016956	0.570593	0.076192	69.264221	49.603870	112.484520	3.692297	0.000000	3.371490	0.000000	0.000000	0.000000	-0.432663	-0.016786	-0.286228	0.000000	0.000000	3.000000	52.000000	0.000000
21344.796781	-0.016956	0.570593	0.076192	69.264221	49.603870	112.484520	3.692297	0.000000	3.371490	0.000000	0.000000	0.000000	-0.432663	-0.016786	-0.286228	0.000000	0.000000	3.000000	52.000000	0.000000
21344.800114	-0.018494	0.570518	0.075213	68.964653	49.880039	112.788208	3.684271	0.000000	3.380258	0.000000	0.000000	0.000000	-0.461271	-0.022591	-0.293624	0.000000	0.000000	3.000000	52.000000	0.000000
21344.803447	-0.018494	0.570518	0.075213	68.964653	49.880039	112.788208	3.684271	0.000000	3.380258	0.000000	0.000000	0.000000	-0.461271	-0.022591	-0.293624	0.000000	0.000000	3.000000	52.000000	0.000000
21344.806781	-0.018494	0.570518	0.075213	68.964653	49.880039	112.788208	3.684271	0.000000	3.380258	0.000000	0.000000	0.000000	-0.461271	-0.022591	-0.293624	0.000000	0.000000	3.000000	52.000000	0.000000
21344.810114	-0.020128	0.570421	0.074270	68.647957	50.135906	113.001389	3.674555	0.000000	3.390817	0.000000	0.000000	0.000000	-0.490366	-0.028974	-0.282696	0.000000	0.000000	3.000000	52.000000	0.000000
21344.813447	-0.020128	0.570421	0.074270	68.647957	50.135906	113.001389	3.674555	0.000000	3.390817	0.000000	0.000000	0.000000	-0.490366	-0.028974	-0.282696	0.000000	0.000000	3.000000	52.000000	0.000000
21344.816781	-0.020128	0.570421	0.074270	68.647957	50.135906	113.001389	3.674555	0.000000	3.390817	0.000000	0.000000	0.000000	-0.490366	-0.028974	-0.282696	0.000000	0.000000	3.000000	52.000000	0.000000
21344.820114	-0.021807	0.570295	0.073327	68.350410	50.356529	113.026207	3.661596	0.000000	3.404808	0.000000	0.000000	0.000000	-0.503827	-0.037818	-0.283185	0.000000	0.000000	3.000000	52.000000	0.000000
21344.823447	-0.021807	0.570295	0.073327	68.350410	50.356529	113.026207	3.661596	0.000000	3.404808	0.000000	0.000000	0.000000	-0.503827	-0.037818	-0.283185	0.000000	0.000000	3.000000	52.000000	0.000000
21344.826781	-0.021807	0.570295	0.073327	68.350410	50.356529	113.026207	3.661596	0.000000	3.404808	0.000000	0.000000	0.000000	-0.503827	-0.037818	-0.283185	0.000000	0.000000	3.000000	52.000000	0.000000
21344.830114	-0.023583	0.570129	0.072401	68.120750	50.503071	113.031525	3.647196	0.000000	3.420228	0.000000	0.000000	0.000000	-0.532604	-0.049693	-0.277660	0.000000	0.000000	3.000000	52.000000	0.000000
21344.833447	-0.023583	0.570129	0.072401	68.120750	50.503071	113.031525	3.647196	0.000000	3.420228	0.000000	0.000000	0.000000	-0.532604	-0.049693	-0.277660	0.000000	0.000000	3.000000	52.000000	0.000000
21344.836781	-0.023583	0.570129	0.072401	68.120750	50.503071	113.031525	3.647196	0.000000	3.420228	0.000000	0.000000	0.000000	-0.532604	-0.049693	-0.277660	0.000000	0.000000	3.000000	52.000000	0.000000
21344.840114	-0.025454	0.569953	0.071487	67.966194	50.574383	113.002266	3.629626	0.000000	3.438868	0.000000	0.000000	0.000000	-0.561215	-0.052827	-0.274279	0.000000	0.000000	3.000000	52.000000	0.000000
21344.843447	-0.025454	0.569953	0.071487	67.966194	50.574383	113.002266	3.629626	0.000000	3.438868	0.000000	0.000000	0.000000	-0.561215	-0.052827	-0.274279	0.000000	0.000000	3.000000	52.000000	0.000000
21344.846781	-0.025454	0.569953	0.071487	67.966194	50.574383	113.002266	3.629626	0.000000	3.438868	0.000000	0.000000	0.000000	-0.561215	-0.052827	-0.274279	0.000000	0.000000	3.000000	52.000000	0.000000
21344.850114	-0.025454	0.569953	0.071487	67.831284	50.615639	112.812233	3.608819	0.000000	3.460698	0.000000	0.000000	0.000000	-0.561215	-0.052827	-0.274279	0.000000	0.000000	3.000000	52.000000	0.000000
21344.853447	-0.027517	0.569740	0.070522	67.831284	50.615639	112.812233	3.608819	0.000000	3.460698	0.000000	0.000000	0.000000	-0.618924	-0.064055	-0.289559	0.000000	0.000000	3.000000	52.000000	0.000000
21344.856781	-0.027517	0.569740	0.070522	67.831284	50.615639	112.812233	3.608819	0.000000	3.460698	0.000000	0.000000	0.000000	-0.618924	-0.064055	-0.289559	0.000000	0.000000	3.000000	52.000000	0.000000
21344.860114	-0.029257	0.569502	0.069735	67.727806	50.643021	112.604500	3.583699	0.000000	3.486704	0.000000	0.000000	0.000000	-0.522033	-0.071306	-0.235816	0.000000	0.000000	3.000000	52.000000	0.000000
21344.863447	-0.029257	0.569502	0.069735	67.727806	50.643021	112.604500	3.583699	0.000000	3.486704	0.000000	0.000000	0.000000	-0.522033	-0.071306	-0.235816	0.000000	0.000000	3.000000	52.000000	0.000000
21344.866781	-0.029257	0.569502	0.069735	67.727806	50.643021	112.604500	3.583699	0.000000	3.486704	0.000000	0.000000	0.000000	-0.522033	-0.071306	-0.235816	0.000000	0.000000	3.000000	52.000000	0.000000
21344.870114	-0.031263	0.569237	0.068871	67.618645	50.669952	112.244759	3.537163	0.000000	3.486775	0.000000	0.000000	0.000000	-0.601947	-0.079352	-0.259397	0.000000	0.000000	3.000000	52.000000	0.000000
21344.873447	-0.031263	0.569237	0.068871	67.618645	50.669952	112.244759	3.537163	0.000000	3.486775	0.000000	0.000000	0.000000	-0.601947	-0.079352	-0.259397	0.000000	0.000000	3.000000	52.000000	0.000000
21344.876781	-0.031263	0.569237	0.068871	67.618645	50.669952	112.244759	3.537163	0.000000	3.486775	0.000000	0.000000	0.000000	-0.601947	-0.079352	-0.259397	0.000000	0.000000	3.000000	52.000000	0.000000
21344.880114	-0.033363	0.568897	0.067987	67.499573	50.697918	112.004738	3.436838	0.000000	3.443542	0.000000	0.000000	0.000000	-0.629879	-0.102131	-0.265135	0.000000	0.000000	3.000000	52.000000	0.000000
21344.883447	-0.033363	0.568897	0.067987	67.499573	50.697918	112.004738	3.436838	0.000000	3.443542	0.000000	0.000000	0.000000	-0.629879	-0.102131	-0.265135	0.000000	0.000000	3.000000	52.000000	0.000000
21344.886781	-0.033363	0.568897	0.067987	67.499573	50.697918	112.004738	3.436838	0.000000	3.443542	0.000000	0.000000	0.000000	-0.629879	-0.102131	-0.265135	0.000000	0.000000	3.000000	52.000000	0.000000
21344.890114	-0.035430	0.568586	0.067090	67.357445	50.732105	111.945602	3.331858	0.000000	3.399353	0.000000	0.000000	0.000000	-0.620265	-0.093395	-0.269195	0.000000	0.000000	3.000000	52.000000	0.000000
21344.893447	-0.035430	0.568586	0.067090	67.357445	50.732105	111.945602	3.331858	0.000000	3.399353	0.000000	0.000000	0.000000	-0.620265	-0.093395	-0.269195	0.000000	0.000000	3.000000	52.000000	0.000000
21344.896781	-0.035430	0.568586	0.067090	67.357445	50.732105	111.945602	3.331858	0.000000	3.399353	0.000000	0.000000	0.000000	-0.620265	-0.093395	-0.269195	0.000000	0.000000	3.000000	52.000000	0.000000
21344.900114	-0.037493	0.568265	0.066206	67.202400	50.777496	111.833633	3.228481	0.000000	3.354487	0.000000	0.000000	0.000000	-0.618728	-0.096350	-0.265029	0.000000	0.000000	3.000000	52.000000	0.000000
21344.903447	-0.037493	0.568265	0.066206	67.202400	50.777496	111.833633	3.228481	0.000000	3.354487	0.000000	0.000000	0.000000	-0.618728	-0.096350	-0.265029	0.000000	0.000000	3.000000	52.000000	0.000000
21344.906781	-0.037493	0.568265	0.066206	67.202400	50.777496	111.833633	3.228481	0.000000	3.354487	0.000000	0.000000	0.000000	-0.618728	-0.096350	-0.265029	0.000000	0.000000	3.000000	52.000000	0.000000
21344.910114	-0.039547	0.567925	0.065297	67.046623	50.816563	111.675911	3.125360	0.000000	3.310316	0.000000	0.000000	0.000000	-0.616367	-0.101812	-0.272701	0.000000	0.000000	3.000000	52.000000	0.000000
21344.913447	-0.039547	0.567925	0.065297	67.046623	50.816563	111.675911	3.125360	0.000000	3.310316	0.000000	0.000000	0.000000	-0.616367	-0.101812	-0.272701	0.000000	0.000000	3.000000	52.000000	0.000000
21344.916781	-0.039547	0.567925	0.065297	67.046623	50.816563	111.675911	3.125360	0.000000	3.310316	0.000000	0.000000	0.000000	-0.616367	-0.101812	-0.272701	0.000000	0.000000	3.000000	52.000000	0.000000
21344.920114	-0.041662	0.567551	0.064278	66.906380	50.849529	111.503212	3.022632	0.000000	3.264866	0.000000	0.000000	0.000000	-0.634318	-0.112257	-0.305872	0.000000	0.000000	3.000000	52.000000	0.000000
21344.923447	-0.041662	0.567551	0.064278	66.906380	50.849529	111.503212	3.022632	0.000000	3.264866	0.000000	0.000000	0.000000	-0.634318	-0.112257	-0.305872	0.000000	0.000000	3.000000	52.000000	0.000000
21344.926781	-0.041662	0.567551	0.064278	66.906380	50.849529	111.503212	3.022632	0.000000	3.264866	0.000000	0.000000	0.000000	-0.634318	-0.112257	-0.305872	0.000000	0.000000	3.000000	52.000000	0.000000
21344.930114	-0.043843	0.567149	0.063248	66.780296	50.872623	111.366821	2.916912	0.000000	3.213887	0.000000	0.000000	0.000000	-0.654331	-0.120683	-0.308803	0.000000	0.000000	3.000000	52.000000	0.000000
21344.933447	-0.043843	0.567149	0.063248	66.780296	50.872623	111.366821	2.916912	0.000000	3.213887	0.000000	0.000000	0.000000	-0.654331	-0.120683	-0.308803	0.000000	0.000000	3.000000	52.000000	0.000000
21344.936781	-0.043843	0.567149	0.063248	66.780296	50.872623	111.366821	2.916912	0.000000	3.213887	0.000000	0.000000	0.000000	-0.654331	-0.120683	-0.308803	0.000000	0.000000	3.000000	52.000000	0.000000
21344.940114	-0.046039	0.566700	0.062196	66.645706	50.907909	111.330032	2.807857	0.000000	3.162420	0.000000	0.000000	0.000000	-0.658976	-0.134602	-0.315751	0.000000	0.000000	3.000000	52.000000	0.000000
21344.943447	-0.046039	0.566700	0.062196	66.645706	50.907909	111.330032	2.807857	0.000000	3.162420	0.000000	0.000000	0.000000	-0.658976	-0.134602	-0.315751	0.000000	0.000000	3.000000	52.000000	0.000000
21344.946781	-0.046039	0.566700	0.062196	66.645706	50.907909	111.330032	2.807857	0.000000	3.162420	0.000000	0.000000	0.000000	-0.658976	-0.134602	-0.315751	0.000000	0.000000	3.000000	52.000000	0.000000
21344.950114	-0.048226	0.566234	0.061116	66.485199	50.949799	111.283981	2.698028	0.000000	3.109795	0.000000	0.000000	0.000000	-0.655970	-0.139901	-0.323914	0.000000	0.000000	3.000000	52.000000	0.000000
21344.953447	-0.048226	0.566234	0.061116	66.485199	50.949799	111.283981	2.698028	0.000000	3.109795	0.000000	0.000000	0.000000	-0.655970	-0.139901	-0.323914	0.000000	0.000000	3.000000	52.000000	0.000000
21344.956781	-0.048226	0.566234	0.061116	66.485199	50.949799	111.283981	2.698028	0.000000	3.109795	0.000000	0.000000	0.000000	-0.655970	-0.139901	-0.323914	0.000000	0.000000	3.000000	52.000000	0.000000
21344.960114	-0.050427	0.565721	0.060013	66.281898	51.014729	111.438896	2.588700	0.000000	3.055809	0.000000	0.000000	0.000000	-0.660413	-0.153678	-0.331032	0.000000	0.000000	3.000000	52.000000	0.000000
21344.963447	-0.050427	0.565721	0.060013	66.281898	51.014729	111.438896	2.588700	0.000000	3.055809	0.000000	0.000000	0.000000	-0.660413	-0.153678	-0.331032	0.000000	0.000000	3.000000	52.000000	0.000000
21344.966781	-0.050427	0.565721	0.060013	66.281898	51.014729	111.438896	2.588700	0.000000	3.055809	0.000000	0.000000	0.000000	-0.660413	-0.153678	-0.331032	0.000000	0.000000	3.000000	52.000000	0.000000
21344.970114	-0.052616	0.565202	0.058859	66.046577	51.087791	111.779663	2.478631	0.000000	3.000637	0.000000	0.000000	0.000000	-0.656520	-0.155919	-0.346117	0.000000	0.000000	3.000000	52.000000	0.000000
21344.973447	-0.052616	0.565202	0.058859	66.046577	51.087791	111.779663	2.478631	0.000000	3.000637	0.000000	0.000000	0.000000	-0.656520	-0.155919	-0.346117	0.000000	0.000000	3.000000	52.000000	0.000000
21344.976781	-0.052616	0.565202	0.058859	66.046577	51.087791	111.779663	2.478631	0.000000	3.000637	0.000000	0.000000	0.000000	-0.656520	-0.155919	-0.346117	0.000000	0.000000	3.000000	52.000000	0.000000
21344.980114	-0.052616	0.565202	0.058859	65.804146	51.152321	111.756660	2.369211	0.000000	2.942951	0.000000	0.000000	0.000000	-0.656520	-0.155919	-0.346117	0.000000	0.000000	3.000000	52.000000	0.000000
21344.983447	-0.055008	0.564610	0.057604	65.804146	51.152321	111.756660	2.369211	0.000000	2.942951	0.000000	0.000000	0.000000	-0.717536	-0.177551	-0.376645	0.000000	0.000000	3.000000	52.000000	0.000000
21344.986781	-0.055008	0.564610	0.057604	65.804146	51.152321	111.756660	2.369211	0.000000	2.942951	0.000000	0.000000	0.000000	-0.717536	-0.177551	-0.376645	0.000000	0.000000	3.000000	52.000000	0.000000
21344.990114	-0.056943	0.564127	0.056551	65.671310	51.172462	111.375755	2.249621	0.000000	2.880177	0.000000	0.000000	0.000000	-0.580705	-0.144861	-0.315748	0.000000	0.000000	3.000000	52.000000	0.000000
21344.993447	-0.056943	0.564127	0.056551	65.671310	51.172462	111.375755	2.249621	0.000000	2.880177	0.000000	0.000000	0.000000	-0.580705	-0.144861	-0.315748	0.000000	0.000000	3.000000	52.000000	0.000000
21344.996781	-0.056943	0.564127	0.056551	65.671310	51.172462	111.375755	2.249621	0.000000	2.880177	0.000000	0.000000	0.000000	-0.580705	-0.144861	-0.315748	0.000000	0.000000	3.000000	52.000000	0.000000
21345.000114	-0.059163	0.563570	0.055451	65.593430	51.170921	111.102013	2.152837	0.000000	2.827552	0.000000	0.000000	0.000000	-0.665857	-0.166978	-0.329982	0.000000	0.000000	3.000000	52.000000	0.000000
21345.003447	-0.059163	0.563570	0.055451	65.593430	51.170921	111.102013	2.152837	0.000000	2.827552	0.000000	0.000000	0.000000	-0.665857	-0.166978	-0.329982	0.000000	0.000000	3.000000	52.000000	0.000000
21345.006781	-0.059163	0.563570	0.055451	65.593430	51.170921	111.102013	2.152837	0.000000	2.827552	0.000000	0.000000	0.000000	-0.665857	-0.166978	-0.329982	0.000000	0.000000	3.000000	52.000000	0.000000
21345.010114	-0.061456	0.563031	0.054411	65.538361	51.129765	111.105736	2.041861	0.000000	2.772555	0.000000	0.000000	0.000000	-0.687899	-0.161739	-0.312028	0.000000	0.000000	3.000000	52.000000	0.000000
21345.013447	-0.061456	0.563031	0.054411	65.538361	51.129765	111.105736	2.041861	0.000000	2.772555	0.000000	0.000000	0.000000	-0.687899	-0.161739	-0.312028	0.000000	0.000000	3.000000	52.000000	0.000000
21345.016781	-0.061456	0.563031	0.054411	65.538361	51.129765	111.105736	2.041861	0.000000	2.772555	0.000000	0.000000	0.000000	-0.687899	-0.161739	-0.312028	0.000000	0.000000	3.000000	52.000000	0.000000
21345.020114	-0.063731	0.562518	0.053482	65.471199	51.083408	111.052605	1.927211	0.000000	2.720551	0.000000	0.000000	0.000000	-0.682532	-0.154048	-0.278762	0.000000	0.000000	3.000000	52.000000	0.000000
21345.023447	-0.063731	0.562518	0.053482	65.471199	51.083408	111.052605	1.927211	0.000000	2.720551	0.000000	0.000000	0.000000	-0.682532	-0.154048	-0.278762	0.000000	0.000000	3.000000	52.000000	0.000000
21345.026781	-0.063731	0.562518	0.053482	65.471199	51.083408	111.052605	1.927211	0.000000	2.720551	0.000000	0.000000	0.000000	-0.682532	-0.154048	-0.278762	0.000000	0.000000	3.000000	52.000000	0.000000
21345.030114	-0.066035	0.562040	0.052635	65.361282	51.017185	110.833420	1.813456	0.000000	2.674090	0.000000	0.000000	0.000000	-0.691329	-0.143445	-0.254049	0.000000	0.000000	3.000000	52.000000	0.000000
21345.033447	-0.066035	0.562040	0.052635	65.361282	51.017185	110.833420	1.813456	0.000000	2.674090	0.000000	0.000000	0.000000	-0.691329	-0.143445	-0.254049	0.000000	0.000000	3.000000	52.000000	0.000000
21345.036781	-0.066035	0.562040	0.052635	65.361282	51.017185	110.833420	1.813456	0.000000	2.674090	0.000000	0.000000	0.000000	-0.691329	-0.143445	-0.254049	0.000000	0.000000	3.000000	52.000000	0.000000
21345.040114	-0.068363	0.561570	0.051814	65.220726	50.945202	110.782326	1.698234	0.000000	2.631749	0.000000	0.000000	0.000000	-0.698197	-0.140790	-0.246441	0.000000	0.000000	3.000000	52.000000	0.000000
21345.043447	-0.068363	0.561570	0.051814	65.220726	50.945202	110.782326	1.698234	0.000000	2.631749	0.000000	0.000000	0.000000	-0.698197	-0.140790	-0.246441	0.000000	0.000000	3.000000	52.000000	0.000000
21345.046781	-0.068363	0.561570	0.051814	65.220726	50.945202	110.782326	1.698234	0.000000	2.631749	0.000000	0.000000	0.000000	-0.698197	-0.140790	-0.246441	0.000000	0.000000	3.000000	52.000000	0.000000
21345.050114	-0.070761	0.561138	0.051005	65.076530	50.849255	110.818367	1.581868	0.000000	2.590675	0.000000	0.000000	0.000000	-0.719427	-0.129722	-0.242617	0.000000	0.000000	3.000000	52.000000	0.000000
21345.053447	-0.070761	0.561138	0.051005	65.076530	50.849255	110.818367	1.581868	0.000000	2.590675	0.000000	0.000000	0.000000	-0.719427	-0.129722	-0.242617	0.000000	0.000000	3.000000	52.000000	0.000000
21345.056781	-0.070761	0.561138	0.051005	65.076530	50.849255	110.818367	1.581868	0.000000	2.590675	0.000000	0.000000	0.000000	-0.719427	-0.129722	-0.242617	0.000000	0.000000	3.000000	52.000000	0.000000
21345.060114	-0.073085	0.560742	0.050229	64.980614	50.742813	110.732964	1.461964	0.000000	2.550239	0.000000	0.000000	0.000000	-0.697332	-0.118700	-0.232813	0.000000	0.000000	3.000000	52.000000	0.000000
21345.063447	-0.073085	0.560742	0.050229	64.980614	50.742813	110.732964	1.461964	0.000000	2.550239	0.000000	0.000000	0.000000	-0.697332	-0.118700	-0.232813	0.000000	0.000000	3.000000	52.000000	0.000000
21345.066781	-0.073085	0.560742	0.050229	64.980614	50.742813	110.732964	1.461964	0.000000	2.550239	0.000000	0.000000	0.000000	-0.697332	-0.118700	-0.232813	0.000000	0.000000	3.000000	52.000000	0.000000
21345.070114	-0.075380	0.560347	0.049445	64.957291	50.612782	110.421547	1.345742	0.000000	2.511437	0.000000	0.000000	0.000000	-0.688374	-0.118582	-0.235080	0.000000	0.000000	3.000000	52.000000	0.000000
21345.073447	-0.075380	0.560347	0.049445	64.957291	50.612782	110.421547	1.345742	0.000000	2.511437	0.000000	0.000000	0.000000	-0.688374	-0.118582	-0.235080	0.000000	0.000000	3.000000	52.000000	0.000000
21345.076781	-0.075380	0.560347	0.049445	64.957291	50.612782	110.421547	1.345742	0.000000	2.511437	0.000000	0.000000	0.000000	-0.688374	-0.118582	-0.235080	0.000000	0.000000	3.000000	52.000000	0.000000
21345.080114	-0.075380	0.560347	0.049445	64.990105	50.466225	110.047539	1.231013	0.000000	2.472257	0.000000	0.000000	0.000000	-0.688374	-0.118582	-0.235080	0.000000	0.000000	3.000000	52.000000	0.000000
21345.083447	-0.077806	0.559972	0.048583	64.990105	50.466225	110.047539	1.231013	0.000000	2.472257	0.000000	0.000000	0.000000	-0.727769	-0.112456	-0.258572	0.000000	0.000000	3.000000	52.000000	0.000000
21345.086781	-0.077806	0.559972	0.048583	64.990105	50.466225	110.047539	1.231013	0.000000	2.472257	0.000000	0.000000	0.000000	-0.727769	-0.112456	-0.258572	0.000000	0.000000	3.000000	52.000000	0.000000
21345.090114	-0.079735	0.559688	0.047874	65.018921	50.347050	109.779182	1.109718	0.000000	2.429161	0.000000	0.000000	0.000000	-0.578786	-0.085309	-0.212629	0.000000	0.000000	3.000000	52.000000	0.000000
21345.093447	-0.079735	0.559688	0.047874	65.018921	50.347050	109.779182	1.109718	0.000000	2.429161	0.000000	0.000000	0.000000	-0.578786	-0.085309	-0.212629	0.000000	0.000000	3.000000	52.000000	0.000000
21345.096781	-0.079735	0.559688	0.047874	65.018921	50.347050	109.779182	1.109718	0.000000	2.429161	0.000000	0.000000	0.000000	-0.578786	-0.085309	-0.212629	0.000000	0.000000	3.000000	52.000000	0.000000
21345.100114	-0.081842	0.559378	0.047070	65.049400	50.212723	109.533844	1.013254	0.000000	2.393723	0.000000	0.000000	0.000000	-0.632147	-0.093033	-0.241297	0.000000	0.000000	3.000000	52.000000	0.000000
21345.103447	-0.081842	0.559378	0.047070	65.049400	50.212723	109.533844	1.013254	0.000000	2.393723	0.000000	0.000000	0.000000	-0.632147	-0.093033	-0.241297	0.000000	0.000000	3.000000	52.000000	0.000000
21345.106781	-0.081842	0.559378	0.047070	65.049400	50.212723	109.533844	1.013254	0.000000	2.393723	0.000000	0.000000	0.000000	-0.632147	-0.093033	-0.241297	0.000000	0.000000	3.000000	52.000000	0.000000
21345.110114	-0.083974	0.559076	0.046292	65.076752	50.075813	109.292366	0.907896	0.000000	2.353507	0.000000	0.000000	0.000000	-0.639647	-0.090523	-0.233326	0.000000	0.000000	3.000000	52.000000	0.000000
21345.113447	-0.083974	0.559076	0.046292	65.076752	50.075813	109.292366	0.907896	0.000000	2.353507	0.000000	0.000000	0.000000	-0.639647	-0.090523	-0.233326	0.000000	0.000000	3.000000	52.000000	0.000000
21345.116781	-0.083974	0.559076	0.046292	65.076752	50.075813	109.292366	0.907896	0.000000	2.353507	0.000000	0.000000	0.000000	-0.639647	-0.090523	-0.233326	0.000000	0.000000	3.000000	52.000000	0.000000
21345.120114	-0.086076	0.558802	0.045504	65.096664	49.931423	108.949005	0.801288	0.000000	2.314620	0.000000	0.000000	0.000000	-0.630618	-0.082094	-0.236549	0.000000	0.000000	3.000000	52.000000	0.000000
21345.123447	-0.086076	0.558802	0.045504	65.096664	49.931423	108.949005	0.801288	0.000000	2.314620	0.000000	0.000000	0.000000	-0.630618	-0.082094	-0.236549	0.000000	0.000000	3.000000	52.000000	0.000000
21345.126781	-0.086076	0.558802	0.045504	65.096664	49.931423	108.949005	0.801288	0.000000	2.314620	0.000000	0.000000	0.000000	-0.630618	-0.082094	-0.236549	0.000000	0.000000	3.000000	52.000000	0.000000
21345.130114	-0.088156	0.558537	0.044750	65.089073	49.790291	108.507607	0.696185	0.000000	2.275195	0.000000	0.000000	0.000000	-0.623972	-0.079578	-0.226105	0.000000	0.000000	3.000000	52.000000	0.000000
21345.133447	-0.088156	0.558537	0.044750	65.089073	49.790291	108.507607	0.696185	0.000000	2.275195	0.000000	0.000000	0.000000	-0.623972	-0.079578	-0.226105	0.000000	0.000000	3.000000	52.000000	0.000000
21345.136781	-0.088156	0.558537	0.044750	65.089073	49.790291	108.507607	0.696185	0.000000	2.275195	0.000000	0.000000	0.000000	-0.623972	-0.079578	-0.226105	0.000000	0.000000	3.000000	52.000000	0.000000
21345.140114	-0.090207	0.558272	0.043992	65.049797	49.655727	108.189423	0.592190	0.000000	2.237511	0.000000	0.000000	0.000000	-0.615361	-0.079510	-0.227483	0.000000	0.000000	3.000000	52.000000	0.000000
21345.143447	-0.090207	0.558272	0.043992	65.049797	49.655727	108.189423	0.592190	0.000000	2.237511	0.000000	0.000000	0.000000	-0.615361	-0.079510	-0.227483	0.000000	0.000000	3.000000	52.000000	0.000000
21345.146781	-0.090207	0.558272	0.043992	65.049797	49.655727	108.189423	0.592190	0.000000	2.237511	0.000000	0.000000	0.000000	-0.615361	-0.079510	-0.227483	0.000000	0.000000	3.000000	52.000000	0.000000
21345.150114	-0.092181	0.558035	0.043233	65.011848	49.528519	108.012321	0.489630	0.000000	2.199597	0.000000	0.000000	0.000000	-0.592213	-0.071073	-0.227762	0.000000	0.000000	3.000000	52.000000	0.000000
21345.153447	-0.092181	0.558035	0.043233	65.011848	49.528519	108.012321	0.489630	0.000000	2.199597	0.000000	0.000000	0.000000	-0.592213	-0.071073	-0.227762	0.000000	0.000000	3.000000	52.000000	0.000000
21345.156781	-0.092181	0.558035	0.043233	65.011848	49.528519	108.012321	0.489630	0.000000	2.199597	0.000000	0.000000	0.000000	-0.592213	-0.071073	-0.227762	0.000000	0.000000	3.000000	52.000000	0.000000
21345.160114	-0.094068	0.557800	0.042417	64.990921	49.398304	107.762939	0.390927	0.000000	2.161636	0.000000	0.000000	0.000000	-0.565930	-0.070454	-0.244813	0.000000	0.000000	3.000000	52.000000	0.000000
21345.163447	-0.094068	0.557800	0.042417	64.990921	49.398304	107.762939	0.390927	0.000000	2.161636	0.000000	0.000000	0.000000	-0.565930	-0.070454	-0.244813	0.000000	0.000000	3.000000	52.000000	0.000000
21345.166781	-0.094068	0.557800	0.042417	64.990921	49.398304	107.762939	0.390927	0.000000	2.161636	0.000000	0.000000	0.000000	-0.565930	-0.070454	-0.244813	0.000000	0.000000	3.000000	52.000000	0.000000
21345.170114	-0.095929	0.557583	0.041615	64.991585	49.276924	107.492393	0.296606	0.000000	2.120834	0.000000	0.000000	0.000000	-0.558300	-0.065040	-0.240522	0.000000	0.000000	3.000000	52.000000	0.000000
21345.173447	-0.095929	0.557583	0.041615	64.991585	49.276924	107.492393	0.296606	0.000000	2.120834	0.000000	0.000000	0.000000	-0.558300	-0.065040	-0.240522	0.000000	0.000000	3.000000	52.000000	0.000000
21345.176781	-0.095929	0.557583	0.041615	64.991585	49.276924	107.492393	0.296606	0.000000	2.120834	0.000000	0.000000	0.000000	-0.558300	-0.065040	-0.240522	0.000000	0.000000	3.000000	52.000000	0.000000
21345.180114	-0.097840	0.557375	0.040836	64.991943	49.140850	107.436424	0.203556	0.000000	2.080747	0.000000	0.000000	0.000000	-0.573361	-0.062591	-0.233566	0.000000	0.000000	3.000000	52.000000	0.000000
21345.183447	-0.097840	0.557375	0.040836	64.991943	49.140850	107.436424	0.203556	0.000000	2.080747	0.000000	0.000000	0.000000	-0.573361	-0.062591	-0.233566	0.000000	0.000000	3.000000	52.000000	0.000000
21345.186781	-0.097840	0.557375	0.040836	64.991943	49.140850	107.436424	0.203556	0.000000	2.080747	0.000000	0.000000	0.000000	-0.573361	-0.062591	-0.233566	0.000000	0.000000	3.000000	52.000000	0.000000
21345.190114	-0.099782	0.557192	0.040102	64.984810	48.985310	107.445198	0.107996	0.000000	2.041820	0.000000	0.000000	0.000000	-0.582441	-0.054791	-0.220214	0.000000	0.000000	3.000000	52.000000	0.000000
21345.193447	-0.099782	0.557192	0.040102	64.984810	48.985310	107.445198	0.107996	0.000000	2.041820	0.000000	0.000000	0.000000	-0.582441	-0.054791	-0.220214	0.000000	0.000000	3.000000	52.000000	0.000000
21345.196781	-0.099782	0.557192	0.040102	64.984810	48.985310	107.445198	0.107996	0.000000	2.041820	0.000000	0.000000	0.000000	-0.582441	-0.054791	-0.220214	0.000000	0.000000	3.000000	52.000000	0.000000
21345.200114	-0.101801	0.557035	0.039403	64.965919	48.816078	107.173386	0.010922	0.000000	2.005117	0.000000	0.000000	0.000000	-0.605833	-0.047006	-0.209854	0.000000	0.000000	3.000000	52.000000	0.000000
21345.203447	-0.101801	0.557035	0.039403	64.965919	48.816078	107.173386	0.010922	0.000000	2.005117	0.000000	0.000000	0.000000	-0.605833	-0.047006	-0.209854	0.000000	0.000000	3.000000	52.000000	0.000000
21345.206781	-0.101801	0.557035	0.039403	64.965919	48.816078	107.173386	0.010922	0.000000	2.005117	0.000000	0.000000	0.000000	-0.605833	-0.047006	-0.209854	0.000000	0.000000	3.000000	52.000000	0.000000
21345.210114	-0.103853	0.556877	0.038752	64.918129	48.637672	106.620415	-0.090050	0.000000	1.970142	0.000000	0.000000	0.000000	-0.615558	-0.047566	-0.195210	0.000000	0.000000	3.000000	52.000000	0.000000
21345.213447	-0.103853	0.556877	0.038752	64.918129	48.637672	106.620415	-0.090050	0.000000	1.970142	0.000000	0.000000	0.000000	-0.615558	-0.047566	-0.195210	0.000000	0.000000	3.000000	52.000000	0.000000
21345.216781	-0.103853	0.556877	0.038752	64.918129	48.637672	106.620415	-0.090050	0.000000	1.970142	0.000000	0.000000	0.000000	-0.615558	-0.047566	-0.195210	0.000000	0.000000	3.000000	52.000000	0.000000
21345.220114	-0.105958	0.556699	0.038128	64.841545	48.455494	106.033470	-0.192643	0.000000	1.937607	0.000000	0.000000	0.000000	-0.631432	-0.053432	-0.187333	0.000000	0.000000	3.000000	52.000000	0.000000
21345.223447	-0.105958	0.556699	0.038128	64.841545	48.455494	106.033470	-0.192643	0.000000	1.937607	0.000000	0.000000	0.000000	-0.631432	-0.053432	-0.187333	0.000000	0.000000	3.000000	52.000000	0.000000
21345.226781	-0.105958	0.556699	0.038128	64.841545	48.455494	106.033470	-0.192643	0.000000	1.937607	0.000000	0.000000	0.000000	-0.631432	-0.053432	-0.187333	0.000000	0.000000	3.000000	52.000000	0.000000
21345.230114	-0.108148	0.556531	0.037451	64.728996	48.263927	105.716637	-0.297882	0.000000	1.906384	0.000000	0.000000	0.000000	-0.657099	-0.050466	-0.202922	0.000000	0.000000	3.000000	52.000000	0.000000
21345.233447	-0.108148	0.556531	0.037451	64.728996	48.263927	105.716637	-0.297882	0.000000	1.906384	0.000000	0.000000	0.000000	-0.657099	-0.050466	-0.202922	0.000000	0.000000	3.000000	52.000000	0.000000
21345.236781	-0.108148	0.556531	0.037451	64.728996	48.263927	105.716637	-0.297882	0.000000	1.906384	0.000000	0.000000	0.000000	-0.657099	-0.050466	-0.202922	0.000000	0.000000	3.000000	52.000000	0.000000
21345.240114	-0.110379	0.556317	0.036743	64.561981	48.088089	105.467506	-0.407398	0.000000	1.872564	0.000000	0.000000	0.000000	-0.669184	-0.064073	-0.212545	0.000000	0.000000	3.000000	52.000000	0.000000
21345.243447	-0.110379	0.556317	0.036743	64.561981	48.088089	105.467506	-0.407398	0.000000	1.872564	0.000000	0.000000	0.000000	-0.669184	-0.064073	-0.212545	0.000000	0.000000	3.000000	52.000000	0.000000
21345.246781	-0.110379	0.556317	0.036743	64.561981	48.088089	105.467506	-0.407398	0.000000	1.872564	0.000000	0.000000	0.000000	-0.669184	-0.064073	-0.212545	0.000000	0.000000	3.000000	52.000000	0.000000
21345.250114	-0.112644	0.556068	0.035979	64.359070	47.911259	105.042381	-0.518929	0.000000	1.837140	0.000000	0.000000	0.000000	-0.679610	-0.074675	-0.229073	0.000000	0.000000	3.000000	52.000000	0.000000
21345.253447	-0.112644	0.556068	0.035979	64.359070	47.911259	105.042381	-0.518929	0.000000	1.837140	0.000000	0.000000	0.000000	-0.679610	-0.074675	-0.229073	0.000000	0.000000	3.000000	52.000000	0.000000
21345.256781	-0.112644	0.556068	0.035979	64.359070	47.911259	105.042381	-0.518929	0.000000	1.837140	0.000000	0.000000	0.000000	-0.679610	-0.074675	-0.229073	0.000000	0.000000	3.000000	52.000000	0.000000
21345.260114	-0.114916	0.555766	0.035148	64.146172	47.736389	104.594765	-0.632197	0.000000	1.798961	0.000000	0.000000	0.000000	-0.681595	-0.090621	-0.249270	0.000000	0.000000	3.000000	52.000000	0.000000
21345.263447	-0.114916	0.555766	0.035148	64.146172	47.736389	104.594765	-0.632197	0.000000	1.798961	0.000000	0.000000	0.000000	-0.681595	-0.090621	-0.249270	0.000000	0.000000	3.000000	52.000000	0.000000
21345.266781	-0.114916	0.555766	0.035148	64.146172	47.736389	104.594765	-0.632197	0.000000	1.798961	0.000000	0.000000	0.000000	-0.681595	-0.090621	-0.249270	0.000000	0.000000	3.000000	52.000000	0.000000
21345.270114	-0.117276	0.555464	0.034284	63.914669	47.557232	104.254517	-0.745796	0.000000	1.757416	0.000000	0.000000	0.000000	-0.707969	-0.090525	-0.259165	0.000000	0.000000	3.000000	52.000000	0.000000
21345.273447	-0.117276	0.555464	0.034284	63.914669	47.557232	104.254517	-0.745796	0.000000	1.757416	0.000000	0.000000	0.000000	-0.707969	-0.090525	-0.259165	0.000000	0.000000	3.000000	52.000000	0.000000
21345.276781	-0.117276	0.555464	0.034284	63.914669	47.557232	104.254517	-0.745796	0.000000	1.757416	0.000000	0.000000	0.000000	-0.707969	-0.090525	-0.259165	0.000000	0.000000	3.000000	52.000000	0.000000
21345.280114	-0.119720	0.555117	0.033374	63.648544	47.361168	104.096039	-0.863791	0.000000	1.714222	0.000000	0.000000	0.000000	-0.733305	-0.104051	-0.273021	0.000000	0.000000	3.000000	52.000000	0.000000
21345.283447	-0.119720	0.555117	0.033374	63.648544	47.361168	104.096039	-0.863791	0.000000	1.714222	0.000000	0.000000	0.000000	-0.733305	-0.104051	-0.273021	0.000000	0.000000	3.000000	52.000000	0.000000
21345.286781	-0.119720	0.555117	0.033374	63.648544	47.361168	104.096039	-0.863791	0.000000	1.714222	0.000000	0.000000	0.000000	-0.733305	-0.104051	-0.273021	0.000000	0.000000	3.000000	52.000000	0.000000
21345.290114	-0.122249	0.554759	0.032518	63.352169	47.149315	103.944962	-0.986008	0.000000	1.668718	0.000000	0.000000	0.000000	-0.758606	-0.107500	-0.256820	0.000000	0.000000	3.000000	52.000000	0.000000
21345.293447	-0.122249	0.554759	0.032518	63.352169	47.149315	103.944962	-0.986008	0.000000	1.668718	0.000000	0.000000	0.000000	-0.758606	-0.107500	-0.256820	0.000000	0.000000	3.000000	52.000000	0.000000
21345.296781	-0.122249	0.554759	0.032518	63.352169	47.149315	103.944962	-0.986008	0.000000	1.668718	0.000000	0.000000	0.000000	-0.758606	-0.107500	-0.256820	0.000000	0.000000	3.000000	52.000000	0.000000
21345.300114	-0.124833	0.554427	0.031693	63.058556	46.919395	103.616402	-1.112443	0.000000	1.625915	0.000000	0.000000	0.000000	-0.775117	-0.099753	-0.247454	0.000000	0.000000	3.000000	52.000000	0.000000
21345.303447	-0.124833	0.554427	0.031693	63.058556	46.919395	103.616402	-1.112443	0.000000	1.625915	0.000000	0.000000	0.000000	-0.775117	-0.099753	-0.247454	0.000000	0.000000	3.000000	52.000000	0.000000
21345.306781	-0.124833	0.554427	0.031693	63.058556	46.919395	103.616402	-1.112443	0.000000	1.625915	0.000000	0.000000	0.000000	-0.775117	-0.099753	-0.247454	0.000000	0.000000	3.000000	52.000000	0.000000
21345.310114	-0.127463	0.554084	0.030865	62.773449	46.670006	103.263931	-1.241629	0.000000	1.584673	0.000000	0.000000	0.000000	-0.789137	-0.102660	-0.248589	0.000000	0.000000	3.000000	52.000000	0.000000
21345.313447	-0.127463	0.554084	0.030865	62.773449	46.670006	103.263931	-1.241629	0.000000	1.584673	0.000000	0.000000	0.000000	-0.789137	-0.102660	-0.248589	0.000000	0.000000	3.000000	52.000000	0.000000
21345.316781	-0.127463	0.554084	0.030865	62.773449	46.670006	103.263931	-1.241629	0.000000	1.584673	0.000000	0.000000	0.000000	-0.789137	-0.102660	-0.248589	0.000000	0.000000	3.000000	52.000000	0.000000
21345.320114	-0.130122	0.553750	0.030055	62.504181	46.410480	103.070869	-1.373152	0.000000	1.543241	0.000000	0.000000	0.000000	-0.797598	-0.100272	-0.242994	0.000000	0.000000	3.000000	52.000000	0.000000
21345.323447	-0.130122	0.553750	0.030055	62.504181	46.410480	103.070869	-1.373152	0.000000	1.543241	0.000000	0.000000	0.000000	-0.797598	-0.100272	-0.242994	0.000000	0.000000	3.000000	52.000000	0.000000
21345.326781	-0.130122	0.553750	0.030055	62.504181	46.410480	103.070869	-1.373152	0.000000	1.543241	0.000000	0.000000	0.000000	-0.797598	-0.100272	-0.242994	0.000000	0.000000	3.000000	52.000000	0.000000
21345.330114	-0.132774	0.553444	0.029225	62.281574	46.180168	102.928482	-1.506085	0.000000	1.502742	0.000000	0.000000	0.000000	-0.795647	-0.091967	-0.248930	0.000000	0.000000	3.000000	52.000000	0.000000
21345.333447	-0.132774	0.553444	0.029225	62.281574	46.180168	102.928482	-1.506085	0.000000	1.502742	0.000000	0.000000	0.000000	-0.795647	-0.091967	-0.248930	0.000000	0.000000	3.000000	52.000000	0.000000
21345.336781	-0.132774	0.553444	0.029225	62.281574	46.180168	102.928482	-1.506085	0.000000	1.502742	0.000000	0.000000	0.000000	-0.795647	-0.091967	-0.248930	0.000000	0.000000	3.000000	52.000000	0.000000
21345.340114	-0.135362	0.553157	0.028349	62.123631	46.124489	102.798119	-1.638693	0.000000	1.461254	0.000000	0.000000	0.000000	-0.776551	-0.085971	-0.262717	0.000000	0.000000	3.000000	52.000000	0.000000
21345.343447	-0.135362	0.553157	0.028349	62.123631	46.124489	102.798119	-1.638693	0.000000	1.461254	0.000000	0.000000	0.000000	-0.776551	-0.085971	-0.262717	0.000000	0.000000	3.000000	52.000000	0.000000
21345.346781	-0.135362	0.553157	0.028349	62.123631	46.124489	102.798119	-1.638693	0.000000	1.461254	0.000000	0.000000	0.000000	-0.776551	-0.085971	-0.262717	0.000000	0.000000	3.000000	52.000000	0.000000
21345.350114	-0.137885	0.552918	0.027424	62.012928	46.276840	102.760796	-1.768119	0.000000	1.417468	0.000000	0.000000	0.000000	-0.756855	-0.071719	-0.277715	0.000000	0.000000	3.000000	52.000000	0.000000
21345.353447	-0.137885	0.552918	0.027424	62.012928	46.276840	102.760796	-1.768119	0.000000	1.417468	0.000000	0.000000	0.000000	-0.756855	-0.071719	-0.277715	0.000000	0.000000	3.000000	52.000000	0.000000
21345.356781	-0.137885	0.552918	0.027424	62.012928	46.276840	102.760796	-1.768119	0.000000	1.417468	0.000000	0.000000	0.000000	-0.756855	-0.071719	-0.277715	0.000000	0.000000	3.000000	52.000000	0.000000
21345.360114	-0.140258	0.552689	0.026503	61.920959	46.535736	102.877869	-1.894261	0.000000	1.371182	0.000000	0.000000	0.000000	-0.711794	-0.068698	-0.276307	0.000000	0.000000	3.000000	52.000000	0.000000
21345.363447	-0.140258	0.552689	0.026503	61.920959	46.535736	102.877869	-1.894261	0.000000	1.371182	0.000000	0.000000	0.000000	-0.711794	-0.068698	-0.276307	0.000000	0.000000	3.000000	52.000000	0.000000
21345.366781	-0.140258	0.552689	0.026503	61.920959	46.535736	102.877869	-1.894261	0.000000	1.371182	0.000000	0.000000	0.000000	-0.711794	-0.068698	-0.276307	0.000000	0.000000	3.000000	52.000000	0.000000
21345.370114	-0.142607	0.552478	0.025594	61.827187	46.759552	102.992912	-2.012894	0.000000	1.325131	0.000000	0.000000	0.000000	-0.704679	-0.063389	-0.272704	0.000000	0.000000	3.000000	52.000000	0.000000
21345.373447	-0.142607	0.552478	0.025594	61.827187	46.759552	102.992912	-2.012894	0.000000	1.325131	0.000000	0.000000	0.000000	-0.704679	-0.063389	-0.272704	0.000000	0.000000	3.000000	52.000000	0.000000
21345.376781	-0.142607	0.552478	0.025594	61.827187	46.759552	102.992912	-2.012894	0.000000	1.325131	0.000000	0.000000	0.000000	-0.704679	-0.063389	-0.272704	0.000000	0.000000	3.000000	52.000000	0.000000
21345.380114	-0.142607	0.552478	0.025594	61.736996	46.898575	103.028900	-2.130341	0.000000	1.279680	0.000000	0.000000	0.000000	-0.704679	-0.063389	-0.272704	0.000000	0.000000	3.000000	52.000000	0.000000
21345.383447	-0.145236	0.552259	0.024545	61.736996	46.898575	103.028900	-2.130341	0.000000	1.279680	0.000000	0.000000	0.000000	-0.788672	-0.065624	-0.314705	0.000000	0.000000	3.000000	52.000000	0.000000
21345.386781	-0.145236	0.552259	0.024545	61.736996	46.898575	103.028900	-2.130341	0.000000	1.279680	0.000000	0.000000	0.000000	-0.788672	-0.065624	-0.314705	0.000000	0.000000	3.000000	52.000000	0.000000
21345.390114	-0.147457	0.552075	0.023641	61.686409	46.952854	103.001968	-2.261786	0.000000	1.227229	0.000000	0.000000	0.000000	-0.666367	-0.055041	-0.271010	0.000000	0.000000	3.000000	52.000000	0.000000
21345.393447	-0.147457	0.552075	0.023641	61.686409	46.952854	103.001968	-2.261786	0.000000	1.227229	0.000000	0.000000	0.000000	-0.666367	-0.055041	-0.271010	0.000000	0.000000	3.000000	52.000000	0.000000
21345.396781	-0.147457	0.552075	0.023641	61.686409	46.952854	103.001968	-2.261786	0.000000	1.227229	0.000000	0.000000	0.000000	-0.666367	-0.055041	-0.271010	0.000000	0.000000	3.000000	52.000000	0.000000
21345.400114	-0.149911	0.551884	0.022610	61.635189	46.906815	102.828629	-2.372847	0.000000	1.182061	0.000000	0.000000	0.000000	-0.736302	-0.057314	-0.309229	0.000000	0.000000	3.000000	52.000000	0.000000
21345.403447	-0.149911	0.551884	0.022610	61.635189	46.906815	102.828629	-2.372847	0.000000	1.182061	0.000000	0.000000	0.000000	-0.736302	-0.057314	-0.309229	0.000000	0.000000	3.000000	52.000000	0.000000
21345.406781	-0.149911	0.551884	0.022610	61.635189	46.906815	102.828629	-2.372847	0.000000	1.182061	0.000000	0.000000	0.000000	-0.736302	-0.057314	-0.309229	0.000000	0.000000	3.000000	52.000000	0.000000
21345.410114	-0.149911	0.551884	0.022610	61.545612	46.759811	102.388046	-2.495564	0.000000	1.130522	0.000000	0.000000	0.000000	-0.736302	-0.057314	-0.309229	0.000000	0.000000	3.000000	52.000000	0.000000
21345.413447	-0.152595	0.551713	0.021444	61.545612	46.759811	102.388046	-2.495564	0.000000	1.130522	0.000000	0.000000	0.000000	-0.805069	-0.051347	-0.350019	0.000000	0.000000	3.000000	52.000000	0.000000
21345.416781	-0.152595	0.551713	0.021444	61.545612	46.759811	102.388046	-2.495564	0.000000	1.130522	0.000000	0.000000	0.000000	-0.805069	-0.051347	-0.350019	0.000000	0.000000	3.000000	52.000000	0.000000
21345.420114	-0.154731	0.551560	0.020455	61.432312	46.575260	101.843941	-2.629742	0.000000	1.072186	0.000000	0.000000	0.000000	-0.640938	-0.046025	-0.296504	0.000000	0.000000	3.000000	52.000000	0.000000
21345.423447	-0.154731	0.551560	0.020455	61.432312	46.575260	101.843941	-2.629742	0.000000	1.072186	0.000000	0.000000	0.000000	-0.640938	-0.046025	-0.296504	0.000000	0.000000	3.000000	52.000000	0.000000
21345.426781	-0.154731	0.551560	0.020455	61.432312	46.575260	101.843941	-2.629742	0.000000	1.072186	0.000000	0.000000	0.000000	-0.640938	-0.046025	-0.296504	0.000000	0.000000	3.000000	52.000000	0.000000
21345.430114	-0.157121	0.551399	0.019329	61.274017	46.321362	101.377113	-2.736565	0.000000	1.022769	0.000000	0.000000	0.000000	-0.716781	-0.048301	-0.337829	0.000000	0.000000	3.000000	52.000000	0.000000
21345.433447	-0.157121	0.551399	0.019329	61.274017	46.321362	101.377113	-2.736565	0.000000	1.022769	0.000000	0.000000	0.000000	-0.716781	-0.048301	-0.337829	0.000000	0.000000	3.000000	52.000000	0.000000
21345.436781	-0.157121	0.551399	0.019329	61.274017	46.321362	101.377113	-2.736565	0.000000	1.022769	0.000000	0.000000	0.000000	-0.716781	-0.048301	-0.337829	0.000000	0.000000	3.000000	52.000000	0.000000
21345.440114	-0.159495	0.551248	0.018169	61.083248	46.030098	101.093307	-2.856029	0.000000	0.966464	0.000000	0.000000	0.000000	-0.712318	-0.045304	-0.347973	0.000000	0.000000	3.000000	52.000000	0.000000
21345.443447	-0.159495	0.551248	0.018169	61.083248	46.030098	101.093307	-2.856029	0.000000	0.966464	0.000000	0.000000	0.000000	-0.712318	-0.045304	-0.347973	0.000000	0.000000	3.000000	52.000000	0.000000
21345.446781	-0.159495	0.551248	0.018169	61.083248	46.030098	101.093307	-2.856029	0.000000	0.966464	0.000000	0.000000	0.000000	-0.712318	-0.045304	-0.347973	0.000000	0.000000	3.000000	52.000000	0.000000
21345.450114	-0.161955	0.551112	0.017052	60.846500	45.720882	100.826057	-2.974748	0.000000	0.908468	0.000000	0.000000	0.000000	-0.738116	-0.040678	-0.335329	0.000000	0.000000	3.000000	52.000000	0.000000
21345.453447	-0.161955	0.551112	0.017052	60.846500	45.720882	100.826057	-2.974748	0.000000	0.908468	0.000000	0.000000	0.000000	-0.738116	-0.040678	-0.335329	0.000000	0.000000	3.000000	52.000000	0.000000
21345.456781	-0.161955	0.551112	0.017052	60.846500	45.720882	100.826057	-2.974748	0.000000	0.908468	0.000000	0.000000	0.000000	-0.738116	-0.040678	-0.335329	0.000000	0.000000	3.000000	52.000000	0.000000
21345.460114	-0.164390	0.550992	0.016014	60.565590	45.484871	100.636330	-3.097768	0.000000	0.852580	0.000000	0.000000	0.000000	-0.730434	-0.036088	-0.311382	0.000000	0.000000	3.000000	52.000000	0.000000
21345.463447	-0.164390	0.550992	0.016014	60.565590	45.484871	100.636330	-3.097768	0.000000	0.852580	0.000000	0.000000	0.000000	-0.730434	-0.036088	-0.311382	0.000000	0.000000	3.000000	52.000000	0.000000
21345.466781	-0.164390	0.550992	0.016014	60.565590	45.484871	100.636330	-3.097768	0.000000	0.852580	0.000000	0.000000	0.000000	-0.730434	-0.036088	-0.311382	0.000000	0.000000	3.000000	52.000000	0.000000
21345.470114	-0.166854	0.550879	0.014994	60.261368	45.471245	100.513306	-3.219507	0.000000	0.800683	0.000000	0.000000	0.000000	-0.739299	-0.033787	-0.305988	0.000000	0.000000	3.000000	52.000000	0.000000
21345.473447	-0.166854	0.550879	0.014994	60.261368	45.471245	100.513306	-3.219507	0.000000	0.800683	0.000000	0.000000	0.000000	-0.739299	-0.033787	-0.305988	0.000000	0.000000	3.000000	52.000000	0.000000
21345.476781	-0.166854	0.550879	0.014994	60.261368	45.471245	100.513306	-3.219507	0.000000	0.800683	0.000000	0.000000	0.000000	-0.739299	-0.033787	-0.305988	0.000000	0.000000	3.000000	52.000000	0.000000
21345.480114	-0.169324	0.550799	0.014062	59.976173	45.642845	100.378784	-3.342723	0.000000	0.749685	0.000000	0.000000	0.000000	-0.740810	-0.023959	-0.279375	0.000000	0.000000	3.000000	52.000000	0.000000
21345.483447	-0.169324	0.550799	0.014062	59.976173	45.642845	100.378784	-3.342723	0.000000	0.749685	0.000000	0.000000	0.000000	-0.740810	-0.023959	-0.279375	0.000000	0.000000	3.000000	52.000000	0.000000
21345.486781	-0.169324	0.550799	0.014062	59.976173	45.642845	100.378784	-3.342723	0.000000	0.749685	0.000000	0.000000	0.000000	-0.740810	-0.023959	-0.279375	0.000000	0.000000	3.000000	52.000000	0.000000
21345.490114	-0.171786	0.550745	0.013181	59.724323	45.907871	100.264015	-3.466191	0.000000	0.703123	0.000000	0.000000	0.000000	-0.738589	-0.016422	-0.264289	0.000000	0.000000	3.000000	52.000000	0.000000
21345.493447	-0.171786	0.550745	0.013181	59.724323	45.907871	100.264015	-3.466191	0.000000	0.703123	0.000000	0.000000	0.000000	-0.738589	-0.016422	-0.264289	0.000000	0.000000	3.000000	52.000000	0.000000
21345.496781	-0.171786	0.550745	0.013181	59.724323	45.907871	100.264015	-3.466191	0.000000	0.703123	0.000000	0.000000	0.000000	-0.738589	-0.016422	-0.264289	0.000000	0.000000	3.000000	52.000000	0.000000
21345.500114	-0.174172	0.550740	0.012439	59.491890	46.187096	100.094345	-3.589289	0.000000	0.659074	0.000000	0.000000	0.000000	-0.716005	-0.001344	-0.222774	0.000000	0.000000	3.000000	52.000000	0.000000
21345.503447	-0.174172	0.550740	0.012439	59.491890	46.187096	100.094345	-3.589289	0.000000	0.659074	0.000000	0.000000	0.000000	-0.716005	-0.001344	-0.222774	0.000000	0.000000	3.000000	52.000000	0.000000
21345.506781	-0.174172	0.550740	0.012439	59.491890	46.187096	100.094345	-3.589289	0.000000	0.659074	0.000000	0.000000	0.000000	-0.716005	-0.001344	-0.222774	0.000000	0.000000	3.000000	52.000000	0.000000
21345.510114	-0.176502	0.550768	0.011811	59.267689	46.429924	99.999771	-3.708624	0.000000	0.621945	0.000000	0.000000	0.000000	-0.698852	0.008438	-0.188456	0.000000	0.000000	3.000000	52.000000	0.000000
21345.513447	-0.176502	0.550768	0.011811	59.267689	46.429924	99.999771	-3.708624	0.000000	0.621945	0.000000	0.000000	0.000000	-0.698852	0.008438	-0.188456	0.000000	0.000000	3.000000	52.000000	0.000000
21345.516781	-0.176502	0.550768	0.011811	59.267689	46.429924	99.999771	-3.708624	0.000000	0.621945	0.000000	0.000000	0.000000	-0.698852	0.008438	-0.188456	0.000000	0.000000	3.000000	52.000000	0.000000
21345.520114	-0.178751	0.550859	0.011233	59.022255	46.700993	100.027718	-3.825099	0.000000	0.590536	0.000000	0.000000	0.000000	-0.674824	0.027171	-0.173192	0.000000	0.000000	3.000000	52.000000	0.000000
21345.523447	-0.178751	0.550859	0.011233	59.022255	46.700993	100.027718	-3.825099	0.000000	0.590536	0.000000	0.000000	0.000000	-0.674824	0.027171	-0.173192	0.000000	0.000000	3.000000	52.000000	0.000000
21345.526781	-0.178751	0.550859	0.011233	59.022255	46.700993	100.027718	-3.825099	0.000000	0.590536	0.000000	0.000000	0.000000	-0.674824	0.027171	-0.173192	0.000000	0.000000	3.000000	52.000000	0.000000
21345.530114	-0.180858	0.550959	0.010675	58.788231	46.992088	100.071754	-3.937571	0.000000	0.561671	0.000000	0.000000	0.000000	-0.631886	0.030131	-0.167403	0.000000	0.000000	3.000000	52.000000	0.000000
21345.533447	-0.180858	0.550959	0.010675	58.788231	46.992088	100.071754	-3.937571	0.000000	0.561671	0.000000	0.000000	0.000000	-0.631886	0.030131	-0.167403	0.000000	0.000000	3.000000	52.000000	0.000000
21345.536781	-0.180858	0.550959	0.010675	58.788231	46.992088	100.071754	-3.937571	0.000000	0.561671	0.000000	0.000000	0.000000	-0.631886	0.030131	-0.167403	0.000000	0.000000	3.000000	52.000000	0.000000
21345.540114	-0.182750	0.551025	0.010153	58.611813	47.239525	99.952377	-4.042885	0.000000	0.533770	0.000000	0.000000	0.000000	-0.567643	0.019648	-0.156773	0.000000	0.000000	3.000000	52.000000	0.000000
21345.543447	-0.182750	0.551025	0.010153	58.611813	47.239525	99.952377	-4.042885	0.000000	0.533770	0.000000	0.000000	0.000000	-0.567643	0.019648	-0.156773	0.000000	0.000000	3.000000	52.000000	0.000000
21345.546781	-0.182750	0.551025	0.010153	58.611813	47.239525	99.952377	-4.042885	0.000000	0.533770	0.000000	0.000000	0.000000	-0.567643	0.019648	-0.156773	0.000000	0.000000	3.000000	52.000000	0.000000
21345.550114	-0.184535	0.551135	0.009678	58.476830	47.440701	99.762848	-4.137493	0.000000	0.507641	0.000000	0.000000	0.000000	-0.535399	0.033138	-0.142401	0.000000	0.000000	3.000000	52.000000	0.000000
21345.553447	-0.184535	0.551135	0.009678	58.476830	47.440701	99.762848	-4.137493	0.000000	0.507641	0.000000	0.000000	0.000000	-0.535399	0.033138	-0.142401	0.000000	0.000000	3.000000	52.000000	0.000000
21345.556781	-0.184535	0.551135	0.009678	58.476830	47.440701	99.762848	-4.137493	0.000000	0.507641	0.000000	0.000000	0.000000	-0.535399	0.033138	-0.142401	0.000000	0.000000	3.000000	52.000000	0.000000
21345.560114	-0.186125	0.551263	0.009293	58.397190	47.575844	99.547768	-4.226726	0.000000	0.483908	0.000000	0.000000	0.000000	-0.477272	0.038420	-0.115636	0.000000	0.000000	3.000000	52.000000	0.000000
21345.563447	-0.186125	0.551263	0.009293	58.397190	47.575844	99.547768	-4.226726	0.000000	0.483908	0.000000	0.000000	0.000000	-0.477272	0.038420	-0.115636	0.000000	0.000000	3.000000	52.000000	0.000000
21345.566781	-0.186125	0.551263	0.009293	58.397190	47.575844	99.547768	-4.226726	0.000000	0.483908	0.000000	0.000000	0.000000	-0.477272	0.038420	-0.115636	0.000000	0.000000	3.000000	52.000000	0.000000
21345.570114	-0.187528	0.551454	0.009010	58.344318	47.659874	99.253159	-4.306272	0.000000	0.464635	0.000000	0.000000	0.000000	-0.420758	0.057176	-0.084771	0.000000	0.000000	3.000000	52.000000	0.000000
21345.573447	-0.187528	0.551454	0.009010	58.344318	47.659874	99.253159	-4.306272	0.000000	0.464635	0.000000	0.000000	0.000000	-0.420758	0.057176	-0.084771	0.000000	0.000000	3.000000	52.000000	0.000000
21345.576781	-0.187528	0.551454	0.009010	58.344318	47.659874	99.253159	-4.306272	0.000000	0.464635	0.000000	0.000000	0.000000	-0.420758	0.057176	-0.084771	0.000000	0.000000	3.000000	52.000000	0.000000
21345.580114	-0.188703	0.551752	0.008862	58.296970	47.679955	98.933868	-4.376398	0.000000	0.450507	0.000000	0.000000	0.000000	-0.352551	0.089512	-0.044544	0.000000	0.000000	3.000000	52.000000	0.000000
21345.583447	-0.188703	0.551752	0.008862	58.296970	47.679955	98.933868	-4.376398	0.000000	0.450507	0.000000	0.000000	0.000000	-0.352551	0.089512	-0.044544	0.000000	0.000000	3.000000	52.000000	0.000000
21345.586781	-0.188703	0.551752	0.008862	58.296970	47.679955	98.933868	-4.376398	0.000000	0.450507	0.000000	0.000000	0.000000	-0.352551	0.089512	-0.044544	0.000000	0.000000	3.000000	52.000000	0.000000
21345.590114	-0.188703	0.551752	0.008862	58.260204	47.622467	98.537415	-4.435156	0.000000	0.443083	0.000000	0.000000	0.000000	-0.352551	0.089512	-0.044544	0.000000	0.000000	3.000000	52.000000	0.000000
21345.593447	-0.189594	0.552124	0.008834	58.260204	47.622467	98.537415	-4.435156	0.000000	0.443083	0.000000	0.000000	0.000000	-0.267175	0.111362	-0.008326	0.000000	0.000000	3.000000	52.000000	0.000000
21345.596781	-0.189594	0.552124	0.008834	58.260204	47.622467	98.537415	-4.435156	0.000000	0.443083	0.000000	0.000000	0.000000	-0.267175	0.111362	-0.008326	0.000000	0.000000	3.000000	52.000000	0.000000
21345.600114	-0.190233	0.552505	0.008882	58.238571	47.495934	97.972969	-4.479685	0.000000	0.441695	0.000000	0.000000	0.000000	-0.191657	0.114456	0.014516	0.000000	0.000000	3.000000	52.000000	0.000000
21345.603447	-0.190233	0.552505	0.008882	58.238571	47.495934	97.972969	-4.479685	0.000000	0.441695	0.000000	0.000000	0.000000	-0.191657	0.114456	0.014516	0.000000	0.000000	3.000000	52.000000	0.000000
21345.606781	-0.190233	0.552505	0.008882	58.238571	47.495934	97.972969	-4.479685	0.000000	0.441695	0.000000	0.000000	0.000000	-0.191657	0.114456	0.014516	0.000000	0.000000	3.000000	52.000000	0.000000
21345.610114	-0.190670	0.552915	0.009006	58.241886	47.301781	97.305458	-4.511628	0.000000	0.444114	0.000000	0.000000	0.000000	-0.131373	0.122825	0.037151	0.000000	0.000000	3.000000	52.000000	0.000000
21345.613447	-0.190670	0.552915	0.009006	58.241886	47.301781	97.305458	-4.511628	0.000000	0.444114	0.000000	0.000000	0.000000	-0.131373	0.122825	0.037151	0.000000	0.000000	3.000000	52.000000	0.000000
21345.616781	-0.190670	0.552915	0.009006	58.241886	47.301781	97.305458	-4.511628	0.000000	0.444114	0.000000	0.000000	0.000000	-0.131373	0.122825	0.037151	0.000000	0.000000	3.000000	52.000000	0.000000
21345.620114	-0.190916	0.553342	0.009227	58.315521	46.842972	96.552528	-4.533524	0.000000	0.450306	0.000000	0.000000	0.000000	-0.073644	0.128226	0.066305	0.000000	0.000000	3.000000	52.000000	0.000000
21345.623447	-0.190916	0.553342	0.009227	58.315521	46.842972	96.552528	-4.533524	0.000000	0.450306	0.000000	0.000000	0.000000	-0.073644	0.128226	0.066305	0.000000	0.000000	3.000000	52.000000	0.000000
21345.626781	-0.190916	0.553342	0.009227	58.315521	46.842972	96.552528	-4.533524	0.000000	0.450306	0.000000	0.000000	0.000000	-0.073644	0.128226	0.066305	0.000000	0.000000	3.000000	52.000000	0.000000
21345.630114	-0.190916	0.553342	0.009227	58.489697	45.866615	95.521759	-4.545798	0.000000	0.461357	0.000000	0.000000	0.000000	-0.073644	0.128226	0.066305	0.000000	0.000000	3.000000	52.000000	0.000000
21345.633447	-0.191083	0.553758	0.009573	58.489697	45.866615	95.521759	-4.545798	0.000000	0.461357	0.000000	0.000000	0.000000	-0.050230	0.124767	0.103757	0.000000	0.000000	3.000000	52.000000	0.000000
21345.636781	-0.191083	0.553758	0.009573	58.489697	45.866615	95.521759	-4.545798	0.000000	0.461357	0.000000	0.000000	0.000000	-0.050230	0.124767	0.103757	0.000000	0.000000	3.000000	52.000000	0.000000
21345.640114	-0.191140	0.554200	0.010027	58.726704	44.525688	94.188522	-4.554169	0.000000	0.478650	0.000000	0.000000	0.000000	-0.016879	0.132577	0.136110	0.000000	0.000000	3.000000	52.000000	0.000000
21345.643447	-0.191140	0.554200	0.010027	58.726704	44.525688	94.188522	-4.554169	0.000000	0.478650	0.000000	0.000000	0.000000	-0.016879	0.132577	0.136110	0.000000	0.000000	3.000000	52.000000	0.000000
21345.646781	-0.191140	0.554200	0.010027	58.726704	44.525688	94.188522	-4.554169	0.000000	0.478650	0.000000	0.000000	0.000000	-0.016879	0.132577	0.136110	0.000000	0.000000	3.000000	52.000000	0.000000
21345.650114	-0.191140	0.554200	0.010027	59.011894	43.069092	92.668091	-4.556983	0.000000	0.501335	0.000000	0.000000	0.000000	-0.016879	0.132577	0.136110	0.000000	0.000000	3.000000	52.000000	0.000000
21345.653447	-0.191051	0.554605	0.010570	59.011894	43.069092	92.668091	-4.556983	0.000000	0.501335	0.000000	0.000000	0.000000	0.026671	0.121494	0.162858	0.000000	0.000000	3.000000	52.000000	0.000000
21345.656781	-0.191051	0.554605	0.010570	59.011894	43.069092	92.668091	-4.556983	0.000000	0.501335	0.000000	0.000000	0.000000	0.026671	0.121494	0.162858	0.000000	0.000000	3.000000	52.000000	0.000000
21345.660114	-0.190805	0.555010	0.011175	59.295692	41.658127	91.139153	-4.552537	0.000000	0.528478	0.000000	0.000000	0.000000	0.073586	0.121663	0.181746	0.000000	0.000000	3.000000	52.000000	0.000000
21345.663447	-0.190805	0.555010	0.011175	59.295692	41.658127	91.139153	-4.552537	0.000000	0.528478	0.000000	0.000000	0.000000	0.073586	0.121663	0.181746	0.000000	0.000000	3.000000	52.000000	0.000000
21345.666781	-0.190805	0.555010	0.011175	59.295692	41.658127	91.139153	-4.552537	0.000000	0.528478	0.000000	0.000000	0.000000	0.073586	0.121663	0.181746	0.000000	0.000000	3.000000	52.000000	0.000000
21345.670114	-0.190805	0.555010	0.011175	59.568199	40.324600	89.627243	-4.540273	0.000000	0.558769	0.000000	0.000000	0.000000	0.073586	0.121663	0.181746	0.000000	0.000000	3.000000	52.000000	0.000000
21345.673447	-0.190381	0.555416	0.011853	59.568199	40.324600	89.627243	-4.540273	0.000000	0.558769	0.000000	0.000000	0.000000	0.127368	0.121837	0.203271	0.000000	0.000000	3.000000	52.000000	0.000000
21345.676781	-0.190381	0.555416	0.011853	59.568199	40.324600	89.627243	-4.540273	0.000000	0.558769	0.000000	0.000000	0.000000	0.127368	0.121837	0.203271	0.000000	0.000000	3.000000	52.000000	0.000000
21345.680114	-0.189736	0.555868	0.012631	59.819714	39.089523	88.164566	-4.519045	0.000000	0.592647	0.000000	0.000000	0.000000	0.193386	0.135619	0.233435	0.000000	0.000000	3.000000	52.000000	0.000000
21345.683447	-0.189736	0.555868	0.012631	59.819714	39.089523	88.164566	-4.519045	0.000000	0.592647	0.000000	0.000000	0.000000	0.193386	0.135619	0.233435	0.000000	0.000000	3.000000	52.000000	0.000000
21345.686781	-0.189736	0.555868	0.012631	59.819714	39.089523	88.164566	-4.519045	0.000000	0.592647	0.000000	0.000000	0.000000	0.193386	0.135619	0.233435	0.000000	0.000000	3.000000	52.000000	0.000000
21345.690114	-0.188874	0.556311	0.013519	60.068516	37.963051	86.737335	-4.486814	0.000000	0.631553	0.000000	0.000000	0.000000	0.258571	0.132850	0.266303	0.000000	0.000000	3.000000	52.000000	0.000000
21345.693447	-0.188874	0.556311	0.013519	60.068516	37.963051	86.737335	-4.486814	0.000000	0.631553	0.000000	0.000000	0.000000	0.258571	0.132850	0.266303	0.000000	0.000000	3.000000	52.000000	0.000000
21345.696781	-0.188874	0.556311	0.013519	60.068516	37.963051	86.737335	-4.486814	0.000000	0.631553	0.000000	0.000000	0.000000	0.258571	0.132850	0.266303	0.000000	0.000000	3.000000	52.000000	0.000000
21345.700114	-0.187837	0.556773	0.014492	60.360771	36.956093	85.300720	-4.443719	0.000000	0.675937	0.000000	0.000000	0.000000	0.311340	0.138400	0.291950	0.000000	0.000000	3.000000	52.000000	0.000000
21345.703447	-0.187837	0.556773	0.014492	60.360771	36.956093	85.300720	-4.443719	0.000000	0.675937	0.000000	0.000000	0.000000	0.311340	0.138400	0.291950	0.000000	0.000000	3.000000	52.000000	0.000000
21345.706781	-0.187837	0.556773	0.014492	60.360771	36.956093	85.300720	-4.443719	0.000000	0.675937	0.000000	0.000000	0.000000	0.311340	0.138400	0.291950	0.000000	0.000000	3.000000	52.000000	0.000000
21345.710114	-0.186636	0.557260	0.015587	60.721489	36.058235	83.815109	-4.391829	0.000000	0.724595	0.000000	0.000000	0.000000	0.360034	0.146354	0.328501	0.000000	0.000000	3.000000	52.000000	0.000000
21345.713447	-0.186636	0.557260	0.015587	60.721489	36.058235	83.815109	-4.391829	0.000000	0.724595	0.000000	0.000000	0.000000	0.360034	0.146354	0.328501	0.000000	0.000000	3.000000	52.000000	0.000000
21345.716781	-0.186636	0.557260	0.015587	60.721489	36.058235	83.815109	-4.391829	0.000000	0.724595	0.000000	0.000000	0.000000	0.360034	0.146354	0.328501	0.000000	0.000000	3.000000	52.000000	0.000000
21345.720114	-0.185350	0.557739	0.016735	61.137146	35.256840	82.302353	-4.331823	0.000000	0.779346	0.000000	0.000000	0.000000	0.386083	0.143605	0.344348	0.000000	0.000000	3.000000	52.000000	0.000000
21345.723447	-0.185350	0.557739	0.016735	61.137146	35.256840	82.302353	-4.331823	0.000000	0.779346	0.000000	0.000000	0.000000	0.386083	0.143605	0.344348	0.000000	0.000000	3.000000	52.000000	0.000000
21345.726781	-0.185350	0.557739	0.016735	61.137146	35.256840	82.302353	-4.331823	0.000000	0.779346	0.000000	0.000000	0.000000	0.386083	0.143605	0.344348	0.000000	0.000000	3.000000	52.000000	0.000000
21345.730114	-0.183981	0.558227	0.017951	61.585926	34.549423	80.786171	-4.267476	0.000000	0.836737	0.000000	0.000000	0.000000	0.410488	0.146227	0.364856	0.000000	0.000000	3.000000	52.000000	0.000000
21345.733447	-0.183981	0.558227	0.017951	61.585926	34.549423	80.786171	-4.267476	0.000000	0.836737	0.000000	0.000000	0.000000	0.410488	0.146227	0.364856	0.000000	0.000000	3.000000	52.000000	0.000000
21345.736781	-0.183981	0.558227	0.017951	61.585926	34.549423	80.786171	-4.267476	0.000000	0.836737	0.000000	0.000000	0.000000	0.410488	0.146227	0.364856	0.000000	0.000000	3.000000	52.000000	0.000000
21345.740114	-0.182479	0.558707	0.019168	62.049927	33.952667	79.320229	-4.199061	0.000000	0.897546	0.000000	0.000000	0.000000	0.450657	0.144079	0.365161	0.000000	0.000000	3.000000	52.000000	0.000000
21345.743447	-0.182479	0.558707	0.019168	62.049927	33.952667	79.320229	-4.199061	0.000000	0.897546	0.000000	0.000000	0.000000	0.450657	0.144079	0.365161	0.000000	0.000000	3.000000	52.000000	0.000000
21345.746781	-0.182479	0.558707	0.019168	62.049927	33.952667	79.320229	-4.199061	0.000000	0.897546	0.000000	0.000000	0.000000	0.450657	0.144079	0.365161	0.000000	0.000000	3.000000	52.000000	0.000000
21345.750114	-0.180846	0.559224	0.020464	62.487278	33.443760	77.992760	-4.123952	0.000000	0.958406	0.000000	0.000000	0.000000	0.489786	0.155117	0.388719	0.000000	0.000000	3.000000	52.000000	0.000000
21345.753447	-0.180846	0.559224	0.020464	62.487278	33.443760	77.992760	-4.123952	0.000000	0.958406	0.000000	0.000000	0.000000	0.489786	0.155117	0.388719	0.000000	0.000000	3.000000	52.000000	0.000000
21345.756781	-0.180846	0.559224	0.020464	62.487278	33.443760	77.992760	-4.123952	0.000000	0.958406	0.000000	0.000000	0.000000	0.489786	0.155117	0.388719	0.000000	0.000000	3.000000	52.000000	0.000000
21345.760114	-0.179025	0.559744	0.021754	62.852776	33.069183	77.256554	-4.042321	0.000000	1.023193	0.000000	0.000000	0.000000	0.546470	0.155910	0.386912	0.000000	0.000000	3.000000	52.000000	0.000000
21345.763447	-0.179025	0.559744	0.021754	62.852776	33.069183	77.256554	-4.042321	0.000000	1.023193	0.000000	0.000000	0.000000	0.546470	0.155910	0.386912	0.000000	0.000000	3.000000	52.000000	0.000000
21345.766781	-0.179025	0.559744	0.021754	62.852776	33.069183	77.256554	-4.042321	0.000000	1.023193	0.000000	0.000000	0.000000	0.546470	0.155910	0.386912	0.000000	0.000000	3.000000	52.000000	0.000000
21345.770114	-0.177022	0.560256	0.023057	63.163738	32.828865	77.209259	-3.951243	0.000000	1.087678	0.000000	0.000000	0.000000	0.600908	0.153756	0.390939	0.000000	0.000000	3.000000	52.000000	0.000000
21345.773447	-0.177022	0.560256	0.023057	63.163738	32.828865	77.209259	-3.951243	0.000000	1.087678	0.000000	0.000000	0.000000	0.600908	0.153756	0.390939	0.000000	0.000000	3.000000	52.000000	0.000000
21345.776781	-0.177022	0.560256	0.023057	63.163738	32.828865	77.209259	-3.951243	0.000000	1.087678	0.000000	0.000000	0.000000	0.600908	0.153756	0.390939	0.000000	0.000000	3.000000	52.000000	0.000000
21345.780114	-0.174837	0.560761	0.024371	63.490257	32.702785	77.180786	-3.851092	0.000000	1.152835	0.000000	0.000000	0.000000	0.655558	0.151550	0.394319	0.000000	0.000000	3.000000	52.000000	0.000000
21345.783447	-0.174837	0.560761	0.024371	63.490257	32.702785	77.180786	-3.851092	0.000000	1.152835	0.000000	0.000000	0.000000	0.655558	0.151550	0.394319	0.000000	0.000000	3.000000	52.000000	0.000000
21345.786781	-0.174837	0.560761	0.024371	63.490257	32.702785	77.180786	-3.851092	0.000000	1.152835	0.000000	0.000000	0.000000	0.655558	0.151550	0.394319	0.000000	0.000000	3.000000	52.000000	0.000000
21345.790114	-0.172585	0.561231	0.025659	63.867302	32.691326	77.254601	-3.741832	0.000000	1.218555	0.000000	0.000000	0.000000	0.675457	0.140924	0.386311	0.000000	0.000000	3.000000	52.000000	0.000000
21345.793447	-0.172585	0.561231	0.025659	63.867302	32.691326	77.254601	-3.741832	0.000000	1.218555	0.000000	0.000000	0.000000	0.675457	0.140924	0.386311	0.000000	0.000000	3.000000	52.000000	0.000000
21345.796781	-0.172585	0.561231	0.025659	63.867302	32.691326	77.254601	-3.741832	0.000000	1.218555	0.000000	0.000000	0.000000	0.675457	0.140924	0.386311	0.000000	0.000000	3.000000	52.000000	0.000000
21345.800114	-0.170302	0.561701	0.026943	64.311325	32.657417	77.205948	-3.629256	0.000000	1.282940	0.000000	0.000000	0.000000	0.684970	0.141120	0.385400	0.000000	0.000000	3.000000	52.000000	0.000000
21345.803447	-0.170302	0.561701	0.026943	64.311325	32.657417	77.205948	-3.629256	0.000000	1.282940	0.000000	0.000000	0.000000	0.684970	0.141120	0.385400	0.000000	0.000000	3.000000	52.000000	0.000000
21345.806781	-0.170302	0.561701	0.026943	64.311325	32.657417	77.205948	-3.629256	0.000000	1.282940	0.000000	0.000000	0.000000	0.684970	0.141120	0.385400	0.000000	0.000000	3.000000	52.000000	0.000000
21345.810114	-0.168058	0.562144	0.028206	64.795357	32.544491	76.986374	-3.515094	0.000000	1.347173	0.000000	0.000000	0.000000	0.673216	0.132898	0.378821	0.000000	0.000000	3.000000	52.000000	0.000000
21345.813447	-0.168058	0.562144	0.028206	64.795357	32.544491	76.986374	-3.515094	0.000000	1.347173	0.000000	0.000000	0.000000	0.673216	0.132898	0.378821	0.000000	0.000000	3.000000	52.000000	0.000000
21345.816781	-0.168058	0.562144	0.028206	64.795357	32.544491	76.986374	-3.515094	0.000000	1.347173	0.000000	0.000000	0.000000	0.673216	0.132898	0.378821	0.000000	0.000000	3.000000	52.000000	0.000000
21345.820114	-0.165831	0.562604	0.029534	65.297073	32.265247	76.537254	-3.402891	0.000000	1.410310	0.000000	0.000000	0.000000	0.668019	0.137991	0.398294	0.000000	0.000000	3.000000	52.000000	0.000000
21345.823447	-0.165831	0.562604	0.029534	65.297073	32.265247	76.537254	-3.402891	0.000000	1.410310	0.000000	0.000000	0.000000	0.668019	0.137991	0.398294	0.000000	0.000000	3.000000	52.000000	0.000000
21345.826781	-0.165831	0.562604	0.029534	65.297073	32.265247	76.537254	-3.402891	0.000000	1.410310	0.000000	0.000000	0.000000	0.668019	0.137991	0.398294	0.000000	0.000000	3.000000	52.000000	0.000000
21345.830114	-0.163583	0.563101	0.030891	65.773346	31.769331	75.863800	-3.291555	0.000000	1.476692	0.000000	0.000000	0.000000	0.674479	0.149103	0.407111	0.000000	0.000000	3.000000	52.000000	0.000000
21345.833447	-0.163583	0.563101	0.030891	65.773346	31.769331	75.863800	-3.291555	0.000000	1.476692	0.000000	0.000000	0.000000	0.674479	0.149103	0.407111	0.000000	0.000000	3.000000	52.000000	0.000000
21345.836781	-0.163583	0.563101	0.030891	65.773346	31.769331	75.863800	-3.291555	0.000000	1.476692	0.000000	0.000000	0.000000	0.674479	0.149103	0.407111	0.000000	0.000000	3.000000	52.000000	0.000000
21345.840114	-0.161309	0.563589	0.032266	66.183754	31.168091	75.197258	-3.179142	0.000000	1.544544	0.000000	0.000000	0.000000	0.682198	0.146365	0.412596	0.000000	0.000000	3.000000	52.000000	0.000000
21345.843447	-0.161309	0.563589	0.032266	66.183754	31.168091	75.197258	-3.179142	0.000000	1.544544	0.000000	0.000000	0.000000	0.682198	0.146365	0.412596	0.000000	0.000000	3.000000	52.000000	0.000000
21345.846781	-0.161309	0.563589	0.032266	66.183754	31.168091	75.197258	-3.179142	0.000000	1.544544	0.000000	0.000000	0.000000	0.682198	0.146365	0.412596	0.000000	0.000000	3.000000	52.000000	0.000000
21345.850114	-0.158966	0.564070	0.033607	66.513008	30.611082	74.807220	-3.065443	0.000000	1.613310	0.000000	0.000000	0.000000	0.702865	0.144109	0.402313	0.000000	0.000000	3.000000	52.000000	0.000000
21345.853447	-0.158966	0.564070	0.033607	66.513008	30.611082	74.807220	-3.065443	0.000000	1.613310	0.000000	0.000000	0.000000	0.702865	0.144109	0.402313	0.000000	0.000000	3.000000	52.000000	0.000000
21345.856781	-0.158966	0.564070	0.033607	66.513008	30.611082	74.807220	-3.065443	0.000000	1.613310	0.000000	0.000000	0.000000	0.702865	0.144109	0.402313	0.000000	0.000000	3.000000	52.000000	0.000000
21345.860114	-0.156608	0.564532	0.034920	66.783730	30.178993	74.669815	-2.948299	0.000000	1.680362	0.000000	0.000000	0.000000	0.707342	0.138834	0.393863	0.000000	0.000000	3.000000	52.000000	0.000000
21345.863447	-0.156608	0.564532	0.034920	66.783730	30.178993	74.669815	-2.948299	0.000000	1.680362	0.000000	0.000000	0.000000	0.707342	0.138834	0.393863	0.000000	0.000000	3.000000	52.000000	0.000000
21345.866781	-0.156608	0.564532	0.034920	66.783730	30.178993	74.669815	-2.948299	0.000000	1.680362	0.000000	0.000000	0.000000	0.707342	0.138834	0.393863	0.000000	0.000000	3.000000	52.000000	0.000000
21345.870114	-0.154240	0.564979	0.036137	67.042389	29.862387	74.519714	-2.830408	0.000000	1.746006	0.000000	0.000000	0.000000	0.710310	0.134036	0.365208	0.000000	0.000000	3.000000	52.000000	0.000000
21345.873447	-0.154240	0.564979	0.036137	67.042389	29.862387	74.519714	-2.830408	0.000000	1.746006	0.000000	0.000000	0.000000	0.710310	0.134036	0.365208	0.000000	0.000000	3.000000	52.000000	0.000000
21345.876781	-0.154240	0.564979	0.036137	67.042389	29.862387	74.519714	-2.830408	0.000000	1.746006	0.000000	0.000000	0.000000	0.710310	0.134036	0.365208	0.000000	0.000000	3.000000	52.000000	0.000000
21345.880114	-0.151983	0.565398	0.037312	67.321861	29.635832	74.333702	-2.712023	0.000000	1.806874	0.000000	0.000000	0.000000	0.677132	0.125736	0.352496	0.000000	0.000000	3.000000	52.000000	0.000000
21345.883447	-0.151983	0.565398	0.037312	67.321861	29.635832	74.333702	-2.712023	0.000000	1.806874	0.000000	0.000000	0.000000	0.677132	0.125736	0.352496	0.000000	0.000000	3.000000	52.000000	0.000000
21345.886781	-0.151983	0.565398	0.037312	67.321861	29.635832	74.333702	-2.712023	0.000000	1.806874	0.000000	0.000000	0.000000	0.677132	0.125736	0.352496	0.000000	0.000000	3.000000	52.000000	0.000000
21345.890114	-0.149873	0.565781	0.038394	67.623146	29.424835	74.034065	-2.599168	0.000000	1.865623	0.000000	0.000000	0.000000	0.633050	0.114892	0.324558	0.000000	0.000000	3.000000	52.000000	0.000000
21345.893447	-0.149873	0.565781	0.038394	67.623146	29.424835	74.034065	-2.599168	0.000000	1.865623	0.000000	0.000000	0.000000	0.633050	0.114892	0.324558	0.000000	0.000000	3.000000	52.000000	0.000000
21345.896781	-0.149873	0.565781	0.038394	67.623146	29.424835	74.034065	-2.599168	0.000000	1.865623	0.000000	0.000000	0.000000	0.633050	0.114892	0.324558	0.000000	0.000000	3.000000	52.000000	0.000000
21345.900114	-0.147852	0.566136	0.039444	67.931107	29.178968	73.517624	-2.493659	0.000000	1.919716	0.000000	0.000000	0.000000	0.606294	0.106535	0.315015	0.000000	0.000000	3.000000	52.000000	0.000000
21345.903447	-0.147852	0.566136	0.039444	67.931107	29.178968	73.517624	-2.493659	0.000000	1.919716	0.000000	0.000000	0.000000	0.606294	0.106535	0.315015	0.000000	0.000000	3.000000	52.000000	0.000000
21345.906781	-0.147852	0.566136	0.039444	67.931107	29.178968	73.517624	-2.493659	0.000000	1.919716	0.000000	0.000000	0.000000	0.606294	0.106535	0.315015	0.000000	0.000000	3.000000	52.000000	0.000000
21345.910114	-0.145926	0.566482	0.040480	68.211784	28.925138	72.988029	-2.392610	0.000000	1.972218	0.000000	0.000000	0.000000	0.577929	0.103672	0.310705	0.000000	0.000000	3.000000	52.000000	0.000000
21345.913447	-0.145926	0.566482	0.040480	68.211784	28.925138	72.988029	-2.392610	0.000000	1.972218	0.000000	0.000000	0.000000	0.577929	0.103672	0.310705	0.000000	0.000000	3.000000	52.000000	0.000000
21345.916781	-0.145926	0.566482	0.040480	68.211784	28.925138	72.988029	-2.392610	0.000000	1.972218	0.000000	0.000000	0.000000	0.577929	0.103672	0.310705	0.000000	0.000000	3.000000	52.000000	0.000000
21345.920114	-0.144071	0.566818	0.041509	68.447563	28.695042	72.514305	-2.296288	0.000000	2.024002	0.000000	0.000000	0.000000	0.556566	0.100795	0.308786	0.000000	0.000000	3.000000	52.000000	0.000000
21345.923447	-0.144071	0.566818	0.041509	68.447563	28.695042	72.514305	-2.296288	0.000000	2.024002	0.000000	0.000000	0.000000	0.556566	0.100795	0.308786	0.000000	0.000000	3.000000	52.000000	0.000000
21345.926781	-0.144071	0.566818	0.041509	68.447563	28.695042	72.514305	-2.296288	0.000000	2.024002	0.000000	0.000000	0.000000	0.556566	0.100795	0.308786	0.000000	0.000000	3.000000	52.000000	0.000000
21345.930114	-0.142247	0.567117	0.042485	68.625839	28.523592	71.968643	-2.203527	0.000000	2.075467	0.000000	0.000000	0.000000	0.546911	0.089848	0.292790	0.000000	0.000000	3.000000	52.000000	0.000000
21345.933447	-0.142247	0.567117	0.042485	68.625839	28.523592	71.968643	-2.203527	0.000000	2.075467	0.000000	0.000000	0.000000	0.546911	0.089848	0.292790	0.000000	0.000000	3.000000	52.000000	0.000000
21345.936781	-0.142247	0.567117	0.042485	68.625839	28.523592	71.968643	-2.203527	0.000000	2.075467	0.000000	0.000000	0.000000	0.546911	0.089848	0.292790	0.000000	0.000000	3.000000	52.000000	0.000000
21345.940114	-0.140509	0.567399	0.043411	68.746277	28.434904	71.961777	-2.112375	0.000000	2.124265	0.000000	0.000000	0.000000	0.521420	0.084424	0.277814	0.000000	0.000000	3.000000	52.000000	0.000000
21345.943447	-0.140509	0.567399	0.043411	68.746277	28.434904	71.961777	-2.112375	0.000000	2.124265	0.000000	0.000000	0.000000	0.521420	0.084424	0.277814	0.000000	0.000000	3.000000	52.000000	0.000000
21345.946781	-0.140509	0.567399	0.043411	68.746277	28.434904	71.961777	-2.112375	0.000000	2.124265	0.000000	0.000000	0.000000	0.521420	0.084424	0.277814	0.000000	0.000000	3.000000	52.000000	0.000000
21345.950114	-0.140509	0.567399	0.043411	68.834869	28.378256	72.625854	-2.025471	0.000000	2.170568	0.000000	0.000000	0.000000	0.521420	0.084424	0.277814	0.000000	0.000000	3.000000	52.000000	0.000000
21345.953447	-0.138842	0.567635	0.044234	68.834869	28.378256	72.625854	-2.025471	0.000000	2.170568	0.000000	0.000000	0.000000	0.500229	0.070922	0.246760	0.000000	0.000000	3.000000	52.000000	0.000000
21345.956781	-0.138842	0.567635	0.044234	68.834869	28.378256	72.625854	-2.025471	0.000000	2.170568	0.000000	0.000000	0.000000	0.500229	0.070922	0.246760	0.000000	0.000000	3.000000	52.000000	0.000000
21345.960114	-0.137309	0.567853	0.044995	68.934418	28.303171	73.174347	-1.942100	0.000000	2.211694	0.000000	0.000000	0.000000	0.459885	0.065447	0.228429	0.000000	0.000000	3.000000	52.000000	0.000000
21345.963447	-0.137309	0.567853	0.044995	68.934418	28.303171	73.174347	-1.942100	0.000000	2.211694	0.000000	0.000000	0.000000	0.459885	0.065447	0.228429	0.000000	0.000000	3.000000	52.000000	0.000000
21345.966781	-0.137309	0.567853	0.044995	68.934418	28.303171	73.174347	-1.942100	0.000000	2.211694	0.000000	0.000000	0.000000	0.459885	0.065447	0.228429	0.000000	0.000000	3.000000	52.000000	0.000000
21345.970114	-0.135864	0.568053	0.045710	69.064949	28.179474	73.175476	-1.865452	0.000000	2.249766	0.000000	0.000000	0.000000	0.433605	0.059949	0.214357	0.000000	0.000000	3.000000	52.000000	0.000000
21345.973447	-0.135864	0.568053	0.045710	69.064949	28.179474	73.175476	-1.865452	0.000000	2.249766	0.000000	0.000000	0.000000	0.433605	0.059949	0.214357	0.000000	0.000000	3.000000	52.000000	0.000000
21345.976781	-0.135864	0.568053	0.045710	69.064949	28.179474	73.175476	-1.865452	0.000000	2.249766	0.000000	0.000000	0.000000	0.433605	0.059949	0.214357	0.000000	0.000000	3.000000	52.000000	0.000000
21345.980114	-0.134512	0.568225	0.046400	69.205002	28.029871	72.817368	-1.793185	0.000000	2.285492	0.000000	0.000000	0.000000	0.405386	0.051446	0.207159	0.000000	0.000000	3.000000	52.000000	0.000000
21345.983447	-0.134512	0.568225	0.046400	69.205002	28.029871	72.817368	-1.793185	0.000000	2.285492	0.000000	0.000000	0.000000	0.405386	0.051446	0.207159	0.000000	0.000000	3.000000	52.000000	0.000000
21345.986781	-0.134512	0.568225	0.046400	69.205002	28.029871	72.817368	-1.793185	0.000000	2.285492	0.000000	0.000000	0.000000	0.405386	0.051446	0.207159	0.000000	0.000000	3.000000	52.000000	0.000000
21345.990114	-0.134512	0.568225	0.046400	69.318451	27.899389	72.475723	-1.725621	0.000000	2.320018	0.000000	0.000000	0.000000	0.405386	0.051446	0.207159	0.000000	0.000000	3.000000	52.000000	0.000000
21345.993447	-0.133284	0.568386	0.047078	69.318451	27.899389	72.475723	-1.725621	0.000000	2.320018	0.000000	0.000000	0.000000	0.368593	0.048487	0.203177	0.000000	0.000000	3.000000	52.000000	0.000000
21345.996781	-0.133284	0.568386	0.047078	69.318451	27.899389	72.475723	-1.725621	0.000000	2.320018	0.000000	0.000000	0.000000	0.368593	0.048487	0.203177	0.000000	0.000000	3.000000	52.000000	0.000000
21346.000114	-0.133284	0.568386	0.047078	69.391747	27.832264	72.480469	-1.664188	0.000000	2.353881	0.000000	0.000000	0.000000	0.368593	0.048487	0.203177	0.000000	0.000000	3.000000	52.000000	0.000000
21346.003447	-0.132089	0.568568	0.047695	69.391747	27.832264	72.480469	-1.664188	0.000000	2.353881	0.000000	0.000000	0.000000	0.358478	0.054503	0.185193	0.000000	0.000000	3.000000	52.000000	0.000000
21346.006781	-0.132089	0.568568	0.047695	69.391747	27.832264	72.480469	-1.664188	0.000000	2.353881	0.000000	0.000000	0.000000	0.358478	0.054503	0.185193	0.000000	0.000000	3.000000	52.000000	0.000000
21346.010114	-0.132089	0.568568	0.047695	69.429939	27.796354	72.684624	-1.604442	0.000000	2.384747	0.000000	0.000000	0.000000	0.358478	0.054503	0.185193	0.000000	0.000000	3.000000	52.000000	0.000000
21346.013447	-0.130896	0.568768	0.048326	69.429939	27.796354	72.684624	-1.604442	0.000000	2.384747	0.000000	0.000000	0.000000	0.357913	0.060096	0.189174	0.000000	0.000000	3.000000	52.000000	0.000000
21346.016781	-0.130896	0.568768	0.048326	69.429939	27.796354	72.684624	-1.604442	0.000000	2.384747	0.000000	0.000000	0.000000	0.357913	0.060096	0.189174	0.000000	0.000000	3.000000	52.000000	0.000000
21346.020114	-0.130896	0.568768	0.048326	69.477058	27.734194	72.736519	-1.544790	0.000000	2.416276	0.000000	0.000000	0.000000	0.357913	0.060096	0.189174	0.000000	0.000000	3.000000	52.000000	0.000000
21346.023447	-0.129627	0.568997	0.048966	69.477058	27.734194	72.736519	-1.544790	0.000000	2.416276	0.000000	0.000000	0.000000	0.380698	0.068698	0.192044	0.000000	0.000000	3.000000	52.000000	0.000000
21346.026781	-0.129627	0.568997	0.048966	69.477058	27.734194	72.736519	-1.544790	0.000000	2.416276	0.000000	0.000000	0.000000	0.380698	0.068698	0.192044	0.000000	0.000000	3.000000	52.000000	0.000000
21346.030114	-0.129627	0.568997	0.048966	69.583344	27.575464	72.540596	-1.481340	0.000000	2.448283	0.000000	0.000000	0.000000	0.380698	0.068698	0.192044	0.000000	0.000000	3.000000	52.000000	0.000000
21346.033447	-0.128310	0.569274	0.049625	69.583344	27.575464	72.540596	-1.481340	0.000000	2.448283	0.000000	0.000000	0.000000	0.395113	0.082871	0.197779	0.000000	0.000000	3.000000	52.000000	0.000000
21346.036781	-0.128310	0.569274	0.049625	69.583344	27.575464	72.540596	-1.481340	0.000000	2.448283	0.000000	0.000000	0.000000	0.395113	0.082871	0.197779	0.000000	0.000000	3.000000	52.000000	0.000000
21346.040114	-0.128310	0.569274	0.049625	69.748878	27.287491	72.203789	-1.415488	0.000000	2.481246	0.000000	0.000000	0.000000	0.395113	0.082871	0.197779	0.000000	0.000000	3.000000	52.000000	0.000000
21346.043447	-0.127042	0.569569	0.050285	69.748878	27.287491	72.203789	-1.415488	0.000000	2.481246	0.000000	0.000000	0.000000	0.380256	0.088522	0.197930	0.000000	0.000000	3.000000	52.000000	0.000000
21346.046781	-0.127042	0.569569	0.050285	69.748878	27.287491	72.203789	-1.415488	0.000000	2.481246	0.000000	0.000000	0.000000	0.380256	0.088522	0.197930	0.000000	0.000000	3.000000	52.000000	0.000000
21346.050114	-0.127042	0.569569	0.050285	69.979881	26.858189	71.894547	-1.352112	0.000000	2.514235	0.000000	0.000000	0.000000	0.380256	0.088522	0.197930	0.000000	0.000000	3.000000	52.000000	0.000000
21346.053447	-0.125800	0.569883	0.050951	69.979881	26.858189	71.894547	-1.352112	0.000000	2.514235	0.000000	0.000000	0.000000	0.372614	0.094162	0.199972	0.000000	0.000000	3.000000	52.000000	0.000000
21346.056781	-0.125800	0.569883	0.050951	69.979881	26.858189	71.894547	-1.352112	0.000000	2.514235	0.000000	0.000000	0.000000	0.372614	0.094162	0.199972	0.000000	0.000000	3.000000	52.000000	0.000000
21346.060114	-0.125800	0.569883	0.050951	70.266327	26.291527	71.583199	-1.290010	0.000000	2.547563	0.000000	0.000000	0.000000	0.372614	0.094162	0.199972	0.000000	0.000000	3.000000	52.000000	0.000000
21346.063447	-0.124585	0.570187	0.051631	70.266327	26.291527	71.583199	-1.290010	0.000000	2.547563	0.000000	0.000000	0.000000	0.364547	0.091222	0.203858	0.000000	0.000000	3.000000	52.000000	0.000000
21346.066781	-0.124585	0.570187	0.051631	70.266327	26.291527	71.583199	-1.290010	0.000000	2.547563	0.000000	0.000000	0.000000	0.364547	0.091222	0.203858	0.000000	0.000000	3.000000	52.000000	0.000000
21346.070114	-0.124585	0.570187	0.051631	70.594101	25.581161	71.137939	-1.229252	0.000000	2.581540	0.000000	0.000000	0.000000	0.364547	0.091222	0.203858	0.000000	0.000000	3.000000	52.000000	0.000000
21346.073447	-0.123332	0.570518	0.052373	70.594101	25.581161	71.137939	-1.229252	0.000000	2.581540	0.000000	0.000000	0.000000	0.375909	0.099454	0.222799	0.000000	0.000000	3.000000	52.000000	0.000000
21346.076781	-0.123332	0.570518	0.052373	70.594101	25.581161	71.137939	-1.229252	0.000000	2.581540	0.000000	0.000000	0.000000	0.375909	0.099454	0.222799	0.000000	0.000000	3.000000	52.000000	0.000000
21346.080114	-0.123332	0.570518	0.052373	70.942398	24.778456	70.440819	-1.166600	0.000000	2.618673	0.000000	0.000000	0.000000	0.375909	0.099454	0.222799	0.000000	0.000000	3.000000	52.000000	0.000000
21346.083447	-0.122008	0.570840	0.053152	70.942398	24.778456	70.440819	-1.166600	0.000000	2.618673	0.000000	0.000000	0.000000	0.397067	0.096549	0.233644	0.000000	0.000000	3.000000	52.000000	0.000000
21346.086781	-0.122008	0.570840	0.053152	70.942398	24.778456	70.440819	-1.166600	0.000000	2.618673	0.000000	0.000000	0.000000	0.397067	0.096549	0.233644	0.000000	0.000000	3.000000	52.000000	0.000000
21346.090114	-0.120653	0.571144	0.053917	71.285332	23.931992	69.593323	-1.100423	0.000000	2.657614	0.000000	0.000000	0.000000	0.406539	0.091066	0.229355	0.000000	0.000000	3.000000	52.000000	0.000000
21346.093447	-0.120653	0.571144	0.053917	71.285332	23.931992	69.593323	-1.100423	0.000000	2.657614	0.000000	0.000000	0.000000	0.406539	0.091066	0.229355	0.000000	0.000000	3.000000	52.000000	0.000000
21346.096781	-0.120653	0.571144	0.053917	71.285332	23.931992	69.593323	-1.100423	0.000000	2.657614	0.000000	0.000000	0.000000	0.406539	0.091066	0.229355	0.000000	0.000000	3.000000	52.000000	0.000000
21346.100114	-0.120653	0.571144	0.053917	71.610107	23.074511	68.814171	-1.032666	0.000000	2.695839	0.000000	0.000000	0.000000	0.406539	0.091066	0.229355	0.000000	0.000000	3.000000	52.000000	0.000000
21346.103447	-0.119237	0.571439	0.054650	71.610107	23.074511	68.814171	-1.032666	0.000000	2.695839	0.000000	0.000000	0.000000	0.424842	0.088564	0.220031	0.000000	0.000000	3.000000	52.000000	0.000000
21346.106781	-0.119237	0.571439	0.054650	71.610107	23.074511	68.814171	-1.032666	0.000000	2.695839	0.000000	0.000000	0.000000	0.424842	0.088564	0.220031	0.000000	0.000000	3.000000	52.000000	0.000000
21346.110114	-0.119237	0.571439	0.054650	71.921585	22.201029	67.967499	-0.961859	0.000000	2.732511	0.000000	0.000000	0.000000	0.424842	0.088564	0.220031	0.000000	0.000000	3.000000	52.000000	0.000000
21346.113447	-0.117824	0.571717	0.055297	71.921585	22.201029	67.967499	-0.961859	0.000000	2.732511	0.000000	0.000000	0.000000	0.423853	0.083494	0.194008	0.000000	0.000000	3.000000	52.000000	0.000000
21346.116781	-0.117824	0.571717	0.055297	71.921585	22.201029	67.967499	-0.961859	0.000000	2.732511	0.000000	0.000000	0.000000	0.423853	0.083494	0.194008	0.000000	0.000000	3.000000	52.000000	0.000000
21346.120114	-0.117824	0.571717	0.055297	72.216507	21.305990	66.926880	-0.891217	0.000000	2.764846	0.000000	0.000000	0.000000	0.423853	0.083494	0.194008	0.000000	0.000000	3.000000	52.000000	0.000000
21346.123447	-0.116494	0.571968	0.055863	72.216507	21.305990	66.926880	-0.891217	0.000000	2.764846	0.000000	0.000000	0.000000	0.399185	0.075390	0.169737	0.000000	0.000000	3.000000	52.000000	0.000000
21346.126781	-0.116494	0.571968	0.055863	72.216507	21.305990	66.926880	-0.891217	0.000000	2.764846	0.000000	0.000000	0.000000	0.399185	0.075390	0.169737	0.000000	0.000000	3.000000	52.000000	0.000000
21346.130114	-0.116494	0.571968	0.055863	72.492928	20.427864	65.665497	-0.824686	0.000000	2.793135	0.000000	0.000000	0.000000	0.399185	0.075390	0.169737	0.000000	0.000000	3.000000	52.000000	0.000000
21346.133447	-0.115202	0.572182	0.056382	72.492928	20.427864	65.665497	-0.824686	0.000000	2.793135	0.000000	0.000000	0.000000	0.387406	0.064236	0.155657	0.000000	0.000000	3.000000	52.000000	0.000000
21346.136781	-0.115202	0.572182	0.056382	72.492928	20.427864	65.665497	-0.824686	0.000000	2.793135	0.000000	0.000000	0.000000	0.387406	0.064236	0.155657	0.000000	0.000000	3.000000	52.000000	0.000000
21346.140114	-0.115202	0.572182	0.056382	72.729202	19.617104	64.638901	-0.760118	0.000000	2.819078	0.000000	0.000000	0.000000	0.387406	0.064236	0.155657	0.000000	0.000000	3.000000	52.000000	0.000000
21346.143447	-0.114032	0.572368	0.056876	72.729202	19.617104	64.638901	-0.760118	0.000000	2.819078	0.000000	0.000000	0.000000	0.350978	0.055633	0.148368	0.000000	0.000000	3.000000	52.000000	0.000000
21346.146781	-0.114032	0.572368	0.056876	72.729202	19.617104	64.638901	-0.760118	0.000000	2.819078	0.000000	0.000000	0.000000	0.350978	0.055633	0.148368	0.000000	0.000000	3.000000	52.000000	0.000000
21346.150114	-0.114032	0.572368	0.056876	72.921387	18.927362	64.059258	-0.701622	0.000000	2.843806	0.000000	0.000000	0.000000	0.350978	0.055633	0.148368	0.000000	0.000000	3.000000	52.000000	0.000000
21346.153447	-0.112961	0.572496	0.057359	72.921387	18.927362	64.059258	-0.701622	0.000000	2.843806	0.000000	0.000000	0.000000	0.321373	0.038401	0.144794	0.000000	0.000000	3.000000	52.000000	0.000000
21346.156781	-0.112961	0.572496	0.057359	72.921387	18.927362	64.059258	-0.701622	0.000000	2.843806	0.000000	0.000000	0.000000	0.321373	0.038401	0.144794	0.000000	0.000000	3.000000	52.000000	0.000000
21346.160114	-0.112961	0.572496	0.057359	73.062447	18.366121	63.758312	-0.648060	0.000000	2.867938	0.000000	0.000000	0.000000	0.321373	0.038401	0.144794	0.000000	0.000000	3.000000	52.000000	0.000000
21346.163447	-0.111970	0.572633	0.057862	73.062447	18.366121	63.758312	-0.648060	0.000000	2.867938	0.000000	0.000000	0.000000	0.297333	0.040989	0.150865	0.000000	0.000000	3.000000	52.000000	0.000000
21346.166781	-0.111970	0.572633	0.057862	73.062447	18.366121	63.758312	-0.648060	0.000000	2.867938	0.000000	0.000000	0.000000	0.297333	0.040989	0.150865	0.000000	0.000000	3.000000	52.000000	0.000000
21346.170114	-0.111970	0.572633	0.057862	73.161705	17.926125	63.291649	-0.598504	0.000000	2.893082	0.000000	0.000000	0.000000	0.297333	0.040989	0.150865	0.000000	0.000000	3.000000	52.000000	0.000000
21346.173447	-0.111015	0.572768	0.058418	73.161705	17.926125	63.291649	-0.598504	0.000000	2.893082	0.000000	0.000000	0.000000	0.286543	0.040581	0.166932	0.000000	0.000000	3.000000	52.000000	0.000000
21346.176781	-0.111015	0.572768	0.058418	73.161705	17.926125	63.291649	-0.598504	0.000000	2.893082	0.000000	0.000000	0.000000	0.286543	0.040581	0.166932	0.000000	0.000000	3.000000	52.000000	0.000000
21346.180114	-0.111015	0.572768	0.058418	73.229568	17.587870	62.922955	-0.550747	0.000000	2.920904	0.000000	0.000000	0.000000	0.286543	0.040581	0.166932	0.000000	0.000000	3.000000	52.000000	0.000000
21346.183447	-0.110121	0.572873	0.059029	73.229568	17.587870	62.922955	-0.550747	0.000000	2.920904	0.000000	0.000000	0.000000	0.268097	0.031521	0.183328	0.000000	0.000000	3.000000	52.000000	0.000000
21346.186781	-0.110121	0.572873	0.059029	73.229568	17.587870	62.922955	-0.550747	0.000000	2.920904	0.000000	0.000000	0.000000	0.268097	0.031521	0.183328	0.000000	0.000000	3.000000	52.000000	0.000000
21346.190114	-0.110121	0.572873	0.059029	73.274788	17.327358	62.769180	-0.506064	0.000000	2.951459	0.000000	0.000000	0.000000	0.268097	0.031521	0.183328	0.000000	0.000000	3.000000	52.000000	0.000000
21346.193447	-0.109299	0.572978	0.059623	73.274788	17.327358	62.769180	-0.506064	0.000000	2.951459	0.000000	0.000000	0.000000	0.246605	0.031490	0.178147	0.000000	0.000000	3.000000	52.000000	0.000000
21346.196781	-0.109299	0.572978	0.059623	73.274788	17.327358	62.769180	-0.506064	0.000000	2.951459	0.000000	0.000000	0.000000	0.246605	0.031490	0.178147	0.000000	0.000000	3.000000	52.000000	0.000000
21346.200114	-0.109299	0.572978	0.059623	73.310669	17.094189	62.761559	-0.464964	0.000000	2.981151	0.000000	0.000000	0.000000	0.246605	0.031490	0.178147	0.000000	0.000000	3.000000	52.000000	0.000000
21346.203447	-0.108514	0.573052	0.060277	73.310669	17.094189	62.761559	-0.464964	0.000000	2.981151	0.000000	0.000000	0.000000	0.235552	0.022376	0.196271	0.000000	0.000000	3.000000	52.000000	0.000000
21346.206781	-0.108514	0.573052	0.060277	73.310669	17.094189	62.761559	-0.464964	0.000000	2.981151	0.000000	0.000000	0.000000	0.235552	0.022376	0.196271	0.000000	0.000000	3.000000	52.000000	0.000000
21346.210114	-0.108514	0.573052	0.060277	73.349960	16.835691	62.509968	-0.425705	0.000000	3.013862	0.000000	0.000000	0.000000	0.235552	0.022376	0.196271	0.000000	0.000000	3.000000	52.000000	0.000000
21346.213447	-0.107756	0.573117	0.060947	73.349960	16.835691	62.509968	-0.425705	0.000000	3.013862	0.000000	0.000000	0.000000	0.227369	0.019306	0.201023	0.000000	0.000000	3.000000	52.000000	0.000000
21346.216781	-0.107756	0.573117	0.060947	73.349960	16.835691	62.509968	-0.425705	0.000000	3.013862	0.000000	0.000000	0.000000	0.227369	0.019306	0.201023	0.000000	0.000000	3.000000	52.000000	0.000000
21346.220114	-0.107756	0.573117	0.060947	73.390884	16.564053	62.112431	-0.387810	0.000000	3.047366	0.000000	0.000000	0.000000	0.227369	0.019306	0.201023	0.000000	0.000000	3.000000	52.000000	0.000000
21346.223447	-0.107059	0.573150	0.061673	73.390884	16.564053	62.112431	-0.387810	0.000000	3.047366	0.000000	0.000000	0.000000	0.209036	0.010083	0.217688	0.000000	0.000000	3.000000	52.000000	0.000000
21346.226781	-0.107059	0.573150	0.061673	73.390884	16.564053	62.112431	-0.387810	0.000000	3.047366	0.000000	0.000000	0.000000	0.209036	0.010083	0.217688	0.000000	0.000000	3.000000	52.000000	0.000000
21346.230114	-0.107059	0.573150	0.061673	73.428284	16.328087	62.079903	-0.352971	0.000000	3.083647	0.000000	0.000000	0.000000	0.209036	0.010083	0.217688	0.000000	0.000000	3.000000	52.000000	0.000000
21346.233447	-0.107059	0.573150	0.061673	73.428284	16.328087	62.079903	-0.352971	0.000000	3.083647	0.000000	0.000000	0.000000	0.209036	0.010083	0.217688	0.000000	0.000000	3.000000	52.000000	0.000000
21346.236781	-0.106412	0.573126	0.062400	73.428284	16.328087	62.079903	-0.352971	0.000000	3.083647	0.000000	0.000000	0.000000	0.194095	-0.007363	0.218023	0.000000	0.000000	3.000000	52.000000	0.000000
21346.240114	-0.106412	0.573126	0.062400	73.454491	16.127012	62.371288	-0.352971	0.000000	3.083647	0.000000	0.000000	0.000000	0.194095	-0.007363	0.218023	0.000000	0.000000	3.000000	52.000000	0.000000
21346.243447	-0.105868	0.573062	0.063134	73.454491	16.127012	62.371288	-0.352971	0.000000	3.083647	0.000000	0.000000	0.000000	0.163304	-0.019221	0.220239	0.000000	0.000000	3.000000	52.000000	0.000000
21346.246781	-0.105868	0.573062	0.063134	73.454491	16.127012	62.371288	-0.352971	0.000000	3.083647	0.000000	0.000000	0.000000	0.163304	-0.019221	0.220239	0.000000	0.000000	3.000000	52.000000	0.000000
21346.250114	-0.105868	0.573062	0.063134	73.484528	15.955001	62.568256	-0.293405	0.000000	3.156691	0.000000	0.000000	0.000000	0.163304	-0.019221	0.220239	0.000000	0.000000	3.000000	52.000000	0.000000
21346.253447	-0.105868	0.573062	0.063134	73.484528	15.955001	62.568256	-0.293405	0.000000	3.156691	0.000000	0.000000	0.000000	0.163304	-0.019221	0.220239	0.000000	0.000000	3.000000	52.000000	0.000000
21346.256781	-0.105373	0.572968	0.063863	73.484528	15.955001	62.568256	-0.293405	0.000000	3.156691	0.000000	0.000000	0.000000	0.148615	-0.028106	0.218844	0.000000	0.000000	3.000000	52.000000	0.000000
21346.260114	-0.105373	0.572968	0.063863	73.512421	15.780196	62.258671	-0.293405	0.000000	3.156691	0.000000	0.000000	0.000000	0.148615	-0.028106	0.218844	0.000000	0.000000	3.000000	52.000000	0.000000
21346.263447	-0.104900	0.572874	0.064587	73.512421	15.780196	62.258671	-0.293405	0.000000	3.156691	0.000000	0.000000	0.000000	0.141678	-0.028268	0.217123	0.000000	0.000000	3.000000	52.000000	0.000000
21346.266781	-0.104900	0.572874	0.064587	73.512421	15.780196	62.258671	-0.293405	0.000000	3.156691	0.000000	0.000000	0.000000	0.141678	-0.028268	0.217123	0.000000	0.000000	3.000000	52.000000	0.000000
21346.270114	-0.104900	0.572874	0.064587	73.535492	15.671697	62.017113	-0.245022	0.000000	3.229352	0.000000	0.000000	0.000000	0.141678	-0.028268	0.217123	0.000000	0.000000	3.000000	52.000000	0.000000
21346.273447	-0.104900	0.572874	0.064587	73.535492	15.671697	62.017113	-0.245022	0.000000	3.229352	0.000000	0.000000	0.000000	0.141678	-0.028268	0.217123	0.000000	0.000000	3.000000	52.000000	0.000000
21346.276781	-0.104497	0.572789	0.065273	73.535492	15.671697	62.017113	-0.245022	0.000000	3.229352	0.000000	0.000000	0.000000	0.121167	-0.025339	0.205752	0.000000	0.000000	3.000000	52.000000	0.000000
21346.280114	-0.104497	0.572789	0.065273	73.550247	15.701104	61.973892	-0.245022	0.000000	3.229352	0.000000	0.000000	0.000000	0.121167	-0.025339	0.205752	0.000000	0.000000	3.000000	52.000000	0.000000
21346.283447	-0.104140	0.572734	0.065942	73.550247	15.701104	61.973892	-0.245022	0.000000	3.229352	0.000000	0.000000	0.000000	0.107035	-0.016755	0.200756	0.000000	0.000000	3.000000	52.000000	0.000000
21346.286781	-0.104140	0.572734	0.065942	73.550247	15.701104	61.973892	-0.245022	0.000000	3.229352	0.000000	0.000000	0.000000	0.107035	-0.016755	0.200756	0.000000	0.000000	3.000000	52.000000	0.000000
21346.290114	-0.104140	0.572734	0.065942	73.590958	15.888770	62.105667	-0.206989	0.000000	3.297104	0.000000	0.000000	0.000000	0.107035	-0.016755	0.200756	0.000000	0.000000	3.000000	52.000000	0.000000
21346.293447	-0.104140	0.572734	0.065942	73.590958	15.888770	62.105667	-0.206989	0.000000	3.297104	0.000000	0.000000	0.000000	0.107035	-0.016755	0.200756	0.000000	0.000000	3.000000	52.000000	0.000000
21346.296781	-0.103768	0.572705	0.066670	73.590958	15.888770	62.105667	-0.206989	0.000000	3.297104	0.000000	0.000000	0.000000	0.111606	-0.008698	0.218435	0.000000	0.000000	3.000000	52.000000	0.000000
21346.300114	-0.103768	0.572705	0.066670	73.686951	16.227623	62.375031	-0.206989	0.000000	3.297104	0.000000	0.000000	0.000000	0.111606	-0.008698	0.218435	0.000000	0.000000	3.000000	52.000000	0.000000
21346.303447	-0.103373	0.572694	0.067419	73.686951	16.227623	62.375031	-0.206989	0.000000	3.297104	0.000000	0.000000	0.000000	0.118533	-0.003193	0.224564	0.000000	0.000000	3.000000	52.000000	0.000000
21346.306781	-0.103373	0.572694	0.067419	73.686951	16.227623	62.375031	-0.206989	0.000000	3.297104	0.000000	0.000000	0.000000	0.118533	-0.003193	0.224564	0.000000	0.000000	3.000000	52.000000	0.000000
21346.310114	-0.103373	0.572694	0.067419	73.847618	16.733509	62.813931	-0.168632	0.000000	3.370937	0.000000	0.000000	0.000000	0.118533	-0.003193	0.224564	0.000000	0.000000	3.000000	52.000000	0.000000
21346.313447	-0.103373	0.572694	0.067419	73.847618	16.733509	62.813931	-0.168632	0.000000	3.370937	0.000000	0.000000	0.000000	0.118533	-0.003193	0.224564	0.000000	0.000000	3.000000	52.000000	0.000000
21346.316781	-0.102971	0.572689	0.068271	73.847618	16.733509	62.813931	-0.168632	0.000000	3.370937	0.000000	0.000000	0.000000	0.120632	-0.001366	0.255549	0.000000	0.000000	3.000000	52.000000	0.000000
21346.320114	-0.102971	0.572689	0.068271	74.086960	17.435482	63.484425	-0.168632	0.000000	3.370937	0.000000	0.000000	0.000000	0.120632	-0.001366	0.255549	0.000000	0.000000	3.000000	52.000000	0.000000
21346.323447	-0.102596	0.572674	0.069139	74.086960	17.435482	63.484425	-0.168632	0.000000	3.370937	0.000000	0.000000	0.000000	0.112362	-0.004695	0.260538	0.000000	0.000000	3.000000	52.000000	0.000000
21346.326781	-0.102596	0.572674	0.069139	74.086960	17.435482	63.484425	-0.168632	0.000000	3.370937	0.000000	0.000000	0.000000	0.112362	-0.004695	0.260538	0.000000	0.000000	3.000000	52.000000	0.000000
21346.330114	-0.102596	0.572674	0.069139	74.404060	18.280994	64.796104	-0.129800	0.000000	3.456952	0.000000	0.000000	0.000000	0.112362	-0.004695	0.260538	0.000000	0.000000	3.000000	52.000000	0.000000
21346.333447	-0.102256	0.572655	0.070062	74.404060	18.280994	64.796104	-0.129800	0.000000	3.456952	0.000000	0.000000	0.000000	0.101850	-0.005467	0.277038	0.000000	0.000000	3.000000	52.000000	0.000000
21346.336781	-0.102256	0.572655	0.070062	74.404060	18.280994	64.796104	-0.129800	0.000000	3.456952	0.000000	0.000000	0.000000	0.101850	-0.005467	0.277038	0.000000	0.000000	3.000000	52.000000	0.000000
21346.340114	-0.102256	0.572655	0.070062	74.777946	19.083536	66.605507	-0.112825	0.000000	3.503125	0.000000	0.000000	0.000000	0.101850	-0.005467	0.277038	0.000000	0.000000	3.000000	52.000000	0.000000
21346.343447	-0.101941	0.572607	0.070987	74.777946	19.083536	66.605507	-0.112825	0.000000	3.503125	0.000000	0.000000	0.000000	0.094500	-0.014533	0.277207	0.000000	0.000000	3.000000	52.000000	0.000000
21346.346781	-0.101941	0.572607	0.070987	74.777946	19.083536	66.605507	-0.112825	0.000000	3.503125	0.000000	0.000000	0.000000	0.094500	-0.014533	0.277207	0.000000	0.000000	3.000000	52.000000	0.000000
21346.350114	-0.101941	0.572607	0.070987	75.234238	19.698586	67.781731	-0.097074	0.000000	3.549326	0.000000	0.000000	0.000000	0.094500	-0.014533	0.277207	0.000000	0.000000	3.000000	52.000000	0.000000
21346.353447	-0.101573	0.572587	0.071913	75.234238	19.698586	67.781731	-0.097074	0.000000	3.549326	0.000000	0.000000	0.000000	0.110440	-0.005928	0.278021	0.000000	0.000000	3.000000	52.000000	0.000000
21346.356781	-0.101573	0.572587	0.071913	75.234238	19.698586	67.781731	-0.097074	0.000000	3.549326	0.000000	0.000000	0.000000	0.110440	-0.005928	0.278021	0.000000	0.000000	3.000000	52.000000	0.000000
21346.360114	-0.101573	0.572587	0.071913	75.738167	20.174131	68.207161	-0.078668	0.000000	3.595663	0.000000	0.000000	0.000000	0.110440	-0.005928	0.278021	0.000000	0.000000	3.000000	52.000000	0.000000
21346.363447	-0.101146	0.572558	0.072811	75.738167	20.174131	68.207161	-0.078668	0.000000	3.595663	0.000000	0.000000	0.000000	0.128286	-0.008653	0.269175	0.000000	0.000000	3.000000	52.000000	0.000000
21346.366781	-0.101146	0.572558	0.072811	75.738167	20.174131	68.207161	-0.078668	0.000000	3.595663	0.000000	0.000000	0.000000	0.128286	-0.008653	0.269175	0.000000	0.000000	3.000000	52.000000	0.000000
21346.370114	-0.101146	0.572558	0.072811	76.244263	20.533298	68.341911	-0.057287	0.000000	3.640525	0.000000	0.000000	0.000000	0.128286	-0.008653	0.269175	0.000000	0.000000	3.000000	52.000000	0.000000
21346.373447	-0.101146	0.572558	0.072811	76.244263	20.533298	68.341911	-0.057287	0.000000	3.640525	0.000000	0.000000	0.000000	0.128286	-0.008653	0.269175	0.000000	0.000000	3.000000	52.000000	0.000000
21346.376781	-0.100699	0.572571	0.073618	76.244263	20.533298	68.341911	-0.057287	0.000000	3.640525	0.000000	0.000000	0.000000	0.133926	0.003865	0.242258	0.000000	0.000000	3.000000	52.000000	0.000000
21346.380114	-0.100699	0.572571	0.073618	76.730034	20.838882	68.594749	-0.057287	0.000000	3.640525	0.000000	0.000000	0.000000	0.133926	0.003865	0.242258	0.000000	0.000000	3.000000	52.000000	0.000000
21346.383447	-0.100239	0.572616	0.074358	76.730034	20.838882	68.594749	-0.057287	0.000000	3.640525	0.000000	0.000000	0.000000	0.138216	0.013296	0.222028	0.000000	0.000000	3.000000	52.000000	0.000000
21346.386781	-0.100239	0.572616	0.074358	76.730034	20.838882	68.594749	-0.057287	0.000000	3.640525	0.000000	0.000000	0.000000	0.138216	0.013296	0.222028	0.000000	0.000000	3.000000	52.000000	0.000000
21346.390114	-0.100239	0.572616	0.074358	77.175621	21.007921	68.898102	-0.011930	0.000000	3.717906	0.000000	0.000000	0.000000	0.138216	0.013296	0.222028	0.000000	0.000000	3.000000	52.000000	0.000000
21346.393447	-0.100239	0.572616	0.074358	77.175621	21.007921	68.898102	-0.011930	0.000000	3.717906	0.000000	0.000000	0.000000	0.138216	0.013296	0.222028	0.000000	0.000000	3.000000	52.000000	0.000000
21346.396781	-0.099758	0.572654	0.074999	77.175621	21.007921	68.898102	-0.011930	0.000000	3.717906	0.000000	0.000000	0.000000	0.144231	0.011418	0.192211	0.000000	0.000000	3.000000	52.000000	0.000000
21346.400114	-0.099758	0.572654	0.074999	77.595901	21.035044	69.112701	-0.011930	0.000000	3.717906	0.000000	0.000000	0.000000	0.144231	0.011418	0.192211	0.000000	0.000000	3.000000	52.000000	0.000000
21346.403447	-0.099260	0.572705	0.075556	77.595901	21.035044	69.112701	-0.011930	0.000000	3.717906	0.000000	0.000000	0.000000	0.149249	0.015263	0.167221	0.000000	0.000000	3.000000	52.000000	0.000000
21346.406781	-0.099260	0.572705	0.075556	77.595901	21.035044	69.112701	-0.011930	0.000000	3.717906	0.000000	0.000000	0.000000	0.149249	0.015263	0.167221	0.000000	0.000000	3.000000	52.000000	0.000000
21346.410114	-0.099260	0.572705	0.075556	77.973114	20.880911	68.983398	0.036983	0.000000	3.777811	0.000000	0.000000	0.000000	0.149249	0.015263	0.167221	0.000000	0.000000	3.000000	52.000000	0.000000
21346.413447	-0.098779	0.572777	0.076064	77.973114	20.880911	68.983398	0.036983	0.000000	3.777811	0.000000	0.000000	0.000000	0.144461	0.021636	0.152296	0.000000	0.000000	3.000000	52.000000	0.000000
21346.416781	-0.098779	0.572777	0.076064	77.973114	20.880911	68.983398	0.036983	0.000000	3.777811	0.000000	0.000000	0.000000	0.144461	0.021636	0.152296	0.000000	0.000000	3.000000	52.000000	0.000000
21346.420114	-0.098779	0.572777	0.076064	78.311615	20.515566	68.483620	0.061060	0.000000	3.803194	0.000000	0.000000	0.000000	0.144461	0.021636	0.152296	0.000000	0.000000	3.000000	52.000000	0.000000
21346.423447	-0.098237	0.572870	0.076536	78.311615	20.515566	68.483620	0.061060	0.000000	3.803194	0.000000	0.000000	0.000000	0.162412	0.028033	0.141594	0.000000	0.000000	3.000000	52.000000	0.000000
21346.426781	-0.098237	0.572870	0.076536	78.311615	20.515566	68.483620	0.061060	0.000000	3.803194	0.000000	0.000000	0.000000	0.162412	0.028033	0.141594	0.000000	0.000000	3.000000	52.000000	0.000000
21346.430114	-0.098237	0.572870	0.076536	78.611008	20.010666	67.971390	0.088129	0.000000	3.826793	0.000000	0.000000	0.000000	0.162412	0.028033	0.141594	0.000000	0.000000	3.000000	52.000000	0.000000
21346.433447	-0.098237	0.572870	0.076536	78.611008	20.010666	67.971390	0.088129	0.000000	3.826793	0.000000	0.000000	0.000000	0.162412	0.028033	0.141594	0.000000	0.000000	3.000000	52.000000	0.000000
21346.436781	-0.097680	0.572977	0.076925	78.611008	20.010666	67.971390	0.088129	0.000000	3.826793	0.000000	0.000000	0.000000	0.167234	0.031965	0.116608	0.000000	0.000000	3.000000	52.000000	0.000000
21346.440114	-0.097680	0.572977	0.076925	78.861435	19.284344	67.329857	0.088129	0.000000	3.826793	0.000000	0.000000	0.000000	0.167234	0.031965	0.116608	0.000000	0.000000	3.000000	52.000000	0.000000
21346.443447	-0.097080	0.573126	0.077228	78.861435	19.284344	67.329857	0.088129	0.000000	3.826793	0.000000	0.000000	0.000000	0.179923	0.044817	0.091138	0.000000	0.000000	3.000000	52.000000	0.000000
21346.446781	-0.097080	0.573126	0.077228	78.861435	19.284344	67.329857	0.088129	0.000000	3.826793	0.000000	0.000000	0.000000	0.179923	0.044817	0.091138	0.000000	0.000000	3.000000	52.000000	0.000000
21346.450114	-0.097080	0.573126	0.077228	79.072113	18.303658	66.349525	0.145988	0.000000	3.861417	0.000000	0.000000	0.000000	0.179923	0.044817	0.091138	0.000000	0.000000	3.000000	52.000000	0.000000
21346.453447	-0.096472	0.573297	0.077487	79.072113	18.303658	66.349525	0.145988	0.000000	3.861417	0.000000	0.000000	0.000000	0.182506	0.051258	0.077587	0.000000	0.000000	3.000000	52.000000	0.000000
21346.456781	-0.096472	0.573297	0.077487	79.072113	18.303658	66.349525	0.145988	0.000000	3.861417	0.000000	0.000000	0.000000	0.182506	0.051258	0.077587	0.000000	0.000000	3.000000	52.000000	0.000000
21346.460114	-0.096472	0.573297	0.077487	79.235458	17.075039	65.087364	0.176406	0.000000	3.874348	0.000000	0.000000	0.000000	0.182506	0.051258	0.077587	0.000000	0.000000	3.000000	52.000000	0.000000
21346.463447	-0.095934	0.573508	0.077703	79.235458	17.075039	65.087364	0.176406	0.000000	3.874348	0.000000	0.000000	0.000000	0.161329	0.063383	0.064712	0.000000	0.000000	3.000000	52.000000	0.000000
21346.466781	-0.095934	0.573508	0.077703	79.235458	17.075039	65.087364	0.176406	0.000000	3.874348	0.000000	0.000000	0.000000	0.161329	0.063383	0.064712	0.000000	0.000000	3.000000	52.000000	0.000000
21346.470114	-0.095934	0.573508	0.077703	79.370438	15.699731	63.678047	0.203294	0.000000	3.885134	0.000000	0.000000	0.000000	0.161329	0.063383	0.064712	0.000000	0.000000	3.000000	52.000000	0.000000
21346.473447	-0.095934	0.573508	0.077703	79.370438	15.699731	63.678047	0.203294	0.000000	3.885134	0.000000	0.000000	0.000000	0.161329	0.063383	0.064712	0.000000	0.000000	3.000000	52.000000	0.000000
21346.476781	-0.095393	0.573701	0.077902	79.370438	15.699731	63.678047	0.203294	0.000000	3.885134	0.000000	0.000000	0.000000	0.162296	0.057708	0.059735	0.000000	0.000000	3.000000	52.000000	0.000000
21346.480114	-0.095393	0.573701	0.077902	79.488571	14.303557	62.410603	0.203294	0.000000	3.885134	0.000000	0.000000	0.000000	0.162296	0.057708	0.059735	0.000000	0.000000	3.000000	52.000000	0.000000
21346.483447	-0.094855	0.573912	0.078116	79.488571	14.303557	62.410603	0.203294	0.000000	3.885134	0.000000	0.000000	0.000000	0.161543	0.063432	0.064329	0.000000	0.000000	3.000000	52.000000	0.000000
21346.486781	-0.094855	0.573912	0.078116	79.488571	14.303557	62.410603	0.203294	0.000000	3.885134	0.000000	0.000000	0.000000	0.161543	0.063432	0.064329	0.000000	0.000000	3.000000	52.000000	0.000000
21346.490114	-0.094855	0.573912	0.078116	79.588593	12.940623	61.214252	0.257267	0.000000	3.905811	0.000000	0.000000	0.000000	0.161543	0.063432	0.064329	0.000000	0.000000	3.000000	52.000000	0.000000
21346.493447	-0.094855	0.573912	0.078116	79.588593	12.940623	61.214252	0.257267	0.000000	3.905811	0.000000	0.000000	0.000000	0.161543	0.063432	0.064329	0.000000	0.000000	3.000000	52.000000	0.000000
21346.496781	-0.094348	0.574132	0.078364	79.588593	12.940623	61.214252	0.257267	0.000000	3.905811	0.000000	0.000000	0.000000	0.152010	0.065980	0.074246	0.000000	0.000000	3.000000	52.000000	0.000000
21346.500114	-0.094348	0.574132	0.078364	79.677872	11.543719	59.869656	0.257267	0.000000	3.905811	0.000000	0.000000	0.000000	0.152010	0.065980	0.074246	0.000000	0.000000	3.000000	52.000000	0.000000
21346.503447	-0.093793	0.574371	0.078635	79.677872	11.543719	59.869656	0.257267	0.000000	3.905811	0.000000	0.000000	0.000000	0.166557	0.071702	0.081516	0.000000	0.000000	3.000000	52.000000	0.000000
21346.506781	-0.093793	0.574371	0.078635	79.677872	11.543719	59.869656	0.257267	0.000000	3.905811	0.000000	0.000000	0.000000	0.166557	0.071702	0.081516	0.000000	0.000000	3.000000	52.000000	0.000000
21346.510114	-0.093793	0.574371	0.078635	79.750626	10.184784	58.455608	0.310362	0.000000	3.931771	0.000000	0.000000	0.000000	0.166557	0.071702	0.081516	0.000000	0.000000	3.000000	52.000000	0.000000
21346.513447	-0.093793	0.574371	0.078635	79.750626	10.184784	58.455608	0.310362	0.000000	3.931771	0.000000	0.000000	0.000000	0.166557	0.071702	0.081516	0.000000	0.000000	3.000000	52.000000	0.000000
21346.516781	-0.093218	0.574618	0.078949	79.750626	10.184784	58.455608	0.310362	0.000000	3.931771	0.000000	0.000000	0.000000	0.172356	0.074247	0.094077	0.000000	0.000000	3.000000	52.000000	0.000000
21346.520114	-0.093218	0.574618	0.078949	79.811806	8.860900	57.125546	0.310362	0.000000	3.931771	0.000000	0.000000	0.000000	0.172356	0.074247	0.094077	0.000000	0.000000	3.000000	52.000000	0.000000
21346.523447	-0.092618	0.574866	0.079266	79.811806	8.860900	57.125546	0.310362	0.000000	3.931771	0.000000	0.000000	0.000000	0.180182	0.074289	0.095160	0.000000	0.000000	3.000000	52.000000	0.000000
21346.526781	-0.092618	0.574866	0.079266	79.811806	8.860900	57.125546	0.310362	0.000000	3.931771	0.000000	0.000000	0.000000	0.180182	0.074289	0.095160	0.000000	0.000000	3.000000	52.000000	0.000000
21346.530114	-0.092618	0.574866	0.079266	79.870651	7.541991	55.806866	0.369118	0.000000	3.963311	0.000000	0.000000	0.000000	0.180182	0.074289	0.095160	0.000000	0.000000	3.000000	52.000000	0.000000
21346.533447	-0.092618	0.574866	0.079266	79.870651	7.541991	55.806866	0.369118	0.000000	3.963311	0.000000	0.000000	0.000000	0.180182	0.074289	0.095160	0.000000	0.000000	3.000000	52.000000	0.000000
21346.536781	-0.092033	0.575086	0.079524	79.870651	7.541991	55.806866	0.369118	0.000000	3.963311	0.000000	0.000000	0.000000	0.175511	0.066093	0.077378	0.000000	0.000000	3.000000	52.000000	0.000000
21346.540114	-0.092033	0.575086	0.079524	79.928429	6.204196	54.456562	0.369118	0.000000	3.963311	0.000000	0.000000	0.000000	0.175511	0.066093	0.077378	0.000000	0.000000	3.000000	52.000000	0.000000
21346.543447	-0.091544	0.575269	0.079732	79.928429	6.204196	54.456562	0.369118	0.000000	3.963311	0.000000	0.000000	0.000000	0.146701	0.054697	0.062401	0.000000	0.000000	3.000000	52.000000	0.000000
21346.546781	-0.091544	0.575269	0.079732	79.928429	6.204196	54.456562	0.369118	0.000000	3.963311	0.000000	0.000000	0.000000	0.146701	0.054697	0.062401	0.000000	0.000000	3.000000	52.000000	0.000000
21346.550114	-0.091544	0.575269	0.079732	79.985077	4.906199	53.067867	0.422820	0.000000	3.986607	0.000000	0.000000	0.000000	0.146701	0.054697	0.062401	0.000000	0.000000	3.000000	52.000000	0.000000
21346.553447	-0.091193	0.575386	0.079828	79.985077	4.906199	53.067867	0.422820	0.000000	3.986607	0.000000	0.000000	0.000000	0.105274	0.035026	0.028703	0.000000	0.000000	3.000000	52.000000	0.000000
21346.556781	-0.091193	0.575386	0.079828	79.985077	4.906199	53.067867	0.422820	0.000000	3.986607	0.000000	0.000000	0.000000	0.105274	0.035026	0.028703	0.000000	0.000000	3.000000	52.000000	0.000000
21346.560114	-0.091193	0.575386	0.079828	80.040550	3.800958	51.795002	0.440366	0.000000	3.991391	0.000000	0.000000	0.000000	0.105274	0.035026	0.028703	0.000000	0.000000	3.000000	52.000000	0.000000
21346.563447	-0.091193	0.575386	0.079828	80.040550	3.800958	51.795002	0.440366	0.000000	3.991391	0.000000	0.000000	0.000000	0.105274	0.035026	0.028703	0.000000	0.000000	3.000000	52.000000	0.000000
21346.566781	-0.090925	0.575447	0.079798	80.040550	3.800958	51.795002	0.440366	0.000000	3.991391	0.000000	0.000000	0.000000	0.080195	0.018526	-0.008980	0.000000	0.000000	3.000000	52.000000	0.000000
21346.570114	-0.090925	0.575447	0.079798	80.080315	3.053944	50.880413	0.440366	0.000000	3.991391	0.000000	0.000000	0.000000	0.080195	0.018526	-0.008980	0.000000	0.000000	3.000000	52.000000	0.000000
21346.573447	-0.090925	0.575447	0.079798	80.080315	3.053944	50.880413	0.440366	0.000000	3.991391	0.000000	0.000000	0.000000	0.080195	0.018526	-0.008980	0.000000	0.000000	3.000000	52.000000	0.000000
21346.576781	-0.090925	0.575447	0.079798	80.080315	3.053944	50.880413	0.440366	0.000000	3.991391	0.000000	0.000000	0.000000	0.080195	0.018526	-0.008980	0.000000	0.000000	3.000000	52.000000	0.000000
21346.580114	-0.090631	0.575472	0.079452	80.098335	2.951926	50.745811	0.453732	0.000000	3.989894	0.000000	0.000000	0.000000	0.088329	0.007271	-0.103829	0.000000	0.000000	3.000000	52.000000	0.000000
21346.583447	-0.090631	0.575472	0.079452	80.098335	2.951926	50.745811	0.453732	0.000000	3.989894	0.000000	0.000000	0.000000	0.088329	0.007271	-0.103829	0.000000	0.000000	3.000000	52.000000	0.000000
21346.586781	-0.090631	0.575472	0.079452	80.098335	2.951926	50.745811	0.453732	0.000000	3.989894	0.000000	0.000000	0.000000	0.088329	0.007271	-0.103829	0.000000	0.000000	3.000000	52.000000	0.000000
21346.590114	-0.090631	0.575472	0.079452	80.118568	3.004495	50.803719	0.468453	0.000000	3.972589	0.000000	0.000000	0.000000	0.088329	0.007271	-0.103829	0.000000	0.000000	3.000000	52.000000	0.000000
21346.593447	-0.090553	0.575434	0.079144	80.118568	3.004495	50.803719	0.468453	0.000000	3.972589	0.000000	0.000000	0.000000	0.023435	-0.011286	-0.092256	0.000000	0.000000	3.000000	52.000000	0.000000
21346.596781	-0.090553	0.575434	0.079144	80.118568	3.004495	50.803719	0.468453	0.000000	3.972589	0.000000	0.000000	0.000000	0.023435	-0.011286	-0.092256	0.000000	0.000000	3.000000	52.000000	0.000000
21346.600114	-0.090553	0.575434	0.079144	80.142982	3.038615	50.835583	0.472359	0.000000	3.957213	0.000000	0.000000	0.000000	0.023435	-0.011286	-0.092256	0.000000	0.000000	3.000000	52.000000	0.000000
21346.603447	-0.090553	0.575434	0.079144	80.142982	3.038615	50.835583	0.472359	0.000000	3.957213	0.000000	0.000000	0.000000	0.023435	-0.011286	-0.092256	0.000000	0.000000	3.000000	52.000000	0.000000
21346.606781	-0.090461	0.575409	0.078754	80.142982	3.038615	50.835583	0.472359	0.000000	3.957213	0.000000	0.000000	0.000000	0.027625	-0.007437	-0.117118	0.000000	0.000000	3.000000	52.000000	0.000000
21346.610114	-0.090461	0.575409	0.078754	80.176208	3.098687	50.889793	0.472359	0.000000	3.957213	0.000000	0.000000	0.000000	0.027625	-0.007437	-0.117118	0.000000	0.000000	3.000000	52.000000	0.000000
21346.613447	-0.090461	0.575409	0.078754	80.176208	3.098687	50.889793	0.472359	0.000000	3.957213	0.000000	0.000000	0.000000	0.027625	-0.007437	-0.117118	0.000000	0.000000	3.000000	52.000000	0.000000
21346.616781	-0.090461	0.575409	0.078754	80.176208	3.098687	50.889793	0.472359	0.000000	3.957213	0.000000	0.000000	0.000000	0.027625	-0.007437	-0.117118	0.000000	0.000000	3.000000	52.000000	0.000000
21346.620114	-0.090152	0.575236	0.077856	80.212868	3.157338	50.938282	0.476963	0.000000	3.937694	0.000000	0.000000	0.000000	0.092489	-0.051799	-0.269400	0.000000	0.000000	3.000000	52.000000	0.000000
21346.623447	-0.090152	0.575236	0.077856	80.212868	3.157338	50.938282	0.476963	0.000000	3.937694	0.000000	0.000000	0.000000	-0.000000	0.000003	0.000001	0.000000	0.000000	3.000000	52.000000	0.000000
21346.626781	-0.090152	0.575236	0.077856	80.212868	3.157338	50.938282	0.476963	0.000000	3.937694	0.000000	0.000000	0.000000	-0.000000	0.000003	0.000001	0.000000	0.000000	3.000000	52.000000	0.000000
21346.630114	-0.090152	0.575236	0.077856	80.252525	3.220356	50.999157	0.492378	0.000000	3.892793	0.000000	0.000000	0.000000	-0.000000	0.000003	0.000001	0.000000	0.000000	3.000000	52.000000	0.000000
21346.633447	-0.090152	0.575236	0.077856	80.252525	3.220356	50.999157	0.492378	0.000000	3.892793	0.000000	0.000000	0.000000	-0.000000	0.000003	0.000001	0.000000	0.000000	3.000000	52.000000	0.000000
21346.636781	-0.089938	0.575137	0.077358	80.252525	3.220356	50.999157	0.492378	0.000000	3.892793	0.000000	0.000000	0.000000	0.064327	-0.029733	-0.149473	0.000000	0.000000	3.000000	52.000000	0.000000
21346.640114	-0.089938	0.575137	0.077358	80.293030	3.281584	51.077034	0.492378	0.000000	3.892793	0.000000	0.000000	0.000000	0.064327	-0.029733	-0.149473	0.000000	0.000000	3.000000	52.000000	0.000000
21346.643447	-0.089791	0.575011	0.076792	80.293030	3.281584	51.077034	0.492378	0.000000	3.892793	0.000000	0.000000	0.000000	0.044189	-0.038009	-0.169691	0.000000	0.000000	3.000000	52.000000	0.000000
21346.646781	-0.089791	0.575011	0.076792	80.293030	3.281584	51.077034	0.492378	0.000000	3.892793	0.000000	0.000000	0.000000	0.044189	-0.038009	-0.169691	0.000000	0.000000	3.000000	52.000000	0.000000
21346.650114	-0.089791	0.575011	0.076792	80.331306	3.351794	51.156837	0.510464	0.000000	3.839600	0.000000	0.000000	0.000000	0.044189	-0.038009	-0.169691	0.000000	0.000000	3.000000	52.000000	0.000000
21346.653447	-0.089791	0.575011	0.076792	80.331306	3.351794	51.156837	0.510464	0.000000	3.839600	0.000000	0.000000	0.000000	0.044189	-0.038009	-0.169691	0.000000	0.000000	3.000000	52.000000	0.000000
21346.656781	-0.089664	0.574924	0.076193	80.331306	3.351794	51.156837	0.510464	0.000000	3.839600	0.000000	0.000000	0.000000	0.038026	-0.025994	-0.179687	0.000000	0.000000	3.000000	52.000000	0.000000
21346.660114	-0.089664	0.574924	0.076193	80.330841	3.372246	51.188526	0.510464	0.000000	3.839600	0.000000	0.000000	0.000000	0.038026	-0.025994	-0.179687	0.000000	0.000000	3.000000	52.000000	0.000000
21346.663447	-0.089585	0.574818	0.075569	80.330841	3.372246	51.188526	0.510464	0.000000	3.839600	0.000000	0.000000	0.000000	0.023656	-0.031745	-0.187148	0.000000	0.000000	3.000000	52.000000	0.000000
21346.666781	-0.089585	0.574818	0.075569	80.330841	3.372246	51.188526	0.510464	0.000000	3.839600	0.000000	0.000000	0.000000	0.023656	-0.031745	-0.187148	0.000000	0.000000	3.000000	52.000000	0.000000
21346.670114	-0.089585	0.574818	0.075569	80.196342	3.242055	51.083935	0.520744	0.000000	3.778461	0.000000	0.000000	0.000000	0.023656	-0.031745	-0.187148	0.000000	0.000000	3.000000	52.000000	0.000000
21346.673447	-0.089585	0.574818	0.075569	80.196342	3.242055	51.083935	0.520744	0.000000	3.778461	0.000000	0.000000	0.000000	0.023656	-0.031745	-0.187148	0.000000	0.000000	3.000000	52.000000	0.000000
21346.676781	-0.089500	0.574782	0.074910	80.196342	3.242055	51.083935	0.520744	0.000000	3.778461	0.000000	0.000000	0.000000	0.025462	-0.010955	-0.197767	0.000000	0.000000	3.000000	52.000000	0.000000
21346.680114	-0.089500	0.574782	0.074910	79.910957	2.902431	50.776424	0.520744	0.000000	3.778461	0.000000	0.000000	0.000000	0.025462	-0.010955	-0.197767	0.000000	0.000000	3.000000	52.000000	0.000000
21346.683447	-0.089423	0.574802	0.074298	79.910957	2.902431	50.776424	0.520744	0.000000	3.778461	0.000000	0.000000	0.000000	0.023073	0.006012	-0.183462	0.000000	0.000000	3.000000	52.000000	0.000000
21346.686781	-0.089423	0.574802	0.074298	79.910957	2.902431	50.776424	0.520744	0.000000	3.778461	0.000000	0.000000	0.000000	0.023073	0.006012	-0.183462	0.000000	0.000000	3.000000	52.000000	0.000000
21346.690114	-0.089423	0.574802	0.074298	79.556374	2.437671	50.329899	0.528834	0.000000	3.714922	0.000000	0.000000	0.000000	0.023073	0.006012	-0.183462	0.000000	0.000000	3.000000	52.000000	0.000000
21346.693447	-0.089423	0.574802	0.074298	79.556374	2.437671	50.329899	0.528834	0.000000	3.714922	0.000000	0.000000	0.000000	0.023073	0.006012	-0.183462	0.000000	0.000000	3.000000	52.000000	0.000000
21346.696781	-0.089269	0.574880	0.073687	79.556374	2.437671	50.329899	0.528834	0.000000	3.714922	0.000000	0.000000	0.000000	0.046430	0.023533	-0.183546	0.000000	0.000000	3.000000	52.000000	0.000000
21346.700114	-0.089269	0.574880	0.073687	79.180328	1.922375	49.818924	0.528834	0.000000	3.714922	0.000000	0.000000	0.000000	0.046430	0.023533	-0.183546	0.000000	0.000000	3.000000	52.000000	0.000000
21346.703447	-0.089144	0.574996	0.073102	79.180328	1.922375	49.818924	0.528834	0.000000	3.714922	0.000000	0.000000	0.000000	0.037242	0.034754	-0.175298	0.000000	0.000000	3.000000	52.000000	0.000000
21346.706781	-0.089144	0.574996	0.073102	79.180328	1.922375	49.818924	0.528834	0.000000	3.714922	0.000000	0.000000	0.000000	0.037242	0.034754	-0.175298	0.000000	0.000000	3.000000	52.000000	0.000000
21346.710114	-0.089144	0.574996	0.073102	78.810829	1.446858	49.384628	0.542779	0.000000	3.655115	0.000000	0.000000	0.000000	0.037242	0.034754	-0.175298	0.000000	0.000000	3.000000	52.000000	0.000000
21346.713447	-0.089042	0.575122	0.072491	78.810829	1.446858	49.384628	0.542779	0.000000	3.655115	0.000000	0.000000	0.000000	0.030826	0.037676	-0.183383	0.000000	0.000000	3.000000	52.000000	0.000000
21346.716781	-0.089042	0.575122	0.072491	78.810829	1.446858	49.384628	0.542779	0.000000	3.655115	0.000000	0.000000	0.000000	0.030826	0.037676	-0.183383	0.000000	0.000000	3.000000	52.000000	0.000000
21346.720114	-0.089042	0.575122	0.072491	78.472755	1.042331	49.120853	0.547917	0.000000	3.624551	0.000000	0.000000	0.000000	0.030826	0.037676	-0.183383	0.000000	0.000000	3.000000	52.000000	0.000000
21346.723447	-0.088967	0.575266	0.071891	78.472755	1.042331	49.120853	0.547917	0.000000	3.624551	0.000000	0.000000	0.000000	0.022499	0.043194	-0.179933	0.000000	0.000000	3.000000	52.000000	0.000000
21346.726781	-0.088967	0.575266	0.071891	78.472755	1.042331	49.120853	0.547917	0.000000	3.624551	0.000000	0.000000	0.000000	0.022499	0.043194	-0.179933	0.000000	0.000000	3.000000	52.000000	0.000000
21346.730114	-0.088967	0.575266	0.071891	78.183235	0.731201	49.085609	0.551667	0.000000	3.594563	0.000000	0.000000	0.000000	0.022499	0.043194	-0.179933	0.000000	0.000000	3.000000	52.000000	0.000000
21346.733447	-0.088967	0.575266	0.071891	78.183235	0.731201	49.085609	0.551667	0.000000	3.594563	0.000000	0.000000	0.000000	0.022499	0.043194	-0.179933	0.000000	0.000000	3.000000	52.000000	0.000000
21346.736781	-0.088857	0.575381	0.071241	78.183235	0.731201	49.085609	0.551667	0.000000	3.594563	0.000000	0.000000	0.000000	0.032810	0.034728	-0.195121	0.000000	0.000000	3.000000	52.000000	0.000000
21346.740114	-0.088857	0.575381	0.071241	77.951080	0.482551	49.035610	0.551667	0.000000	3.594563	0.000000	0.000000	0.000000	0.032810	0.034728	-0.195121	0.000000	0.000000	3.000000	52.000000	0.000000
21346.743447	-0.088797	0.575526	0.070575	77.951080	0.482551	49.035610	0.551667	0.000000	3.594563	0.000000	0.000000	0.000000	0.018119	0.043307	-0.199674	0.000000	0.000000	3.000000	52.000000	0.000000
21346.746781	-0.088797	0.575526	0.070575	77.951080	0.482551	49.035610	0.551667	0.000000	3.594563	0.000000	0.000000	0.000000	0.018119	0.043307	-0.199674	0.000000	0.000000	3.000000	52.000000	0.000000
21346.750114	-0.088797	0.575526	0.070575	77.780327	0.315105	48.944805	0.560155	0.000000	3.528763	0.000000	0.000000	0.000000	0.018119	0.043307	-0.199674	0.000000	0.000000	3.000000	52.000000	0.000000
21346.753447	-0.088692	0.575643	0.069798	77.780327	0.315105	48.944805	0.560155	0.000000	3.528763	0.000000	0.000000	0.000000	0.031517	0.035282	-0.233193	0.000000	0.000000	3.000000	52.000000	0.000000
21346.756781	-0.088692	0.575643	0.069798	77.780327	0.315105	48.944805	0.560155	0.000000	3.528763	0.000000	0.000000	0.000000	0.031517	0.035282	-0.233193	0.000000	0.000000	3.000000	52.000000	0.000000
21346.760114	-0.088692	0.575643	0.069798	77.678429	0.233922	48.950294	0.565408	0.000000	3.489898	0.000000	0.000000	0.000000	0.031517	0.035282	-0.233193	0.000000	0.000000	3.000000	52.000000	0.000000
21346.763447	-0.088576	0.575761	0.068959	77.678429	0.233922	48.950294	0.565408	0.000000	3.489898	0.000000	0.000000	0.000000	0.034645	0.035470	-0.251650	0.000000	0.000000	3.000000	52.000000	0.000000
21346.766781	-0.088576	0.575761	0.068959	77.678429	0.233922	48.950294	0.565408	0.000000	3.489898	0.000000	0.000000	0.000000	0.034645	0.035470	-0.251650	0.000000	0.000000	3.000000	52.000000	0.000000
21346.770114	-0.088576	0.575761	0.068959	77.632843	0.183531	49.018505	0.571182	0.000000	3.447956	0.000000	0.000000	0.000000	0.034645	0.035470	-0.251650	0.000000	0.000000	3.000000	52.000000	0.000000
21346.773447	-0.088576	0.575761	0.068959	77.632843	0.183531	49.018505	0.571182	0.000000	3.447956	0.000000	0.000000	0.000000	0.034645	0.035470	-0.251650	0.000000	0.000000	3.000000	52.000000	0.000000
21346.776781	-0.088440	0.575882	0.067998	77.632843	0.183531	49.018505	0.571182	0.000000	3.447956	0.000000	0.000000	0.000000	0.040871	0.036047	-0.288467	0.000000	0.000000	3.000000	52.000000	0.000000
21346.780114	-0.088440	0.575882	0.067998	77.632202	0.173564	49.034180	0.571182	0.000000	3.447956	0.000000	0.000000	0.000000	0.040871	0.036047	-0.288467	0.000000	0.000000	3.000000	52.000000	0.000000
21346.783447	-0.088275	0.576011	0.067017	77.632202	0.173564	49.034180	0.571182	0.000000	3.447956	0.000000	0.000000	0.000000	0.049540	0.038706	-0.294191	0.000000	0.000000	3.000000	52.000000	0.000000
21346.786781	-0.088275	0.576011	0.067017	77.632202	0.173564	49.034180	0.571182	0.000000	3.447956	0.000000	0.000000	0.000000	0.049540	0.038706	-0.294191	0.000000	0.000000	3.000000	52.000000	0.000000
21346.790114	-0.088275	0.576011	0.067017	77.654213	0.183868	49.048367	0.586250	0.000000	3.350847	0.000000	0.000000	0.000000	0.049540	0.038706	-0.294191	0.000000	0.000000	3.000000	52.000000	0.000000
21346.793447	-0.088128	0.576129	0.065993	77.654213	0.183868	49.048367	0.586250	0.000000	3.350847	0.000000	0.000000	0.000000	0.044085	0.035644	-0.307285	0.000000	0.000000	3.000000	52.000000	0.000000
21346.796781	-0.088128	0.576129	0.065993	77.654213	0.183868	49.048367	0.586250	0.000000	3.350847	0.000000	0.000000	0.000000	0.044085	0.035644	-0.307285	0.000000	0.000000	3.000000	52.000000	0.000000
21346.800114	-0.088128	0.576129	0.065993	77.634628	0.147189	49.021854	0.593598	0.000000	3.299632	0.000000	0.000000	0.000000	0.044085	0.035644	-0.307285	0.000000	0.000000	3.000000	52.000000	0.000000
21346.803447	-0.088037	0.576256	0.064998	77.634628	0.147189	49.021854	0.593598	0.000000	3.299632	0.000000	0.000000	0.000000	0.027327	0.037872	-0.298448	0.000000	0.000000	3.000000	52.000000	0.000000
21346.806781	-0.088037	0.576256	0.064998	77.634628	0.147189	49.021854	0.593598	0.000000	3.299632	0.000000	0.000000	0.000000	0.027327	0.037872	-0.298448	0.000000	0.000000	3.000000	52.000000	0.000000
21346.810114	-0.088037	0.576256	0.064998	77.519691	0.024266	48.910355	0.598152	0.000000	3.249891	0.000000	0.000000	0.000000	0.027327	0.037872	-0.298448	0.000000	0.000000	3.000000	52.000000	0.000000
21346.813447	-0.087945	0.576380	0.064002	77.519691	0.024266	48.910355	0.598152	0.000000	3.249891	0.000000	0.000000	0.000000	0.027454	0.037426	-0.298678	0.000000	0.000000	3.000000	52.000000	0.000000
21346.816781	-0.087945	0.576380	0.064002	77.519691	0.024266	48.910355	0.598152	0.000000	3.249891	0.000000	0.000000	0.000000	0.027454	0.037426	-0.298678	0.000000	0.000000	3.000000	52.000000	0.000000
21346.820114	-0.087945	0.576380	0.064002	77.323090	-0.124433	48.796581	0.602728	0.000000	3.200111	0.000000	0.000000	0.000000	0.027454	0.037426	-0.298678	0.000000	0.000000	3.000000	52.000000	0.000000
21346.823447	-0.087800	0.576514	0.062992	77.323090	-0.124433	48.796581	0.602728	0.000000	3.200111	0.000000	0.000000	0.000000	0.043539	0.040009	-0.303184	0.000000	0.000000	3.000000	52.000000	0.000000
21346.826781	-0.087800	0.576514	0.062992	77.323090	-0.124433	48.796581	0.602728	0.000000	3.200111	0.000000	0.000000	0.000000	0.043539	0.040009	-0.303184	0.000000	0.000000	3.000000	52.000000	0.000000
21346.830114	-0.087800	0.576514	0.062992	77.083626	-0.142201	48.853943	0.609985	0.000000	3.149580	0.000000	0.000000	0.000000	0.043539	0.040009	-0.303184	0.000000	0.000000	3.000000	52.000000	0.000000
21346.833447	-0.087629	0.576598	0.061975	77.083626	-0.142201	48.853943	0.609985	0.000000	3.149580	0.000000	0.000000	0.000000	0.051496	0.025277	-0.305105	0.000000	0.000000	3.000000	52.000000	0.000000
21346.836781	-0.087629	0.576598	0.061975	77.083626	-0.142201	48.853943	0.609985	0.000000	3.149580	0.000000	0.000000	0.000000	0.051496	0.025277	-0.305105	0.000000	0.000000	3.000000	52.000000	0.000000
21346.840114	-0.087629	0.576598	0.061975	76.836609	0.013954	49.135002	0.618567	0.000000	3.098730	0.000000	0.000000	0.000000	0.051496	0.025277	-0.305105	0.000000	0.000000	3.000000	52.000000	0.000000
21346.843447	-0.087419	0.576663	0.060883	76.836609	0.013954	49.135002	0.618567	0.000000	3.098730	0.000000	0.000000	0.000000	0.062849	0.019493	-0.327398	0.000000	0.000000	3.000000	52.000000	0.000000
21346.846781	-0.087419	0.576663	0.060883	76.836609	0.013954	49.135002	0.618567	0.000000	3.098730	0.000000	0.000000	0.000000	0.062849	0.019493	-0.327398	0.000000	0.000000	3.000000	52.000000	0.000000
21346.850114	-0.087419	0.576663	0.060883	76.592735	0.240302	49.514820	0.629042	0.000000	3.044163	0.000000	0.000000	0.000000	0.062849	0.019493	-0.327398	0.000000	0.000000	3.000000	52.000000	0.000000
21346.853447	-0.087164	0.576652	0.059669	76.592735	0.240302	49.514820	0.629042	0.000000	3.044163	0.000000	0.000000	0.000000	0.076618	-0.003257	-0.364352	0.000000	0.000000	3.000000	52.000000	0.000000
21346.856781	-0.087164	0.576652	0.059669	76.592735	0.240302	49.514820	0.629042	0.000000	3.044163	0.000000	0.000000	0.000000	0.076618	-0.003257	-0.364352	0.000000	0.000000	3.000000	52.000000	0.000000
21346.860114	-0.087164	0.576652	0.059669	76.344696	0.382711	49.785015	0.641812	0.000000	2.983438	0.000000	0.000000	0.000000	0.076618	-0.003257	-0.364352	0.000000	0.000000	3.000000	52.000000	0.000000
21346.863447	-0.086902	0.576631	0.058414	76.344696	0.382711	49.785015	0.641812	0.000000	2.983438	0.000000	0.000000	0.000000	0.078579	-0.006429	-0.376410	0.000000	0.000000	3.000000	52.000000	0.000000
21346.866781	-0.086902	0.576631	0.058414	76.344696	0.382711	49.785015	0.641812	0.000000	2.983438	0.000000	0.000000	0.000000	0.078579	-0.006429	-0.376410	0.000000	0.000000	3.000000	52.000000	0.000000
21346.870114	-0.086902	0.576631	0.058414	76.064674	0.354045	49.851547	0.654908	0.000000	2.920703	0.000000	0.000000	0.000000	0.078579	-0.006429	-0.376410	0.000000	0.000000	3.000000	52.000000	0.000000
21346.873447	-0.086607	0.576551	0.057113	76.064674	0.354045	49.851547	0.654908	0.000000	2.920703	0.000000	0.000000	0.000000	0.088365	-0.023777	-0.390218	0.000000	0.000000	3.000000	52.000000	0.000000
21346.876781	-0.086607	0.576551	0.057113	76.064674	0.354045	49.851547	0.654908	0.000000	2.920703	0.000000	0.000000	0.000000	0.088365	-0.023777	-0.390218	0.000000	0.000000	3.000000	52.000000	0.000000
21346.880114	-0.086607	0.576551	0.057113	75.744003	0.088604	49.617149	0.669636	0.000000	2.855667	0.000000	0.000000	0.000000	0.088365	-0.023777	-0.390218	0.000000	0.000000	3.000000	52.000000	0.000000
21346.883447	-0.086341	0.576461	0.055830	75.744003	0.088604	49.617149	0.669636	0.000000	2.855667	0.000000	0.000000	0.000000	0.079875	-0.027113	-0.385098	0.000000	0.000000	3.000000	52.000000	0.000000
21346.886781	-0.086341	0.576461	0.055830	75.744003	0.088604	49.617149	0.669636	0.000000	2.855667	0.000000	0.000000	0.000000	0.079875	-0.027113	-0.385098	0.000000	0.000000	3.000000	52.000000	0.000000
21346.890114	-0.086341	0.576461	0.055830	75.375893	-0.260837	49.289928	0.682948	0.000000	2.791483	0.000000	0.000000	0.000000	0.079875	-0.027113	-0.385098	0.000000	0.000000	3.000000	52.000000	0.000000
21346.893447	-0.086127	0.576360	0.054559	75.375893	-0.260837	49.289928	0.682948	0.000000	2.791483	0.000000	0.000000	0.000000	0.064148	-0.030419	-0.381174	0.000000	0.000000	3.000000	52.000000	0.000000
21346.896781	-0.086127	0.576360	0.054559	75.375893	-0.260837	49.289928	0.682948	0.000000	2.791483	0.000000	0.000000	0.000000	0.064148	-0.030419	-0.381174	0.000000	0.000000	3.000000	52.000000	0.000000
21346.900114	-0.086127	0.576360	0.054559	74.992905	-0.570406	49.000214	0.693640	0.000000	2.727954	0.000000	0.000000	0.000000	0.064148	-0.030419	-0.381174	0.000000	0.000000	3.000000	52.000000	0.000000
21346.903447	-0.085870	0.576219	0.053324	74.992905	-0.570406	49.000214	0.693640	0.000000	2.727954	0.000000	0.000000	0.000000	0.077289	-0.042153	-0.370394	0.000000	0.000000	3.000000	52.000000	0.000000
21346.906781	-0.085870	0.576219	0.053324	74.992905	-0.570406	49.000214	0.693640	0.000000	2.727954	0.000000	0.000000	0.000000	0.077289	-0.042153	-0.370394	0.000000	0.000000	3.000000	52.000000	0.000000
21346.910114	-0.085870	0.576219	0.053324	74.613373	-0.764667	48.861027	0.706521	0.000000	2.666222	0.000000	0.000000	0.000000	0.077289	-0.042153	-0.370394	0.000000	0.000000	3.000000	52.000000	0.000000
21346.913447	-0.085612	0.576078	0.052088	74.613373	-0.764667	48.861027	0.706521	0.000000	2.666222	0.000000	0.000000	0.000000	0.077286	-0.042451	-0.370812	0.000000	0.000000	3.000000	52.000000	0.000000
21346.916781	-0.085612	0.576078	0.052088	74.613373	-0.764667	48.861027	0.706521	0.000000	2.666222	0.000000	0.000000	0.000000	0.077286	-0.042451	-0.370812	0.000000	0.000000	3.000000	52.000000	0.000000
21346.920114	-0.085612	0.576078	0.052088	74.264107	-0.806877	48.919552	0.719402	0.000000	2.604420	0.000000	0.000000	0.000000	0.077286	-0.042451	-0.370812	0.000000	0.000000	3.000000	52.000000	0.000000
21346.923447	-0.085355	0.575907	0.050857	74.264107	-0.806877	48.919552	0.719402	0.000000	2.604420	0.000000	0.000000	0.000000	0.076959	-0.051215	-0.369310	0.000000	0.000000	3.000000	52.000000	0.000000
21346.926781	-0.085355	0.575907	0.050857	74.264107	-0.806877	48.919552	0.719402	0.000000	2.604420	0.000000	0.000000	0.000000	0.076959	-0.051215	-0.369310	0.000000	0.000000	3.000000	52.000000	0.000000
21346.930114	-0.085355	0.575907	0.050857	73.956039	-0.762842	49.075378	0.732229	0.000000	2.542868	0.000000	0.000000	0.000000	0.076959	-0.051215	-0.369310	0.000000	0.000000	3.000000	52.000000	0.000000
21346.933447	-0.085000	0.575717	0.049625	73.956039	-0.762842	49.075378	0.732229	0.000000	2.542868	0.000000	0.000000	0.000000	0.106657	-0.057058	-0.369811	0.000000	0.000000	3.000000	52.000000	0.000000
21346.936781	-0.085000	0.575717	0.049625	73.956039	-0.762842	49.075378	0.732229	0.000000	2.542868	0.000000	0.000000	0.000000	0.106657	-0.057058	-0.369811	0.000000	0.000000	3.000000	52.000000	0.000000
21346.940114	-0.085000	0.575717	0.049625	73.697739	-0.646498	49.304733	0.750005	0.000000	2.481233	0.000000	0.000000	0.000000	0.106657	-0.057058	-0.369811	0.000000	0.000000	3.000000	52.000000	0.000000
21346.943447	-0.084574	0.575498	0.048409	73.697739	-0.646498	49.304733	0.750005	0.000000	2.481233	0.000000	0.000000	0.000000	0.127795	-0.065715	-0.364756	0.000000	0.000000	3.000000	52.000000	0.000000
21346.946781	-0.084574	0.575498	0.048409	73.697739	-0.646498	49.304733	0.750005	0.000000	2.481233	0.000000	0.000000	0.000000	0.127795	-0.065715	-0.364756	0.000000	0.000000	3.000000	52.000000	0.000000
21346.950114	-0.084574	0.575498	0.048409	73.481522	-0.524893	49.535126	0.771304	0.000000	2.420440	0.000000	0.000000	0.000000	0.127795	-0.065715	-0.364756	0.000000	0.000000	3.000000	52.000000	0.000000
21346.953447	-0.084123	0.575232	0.047185	73.481522	-0.524893	49.535126	0.771304	0.000000	2.420440	0.000000	0.000000	0.000000	0.135238	-0.079872	-0.367103	0.000000	0.000000	3.000000	52.000000	0.000000
21346.956781	-0.084123	0.575232	0.047185	73.481522	-0.524893	49.535126	0.771304	0.000000	2.420440	0.000000	0.000000	0.000000	0.135238	-0.079872	-0.367103	0.000000	0.000000	3.000000	52.000000	0.000000
21346.960114	-0.084123	0.575232	0.047185	73.310959	-0.422263	49.727116	0.793844	0.000000	2.359257	0.000000	0.000000	0.000000	0.135238	-0.079872	-0.367103	0.000000	0.000000	3.000000	52.000000	0.000000
21346.963447	-0.083627	0.574937	0.045974	73.310959	-0.422263	49.727116	0.793844	0.000000	2.359257	0.000000	0.000000	0.000000	0.148974	-0.088362	-0.363363	0.000000	0.000000	3.000000	52.000000	0.000000
21346.966781	-0.083627	0.574937	0.045974	73.310959	-0.422263	49.727116	0.793844	0.000000	2.359257	0.000000	0.000000	0.000000	0.148974	-0.088362	-0.363363	0.000000	0.000000	3.000000	52.000000	0.000000
21346.970114	-0.083627	0.574937	0.045974	73.160484	-0.306897	49.944160	0.818673	0.000000	2.298696	0.000000	0.000000	0.000000	0.148974	-0.088362	-0.363363	0.000000	0.000000	3.000000	52.000000	0.000000
21346.973447	-0.083163	0.574623	0.044803	73.160484	-0.306897	49.944160	0.818673	0.000000	2.298696	0.000000	0.000000	0.000000	0.139205	-0.094072	-0.351405	0.000000	0.000000	3.000000	52.000000	0.000000
21346.976781	-0.083163	0.574623	0.044803	73.160484	-0.306897	49.944160	0.818673	0.000000	2.298696	0.000000	0.000000	0.000000	0.139205	-0.094072	-0.351405	0.000000	0.000000	3.000000	52.000000	0.000000
21346.980114	-0.083163	0.574623	0.044803	73.021118	-0.175697	50.176918	0.841873	0.000000	2.240129	0.000000	0.000000	0.000000	0.139205	-0.094072	-0.351405	0.000000	0.000000	3.000000	52.000000	0.000000
21346.983447	-0.082740	0.574319	0.043727	73.021118	-0.175697	50.176918	0.841873	0.000000	2.240129	0.000000	0.000000	0.000000	0.126728	-0.091349	-0.322580	0.000000	0.000000	3.000000	52.000000	0.000000
21346.986781	-0.082740	0.574319	0.043727	73.021118	-0.175697	50.176918	0.841873	0.000000	2.240129	0.000000	0.000000	0.000000	0.126728	-0.091349	-0.322580	0.000000	0.000000	3.000000	52.000000	0.000000
21346.990114	-0.082740	0.574319	0.043727	72.875931	0.021527	50.500713	0.862995	0.000000	2.186365	0.000000	0.000000	0.000000	0.126728	-0.091349	-0.322580	0.000000	0.000000	3.000000	52.000000	0.000000
21346.993447	-0.082325	0.574023	0.042690	72.875931	0.021527	50.500713	0.862995	0.000000	2.186365	0.000000	0.000000	0.000000	0.124526	-0.088616	-0.311191	0.000000	0.000000	3.000000	52.000000	0.000000
21346.996781	-0.082325	0.574023	0.042690	72.875931	0.021527	50.500713	0.862995	0.000000	2.186365	0.000000	0.000000	0.000000	0.124526	-0.088616	-0.311191	0.000000	0.000000	3.000000	52.000000	0.000000
21347.000114	-0.082325	0.574023	0.042690	72.717285	0.340458	51.003918	0.883749	0.000000	2.134500	0.000000	0.000000	0.000000	0.124526	-0.088616	-0.311191	0.000000	0.000000	3.000000	52.000000	0.000000
21347.003447	-0.081900	0.573747	0.041734	72.717285	0.340458	51.003918	0.883749	0.000000	2.134500	0.000000	0.000000	0.000000	0.127491	-0.083089	-0.286728	0.000000	0.000000	3.000000	52.000000	0.000000
21347.006781	-0.081900	0.573747	0.041734	72.717285	0.340458	51.003918	0.883749	0.000000	2.134500	0.000000	0.000000	0.000000	0.127491	-0.083089	-0.286728	0.000000	0.000000	3.000000	52.000000	0.000000
21347.010114	-0.081900	0.573747	0.041734	72.553825	0.760261	51.644367	0.904998	0.000000	2.086712	0.000000	0.000000	0.000000	0.127491	-0.083089	-0.286728	0.000000	0.000000	3.000000	52.000000	0.000000
21347.013447	-0.081431	0.573488	0.040802	72.553825	0.760261	51.644367	0.904998	0.000000	2.086712	0.000000	0.000000	0.000000	0.140599	-0.077595	-0.279804	0.000000	0.000000	3.000000	52.000000	0.000000
21347.016781	-0.081431	0.573488	0.040802	72.553825	0.760261	51.644367	0.904998	0.000000	2.086712	0.000000	0.000000	0.000000	0.140599	-0.077595	-0.279804	0.000000	0.000000	3.000000	52.000000	0.000000
21347.020114	-0.081431	0.573488	0.040802	72.380791	1.228380	52.369766	0.928431	0.000000	2.040078	0.000000	0.000000	0.000000	0.140599	-0.077595	-0.279804	0.000000	0.000000	3.000000	52.000000	0.000000
21347.023447	-0.081431	0.573488	0.040802	72.380791	1.228380	52.369766	0.928431	0.000000	2.040078	0.000000	0.000000	0.000000	0.140599	-0.077595	-0.279804	0.000000	0.000000	3.000000	52.000000	0.000000
21347.026781	-0.080977	0.573248	0.039947	72.380791	1.228380	52.369766	0.928431	0.000000	2.040078	0.000000	0.000000	0.000000	0.136418	-0.072096	-0.256426	0.000000	0.000000	3.000000	52.000000	0.000000
21347.030114	-0.080977	0.573248	0.039947	72.226929	1.690340	53.076347	0.928431	0.000000	2.040078	0.000000	0.000000	0.000000	0.136418	-0.072096	-0.256426	0.000000	0.000000	3.000000	52.000000	0.000000
21347.033447	-0.080530	0.572989	0.039137	72.226929	1.690340	53.076347	0.928431	0.000000	2.040078	0.000000	0.000000	0.000000	0.133899	-0.077561	-0.243005	0.000000	0.000000	3.000000	52.000000	0.000000
21347.036781	-0.080530	0.572989	0.039137	72.226929	1.690340	53.076347	0.928431	0.000000	2.040078	0.000000	0.000000	0.000000	0.133899	-0.077561	-0.243005	0.000000	0.000000	3.000000	52.000000	0.000000
21347.040114	-0.080530	0.572989	0.039137	72.081100	2.081901	53.682049	0.973483	0.000000	1.956839	0.000000	0.000000	0.000000	0.133899	-0.077561	-0.243005	0.000000	0.000000	3.000000	52.000000	0.000000
21347.043447	-0.080530	0.572989	0.039137	72.081100	2.081901	53.682049	0.973483	0.000000	1.956839	0.000000	0.000000	0.000000	0.133899	-0.077561	-0.243005	0.000000	0.000000	3.000000	52.000000	0.000000
21347.046781	-0.080065	0.572721	0.038352	72.081100	2.081901	53.682049	0.973483	0.000000	1.956839	0.000000	0.000000	0.000000	0.139569	-0.080284	-0.235313	0.000000	0.000000	3.000000	52.000000	0.000000
21347.050114	-0.080065	0.572721	0.038352	71.975136	2.437449	54.217438	0.973483	0.000000	1.956839	0.000000	0.000000	0.000000	0.139569	-0.080284	-0.235313	0.000000	0.000000	3.000000	52.000000	0.000000
21347.053447	-0.079577	0.572454	0.037571	71.975136	2.437449	54.217438	0.973483	0.000000	1.956839	0.000000	0.000000	0.000000	0.146326	-0.080251	-0.234523	0.000000	0.000000	3.000000	52.000000	0.000000
21347.056781	-0.079577	0.572454	0.037571	71.975136	2.437449	54.217438	0.973483	0.000000	1.956839	0.000000	0.000000	0.000000	0.146326	-0.080251	-0.234523	0.000000	0.000000	3.000000	52.000000	0.000000
21347.060114	-0.079577	0.572454	0.037571	71.909775	2.739995	54.665848	1.021133	0.000000	1.878533	0.000000	0.000000	0.000000	0.146326	-0.080251	-0.234523	0.000000	0.000000	3.000000	52.000000	0.000000
21347.063447	-0.079577	0.572454	0.037571	71.909775	2.739995	54.665848	1.021133	0.000000	1.878533	0.000000	0.000000	0.000000	0.146326	-0.080251	-0.234523	0.000000	0.000000	3.000000	52.000000	0.000000
21347.066781	-0.079110	0.572123	0.036757	71.909775	2.739995	54.665848	1.021133	0.000000	1.878533	0.000000	0.000000	0.000000	0.140298	-0.099408	-0.244220	0.000000	0.000000	3.000000	52.000000	0.000000
21347.070114	-0.079110	0.572123	0.036757	71.858948	2.994694	55.039005	1.021133	0.000000	1.878533	0.000000	0.000000	0.000000	0.140298	-0.099408	-0.244220	0.000000	0.000000	3.000000	52.000000	0.000000
21347.073447	-0.078696	0.571801	0.035974	71.858948	2.994694	55.039005	1.021133	0.000000	1.878533	0.000000	0.000000	0.000000	0.124053	-0.096575	-0.234899	0.000000	0.000000	3.000000	52.000000	0.000000
21347.076781	-0.078696	0.571801	0.035974	71.858948	2.994694	55.039005	1.021133	0.000000	1.878533	0.000000	0.000000	0.000000	0.124053	-0.096575	-0.234899	0.000000	0.000000	3.000000	52.000000	0.000000
21347.080114	-0.078696	0.571801	0.035974	71.810188	3.170335	55.304066	1.065191	0.000000	1.798680	0.000000	0.000000	0.000000	0.124053	-0.096575	-0.234899	0.000000	0.000000	3.000000	52.000000	0.000000
21347.083447	-0.078274	0.571452	0.035133	71.810188	3.170335	55.304066	1.065191	0.000000	1.798680	0.000000	0.000000	0.000000	0.126522	-0.104715	-0.252247	0.000000	0.000000	3.000000	52.000000	0.000000
21347.086781	-0.078274	0.571452	0.035133	71.810188	3.170335	55.304066	1.065191	0.000000	1.798680	0.000000	0.000000	0.000000	0.126522	-0.104715	-0.252247	0.000000	0.000000	3.000000	52.000000	0.000000
21347.090114	-0.078274	0.571452	0.035133	71.750076	3.275707	55.469883	1.086278	0.000000	1.756639	0.000000	0.000000	0.000000	0.126522	-0.104715	-0.252247	0.000000	0.000000	3.000000	52.000000	0.000000
21347.093447	-0.078274	0.571452	0.035133	71.750076	3.275707	55.469883	1.086278	0.000000	1.756639	0.000000	0.000000	0.000000	0.126522	-0.104715	-0.252247	0.000000	0.000000	3.000000	52.000000	0.000000
21347.096781	-0.077880	0.571121	0.034304	71.750076	3.275707	55.469883	1.086278	0.000000	1.756639	0.000000	0.000000	0.000000	0.118469	-0.099172	-0.248667	0.000000	0.000000	3.000000	52.000000	0.000000
21347.100114	-0.077880	0.571121	0.034304	71.630478	3.305420	55.552933	1.086278	0.000000	1.756639	0.000000	0.000000	0.000000	0.118469	-0.099172	-0.248667	0.000000	0.000000	3.000000	52.000000	0.000000
21347.103447	-0.077435	0.570800	0.033458	71.630478	3.305420	55.552933	1.086278	0.000000	1.756639	0.000000	0.000000	0.000000	0.133308	-0.096407	-0.253716	0.000000	0.000000	3.000000	52.000000	0.000000
21347.106781	-0.077435	0.570800	0.033458	71.630478	3.305420	55.552933	1.086278	0.000000	1.756639	0.000000	0.000000	0.000000	0.133308	-0.096407	-0.253716	0.000000	0.000000	3.000000	52.000000	0.000000
21347.110114	-0.077435	0.570800	0.033458	71.448273	3.216653	55.488224	1.128241	0.000000	1.672908	0.000000	0.000000	0.000000	0.133308	-0.096407	-0.253716	0.000000	0.000000	3.000000	52.000000	0.000000
21347.113447	-0.076921	0.570506	0.032616	71.448273	3.216653	55.488224	1.128241	0.000000	1.672908	0.000000	0.000000	0.000000	0.154243	-0.088228	-0.252639	0.000000	0.000000	3.000000	52.000000	0.000000
21347.116781	-0.076921	0.570506	0.032616	71.448273	3.216653	55.488224	1.128241	0.000000	1.672908	0.000000	0.000000	0.000000	0.154243	-0.088228	-0.252639	0.000000	0.000000	3.000000	52.000000	0.000000
21347.120114	-0.076921	0.570506	0.032616	71.227127	3.019979	55.261669	1.153948	0.000000	1.630802	0.000000	0.000000	0.000000	0.154243	-0.088228	-0.252639	0.000000	0.000000	3.000000	52.000000	0.000000
21347.123447	-0.076324	0.570239	0.031844	71.227127	3.019979	55.261669	1.153948	0.000000	1.630802	0.000000	0.000000	0.000000	0.179073	-0.079964	-0.231599	0.000000	0.000000	3.000000	52.000000	0.000000
21347.126781	-0.076324	0.570239	0.031844	71.227127	3.019979	55.261669	1.153948	0.000000	1.630802	0.000000	0.000000	0.000000	0.179073	-0.079964	-0.231599	0.000000	0.000000	3.000000	52.000000	0.000000
21347.130114	-0.076324	0.570239	0.031844	70.989082	2.804085	55.024487	1.183793	0.000000	1.592202	0.000000	0.000000	0.000000	0.179073	-0.079964	-0.231599	0.000000	0.000000	3.000000	52.000000	0.000000
21347.133447	-0.075696	0.569972	0.031011	70.989082	2.804085	55.024487	1.183793	0.000000	1.592202	0.000000	0.000000	0.000000	0.188537	-0.080034	-0.249891	0.000000	0.000000	3.000000	52.000000	0.000000
21347.136781	-0.075696	0.569972	0.031011	70.989082	2.804085	55.024487	1.183793	0.000000	1.592202	0.000000	0.000000	0.000000	0.188537	-0.080034	-0.249891	0.000000	0.000000	3.000000	52.000000	0.000000
21347.140114	-0.075696	0.569972	0.031011	70.752022	2.599801	54.827728	1.215216	0.000000	1.550553	0.000000	0.000000	0.000000	0.188537	-0.080034	-0.249891	0.000000	0.000000	3.000000	52.000000	0.000000
21347.143447	-0.075049	0.569697	0.030203	70.752022	2.599801	54.827728	1.215216	0.000000	1.550553	0.000000	0.000000	0.000000	0.193927	-0.082705	-0.242372	0.000000	0.000000	3.000000	52.000000	0.000000
21347.146781	-0.075049	0.569697	0.030203	70.752022	2.599801	54.827728	1.215216	0.000000	1.550553	0.000000	0.000000	0.000000	0.193927	-0.082705	-0.242372	0.000000	0.000000	3.000000	52.000000	0.000000
21347.150114	-0.075049	0.569697	0.030203	70.549110	2.432667	54.687279	1.247537	0.000000	1.510158	0.000000	0.000000	0.000000	0.193927	-0.082705	-0.242372	0.000000	0.000000	3.000000	52.000000	0.000000
21347.153447	-0.074421	0.569439	0.029344	70.549110	2.432667	54.687279	1.247537	0.000000	1.510158	0.000000	0.000000	0.000000	0.188625	-0.077384	-0.257778	0.000000	0.000000	3.000000	52.000000	0.000000
21347.156781	-0.074421	0.569439	0.029344	70.549110	2.432667	54.687279	1.247537	0.000000	1.510158	0.000000	0.000000	0.000000	0.188625	-0.077384	-0.257778	0.000000	0.000000	3.000000	52.000000	0.000000
21347.160114	-0.074421	0.569439	0.029344	70.389137	2.302935	54.670742	1.278974	0.000000	1.467195	0.000000	0.000000	0.000000	0.188625	-0.077384	-0.257778	0.000000	0.000000	3.000000	52.000000	0.000000
21347.163447	-0.073828	0.569135	0.028402	70.389137	2.302935	54.670742	1.278974	0.000000	1.467195	0.000000	0.000000	0.000000	0.177684	-0.090979	-0.282660	0.000000	0.000000	3.000000	52.000000	0.000000
21347.166781	-0.073828	0.569135	0.028402	70.389137	2.302935	54.670742	1.278974	0.000000	1.467195	0.000000	0.000000	0.000000	0.177684	-0.090979	-0.282660	0.000000	0.000000	3.000000	52.000000	0.000000
21347.170114	-0.073828	0.569135	0.028402	70.274925	2.215960	54.894398	1.308588	0.000000	1.420085	0.000000	0.000000	0.000000	0.177684	-0.090979	-0.282660	0.000000	0.000000	3.000000	52.000000	0.000000
21347.173447	-0.073179	0.568814	0.027384	70.274925	2.215960	54.894398	1.308588	0.000000	1.420085	0.000000	0.000000	0.000000	0.194651	-0.096550	-0.305220	0.000000	0.000000	3.000000	52.000000	0.000000
21347.176781	-0.073179	0.568814	0.027384	70.274925	2.215960	54.894398	1.308588	0.000000	1.420085	0.000000	0.000000	0.000000	0.194651	-0.096550	-0.305220	0.000000	0.000000	3.000000	52.000000	0.000000
21347.180114	-0.073179	0.568814	0.027384	70.200829	2.166313	55.247013	1.341030	0.000000	1.369215	0.000000	0.000000	0.000000	0.194651	-0.096550	-0.305220	0.000000	0.000000	3.000000	52.000000	0.000000
21347.183447	-0.072503	0.568482	0.026328	70.200829	2.166313	55.247013	1.341030	0.000000	1.369215	0.000000	0.000000	0.000000	0.202770	-0.099306	-0.316866	0.000000	0.000000	3.000000	52.000000	0.000000
21347.186781	-0.072503	0.568482	0.026328	70.200829	2.166313	55.247013	1.341030	0.000000	1.369215	0.000000	0.000000	0.000000	0.202770	-0.099306	-0.316866	0.000000	0.000000	3.000000	52.000000	0.000000
21347.190114	-0.072503	0.568482	0.026328	70.139084	2.137983	55.212914	1.374825	0.000000	1.316404	0.000000	0.000000	0.000000	0.202770	-0.099306	-0.316866	0.000000	0.000000	3.000000	52.000000	0.000000
21347.193447	-0.071794	0.568160	0.025186	70.139084	2.137983	55.212914	1.374825	0.000000	1.316404	0.000000	0.000000	0.000000	0.212880	-0.096855	-0.342482	0.000000	0.000000	3.000000	52.000000	0.000000
21347.196781	-0.071794	0.568160	0.025186	70.139084	2.137983	55.212914	1.374825	0.000000	1.316404	0.000000	0.000000	0.000000	0.212880	-0.096855	-0.342482	0.000000	0.000000	3.000000	52.000000	0.000000
21347.200114	-0.071794	0.568160	0.025186	70.037460	2.074287	55.105671	1.410305	0.000000	1.259324	0.000000	0.000000	0.000000	0.212880	-0.096855	-0.342482	0.000000	0.000000	3.000000	52.000000	0.000000
21347.203447	-0.071062	0.567890	0.024034	70.037460	2.074287	55.105671	1.410305	0.000000	1.259324	0.000000	0.000000	0.000000	0.219550	-0.080943	-0.345766	0.000000	0.000000	3.000000	52.000000	0.000000
21347.206781	-0.071062	0.567890	0.024034	70.037460	2.074287	55.105671	1.410305	0.000000	1.259324	0.000000	0.000000	0.000000	0.219550	-0.080943	-0.345766	0.000000	0.000000	3.000000	52.000000	0.000000
21347.210114	-0.071062	0.567890	0.024034	69.836113	1.927021	54.937538	1.446897	0.000000	1.201696	0.000000	0.000000	0.000000	0.219550	-0.080943	-0.345766	0.000000	0.000000	3.000000	52.000000	0.000000
21347.213447	-0.070365	0.567718	0.022939	69.836113	1.927021	54.937538	1.446897	0.000000	1.201696	0.000000	0.000000	0.000000	0.209189	-0.051611	-0.328592	0.000000	0.000000	3.000000	52.000000	0.000000
21347.216781	-0.070365	0.567718	0.022939	69.836113	1.927021	54.937538	1.446897	0.000000	1.201696	0.000000	0.000000	0.000000	0.209189	-0.051611	-0.328592	0.000000	0.000000	3.000000	52.000000	0.000000
21347.220114	-0.070365	0.567718	0.022939	69.542778	1.719967	54.742802	1.481762	0.000000	1.146931	0.000000	0.000000	0.000000	0.209189	-0.051611	-0.328592	0.000000	0.000000	3.000000	52.000000	0.000000
21347.223447	-0.069680	0.567616	0.021910	69.542778	1.719967	54.742802	1.481762	0.000000	1.146931	0.000000	0.000000	0.000000	0.205482	-0.030383	-0.308497	0.000000	0.000000	3.000000	52.000000	0.000000
21347.226781	-0.069680	0.567616	0.021910	69.542778	1.719967	54.742802	1.481762	0.000000	1.146931	0.000000	0.000000	0.000000	0.205482	-0.030383	-0.308497	0.000000	0.000000	3.000000	52.000000	0.000000
21347.230114	-0.069680	0.567616	0.021910	69.219299	1.527815	54.646667	1.516009	0.000000	1.095515	0.000000	0.000000	0.000000	0.205482	-0.030383	-0.308497	0.000000	0.000000	3.000000	52.000000	0.000000
21347.233447	-0.069005	0.567568	0.020932	69.219299	1.527815	54.646667	1.516009	0.000000	1.095515	0.000000	0.000000	0.000000	0.202579	-0.014559	-0.293498	0.000000	0.000000	3.000000	52.000000	0.000000
21347.236781	-0.069005	0.567568	0.020932	69.219299	1.527815	54.646667	1.516009	0.000000	1.095515	0.000000	0.000000	0.000000	0.202579	-0.014559	-0.293498	0.000000	0.000000	3.000000	52.000000	0.000000
21347.240114	-0.069005	0.567568	0.020932	68.921143	1.396804	54.856705	1.549772	0.000000	1.046598	0.000000	0.000000	0.000000	0.202579	-0.014559	-0.293498	0.000000	0.000000	3.000000	52.000000	0.000000
21347.243447	-0.068305	0.567527	0.019932	68.921143	1.396804	54.856705	1.549772	0.000000	1.046598	0.000000	0.000000	0.000000	0.209744	-0.012327	-0.300009	0.000000	0.000000	3.000000	52.000000	0.000000
21347.246781	-0.068305	0.567527	0.019932	68.921143	1.396804	54.856705	1.549772	0.000000	1.046598	0.000000	0.000000	0.000000	0.209744	-0.012327	-0.300009	0.000000	0.000000	3.000000	52.000000	0.000000
21347.250114	-0.068305	0.567527	0.019932	68.678703	1.335966	55.417221	1.584729	0.000000	0.996597	0.000000	0.000000	0.000000	0.209744	-0.012327	-0.300009	0.000000	0.000000	3.000000	52.000000	0.000000
21347.253447	-0.067574	0.567466	0.018852	68.678703	1.335966	55.417221	1.584729	0.000000	0.996597	0.000000	0.000000	0.000000	0.219303	-0.018280	-0.323935	0.000000	0.000000	3.000000	52.000000	0.000000
21347.256781	-0.067574	0.567466	0.018852	68.678703	1.335966	55.417221	1.584729	0.000000	0.996597	0.000000	0.000000	0.000000	0.219303	-0.018280	-0.323935	0.000000	0.000000	3.000000	52.000000	0.000000
21347.260114	-0.067574	0.567466	0.018852	68.494484	1.275693	56.169479	1.621280	0.000000	0.942608	0.000000	0.000000	0.000000	0.219303	-0.018280	-0.323935	0.000000	0.000000	3.000000	52.000000	0.000000
21347.263447	-0.066747	0.567403	0.017719	68.494484	1.275693	56.169479	1.621280	0.000000	0.942608	0.000000	0.000000	0.000000	0.248296	-0.018957	-0.339912	0.000000	0.000000	3.000000	52.000000	0.000000
21347.266781	-0.066747	0.567403	0.017719	68.494484	1.275693	56.169479	1.621280	0.000000	0.942608	0.000000	0.000000	0.000000	0.248296	-0.018957	-0.339912	0.000000	0.000000	3.000000	52.000000	0.000000
21347.270114	-0.066747	0.567403	0.017719	68.367104	1.232179	56.829735	1.662663	0.000000	0.885956	0.000000	0.000000	0.000000	0.248296	-0.018957	-0.339912	0.000000	0.000000	3.000000	52.000000	0.000000
21347.273447	-0.065874	0.567347	0.016567	68.367104	1.232179	56.829735	1.662663	0.000000	0.885956	0.000000	0.000000	0.000000	0.261834	-0.016867	-0.345757	0.000000	0.000000	3.000000	52.000000	0.000000
21347.276781	-0.065874	0.567347	0.016567	68.367104	1.232179	56.829735	1.662663	0.000000	0.885956	0.000000	0.000000	0.000000	0.261834	-0.016867	-0.345757	0.000000	0.000000	3.000000	52.000000	0.000000
21347.280114	-0.065874	0.567347	0.016567	68.291489	1.234266	57.276905	1.706301	0.000000	0.828329	0.000000	0.000000	0.000000	0.261834	-0.016867	-0.345757	0.000000	0.000000	3.000000	52.000000	0.000000
21347.283447	-0.064923	0.567278	0.015316	68.291489	1.234266	57.276905	1.706301	0.000000	0.828329	0.000000	0.000000	0.000000	0.285327	-0.020494	-0.375207	0.000000	0.000000	3.000000	52.000000	0.000000
21347.286781	-0.064923	0.567278	0.015316	68.291489	1.234266	57.276905	1.706301	0.000000	0.828329	0.000000	0.000000	0.000000	0.285327	-0.020494	-0.375207	0.000000	0.000000	3.000000	52.000000	0.000000
21347.290114	-0.064923	0.567278	0.015316	68.259758	1.282125	57.252537	1.753856	0.000000	0.765795	0.000000	0.000000	0.000000	0.285327	-0.020494	-0.375207	0.000000	0.000000	3.000000	52.000000	0.000000
21347.293447	-0.063977	0.567252	0.014074	68.259758	1.282125	57.252537	1.753856	0.000000	0.765795	0.000000	0.000000	0.000000	0.283652	-0.007876	-0.372699	0.000000	0.000000	3.000000	52.000000	0.000000
21347.296781	-0.063977	0.567252	0.014074	68.259758	1.282125	57.252537	1.753856	0.000000	0.765795	0.000000	0.000000	0.000000	0.283652	-0.007876	-0.372699	0.000000	0.000000	3.000000	52.000000	0.000000
21347.300114	-0.063977	0.567252	0.014074	68.282089	1.373074	57.254520	1.801131	0.000000	0.703678	0.000000	0.000000	0.000000	0.283652	-0.007876	-0.372699	0.000000	0.000000	3.000000	52.000000	0.000000
21347.303447	-0.063010	0.567258	0.012802	68.282089	1.373074	57.254520	1.801131	0.000000	0.703678	0.000000	0.000000	0.000000	0.290317	0.001805	-0.381515	0.000000	0.000000	3.000000	52.000000	0.000000
21347.306781	-0.063010	0.567258	0.012802	68.282089	1.373074	57.254520	1.801131	0.000000	0.703678	0.000000	0.000000	0.000000	0.290317	0.001805	-0.381515	0.000000	0.000000	3.000000	52.000000	0.000000
21347.310114	-0.063010	0.567258	0.012802	68.338600	1.490017	57.286156	1.849518	0.000000	0.640093	0.000000	0.000000	0.000000	0.290317	0.001805	-0.381515	0.000000	0.000000	3.000000	52.000000	0.000000
21347.313447	-0.062048	0.567280	0.011544	68.338600	1.490017	57.286156	1.849518	0.000000	0.640093	0.000000	0.000000	0.000000	0.288353	0.006481	-0.377223	0.000000	0.000000	3.000000	52.000000	0.000000
21347.316781	-0.062048	0.567280	0.011544	68.338600	1.490017	57.286156	1.849518	0.000000	0.640093	0.000000	0.000000	0.000000	0.288353	0.006481	-0.377223	0.000000	0.000000	3.000000	52.000000	0.000000
[truncated: 5,718 more rows]
