# Supplementary material for: Haptic Guidance Needs to Be Intuitive Not Just Informative to Improve Human Motor Accuracy
Source: PLoS One. 2016 Mar 16;11(3):e0150912. doi: 10.1371/journal.pone.0150912 (PMC4794196; doi:10.1371/journal.pone.0150912)
Supplement: S2 Data — (ZIP) [file pone.0150912.s002.zip › Subject2/exp2_0053.txt]

Time	PosX	PosY	PosZ	RotX	RotY	RotZ	ForceX	ForceY	ForceZ	MomentX	MomentY	MomentZ	VelocityX	VelocityY	VelocityZ	CalibratedWeight	ButtonDown	Condition	Trial	Visual
21369.828036	-0.005870	0.540541	0.247615	84.197350	-5.525184	45.854172	0.000000	0.000000	0.000000	0.000000	0.000000	0.000000	0.009846	-0.032427	0.022951	0.000000	1.000000	3.000000	53.000000	0.000000
21369.831369	-0.005870	0.540541	0.247615	84.191101	-5.522458	45.859631	-1.966696	0.000000	4.596967	0.000000	0.000000	0.000000	0.009846	-0.032427	0.022951	0.000000	1.000000	3.000000	53.000000	0.000000
21369.834702	-0.005870	0.540541	0.247615	84.191101	-5.522458	45.859631	-1.966696	0.000000	4.596967	0.000000	0.000000	0.000000	0.009846	-0.032427	0.022951	0.000000	1.000000	3.000000	53.000000	0.000000
21369.838036	-0.006108	0.540376	0.248028	84.191101	-5.522458	45.859631	-1.966696	0.000000	4.596967	0.000000	0.000000	0.000000	-0.071340	-0.049721	0.124150	0.000000	1.000000	3.000000	53.000000	0.000000
21369.841369	-0.006682	0.540481	0.248581	84.118568	-5.517646	45.921909	-1.965667	0.000000	4.597407	0.000000	0.000000	0.000000	-0.172315	0.031464	0.165746	0.000000	1.000000	3.000000	53.000000	0.000000
21369.844702	-0.006682	0.540481	0.248581	84.118568	-5.517646	45.921909	-1.965667	0.000000	4.597407	0.000000	0.000000	0.000000	-0.172315	0.031464	0.165746	0.000000	1.000000	3.000000	53.000000	0.000000
21369.848036	-0.006682	0.540481	0.248581	84.118568	-5.517646	45.921909	-1.965667	0.000000	4.597407	0.000000	0.000000	0.000000	-0.172315	0.031464	0.165746	0.000000	1.000000	3.000000	53.000000	0.000000
21369.851369	-0.007328	0.540528	0.249470	84.040627	-5.506996	45.987309	-1.971901	0.000000	4.594737	0.000000	0.000000	0.000000	-0.193753	0.014092	0.266779	0.000000	1.000000	3.000000	53.000000	0.000000
21369.854702	-0.007328	0.540528	0.249470	84.040627	-5.506996	45.987309	-1.971901	0.000000	4.594737	0.000000	0.000000	0.000000	-0.193753	0.014092	0.266779	0.000000	1.000000	3.000000	53.000000	0.000000
21369.858036	-0.007328	0.540528	0.249470	84.040627	-5.506996	45.987309	-1.971901	0.000000	4.594737	0.000000	0.000000	0.000000	-0.193753	0.014092	0.266779	0.000000	1.000000	3.000000	53.000000	0.000000
21369.861369	-0.007913	0.540442	0.250736	83.945694	-5.188231	46.363266	-1.976008	0.000000	4.592972	0.000000	0.000000	0.000000	-0.175344	-0.025596	0.379685	0.000000	1.000000	3.000000	53.000000	0.000000
21369.864702	-0.007913	0.540442	0.250736	83.945694	-5.188231	46.363266	-1.976008	0.000000	4.592972	0.000000	0.000000	0.000000	-0.175344	-0.025596	0.379685	0.000000	1.000000	3.000000	53.000000	0.000000
21369.868036	-0.007913	0.540442	0.250736	83.945694	-5.188231	46.363266	-1.976008	0.000000	4.592972	0.000000	0.000000	0.000000	-0.175344	-0.025596	0.379685	0.000000	1.000000	3.000000	53.000000	0.000000
21369.871369	-0.008938	0.540564	0.252093	83.986794	-4.050040	47.677242	-1.976626	0.000000	4.592706	0.000000	0.000000	0.000000	-0.307623	0.036521	0.407282	0.000000	1.000000	3.000000	53.000000	0.000000
21369.874702	-0.008938	0.540564	0.252093	83.986794	-4.050040	47.677242	-1.976626	0.000000	4.592706	0.000000	0.000000	0.000000	-0.307623	0.036521	0.407282	0.000000	1.000000	3.000000	53.000000	0.000000
21369.878036	-0.008938	0.540564	0.252093	83.986794	-4.050040	47.677242	-1.976626	0.000000	4.592706	0.000000	0.000000	0.000000	-0.307623	0.036521	0.407282	0.000000	1.000000	3.000000	53.000000	0.000000
21369.881369	-0.010000	0.540519	0.253370	84.608711	-1.970341	50.025665	-1.983400	0.000000	4.589785	0.000000	0.000000	0.000000	-0.318576	-0.013524	0.383132	0.000000	1.000000	3.000000	53.000000	0.000000
21369.884702	-0.010000	0.540519	0.253370	84.608711	-1.970341	50.025665	-1.983400	0.000000	4.589785	0.000000	0.000000	0.000000	-0.318576	-0.013524	0.383132	0.000000	1.000000	3.000000	53.000000	0.000000
21369.888036	-0.010000	0.540519	0.253370	84.608711	-1.970341	50.025665	-1.983400	0.000000	4.589785	0.000000	0.000000	0.000000	-0.318576	-0.013524	0.383132	0.000000	1.000000	3.000000	53.000000	0.000000
21369.891369	-0.011100	0.540455	0.254660	85.568138	2.585956	54.869167	-1.991177	0.000000	4.586416	0.000000	0.000000	0.000000	-0.329913	-0.019140	0.386743	0.000000	1.000000	3.000000	53.000000	0.000000
21369.894702	-0.011100	0.540455	0.254660	85.568138	2.585956	54.869167	-1.991177	0.000000	4.586416	0.000000	0.000000	0.000000	-0.329913	-0.019140	0.386743	0.000000	1.000000	3.000000	53.000000	0.000000
21369.898036	-0.011100	0.540455	0.254660	85.568138	2.585956	54.869167	-1.991177	0.000000	4.586416	0.000000	0.000000	0.000000	-0.329913	-0.019140	0.386743	0.000000	1.000000	3.000000	53.000000	0.000000
21369.901369	-0.012509	0.540419	0.256013	86.453041	11.972908	64.500465	-1.999351	0.000000	4.582859	0.000000	0.000000	0.000000	-0.422870	-0.010975	0.405912	0.000000	1.000000	3.000000	53.000000	0.000000
21369.904702	-0.012509	0.540419	0.256013	86.453041	11.972908	64.500465	-1.999351	0.000000	4.582859	0.000000	0.000000	0.000000	-0.422870	-0.010975	0.405912	0.000000	1.000000	3.000000	53.000000	0.000000
21369.908036	-0.012509	0.540419	0.256013	86.453041	11.972908	64.500465	-1.999351	0.000000	4.582859	0.000000	0.000000	0.000000	-0.422870	-0.010975	0.405912	0.000000	1.000000	3.000000	53.000000	0.000000
21369.911369	-0.013923	0.540374	0.257298	87.088585	27.479883	80.055618	-2.011650	0.000000	4.577474	0.000000	0.000000	0.000000	-0.424081	-0.013472	0.385469	0.000000	1.000000	3.000000	53.000000	0.000000
21369.914702	-0.013923	0.540374	0.257298	87.088585	27.479883	80.055618	-2.011650	0.000000	4.577474	0.000000	0.000000	0.000000	-0.424081	-0.013472	0.385469	0.000000	1.000000	3.000000	53.000000	0.000000
21369.918036	-0.013923	0.540374	0.257298	87.088585	27.479883	80.055618	-2.011650	0.000000	4.577474	0.000000	0.000000	0.000000	-0.424081	-0.013472	0.385469	0.000000	1.000000	3.000000	53.000000	0.000000
21369.921369	-0.015444	0.540292	0.258609	87.372292	48.093361	100.543373	-2.024285	0.000000	4.571900	0.000000	0.000000	0.000000	-0.456378	-0.024507	0.393375	0.000000	1.000000	3.000000	53.000000	0.000000
21369.924702	-0.015444	0.540292	0.258609	87.372292	48.093361	100.543373	-2.024285	0.000000	4.571900	0.000000	0.000000	0.000000	-0.456378	-0.024507	0.393375	0.000000	1.000000	3.000000	53.000000	0.000000
21369.928036	-0.015444	0.540292	0.258609	87.372292	48.093361	100.543373	-2.024285	0.000000	4.571900	0.000000	0.000000	0.000000	-0.456378	-0.024507	0.393375	0.000000	1.000000	3.000000	53.000000	0.000000
21369.931369	-0.017278	0.540191	0.259923	87.281776	68.879677	121.089012	-2.038161	0.000000	4.565731	0.000000	0.000000	0.000000	-0.550048	-0.030241	0.394274	0.000000	1.000000	3.000000	53.000000	0.000000
21369.934702	-0.017278	0.540191	0.259923	87.281776	68.879677	121.089012	-2.038161	0.000000	4.565731	0.000000	0.000000	0.000000	-0.550048	-0.030241	0.394274	0.000000	1.000000	3.000000	53.000000	0.000000
21369.938036	-0.017278	0.540191	0.259923	87.281776	68.879677	121.089012	-2.038161	0.000000	4.565731	0.000000	0.000000	0.000000	-0.550048	-0.030241	0.394274	0.000000	1.000000	3.000000	53.000000	0.000000
21369.941369	-0.019151	0.540064	0.261184	86.950272	85.680336	137.638077	-2.056374	0.000000	4.557557	0.000000	0.000000	0.000000	-0.561914	-0.038126	0.378404	0.000000	1.000000	3.000000	53.000000	0.000000
21369.944702	-0.019151	0.540064	0.261184	86.950272	85.680336	137.638077	-2.056374	0.000000	4.557557	0.000000	0.000000	0.000000	-0.561914	-0.038126	0.378404	0.000000	1.000000	3.000000	53.000000	0.000000
21369.948036	-0.019151	0.540064	0.261184	86.950272	85.680336	137.638077	-2.056374	0.000000	4.557557	0.000000	0.000000	0.000000	-0.561914	-0.038126	0.378404	0.000000	1.000000	3.000000	53.000000	0.000000
21369.951369	-0.021097	0.539871	0.262396	86.478523	97.739410	149.456268	-2.075225	0.000000	4.549004	0.000000	0.000000	0.000000	-0.584012	-0.057828	0.363618	0.000000	1.000000	3.000000	53.000000	0.000000
21369.954702	-0.021097	0.539871	0.262396	86.478523	97.739410	149.456268	-2.075225	0.000000	4.549004	0.000000	0.000000	0.000000	-0.584012	-0.057828	0.363618	0.000000	1.000000	3.000000	53.000000	0.000000
21369.958036	-0.021097	0.539871	0.262396	86.478523	97.739410	149.456268	-2.075225	0.000000	4.549004	0.000000	0.000000	0.000000	-0.584012	-0.057828	0.363618	0.000000	1.000000	3.000000	53.000000	0.000000
21369.961369	-0.023187	0.539656	0.263582	85.933746	105.528053	156.941055	-2.095166	0.000000	4.539855	0.000000	0.000000	0.000000	-0.626887	-0.064727	0.355810	0.000000	1.000000	3.000000	53.000000	0.000000
21369.964702	-0.023187	0.539656	0.263582	85.933746	105.528053	156.941055	-2.095166	0.000000	4.539855	0.000000	0.000000	0.000000	-0.626887	-0.064727	0.355810	0.000000	1.000000	3.000000	53.000000	0.000000
21369.968036	-0.023187	0.539656	0.263582	85.933746	105.528053	156.941055	-2.095166	0.000000	4.539855	0.000000	0.000000	0.000000	-0.626887	-0.064727	0.355810	0.000000	1.000000	3.000000	53.000000	0.000000
21369.971369	-0.025354	0.539384	0.264808	85.360382	110.343315	161.465347	-2.116992	0.000000	4.529718	0.000000	0.000000	0.000000	-0.650037	-0.081405	0.367774	0.000000	1.000000	3.000000	53.000000	0.000000
21369.974702	-0.025354	0.539384	0.264808	85.360382	110.343315	161.465347	-2.116992	0.000000	4.529718	0.000000	0.000000	0.000000	-0.650037	-0.081405	0.367774	0.000000	1.000000	3.000000	53.000000	0.000000
21369.978036	-0.025354	0.539384	0.264808	85.360382	110.343315	161.465347	-2.116992	0.000000	4.529718	0.000000	0.000000	0.000000	-0.650037	-0.081405	0.367774	0.000000	1.000000	3.000000	53.000000	0.000000
21369.981369	-0.027491	0.539025	0.265974	84.766655	112.573257	163.471832	-2.139290	0.000000	4.519229	0.000000	0.000000	0.000000	-0.641337	-0.107748	0.349757	0.000000	1.000000	3.000000	53.000000	0.000000
21369.984702	-0.027491	0.539025	0.265974	84.766655	112.573257	163.471832	-2.139290	0.000000	4.519229	0.000000	0.000000	0.000000	-0.641337	-0.107748	0.349757	0.000000	1.000000	3.000000	53.000000	0.000000
21369.988036	-0.027491	0.539025	0.265974	84.766655	112.573257	163.471832	-2.139290	0.000000	4.519229	0.000000	0.000000	0.000000	-0.641337	-0.107748	0.349757	0.000000	1.000000	3.000000	53.000000	0.000000
21369.991369	-0.029636	0.538624	0.267135	84.156952	112.671951	163.491425	-2.161228	0.000000	4.508780	0.000000	0.000000	0.000000	-0.643438	-0.120240	0.348136	0.000000	0.000000	3.000000	53.000000	0.000000
21369.994702	-0.029636	0.538624	0.267135	84.156952	112.671951	163.491425	-2.161228	0.000000	4.508780	0.000000	0.000000	0.000000	-0.643438	-0.120240	0.348136	0.000000	0.000000	3.000000	53.000000	0.000000
21369.998036	-0.029636	0.538624	0.267135	84.156952	112.671951	163.491425	-2.161228	0.000000	4.508780	0.000000	0.000000	0.000000	-0.643438	-0.120240	0.348136	0.000000	0.000000	3.000000	53.000000	0.000000
21370.001369	-0.031822	0.538261	0.268279	83.560722	111.551704	162.320938	-2.182955	0.000000	4.498301	0.000000	0.000000	0.000000	-0.655749	-0.108990	0.343380	0.000000	0.000000	3.000000	53.000000	0.000000
21370.004702	-0.031822	0.538261	0.268279	83.560722	111.551704	162.320938	-2.182955	0.000000	4.498301	0.000000	0.000000	0.000000	-0.655749	-0.108990	0.343380	0.000000	0.000000	3.000000	53.000000	0.000000
21370.008036	-0.031822	0.538261	0.268279	83.560722	111.551704	162.320938	-2.182955	0.000000	4.498301	0.000000	0.000000	0.000000	-0.655749	-0.108990	0.343380	0.000000	0.000000	3.000000	53.000000	0.000000
21370.011369	-0.034082	0.537871	0.269368	83.029510	110.133247	160.767349	-2.205002	0.000000	4.487535	0.000000	0.000000	0.000000	-0.677897	-0.117044	0.326646	0.000000	0.000000	3.000000	53.000000	0.000000
21370.014702	-0.034082	0.537871	0.269368	83.029510	110.133247	160.767349	-2.205002	0.000000	4.487535	0.000000	0.000000	0.000000	-0.677897	-0.117044	0.326646	0.000000	0.000000	3.000000	53.000000	0.000000
21370.018036	-0.034082	0.537871	0.269368	83.029510	110.133247	160.767349	-2.205002	0.000000	4.487535	0.000000	0.000000	0.000000	-0.677897	-0.117044	0.326646	0.000000	0.000000	3.000000	53.000000	0.000000
21370.021369	-0.036346	0.537494	0.270400	82.595352	108.797905	159.200592	-2.228058	0.000000	4.476132	0.000000	0.000000	0.000000	-0.679219	-0.113133	0.309528	0.000000	0.000000	3.000000	53.000000	0.000000
21370.024702	-0.036346	0.537494	0.270400	82.595352	108.797905	159.200592	-2.228058	0.000000	4.476132	0.000000	0.000000	0.000000	-0.679219	-0.113133	0.309528	0.000000	0.000000	3.000000	53.000000	0.000000
21370.028036	-0.036346	0.537494	0.270400	82.595352	108.797905	159.200592	-2.228058	0.000000	4.476132	0.000000	0.000000	0.000000	-0.679219	-0.113133	0.309528	0.000000	0.000000	3.000000	53.000000	0.000000
21370.031369	-0.038578	0.537087	0.271352	82.273766	107.650650	157.806229	-2.251191	0.000000	4.464542	0.000000	0.000000	0.000000	-0.669631	-0.122092	0.285518	0.000000	0.000000	3.000000	53.000000	0.000000
21370.034702	-0.038578	0.537087	0.271352	82.273766	107.650650	157.806229	-2.251191	0.000000	4.464542	0.000000	0.000000	0.000000	-0.669631	-0.122092	0.285518	0.000000	0.000000	3.000000	53.000000	0.000000
21370.038036	-0.038578	0.537087	0.271352	82.273766	107.650650	157.806229	-2.251191	0.000000	4.464542	0.000000	0.000000	0.000000	-0.669631	-0.122092	0.285518	0.000000	0.000000	3.000000	53.000000	0.000000
21370.041369	-0.040884	0.536736	0.272269	82.060959	106.632317	156.543686	-2.274086	0.000000	4.452924	0.000000	0.000000	0.000000	-0.691810	-0.105137	0.275103	0.000000	0.000000	3.000000	53.000000	0.000000
21370.044702	-0.040884	0.536736	0.272269	82.060959	106.632317	156.543686	-2.274086	0.000000	4.452924	0.000000	0.000000	0.000000	-0.691810	-0.105137	0.275103	0.000000	0.000000	3.000000	53.000000	0.000000
21370.048036	-0.040884	0.536736	0.272269	82.060959	106.632317	156.543686	-2.274086	0.000000	4.452924	0.000000	0.000000	0.000000	-0.691810	-0.105137	0.275103	0.000000	0.000000	3.000000	53.000000	0.000000
21370.051369	-0.043054	0.536399	0.273138	81.941338	105.619370	155.288345	-2.297827	0.000000	4.440720	0.000000	0.000000	0.000000	-0.651147	-0.101051	0.260694	0.000000	0.000000	3.000000	53.000000	0.000000
21370.054702	-0.043054	0.536399	0.273138	81.941338	105.619370	155.288345	-2.297827	0.000000	4.440720	0.000000	0.000000	0.000000	-0.651147	-0.101051	0.260694	0.000000	0.000000	3.000000	53.000000	0.000000
21370.058036	-0.043054	0.536399	0.273138	81.941338	105.619370	155.288345	-2.297827	0.000000	4.440720	0.000000	0.000000	0.000000	-0.651147	-0.101051	0.260694	0.000000	0.000000	3.000000	53.000000	0.000000
21370.061369	-0.045160	0.536101	0.273998	81.883659	104.761711	154.146942	-2.319811	0.000000	4.429275	0.000000	0.000000	0.000000	-0.631810	-0.089468	0.258052	0.000000	0.000000	3.000000	53.000000	0.000000
21370.064702	-0.045160	0.536101	0.273998	81.883659	104.761711	154.146942	-2.319811	0.000000	4.429275	0.000000	0.000000	0.000000	-0.631810	-0.089468	0.258052	0.000000	0.000000	3.000000	53.000000	0.000000
21370.068036	-0.045160	0.536101	0.273998	81.883659	104.761711	154.146942	-2.319811	0.000000	4.429275	0.000000	0.000000	0.000000	-0.631810	-0.089468	0.258052	0.000000	0.000000	3.000000	53.000000	0.000000
21370.071369	-0.047131	0.535799	0.274829	81.891548	104.119858	153.155640	-2.340734	0.000000	4.418254	0.000000	0.000000	0.000000	-0.591046	-0.090791	0.249423	0.000000	0.000000	3.000000	53.000000	0.000000
21370.074702	-0.047131	0.535799	0.274829	81.891548	104.119858	153.155640	-2.340734	0.000000	4.418254	0.000000	0.000000	0.000000	-0.591046	-0.090791	0.249423	0.000000	0.000000	3.000000	53.000000	0.000000
21370.078036	-0.047131	0.535799	0.274829	81.891548	104.119858	153.155640	-2.340734	0.000000	4.418254	0.000000	0.000000	0.000000	-0.591046	-0.090791	0.249423	0.000000	0.000000	3.000000	53.000000	0.000000
21370.081369	-0.048934	0.535519	0.275706	81.921318	103.432724	151.994553	-2.359869	0.000000	4.408062	0.000000	0.000000	0.000000	-0.541047	-0.083760	0.263164	0.000000	0.000000	3.000000	53.000000	0.000000
21370.084702	-0.048934	0.535519	0.275706	81.921318	103.432724	151.994553	-2.359869	0.000000	4.408062	0.000000	0.000000	0.000000	-0.541047	-0.083760	0.263164	0.000000	0.000000	3.000000	53.000000	0.000000
21370.088036	-0.048934	0.535519	0.275706	81.921318	103.432724	151.994553	-2.359869	0.000000	4.408062	0.000000	0.000000	0.000000	-0.541047	-0.083760	0.263164	0.000000	0.000000	3.000000	53.000000	0.000000
21370.091369	-0.050706	0.535217	0.276567	81.992516	102.619270	150.510849	-2.376395	0.000000	4.399175	0.000000	0.000000	0.000000	-0.531619	-0.090622	0.258109	0.000000	0.000000	3.000000	53.000000	0.000000
21370.094702	-0.050706	0.535217	0.276567	81.992516	102.619270	150.510849	-2.376395	0.000000	4.399175	0.000000	0.000000	0.000000	-0.531619	-0.090622	0.258109	0.000000	0.000000	3.000000	53.000000	0.000000
21370.098036	-0.050706	0.535217	0.276567	81.992516	102.619270	150.510849	-2.376395	0.000000	4.399175	0.000000	0.000000	0.000000	-0.531619	-0.090622	0.258109	0.000000	0.000000	3.000000	53.000000	0.000000
21370.101369	-0.052412	0.534954	0.277421	82.199059	101.601692	148.821304	-2.392445	0.000000	4.390468	0.000000	0.000000	0.000000	-0.511836	-0.078918	0.256329	0.000000	0.000000	3.000000	53.000000	0.000000
21370.104702	-0.052412	0.534954	0.277421	82.199059	101.601692	148.821304	-2.392445	0.000000	4.390468	0.000000	0.000000	0.000000	-0.511836	-0.078918	0.256329	0.000000	0.000000	3.000000	53.000000	0.000000
21370.108036	-0.052412	0.534954	0.277421	82.199059	101.601692	148.821304	-2.392445	0.000000	4.390468	0.000000	0.000000	0.000000	-0.511836	-0.078918	0.256329	0.000000	0.000000	3.000000	53.000000	0.000000
21370.111369	-0.054224	0.534665	0.278220	82.592545	100.357605	147.143417	-2.407540	0.000000	4.382209	0.000000	0.000000	0.000000	-0.543508	-0.086708	0.239712	0.000000	0.000000	3.000000	53.000000	0.000000
21370.114702	-0.054224	0.534665	0.278220	82.592545	100.357605	147.143417	-2.407540	0.000000	4.382209	0.000000	0.000000	0.000000	-0.543508	-0.086708	0.239712	0.000000	0.000000	3.000000	53.000000	0.000000
21370.118036	-0.054224	0.534665	0.278220	82.592545	100.357605	147.143417	-2.407540	0.000000	4.382209	0.000000	0.000000	0.000000	-0.543508	-0.086708	0.239712	0.000000	0.000000	3.000000	53.000000	0.000000
21370.121369	-0.056176	0.534391	0.278957	83.088882	98.753036	145.152771	-2.424097	0.000000	4.373072	0.000000	0.000000	0.000000	-0.585580	-0.082362	0.220901	0.000000	0.000000	3.000000	53.000000	0.000000
21370.124702	-0.056176	0.534391	0.278957	83.088882	98.753036	145.152771	-2.424097	0.000000	4.373072	0.000000	0.000000	0.000000	-0.585580	-0.082362	0.220901	0.000000	0.000000	3.000000	53.000000	0.000000
21370.128036	-0.056176	0.534391	0.278957	83.088882	98.753036	145.152771	-2.424097	0.000000	4.373072	0.000000	0.000000	0.000000	-0.585580	-0.082362	0.220901	0.000000	0.000000	3.000000	53.000000	0.000000
21370.131369	-0.058090	0.534106	0.279602	83.578835	96.624924	142.551407	-2.442544	0.000000	4.362795	0.000000	0.000000	0.000000	-0.574233	-0.085382	0.193601	0.000000	0.000000	3.000000	53.000000	0.000000
21370.134702	-0.058090	0.534106	0.279602	83.578835	96.624924	142.551407	-2.442544	0.000000	4.362795	0.000000	0.000000	0.000000	-0.574233	-0.085382	0.193601	0.000000	0.000000	3.000000	53.000000	0.000000
21370.138036	-0.058090	0.534106	0.279602	83.578835	96.624924	142.551407	-2.442544	0.000000	4.362795	0.000000	0.000000	0.000000	-0.574233	-0.085382	0.193601	0.000000	0.000000	3.000000	53.000000	0.000000
21370.141369	-0.059999	0.533830	0.280138	83.925880	93.747902	139.259064	-2.460926	0.000000	4.352453	0.000000	0.000000	0.000000	-0.572762	-0.082726	0.160766	0.000000	0.000000	3.000000	53.000000	0.000000
21370.144702	-0.059999	0.533830	0.280138	83.925880	93.747902	139.259064	-2.460926	0.000000	4.352453	0.000000	0.000000	0.000000	-0.572762	-0.082726	0.160766	0.000000	0.000000	3.000000	53.000000	0.000000
21370.148036	-0.059999	0.533830	0.280138	83.925880	93.747902	139.259064	-2.460926	0.000000	4.352453	0.000000	0.000000	0.000000	-0.572762	-0.082726	0.160766	0.000000	0.000000	3.000000	53.000000	0.000000
21370.151369	-0.061939	0.533585	0.280574	84.052681	90.059929	135.132523	-2.479766	0.000000	4.341746	0.000000	0.000000	0.000000	-0.581881	-0.073505	0.130896	0.000000	0.000000	3.000000	53.000000	0.000000
21370.154702	-0.061939	0.533585	0.280574	84.052681	90.059929	135.132523	-2.479766	0.000000	4.341746	0.000000	0.000000	0.000000	-0.581881	-0.073505	0.130896	0.000000	0.000000	3.000000	53.000000	0.000000
21370.158036	-0.061939	0.533585	0.280574	84.052681	90.059929	135.132523	-2.479766	0.000000	4.341746	0.000000	0.000000	0.000000	-0.581881	-0.073505	0.130896	0.000000	0.000000	3.000000	53.000000	0.000000
21370.161369	-0.063875	0.533312	0.280935	84.095016	85.704803	130.186737	-2.499414	0.000000	4.330465	0.000000	0.000000	0.000000	-0.580835	-0.081952	0.108183	0.000000	0.000000	3.000000	53.000000	0.000000
21370.164702	-0.063875	0.533312	0.280935	84.095016	85.704803	130.186737	-2.499414	0.000000	4.330465	0.000000	0.000000	0.000000	-0.580835	-0.081952	0.108183	0.000000	0.000000	3.000000	53.000000	0.000000
21370.168036	-0.063875	0.533312	0.280935	84.095016	85.704803	130.186737	-2.499414	0.000000	4.330465	0.000000	0.000000	0.000000	-0.580835	-0.081952	0.108183	0.000000	0.000000	3.000000	53.000000	0.000000
21370.171369	-0.065843	0.533033	0.281229	84.107315	80.575760	124.447151	-2.519314	0.000000	4.318919	0.000000	0.000000	0.000000	-0.590475	-0.083901	0.088285	0.000000	0.000000	3.000000	53.000000	0.000000
21370.174702	-0.065843	0.533033	0.281229	84.107315	80.575760	124.447151	-2.519314	0.000000	4.318919	0.000000	0.000000	0.000000	-0.590475	-0.083901	0.088285	0.000000	0.000000	3.000000	53.000000	0.000000
21370.178036	-0.065843	0.533033	0.281229	84.107315	80.575760	124.447151	-2.519314	0.000000	4.318919	0.000000	0.000000	0.000000	-0.590475	-0.083901	0.088285	0.000000	0.000000	3.000000	53.000000	0.000000
21370.181369	-0.067807	0.532684	0.281452	84.070435	74.646294	117.968376	-2.539814	0.000000	4.306894	0.000000	0.000000	0.000000	-0.589249	-0.104445	0.066902	0.000000	0.000000	3.000000	53.000000	0.000000
21370.184702	-0.067807	0.532684	0.281452	84.070435	74.646294	117.968376	-2.539814	0.000000	4.306894	0.000000	0.000000	0.000000	-0.589249	-0.104445	0.066902	0.000000	0.000000	3.000000	53.000000	0.000000
21370.188036	-0.067807	0.532684	0.281452	84.070435	74.646294	117.968376	-2.539814	0.000000	4.306894	0.000000	0.000000	0.000000	-0.589249	-0.104445	0.066902	0.000000	0.000000	3.000000	53.000000	0.000000
21370.191369	-0.069736	0.532292	0.281648	83.963173	68.417213	111.122650	-2.560534	0.000000	4.294609	0.000000	0.000000	0.000000	-0.578500	-0.117608	0.058803	0.000000	0.000000	3.000000	53.000000	0.000000
21370.194702	-0.069736	0.532292	0.281648	83.963173	68.417213	111.122650	-2.560534	0.000000	4.294609	0.000000	0.000000	0.000000	-0.578500	-0.117608	0.058803	0.000000	0.000000	3.000000	53.000000	0.000000
21370.198036	-0.069736	0.532292	0.281648	83.963173	68.417213	111.122650	-2.560534	0.000000	4.294609	0.000000	0.000000	0.000000	-0.578500	-0.117608	0.058803	0.000000	0.000000	3.000000	53.000000	0.000000
21370.201369	-0.071663	0.531897	0.281810	83.781578	62.253597	104.326469	-2.580825	0.000000	4.282445	0.000000	0.000000	0.000000	-0.578088	-0.118618	0.048578	0.000000	0.000000	3.000000	53.000000	0.000000
21370.204702	-0.071663	0.531897	0.281810	83.781578	62.253597	104.326469	-2.580825	0.000000	4.282445	0.000000	0.000000	0.000000	-0.578088	-0.118618	0.048578	0.000000	0.000000	3.000000	53.000000	0.000000
21370.208036	-0.071663	0.531897	0.281810	83.781578	62.253597	104.326469	-2.580825	0.000000	4.282445	0.000000	0.000000	0.000000	-0.578088	-0.118618	0.048578	0.000000	0.000000	3.000000	53.000000	0.000000
21370.211369	-0.073553	0.531458	0.281945	83.542084	56.639809	98.126190	-2.601130	0.000000	4.270143	0.000000	0.000000	0.000000	-0.567204	-0.131756	0.040616	0.000000	0.000000	3.000000	53.000000	0.000000
21370.214702	-0.073553	0.531458	0.281945	83.542084	56.639809	98.126190	-2.601130	0.000000	4.270143	0.000000	0.000000	0.000000	-0.567204	-0.131756	0.040616	0.000000	0.000000	3.000000	53.000000	0.000000
21370.218036	-0.073553	0.531458	0.281945	83.542084	56.639809	98.126190	-2.601130	0.000000	4.270143	0.000000	0.000000	0.000000	-0.567204	-0.131756	0.040616	0.000000	0.000000	3.000000	53.000000	0.000000
21370.221369	-0.075408	0.531037	0.282063	83.266083	51.695770	92.890511	-2.621019	0.000000	4.257964	0.000000	0.000000	0.000000	-0.556503	-0.126220	0.035218	0.000000	0.000000	3.000000	53.000000	0.000000
21370.224702	-0.075408	0.531037	0.282063	83.266083	51.695770	92.890511	-2.621019	0.000000	4.257964	0.000000	0.000000	0.000000	-0.556503	-0.126220	0.035218	0.000000	0.000000	3.000000	53.000000	0.000000
21370.228036	-0.075408	0.531037	0.282063	83.266083	51.695770	92.890511	-2.621019	0.000000	4.257964	0.000000	0.000000	0.000000	-0.556503	-0.126220	0.035218	0.000000	0.000000	3.000000	53.000000	0.000000
21370.231369	-0.077124	0.530575	0.282194	82.973343	47.518200	88.605949	-2.640454	0.000000	4.245940	0.000000	0.000000	0.000000	-0.514809	-0.138496	0.039296	0.000000	0.000000	3.000000	53.000000	0.000000
21370.234702	-0.077124	0.530575	0.282194	82.973343	47.518200	88.605949	-2.640454	0.000000	4.245940	0.000000	0.000000	0.000000	-0.514809	-0.138496	0.039296	0.000000	0.000000	3.000000	53.000000	0.000000
21370.238036	-0.077124	0.530575	0.282194	82.973343	47.518200	88.605949	-2.640454	0.000000	4.245940	0.000000	0.000000	0.000000	-0.514809	-0.138496	0.039296	0.000000	0.000000	3.000000	53.000000	0.000000
21370.241369	-0.078739	0.530116	0.282360	82.686729	44.061695	84.990364	-2.658120	0.000000	4.234902	0.000000	0.000000	0.000000	-0.484404	-0.137792	0.049879	0.000000	0.000000	3.000000	53.000000	0.000000
21370.244702	-0.078739	0.530116	0.282360	82.686729	44.061695	84.990364	-2.658120	0.000000	4.234902	0.000000	0.000000	0.000000	-0.484404	-0.137792	0.049879	0.000000	0.000000	3.000000	53.000000	0.000000
21370.248036	-0.078739	0.530116	0.282360	82.686729	44.061695	84.990364	-2.658120	0.000000	4.234902	0.000000	0.000000	0.000000	-0.484404	-0.137792	0.049879	0.000000	0.000000	3.000000	53.000000	0.000000
21370.251369	-0.080213	0.529675	0.282521	82.413429	41.236252	81.998085	-2.674312	0.000000	4.224696	0.000000	0.000000	0.000000	-0.442041	-0.132236	0.048375	0.000000	0.000000	3.000000	53.000000	0.000000
21370.254702	-0.080213	0.529675	0.282521	82.413429	41.236252	81.998085	-2.674312	0.000000	4.224696	0.000000	0.000000	0.000000	-0.442041	-0.132236	0.048375	0.000000	0.000000	3.000000	53.000000	0.000000
21370.258036	-0.080213	0.529675	0.282521	82.413429	41.236252	81.998085	-2.674312	0.000000	4.224696	0.000000	0.000000	0.000000	-0.442041	-0.132236	0.048375	0.000000	0.000000	3.000000	53.000000	0.000000
21370.261369	-0.081547	0.529193	0.282698	82.164215	38.923351	79.543144	-2.688904	0.000000	4.215423	0.000000	0.000000	0.000000	-0.400287	-0.144547	0.053171	0.000000	0.000000	3.000000	53.000000	0.000000
21370.264702	-0.081547	0.529193	0.282698	82.164215	38.923351	79.543144	-2.688904	0.000000	4.215423	0.000000	0.000000	0.000000	-0.400287	-0.144547	0.053171	0.000000	0.000000	3.000000	53.000000	0.000000
21370.268036	-0.081547	0.529193	0.282698	82.164215	38.923351	79.543144	-2.688904	0.000000	4.215423	0.000000	0.000000	0.000000	-0.400287	-0.144547	0.053171	0.000000	0.000000	3.000000	53.000000	0.000000
21370.271369	-0.082742	0.528774	0.282897	81.945313	37.070187	77.600510	-2.701810	0.000000	4.207163	0.000000	0.000000	0.000000	-0.358656	-0.125952	0.059547	0.000000	0.000000	3.000000	53.000000	0.000000
21370.274702	-0.082742	0.528774	0.282897	81.945313	37.070187	77.600510	-2.701810	0.000000	4.207163	0.000000	0.000000	0.000000	-0.358656	-0.125952	0.059547	0.000000	0.000000	3.000000	53.000000	0.000000
21370.278036	-0.082742	0.528774	0.282897	81.945313	37.070187	77.600510	-2.701810	0.000000	4.207163	0.000000	0.000000	0.000000	-0.358656	-0.125952	0.059547	0.000000	0.000000	3.000000	53.000000	0.000000
21370.281369	-0.083761	0.528372	0.283097	81.754288	35.577557	76.063026	-2.713027	0.000000	4.199939	0.000000	0.000000	0.000000	-0.305626	-0.120369	0.059950	0.000000	0.000000	3.000000	53.000000	0.000000
21370.284702	-0.083761	0.528372	0.283097	81.754288	35.577557	76.063026	-2.713027	0.000000	4.199939	0.000000	0.000000	0.000000	-0.305626	-0.120369	0.059950	0.000000	0.000000	3.000000	53.000000	0.000000
21370.288036	-0.083761	0.528372	0.283097	81.754288	35.577557	76.063026	-2.713027	0.000000	4.199939	0.000000	0.000000	0.000000	-0.305626	-0.120369	0.059950	0.000000	0.000000	3.000000	53.000000	0.000000
21370.291369	-0.083761	0.528372	0.283097	81.599754	34.437321	74.887985	-2.722320	0.000000	4.193922	0.000000	0.000000	0.000000	-0.305626	-0.120369	0.059950	0.000000	0.000000	3.000000	53.000000	0.000000
21370.294702	-0.084599	0.528028	0.283267	81.599754	34.437321	74.887985	-2.722320	0.000000	4.193922	0.000000	0.000000	0.000000	-0.251431	-0.103391	0.050952	0.000000	0.000000	3.000000	53.000000	0.000000
21370.298036	-0.084599	0.528028	0.283267	81.599754	34.437321	74.887985	-2.722320	0.000000	4.193922	0.000000	0.000000	0.000000	-0.251431	-0.103391	0.050952	0.000000	0.000000	3.000000	53.000000	0.000000
21370.301369	-0.085254	0.527696	0.283383	81.480415	33.612087	73.986504	-2.722320	0.000000	4.193922	0.000000	0.000000	0.000000	-0.196312	-0.099372	0.034807	0.000000	0.000000	3.000000	53.000000	0.000000
21370.304702	-0.085254	0.527696	0.283383	81.480415	33.612087	73.986504	-2.722320	0.000000	4.193922	0.000000	0.000000	0.000000	-0.196312	-0.099372	0.034807	0.000000	0.000000	3.000000	53.000000	0.000000
21370.308036	-0.085254	0.527696	0.283383	81.480415	33.612087	73.986504	-2.722320	0.000000	4.193922	0.000000	0.000000	0.000000	-0.196312	-0.099372	0.034807	0.000000	0.000000	3.000000	53.000000	0.000000
21370.311369	-0.085722	0.527438	0.283426	81.409523	33.111786	73.402954	-2.735885	0.000000	4.185085	0.000000	0.000000	0.000000	-0.140421	-0.077404	0.012892	0.000000	0.000000	3.000000	53.000000	0.000000
21370.314702	-0.085722	0.527438	0.283426	81.409523	33.111786	73.402954	-2.735885	0.000000	4.185085	0.000000	0.000000	0.000000	-0.140421	-0.077404	0.012892	0.000000	0.000000	3.000000	53.000000	0.000000
21370.318036	-0.085722	0.527438	0.283426	81.409523	33.111786	73.402954	-2.735885	0.000000	4.185085	0.000000	0.000000	0.000000	-0.140421	-0.077404	0.012892	0.000000	0.000000	3.000000	53.000000	0.000000
21370.321369	-0.085722	0.527438	0.283426	81.391975	32.964542	73.243477	-2.740431	0.000000	4.182109	0.000000	0.000000	0.000000	-0.140421	-0.077404	0.012892	0.000000	0.000000	3.000000	53.000000	0.000000
21370.324702	-0.086004	0.527213	0.283400	81.391975	32.964542	73.243477	-2.740431	0.000000	4.182109	0.000000	0.000000	0.000000	-0.084611	-0.067598	-0.007755	0.000000	0.000000	3.000000	53.000000	0.000000
21370.328036	-0.086004	0.527213	0.283400	81.391975	32.964542	73.243477	-2.740431	0.000000	4.182109	0.000000	0.000000	0.000000	-0.084611	-0.067598	-0.007755	0.000000	0.000000	3.000000	53.000000	0.000000
21370.331369	-0.086128	0.527015	0.283244	81.416107	33.085823	73.377151	-2.740431	0.000000	4.182109	0.000000	0.000000	0.000000	-0.037340	-0.059406	-0.046576	0.000000	0.000000	3.000000	53.000000	0.000000
21370.334702	-0.086128	0.527015	0.283244	81.416107	33.085823	73.377151	-2.740431	0.000000	4.182109	0.000000	0.000000	0.000000	-0.037340	-0.059406	-0.046576	0.000000	0.000000	3.000000	53.000000	0.000000
21370.338036	-0.086128	0.527015	0.283244	81.416107	33.085823	73.377151	-2.740431	0.000000	4.182109	0.000000	0.000000	0.000000	-0.037340	-0.059406	-0.046576	0.000000	0.000000	3.000000	53.000000	0.000000
21370.341369	-0.086128	0.527015	0.283244	81.444939	33.245377	73.530518	-2.745849	0.000000	4.178554	0.000000	0.000000	0.000000	-0.037340	-0.059406	-0.046576	0.000000	0.000000	3.000000	53.000000	0.000000
21370.344702	-0.086096	0.526907	0.282968	81.444939	33.245377	73.530518	-2.745849	0.000000	4.178554	0.000000	0.000000	0.000000	0.009636	-0.032468	-0.082860	0.000000	0.000000	3.000000	53.000000	0.000000
21370.348036	-0.086096	0.526907	0.282968	81.444939	33.245377	73.530518	-2.745849	0.000000	4.178554	0.000000	0.000000	0.000000	0.009636	-0.032468	-0.082860	0.000000	0.000000	3.000000	53.000000	0.000000
21370.351369	-0.086096	0.526907	0.282968	81.480919	33.454521	73.733757	-2.745849	0.000000	4.178554	0.000000	0.000000	0.000000	0.009636	-0.032468	-0.082860	0.000000	0.000000	3.000000	53.000000	0.000000
21370.354702	-0.086096	0.526907	0.282968	81.480919	33.454521	73.733757	-2.745849	0.000000	4.178554	0.000000	0.000000	0.000000	0.009636	-0.032468	-0.082860	0.000000	0.000000	3.000000	53.000000	0.000000
21370.358036	-0.085905	0.526845	0.282546	81.480919	33.454521	73.733757	-2.745849	0.000000	4.178554	0.000000	0.000000	0.000000	0.057436	-0.018526	-0.126596	0.000000	0.000000	3.000000	53.000000	0.000000
21370.361369	-0.085589	0.526870	0.281970	81.526344	33.730556	73.993591	-2.747389	0.000000	4.177541	0.000000	0.000000	0.000000	0.094756	0.007525	-0.172912	0.000000	0.000000	3.000000	53.000000	0.000000
21370.364702	-0.085589	0.526870	0.281970	81.526344	33.730556	73.993591	-2.747389	0.000000	4.177541	0.000000	0.000000	0.000000	0.094756	0.007525	-0.172912	0.000000	0.000000	3.000000	53.000000	0.000000
21370.368036	-0.085589	0.526870	0.281970	81.526344	33.730556	73.993591	-2.747389	0.000000	4.177541	0.000000	0.000000	0.000000	0.094756	0.007525	-0.172912	0.000000	0.000000	3.000000	53.000000	0.000000
21370.371369	-0.085589	0.526870	0.281970	81.576340	34.045063	74.284065	-2.748933	0.000000	4.176527	0.000000	0.000000	0.000000	0.094756	0.007525	-0.172912	0.000000	0.000000	3.000000	53.000000	0.000000
21370.374702	-0.085151	0.526963	0.281254	81.576340	34.045063	74.284065	-2.748933	0.000000	4.176527	0.000000	0.000000	0.000000	0.131422	0.027774	-0.214662	0.000000	0.000000	3.000000	53.000000	0.000000
21370.378036	-0.085151	0.526963	0.281254	81.576340	34.045063	74.284065	-2.748933	0.000000	4.176527	0.000000	0.000000	0.000000	0.131422	0.027774	-0.214662	0.000000	0.000000	3.000000	53.000000	0.000000
21370.381369	-0.084554	0.527141	0.280386	81.635567	34.426922	74.634308	-2.748933	0.000000	4.176527	0.000000	0.000000	0.000000	0.179022	0.053599	-0.260372	0.000000	0.000000	3.000000	53.000000	0.000000
21370.384702	-0.084554	0.527141	0.280386	81.635567	34.426922	74.634308	-2.748933	0.000000	4.176527	0.000000	0.000000	0.000000	0.179022	0.053599	-0.260372	0.000000	0.000000	3.000000	53.000000	0.000000
21370.388036	-0.084554	0.527141	0.280386	81.635567	34.426922	74.634308	-2.748933	0.000000	4.176527	0.000000	0.000000	0.000000	0.179022	0.053599	-0.260372	0.000000	0.000000	3.000000	53.000000	0.000000
21370.391369	-0.083795	0.527341	0.279327	81.694305	34.980553	75.154915	-2.749009	0.000000	4.176476	0.000000	0.000000	0.000000	0.227688	0.059756	-0.317762	0.000000	0.000000	3.000000	53.000000	0.000000
21370.394702	-0.083795	0.527341	0.279327	81.694305	34.980553	75.154915	-2.749009	0.000000	4.176476	0.000000	0.000000	0.000000	0.227688	0.059756	-0.317762	0.000000	0.000000	3.000000	53.000000	0.000000
21370.398036	-0.083795	0.527341	0.279327	81.694305	34.980553	75.154915	-2.749009	0.000000	4.176476	0.000000	0.000000	0.000000	0.227688	0.059756	-0.317762	0.000000	0.000000	3.000000	53.000000	0.000000
21370.401369	-0.082874	0.527600	0.278071	81.747520	35.766136	75.915329	-2.748365	0.000000	4.176899	0.000000	0.000000	0.000000	0.276200	0.077852	-0.376979	0.000000	0.000000	3.000000	53.000000	0.000000
21370.404702	-0.082874	0.527600	0.278071	81.747520	35.766136	75.915329	-2.748365	0.000000	4.176899	0.000000	0.000000	0.000000	0.276200	0.077852	-0.376979	0.000000	0.000000	3.000000	53.000000	0.000000
21370.408036	-0.082874	0.527600	0.278071	81.747520	35.766136	75.915329	-2.748365	0.000000	4.176899	0.000000	0.000000	0.000000	0.276200	0.077852	-0.376979	0.000000	0.000000	3.000000	53.000000	0.000000
21370.411369	-0.081758	0.527919	0.276618	81.784874	36.816105	76.954285	-2.747381	0.000000	4.177547	0.000000	0.000000	0.000000	0.334824	0.095688	-0.435858	0.000000	0.000000	3.000000	53.000000	0.000000
21370.414702	-0.081758	0.527919	0.276618	81.784874	36.816105	76.954285	-2.747381	0.000000	4.177547	0.000000	0.000000	0.000000	0.334824	0.095688	-0.435858	0.000000	0.000000	3.000000	53.000000	0.000000
21370.418036	-0.081758	0.527919	0.276618	81.784874	36.816105	76.954285	-2.747381	0.000000	4.177547	0.000000	0.000000	0.000000	0.334824	0.095688	-0.435858	0.000000	0.000000	3.000000	53.000000	0.000000
21370.421369	-0.080482	0.528234	0.274953	81.828987	38.005360	78.123878	-2.745687	0.000000	4.178660	0.000000	0.000000	0.000000	0.382830	0.094615	-0.499483	0.000000	0.000000	3.000000	53.000000	0.000000
21370.424702	-0.080482	0.528234	0.274953	81.828987	38.005360	78.123878	-2.745687	0.000000	4.178660	0.000000	0.000000	0.000000	0.382830	0.094615	-0.499483	0.000000	0.000000	3.000000	53.000000	0.000000
21370.428036	-0.080482	0.528234	0.274953	81.828987	38.005360	78.123878	-2.745687	0.000000	4.178660	0.000000	0.000000	0.000000	0.382830	0.094615	-0.499483	0.000000	0.000000	3.000000	53.000000	0.000000
21370.431369	-0.079012	0.528626	0.273068	81.911575	39.137299	79.200874	-2.743753	0.000000	4.179930	0.000000	0.000000	0.000000	0.440998	0.117375	-0.565460	0.000000	0.000000	3.000000	53.000000	0.000000
21370.434702	-0.079012	0.528626	0.273068	81.911575	39.137299	79.200874	-2.743753	0.000000	4.179930	0.000000	0.000000	0.000000	0.440998	0.117375	-0.565460	0.000000	0.000000	3.000000	53.000000	0.000000
21370.438036	-0.079012	0.528626	0.273068	81.911575	39.137299	79.200874	-2.743753	0.000000	4.179930	0.000000	0.000000	0.000000	0.440998	0.117375	-0.565460	0.000000	0.000000	3.000000	53.000000	0.000000
21370.441369	-0.077385	0.529051	0.270959	82.033165	40.170185	80.136497	-2.741262	0.000000	4.181565	0.000000	0.000000	0.000000	0.488011	0.127626	-0.632708	0.000000	0.000000	3.000000	53.000000	0.000000
21370.444702	-0.077385	0.529051	0.270959	82.033165	40.170185	80.136497	-2.741262	0.000000	4.181565	0.000000	0.000000	0.000000	0.488011	0.127626	-0.632708	0.000000	0.000000	3.000000	53.000000	0.000000
21370.448036	-0.077385	0.529051	0.270959	82.033165	40.170185	80.136497	-2.741262	0.000000	4.181565	0.000000	0.000000	0.000000	0.488011	0.127626	-0.632708	0.000000	0.000000	3.000000	53.000000	0.000000
21370.451369	-0.075572	0.529592	0.268646	82.158081	41.232674	81.090088	-2.738626	0.000000	4.183291	0.000000	0.000000	0.000000	0.544035	0.162220	-0.693816	0.000000	0.000000	3.000000	53.000000	0.000000
21370.454702	-0.075572	0.529592	0.268646	82.158081	41.232674	81.090088	-2.738626	0.000000	4.183291	0.000000	0.000000	0.000000	0.544035	0.162220	-0.693816	0.000000	0.000000	3.000000	53.000000	0.000000
21370.458036	-0.075572	0.529592	0.268646	82.158081	41.232674	81.090088	-2.738626	0.000000	4.183291	0.000000	0.000000	0.000000	0.544035	0.162220	-0.693816	0.000000	0.000000	3.000000	53.000000	0.000000
21370.461369	-0.073577	0.530187	0.266146	82.237045	41.919468	81.680389	-2.735359	0.000000	4.185428	0.000000	0.000000	0.000000	0.598613	0.178656	-0.750174	0.000000	0.000000	3.000000	53.000000	0.000000
21370.464702	-0.073577	0.530187	0.266146	82.237045	41.919468	81.680389	-2.735359	0.000000	4.185428	0.000000	0.000000	0.000000	0.598613	0.178656	-0.750174	0.000000	0.000000	3.000000	53.000000	0.000000
21370.468036	-0.073577	0.530187	0.266146	82.237045	41.919468	81.680389	-2.735359	0.000000	4.185428	0.000000	0.000000	0.000000	0.598613	0.178656	-0.750174	0.000000	0.000000	3.000000	53.000000	0.000000
21370.471369	-0.071405	0.530878	0.263478	82.194054	41.485306	81.460724	-2.731376	0.000000	4.188029	0.000000	0.000000	0.000000	0.651558	0.207297	-0.800258	0.000000	0.000000	3.000000	53.000000	0.000000
21370.474702	-0.071405	0.530878	0.263478	82.194054	41.485306	81.460724	-2.731376	0.000000	4.188029	0.000000	0.000000	0.000000	0.651558	0.207297	-0.800258	0.000000	0.000000	3.000000	53.000000	0.000000
21370.478036	-0.071405	0.530878	0.263478	82.194054	41.485306	81.460724	-2.731376	0.000000	4.188029	0.000000	0.000000	0.000000	0.651558	0.207297	-0.800258	0.000000	0.000000	3.000000	53.000000	0.000000
21370.481369	-0.069030	0.531687	0.260685	82.026047	39.992737	80.623581	-2.726552	0.000000	4.191171	0.000000	0.000000	0.000000	0.712578	0.242557	-0.837857	0.000000	0.000000	3.000000	53.000000	0.000000
21370.484702	-0.069030	0.531687	0.260685	82.026047	39.992737	80.623581	-2.726552	0.000000	4.191171	0.000000	0.000000	0.000000	0.712578	0.242557	-0.837857	0.000000	0.000000	3.000000	53.000000	0.000000
21370.488036	-0.069030	0.531687	0.260685	82.026047	39.992737	80.623581	-2.726552	0.000000	4.191171	0.000000	0.000000	0.000000	0.712578	0.242557	-0.837857	0.000000	0.000000	3.000000	53.000000	0.000000
21370.491369	-0.066482	0.532544	0.257690	81.790939	38.102188	79.529747	-2.720235	0.000000	4.195274	0.000000	0.000000	0.000000	0.764346	0.257003	-0.898661	0.000000	0.000000	3.000000	53.000000	0.000000
21370.494702	-0.066482	0.532544	0.257690	81.790939	38.102188	79.529747	-2.720235	0.000000	4.195274	0.000000	0.000000	0.000000	0.764346	0.257003	-0.898661	0.000000	0.000000	3.000000	53.000000	0.000000
21370.498036	-0.066482	0.532544	0.257690	81.790939	38.102188	79.529747	-2.720235	0.000000	4.195274	0.000000	0.000000	0.000000	0.764346	0.257003	-0.898661	0.000000	0.000000	3.000000	53.000000	0.000000
21370.501369	-0.063737	0.533453	0.254550	81.537125	36.275539	78.423233	-2.713284	0.000000	4.199773	0.000000	0.000000	0.000000	0.823466	0.272675	-0.941987	0.000000	0.000000	3.000000	53.000000	0.000000
21370.504702	-0.063737	0.533453	0.254550	81.537125	36.275539	78.423233	-2.713284	0.000000	4.199773	0.000000	0.000000	0.000000	0.823466	0.272675	-0.941987	0.000000	0.000000	3.000000	53.000000	0.000000
21370.508036	-0.063737	0.533453	0.254550	81.537125	36.275539	78.423233	-2.713284	0.000000	4.199773	0.000000	0.000000	0.000000	0.823466	0.272675	-0.941987	0.000000	0.000000	3.000000	53.000000	0.000000
21370.511369	-0.060864	0.534468	0.251233	81.289047	34.652264	77.465088	-2.704929	0.000000	4.205158	0.000000	0.000000	0.000000	0.861754	0.304689	-0.995109	0.000000	0.000000	3.000000	53.000000	0.000000
21370.514702	-0.060864	0.534468	0.251233	81.289047	34.652264	77.465088	-2.704929	0.000000	4.205158	0.000000	0.000000	0.000000	0.861754	0.304689	-0.995109	0.000000	0.000000	3.000000	53.000000	0.000000
21370.518036	-0.060864	0.534468	0.251233	81.289047	34.652264	77.465088	-2.704929	0.000000	4.205158	0.000000	0.000000	0.000000	0.861754	0.304689	-0.995109	0.000000	0.000000	3.000000	53.000000	0.000000
21370.521369	-0.057875	0.535538	0.247818	81.041214	33.177242	76.458092	-2.696164	0.000000	4.210783	0.000000	0.000000	0.000000	0.896895	0.320900	-1.024549	0.000000	0.000000	3.000000	53.000000	0.000000
21370.524702	-0.057875	0.535538	0.247818	81.041214	33.177242	76.458092	-2.696164	0.000000	4.210783	0.000000	0.000000	0.000000	0.896895	0.320900	-1.024549	0.000000	0.000000	3.000000	53.000000	0.000000
21370.528036	-0.057875	0.535538	0.247818	81.041214	33.177242	76.458092	-2.696164	0.000000	4.210783	0.000000	0.000000	0.000000	0.896895	0.320900	-1.024549	0.000000	0.000000	3.000000	53.000000	0.000000
21370.531369	-0.054707	0.536723	0.244347	80.792480	31.753450	75.264572	-2.686467	0.000000	4.216977	0.000000	0.000000	0.000000	0.950173	0.355426	-1.041237	0.000000	0.000000	3.000000	53.000000	0.000000
21370.534702	-0.054707	0.536723	0.244347	80.792480	31.753450	75.264572	-2.686467	0.000000	4.216977	0.000000	0.000000	0.000000	0.950173	0.355426	-1.041237	0.000000	0.000000	3.000000	53.000000	0.000000
21370.538036	-0.054707	0.536723	0.244347	80.792480	31.753450	75.264572	-2.686467	0.000000	4.216977	0.000000	0.000000	0.000000	0.950173	0.355426	-1.041237	0.000000	0.000000	3.000000	53.000000	0.000000
21370.541369	-0.051537	0.537951	0.240877	80.552567	29.984583	73.635994	-2.674698	0.000000	4.224452	0.000000	0.000000	0.000000	0.951050	0.368479	-1.041040	0.000000	0.000000	3.000000	53.000000	0.000000
21370.544702	-0.051537	0.537951	0.240877	80.552567	29.984583	73.635994	-2.674698	0.000000	4.224452	0.000000	0.000000	0.000000	0.951050	0.368479	-1.041040	0.000000	0.000000	3.000000	53.000000	0.000000
21370.548036	-0.051537	0.537951	0.240877	80.552567	29.984583	73.635994	-2.674698	0.000000	4.224452	0.000000	0.000000	0.000000	0.951050	0.368479	-1.041040	0.000000	0.000000	3.000000	53.000000	0.000000
21370.551369	-0.048366	0.539243	0.237421	80.319824	27.762987	71.692062	-2.662483	0.000000	4.232161	0.000000	0.000000	0.000000	0.951502	0.387614	-1.036555	0.000000	0.000000	3.000000	53.000000	0.000000
21370.554702	-0.048366	0.539243	0.237421	80.319824	27.762987	71.692062	-2.662483	0.000000	4.232161	0.000000	0.000000	0.000000	0.951502	0.387614	-1.036555	0.000000	0.000000	3.000000	53.000000	0.000000
21370.558036	-0.048366	0.539243	0.237421	80.319824	27.762987	71.692062	-2.662483	0.000000	4.232161	0.000000	0.000000	0.000000	0.951502	0.387614	-1.036555	0.000000	0.000000	3.000000	53.000000	0.000000
21370.561369	-0.045163	0.540585	0.234034	80.083252	25.402607	69.709541	-2.649701	0.000000	4.240175	0.000000	0.000000	0.000000	0.960723	0.402593	-1.016090	0.000000	0.000000	3.000000	53.000000	0.000000
21370.564702	-0.045163	0.540585	0.234034	80.083252	25.402607	69.709541	-2.649701	0.000000	4.240175	0.000000	0.000000	0.000000	0.960723	0.402593	-1.016090	0.000000	0.000000	3.000000	53.000000	0.000000
21370.568036	-0.045163	0.540585	0.234034	80.083252	25.402607	69.709541	-2.649701	0.000000	4.240175	0.000000	0.000000	0.000000	0.960723	0.402593	-1.016090	0.000000	0.000000	3.000000	53.000000	0.000000
21370.571369	-0.041867	0.541943	0.230758	79.837090	23.275780	67.860893	-2.635509	0.000000	4.249011	0.000000	0.000000	0.000000	0.988819	0.407439	-0.982959	0.000000	0.000000	3.000000	53.000000	0.000000
21370.574702	-0.041867	0.541943	0.230758	79.837090	23.275780	67.860893	-2.635509	0.000000	4.249011	0.000000	0.000000	0.000000	0.988819	0.407439	-0.982959	0.000000	0.000000	3.000000	53.000000	0.000000
21370.578036	-0.041867	0.541943	0.230758	79.837090	23.275780	67.860893	-2.635509	0.000000	4.249011	0.000000	0.000000	0.000000	0.988819	0.407439	-0.982959	0.000000	0.000000	3.000000	53.000000	0.000000
21370.581369	-0.038510	0.543298	0.227577	79.571045	21.697340	66.399551	-2.618642	0.000000	4.259427	0.000000	0.000000	0.000000	1.007238	0.406415	-0.954172	0.000000	0.000000	3.000000	53.000000	0.000000
21370.584702	-0.038510	0.543298	0.227577	79.571045	21.697340	66.399551	-2.618642	0.000000	4.259427	0.000000	0.000000	0.000000	1.007238	0.406415	-0.954172	0.000000	0.000000	3.000000	53.000000	0.000000
21370.588036	-0.038510	0.543298	0.227577	79.571045	21.697340	66.399551	-2.618642	0.000000	4.259427	0.000000	0.000000	0.000000	1.007238	0.406415	-0.954172	0.000000	0.000000	3.000000	53.000000	0.000000
21370.591369	-0.035219	0.544646	0.224455	79.275620	20.836937	65.818138	-2.599519	0.000000	4.271124	0.000000	0.000000	0.000000	0.987299	0.404468	-0.936771	0.000000	0.000000	3.000000	53.000000	0.000000
21370.594702	-0.035219	0.544646	0.224455	79.275620	20.836937	65.818138	-2.599519	0.000000	4.271124	0.000000	0.000000	0.000000	0.987299	0.404468	-0.936771	0.000000	0.000000	3.000000	53.000000	0.000000
21370.598036	-0.035219	0.544646	0.224455	79.275620	20.836937	65.818138	-2.599519	0.000000	4.271124	0.000000	0.000000	0.000000	0.987299	0.404468	-0.936771	0.000000	0.000000	3.000000	53.000000	0.000000
21370.601369	-0.032026	0.545972	0.221410	78.995842	20.414970	66.043549	-2.580132	0.000000	4.282864	0.000000	0.000000	0.000000	0.957828	0.397824	-0.913431	0.000000	0.000000	3.000000	53.000000	0.000000
21370.604702	-0.032026	0.545972	0.221410	78.995842	20.414970	66.043549	-2.580132	0.000000	4.282864	0.000000	0.000000	0.000000	0.957828	0.397824	-0.913431	0.000000	0.000000	3.000000	53.000000	0.000000
21370.608036	-0.032026	0.545972	0.221410	78.995842	20.414970	66.043549	-2.580132	0.000000	4.282864	0.000000	0.000000	0.000000	0.957828	0.397824	-0.913431	0.000000	0.000000	3.000000	53.000000	0.000000
21370.611369	-0.028994	0.547298	0.218458	78.763672	20.251926	66.968796	-2.560772	0.000000	4.294466	0.000000	0.000000	0.000000	0.909534	0.397759	-0.885732	0.000000	0.000000	3.000000	53.000000	0.000000
21370.614702	-0.028994	0.547298	0.218458	78.763672	20.251926	66.968796	-2.560772	0.000000	4.294466	0.000000	0.000000	0.000000	0.909534	0.397759	-0.885732	0.000000	0.000000	3.000000	53.000000	0.000000
21370.618036	-0.028994	0.547298	0.218458	78.763672	20.251926	66.968796	-2.560772	0.000000	4.294466	0.000000	0.000000	0.000000	0.909534	0.397759	-0.885732	0.000000	0.000000	3.000000	53.000000	0.000000
21370.621369	-0.025931	0.548613	0.215661	78.601585	20.604563	68.347916	-2.542266	0.000000	4.305448	0.000000	0.000000	0.000000	0.919018	0.394579	-0.838948	0.000000	0.000000	3.000000	53.000000	0.000000
21370.624702	-0.025931	0.548613	0.215661	78.601585	20.604563	68.347916	-2.542266	0.000000	4.305448	0.000000	0.000000	0.000000	0.919018	0.394579	-0.838948	0.000000	0.000000	3.000000	53.000000	0.000000
21370.628036	-0.025931	0.548613	0.215661	78.601585	20.604563	68.347916	-2.542266	0.000000	4.305448	0.000000	0.000000	0.000000	0.919018	0.394579	-0.838948	0.000000	0.000000	3.000000	53.000000	0.000000
21370.631369	-0.022705	0.549968	0.212970	78.584351	21.726614	69.943764	-2.521273	0.000000	4.317775	0.000000	0.000000	0.000000	0.967636	0.406337	-0.807469	0.000000	0.000000	3.000000	53.000000	0.000000
21370.634702	-0.022705	0.549968	0.212970	78.584351	21.726614	69.943764	-2.521273	0.000000	4.317775	0.000000	0.000000	0.000000	0.967636	0.406337	-0.807469	0.000000	0.000000	3.000000	53.000000	0.000000
21370.638036	-0.022705	0.549968	0.212970	78.584351	21.726614	69.943764	-2.521273	0.000000	4.317775	0.000000	0.000000	0.000000	0.967636	0.406337	-0.807469	0.000000	0.000000	3.000000	53.000000	0.000000
21370.641369	-0.019445	0.551325	0.210384	78.652290	23.344389	71.866066	-2.496142	0.000000	4.332352	0.000000	0.000000	0.000000	0.977925	0.407374	-0.775817	0.000000	0.000000	3.000000	53.000000	0.000000
21370.644702	-0.019445	0.551325	0.210384	78.652290	23.344389	71.866066	-2.496142	0.000000	4.332352	0.000000	0.000000	0.000000	0.977925	0.407374	-0.775817	0.000000	0.000000	3.000000	53.000000	0.000000
21370.648036	-0.019445	0.551325	0.210384	78.652290	23.344389	71.866066	-2.496142	0.000000	4.332352	0.000000	0.000000	0.000000	0.977925	0.407374	-0.775817	0.000000	0.000000	3.000000	53.000000	0.000000
21370.651369	-0.016214	0.552672	0.207922	78.736221	25.018089	74.226555	-2.468632	0.000000	4.348087	0.000000	0.000000	0.000000	0.969380	0.404040	-0.738516	0.000000	0.000000	3.000000	53.000000	0.000000
21370.654702	-0.016214	0.552672	0.207922	78.736221	25.018089	74.226555	-2.468632	0.000000	4.348087	0.000000	0.000000	0.000000	0.969380	0.404040	-0.738516	0.000000	0.000000	3.000000	53.000000	0.000000
21370.658036	-0.016214	0.552672	0.207922	78.736221	25.018089	74.226555	-2.468632	0.000000	4.348087	0.000000	0.000000	0.000000	0.969380	0.404040	-0.738516	0.000000	0.000000	3.000000	53.000000	0.000000
21370.661369	-0.013010	0.554051	0.205615	78.806900	26.332548	76.324837	-2.439469	0.000000	4.364515	0.000000	0.000000	0.000000	0.961234	0.413499	-0.692071	0.000000	0.000000	3.000000	53.000000	0.000000
21370.664702	-0.013010	0.554051	0.205615	78.806900	26.332548	76.324837	-2.439469	0.000000	4.364515	0.000000	0.000000	0.000000	0.961234	0.413499	-0.692071	0.000000	0.000000	3.000000	53.000000	0.000000
21370.668036	-0.013010	0.554051	0.205615	78.806900	26.332548	76.324837	-2.439469	0.000000	4.364515	0.000000	0.000000	0.000000	0.961234	0.413499	-0.692071	0.000000	0.000000	3.000000	53.000000	0.000000
21370.671369	-0.009831	0.555390	0.203476	78.890373	27.148958	77.795349	-2.408316	0.000000	4.381782	0.000000	0.000000	0.000000	0.953737	0.401744	-0.641793	0.000000	0.000000	3.000000	53.000000	0.000000
21370.674702	-0.009831	0.555390	0.203476	78.890373	27.148958	77.795349	-2.408316	0.000000	4.381782	0.000000	0.000000	0.000000	0.953737	0.401744	-0.641793	0.000000	0.000000	3.000000	53.000000	0.000000
21370.678036	-0.009831	0.555390	0.203476	78.890373	27.148958	77.795349	-2.408316	0.000000	4.381782	0.000000	0.000000	0.000000	0.953737	0.401744	-0.641793	0.000000	0.000000	3.000000	53.000000	0.000000
21370.681369	-0.006737	0.556687	0.201472	78.967560	27.646948	78.853401	-2.374978	0.000000	4.399941	0.000000	0.000000	0.000000	0.928336	0.389102	-0.601170	0.000000	0.000000	3.000000	53.000000	0.000000
21370.684702	-0.006737	0.556687	0.201472	78.967560	27.646948	78.853401	-2.374978	0.000000	4.399941	0.000000	0.000000	0.000000	0.928336	0.389102	-0.601170	0.000000	0.000000	3.000000	53.000000	0.000000
21370.688036	-0.006737	0.556687	0.201472	78.967560	27.646948	78.853401	-2.374978	0.000000	4.399941	0.000000	0.000000	0.000000	0.928336	0.389102	-0.601170	0.000000	0.000000	3.000000	53.000000	0.000000
21370.691369	-0.003693	0.557943	0.199606	79.016129	28.084480	79.914673	-2.340724	0.000000	4.418259	0.000000	0.000000	0.000000	0.913069	0.376980	-0.559705	0.000000	0.000000	3.000000	53.000000	0.000000
21370.694702	-0.003693	0.557943	0.199606	79.016129	28.084480	79.914673	-2.340724	0.000000	4.418259	0.000000	0.000000	0.000000	0.913069	0.376980	-0.559705	0.000000	0.000000	3.000000	53.000000	0.000000
21370.698036	-0.003693	0.557943	0.199606	79.016129	28.084480	79.914673	-2.340724	0.000000	4.418259	0.000000	0.000000	0.000000	0.913069	0.376980	-0.559705	0.000000	0.000000	3.000000	53.000000	0.000000
21370.701369	-0.000605	0.559161	0.197881	79.052795	28.586124	80.951775	-2.304976	0.000000	4.437013	0.000000	0.000000	0.000000	0.926483	0.365373	-0.517584	0.000000	0.000000	3.000000	53.000000	0.000000
21370.704702	-0.000605	0.559161	0.197881	79.052795	28.586124	80.951775	-2.304976	0.000000	4.437013	0.000000	0.000000	0.000000	0.926483	0.365373	-0.517584	0.000000	0.000000	3.000000	53.000000	0.000000
21370.708036	-0.000605	0.559161	0.197881	79.052795	28.586124	80.951775	-2.304976	0.000000	4.437013	0.000000	0.000000	0.000000	0.926483	0.365373	-0.517584	0.000000	0.000000	3.000000	53.000000	0.000000
21370.711369	0.002406	0.560352	0.196243	79.074753	29.418680	82.328377	-2.266008	0.000000	4.457040	0.000000	0.000000	0.000000	0.903098	0.357150	-0.491316	0.000000	0.000000	3.000000	53.000000	0.000000
21370.714702	0.002406	0.560352	0.196243	79.074753	29.418680	82.328377	-2.266008	0.000000	4.457040	0.000000	0.000000	0.000000	0.903098	0.357150	-0.491316	0.000000	0.000000	3.000000	53.000000	0.000000
21370.718036	0.002406	0.560352	0.196243	79.074753	29.418680	82.328377	-2.266008	0.000000	4.457040	0.000000	0.000000	0.000000	0.903098	0.357150	-0.491316	0.000000	0.000000	3.000000	53.000000	0.000000
21370.721369	0.005402	0.561516	0.194694	79.081299	30.731989	84.111519	-2.226443	0.000000	4.476936	0.000000	0.000000	0.000000	0.898825	0.349242	-0.464664	0.000000	0.000000	3.000000	53.000000	0.000000
21370.724702	0.005402	0.561516	0.194694	79.081299	30.731989	84.111519	-2.226443	0.000000	4.476936	0.000000	0.000000	0.000000	0.898825	0.349242	-0.464664	0.000000	0.000000	3.000000	53.000000	0.000000
21370.728036	0.005402	0.561516	0.194694	79.081299	30.731989	84.111519	-2.226443	0.000000	4.476936	0.000000	0.000000	0.000000	0.898825	0.349242	-0.464664	0.000000	0.000000	3.000000	53.000000	0.000000
21370.731369	0.008323	0.562629	0.193187	79.084343	32.388683	86.188118	-2.185129	0.000000	4.497245	0.000000	0.000000	0.000000	0.876250	0.333820	-0.452017	0.000000	0.000000	3.000000	53.000000	0.000000
21370.734702	0.008323	0.562629	0.193187	79.084343	32.388683	86.188118	-2.185129	0.000000	4.497245	0.000000	0.000000	0.000000	0.876250	0.333820	-0.452017	0.000000	0.000000	3.000000	53.000000	0.000000
21370.738036	0.008323	0.562629	0.193187	79.084343	32.388683	86.188118	-2.185129	0.000000	4.497245	0.000000	0.000000	0.000000	0.876250	0.333820	-0.452017	0.000000	0.000000	3.000000	53.000000	0.000000
21370.741369	0.011200	0.563767	0.191746	79.063484	34.294472	88.558083	-2.143633	0.000000	4.517172	0.000000	0.000000	0.000000	0.863370	0.341557	-0.432319	0.000000	0.000000	3.000000	53.000000	0.000000
21370.744702	0.011200	0.563767	0.191746	79.063484	34.294472	88.558083	-2.143633	0.000000	4.517172	0.000000	0.000000	0.000000	0.863370	0.341557	-0.432319	0.000000	0.000000	3.000000	53.000000	0.000000
21370.748036	0.011200	0.563767	0.191746	79.063484	34.294472	88.558083	-2.143633	0.000000	4.517172	0.000000	0.000000	0.000000	0.863370	0.341557	-0.432319	0.000000	0.000000	3.000000	53.000000	0.000000
21370.751369	0.014067	0.564876	0.190363	79.018105	36.230549	90.992775	-2.101166	0.000000	4.537081	0.000000	0.000000	0.000000	0.860020	0.332671	-0.415060	0.000000	0.000000	3.000000	53.000000	0.000000
21370.754702	0.014067	0.564876	0.190363	79.018105	36.230549	90.992775	-2.101166	0.000000	4.537081	0.000000	0.000000	0.000000	0.860020	0.332671	-0.415060	0.000000	0.000000	3.000000	53.000000	0.000000
21370.758036	0.014067	0.564876	0.190363	79.018105	36.230549	90.992775	-2.101166	0.000000	4.537081	0.000000	0.000000	0.000000	0.860020	0.332671	-0.415060	0.000000	0.000000	3.000000	53.000000	0.000000
21370.761369	0.016922	0.565965	0.188983	78.941910	38.026852	93.140343	-2.057189	0.000000	4.557189	0.000000	0.000000	0.000000	0.856511	0.326684	-0.413975	0.000000	0.000000	3.000000	53.000000	0.000000
21370.764702	0.016922	0.565965	0.188983	78.941910	38.026852	93.140343	-2.057189	0.000000	4.557189	0.000000	0.000000	0.000000	0.856511	0.326684	-0.413975	0.000000	0.000000	3.000000	53.000000	0.000000
21370.768036	0.016922	0.565965	0.188983	78.941910	38.026852	93.140343	-2.057189	0.000000	4.557189	0.000000	0.000000	0.000000	0.856511	0.326684	-0.413975	0.000000	0.000000	3.000000	53.000000	0.000000
21370.771369	0.019705	0.567055	0.187623	78.863289	39.574154	95.054771	-2.012177	0.000000	4.577241	0.000000	0.000000	0.000000	0.834816	0.326907	-0.407985	0.000000	0.000000	3.000000	53.000000	0.000000
21370.774702	0.019705	0.567055	0.187623	78.863289	39.574154	95.054771	-2.012177	0.000000	4.577241	0.000000	0.000000	0.000000	0.834816	0.326907	-0.407985	0.000000	0.000000	3.000000	53.000000	0.000000
21370.778036	0.019705	0.567055	0.187623	78.863289	39.574154	95.054771	-2.012177	0.000000	4.577241	0.000000	0.000000	0.000000	0.834816	0.326907	-0.407985	0.000000	0.000000	3.000000	53.000000	0.000000
21370.781369	0.022383	0.568098	0.186222	78.797478	40.825966	96.774673	-1.967221	0.000000	4.596743	0.000000	0.000000	0.000000	0.803527	0.313091	-0.420216	0.000000	0.000000	3.000000	53.000000	0.000000
21370.784702	0.022383	0.568098	0.186222	78.797478	40.825966	96.774673	-1.967221	0.000000	4.596743	0.000000	0.000000	0.000000	0.803527	0.313091	-0.420216	0.000000	0.000000	3.000000	53.000000	0.000000
21370.788036	0.022383	0.568098	0.186222	78.797478	40.825966	96.774673	-1.967221	0.000000	4.596743	0.000000	0.000000	0.000000	0.803527	0.313091	-0.420216	0.000000	0.000000	3.000000	53.000000	0.000000
21370.791369	0.024957	0.569075	0.184768	78.748314	41.695412	98.102074	-1.923585	0.000000	4.615173	0.000000	0.000000	0.000000	0.772114	0.293121	-0.436317	0.000000	0.000000	3.000000	53.000000	0.000000
21370.794702	0.024957	0.569075	0.184768	78.748314	41.695412	98.102074	-1.923585	0.000000	4.615173	0.000000	0.000000	0.000000	0.772114	0.293121	-0.436317	0.000000	0.000000	3.000000	53.000000	0.000000
21370.798036	0.024957	0.569075	0.184768	78.748314	41.695412	98.102074	-1.923585	0.000000	4.615173	0.000000	0.000000	0.000000	0.772114	0.293121	-0.436317	0.000000	0.000000	3.000000	53.000000	0.000000
21370.801369	0.027395	0.570021	0.183256	78.695160	42.245747	98.897392	-1.881477	0.000000	4.632499	0.000000	0.000000	0.000000	0.731508	0.283603	-0.453517	0.000000	0.000000	3.000000	53.000000	0.000000
21370.804702	0.027395	0.570021	0.183256	78.695160	42.245747	98.897392	-1.881477	0.000000	4.632499	0.000000	0.000000	0.000000	0.731508	0.283603	-0.453517	0.000000	0.000000	3.000000	53.000000	0.000000
21370.808036	0.027395	0.570021	0.183256	78.695160	42.245747	98.897392	-1.881477	0.000000	4.632499	0.000000	0.000000	0.000000	0.731508	0.283603	-0.453517	0.000000	0.000000	3.000000	53.000000	0.000000
21370.811369	0.029725	0.570901	0.181604	78.649498	42.813423	99.594261	-1.841683	0.000000	4.648462	0.000000	0.000000	0.000000	0.698899	0.264226	-0.495740	0.000000	0.000000	3.000000	53.000000	0.000000
21370.814702	0.029725	0.570901	0.181604	78.649498	42.813423	99.594261	-1.841683	0.000000	4.648462	0.000000	0.000000	0.000000	0.698899	0.264226	-0.495740	0.000000	0.000000	3.000000	53.000000	0.000000
21370.818036	0.029725	0.570901	0.181604	78.649498	42.813423	99.594261	-1.841683	0.000000	4.648462	0.000000	0.000000	0.000000	0.698899	0.264226	-0.495740	0.000000	0.000000	3.000000	53.000000	0.000000
21370.821369	0.032037	0.571737	0.179821	78.598045	43.488575	100.552628	-1.804451	0.000000	4.663042	0.000000	0.000000	0.000000	0.693455	0.250755	-0.534916	0.000000	0.000000	3.000000	53.000000	0.000000
21370.824702	0.032037	0.571737	0.179821	78.598045	43.488575	100.552628	-1.804451	0.000000	4.663042	0.000000	0.000000	0.000000	0.693455	0.250755	-0.534916	0.000000	0.000000	3.000000	53.000000	0.000000
21370.828036	0.032037	0.571737	0.179821	78.598045	43.488575	100.552628	-1.804451	0.000000	4.663042	0.000000	0.000000	0.000000	0.693455	0.250755	-0.534916	0.000000	0.000000	3.000000	53.000000	0.000000
21370.831369	0.034388	0.572597	0.177891	78.542610	44.262550	101.715630	-1.767712	0.000000	4.677093	0.000000	0.000000	0.000000	0.705462	0.257982	-0.578997	0.000000	0.000000	3.000000	53.000000	0.000000
21370.834702	0.034388	0.572597	0.177891	78.542610	44.262550	101.715630	-1.767712	0.000000	4.677093	0.000000	0.000000	0.000000	0.705462	0.257982	-0.578997	0.000000	0.000000	3.000000	53.000000	0.000000
21370.838036	0.034388	0.572597	0.177891	78.542610	44.262550	101.715630	-1.767712	0.000000	4.677093	0.000000	0.000000	0.000000	0.705462	0.257982	-0.578997	0.000000	0.000000	3.000000	53.000000	0.000000
21370.841369	0.036778	0.573480	0.175812	78.497200	45.006390	102.649651	-1.730226	0.000000	4.691089	0.000000	0.000000	0.000000	0.716809	0.264814	-0.623521	0.000000	0.000000	3.000000	53.000000	0.000000
21370.844702	0.036778	0.573480	0.175812	78.497200	45.006390	102.649651	-1.730226	0.000000	4.691089	0.000000	0.000000	0.000000	0.716809	0.264814	-0.623521	0.000000	0.000000	3.000000	53.000000	0.000000
21370.848036	0.036778	0.573480	0.175812	78.497200	45.006390	102.649651	-1.730226	0.000000	4.691089	0.000000	0.000000	0.000000	0.716809	0.264814	-0.623521	0.000000	0.000000	3.000000	53.000000	0.000000
21370.851369	0.039175	0.574390	0.173621	78.510414	45.506386	103.303398	-1.691941	0.000000	4.705033	0.000000	0.000000	0.000000	0.719134	0.273147	-0.657492	0.000000	0.000000	3.000000	53.000000	0.000000
21370.854702	0.039175	0.574390	0.173621	78.510414	45.506386	103.303398	-1.691941	0.000000	4.705033	0.000000	0.000000	0.000000	0.719134	0.273147	-0.657492	0.000000	0.000000	3.000000	53.000000	0.000000
21370.858036	0.039175	0.574390	0.173621	78.510414	45.506386	103.303398	-1.691941	0.000000	4.705033	0.000000	0.000000	0.000000	0.719134	0.273147	-0.657492	0.000000	0.000000	3.000000	53.000000	0.000000
21370.861369	0.041579	0.575314	0.171335	78.551422	45.883244	104.152802	-1.653161	0.000000	4.718799	0.000000	0.000000	0.000000	0.721381	0.276992	-0.685545	0.000000	0.000000	3.000000	53.000000	0.000000
21370.864702	0.041579	0.575314	0.171335	78.551422	45.883244	104.152802	-1.653161	0.000000	4.718799	0.000000	0.000000	0.000000	0.721381	0.276992	-0.685545	0.000000	0.000000	3.000000	53.000000	0.000000
21370.868036	0.041579	0.575314	0.171335	78.551422	45.883244	104.152802	-1.653161	0.000000	4.718799	0.000000	0.000000	0.000000	0.721381	0.276992	-0.685545	0.000000	0.000000	3.000000	53.000000	0.000000
21370.871369	0.043933	0.576221	0.169002	78.593124	46.299011	105.029999	-1.613641	0.000000	4.732458	0.000000	0.000000	0.000000	0.706246	0.272215	-0.700139	0.000000	0.000000	3.000000	53.000000	0.000000
21370.874702	0.043933	0.576221	0.169002	78.593124	46.299011	105.029999	-1.613641	0.000000	4.732458	0.000000	0.000000	0.000000	0.706246	0.272215	-0.700139	0.000000	0.000000	3.000000	53.000000	0.000000
21370.878036	0.043933	0.576221	0.169002	78.593124	46.299011	105.029999	-1.613641	0.000000	4.732458	0.000000	0.000000	0.000000	0.706246	0.272215	-0.700139	0.000000	0.000000	3.000000	53.000000	0.000000
21370.881369	0.046269	0.577119	0.166652	78.634537	46.704361	105.573639	-1.574383	0.000000	4.745663	0.000000	0.000000	0.000000	0.700711	0.269428	-0.704780	0.000000	0.000000	3.000000	53.000000	0.000000
21370.884702	0.046269	0.577119	0.166652	78.634537	46.704361	105.573639	-1.574383	0.000000	4.745663	0.000000	0.000000	0.000000	0.700711	0.269428	-0.704780	0.000000	0.000000	3.000000	53.000000	0.000000
21370.888036	0.046269	0.577119	0.166652	78.634537	46.704361	105.573639	-1.574383	0.000000	4.745663	0.000000	0.000000	0.000000	0.700711	0.269428	-0.704780	0.000000	0.000000	3.000000	53.000000	0.000000
21370.891369	0.048522	0.577994	0.164222	78.671524	47.084934	106.127350	-1.534292	0.000000	4.758776	0.000000	0.000000	0.000000	0.675795	0.262509	-0.729106	0.000000	0.000000	3.000000	53.000000	0.000000
21370.894702	0.048522	0.577994	0.164222	78.671524	47.084934	106.127350	-1.534292	0.000000	4.758776	0.000000	0.000000	0.000000	0.675795	0.262509	-0.729106	0.000000	0.000000	3.000000	53.000000	0.000000
21370.898036	0.048522	0.577994	0.164222	78.671524	47.084934	106.127350	-1.534292	0.000000	4.758776	0.000000	0.000000	0.000000	0.675795	0.262509	-0.729106	0.000000	0.000000	3.000000	53.000000	0.000000
21370.901369	0.050748	0.578859	0.161685	78.689148	47.358898	106.499176	-1.495580	0.000000	4.771084	0.000000	0.000000	0.000000	0.667909	0.259434	-0.761070	0.000000	0.000000	3.000000	53.000000	0.000000
21370.904702	0.050748	0.578859	0.161685	78.689148	47.358898	106.499176	-1.495580	0.000000	4.771084	0.000000	0.000000	0.000000	0.667909	0.259434	-0.761070	0.000000	0.000000	3.000000	53.000000	0.000000
21370.908036	0.050748	0.578859	0.161685	78.689148	47.358898	106.499176	-1.495580	0.000000	4.771084	0.000000	0.000000	0.000000	0.667909	0.259434	-0.761070	0.000000	0.000000	3.000000	53.000000	0.000000
21370.911369	0.052975	0.579692	0.159024	78.669075	47.406315	107.029945	-1.456983	0.000000	4.783011	0.000000	0.000000	0.000000	0.668054	0.249987	-0.798241	0.000000	0.000000	3.000000	53.000000	0.000000
21370.914702	0.052975	0.579692	0.159024	78.669075	47.406315	107.029945	-1.456983	0.000000	4.783011	0.000000	0.000000	0.000000	0.668054	0.249987	-0.798241	0.000000	0.000000	3.000000	53.000000	0.000000
21370.918036	0.052975	0.579692	0.159024	78.669075	47.406315	107.029945	-1.456983	0.000000	4.783011	0.000000	0.000000	0.000000	0.668054	0.249987	-0.798241	0.000000	0.000000	3.000000	53.000000	0.000000
21370.921369	0.055145	0.580500	0.156279	78.602264	47.156200	107.441551	-1.417857	0.000000	4.794755	0.000000	0.000000	0.000000	0.651136	0.242418	-0.823492	0.000000	0.000000	3.000000	53.000000	0.000000
21370.924702	0.055145	0.580500	0.156279	78.602264	47.156200	107.441551	-1.417857	0.000000	4.794755	0.000000	0.000000	0.000000	0.651136	0.242418	-0.823492	0.000000	0.000000	3.000000	53.000000	0.000000
21370.928036	0.055145	0.580500	0.156279	78.602264	47.156200	107.441551	-1.417857	0.000000	4.794755	0.000000	0.000000	0.000000	0.651136	0.242418	-0.823492	0.000000	0.000000	3.000000	53.000000	0.000000
21370.931369	0.057288	0.581282	0.153447	78.479149	46.596897	107.771812	-1.379387	0.000000	4.805964	0.000000	0.000000	0.000000	0.642732	0.234631	-0.849568	0.000000	0.000000	3.000000	53.000000	0.000000
21370.934702	0.057288	0.581282	0.153447	78.479149	46.596897	107.771812	-1.379387	0.000000	4.805964	0.000000	0.000000	0.000000	0.642732	0.234631	-0.849568	0.000000	0.000000	3.000000	53.000000	0.000000
21370.938036	0.057288	0.581282	0.153447	78.479149	46.596897	107.771812	-1.379387	0.000000	4.805964	0.000000	0.000000	0.000000	0.642732	0.234631	-0.849568	0.000000	0.000000	3.000000	53.000000	0.000000
21370.941369	0.059373	0.582005	0.150538	78.315498	45.839806	107.941772	-1.340780	0.000000	4.816877	0.000000	0.000000	0.000000	0.625571	0.216661	-0.872869	0.000000	0.000000	3.000000	53.000000	0.000000
21370.944702	0.059373	0.582005	0.150538	78.315498	45.839806	107.941772	-1.340780	0.000000	4.816877	0.000000	0.000000	0.000000	0.625571	0.216661	-0.872869	0.000000	0.000000	3.000000	53.000000	0.000000
21370.948036	0.059373	0.582005	0.150538	78.315498	45.839806	107.941772	-1.340780	0.000000	4.816877	0.000000	0.000000	0.000000	0.625571	0.216661	-0.872869	0.000000	0.000000	3.000000	53.000000	0.000000
21370.951369	0.061428	0.582646	0.147533	78.140701	45.054947	107.754280	-1.302782	0.000000	4.827293	0.000000	0.000000	0.000000	0.616430	0.192545	-0.901380	0.000000	0.000000	3.000000	53.000000	0.000000
21370.954702	0.061428	0.582646	0.147533	78.140701	45.054947	107.754280	-1.302782	0.000000	4.827293	0.000000	0.000000	0.000000	0.616430	0.192545	-0.901380	0.000000	0.000000	3.000000	53.000000	0.000000
21370.958036	0.061428	0.582646	0.147533	78.140701	45.054947	107.754280	-1.302782	0.000000	4.827293	0.000000	0.000000	0.000000	0.616430	0.192545	-0.901380	0.000000	0.000000	3.000000	53.000000	0.000000
21370.961369	0.063390	0.583200	0.144403	77.980576	44.369007	107.304047	-1.264725	0.000000	4.837403	0.000000	0.000000	0.000000	0.588689	0.166167	-0.938952	0.000000	0.000000	3.000000	53.000000	0.000000
21370.964702	0.063390	0.583200	0.144403	77.980576	44.369007	107.304047	-1.264725	0.000000	4.837403	0.000000	0.000000	0.000000	0.588689	0.166167	-0.938952	0.000000	0.000000	3.000000	53.000000	0.000000
21370.968036	0.063390	0.583200	0.144403	77.980576	44.369007	107.304047	-1.264725	0.000000	4.837403	0.000000	0.000000	0.000000	0.588689	0.166167	-0.938952	0.000000	0.000000	3.000000	53.000000	0.000000
21370.971369	0.065373	0.583666	0.141136	77.829681	43.742420	106.827538	-1.228750	0.000000	4.846666	0.000000	0.000000	0.000000	0.594839	0.139686	-0.980315	0.000000	0.000000	3.000000	53.000000	0.000000
21370.974702	0.065373	0.583666	0.141136	77.829681	43.742420	106.827538	-1.228750	0.000000	4.846666	0.000000	0.000000	0.000000	0.594839	0.139686	-0.980315	0.000000	0.000000	3.000000	53.000000	0.000000
21370.978036	0.065373	0.583666	0.141136	77.829681	43.742420	106.827538	-1.228750	0.000000	4.846666	0.000000	0.000000	0.000000	0.594839	0.139686	-0.980315	0.000000	0.000000	3.000000	53.000000	0.000000
21370.981369	0.067403	0.584096	0.137733	77.659531	43.024559	106.397133	-1.191395	0.000000	4.855984	0.000000	0.000000	0.000000	0.608964	0.128995	-1.020743	0.000000	0.000000	3.000000	53.000000	0.000000
21370.984702	0.067403	0.584096	0.137733	77.659531	43.024559	106.397133	-1.191395	0.000000	4.855984	0.000000	0.000000	0.000000	0.608964	0.128995	-1.020743	0.000000	0.000000	3.000000	53.000000	0.000000
21370.988036	0.067403	0.584096	0.137733	77.659531	43.024559	106.397133	-1.191395	0.000000	4.855984	0.000000	0.000000	0.000000	0.608964	0.128995	-1.020743	0.000000	0.000000	3.000000	53.000000	0.000000
21370.991369	0.069459	0.584525	0.134285	77.405884	41.812740	105.493263	-1.151534	0.000000	4.865590	0.000000	0.000000	0.000000	0.616832	0.128758	-1.034561	0.000000	0.000000	3.000000	53.000000	0.000000
21370.994702	0.069459	0.584525	0.134285	77.405884	41.812740	105.493263	-1.151534	0.000000	4.865590	0.000000	0.000000	0.000000	0.616832	0.128758	-1.034561	0.000000	0.000000	3.000000	53.000000	0.000000
21370.998036	0.069459	0.584525	0.134285	77.405884	41.812740	105.493263	-1.151534	0.000000	4.865590	0.000000	0.000000	0.000000	0.616832	0.128758	-1.034561	0.000000	0.000000	3.000000	53.000000	0.000000
21371.001369	0.071484	0.584953	0.130796	77.036438	39.850071	103.889587	-1.108859	0.000000	4.875494	0.000000	0.000000	0.000000	0.607519	0.128388	-1.046496	0.000000	0.000000	3.000000	53.000000	0.000000
21371.004702	0.071484	0.584953	0.130796	77.036438	39.850071	103.889587	-1.108859	0.000000	4.875494	0.000000	0.000000	0.000000	0.607519	0.128388	-1.046496	0.000000	0.000000	3.000000	53.000000	0.000000
21371.008036	0.071484	0.584953	0.130796	77.036438	39.850071	103.889587	-1.108859	0.000000	4.875494	0.000000	0.000000	0.000000	0.607519	0.128388	-1.046496	0.000000	0.000000	3.000000	53.000000	0.000000
21371.011369	0.073464	0.585403	0.127381	76.565689	37.296318	101.754501	-1.065073	0.000000	4.885245	0.000000	0.000000	0.000000	0.593873	0.135076	-1.024583	0.000000	0.000000	3.000000	53.000000	0.000000
21371.014702	0.073464	0.585403	0.127381	76.565689	37.296318	101.754501	-1.065073	0.000000	4.885245	0.000000	0.000000	0.000000	0.593873	0.135076	-1.024583	0.000000	0.000000	3.000000	53.000000	0.000000
21371.018036	0.073464	0.585403	0.127381	76.565689	37.296318	101.754501	-1.065073	0.000000	4.885245	0.000000	0.000000	0.000000	0.593873	0.135076	-1.024583	0.000000	0.000000	3.000000	53.000000	0.000000
21371.021369	0.075426	0.585824	0.124029	76.047394	34.503803	99.212151	-1.019723	0.000000	4.894912	0.000000	0.000000	0.000000	0.588655	0.126251	-1.005697	0.000000	0.000000	3.000000	53.000000	0.000000
21371.024702	0.075426	0.585824	0.124029	76.047394	34.503803	99.212151	-1.019723	0.000000	4.894912	0.000000	0.000000	0.000000	0.588655	0.126251	-1.005697	0.000000	0.000000	3.000000	53.000000	0.000000
21371.028036	0.075426	0.585824	0.124029	76.047394	34.503803	99.212151	-1.019723	0.000000	4.894912	0.000000	0.000000	0.000000	0.588655	0.126251	-1.005697	0.000000	0.000000	3.000000	53.000000	0.000000
21371.031369	0.077418	0.586252	0.120668	75.524162	31.809431	96.603424	-0.971776	0.000000	4.904656	0.000000	0.000000	0.000000	0.597548	0.128420	-1.008346	0.000000	0.000000	3.000000	53.000000	0.000000
21371.034702	0.077418	0.586252	0.120668	75.524162	31.809431	96.603424	-0.971776	0.000000	4.904656	0.000000	0.000000	0.000000	0.597548	0.128420	-1.008346	0.000000	0.000000	3.000000	53.000000	0.000000
21371.038036	0.077418	0.586252	0.120668	75.524162	31.809431	96.603424	-0.971776	0.000000	4.904656	0.000000	0.000000	0.000000	0.597548	0.128420	-1.008346	0.000000	0.000000	3.000000	53.000000	0.000000
21371.041369	0.079420	0.586652	0.117367	75.013107	29.326042	94.231598	-0.919760	0.000000	4.914676	0.000000	0.000000	0.000000	0.600716	0.119967	-0.990252	0.000000	0.000000	3.000000	53.000000	0.000000
21371.044702	0.079420	0.586652	0.117367	75.013107	29.326042	94.231598	-0.919760	0.000000	4.914676	0.000000	0.000000	0.000000	0.600716	0.119967	-0.990252	0.000000	0.000000	3.000000	53.000000	0.000000
21371.048036	0.079420	0.586652	0.117367	75.013107	29.326042	94.231598	-0.919760	0.000000	4.914676	0.000000	0.000000	0.000000	0.600716	0.119967	-0.990252	0.000000	0.000000	3.000000	53.000000	0.000000
21371.051369	0.081397	0.587060	0.114065	74.517387	27.049076	92.143471	-0.863564	0.000000	4.924861	0.000000	0.000000	0.000000	0.593092	0.122279	-0.990539	0.000000	0.000000	3.000000	53.000000	0.000000
21371.054702	0.081397	0.587060	0.114065	74.517387	27.049076	92.143471	-0.863564	0.000000	4.924861	0.000000	0.000000	0.000000	0.593092	0.122279	-0.990539	0.000000	0.000000	3.000000	53.000000	0.000000
21371.058036	0.081397	0.587060	0.114065	74.517387	27.049076	92.143471	-0.863564	0.000000	4.924861	0.000000	0.000000	0.000000	0.593092	0.122279	-0.990539	0.000000	0.000000	3.000000	53.000000	0.000000
21371.061369	0.083409	0.587452	0.110799	74.027824	24.970854	90.234154	-0.804825	0.000000	4.934801	0.000000	0.000000	0.000000	0.603602	0.117651	-0.979911	0.000000	0.000000	3.000000	53.000000	0.000000
21371.064702	0.083409	0.587452	0.110799	74.027824	24.970854	90.234154	-0.804825	0.000000	4.934801	0.000000	0.000000	0.000000	0.603602	0.117651	-0.979911	0.000000	0.000000	3.000000	53.000000	0.000000
21371.068036	0.083409	0.587452	0.110799	74.027824	24.970854	90.234154	-0.804825	0.000000	4.934801	0.000000	0.000000	0.000000	0.603602	0.117651	-0.979911	0.000000	0.000000	3.000000	53.000000	0.000000
21371.071369	0.085458	0.587849	0.107583	73.552322	23.166208	88.597107	-0.740448	0.000000	4.944870	0.000000	0.000000	0.000000	0.614728	0.119193	-0.964766	0.000000	0.000000	3.000000	53.000000	0.000000
21371.074702	0.085458	0.587849	0.107583	73.552322	23.166208	88.597107	-0.740448	0.000000	4.944870	0.000000	0.000000	0.000000	0.614728	0.119193	-0.964766	0.000000	0.000000	3.000000	53.000000	0.000000
21371.078036	0.085458	0.587849	0.107583	73.552322	23.166208	88.597107	-0.740448	0.000000	4.944870	0.000000	0.000000	0.000000	0.614728	0.119193	-0.964766	0.000000	0.000000	3.000000	53.000000	0.000000
21371.081369	0.087521	0.588241	0.104444	73.092110	21.715862	87.290245	-0.669759	0.000000	4.954939	0.000000	0.000000	0.000000	0.618891	0.117513	-0.941709	0.000000	0.000000	3.000000	53.000000	0.000000
21371.084702	0.087521	0.588241	0.104444	73.092110	21.715862	87.290245	-0.669759	0.000000	4.954939	0.000000	0.000000	0.000000	0.618891	0.117513	-0.941709	0.000000	0.000000	3.000000	53.000000	0.000000
21371.088036	0.087521	0.588241	0.104444	73.092110	21.715862	87.290245	-0.669759	0.000000	4.954939	0.000000	0.000000	0.000000	0.618891	0.117513	-0.941709	0.000000	0.000000	3.000000	53.000000	0.000000
21371.091369	0.089570	0.588608	0.101371	72.725365	20.645658	86.574493	-0.593183	0.000000	4.964689	0.000000	0.000000	0.000000	0.614631	0.110171	-0.921715	0.000000	0.000000	3.000000	53.000000	0.000000
21371.094702	0.089570	0.588608	0.101371	72.725365	20.645658	86.574493	-0.593183	0.000000	4.964689	0.000000	0.000000	0.000000	0.614631	0.110171	-0.921715	0.000000	0.000000	3.000000	53.000000	0.000000
21371.098036	0.089570	0.588608	0.101371	72.725365	20.645658	86.574493	-0.593183	0.000000	4.964689	0.000000	0.000000	0.000000	0.614631	0.110171	-0.921715	0.000000	0.000000	3.000000	53.000000	0.000000
21371.101369	0.091524	0.588932	0.098364	72.584625	19.987743	86.470352	-0.511754	0.000000	4.973742	0.000000	0.000000	0.000000	0.586210	0.097178	-0.902107	0.000000	0.000000	3.000000	53.000000	0.000000
21371.104702	0.091524	0.588932	0.098364	72.584625	19.987743	86.470352	-0.511754	0.000000	4.973742	0.000000	0.000000	0.000000	0.586210	0.097178	-0.902107	0.000000	0.000000	3.000000	53.000000	0.000000
21371.108036	0.091524	0.588932	0.098364	72.584625	19.987743	86.470352	-0.511754	0.000000	4.973742	0.000000	0.000000	0.000000	0.586210	0.097178	-0.902107	0.000000	0.000000	3.000000	53.000000	0.000000
21371.111369	0.093459	0.589174	0.095381	72.735832	19.648417	86.479095	-0.423809	0.000000	4.918213	0.000000	0.000000	0.000000	0.580506	0.072612	-0.895104	0.000000	0.000000	3.000000	53.000000	0.000000
21371.114702	0.093459	0.589174	0.095381	72.735832	19.648417	86.479095	-0.423809	0.000000	4.918213	0.000000	0.000000	0.000000	0.580506	0.072612	-0.895104	0.000000	0.000000	3.000000	53.000000	0.000000
21371.118036	0.093459	0.589174	0.095381	72.735832	19.648417	86.479095	-0.423809	0.000000	4.918213	0.000000	0.000000	0.000000	0.580506	0.072612	-0.895104	0.000000	0.000000	3.000000	53.000000	0.000000
21371.121369	0.095421	0.589407	0.092375	72.968842	19.402966	86.337532	-0.327058	0.000000	4.769030	0.000000	0.000000	0.000000	0.588684	0.069923	-0.901636	0.000000	0.000000	3.000000	53.000000	0.000000
21371.124702	0.095421	0.589407	0.092375	72.968842	19.402966	86.337532	-0.327058	0.000000	4.769030	0.000000	0.000000	0.000000	0.588684	0.069923	-0.901636	0.000000	0.000000	3.000000	53.000000	0.000000
21371.128036	0.095421	0.589407	0.092375	72.968842	19.402966	86.337532	-0.327058	0.000000	4.769030	0.000000	0.000000	0.000000	0.588684	0.069923	-0.901636	0.000000	0.000000	3.000000	53.000000	0.000000
21371.131369	0.097354	0.589562	0.089334	73.187424	19.191679	86.476295	-0.228944	0.000000	4.618757	0.000000	0.000000	0.000000	0.579771	0.046333	-0.912440	0.000000	0.000000	3.000000	53.000000	0.000000
21371.134702	0.097354	0.589562	0.089334	73.187424	19.191679	86.476295	-0.228944	0.000000	4.618757	0.000000	0.000000	0.000000	0.579771	0.046333	-0.912440	0.000000	0.000000	3.000000	53.000000	0.000000
21371.138036	0.097354	0.589562	0.089334	73.187424	19.191679	86.476295	-0.228944	0.000000	4.618757	0.000000	0.000000	0.000000	0.579771	0.046333	-0.912440	0.000000	0.000000	3.000000	53.000000	0.000000
21371.141369	0.099301	0.589629	0.086209	73.385605	18.968126	86.717720	-0.132315	0.000000	4.466683	0.000000	0.000000	0.000000	0.584155	0.020144	-0.937288	0.000000	0.000000	3.000000	53.000000	0.000000
21371.144702	0.099301	0.589629	0.086209	73.385605	18.968126	86.717720	-0.132315	0.000000	4.466683	0.000000	0.000000	0.000000	0.584155	0.020144	-0.937288	0.000000	0.000000	3.000000	53.000000	0.000000
21371.148036	0.099301	0.589629	0.086209	73.385605	18.968126	86.717720	-0.132315	0.000000	4.466683	0.000000	0.000000	0.000000	0.584155	0.020144	-0.937288	0.000000	0.000000	3.000000	53.000000	0.000000
21371.151369	0.101285	0.589639	0.082990	73.568726	18.702295	86.872643	-0.034956	0.000000	4.310469	0.000000	0.000000	0.000000	0.595254	0.003123	-0.965938	0.000000	0.000000	3.000000	53.000000	0.000000
21371.154702	0.101285	0.589639	0.082990	73.568726	18.702295	86.872643	-0.034956	0.000000	4.310469	0.000000	0.000000	0.000000	0.595254	0.003123	-0.965938	0.000000	0.000000	3.000000	53.000000	0.000000
21371.158036	0.101285	0.589639	0.082990	73.568726	18.702295	86.872643	-0.034956	0.000000	4.310469	0.000000	0.000000	0.000000	0.595254	0.003123	-0.965938	0.000000	0.000000	3.000000	53.000000	0.000000
21371.161369	0.103368	0.589562	0.079730	73.758621	18.451836	86.864914	0.064253	0.000000	4.149479	0.000000	0.000000	0.000000	0.624763	-0.023151	-0.977729	0.000000	0.000000	3.000000	53.000000	0.000000
21371.164702	0.103368	0.589562	0.079730	73.758621	18.451836	86.864914	0.064253	0.000000	4.149479	0.000000	0.000000	0.000000	0.624763	-0.023151	-0.977729	0.000000	0.000000	3.000000	53.000000	0.000000
21371.168036	0.103368	0.589562	0.079730	73.758621	18.451836	86.864914	0.064253	0.000000	4.149479	0.000000	0.000000	0.000000	0.624763	-0.023151	-0.977729	0.000000	0.000000	3.000000	53.000000	0.000000
21371.171369	0.105576	0.589467	0.076449	73.944054	18.252594	87.186966	0.168380	0.000000	3.986524	0.000000	0.000000	0.000000	0.662515	-0.028504	-0.984392	0.000000	0.000000	3.000000	53.000000	0.000000
21371.174702	0.105576	0.589467	0.076449	73.944054	18.252594	87.186966	0.168380	0.000000	3.986524	0.000000	0.000000	0.000000	0.662515	-0.028504	-0.984392	0.000000	0.000000	3.000000	53.000000	0.000000
21371.178036	0.105576	0.589467	0.076449	73.944054	18.252594	87.186966	0.168380	0.000000	3.986524	0.000000	0.000000	0.000000	0.662515	-0.028504	-0.984392	0.000000	0.000000	3.000000	53.000000	0.000000
21371.181369	0.108001	0.589314	0.073218	74.127144	18.031710	87.698784	0.278799	0.000000	3.822459	0.000000	0.000000	0.000000	0.727628	-0.045888	-0.969252	0.000000	0.000000	3.000000	53.000000	0.000000
21371.184702	0.108001	0.589314	0.073218	74.127144	18.031710	87.698784	0.278799	0.000000	3.822459	0.000000	0.000000	0.000000	0.727628	-0.045888	-0.969252	0.000000	0.000000	3.000000	53.000000	0.000000
21371.188036	0.108001	0.589314	0.073218	74.127144	18.031710	87.698784	0.278799	0.000000	3.822459	0.000000	0.000000	0.000000	0.727628	-0.045888	-0.969252	0.000000	0.000000	3.000000	53.000000	0.000000
21371.191369	0.110778	0.589135	0.069937	74.303719	17.449800	87.788490	0.400071	0.000000	3.660917	0.000000	0.000000	0.000000	0.832867	-0.053764	-0.984478	0.000000	0.000000	3.000000	53.000000	0.000000
21371.194702	0.110778	0.589135	0.069937	74.303719	17.449800	87.788490	0.400071	0.000000	3.660917	0.000000	0.000000	0.000000	0.832867	-0.053764	-0.984478	0.000000	0.000000	3.000000	53.000000	0.000000
21371.198036	0.110778	0.589135	0.069937	74.303719	17.449800	87.788490	0.400071	0.000000	3.660917	0.000000	0.000000	0.000000	0.832867	-0.053764	-0.984478	0.000000	0.000000	3.000000	53.000000	0.000000
21371.201369	0.113759	0.588910	0.066676	74.390968	15.991740	86.770721	0.538882	0.000000	3.496837	0.000000	0.000000	0.000000	0.894382	-0.067432	-0.978166	0.000000	0.000000	3.000000	53.000000	0.000000
21371.204702	0.113759	0.588910	0.066676	74.390968	15.991740	86.770721	0.538882	0.000000	3.496837	0.000000	0.000000	0.000000	0.894382	-0.067432	-0.978166	0.000000	0.000000	3.000000	53.000000	0.000000
21371.208036	0.113759	0.588910	0.066676	74.390968	15.991740	86.770721	0.538882	0.000000	3.496837	0.000000	0.000000	0.000000	0.894382	-0.067432	-0.978166	0.000000	0.000000	3.000000	53.000000	0.000000
21371.211369	0.116902	0.588728	0.063484	74.240654	13.384292	84.249382	0.687945	0.000000	3.333809	0.000000	0.000000	0.000000	0.942965	-0.054603	-0.957741	0.000000	0.000000	3.000000	53.000000	0.000000
21371.214702	0.116902	0.588728	0.063484	74.240654	13.384292	84.249382	0.687945	0.000000	3.333809	0.000000	0.000000	0.000000	0.942965	-0.054603	-0.957741	0.000000	0.000000	3.000000	53.000000	0.000000
21371.218036	0.116902	0.588728	0.063484	74.240654	13.384292	84.249382	0.687945	0.000000	3.333809	0.000000	0.000000	0.000000	0.942965	-0.054603	-0.957741	0.000000	0.000000	3.000000	53.000000	0.000000
21371.221369	0.120143	0.588512	0.060307	73.837761	9.980592	80.869881	0.845106	0.000000	3.174186	0.000000	0.000000	0.000000	0.972373	-0.064813	-0.953111	0.000000	0.000000	3.000000	53.000000	0.000000
21371.224702	0.120143	0.588512	0.060307	73.837761	9.980592	80.869881	0.845106	0.000000	3.174186	0.000000	0.000000	0.000000	0.972373	-0.064813	-0.953111	0.000000	0.000000	3.000000	53.000000	0.000000
21371.228036	0.120143	0.588512	0.060307	73.837761	9.980592	80.869881	0.845106	0.000000	3.174186	0.000000	0.000000	0.000000	0.972373	-0.064813	-0.953111	0.000000	0.000000	3.000000	53.000000	0.000000
21371.231369	0.123649	0.588244	0.057087	73.255013	6.416389	77.345093	1.007168	0.000000	3.015334	0.000000	0.000000	0.000000	1.051656	-0.080578	-0.965988	0.000000	0.000000	3.000000	53.000000	0.000000
21371.234702	0.123649	0.588244	0.057087	73.255013	6.416389	77.345093	1.007168	0.000000	3.015334	0.000000	0.000000	0.000000	1.051656	-0.080578	-0.965988	0.000000	0.000000	3.000000	53.000000	0.000000
21371.238036	0.123649	0.588244	0.057087	73.255013	6.416389	77.345093	1.007168	0.000000	3.015334	0.000000	0.000000	0.000000	1.051656	-0.080578	-0.965988	0.000000	0.000000	3.000000	53.000000	0.000000
21371.241369	0.127377	0.587894	0.053771	72.561737	3.039782	73.898041	1.182444	0.000000	2.854336	0.000000	0.000000	0.000000	1.118321	-0.104777	-0.994724	0.000000	0.000000	3.000000	53.000000	0.000000
21371.244702	0.127377	0.587894	0.053771	72.561737	3.039782	73.898041	1.182444	0.000000	2.854336	0.000000	0.000000	0.000000	1.118321	-0.104777	-0.994724	0.000000	0.000000	3.000000	53.000000	0.000000
21371.248036	0.127377	0.587894	0.053771	72.561737	3.039782	73.898041	1.182444	0.000000	2.854336	0.000000	0.000000	0.000000	1.118321	-0.104777	-0.994724	0.000000	0.000000	3.000000	53.000000	0.000000
21371.251369	0.131370	0.587475	0.050446	71.809273	0.055518	71.059860	1.368831	0.000000	2.688549	0.000000	0.000000	0.000000	1.198151	-0.125676	-0.997546	0.000000	0.000000	3.000000	53.000000	0.000000
21371.254702	0.131370	0.587475	0.050446	71.809273	0.055518	71.059860	1.368831	0.000000	2.688549	0.000000	0.000000	0.000000	1.198151	-0.125676	-0.997546	0.000000	0.000000	3.000000	53.000000	0.000000
21371.258036	0.131370	0.587475	0.050446	71.809273	0.055518	71.059860	1.368831	0.000000	2.688549	0.000000	0.000000	0.000000	1.198151	-0.125676	-0.997546	0.000000	0.000000	3.000000	53.000000	0.000000
21371.261369	0.135653	0.586959	0.047105	71.015266	-2.581555	69.099701	1.568523	0.000000	2.522291	0.000000	0.000000	0.000000	1.284708	-0.154766	-1.002200	0.000000	0.000000	3.000000	53.000000	0.000000
21371.264702	0.135653	0.586959	0.047105	71.015266	-2.581555	69.099701	1.568523	0.000000	2.522291	0.000000	0.000000	0.000000	1.284708	-0.154766	-1.002200	0.000000	0.000000	3.000000	53.000000	0.000000
21371.268036	0.135653	0.586959	0.047105	71.015266	-2.581555	69.099701	1.568523	0.000000	2.522291	0.000000	0.000000	0.000000	1.284708	-0.154766	-1.002200	0.000000	0.000000	3.000000	53.000000	0.000000
21371.271369	0.140185	0.586396	0.043890	70.174591	-4.974079	67.526398	1.782640	0.000000	2.355258	0.000000	0.000000	0.000000	1.359601	-0.168899	-0.964510	0.000000	0.000000	3.000000	53.000000	0.000000
21371.274702	0.140185	0.586396	0.043890	70.174591	-4.974079	67.526398	1.782640	0.000000	2.355258	0.000000	0.000000	0.000000	1.359601	-0.168899	-0.964510	0.000000	0.000000	3.000000	53.000000	0.000000
21371.278036	0.140185	0.586396	0.043890	70.174591	-4.974079	67.526398	1.782640	0.000000	2.355258	0.000000	0.000000	0.000000	1.359601	-0.168899	-0.964510	0.000000	0.000000	3.000000	53.000000	0.000000
21371.281369	0.144962	0.585788	0.040861	69.268402	-7.173809	65.827194	2.009241	0.000000	2.194506	0.000000	0.000000	0.000000	1.433302	-0.182474	-0.908755	0.000000	0.000000	3.000000	53.000000	0.000000
21371.284702	0.144962	0.585788	0.040861	69.268402	-7.173809	65.827194	2.009241	0.000000	2.194506	0.000000	0.000000	0.000000	1.433302	-0.182474	-0.908755	0.000000	0.000000	3.000000	53.000000	0.000000
21371.288036	0.144962	0.585788	0.040861	69.268402	-7.173809	65.827194	2.009241	0.000000	2.194506	0.000000	0.000000	0.000000	1.433302	-0.182474	-0.908755	0.000000	0.000000	3.000000	53.000000	0.000000
21371.291369	0.149965	0.585164	0.038011	68.312592	-9.118750	63.862946	2.248125	0.000000	2.043047	0.000000	0.000000	0.000000	1.500853	-0.187275	-0.854980	0.000000	0.000000	3.000000	53.000000	0.000000
21371.294702	0.149965	0.585164	0.038011	68.312592	-9.118750	63.862946	2.248125	0.000000	2.043047	0.000000	0.000000	0.000000	1.500853	-0.187275	-0.854980	0.000000	0.000000	3.000000	53.000000	0.000000
21371.298036	0.149965	0.585164	0.038011	68.312592	-9.118750	63.862946	2.248125	0.000000	2.043047	0.000000	0.000000	0.000000	1.500853	-0.187275	-0.854980	0.000000	0.000000	3.000000	53.000000	0.000000
21371.301369	0.154984	0.584505	0.035384	67.410995	-10.874239	62.361023	2.498266	0.000000	1.900550	0.000000	0.000000	0.000000	1.505507	-0.197611	-0.788043	0.000000	0.000000	3.000000	53.000000	0.000000
21371.304702	0.154984	0.584505	0.035384	67.410995	-10.874239	62.361023	2.498266	0.000000	1.900550	0.000000	0.000000	0.000000	1.505507	-0.197611	-0.788043	0.000000	0.000000	3.000000	53.000000	0.000000
21371.308036	0.154984	0.584505	0.035384	67.410995	-10.874239	62.361023	2.498266	0.000000	1.900550	0.000000	0.000000	0.000000	1.505507	-0.197611	-0.788043	0.000000	0.000000	3.000000	53.000000	0.000000
21371.311369	0.159888	0.583765	0.032949	66.706139	-12.695789	61.625149	2.749184	0.000000	1.769210	0.000000	0.000000	0.000000	1.471153	-0.222147	-0.730517	0.000000	0.000000	3.000000	53.000000	0.000000
21371.314702	0.159888	0.583765	0.032949	66.706139	-12.695789	61.625149	2.749184	0.000000	1.769210	0.000000	0.000000	0.000000	1.471153	-0.222147	-0.730517	0.000000	0.000000	3.000000	53.000000	0.000000
21371.318036	0.159888	0.583765	0.032949	66.706139	-12.695789	61.625149	2.749184	0.000000	1.769210	0.000000	0.000000	0.000000	1.471153	-0.222147	-0.730517	0.000000	0.000000	3.000000	53.000000	0.000000
21371.321369	0.164569	0.582848	0.030595	66.275955	-14.647570	61.337551	2.994376	0.000000	1.647457	0.000000	0.000000	0.000000	1.404443	-0.275086	-0.706202	0.000000	0.000000	3.000000	53.000000	0.000000
21371.324702	0.164569	0.582848	0.030595	66.275955	-14.647570	61.337551	2.994376	0.000000	1.647457	0.000000	0.000000	0.000000	1.404443	-0.275086	-0.706202	0.000000	0.000000	3.000000	53.000000	0.000000
21371.328036	0.164569	0.582848	0.030595	66.275955	-14.647570	61.337551	2.994376	0.000000	1.647457	0.000000	0.000000	0.000000	1.404443	-0.275086	-0.706202	0.000000	0.000000	3.000000	53.000000	0.000000
21371.331369	0.169274	0.581821	0.028204	66.101997	-16.497276	61.145527	3.228450	0.000000	1.529757	0.000000	0.000000	0.000000	1.411375	-0.308165	-0.717331	0.000000	0.000000	3.000000	53.000000	0.000000
21371.334702	0.169274	0.581821	0.028204	66.101997	-16.497276	61.145527	3.228450	0.000000	1.529757	0.000000	0.000000	0.000000	1.411375	-0.308165	-0.717331	0.000000	0.000000	3.000000	53.000000	0.000000
21371.338036	0.169274	0.581821	0.028204	66.101997	-16.497276	61.145527	3.228450	0.000000	1.529757	0.000000	0.000000	0.000000	1.411375	-0.308165	-0.717331	0.000000	0.000000	3.000000	53.000000	0.000000
21371.341369	0.174050	0.580778	0.025911	66.066322	-18.045412	60.628490	3.463679	0.000000	1.410201	0.000000	0.000000	0.000000	1.432880	-0.312814	-0.688053	0.000000	0.000000	3.000000	53.000000	0.000000
21371.344702	0.174050	0.580778	0.025911	66.066322	-18.045412	60.628490	3.463679	0.000000	1.410201	0.000000	0.000000	0.000000	1.432880	-0.312814	-0.688053	0.000000	0.000000	3.000000	53.000000	0.000000
21371.348036	0.174050	0.580778	0.025911	66.066322	-18.045412	60.628490	3.463679	0.000000	1.410201	0.000000	0.000000	0.000000	1.432880	-0.312814	-0.688053	0.000000	0.000000	3.000000	53.000000	0.000000
21371.351369	0.178553	0.579700	0.023824	66.139595	-19.285923	59.521759	3.702493	0.000000	1.295526	0.000000	0.000000	0.000000	1.351070	-0.323252	-0.625999	0.000000	0.000000	3.000000	53.000000	0.000000
21371.354702	0.178553	0.579700	0.023824	66.139595	-19.285923	59.521759	3.702493	0.000000	1.295526	0.000000	0.000000	0.000000	1.351070	-0.323252	-0.625999	0.000000	0.000000	3.000000	53.000000	0.000000
21371.358036	0.178553	0.579700	0.023824	66.139595	-19.285923	59.521759	3.702493	0.000000	1.295526	0.000000	0.000000	0.000000	1.351070	-0.323252	-0.625999	0.000000	0.000000	3.000000	53.000000	0.000000
21371.361369	0.183031	0.578625	0.021895	66.270988	-20.313936	57.837334	3.927671	0.000000	1.191193	0.000000	0.000000	0.000000	1.343327	-0.322624	-0.578591	0.000000	0.000000	3.000000	53.000000	0.000000
21371.364702	0.183031	0.578625	0.021895	66.270988	-20.313936	57.837334	3.927671	0.000000	1.191193	0.000000	0.000000	0.000000	1.343327	-0.322624	-0.578591	0.000000	0.000000	3.000000	53.000000	0.000000
21371.368036	0.183031	0.578625	0.021895	66.270988	-20.313936	57.837334	3.927671	0.000000	1.191193	0.000000	0.000000	0.000000	1.343327	-0.322624	-0.578591	0.000000	0.000000	3.000000	53.000000	0.000000
21371.371369	0.187583	0.577597	0.020099	66.472954	-21.108683	57.376842	4.151558	0.000000	1.094761	0.000000	0.000000	0.000000	1.365510	-0.308266	-0.538934	0.000000	0.000000	3.000000	53.000000	0.000000
21371.374702	0.187583	0.577597	0.020099	66.472954	-21.108683	57.376842	4.151558	0.000000	1.094761	0.000000	0.000000	0.000000	1.365510	-0.308266	-0.538934	0.000000	0.000000	3.000000	53.000000	0.000000
21371.378036	0.187583	0.577597	0.020099	66.472954	-21.108683	57.376842	4.151558	0.000000	1.094761	0.000000	0.000000	0.000000	1.365510	-0.308266	-0.538934	0.000000	0.000000	3.000000	53.000000	0.000000
21371.381369	0.191942	0.576617	0.018542	66.729805	-21.721703	58.352520	4.379143	0.000000	1.004938	0.000000	0.000000	0.000000	1.307823	-0.294222	-0.467089	0.000000	0.000000	3.000000	53.000000	0.000000
21371.384702	0.191942	0.576617	0.018542	66.729805	-21.721703	58.352520	4.379143	0.000000	1.004938	0.000000	0.000000	0.000000	1.307823	-0.294222	-0.467089	0.000000	0.000000	3.000000	53.000000	0.000000
21371.388036	0.191942	0.576617	0.018542	66.729805	-21.721703	58.352520	4.379143	0.000000	1.004938	0.000000	0.000000	0.000000	1.307823	-0.294222	-0.467089	0.000000	0.000000	3.000000	53.000000	0.000000
21371.391369	0.196088	0.575663	0.017223	66.946579	-22.271749	59.691757	4.597114	0.000000	0.927090	0.000000	0.000000	0.000000	1.243612	-0.286067	-0.395498	0.000000	0.000000	3.000000	53.000000	0.000000
21371.394702	0.196088	0.575663	0.017223	66.946579	-22.271749	59.691757	4.597114	0.000000	0.927090	0.000000	0.000000	0.000000	1.243612	-0.286067	-0.395498	0.000000	0.000000	3.000000	53.000000	0.000000
21371.398036	0.196088	0.575663	0.017223	66.946579	-22.271749	59.691757	4.597114	0.000000	0.927090	0.000000	0.000000	0.000000	1.243612	-0.286067	-0.395498	0.000000	0.000000	3.000000	53.000000	0.000000
21371.401369	0.200130	0.574820	0.016084	67.125885	-22.703959	60.757530	4.804382	0.000000	0.861174	0.000000	0.000000	0.000000	1.212708	-0.252998	-0.341830	0.000000	0.000000	3.000000	53.000000	0.000000
21371.404702	0.200130	0.574820	0.016084	67.125885	-22.703959	60.757530	4.804382	0.000000	0.861174	0.000000	0.000000	0.000000	1.212708	-0.252998	-0.341830	0.000000	0.000000	3.000000	53.000000	0.000000
21371.408036	0.200130	0.574820	0.016084	67.125885	-22.703959	60.757530	4.804382	0.000000	0.861174	0.000000	0.000000	0.000000	1.212708	-0.252998	-0.341830	0.000000	0.000000	3.000000	53.000000	0.000000
21371.411369	0.203993	0.574076	0.015186	67.262154	-22.973827	61.666508	4.936715	0.000000	0.792993	0.000000	0.000000	0.000000	1.159041	-0.223016	-0.269311	0.000000	0.000000	3.000000	53.000000	0.000000
21371.414702	0.203993	0.574076	0.015186	67.262154	-22.973827	61.666508	4.936715	0.000000	0.792993	0.000000	0.000000	0.000000	1.159041	-0.223016	-0.269311	0.000000	0.000000	3.000000	53.000000	0.000000
21371.418036	0.203993	0.574076	0.015186	67.262154	-22.973827	61.666508	4.936715	0.000000	0.792993	0.000000	0.000000	0.000000	1.159041	-0.223016	-0.269311	0.000000	0.000000	3.000000	53.000000	0.000000
21371.421369	0.207629	0.573414	0.014472	67.366837	-23.126410	62.340626	4.947525	0.000000	0.722496	0.000000	0.000000	0.000000	1.090562	-0.198669	-0.214313	0.000000	0.000000	3.000000	53.000000	0.000000
21371.424702	0.207629	0.573414	0.014472	67.366837	-23.126410	62.340626	4.947525	0.000000	0.722496	0.000000	0.000000	0.000000	1.090562	-0.198669	-0.214313	0.000000	0.000000	3.000000	53.000000	0.000000
21371.428036	0.207629	0.573414	0.014472	67.366837	-23.126410	62.340626	4.947525	0.000000	0.722496	0.000000	0.000000	0.000000	1.090562	-0.198669	-0.214313	0.000000	0.000000	3.000000	53.000000	0.000000
21371.431369	0.211108	0.572805	0.013922	67.435341	-23.124117	62.603050	4.955403	0.000000	0.666314	0.000000	0.000000	0.000000	1.043919	-0.182892	-0.164984	0.000000	0.000000	3.000000	53.000000	0.000000
21371.434702	0.211108	0.572805	0.013922	67.435341	-23.124117	62.603050	4.955403	0.000000	0.666314	0.000000	0.000000	0.000000	1.043919	-0.182892	-0.164984	0.000000	0.000000	3.000000	53.000000	0.000000
21371.438036	0.211108	0.572805	0.013922	67.435341	-23.124117	62.603050	4.955403	0.000000	0.666314	0.000000	0.000000	0.000000	1.043919	-0.182892	-0.164984	0.000000	0.000000	3.000000	53.000000	0.000000
21371.441369	0.214415	0.572239	0.013437	67.478714	-22.992853	62.459965	4.961205	0.000000	0.621645	0.000000	0.000000	0.000000	0.991982	-0.169612	-0.145647	0.000000	0.000000	3.000000	53.000000	0.000000
21371.444702	0.214415	0.572239	0.013437	67.478714	-22.992853	62.459965	4.961205	0.000000	0.621645	0.000000	0.000000	0.000000	0.991982	-0.169612	-0.145647	0.000000	0.000000	3.000000	53.000000	0.000000
21371.448036	0.214415	0.572239	0.013437	67.478714	-22.992853	62.459965	4.961205	0.000000	0.621645	0.000000	0.000000	0.000000	0.991982	-0.169612	-0.145647	0.000000	0.000000	3.000000	53.000000	0.000000
21371.451369	0.217445	0.571737	0.013086	67.495003	-22.732754	62.803944	4.965874	0.000000	0.583176	0.000000	0.000000	0.000000	0.908856	-0.150758	-0.105144	0.000000	0.000000	3.000000	53.000000	0.000000
21371.454702	0.217445	0.571737	0.013086	67.495003	-22.732754	62.803944	4.965874	0.000000	0.583176	0.000000	0.000000	0.000000	0.908856	-0.150758	-0.105144	0.000000	0.000000	3.000000	53.000000	0.000000
21371.458036	0.217445	0.571737	0.013086	67.495003	-22.732754	62.803944	4.965874	0.000000	0.583176	0.000000	0.000000	0.000000	0.908856	-0.150758	-0.105144	0.000000	0.000000	3.000000	53.000000	0.000000
21371.461369	0.220196	0.571270	0.012815	67.499229	-22.452883	63.621574	4.969248	0.000000	0.553690	0.000000	0.000000	0.000000	0.825525	-0.140020	-0.081466	0.000000	0.000000	3.000000	53.000000	0.000000
21371.464702	0.220196	0.571270	0.012815	67.499229	-22.452883	63.621574	4.969248	0.000000	0.553690	0.000000	0.000000	0.000000	0.825525	-0.140020	-0.081466	0.000000	0.000000	3.000000	53.000000	0.000000
21371.468036	0.220196	0.571270	0.012815	67.499229	-22.452883	63.621574	4.969248	0.000000	0.553690	0.000000	0.000000	0.000000	0.825525	-0.140020	-0.081466	0.000000	0.000000	3.000000	53.000000	0.000000
21371.471369	0.222559	0.570839	0.012680	67.505569	-22.222107	64.457108	4.971824	0.000000	0.530062	0.000000	0.000000	0.000000	0.708750	-0.129209	-0.040442	0.000000	0.000000	3.000000	53.000000	0.000000
21371.474702	0.222559	0.570839	0.012680	67.505569	-22.222107	64.457108	4.971824	0.000000	0.530062	0.000000	0.000000	0.000000	0.708750	-0.129209	-0.040442	0.000000	0.000000	3.000000	53.000000	0.000000
21371.478036	0.222559	0.570839	0.012680	67.505569	-22.222107	64.457108	4.971824	0.000000	0.530062	0.000000	0.000000	0.000000	0.708750	-0.129209	-0.040442	0.000000	0.000000	3.000000	53.000000	0.000000
21371.481369	0.224622	0.570389	0.012589	67.513603	-22.018528	64.833221	4.973454	0.000000	0.514544	0.000000	0.000000	0.000000	0.618923	-0.134965	-0.027211	0.000000	0.000000	3.000000	53.000000	0.000000
21371.484702	0.224622	0.570389	0.012589	67.513603	-22.018528	64.833221	4.973454	0.000000	0.514544	0.000000	0.000000	0.000000	0.618923	-0.134965	-0.027211	0.000000	0.000000	3.000000	53.000000	0.000000
21371.488036	0.224622	0.570389	0.012589	67.513603	-22.018528	64.833221	4.973454	0.000000	0.514544	0.000000	0.000000	0.000000	0.618923	-0.134965	-0.027211	0.000000	0.000000	3.000000	53.000000	0.000000
21371.491369	0.226412	0.569967	0.012545	67.536186	-21.805843	64.917915	4.974682	0.000000	0.502530	0.000000	0.000000	0.000000	0.536969	-0.126559	-0.013151	0.000000	0.000000	3.000000	53.000000	0.000000
21371.494702	0.226412	0.569967	0.012545	67.536186	-21.805843	64.917915	4.974682	0.000000	0.502530	0.000000	0.000000	0.000000	0.536969	-0.126559	-0.013151	0.000000	0.000000	3.000000	53.000000	0.000000
21371.498036	0.226412	0.569967	0.012545	67.536186	-21.805843	64.917915	4.974682	0.000000	0.502530	0.000000	0.000000	0.000000	0.536969	-0.126559	-0.013151	0.000000	0.000000	3.000000	53.000000	0.000000
21371.501369	0.227938	0.569564	0.012572	67.597466	-21.461987	65.269478	4.975559	0.000000	0.493776	0.000000	0.000000	0.000000	0.457882	-0.121009	0.008055	0.000000	0.000000	3.000000	53.000000	0.000000
21371.504702	0.227938	0.569564	0.012572	67.597466	-21.461987	65.269478	4.975559	0.000000	0.493776	0.000000	0.000000	0.000000	0.457882	-0.121009	0.008055	0.000000	0.000000	3.000000	53.000000	0.000000
21371.508036	0.227938	0.569564	0.012572	67.597466	-21.461987	65.269478	4.975559	0.000000	0.493776	0.000000	0.000000	0.000000	0.457882	-0.121009	0.008055	0.000000	0.000000	3.000000	53.000000	0.000000
21371.511369	0.229277	0.569169	0.012660	67.680000	-20.829594	66.002022	4.976033	0.000000	0.488977	0.000000	0.000000	0.000000	0.401768	-0.118401	0.026424	0.000000	0.000000	3.000000	53.000000	0.000000
21371.514702	0.229277	0.569169	0.012660	67.680000	-20.829594	66.002022	4.976033	0.000000	0.488977	0.000000	0.000000	0.000000	0.401768	-0.118401	0.026424	0.000000	0.000000	3.000000	53.000000	0.000000
21371.518036	0.229277	0.569169	0.012660	67.680000	-20.829594	66.002022	4.976033	0.000000	0.488977	0.000000	0.000000	0.000000	0.401768	-0.118401	0.026424	0.000000	0.000000	3.000000	53.000000	0.000000
21371.521369	0.230449	0.568812	0.012795	67.742981	-19.842964	67.062057	4.976195	0.000000	0.487317	0.000000	0.000000	0.000000	0.351476	-0.107180	0.040360	0.000000	0.000000	3.000000	53.000000	0.000000
21371.524702	0.230449	0.568812	0.012795	67.742981	-19.842964	67.062057	4.976195	0.000000	0.487317	0.000000	0.000000	0.000000	0.351476	-0.107180	0.040360	0.000000	0.000000	3.000000	53.000000	0.000000
21371.528036	0.230449	0.568812	0.012795	67.742981	-19.842964	67.062057	4.976195	0.000000	0.487317	0.000000	0.000000	0.000000	0.351476	-0.107180	0.040360	0.000000	0.000000	3.000000	53.000000	0.000000
21371.531369	0.231438	0.568511	0.013003	67.753258	-18.576546	68.413712	4.976122	0.000000	0.488065	0.000000	0.000000	0.000000	0.296630	-0.090343	0.062502	0.000000	0.000000	3.000000	53.000000	0.000000
21371.534702	0.231438	0.568511	0.013003	67.753258	-18.576546	68.413712	4.976122	0.000000	0.488065	0.000000	0.000000	0.000000	0.296630	-0.090343	0.062502	0.000000	0.000000	3.000000	53.000000	0.000000
21371.538036	0.231438	0.568511	0.013003	67.753258	-18.576546	68.413712	4.976122	0.000000	0.488065	0.000000	0.000000	0.000000	0.296630	-0.090343	0.062502	0.000000	0.000000	3.000000	53.000000	0.000000
21371.541369	0.231438	0.568511	0.013003	67.723969	-17.152473	69.933441	4.975711	0.000000	0.492241	0.000000	0.000000	0.000000	0.296630	-0.090343	0.062502	0.000000	0.000000	3.000000	53.000000	0.000000
21371.544702	0.232293	0.568209	0.013275	67.723969	-17.152473	69.933441	4.975711	0.000000	0.492241	0.000000	0.000000	0.000000	0.256732	-0.090625	0.081663	0.000000	0.000000	3.000000	53.000000	0.000000
21371.548036	0.232293	0.568209	0.013275	67.723969	-17.152473	69.933441	4.975711	0.000000	0.492241	0.000000	0.000000	0.000000	0.256732	-0.090625	0.081663	0.000000	0.000000	3.000000	53.000000	0.000000
21371.551369	0.232996	0.567926	0.013571	67.682602	-15.660931	71.563278	4.975711	0.000000	0.492241	0.000000	0.000000	0.000000	0.210681	-0.084817	0.088777	0.000000	0.000000	3.000000	53.000000	0.000000
21371.554702	0.232996	0.567926	0.013571	67.682602	-15.660931	71.563278	4.975711	0.000000	0.492241	0.000000	0.000000	0.000000	0.210681	-0.084817	0.088777	0.000000	0.000000	3.000000	53.000000	0.000000
21371.558036	0.232996	0.567926	0.013571	67.682602	-15.660931	71.563278	4.975711	0.000000	0.492241	0.000000	0.000000	0.000000	0.210681	-0.084817	0.088777	0.000000	0.000000	3.000000	53.000000	0.000000
21371.561369	0.232996	0.567926	0.013571	67.647987	-14.168665	73.243881	4.974171	0.000000	0.507572	0.000000	0.000000	0.000000	0.210681	-0.084817	0.088777	0.000000	0.000000	3.000000	53.000000	0.000000
21371.564702	0.233569	0.567634	0.013886	67.647987	-14.168665	73.243881	4.974171	0.000000	0.507572	0.000000	0.000000	0.000000	0.172044	-0.087566	0.094407	0.000000	0.000000	3.000000	53.000000	0.000000
21371.568036	0.233569	0.567634	0.013886	67.647987	-14.168665	73.243881	4.974171	0.000000	0.507572	0.000000	0.000000	0.000000	0.172044	-0.087566	0.094407	0.000000	0.000000	3.000000	53.000000	0.000000
21371.571369	0.234088	0.567352	0.014201	67.634132	-12.728102	74.923203	4.974171	0.000000	0.507572	0.000000	0.000000	0.000000	0.155702	-0.084724	0.094685	0.000000	0.000000	3.000000	53.000000	0.000000
21371.574702	0.234088	0.567352	0.014201	67.634132	-12.728102	74.923203	4.974171	0.000000	0.507572	0.000000	0.000000	0.000000	0.155702	-0.084724	0.094685	0.000000	0.000000	3.000000	53.000000	0.000000
21371.578036	0.234088	0.567352	0.014201	67.634132	-12.728102	74.923203	4.974171	0.000000	0.507572	0.000000	0.000000	0.000000	0.155702	-0.084724	0.094685	0.000000	0.000000	3.000000	53.000000	0.000000
21371.581369	0.234088	0.567352	0.014201	67.634254	-11.370336	76.559608	4.972191	0.000000	0.526609	0.000000	0.000000	0.000000	0.155702	-0.084724	0.094685	0.000000	0.000000	3.000000	53.000000	0.000000
21371.584702	0.234540	0.567069	0.014550	67.634254	-11.370336	76.559608	4.972191	0.000000	0.526609	0.000000	0.000000	0.000000	0.135649	-0.084945	0.104481	0.000000	0.000000	3.000000	53.000000	0.000000
21371.588036	0.234540	0.567069	0.014550	67.634254	-11.370336	76.559608	4.972191	0.000000	0.526609	0.000000	0.000000	0.000000	0.135649	-0.084945	0.104481	0.000000	0.000000	3.000000	53.000000	0.000000
21371.591369	0.234871	0.566795	0.014933	67.643593	-10.143890	78.082672	4.972191	0.000000	0.526609	0.000000	0.000000	0.000000	0.099065	-0.082058	0.114912	0.000000	0.000000	3.000000	53.000000	0.000000
21371.594702	0.234871	0.566795	0.014933	67.643593	-10.143890	78.082672	4.972191	0.000000	0.526609	0.000000	0.000000	0.000000	0.099065	-0.082058	0.114912	0.000000	0.000000	3.000000	53.000000	0.000000
21371.598036	0.234871	0.566795	0.014933	67.643593	-10.143890	78.082672	4.972191	0.000000	0.526609	0.000000	0.000000	0.000000	0.099065	-0.082058	0.114912	0.000000	0.000000	3.000000	53.000000	0.000000
21371.601369	0.234871	0.566795	0.014933	67.657951	-9.068411	79.461441	4.969632	0.000000	0.550232	0.000000	0.000000	0.000000	0.099065	-0.082058	0.114912	0.000000	0.000000	3.000000	53.000000	0.000000
21371.604702	0.235108	0.566550	0.015355	67.657951	-9.068411	79.461441	4.969632	0.000000	0.550232	0.000000	0.000000	0.000000	0.071367	-0.073608	0.126583	0.000000	0.000000	3.000000	53.000000	0.000000
21371.608036	0.235108	0.566550	0.015355	67.657951	-9.068411	79.461441	4.969632	0.000000	0.550232	0.000000	0.000000	0.000000	0.071367	-0.073608	0.126583	0.000000	0.000000	3.000000	53.000000	0.000000
21371.611369	0.235199	0.566343	0.015818	67.672020	-8.169752	80.652405	4.969632	0.000000	0.550232	0.000000	0.000000	0.000000	0.027093	-0.062026	0.138898	0.000000	0.000000	3.000000	53.000000	0.000000
21371.614702	0.235199	0.566343	0.015818	67.672020	-8.169752	80.652405	4.969632	0.000000	0.550232	0.000000	0.000000	0.000000	0.027093	-0.062026	0.138898	0.000000	0.000000	3.000000	53.000000	0.000000
21371.618036	0.235199	0.566343	0.015818	67.672020	-8.169752	80.652405	4.969632	0.000000	0.550232	0.000000	0.000000	0.000000	0.027093	-0.062026	0.138898	0.000000	0.000000	3.000000	53.000000	0.000000
21371.621369	0.235079	0.566167	0.016309	67.703224	-7.413976	81.713493	4.966127	0.000000	0.581014	0.000000	0.000000	0.000000	-0.036046	-0.052840	0.147337	0.000000	0.000000	3.000000	53.000000	0.000000
21371.624702	0.235079	0.566167	0.016309	67.703224	-7.413976	81.713493	4.966127	0.000000	0.581014	0.000000	0.000000	0.000000	-0.036046	-0.052840	0.147337	0.000000	0.000000	3.000000	53.000000	0.000000
21371.628036	0.235079	0.566167	0.016309	67.703224	-7.413976	81.713493	4.966127	0.000000	0.581014	0.000000	0.000000	0.000000	-0.036046	-0.052840	0.147337	0.000000	0.000000	3.000000	53.000000	0.000000
21371.631369	0.234790	0.565995	0.016744	67.785057	-6.771913	82.720314	4.963951	0.000000	0.599324	0.000000	0.000000	0.000000	-0.086537	-0.051581	0.130587	0.000000	0.000000	3.000000	53.000000	0.000000
21371.634702	0.234790	0.565995	0.016744	67.785057	-6.771913	82.720314	4.963951	0.000000	0.599324	0.000000	0.000000	0.000000	-0.086537	-0.051581	0.130587	0.000000	0.000000	3.000000	53.000000	0.000000
21371.638036	0.234790	0.565995	0.016744	67.785057	-6.771913	82.720314	4.963951	0.000000	0.599324	0.000000	0.000000	0.000000	-0.086537	-0.051581	0.130587	0.000000	0.000000	3.000000	53.000000	0.000000
21371.641369	0.234790	0.565995	0.016744	67.934708	-6.166906	83.780190	4.961863	0.000000	0.616378	0.000000	0.000000	0.000000	-0.086537	-0.051581	0.130587	0.000000	0.000000	3.000000	53.000000	0.000000
21371.644702	0.234383	0.565825	0.017168	67.934708	-6.166906	83.780190	4.961863	0.000000	0.616378	0.000000	0.000000	0.000000	-0.122008	-0.050952	0.127144	0.000000	0.000000	3.000000	53.000000	0.000000
21371.648036	0.234383	0.565825	0.017168	67.934708	-6.166906	83.780190	4.961863	0.000000	0.616378	0.000000	0.000000	0.000000	-0.122008	-0.050952	0.127144	0.000000	0.000000	3.000000	53.000000	0.000000
21371.651369	0.233874	0.565639	0.017554	68.152733	-5.520412	84.995941	4.961863	0.000000	0.616378	0.000000	0.000000	0.000000	-0.152965	-0.055855	0.115767	0.000000	0.000000	3.000000	53.000000	0.000000
21371.654702	0.233874	0.565639	0.017554	68.152733	-5.520412	84.995941	4.961863	0.000000	0.616378	0.000000	0.000000	0.000000	-0.152965	-0.055855	0.115767	0.000000	0.000000	3.000000	53.000000	0.000000
21371.658036	0.233874	0.565639	0.017554	68.152733	-5.520412	84.995941	4.961863	0.000000	0.616378	0.000000	0.000000	0.000000	-0.152965	-0.055855	0.115767	0.000000	0.000000	3.000000	53.000000	0.000000
21371.661369	0.233874	0.565639	0.017554	68.380653	-4.800185	86.326256	4.957564	0.000000	0.650045	0.000000	0.000000	0.000000	-0.152965	-0.055855	0.115767	0.000000	0.000000	3.000000	53.000000	0.000000
21371.664702	0.233238	0.565492	0.017969	68.380653	-4.800185	86.326256	4.957564	0.000000	0.650045	0.000000	0.000000	0.000000	-0.190762	-0.044067	0.124491	0.000000	0.000000	3.000000	53.000000	0.000000
21371.668036	0.233238	0.565492	0.017969	68.380653	-4.800185	86.326256	4.957564	0.000000	0.650045	0.000000	0.000000	0.000000	-0.190762	-0.044067	0.124491	0.000000	0.000000	3.000000	53.000000	0.000000
21371.671369	0.232518	0.565364	0.018442	68.570015	-4.043462	87.524628	4.957564	0.000000	0.650045	0.000000	0.000000	0.000000	-0.215862	-0.038533	0.141997	0.000000	0.000000	3.000000	53.000000	0.000000
21371.674702	0.232518	0.565364	0.018442	68.570015	-4.043462	87.524628	4.957564	0.000000	0.650045	0.000000	0.000000	0.000000	-0.215862	-0.038533	0.141997	0.000000	0.000000	3.000000	53.000000	0.000000
21371.678036	0.232518	0.565364	0.018442	68.570015	-4.043462	87.524628	4.957564	0.000000	0.650045	0.000000	0.000000	0.000000	-0.215862	-0.038533	0.141997	0.000000	0.000000	3.000000	53.000000	0.000000
21371.681369	0.231612	0.565293	0.018992	68.704376	-3.352919	87.807228	4.952274	0.000000	0.689189	0.000000	0.000000	0.000000	-0.271937	-0.021202	0.164873	0.000000	0.000000	3.000000	53.000000	0.000000
21371.684702	0.231612	0.565293	0.018992	68.704376	-3.352919	87.807228	4.952274	0.000000	0.689189	0.000000	0.000000	0.000000	-0.271937	-0.021202	0.164873	0.000000	0.000000	3.000000	53.000000	0.000000
21371.688036	0.231612	0.565293	0.018992	68.704376	-3.352919	87.807228	4.952274	0.000000	0.689189	0.000000	0.000000	0.000000	-0.271937	-0.021202	0.164873	0.000000	0.000000	3.000000	53.000000	0.000000
21371.691369	0.230471	0.565254	0.019577	68.787727	-2.743456	87.903221	4.948742	0.000000	0.714106	0.000000	0.000000	0.000000	-0.342322	-0.011805	0.175521	0.000000	0.000000	3.000000	53.000000	0.000000
21371.694702	0.230471	0.565254	0.019577	68.787727	-2.743456	87.903221	4.948742	0.000000	0.714106	0.000000	0.000000	0.000000	-0.342322	-0.011805	0.175521	0.000000	0.000000	3.000000	53.000000	0.000000
21371.698036	0.230471	0.565254	0.019577	68.787727	-2.743456	87.903221	4.948742	0.000000	0.714106	0.000000	0.000000	0.000000	-0.342322	-0.011805	0.175521	0.000000	0.000000	3.000000	53.000000	0.000000
21371.701369	0.229103	0.565209	0.020154	68.853561	-2.124463	88.332542	4.944648	0.000000	0.741928	0.000000	0.000000	0.000000	-0.410344	-0.013516	0.173321	0.000000	0.000000	3.000000	53.000000	0.000000
21371.704702	0.229103	0.565209	0.020154	68.853561	-2.124463	88.332542	4.944648	0.000000	0.741928	0.000000	0.000000	0.000000	-0.410344	-0.013516	0.173321	0.000000	0.000000	3.000000	53.000000	0.000000
21371.708036	0.229103	0.565209	0.020154	68.853561	-2.124463	88.332542	4.944648	0.000000	0.741928	0.000000	0.000000	0.000000	-0.410344	-0.013516	0.173321	0.000000	0.000000	3.000000	53.000000	0.000000
21371.711369	0.227569	0.565140	0.020675	68.945923	-1.424149	88.795845	4.940164	0.000000	0.771216	0.000000	0.000000	0.000000	-0.460096	-0.020762	0.156265	0.000000	0.000000	3.000000	53.000000	0.000000
21371.714702	0.227569	0.565140	0.020675	68.945923	-1.424149	88.795845	4.940164	0.000000	0.771216	0.000000	0.000000	0.000000	-0.460096	-0.020762	0.156265	0.000000	0.000000	3.000000	53.000000	0.000000
21371.718036	0.227569	0.565140	0.020675	68.945923	-1.424149	88.795845	4.940164	0.000000	0.771216	0.000000	0.000000	0.000000	-0.460096	-0.020762	0.156265	0.000000	0.000000	3.000000	53.000000	0.000000
21371.721369	0.225942	0.565044	0.021173	69.050560	-0.561993	89.288727	4.935598	0.000000	0.799919	0.000000	0.000000	0.000000	-0.488061	-0.028713	0.149159	0.000000	0.000000	3.000000	53.000000	0.000000
21371.724702	0.225942	0.565044	0.021173	69.050560	-0.561993	89.288727	4.935598	0.000000	0.799919	0.000000	0.000000	0.000000	-0.488061	-0.028713	0.149159	0.000000	0.000000	3.000000	53.000000	0.000000
21371.728036	0.225942	0.565044	0.021173	69.050560	-0.561993	89.288727	4.935598	0.000000	0.799919	0.000000	0.000000	0.000000	-0.488061	-0.028713	0.149159	0.000000	0.000000	3.000000	53.000000	0.000000
21371.731369	0.224152	0.564951	0.021672	69.141289	0.509804	89.945229	4.930809	0.000000	0.828932	0.000000	0.000000	0.000000	-0.537165	-0.027992	0.149740	0.000000	0.000000	3.000000	53.000000	0.000000
21371.734702	0.224152	0.564951	0.021672	69.141289	0.509804	89.945229	4.930809	0.000000	0.828932	0.000000	0.000000	0.000000	-0.537165	-0.027992	0.149740	0.000000	0.000000	3.000000	53.000000	0.000000
21371.738036	0.224152	0.564951	0.021672	69.141289	0.509804	89.945229	4.930809	0.000000	0.828932	0.000000	0.000000	0.000000	-0.537165	-0.027992	0.149740	0.000000	0.000000	3.000000	53.000000	0.000000
21371.741369	0.222240	0.564839	0.022202	69.208176	1.727072	90.825668	4.925522	0.000000	0.859788	0.000000	0.000000	0.000000	-0.573659	-0.033534	0.158962	0.000000	0.000000	3.000000	53.000000	0.000000
21371.744702	0.222240	0.564839	0.022202	69.208176	1.727072	90.825668	4.925522	0.000000	0.859788	0.000000	0.000000	0.000000	-0.573659	-0.033534	0.158962	0.000000	0.000000	3.000000	53.000000	0.000000
21371.748036	0.222240	0.564839	0.022202	69.208176	1.727072	90.825668	4.925522	0.000000	0.859788	0.000000	0.000000	0.000000	-0.573659	-0.033534	0.158962	0.000000	0.000000	3.000000	53.000000	0.000000
21371.751369	0.220099	0.564727	0.022828	69.252617	3.018523	91.843918	4.919518	0.000000	0.893498	0.000000	0.000000	0.000000	-0.642285	-0.033515	0.188009	0.000000	0.000000	3.000000	53.000000	0.000000
21371.754702	0.220099	0.564727	0.022828	69.252617	3.018523	91.843918	4.919518	0.000000	0.893498	0.000000	0.000000	0.000000	-0.642285	-0.033515	0.188009	0.000000	0.000000	3.000000	53.000000	0.000000
21371.758036	0.220099	0.564727	0.022828	69.252617	3.018523	91.843918	4.919518	0.000000	0.893498	0.000000	0.000000	0.000000	-0.642285	-0.033515	0.188009	0.000000	0.000000	3.000000	53.000000	0.000000
21371.761369	0.217819	0.564589	0.023446	69.282455	4.349883	92.881256	4.912052	0.000000	0.933678	0.000000	0.000000	0.000000	-0.683916	-0.041479	0.185221	0.000000	0.000000	3.000000	53.000000	0.000000
21371.764702	0.217819	0.564589	0.023446	69.282455	4.349883	92.881256	4.912052	0.000000	0.933678	0.000000	0.000000	0.000000	-0.683916	-0.041479	0.185221	0.000000	0.000000	3.000000	53.000000	0.000000
21371.768036	0.217819	0.564589	0.023446	69.282455	4.349883	92.881256	4.912052	0.000000	0.933678	0.000000	0.000000	0.000000	-0.683916	-0.041479	0.185221	0.000000	0.000000	3.000000	53.000000	0.000000
21371.771369	0.215417	0.564432	0.024088	69.325638	5.685459	93.831886	4.903847	0.000000	0.975851	0.000000	0.000000	0.000000	-0.720618	-0.046960	0.192668	0.000000	0.000000	3.000000	53.000000	0.000000
21371.774702	0.215417	0.564432	0.024088	69.325638	5.685459	93.831886	4.903847	0.000000	0.975851	0.000000	0.000000	0.000000	-0.720618	-0.046960	0.192668	0.000000	0.000000	3.000000	53.000000	0.000000
21371.778036	0.215417	0.564432	0.024088	69.325638	5.685459	93.831886	4.903847	0.000000	0.975851	0.000000	0.000000	0.000000	-0.720618	-0.046960	0.192668	0.000000	0.000000	3.000000	53.000000	0.000000
21371.781369	0.212876	0.564249	0.024717	69.386230	7.048595	94.906235	4.894540	0.000000	1.021506	0.000000	0.000000	0.000000	-0.762184	-0.054880	0.188696	0.000000	0.000000	3.000000	53.000000	0.000000
21371.784702	0.212876	0.564249	0.024717	69.386230	7.048595	94.906235	4.894540	0.000000	1.021506	0.000000	0.000000	0.000000	-0.762184	-0.054880	0.188696	0.000000	0.000000	3.000000	53.000000	0.000000
21371.788036	0.212876	0.564249	0.024717	69.386230	7.048595	94.906235	4.894540	0.000000	1.021506	0.000000	0.000000	0.000000	-0.762184	-0.054880	0.188696	0.000000	0.000000	3.000000	53.000000	0.000000
21371.791369	0.210229	0.564056	0.025403	69.467751	8.424269	95.972481	4.884273	0.000000	1.069523	0.000000	0.000000	0.000000	-0.794154	-0.057974	0.205846	0.000000	0.000000	3.000000	53.000000	0.000000
21371.794702	0.210229	0.564056	0.025403	69.467751	8.424269	95.972481	4.884273	0.000000	1.069523	0.000000	0.000000	0.000000	-0.794154	-0.057974	0.205846	0.000000	0.000000	3.000000	53.000000	0.000000
21371.798036	0.210229	0.564056	0.025403	69.467751	8.424269	95.972481	4.884273	0.000000	1.069523	0.000000	0.000000	0.000000	-0.794154	-0.057974	0.205846	0.000000	0.000000	3.000000	53.000000	0.000000
21371.801369	0.207472	0.563908	0.026201	69.546280	9.827288	97.006577	4.872290	0.000000	1.122851	0.000000	0.000000	0.000000	-0.827222	-0.044478	0.239412	0.000000	0.000000	3.000000	53.000000	0.000000
21371.804702	0.207472	0.563908	0.026201	69.546280	9.827288	97.006577	4.872290	0.000000	1.122851	0.000000	0.000000	0.000000	-0.827222	-0.044478	0.239412	0.000000	0.000000	3.000000	53.000000	0.000000
21371.808036	0.207472	0.563908	0.026201	69.546280	9.827288	97.006577	4.872290	0.000000	1.122851	0.000000	0.000000	0.000000	-0.827222	-0.044478	0.239412	0.000000	0.000000	3.000000	53.000000	0.000000
21371.811369	0.204573	0.563786	0.027103	69.632980	11.232842	97.786789	4.857722	0.000000	1.184288	0.000000	0.000000	0.000000	-0.869652	-0.036537	0.270686	0.000000	0.000000	3.000000	53.000000	0.000000
21371.814702	0.204573	0.563786	0.027103	69.632980	11.232842	97.786789	4.857722	0.000000	1.184288	0.000000	0.000000	0.000000	-0.869652	-0.036537	0.270686	0.000000	0.000000	3.000000	53.000000	0.000000
21371.818036	0.204573	0.563786	0.027103	69.632980	11.232842	97.786789	4.857722	0.000000	1.184288	0.000000	0.000000	0.000000	-0.869652	-0.036537	0.270686	0.000000	0.000000	3.000000	53.000000	0.000000
21371.821369	0.201616	0.563696	0.028182	69.717896	12.677108	98.334877	4.840076	0.000000	1.254457	0.000000	0.000000	0.000000	-0.887012	-0.026885	0.323755	0.000000	0.000000	3.000000	53.000000	0.000000
21371.824702	0.201616	0.563696	0.028182	69.717896	12.677108	98.334877	4.840076	0.000000	1.254457	0.000000	0.000000	0.000000	-0.887012	-0.026885	0.323755	0.000000	0.000000	3.000000	53.000000	0.000000
21371.828036	0.201616	0.563696	0.028182	69.717896	12.677108	98.334877	4.840076	0.000000	1.254457	0.000000	0.000000	0.000000	-0.887012	-0.026885	0.323755	0.000000	0.000000	3.000000	53.000000	0.000000
21371.831369	0.198549	0.563670	0.029384	69.808624	14.213619	98.989052	4.818129	0.000000	1.336274	0.000000	0.000000	0.000000	-0.920015	-0.007920	0.360420	0.000000	0.000000	3.000000	53.000000	0.000000
21371.834702	0.198549	0.563670	0.029384	69.808624	14.213619	98.989052	4.818129	0.000000	1.336274	0.000000	0.000000	0.000000	-0.920015	-0.007920	0.360420	0.000000	0.000000	3.000000	53.000000	0.000000
21371.838036	0.198549	0.563670	0.029384	69.808624	14.213619	98.989052	4.818129	0.000000	1.336274	0.000000	0.000000	0.000000	-0.920015	-0.007920	0.360420	0.000000	0.000000	3.000000	53.000000	0.000000
21371.841369	0.195421	0.563649	0.030698	69.933540	15.885525	99.992760	4.791545	0.000000	1.428668	0.000000	0.000000	0.000000	-0.938552	-0.006188	0.394161	0.000000	0.000000	3.000000	53.000000	0.000000
21371.844702	0.195421	0.563649	0.030698	69.933540	15.885525	99.992760	4.791545	0.000000	1.428668	0.000000	0.000000	0.000000	-0.938552	-0.006188	0.394161	0.000000	0.000000	3.000000	53.000000	0.000000
21371.848036	0.195421	0.563649	0.030698	69.933540	15.885525	99.992760	4.791545	0.000000	1.428668	0.000000	0.000000	0.000000	-0.938552	-0.006188	0.394161	0.000000	0.000000	3.000000	53.000000	0.000000
21371.851369	0.192197	0.563645	0.032111	70.034660	17.732018	101.400101	4.759754	0.000000	1.531257	0.000000	0.000000	0.000000	-0.967299	-0.001392	0.423959	0.000000	0.000000	3.000000	53.000000	0.000000
21371.854702	0.192197	0.563645	0.032111	70.034660	17.732018	101.400101	4.759754	0.000000	1.531257	0.000000	0.000000	0.000000	-0.967299	-0.001392	0.423959	0.000000	0.000000	3.000000	53.000000	0.000000
21371.858036	0.192197	0.563645	0.032111	70.034660	17.732018	101.400101	4.759754	0.000000	1.531257	0.000000	0.000000	0.000000	-0.967299	-0.001392	0.423959	0.000000	0.000000	3.000000	53.000000	0.000000
21371.861369	0.188813	0.563648	0.033603	70.079758	19.682646	103.033333	4.609826	0.000000	1.605548	0.000000	0.000000	0.000000	-1.015000	0.001010	0.447491	0.000000	0.000000	3.000000	53.000000	0.000000
21371.864702	0.188813	0.563648	0.033603	70.079758	19.682646	103.033333	4.609826	0.000000	1.605548	0.000000	0.000000	0.000000	-1.015000	0.001010	0.447491	0.000000	0.000000	3.000000	53.000000	0.000000
21371.868036	0.188813	0.563648	0.033603	70.079758	19.682646	103.033333	4.609826	0.000000	1.605548	0.000000	0.000000	0.000000	-1.015000	0.001010	0.447491	0.000000	0.000000	3.000000	53.000000	0.000000
21371.871369	0.185339	0.563660	0.035143	70.071823	21.669857	104.538544	4.440659	0.000000	1.680130	0.000000	0.000000	0.000000	-1.042289	0.003432	0.462157	0.000000	0.000000	3.000000	53.000000	0.000000
21371.874702	0.185339	0.563660	0.035143	70.071823	21.669857	104.538544	4.440659	0.000000	1.680130	0.000000	0.000000	0.000000	-1.042289	0.003432	0.462157	0.000000	0.000000	3.000000	53.000000	0.000000
21371.878036	0.185339	0.563660	0.035143	70.071823	21.669857	104.538544	4.440659	0.000000	1.680130	0.000000	0.000000	0.000000	-1.042289	0.003432	0.462157	0.000000	0.000000	3.000000	53.000000	0.000000
21371.881369	0.181827	0.563668	0.036735	70.008682	23.660751	105.861168	4.266944	0.000000	1.757156	0.000000	0.000000	0.000000	-1.053626	0.002691	0.477502	0.000000	0.000000	3.000000	53.000000	0.000000
21371.884702	0.181827	0.563668	0.036735	70.008682	23.660751	105.861168	4.266944	0.000000	1.757156	0.000000	0.000000	0.000000	-1.053626	0.002691	0.477502	0.000000	0.000000	3.000000	53.000000	0.000000
21371.888036	0.181827	0.563668	0.036735	70.008682	23.660751	105.861168	4.266944	0.000000	1.757156	0.000000	0.000000	0.000000	-1.053626	0.002691	0.477502	0.000000	0.000000	3.000000	53.000000	0.000000
21371.891369	0.178174	0.563685	0.038389	69.882133	25.646322	107.171249	4.091340	0.000000	1.836740	0.000000	0.000000	0.000000	-1.095965	0.005099	0.496383	0.000000	0.000000	3.000000	53.000000	0.000000
21371.894702	0.178174	0.563685	0.038389	69.882133	25.646322	107.171249	4.091340	0.000000	1.836740	0.000000	0.000000	0.000000	-1.095965	0.005099	0.496383	0.000000	0.000000	3.000000	53.000000	0.000000
21371.898036	0.178174	0.563685	0.038389	69.882133	25.646322	107.171249	4.091340	0.000000	1.836740	0.000000	0.000000	0.000000	-1.095965	0.005099	0.496383	0.000000	0.000000	3.000000	53.000000	0.000000
21371.901369	0.174376	0.563679	0.040177	69.695045	27.588961	108.332451	3.908679	0.000000	1.919470	0.000000	0.000000	0.000000	-1.139237	-0.001883	0.536146	0.000000	0.000000	3.000000	53.000000	0.000000
21371.904702	0.174376	0.563679	0.040177	69.695045	27.588961	108.332451	3.908679	0.000000	1.919470	0.000000	0.000000	0.000000	-1.139237	-0.001883	0.536146	0.000000	0.000000	3.000000	53.000000	0.000000
21371.908036	0.174376	0.563679	0.040177	69.695045	27.588961	108.332451	3.908679	0.000000	1.919470	0.000000	0.000000	0.000000	-1.139237	-0.001883	0.536146	0.000000	0.000000	3.000000	53.000000	0.000000
21371.911369	0.170500	0.563678	0.042063	69.447044	29.451181	109.542244	3.718807	0.000000	2.008828	0.000000	0.000000	0.000000	-1.162953	-0.000262	0.566015	0.000000	0.000000	3.000000	53.000000	0.000000
21371.914702	0.170500	0.563678	0.042063	69.447044	29.451181	109.542244	3.718807	0.000000	2.008828	0.000000	0.000000	0.000000	-1.162953	-0.000262	0.566015	0.000000	0.000000	3.000000	53.000000	0.000000
21371.918036	0.170500	0.563678	0.042063	69.447044	29.451181	109.542244	3.718807	0.000000	2.008828	0.000000	0.000000	0.000000	-1.162953	-0.000262	0.566015	0.000000	0.000000	3.000000	53.000000	0.000000
21371.921369	0.166500	0.563672	0.044085	69.138161	31.226480	110.773766	3.524981	0.000000	2.103163	0.000000	0.000000	0.000000	-1.199763	-0.001825	0.606573	0.000000	0.000000	3.000000	53.000000	0.000000
21371.924702	0.166500	0.563672	0.044085	69.138161	31.226480	110.773766	3.524981	0.000000	2.103163	0.000000	0.000000	0.000000	-1.199763	-0.001825	0.606573	0.000000	0.000000	3.000000	53.000000	0.000000
21371.928036	0.166500	0.563672	0.044085	69.138161	31.226480	110.773766	3.524981	0.000000	2.103163	0.000000	0.000000	0.000000	-1.199763	-0.001825	0.606573	0.000000	0.000000	3.000000	53.000000	0.000000
21371.931369	0.162398	0.563661	0.046232	68.772141	32.915916	112.079811	3.325021	0.000000	2.204259	0.000000	0.000000	0.000000	-1.230764	-0.003425	0.643965	0.000000	0.000000	3.000000	53.000000	0.000000
21371.934702	0.162398	0.563661	0.046232	68.772141	32.915916	112.079811	3.325021	0.000000	2.204259	0.000000	0.000000	0.000000	-1.230764	-0.003425	0.643965	0.000000	0.000000	3.000000	53.000000	0.000000
21371.938036	0.162398	0.563661	0.046232	68.772141	32.915916	112.079811	3.325021	0.000000	2.204259	0.000000	0.000000	0.000000	-1.230764	-0.003425	0.643965	0.000000	0.000000	3.000000	53.000000	0.000000
21371.941369	0.158231	0.563625	0.048469	68.351135	34.522091	113.276192	3.119894	0.000000	2.311586	0.000000	0.000000	0.000000	-1.250177	-0.010667	0.671302	0.000000	0.000000	3.000000	53.000000	0.000000
21371.944702	0.158231	0.563625	0.048469	68.351135	34.522091	113.276192	3.119894	0.000000	2.311586	0.000000	0.000000	0.000000	-1.250177	-0.010667	0.671302	0.000000	0.000000	3.000000	53.000000	0.000000
21371.948036	0.158231	0.563625	0.048469	68.351135	34.522091	113.276192	3.119894	0.000000	2.311586	0.000000	0.000000	0.000000	-1.250177	-0.010667	0.671302	0.000000	0.000000	3.000000	53.000000	0.000000
21371.951369	0.154141	0.563642	0.050758	67.933113	36.184032	114.349159	2.911531	0.000000	2.423470	0.000000	0.000000	0.000000	-1.226764	0.004916	0.686532	0.000000	0.000000	3.000000	53.000000	0.000000
21371.954702	0.154141	0.563642	0.050758	67.933113	36.184032	114.349159	2.911531	0.000000	2.423470	0.000000	0.000000	0.000000	-1.226764	0.004916	0.686532	0.000000	0.000000	3.000000	53.000000	0.000000
21371.958036	0.154141	0.563642	0.050758	67.933113	36.184032	114.349159	2.911531	0.000000	2.423470	0.000000	0.000000	0.000000	-1.226764	0.004916	0.686532	0.000000	0.000000	3.000000	53.000000	0.000000
21371.961369	0.150128	0.563541	0.053006	67.673759	38.196972	115.756996	2.707070	0.000000	2.537892	0.000000	0.000000	0.000000	-1.204127	-0.030196	0.674536	0.000000	0.000000	3.000000	53.000000	0.000000
21371.964702	0.150128	0.563541	0.053006	67.673759	38.196972	115.756996	2.707070	0.000000	2.537892	0.000000	0.000000	0.000000	-1.204127	-0.030196	0.674536	0.000000	0.000000	3.000000	53.000000	0.000000
21371.968036	0.150128	0.563541	0.053006	67.673759	38.196972	115.756996	2.707070	0.000000	2.537892	0.000000	0.000000	0.000000	-1.204127	-0.030196	0.674536	0.000000	0.000000	3.000000	53.000000	0.000000
21371.971369	0.146225	0.563436	0.055247	67.580017	40.630249	117.628723	2.506382	0.000000	2.650315	0.000000	0.000000	0.000000	-1.170711	-0.031415	0.672279	0.000000	0.000000	3.000000	53.000000	0.000000
21371.974702	0.146225	0.563436	0.055247	67.580017	40.630249	117.628723	2.506382	0.000000	2.650315	0.000000	0.000000	0.000000	-1.170711	-0.031415	0.672279	0.000000	0.000000	3.000000	53.000000	0.000000
21371.978036	0.146225	0.563436	0.055247	67.580017	40.630249	117.628723	2.506382	0.000000	2.650315	0.000000	0.000000	0.000000	-1.170711	-0.031415	0.672279	0.000000	0.000000	3.000000	53.000000	0.000000
21371.981369	0.142477	0.563295	0.057542	67.510277	43.088657	119.688919	2.311263	0.000000	2.762362	0.000000	0.000000	0.000000	-1.124453	-0.042277	0.688401	0.000000	0.000000	3.000000	53.000000	0.000000
21371.984702	0.142477	0.563295	0.057542	67.510277	43.088657	119.688919	2.311263	0.000000	2.762362	0.000000	0.000000	0.000000	-1.124453	-0.042277	0.688401	0.000000	0.000000	3.000000	53.000000	0.000000
21371.988036	0.142477	0.563295	0.057542	67.510277	43.088657	119.688919	2.311263	0.000000	2.762362	0.000000	0.000000	0.000000	-1.124453	-0.042277	0.688401	0.000000	0.000000	3.000000	53.000000	0.000000
21371.991369	0.138739	0.563136	0.059949	67.453880	45.217541	121.488113	2.123854	0.000000	2.877095	0.000000	0.000000	0.000000	-1.121338	-0.047850	0.722246	0.000000	0.000000	3.000000	53.000000	0.000000
21371.994702	0.138739	0.563136	0.059949	67.453880	45.217541	121.488113	2.123854	0.000000	2.877095	0.000000	0.000000	0.000000	-1.121338	-0.047850	0.722246	0.000000	0.000000	3.000000	53.000000	0.000000
21371.998036	0.138739	0.563136	0.059949	67.453880	45.217541	121.488113	2.123854	0.000000	2.877095	0.000000	0.000000	0.000000	-1.121338	-0.047850	0.722246	0.000000	0.000000	3.000000	53.000000	0.000000
21372.001369	0.135071	0.562979	0.062407	67.461578	46.899132	122.794785	1.936964	0.000000	2.997469	0.000000	0.000000	0.000000	-1.100404	-0.047113	0.737267	0.000000	0.000000	3.000000	53.000000	0.000000
21372.004702	0.135071	0.562979	0.062407	67.461578	46.899132	122.794785	1.936964	0.000000	2.997469	0.000000	0.000000	0.000000	-1.100404	-0.047113	0.737267	0.000000	0.000000	3.000000	53.000000	0.000000
21372.008036	0.135071	0.562979	0.062407	67.461578	46.899132	122.794785	1.936964	0.000000	2.997469	0.000000	0.000000	0.000000	-1.100404	-0.047113	0.737267	0.000000	0.000000	3.000000	53.000000	0.000000
21372.011369	0.131559	0.562768	0.064842	67.577293	48.201675	123.580238	1.753564	0.000000	3.120347	0.000000	0.000000	0.000000	-1.053746	-0.063240	0.730641	0.000000	0.000000	3.000000	53.000000	0.000000
21372.014702	0.131559	0.562768	0.064842	67.577293	48.201675	123.580238	1.753564	0.000000	3.120347	0.000000	0.000000	0.000000	-1.053746	-0.063240	0.730641	0.000000	0.000000	3.000000	53.000000	0.000000
21372.018036	0.131559	0.562768	0.064842	67.577293	48.201675	123.580238	1.753564	0.000000	3.120347	0.000000	0.000000	0.000000	-1.053746	-0.063240	0.730641	0.000000	0.000000	3.000000	53.000000	0.000000
21372.021369	0.128283	0.562599	0.067262	67.754776	49.199642	124.018845	1.577940	0.000000	3.242121	0.000000	0.000000	0.000000	-0.982672	-0.050695	0.725896	0.000000	0.000000	3.000000	53.000000	0.000000
21372.024702	0.128283	0.562599	0.067262	67.754776	49.199642	124.018845	1.577940	0.000000	3.242121	0.000000	0.000000	0.000000	-0.982672	-0.050695	0.725896	0.000000	0.000000	3.000000	53.000000	0.000000
21372.028036	0.128283	0.562599	0.067262	67.754776	49.199642	124.018845	1.577940	0.000000	3.242121	0.000000	0.000000	0.000000	-0.982672	-0.050695	0.725896	0.000000	0.000000	3.000000	53.000000	0.000000
21372.031369	0.125263	0.562517	0.069741	67.964767	49.964920	124.260254	1.414161	0.000000	3.363103	0.000000	0.000000	0.000000	-0.905960	-0.024721	0.743638	0.000000	0.000000	3.000000	53.000000	0.000000
21372.034702	0.125263	0.562517	0.069741	67.964767	49.964920	124.260254	1.414161	0.000000	3.363103	0.000000	0.000000	0.000000	-0.905960	-0.024721	0.743638	0.000000	0.000000	3.000000	53.000000	0.000000
21372.038036	0.125263	0.562517	0.069741	67.964767	49.964920	124.260254	1.414161	0.000000	3.363103	0.000000	0.000000	0.000000	-0.905960	-0.024721	0.743638	0.000000	0.000000	3.000000	53.000000	0.000000
21372.041369	0.122474	0.562498	0.072169	68.176453	50.573803	124.299675	1.263167	0.000000	3.487043	0.000000	0.000000	0.000000	-0.836935	-0.005557	0.728347	0.000000	0.000000	3.000000	53.000000	0.000000
21372.044702	0.122474	0.562498	0.072169	68.176453	50.573803	124.299675	1.263167	0.000000	3.487043	0.000000	0.000000	0.000000	-0.836935	-0.005557	0.728347	0.000000	0.000000	3.000000	53.000000	0.000000
21372.048036	0.122474	0.562498	0.072169	68.176453	50.573803	124.299675	1.263167	0.000000	3.487043	0.000000	0.000000	0.000000	-0.836935	-0.005557	0.728347	0.000000	0.000000	3.000000	53.000000	0.000000
21372.051369	0.119959	0.562559	0.074620	68.341751	51.104057	124.341560	1.123678	0.000000	3.608434	0.000000	0.000000	0.000000	-0.754279	0.018296	0.735265	0.000000	0.000000	3.000000	53.000000	0.000000
21372.054702	0.119959	0.562559	0.074620	68.341751	51.104057	124.341560	1.123678	0.000000	3.608434	0.000000	0.000000	0.000000	-0.754279	0.018296	0.735265	0.000000	0.000000	3.000000	53.000000	0.000000
21372.058036	0.119959	0.562559	0.074620	68.341751	51.104057	124.341560	1.123678	0.000000	3.608434	0.000000	0.000000	0.000000	-0.754279	0.018296	0.735265	0.000000	0.000000	3.000000	53.000000	0.000000
21372.061369	0.117543	0.562651	0.077126	68.480347	51.552589	124.431938	0.997965	0.000000	3.730978	0.000000	0.000000	0.000000	-0.724957	0.027634	0.751785	0.000000	0.000000	3.000000	53.000000	0.000000
21372.064702	0.117543	0.562651	0.077126	68.480347	51.552589	124.431938	0.997965	0.000000	3.730978	0.000000	0.000000	0.000000	-0.724957	0.027634	0.751785	0.000000	0.000000	3.000000	53.000000	0.000000
21372.068036	0.117543	0.562651	0.077126	68.480347	51.552589	124.431938	0.997965	0.000000	3.730978	0.000000	0.000000	0.000000	-0.724957	0.027634	0.751785	0.000000	0.000000	3.000000	53.000000	0.000000
21372.071369	0.115273	0.562726	0.079666	68.598358	51.902031	124.571220	0.877139	0.000000	3.856276	0.000000	0.000000	0.000000	-0.681039	0.022365	0.762156	0.000000	0.000000	3.000000	53.000000	0.000000
21372.074702	0.115273	0.562726	0.079666	68.598358	51.902031	124.571220	0.877139	0.000000	3.856276	0.000000	0.000000	0.000000	-0.681039	0.022365	0.762156	0.000000	0.000000	3.000000	53.000000	0.000000
21372.078036	0.115273	0.562726	0.079666	68.598358	51.902031	124.571220	0.877139	0.000000	3.856276	0.000000	0.000000	0.000000	-0.681039	0.022365	0.762156	0.000000	0.000000	3.000000	53.000000	0.000000
21372.081369	0.113195	0.562823	0.082205	68.690292	52.151878	124.596680	0.763632	0.000000	3.983302	0.000000	0.000000	0.000000	-0.623205	0.029310	0.761542	0.000000	0.000000	3.000000	53.000000	0.000000
21372.084702	0.113195	0.562823	0.082205	68.690292	52.151878	124.596680	0.763632	0.000000	3.983302	0.000000	0.000000	0.000000	-0.623205	0.029310	0.761542	0.000000	0.000000	3.000000	53.000000	0.000000
21372.088036	0.113195	0.562823	0.082205	68.690292	52.151878	124.596680	0.763632	0.000000	3.983302	0.000000	0.000000	0.000000	-0.623205	0.029310	0.761542	0.000000	0.000000	3.000000	53.000000	0.000000
21372.091369	0.111346	0.562801	0.084641	68.817680	52.353455	124.590042	0.659765	0.000000	4.110226	0.000000	0.000000	0.000000	-0.554904	-0.006626	0.731067	0.000000	0.000000	3.000000	53.000000	0.000000
21372.094702	0.111346	0.562801	0.084641	68.817680	52.353455	124.590042	0.659765	0.000000	4.110226	0.000000	0.000000	0.000000	-0.554904	-0.006626	0.731067	0.000000	0.000000	3.000000	53.000000	0.000000
21372.098036	0.111346	0.562801	0.084641	68.817680	52.353455	124.590042	0.659765	0.000000	4.110226	0.000000	0.000000	0.000000	-0.554904	-0.006626	0.731067	0.000000	0.000000	3.000000	53.000000	0.000000
21372.101369	0.109435	0.562681	0.086993	69.000458	52.532211	124.566536	0.567281	0.000000	4.232070	0.000000	0.000000	0.000000	-0.573253	-0.035935	0.705528	0.000000	0.000000	3.000000	53.000000	0.000000
21372.104702	0.109435	0.562681	0.086993	69.000458	52.532211	124.566536	0.567281	0.000000	4.232070	0.000000	0.000000	0.000000	-0.573253	-0.035935	0.705528	0.000000	0.000000	3.000000	53.000000	0.000000
21372.108036	0.109435	0.562681	0.086993	69.000458	52.532211	124.566536	0.567281	0.000000	4.232070	0.000000	0.000000	0.000000	-0.573253	-0.035935	0.705528	0.000000	0.000000	3.000000	53.000000	0.000000
21372.111369	0.107541	0.562464	0.089244	69.246765	52.832516	124.555710	0.471739	0.000000	4.349658	0.000000	0.000000	0.000000	-0.568004	-0.065381	0.675361	0.000000	0.000000	3.000000	53.000000	0.000000
21372.114702	0.107541	0.562464	0.089244	69.246765	52.832516	124.555710	0.471739	0.000000	4.349658	0.000000	0.000000	0.000000	-0.568004	-0.065381	0.675361	0.000000	0.000000	3.000000	53.000000	0.000000
21372.118036	0.107541	0.562464	0.089244	69.246765	52.832516	124.555710	0.471739	0.000000	4.349658	0.000000	0.000000	0.000000	-0.568004	-0.065381	0.675361	0.000000	0.000000	3.000000	53.000000	0.000000
21372.121369	0.105747	0.562196	0.091391	69.526039	53.283436	124.588120	0.377071	0.000000	4.462219	0.000000	0.000000	0.000000	-0.538183	-0.080133	0.643992	0.000000	0.000000	3.000000	53.000000	0.000000
21372.124702	0.105747	0.562196	0.091391	69.526039	53.283436	124.588120	0.377071	0.000000	4.462219	0.000000	0.000000	0.000000	-0.538183	-0.080133	0.643992	0.000000	0.000000	3.000000	53.000000	0.000000
21372.128036	0.105747	0.562196	0.091391	69.526039	53.283436	124.588120	0.377071	0.000000	4.462219	0.000000	0.000000	0.000000	-0.538183	-0.080133	0.643992	0.000000	0.000000	3.000000	53.000000	0.000000
21372.131369	0.104017	0.561895	0.093520	69.761116	53.788815	124.569099	0.287374	0.000000	4.569551	0.000000	0.000000	0.000000	-0.519031	-0.090552	0.638627	0.000000	0.000000	3.000000	53.000000	0.000000
21372.134702	0.104017	0.561895	0.093520	69.761116	53.788815	124.569099	0.287374	0.000000	4.569551	0.000000	0.000000	0.000000	-0.519031	-0.090552	0.638627	0.000000	0.000000	3.000000	53.000000	0.000000
21372.138036	0.104017	0.561895	0.093520	69.761116	53.788815	124.569099	0.287374	0.000000	4.569551	0.000000	0.000000	0.000000	-0.519031	-0.090552	0.638627	0.000000	0.000000	3.000000	53.000000	0.000000
21372.141369	0.102360	0.561645	0.095674	69.906395	54.354862	124.791435	0.200869	0.000000	4.675989	0.000000	0.000000	0.000000	-0.497254	-0.074836	0.646195	0.000000	0.000000	3.000000	53.000000	0.000000
21372.144702	0.102360	0.561645	0.095674	69.906395	54.354862	124.791435	0.200869	0.000000	4.675989	0.000000	0.000000	0.000000	-0.497254	-0.074836	0.646195	0.000000	0.000000	3.000000	53.000000	0.000000
21372.148036	0.102360	0.561645	0.095674	69.906395	54.354862	124.791435	0.200869	0.000000	4.675989	0.000000	0.000000	0.000000	-0.497254	-0.074836	0.646195	0.000000	0.000000	3.000000	53.000000	0.000000
21372.151369	0.100770	0.561411	0.097821	70.014664	54.911743	125.291298	0.117993	0.000000	4.783688	0.000000	0.000000	0.000000	-0.477101	-0.070388	0.644290	0.000000	0.000000	3.000000	53.000000	0.000000
21372.154702	0.100770	0.561411	0.097821	70.014664	54.911743	125.291298	0.117993	0.000000	4.783688	0.000000	0.000000	0.000000	-0.477101	-0.070388	0.644290	0.000000	0.000000	3.000000	53.000000	0.000000
21372.158036	0.100770	0.561411	0.097821	70.014664	54.911743	125.291298	0.117993	0.000000	4.783688	0.000000	0.000000	0.000000	-0.477101	-0.070388	0.644290	0.000000	0.000000	3.000000	53.000000	0.000000
21372.161369	0.099194	0.561191	0.099973	70.122467	55.473011	125.922409	0.038476	0.000000	4.891069	0.000000	0.000000	0.000000	-0.472587	-0.065943	0.645375	0.000000	0.000000	3.000000	53.000000	0.000000
21372.164702	0.099194	0.561191	0.099973	70.122467	55.473011	125.922409	0.038476	0.000000	4.891069	0.000000	0.000000	0.000000	-0.472587	-0.065943	0.645375	0.000000	0.000000	3.000000	53.000000	0.000000
21372.168036	0.099194	0.561191	0.099973	70.122467	55.473011	125.922409	0.038476	0.000000	4.891069	0.000000	0.000000	0.000000	-0.472587	-0.065943	0.645375	0.000000	0.000000	3.000000	53.000000	0.000000
21372.171369	0.097601	0.560979	0.102095	70.244781	56.151070	126.540482	-0.040288	0.000000	4.998632	0.000000	0.000000	0.000000	-0.477951	-0.063534	0.636604	0.000000	0.000000	3.000000	53.000000	0.000000
21372.174702	0.097601	0.560979	0.102095	70.244781	56.151070	126.540482	-0.040288	0.000000	4.998632	0.000000	0.000000	0.000000	-0.477951	-0.063534	0.636604	0.000000	0.000000	3.000000	53.000000	0.000000
21372.178036	0.097601	0.560979	0.102095	70.244781	56.151070	126.540482	-0.040288	0.000000	4.998632	0.000000	0.000000	0.000000	-0.477951	-0.063534	0.636604	0.000000	0.000000	3.000000	53.000000	0.000000
21372.181369	0.096012	0.560706	0.104157	70.397774	57.035759	127.100914	-0.117453	0.000000	4.998620	0.000000	0.000000	0.000000	-0.476584	-0.081832	0.618565	0.000000	0.000000	3.000000	53.000000	0.000000
21372.184702	0.096012	0.560706	0.104157	70.397774	57.035759	127.100914	-0.117453	0.000000	4.998620	0.000000	0.000000	0.000000	-0.476584	-0.081832	0.618565	0.000000	0.000000	3.000000	53.000000	0.000000
21372.188036	0.096012	0.560706	0.104157	70.397774	57.035759	127.100914	-0.117453	0.000000	4.998620	0.000000	0.000000	0.000000	-0.476584	-0.081832	0.618565	0.000000	0.000000	3.000000	53.000000	0.000000
21372.191369	0.094394	0.560428	0.106114	70.568947	58.106857	127.606308	-0.191281	0.000000	4.996340	0.000000	0.000000	0.000000	-0.485431	-0.083503	0.587377	0.000000	0.000000	3.000000	53.000000	0.000000
21372.194702	0.094394	0.560428	0.106114	70.568947	58.106857	127.606308	-0.191281	0.000000	4.996340	0.000000	0.000000	0.000000	-0.485431	-0.083503	0.587377	0.000000	0.000000	3.000000	53.000000	0.000000
21372.198036	0.094394	0.560428	0.106114	70.568947	58.106857	127.606308	-0.191281	0.000000	4.996340	0.000000	0.000000	0.000000	-0.485431	-0.083503	0.587377	0.000000	0.000000	3.000000	53.000000	0.000000
21372.201369	0.092716	0.560106	0.107941	70.744164	59.281242	128.256821	-0.263765	0.000000	4.993038	0.000000	0.000000	0.000000	-0.503563	-0.096475	0.548021	0.000000	0.000000	3.000000	53.000000	0.000000
21372.204702	0.092716	0.560106	0.107941	70.744164	59.281242	128.256821	-0.263765	0.000000	4.993038	0.000000	0.000000	0.000000	-0.503563	-0.096475	0.548021	0.000000	0.000000	3.000000	53.000000	0.000000
21372.208036	0.092716	0.560106	0.107941	70.744164	59.281242	128.256821	-0.263765	0.000000	4.993038	0.000000	0.000000	0.000000	-0.503563	-0.096475	0.548021	0.000000	0.000000	3.000000	53.000000	0.000000
21372.211369	0.091090	0.559811	0.109646	70.890633	60.429970	129.120026	-0.336649	0.000000	4.988654	0.000000	0.000000	0.000000	-0.487782	-0.088445	0.511388	0.000000	0.000000	3.000000	53.000000	0.000000
21372.214702	0.091090	0.559811	0.109646	70.890633	60.429970	129.120026	-0.336649	0.000000	4.988654	0.000000	0.000000	0.000000	-0.487782	-0.088445	0.511388	0.000000	0.000000	3.000000	53.000000	0.000000
21372.218036	0.091090	0.559811	0.109646	70.890633	60.429970	129.120026	-0.336649	0.000000	4.988654	0.000000	0.000000	0.000000	-0.487782	-0.088445	0.511388	0.000000	0.000000	3.000000	53.000000	0.000000
21372.221369	0.089669	0.559499	0.111135	70.957733	61.591442	130.141479	-0.404979	0.000000	4.983572	0.000000	0.000000	0.000000	-0.426158	-0.093680	0.446622	0.000000	0.000000	3.000000	53.000000	0.000000
21372.224702	0.089669	0.559499	0.111135	70.957733	61.591442	130.141479	-0.404979	0.000000	4.983572	0.000000	0.000000	0.000000	-0.426158	-0.093680	0.446622	0.000000	0.000000	3.000000	53.000000	0.000000
21372.228036	0.089669	0.559499	0.111135	70.957733	61.591442	130.141479	-0.404979	0.000000	4.983572	0.000000	0.000000	0.000000	-0.426158	-0.093680	0.446622	0.000000	0.000000	3.000000	53.000000	0.000000
21372.231369	0.088434	0.559271	0.112435	70.936523	62.740486	131.199326	-0.462787	0.000000	4.978537	0.000000	0.000000	0.000000	-0.370625	-0.068371	0.390017	0.000000	0.000000	3.000000	53.000000	0.000000
21372.234702	0.088434	0.559271	0.112435	70.936523	62.740486	131.199326	-0.462787	0.000000	4.978537	0.000000	0.000000	0.000000	-0.370625	-0.068371	0.390017	0.000000	0.000000	3.000000	53.000000	0.000000
21372.238036	0.088434	0.559271	0.112435	70.936523	62.740486	131.199326	-0.462787	0.000000	4.978537	0.000000	0.000000	0.000000	-0.370625	-0.068371	0.390017	0.000000	0.000000	3.000000	53.000000	0.000000
21372.241369	0.087376	0.559084	0.113479	70.862503	63.777950	132.156464	-0.511647	0.000000	4.973752	0.000000	0.000000	0.000000	-0.317464	-0.056206	0.313199	0.000000	0.000000	3.000000	53.000000	0.000000
21372.244702	0.087376	0.559084	0.113479	70.862503	63.777950	132.156464	-0.511647	0.000000	4.973752	0.000000	0.000000	0.000000	-0.317464	-0.056206	0.313199	0.000000	0.000000	3.000000	53.000000	0.000000
21372.248036	0.087376	0.559084	0.113479	70.862503	63.777950	132.156464	-0.511647	0.000000	4.973752	0.000000	0.000000	0.000000	-0.317464	-0.056206	0.313199	0.000000	0.000000	3.000000	53.000000	0.000000
21372.251369	0.086473	0.558957	0.114288	70.794281	64.677223	133.095917	-0.552831	0.000000	4.969344	0.000000	0.000000	0.000000	-0.270913	-0.038091	0.242864	0.000000	0.000000	3.000000	53.000000	0.000000
21372.254702	0.086473	0.558957	0.114288	70.794281	64.677223	133.095917	-0.552831	0.000000	4.969344	0.000000	0.000000	0.000000	-0.270913	-0.038091	0.242864	0.000000	0.000000	3.000000	53.000000	0.000000
21372.258036	0.086473	0.558957	0.114288	70.794281	64.677223	133.095917	-0.552831	0.000000	4.969344	0.000000	0.000000	0.000000	-0.270913	-0.038091	0.242864	0.000000	0.000000	3.000000	53.000000	0.000000
21372.261369	0.085703	0.558879	0.114890	70.777664	65.401054	133.929672	-0.587706	0.000000	4.965340	0.000000	0.000000	0.000000	-0.230968	-0.023496	0.180522	0.000000	0.000000	3.000000	53.000000	0.000000
21372.264702	0.085703	0.558879	0.114890	70.777664	65.401054	133.929672	-0.587706	0.000000	4.965340	0.000000	0.000000	0.000000	-0.230968	-0.023496	0.180522	0.000000	0.000000	3.000000	53.000000	0.000000
21372.268036	0.085703	0.558879	0.114890	70.777664	65.401054	133.929672	-0.587706	0.000000	4.965340	0.000000	0.000000	0.000000	-0.230968	-0.023496	0.180522	0.000000	0.000000	3.000000	53.000000	0.000000
21372.271369	0.085091	0.558862	0.115259	70.827660	65.947754	134.507568	-0.617452	0.000000	4.961729	0.000000	0.000000	0.000000	-0.183415	-0.005053	0.110796	0.000000	0.000000	3.000000	53.000000	0.000000
21372.274702	0.085091	0.558862	0.115259	70.827660	65.947754	134.507568	-0.617452	0.000000	4.961729	0.000000	0.000000	0.000000	-0.183415	-0.005053	0.110796	0.000000	0.000000	3.000000	53.000000	0.000000
21372.278036	0.085091	0.558862	0.115259	70.827660	65.947754	134.507568	-0.617452	0.000000	4.961729	0.000000	0.000000	0.000000	-0.183415	-0.005053	0.110796	0.000000	0.000000	3.000000	53.000000	0.000000
21372.281369	0.085091	0.558862	0.115259	70.872635	66.428886	135.006607	-0.641400	0.000000	4.958690	0.000000	0.000000	0.000000	-0.183415	-0.005053	0.110796	0.000000	0.000000	3.000000	53.000000	0.000000
21372.284702	0.084616	0.558863	0.115428	70.872635	66.428886	135.006607	-0.641400	0.000000	4.958690	0.000000	0.000000	0.000000	-0.142494	0.000227	0.050542	0.000000	0.000000	3.000000	53.000000	0.000000
21372.288036	0.084616	0.558863	0.115428	70.872635	66.428886	135.006607	-0.641400	0.000000	4.958690	0.000000	0.000000	0.000000	-0.142494	0.000227	0.050542	0.000000	0.000000	3.000000	53.000000	0.000000
21372.291369	0.084616	0.558863	0.115428	70.914429	66.851906	135.438889	-0.641400	0.000000	4.958690	0.000000	0.000000	0.000000	-0.142494	0.000227	0.050542	0.000000	0.000000	3.000000	53.000000	0.000000
21372.294702	0.084616	0.558863	0.115428	70.914429	66.851906	135.438889	-0.641400	0.000000	4.958690	0.000000	0.000000	0.000000	-0.142494	0.000227	0.050542	0.000000	0.000000	3.000000	53.000000	0.000000
21372.298036	0.084251	0.558881	0.115400	70.914429	66.851906	135.438889	-0.641400	0.000000	4.958690	0.000000	0.000000	0.000000	-0.109552	0.005506	-0.008393	0.000000	0.000000	3.000000	53.000000	0.000000
21372.301369	0.083974	0.558924	0.115217	70.950684	67.167328	135.760208	-0.660533	0.000000	4.956178	0.000000	0.000000	0.000000	-0.083024	0.012779	-0.054888	0.000000	0.000000	3.000000	53.000000	0.000000
21372.304702	0.083974	0.558924	0.115217	70.950684	67.167328	135.760208	-0.660533	0.000000	4.956178	0.000000	0.000000	0.000000	-0.083024	0.012779	-0.054888	0.000000	0.000000	3.000000	53.000000	0.000000
21372.308036	0.083974	0.558924	0.115217	70.950684	67.167328	135.760208	-0.660533	0.000000	4.956178	0.000000	0.000000	0.000000	-0.083024	0.012779	-0.054888	0.000000	0.000000	3.000000	53.000000	0.000000
21372.311369	0.083974	0.558924	0.115217	70.980370	67.353592	135.950104	-0.688820	0.000000	4.952325	0.000000	0.000000	0.000000	-0.083024	0.012779	-0.054888	0.000000	0.000000	3.000000	53.000000	0.000000
21372.314702	0.083765	0.558965	0.114926	70.980370	67.353592	135.950104	-0.688820	0.000000	4.952325	0.000000	0.000000	0.000000	-0.062748	0.012519	-0.087335	0.000000	0.000000	3.000000	53.000000	0.000000
21372.318036	0.083765	0.558965	0.114926	70.980370	67.353592	135.950104	-0.688820	0.000000	4.952325	0.000000	0.000000	0.000000	-0.062748	0.012519	-0.087335	0.000000	0.000000	3.000000	53.000000	0.000000
21372.321369	0.083765	0.558965	0.114926	70.989548	67.400909	136.004349	-0.688820	0.000000	4.952325	0.000000	0.000000	0.000000	-0.062748	0.012519	-0.087335	0.000000	0.000000	3.000000	53.000000	0.000000
21372.324702	0.083765	0.558965	0.114926	70.989548	67.400909	136.004349	-0.688820	0.000000	4.952325	0.000000	0.000000	0.000000	-0.062748	0.012519	-0.087335	0.000000	0.000000	3.000000	53.000000	0.000000
21372.328036	0.083650	0.559038	0.114517	70.989548	67.400909	136.004349	-0.688820	0.000000	4.952325	0.000000	0.000000	0.000000	-0.034587	0.021700	-0.122631	0.000000	0.000000	3.000000	53.000000	0.000000
21372.331369	0.083639	0.559154	0.114065	70.997574	67.445335	136.045593	-0.699369	0.000000	4.950847	0.000000	0.000000	0.000000	-0.003211	0.034818	-0.135537	0.000000	0.000000	3.000000	53.000000	0.000000
21372.334702	0.083639	0.559154	0.114065	70.997574	67.445335	136.045593	-0.699369	0.000000	4.950847	0.000000	0.000000	0.000000	-0.003211	0.034818	-0.135537	0.000000	0.000000	3.000000	53.000000	0.000000
21372.338036	0.083639	0.559154	0.114065	70.997574	67.445335	136.045593	-0.699369	0.000000	4.950847	0.000000	0.000000	0.000000	-0.003211	0.034818	-0.135537	0.000000	0.000000	3.000000	53.000000	0.000000
21372.341369	0.083639	0.559154	0.114065	71.005043	67.491043	136.080322	-0.709899	0.000000	4.949348	0.000000	0.000000	0.000000	-0.003211	0.034818	-0.135537	0.000000	0.000000	3.000000	53.000000	0.000000
21372.344702	0.083733	0.559313	0.113570	71.005043	67.491043	136.080322	-0.709899	0.000000	4.949348	0.000000	0.000000	0.000000	0.028081	0.047904	-0.148456	0.000000	0.000000	3.000000	53.000000	0.000000
21372.348036	0.083733	0.559313	0.113570	71.005043	67.491043	136.080322	-0.709899	0.000000	4.949348	0.000000	0.000000	0.000000	0.028081	0.047904	-0.148456	0.000000	0.000000	3.000000	53.000000	0.000000
21372.351369	0.083928	0.559497	0.113016	71.010918	67.542564	136.106827	-0.709899	0.000000	4.949348	0.000000	0.000000	0.000000	0.058578	0.055224	-0.166186	0.000000	0.000000	3.000000	53.000000	0.000000
21372.354702	0.083928	0.559497	0.113016	71.010918	67.542564	136.106827	-0.709899	0.000000	4.949348	0.000000	0.000000	0.000000	0.058578	0.055224	-0.166186	0.000000	0.000000	3.000000	53.000000	0.000000
21372.358036	0.083928	0.559497	0.113016	71.010918	67.542564	136.106827	-0.709899	0.000000	4.949348	0.000000	0.000000	0.000000	0.058578	0.055224	-0.166186	0.000000	0.000000	3.000000	53.000000	0.000000
21372.361369	0.083928	0.559497	0.113016	71.016739	67.589317	136.121964	-0.703957	0.000000	4.950196	0.000000	0.000000	0.000000	0.058578	0.055224	-0.166186	0.000000	0.000000	3.000000	53.000000	0.000000
21372.364702	0.084219	0.559699	0.112366	71.016739	67.589317	136.121964	-0.703957	0.000000	4.950196	0.000000	0.000000	0.000000	0.087296	0.060468	-0.195192	0.000000	0.000000	3.000000	53.000000	0.000000
21372.368036	0.084219	0.559699	0.112366	71.016739	67.589317	136.121964	-0.703957	0.000000	4.950196	0.000000	0.000000	0.000000	0.087296	0.060468	-0.195192	0.000000	0.000000	3.000000	53.000000	0.000000
21372.371369	0.084574	0.559880	0.111590	71.022446	67.621101	136.114410	-0.703957	0.000000	4.950196	0.000000	0.000000	0.000000	0.106329	0.054174	-0.232648	0.000000	0.000000	3.000000	53.000000	0.000000
21372.374702	0.084574	0.559880	0.111590	71.022446	67.621101	136.114410	-0.703957	0.000000	4.950196	0.000000	0.000000	0.000000	0.106329	0.054174	-0.232648	0.000000	0.000000	3.000000	53.000000	0.000000
21372.378036	0.084574	0.559880	0.111590	71.022446	67.621101	136.114410	-0.703957	0.000000	4.950196	0.000000	0.000000	0.000000	0.106329	0.054174	-0.232648	0.000000	0.000000	3.000000	53.000000	0.000000
21372.381369	0.084574	0.559880	0.111590	71.027428	67.602303	136.054810	-0.684696	0.000000	4.952897	0.000000	0.000000	0.000000	0.106329	0.054174	-0.232648	0.000000	0.000000	3.000000	53.000000	0.000000
21372.384702	0.084994	0.560027	0.110711	71.027428	67.602303	136.054810	-0.684696	0.000000	4.952897	0.000000	0.000000	0.000000	0.126131	0.044158	-0.263756	0.000000	0.000000	3.000000	53.000000	0.000000
21372.388036	0.084994	0.560027	0.110711	71.027428	67.602303	136.054810	-0.684696	0.000000	4.952897	0.000000	0.000000	0.000000	0.126131	0.044158	-0.263756	0.000000	0.000000	3.000000	53.000000	0.000000
21372.391369	0.085476	0.560184	0.109701	71.019981	67.410950	135.828613	-0.684696	0.000000	4.952897	0.000000	0.000000	0.000000	0.144509	0.047159	-0.303093	0.000000	0.000000	3.000000	53.000000	0.000000
21372.394702	0.085476	0.560184	0.109701	71.019981	67.410950	135.828613	-0.684696	0.000000	4.952897	0.000000	0.000000	0.000000	0.144509	0.047159	-0.303093	0.000000	0.000000	3.000000	53.000000	0.000000
21372.398036	0.085476	0.560184	0.109701	71.019981	67.410950	135.828613	-0.684696	0.000000	4.952897	0.000000	0.000000	0.000000	0.144509	0.047159	-0.303093	0.000000	0.000000	3.000000	53.000000	0.000000
21372.401369	0.086021	0.560339	0.108580	70.985512	66.887863	135.280197	-0.656268	0.000000	4.956744	0.000000	0.000000	0.000000	0.163613	0.046386	-0.336114	0.000000	0.000000	3.000000	53.000000	0.000000
21372.404702	0.086021	0.560339	0.108580	70.985512	66.887863	135.280197	-0.656268	0.000000	4.956744	0.000000	0.000000	0.000000	0.163613	0.046386	-0.336114	0.000000	0.000000	3.000000	53.000000	0.000000
21372.408036	0.086021	0.560339	0.108580	70.985512	66.887863	135.280197	-0.656268	0.000000	4.956744	0.000000	0.000000	0.000000	0.163613	0.046386	-0.336114	0.000000	0.000000	3.000000	53.000000	0.000000
21372.411369	0.086578	0.560509	0.107374	70.915619	65.993408	134.378281	-0.638443	0.000000	4.959072	0.000000	0.000000	0.000000	0.167100	0.051216	-0.362018	0.000000	0.000000	3.000000	53.000000	0.000000
21372.414702	0.086578	0.560509	0.107374	70.915619	65.993408	134.378281	-0.638443	0.000000	4.959072	0.000000	0.000000	0.000000	0.167100	0.051216	-0.362018	0.000000	0.000000	3.000000	53.000000	0.000000
21372.418036	0.086578	0.560509	0.107374	70.915619	65.993408	134.378281	-0.638443	0.000000	4.959072	0.000000	0.000000	0.000000	0.167100	0.051216	-0.362018	0.000000	0.000000	3.000000	53.000000	0.000000
21372.421369	0.087190	0.560716	0.106189	70.812515	64.820564	133.208572	-0.620182	0.000000	4.961389	0.000000	0.000000	0.000000	0.183690	0.062150	-0.355431	0.000000	0.000000	3.000000	53.000000	0.000000
21372.424702	0.087190	0.560716	0.106189	70.812515	64.820564	133.208572	-0.620182	0.000000	4.961389	0.000000	0.000000	0.000000	0.183690	0.062150	-0.355431	0.000000	0.000000	3.000000	53.000000	0.000000
21372.428036	0.087190	0.560716	0.106189	70.812515	64.820564	133.208572	-0.620182	0.000000	4.961389	0.000000	0.000000	0.000000	0.183690	0.062150	-0.355431	0.000000	0.000000	3.000000	53.000000	0.000000
21372.431369	0.087849	0.560965	0.104967	70.684074	63.525146	131.917023	-0.598811	0.000000	4.964013	0.000000	0.000000	0.000000	0.197439	0.074610	-0.366634	0.000000	0.000000	3.000000	53.000000	0.000000
21372.434702	0.087849	0.560965	0.104967	70.684074	63.525146	131.917023	-0.598811	0.000000	4.964013	0.000000	0.000000	0.000000	0.197439	0.074610	-0.366634	0.000000	0.000000	3.000000	53.000000	0.000000
21372.438036	0.087849	0.560965	0.104967	70.684074	63.525146	131.917023	-0.598811	0.000000	4.964013	0.000000	0.000000	0.000000	0.197439	0.074610	-0.366634	0.000000	0.000000	3.000000	53.000000	0.000000
21372.441369	0.088571	0.561245	0.103825	70.536919	62.205627	130.596069	-0.574985	0.000000	4.966829	0.000000	0.000000	0.000000	0.216654	0.083944	-0.342367	0.000000	0.000000	3.000000	53.000000	0.000000
21372.444702	0.088571	0.561245	0.103825	70.536919	62.205627	130.596069	-0.574985	0.000000	4.966829	0.000000	0.000000	0.000000	0.216654	0.083944	-0.342367	0.000000	0.000000	3.000000	53.000000	0.000000
21372.448036	0.088571	0.561245	0.103825	70.536919	62.205627	130.596069	-0.574985	0.000000	4.966829	0.000000	0.000000	0.000000	0.216654	0.083944	-0.342367	0.000000	0.000000	3.000000	53.000000	0.000000
21372.451369	0.089402	0.561530	0.102703	70.387001	60.985844	129.361725	-0.547104	0.000000	4.969978	0.000000	0.000000	0.000000	0.249294	0.085537	-0.336750	0.000000	0.000000	3.000000	53.000000	0.000000
21372.454702	0.089402	0.561530	0.102703	70.387001	60.985844	129.361725	-0.547104	0.000000	4.969978	0.000000	0.000000	0.000000	0.249294	0.085537	-0.336750	0.000000	0.000000	3.000000	53.000000	0.000000
21372.458036	0.089402	0.561530	0.102703	70.387001	60.985844	129.361725	-0.547104	0.000000	4.969978	0.000000	0.000000	0.000000	0.249294	0.085537	-0.336750	0.000000	0.000000	3.000000	53.000000	0.000000
21372.461369	0.090315	0.561821	0.101603	70.242004	59.908062	128.269608	-0.513243	0.000000	4.973588	0.000000	0.000000	0.000000	0.273842	0.087133	-0.329962	0.000000	0.000000	3.000000	53.000000	0.000000
21372.464702	0.090315	0.561821	0.101603	70.242004	59.908062	128.269608	-0.513243	0.000000	4.973588	0.000000	0.000000	0.000000	0.273842	0.087133	-0.329962	0.000000	0.000000	3.000000	53.000000	0.000000
21372.468036	0.090315	0.561821	0.101603	70.242004	59.908062	128.269608	-0.513243	0.000000	4.973588	0.000000	0.000000	0.000000	0.273842	0.087133	-0.329962	0.000000	0.000000	3.000000	53.000000	0.000000
21372.471369	0.091305	0.562128	0.100504	70.106377	58.980091	127.466087	-0.474483	0.000000	4.977436	0.000000	0.000000	0.000000	0.297253	0.092355	-0.329774	0.000000	0.000000	3.000000	53.000000	0.000000
21372.474702	0.091305	0.562128	0.100504	70.106377	58.980091	127.466087	-0.474483	0.000000	4.977436	0.000000	0.000000	0.000000	0.297253	0.092355	-0.329774	0.000000	0.000000	3.000000	53.000000	0.000000
21372.478036	0.091305	0.562128	0.100504	70.106377	58.980091	127.466087	-0.474483	0.000000	4.977436	0.000000	0.000000	0.000000	0.297253	0.092355	-0.329774	0.000000	0.000000	3.000000	53.000000	0.000000
21372.481369	0.092405	0.562413	0.099267	69.983276	58.198185	127.112061	-0.430943	0.000000	4.981394	0.000000	0.000000	0.000000	0.329967	0.085453	-0.371085	0.000000	0.000000	3.000000	53.000000	0.000000
21372.484702	0.092405	0.562413	0.099267	69.983276	58.198185	127.112061	-0.430943	0.000000	4.981394	0.000000	0.000000	0.000000	0.329967	0.085453	-0.371085	0.000000	0.000000	3.000000	53.000000	0.000000
21372.488036	0.092405	0.562413	0.099267	69.983276	58.198185	127.112061	-0.430943	0.000000	4.981394	0.000000	0.000000	0.000000	0.329967	0.085453	-0.371085	0.000000	0.000000	3.000000	53.000000	0.000000
21372.491369	0.093629	0.562677	0.097988	69.897156	57.548141	127.232193	-0.379738	0.000000	4.963344	0.000000	0.000000	0.000000	0.367085	0.079227	-0.383529	0.000000	0.000000	3.000000	53.000000	0.000000
21372.494702	0.093629	0.562677	0.097988	69.897156	57.548141	127.232193	-0.379738	0.000000	4.963344	0.000000	0.000000	0.000000	0.367085	0.079227	-0.383529	0.000000	0.000000	3.000000	53.000000	0.000000
21372.498036	0.093629	0.562677	0.097988	69.897156	57.548141	127.232193	-0.379738	0.000000	4.963344	0.000000	0.000000	0.000000	0.367085	0.079227	-0.383529	0.000000	0.000000	3.000000	53.000000	0.000000
21372.501369	0.094958	0.562918	0.096570	69.869736	57.009331	127.331779	-0.318557	0.000000	4.899422	0.000000	0.000000	0.000000	0.398884	0.072193	-0.425400	0.000000	0.000000	3.000000	53.000000	0.000000
21372.504702	0.094958	0.562918	0.096570	69.869736	57.009331	127.331779	-0.318557	0.000000	4.899422	0.000000	0.000000	0.000000	0.398884	0.072193	-0.425400	0.000000	0.000000	3.000000	53.000000	0.000000
21372.508036	0.094958	0.562918	0.096570	69.869736	57.009331	127.331779	-0.318557	0.000000	4.899422	0.000000	0.000000	0.000000	0.398884	0.072193	-0.425400	0.000000	0.000000	3.000000	53.000000	0.000000
21372.511369	0.096400	0.563111	0.095055	69.916588	56.584339	127.345245	-0.252076	0.000000	4.828522	0.000000	0.000000	0.000000	0.432352	0.058032	-0.454561	0.000000	0.000000	3.000000	53.000000	0.000000
21372.514702	0.096400	0.563111	0.095055	69.916588	56.584339	127.345245	-0.252076	0.000000	4.828522	0.000000	0.000000	0.000000	0.432352	0.058032	-0.454561	0.000000	0.000000	3.000000	53.000000	0.000000
21372.518036	0.096400	0.563111	0.095055	69.916588	56.584339	127.345245	-0.252076	0.000000	4.828522	0.000000	0.000000	0.000000	0.432352	0.058032	-0.454561	0.000000	0.000000	3.000000	53.000000	0.000000
21372.521369	0.097948	0.563239	0.093426	70.025330	56.258144	127.236290	-0.180018	0.000000	4.752762	0.000000	0.000000	0.000000	0.464436	0.038221	-0.488880	0.000000	0.000000	3.000000	53.000000	0.000000
21372.524702	0.097948	0.563239	0.093426	70.025330	56.258144	127.236290	-0.180018	0.000000	4.752762	0.000000	0.000000	0.000000	0.464436	0.038221	-0.488880	0.000000	0.000000	3.000000	53.000000	0.000000
21372.528036	0.097948	0.563239	0.093426	70.025330	56.258144	127.236290	-0.180018	0.000000	4.752762	0.000000	0.000000	0.000000	0.464436	0.038221	-0.488880	0.000000	0.000000	3.000000	53.000000	0.000000
21372.531369	0.099558	0.563326	0.091744	70.180229	55.912426	127.125519	-0.102612	0.000000	4.671282	0.000000	0.000000	0.000000	0.483193	0.026248	-0.504555	0.000000	0.000000	3.000000	53.000000	0.000000
21372.534702	0.099558	0.563326	0.091744	70.180229	55.912426	127.125519	-0.102612	0.000000	4.671282	0.000000	0.000000	0.000000	0.483193	0.026248	-0.504555	0.000000	0.000000	3.000000	53.000000	0.000000
21372.538036	0.099558	0.563326	0.091744	70.180229	55.912426	127.125519	-0.102612	0.000000	4.671282	0.000000	0.000000	0.000000	0.483193	0.026248	-0.504555	0.000000	0.000000	3.000000	53.000000	0.000000
21372.541369	0.101276	0.563426	0.090112	70.360016	55.291130	126.884659	-0.022079	0.000000	4.587190	0.000000	0.000000	0.000000	0.515405	0.030064	-0.489512	0.000000	0.000000	3.000000	53.000000	0.000000
21372.544702	0.101276	0.563426	0.090112	70.360016	55.291130	126.884659	-0.022079	0.000000	4.587190	0.000000	0.000000	0.000000	0.515405	0.030064	-0.489512	0.000000	0.000000	3.000000	53.000000	0.000000
21372.548036	0.101276	0.563426	0.090112	70.360016	55.291130	126.884659	-0.022079	0.000000	4.587190	0.000000	0.000000	0.000000	0.515405	0.030064	-0.489512	0.000000	0.000000	3.000000	53.000000	0.000000
21372.551369	0.103172	0.563532	0.088477	70.543633	54.089752	125.958992	0.063821	0.000000	4.505604	0.000000	0.000000	0.000000	0.568751	0.031737	-0.490478	0.000000	0.000000	3.000000	53.000000	0.000000
21372.554702	0.103172	0.563532	0.088477	70.543633	54.089752	125.958992	0.063821	0.000000	4.505604	0.000000	0.000000	0.000000	0.568751	0.031737	-0.490478	0.000000	0.000000	3.000000	53.000000	0.000000
21372.558036	0.103172	0.563532	0.088477	70.543633	54.089752	125.958992	0.063821	0.000000	4.505604	0.000000	0.000000	0.000000	0.568751	0.031737	-0.490478	0.000000	0.000000	3.000000	53.000000	0.000000
21372.561369	0.105207	0.563689	0.086917	70.715378	52.150272	124.168022	0.158613	0.000000	4.423858	0.000000	0.000000	0.000000	0.610311	0.046946	-0.467944	0.000000	0.000000	3.000000	53.000000	0.000000
21372.564702	0.105207	0.563689	0.086917	70.715378	52.150272	124.168022	0.158613	0.000000	4.423858	0.000000	0.000000	0.000000	0.610311	0.046946	-0.467944	0.000000	0.000000	3.000000	53.000000	0.000000
21372.568036	0.105207	0.563689	0.086917	70.715378	52.150272	124.168022	0.158613	0.000000	4.423858	0.000000	0.000000	0.000000	0.610311	0.046946	-0.467944	0.000000	0.000000	3.000000	53.000000	0.000000
21372.571369	0.107439	0.563862	0.085324	70.854523	49.578613	121.747017	0.260332	0.000000	4.345867	0.000000	0.000000	0.000000	0.669663	0.052083	-0.477959	0.000000	0.000000	3.000000	53.000000	0.000000
21372.574702	0.107439	0.563862	0.085324	70.854523	49.578613	121.747017	0.260332	0.000000	4.345867	0.000000	0.000000	0.000000	0.669663	0.052083	-0.477959	0.000000	0.000000	3.000000	53.000000	0.000000
21372.578036	0.107439	0.563862	0.085324	70.854523	49.578613	121.747017	0.260332	0.000000	4.345867	0.000000	0.000000	0.000000	0.669663	0.052083	-0.477959	0.000000	0.000000	3.000000	53.000000	0.000000
21372.581369	0.109798	0.564061	0.083749	70.974724	46.581051	118.938362	0.371942	0.000000	4.266207	0.000000	0.000000	0.000000	0.707729	0.059449	-0.472647	0.000000	0.000000	3.000000	53.000000	0.000000
21372.584702	0.109798	0.564061	0.083749	70.974724	46.581051	118.938362	0.371942	0.000000	4.266207	0.000000	0.000000	0.000000	0.707729	0.059449	-0.472647	0.000000	0.000000	3.000000	53.000000	0.000000
21372.588036	0.109798	0.564061	0.083749	70.974724	46.581051	118.938362	0.371942	0.000000	4.266207	0.000000	0.000000	0.000000	0.707729	0.059449	-0.472647	0.000000	0.000000	3.000000	53.000000	0.000000
21372.591369	0.112317	0.564219	0.082092	71.073395	43.377064	115.846283	0.489897	0.000000	4.187433	0.000000	0.000000	0.000000	0.755654	0.047655	-0.496858	0.000000	0.000000	3.000000	53.000000	0.000000
21372.594702	0.112317	0.564219	0.082092	71.073395	43.377064	115.846283	0.489897	0.000000	4.187433	0.000000	0.000000	0.000000	0.755654	0.047655	-0.496858	0.000000	0.000000	3.000000	53.000000	0.000000
21372.598036	0.112317	0.564219	0.082092	71.073395	43.377064	115.846283	0.489897	0.000000	4.187433	0.000000	0.000000	0.000000	0.755654	0.047655	-0.496858	0.000000	0.000000	3.000000	53.000000	0.000000
21372.601369	0.114958	0.564354	0.080440	71.129585	40.142059	112.796570	0.615839	0.000000	4.104623	0.000000	0.000000	0.000000	0.792465	0.040431	-0.495780	0.000000	0.000000	3.000000	53.000000	0.000000
21372.604702	0.114958	0.564354	0.080440	71.129585	40.142059	112.796570	0.615839	0.000000	4.104623	0.000000	0.000000	0.000000	0.792465	0.040431	-0.495780	0.000000	0.000000	3.000000	53.000000	0.000000
21372.608036	0.114958	0.564354	0.080440	71.129585	40.142059	112.796570	0.615839	0.000000	4.104623	0.000000	0.000000	0.000000	0.792465	0.040431	-0.495780	0.000000	0.000000	3.000000	53.000000	0.000000
21372.611369	0.117683	0.564469	0.078735	71.151382	36.956551	109.916618	0.747917	0.000000	4.021993	0.000000	0.000000	0.000000	0.817545	0.034352	-0.511459	0.000000	0.000000	3.000000	53.000000	0.000000
21372.614702	0.117683	0.564469	0.078735	71.151382	36.956551	109.916618	0.747917	0.000000	4.021993	0.000000	0.000000	0.000000	0.817545	0.034352	-0.511459	0.000000	0.000000	3.000000	53.000000	0.000000
21372.618036	0.117683	0.564469	0.078735	71.151382	36.956551	109.916618	0.747917	0.000000	4.021993	0.000000	0.000000	0.000000	0.817545	0.034352	-0.511459	0.000000	0.000000	3.000000	53.000000	0.000000
21372.621369	0.120564	0.564567	0.077063	71.145767	33.825031	107.282990	0.884174	0.000000	3.936750	0.000000	0.000000	0.000000	0.864052	0.029500	-0.501737	0.000000	0.000000	3.000000	53.000000	0.000000
21372.624702	0.120564	0.564567	0.077063	71.145767	33.825031	107.282990	0.884174	0.000000	3.936750	0.000000	0.000000	0.000000	0.864052	0.029500	-0.501737	0.000000	0.000000	3.000000	53.000000	0.000000
21372.628036	0.120564	0.564567	0.077063	71.145767	33.825031	107.282990	0.884174	0.000000	3.936750	0.000000	0.000000	0.000000	0.864052	0.029500	-0.501737	0.000000	0.000000	3.000000	53.000000	0.000000
21372.631369	0.123615	0.564642	0.075376	71.117737	30.699617	104.666199	1.028182	0.000000	3.853127	0.000000	0.000000	0.000000	0.915487	0.022481	-0.505854	0.000000	0.000000	3.000000	53.000000	0.000000
21372.634702	0.123615	0.564642	0.075376	71.117737	30.699617	104.666199	1.028182	0.000000	3.853127	0.000000	0.000000	0.000000	0.915487	0.022481	-0.505854	0.000000	0.000000	3.000000	53.000000	0.000000
21372.638036	0.123615	0.564642	0.075376	71.117737	30.699617	104.666199	1.028182	0.000000	3.853127	0.000000	0.000000	0.000000	0.915487	0.022481	-0.505854	0.000000	0.000000	3.000000	53.000000	0.000000
21372.641369	0.126854	0.564739	0.073743	71.057686	27.537985	102.057281	1.180764	0.000000	3.768818	0.000000	0.000000	0.000000	0.971642	0.029063	-0.489877	0.000000	0.000000	3.000000	53.000000	0.000000
21372.644702	0.126854	0.564739	0.073743	71.057686	27.537985	102.057281	1.180764	0.000000	3.768818	0.000000	0.000000	0.000000	0.971642	0.029063	-0.489877	0.000000	0.000000	3.000000	53.000000	0.000000
21372.648036	0.126854	0.564739	0.073743	71.057686	27.537985	102.057281	1.180764	0.000000	3.768818	0.000000	0.000000	0.000000	0.971642	0.029063	-0.489877	0.000000	0.000000	3.000000	53.000000	0.000000
21372.651369	0.130191	0.564836	0.072229	70.955498	24.332523	99.287560	1.342704	0.000000	3.687172	0.000000	0.000000	0.000000	1.001006	0.029083	-0.454436	0.000000	0.000000	3.000000	53.000000	0.000000
21372.654702	0.130191	0.564836	0.072229	70.955498	24.332523	99.287560	1.342704	0.000000	3.687172	0.000000	0.000000	0.000000	1.001006	0.029083	-0.454436	0.000000	0.000000	3.000000	53.000000	0.000000
21372.658036	0.130191	0.564836	0.072229	70.955498	24.332523	99.287560	1.342704	0.000000	3.687172	0.000000	0.000000	0.000000	1.001006	0.029083	-0.454436	0.000000	0.000000	3.000000	53.000000	0.000000
21372.661369	0.133599	0.564914	0.070821	70.799622	21.105675	96.151672	1.509538	0.000000	3.611433	0.000000	0.000000	0.000000	1.022353	0.023592	-0.422423	0.000000	0.000000	3.000000	53.000000	0.000000
21372.664702	0.133599	0.564914	0.070821	70.799622	21.105675	96.151672	1.509538	0.000000	3.611433	0.000000	0.000000	0.000000	1.022353	0.023592	-0.422423	0.000000	0.000000	3.000000	53.000000	0.000000
21372.668036	0.133599	0.564914	0.070821	70.799622	21.105675	96.151672	1.509538	0.000000	3.611433	0.000000	0.000000	0.000000	1.022353	0.023592	-0.422423	0.000000	0.000000	3.000000	53.000000	0.000000
21372.671369	0.137034	0.564994	0.069547	70.575348	18.038805	93.164017	1.679930	0.000000	3.541029	0.000000	0.000000	0.000000	1.030643	0.023810	-0.382115	0.000000	0.000000	3.000000	53.000000	0.000000
21372.674702	0.137034	0.564994	0.069547	70.575348	18.038805	93.164017	1.679930	0.000000	3.541029	0.000000	0.000000	0.000000	1.030643	0.023810	-0.382115	0.000000	0.000000	3.000000	53.000000	0.000000
21372.678036	0.137034	0.564994	0.069547	70.575348	18.038805	93.164017	1.679930	0.000000	3.541029	0.000000	0.000000	0.000000	1.030643	0.023810	-0.382115	0.000000	0.000000	3.000000	53.000000	0.000000
21372.681369	0.140532	0.565029	0.068324	70.292206	15.230102	90.583138	1.851704	0.000000	3.477344	0.000000	0.000000	0.000000	1.049231	0.010539	-0.366853	0.000000	0.000000	3.000000	53.000000	0.000000
21372.684702	0.140532	0.565029	0.068324	70.292206	15.230102	90.583138	1.851704	0.000000	3.477344	0.000000	0.000000	0.000000	1.049231	0.010539	-0.366853	0.000000	0.000000	3.000000	53.000000	0.000000
21372.688036	0.140532	0.565029	0.068324	70.292206	15.230102	90.583138	1.851704	0.000000	3.477344	0.000000	0.000000	0.000000	1.049231	0.010539	-0.366853	0.000000	0.000000	3.000000	53.000000	0.000000
21372.691369	0.144019	0.564990	0.067177	70.009369	12.714721	88.555954	2.026576	0.000000	3.416202	0.000000	0.000000	0.000000	1.046269	-0.011584	-0.344124	0.000000	0.000000	3.000000	53.000000	0.000000
21372.694702	0.144019	0.564990	0.067177	70.009369	12.714721	88.555954	2.026576	0.000000	3.416202	0.000000	0.000000	0.000000	1.046269	-0.011584	-0.344124	0.000000	0.000000	3.000000	53.000000	0.000000
21372.698036	0.144019	0.564990	0.067177	70.009369	12.714721	88.555954	2.026576	0.000000	3.416202	0.000000	0.000000	0.000000	1.046269	-0.011584	-0.344124	0.000000	0.000000	3.000000	53.000000	0.000000
21372.701369	0.147495	0.564937	0.066094	69.791451	10.405423	86.969017	2.200953	0.000000	3.358847	0.000000	0.000000	0.000000	1.042916	-0.015854	-0.324764	0.000000	0.000000	3.000000	53.000000	0.000000
21372.704702	0.147495	0.564937	0.066094	69.791451	10.405423	86.969017	2.200953	0.000000	3.358847	0.000000	0.000000	0.000000	1.042916	-0.015854	-0.324764	0.000000	0.000000	3.000000	53.000000	0.000000
21372.708036	0.147495	0.564937	0.066094	69.791451	10.405423	86.969017	2.200953	0.000000	3.358847	0.000000	0.000000	0.000000	1.042916	-0.015854	-0.324764	0.000000	0.000000	3.000000	53.000000	0.000000
21372.711369	0.151054	0.564803	0.065022	69.676872	8.220984	85.545311	2.374773	0.000000	3.304720	0.000000	0.000000	0.000000	1.067534	-0.040258	-0.321815	0.000000	0.000000	3.000000	53.000000	0.000000
21372.714702	0.151054	0.564803	0.065022	69.676872	8.220984	85.545311	2.374773	0.000000	3.304720	0.000000	0.000000	0.000000	1.067534	-0.040258	-0.321815	0.000000	0.000000	3.000000	53.000000	0.000000
21372.718036	0.151054	0.564803	0.065022	69.676872	8.220984	85.545311	2.374773	0.000000	3.304720	0.000000	0.000000	0.000000	1.067534	-0.040258	-0.321815	0.000000	0.000000	3.000000	53.000000	0.000000
21372.721369	0.154678	0.564655	0.063990	69.589066	6.163838	83.960358	2.552695	0.000000	3.251084	0.000000	0.000000	0.000000	1.087194	-0.044556	-0.309379	0.000000	0.000000	3.000000	53.000000	0.000000
21372.724702	0.154678	0.564655	0.063990	69.589066	6.163838	83.960358	2.552695	0.000000	3.251084	0.000000	0.000000	0.000000	1.087194	-0.044556	-0.309379	0.000000	0.000000	3.000000	53.000000	0.000000
21372.728036	0.154678	0.564655	0.063990	69.589066	6.163838	83.960358	2.552695	0.000000	3.251084	0.000000	0.000000	0.000000	1.087194	-0.044556	-0.309379	0.000000	0.000000	3.000000	53.000000	0.000000
21372.731369	0.158263	0.564488	0.063095	69.496086	4.222290	82.055008	2.733893	0.000000	3.199521	0.000000	0.000000	0.000000	1.075535	-0.049856	-0.268491	0.000000	0.000000	3.000000	53.000000	0.000000
21372.734702	0.158263	0.564488	0.063095	69.496086	4.222290	82.055008	2.733893	0.000000	3.199521	0.000000	0.000000	0.000000	1.075535	-0.049856	-0.268491	0.000000	0.000000	3.000000	53.000000	0.000000
21372.738036	0.158263	0.564488	0.063095	69.496086	4.222290	82.055008	2.733893	0.000000	3.199521	0.000000	0.000000	0.000000	1.075535	-0.049856	-0.268491	0.000000	0.000000	3.000000	53.000000	0.000000
21372.741369	0.161607	0.564345	0.062372	69.396263	2.454341	80.474327	2.913149	0.000000	3.154773	0.000000	0.000000	0.000000	1.003075	-0.042959	-0.217086	0.000000	0.000000	3.000000	53.000000	0.000000
21372.744702	0.161607	0.564345	0.062372	69.396263	2.454341	80.474327	2.913149	0.000000	3.154773	0.000000	0.000000	0.000000	1.003075	-0.042959	-0.217086	0.000000	0.000000	3.000000	53.000000	0.000000
21372.748036	0.161607	0.564345	0.062372	69.396263	2.454341	80.474327	2.913149	0.000000	3.154773	0.000000	0.000000	0.000000	1.003075	-0.042959	-0.217086	0.000000	0.000000	3.000000	53.000000	0.000000
21372.751369	0.164728	0.564251	0.061877	69.294975	0.998368	79.512192	3.080328	0.000000	3.118592	0.000000	0.000000	0.000000	0.936567	-0.028243	-0.148449	0.000000	0.000000	3.000000	53.000000	0.000000
21372.754702	0.164728	0.564251	0.061877	69.294975	0.998368	79.512192	3.080328	0.000000	3.118592	0.000000	0.000000	0.000000	0.936567	-0.028243	-0.148449	0.000000	0.000000	3.000000	53.000000	0.000000
21372.758036	0.164728	0.564251	0.061877	69.294975	0.998368	79.512192	3.080328	0.000000	3.118592	0.000000	0.000000	0.000000	0.936567	-0.028243	-0.148449	0.000000	0.000000	3.000000	53.000000	0.000000
21372.761369	0.167647	0.564169	0.061575	69.201157	-0.080773	78.895309	3.236422	0.000000	3.093850	0.000000	0.000000	0.000000	0.875434	-0.024782	-0.090502	0.000000	0.000000	3.000000	53.000000	0.000000
21372.764702	0.167647	0.564169	0.061575	69.201157	-0.080773	78.895309	3.236422	0.000000	3.093850	0.000000	0.000000	0.000000	0.875434	-0.024782	-0.090502	0.000000	0.000000	3.000000	53.000000	0.000000
21372.768036	0.167647	0.564169	0.061575	69.201157	-0.080773	78.895309	3.236422	0.000000	3.093850	0.000000	0.000000	0.000000	0.875434	-0.024782	-0.090502	0.000000	0.000000	3.000000	53.000000	0.000000
21372.771369	0.170393	0.564116	0.061478	69.170631	-0.772061	78.485107	3.382328	0.000000	3.078766	0.000000	0.000000	0.000000	0.823939	-0.015782	-0.029297	0.000000	0.000000	3.000000	53.000000	0.000000
21372.774702	0.170393	0.564116	0.061478	69.170631	-0.772061	78.485107	3.382328	0.000000	3.078766	0.000000	0.000000	0.000000	0.823939	-0.015782	-0.029297	0.000000	0.000000	3.000000	53.000000	0.000000
21372.778036	0.170393	0.564116	0.061478	69.170631	-0.772061	78.485107	3.382328	0.000000	3.078766	0.000000	0.000000	0.000000	0.823939	-0.015782	-0.029297	0.000000	0.000000	3.000000	53.000000	0.000000
21372.781369	0.172879	0.564067	0.061559	69.245552	-1.128066	78.440491	3.519651	0.000000	3.073884	0.000000	0.000000	0.000000	0.745647	-0.014751	0.024274	0.000000	0.000000	3.000000	53.000000	0.000000
21372.784702	0.172879	0.564067	0.061559	69.245552	-1.128066	78.440491	3.519651	0.000000	3.073884	0.000000	0.000000	0.000000	0.745647	-0.014751	0.024274	0.000000	0.000000	3.000000	53.000000	0.000000
21372.788036	0.172879	0.564067	0.061559	69.245552	-1.128066	78.440491	3.519651	0.000000	3.073884	0.000000	0.000000	0.000000	0.745647	-0.014751	0.024274	0.000000	0.000000	3.000000	53.000000	0.000000
21372.791369	0.175011	0.564039	0.061871	69.429482	-1.288059	78.533470	3.643925	0.000000	3.077929	0.000000	0.000000	0.000000	0.639662	-0.008166	0.093584	0.000000	0.000000	3.000000	53.000000	0.000000
21372.794702	0.175011	0.564039	0.061871	69.429482	-1.288059	78.533470	3.643925	0.000000	3.077929	0.000000	0.000000	0.000000	0.639662	-0.008166	0.093584	0.000000	0.000000	3.000000	53.000000	0.000000
21372.798036	0.175011	0.564039	0.061871	69.429482	-1.288059	78.533470	3.643925	0.000000	3.077929	0.000000	0.000000	0.000000	0.639662	-0.008166	0.093584	0.000000	0.000000	3.000000	53.000000	0.000000
21372.801369	0.176818	0.564083	0.062419	69.643745	-1.448375	78.563583	3.750535	0.000000	3.093527	0.000000	0.000000	0.000000	0.542194	0.012988	0.164639	0.000000	0.000000	3.000000	53.000000	0.000000
21372.804702	0.176818	0.564083	0.062419	69.643745	-1.448375	78.563583	3.750535	0.000000	3.093527	0.000000	0.000000	0.000000	0.542194	0.012988	0.164639	0.000000	0.000000	3.000000	53.000000	0.000000
21372.808036	0.176818	0.564083	0.062419	69.643745	-1.448375	78.563583	3.750535	0.000000	3.093527	0.000000	0.000000	0.000000	0.542194	0.012988	0.164639	0.000000	0.000000	3.000000	53.000000	0.000000
21372.811369	0.178261	0.564110	0.063175	69.856346	-1.521667	78.690956	3.840901	0.000000	3.120966	0.000000	0.000000	0.000000	0.432974	0.008228	0.226802	0.000000	0.000000	3.000000	53.000000	0.000000
21372.814702	0.178261	0.564110	0.063175	69.856346	-1.521667	78.690956	3.840901	0.000000	3.120966	0.000000	0.000000	0.000000	0.432974	0.008228	0.226802	0.000000	0.000000	3.000000	53.000000	0.000000
21372.818036	0.178261	0.564110	0.063175	69.856346	-1.521667	78.690956	3.840901	0.000000	3.120966	0.000000	0.000000	0.000000	0.432974	0.008228	0.226802	0.000000	0.000000	3.000000	53.000000	0.000000
21372.821369	0.179416	0.564155	0.064044	70.091286	-1.321913	79.130646	3.890574	0.000000	3.140611	0.000000	0.000000	0.000000	0.346531	0.013552	0.260649	0.000000	0.000000	3.000000	53.000000	0.000000
21372.824702	0.179416	0.564155	0.064044	70.091286	-1.321913	79.130646	3.890574	0.000000	3.140611	0.000000	0.000000	0.000000	0.346531	0.013552	0.260649	0.000000	0.000000	3.000000	53.000000	0.000000
21372.828036	0.179416	0.564155	0.064044	70.091286	-1.321913	79.130646	3.890574	0.000000	3.140611	0.000000	0.000000	0.000000	0.346531	0.013552	0.260649	0.000000	0.000000	3.000000	53.000000	0.000000
21372.831369	0.180335	0.564158	0.065022	70.358841	-0.757513	80.108719	3.892097	0.000000	3.138723	0.000000	0.000000	0.000000	0.275672	0.000749	0.293233	0.000000	0.000000	3.000000	53.000000	0.000000
21372.834702	0.180335	0.564158	0.065022	70.358841	-0.757513	80.108719	3.892097	0.000000	3.138723	0.000000	0.000000	0.000000	0.275672	0.000749	0.293233	0.000000	0.000000	3.000000	53.000000	0.000000
21372.838036	0.180335	0.564158	0.065022	70.358841	-0.757513	80.108719	3.892097	0.000000	3.138723	0.000000	0.000000	0.000000	0.275672	0.000749	0.293233	0.000000	0.000000	3.000000	53.000000	0.000000
21372.841369	0.181126	0.564140	0.066024	70.660736	0.263011	81.768387	3.886502	0.000000	3.145648	0.000000	0.000000	0.000000	0.237304	-0.005294	0.300692	0.000000	0.000000	3.000000	53.000000	0.000000
21372.844702	0.181126	0.564140	0.066024	70.660736	0.263011	81.768387	3.886502	0.000000	3.145648	0.000000	0.000000	0.000000	0.237304	-0.005294	0.300692	0.000000	0.000000	3.000000	53.000000	0.000000
21372.848036	0.181126	0.564140	0.066024	70.660736	0.263011	81.768387	3.886502	0.000000	3.145648	0.000000	0.000000	0.000000	0.237304	-0.005294	0.300692	0.000000	0.000000	3.000000	53.000000	0.000000
21372.851369	0.181714	0.564102	0.067078	70.971878	1.666793	83.999626	3.878024	0.000000	3.156095	0.000000	0.000000	0.000000	0.176322	-0.011335	0.316100	0.000000	0.000000	3.000000	53.000000	0.000000
21372.854702	0.181714	0.564102	0.067078	70.971878	1.666793	83.999626	3.878024	0.000000	3.156095	0.000000	0.000000	0.000000	0.176322	-0.011335	0.316100	0.000000	0.000000	3.000000	53.000000	0.000000
21372.858036	0.181714	0.564102	0.067078	70.971878	1.666793	83.999626	3.878024	0.000000	3.156095	0.000000	0.000000	0.000000	0.176322	-0.011335	0.316100	0.000000	0.000000	3.000000	53.000000	0.000000
21372.861369	0.181978	0.564078	0.068323	71.248650	3.295586	86.556496	3.864667	0.000000	3.172436	0.000000	0.000000	0.000000	0.079250	-0.007304	0.373752	0.000000	0.000000	3.000000	53.000000	0.000000
21372.864702	0.181978	0.564078	0.068323	71.248650	3.295586	86.556496	3.864667	0.000000	3.172436	0.000000	0.000000	0.000000	0.079250	-0.007304	0.373752	0.000000	0.000000	3.000000	53.000000	0.000000
21372.868036	0.181978	0.564078	0.068323	71.248650	3.295586	86.556496	3.864667	0.000000	3.172436	0.000000	0.000000	0.000000	0.079250	-0.007304	0.373752	0.000000	0.000000	3.000000	53.000000	0.000000
21372.871369	0.181995	0.564102	0.069664	71.459923	5.052758	89.284035	3.840916	0.000000	3.201150	0.000000	0.000000	0.000000	0.004893	0.007059	0.402276	0.000000	0.000000	3.000000	53.000000	0.000000
21372.874702	0.181995	0.564102	0.069664	71.459923	5.052758	89.284035	3.840916	0.000000	3.201150	0.000000	0.000000	0.000000	0.004893	0.007059	0.402276	0.000000	0.000000	3.000000	53.000000	0.000000
21372.878036	0.181995	0.564102	0.069664	71.459923	5.052758	89.284035	3.840916	0.000000	3.201150	0.000000	0.000000	0.000000	0.004893	0.007059	0.402276	0.000000	0.000000	3.000000	53.000000	0.000000
21372.881369	0.181758	0.564124	0.071090	71.601349	6.867292	91.863480	3.810408	0.000000	3.237405	0.000000	0.000000	0.000000	-0.071074	0.006661	0.427821	0.000000	0.000000	3.000000	53.000000	0.000000
21372.884702	0.181758	0.564124	0.071090	71.601349	6.867292	91.863480	3.810408	0.000000	3.237405	0.000000	0.000000	0.000000	-0.071074	0.006661	0.427821	0.000000	0.000000	3.000000	53.000000	0.000000
21372.888036	0.181758	0.564124	0.071090	71.601349	6.867292	91.863480	3.810408	0.000000	3.237405	0.000000	0.000000	0.000000	-0.071074	0.006661	0.427821	0.000000	0.000000	3.000000	53.000000	0.000000
21372.891369	0.181389	0.564175	0.072553	71.699013	8.720657	93.428291	3.773100	0.000000	3.280810	0.000000	0.000000	0.000000	-0.110486	0.015464	0.438691	0.000000	0.000000	3.000000	53.000000	0.000000
21372.894702	0.181389	0.564175	0.072553	71.699013	8.720657	93.428291	3.773100	0.000000	3.280810	0.000000	0.000000	0.000000	-0.110486	0.015464	0.438691	0.000000	0.000000	3.000000	53.000000	0.000000
21372.898036	0.181389	0.564175	0.072553	71.699013	8.720657	93.428291	3.773100	0.000000	3.280810	0.000000	0.000000	0.000000	-0.110486	0.015464	0.438691	0.000000	0.000000	3.000000	53.000000	0.000000
21372.901369	0.181001	0.564169	0.073967	71.774033	10.673285	94.675476	3.732338	0.000000	3.327110	0.000000	0.000000	0.000000	-0.116529	-0.001963	0.424418	0.000000	0.000000	3.000000	53.000000	0.000000
21372.904702	0.181001	0.564169	0.073967	71.774033	10.673285	94.675476	3.732338	0.000000	3.327110	0.000000	0.000000	0.000000	-0.116529	-0.001963	0.424418	0.000000	0.000000	3.000000	53.000000	0.000000
21372.908036	0.181001	0.564169	0.073967	71.774033	10.673285	94.675476	3.732338	0.000000	3.327110	0.000000	0.000000	0.000000	-0.116529	-0.001963	0.424418	0.000000	0.000000	3.000000	53.000000	0.000000
21372.911369	0.180500	0.564173	0.075394	71.829880	12.861762	96.804390	3.692198	0.000000	3.371598	0.000000	0.000000	0.000000	-0.150266	0.001194	0.428021	0.000000	0.000000	3.000000	53.000000	0.000000
21372.914702	0.180500	0.564173	0.075394	71.829880	12.861762	96.804390	3.692198	0.000000	3.371598	0.000000	0.000000	0.000000	-0.150266	0.001194	0.428021	0.000000	0.000000	3.000000	53.000000	0.000000
21372.918036	0.180500	0.564173	0.075394	71.829880	12.861762	96.804390	3.692198	0.000000	3.371598	0.000000	0.000000	0.000000	-0.150266	0.001194	0.428021	0.000000	0.000000	3.000000	53.000000	0.000000
21372.921369	0.179921	0.564130	0.076770	71.858040	15.224936	99.523857	3.649373	0.000000	3.417906	0.000000	0.000000	0.000000	-0.173648	-0.012766	0.412607	0.000000	0.000000	3.000000	53.000000	0.000000
21372.924702	0.179921	0.564130	0.076770	71.858040	15.224936	99.523857	3.649373	0.000000	3.417906	0.000000	0.000000	0.000000	-0.173648	-0.012766	0.412607	0.000000	0.000000	3.000000	53.000000	0.000000
21372.928036	0.179921	0.564130	0.076770	71.858040	15.224936	99.523857	3.649373	0.000000	3.417906	0.000000	0.000000	0.000000	-0.173648	-0.012766	0.412607	0.000000	0.000000	3.000000	53.000000	0.000000
21372.931369	0.179427	0.564079	0.078073	71.841225	17.625141	102.050438	3.605918	0.000000	3.463720	0.000000	0.000000	0.000000	-0.148203	-0.015306	0.391056	0.000000	0.000000	3.000000	53.000000	0.000000
21372.934702	0.179427	0.564079	0.078073	71.841225	17.625141	102.050438	3.605918	0.000000	3.463720	0.000000	0.000000	0.000000	-0.148203	-0.015306	0.391056	0.000000	0.000000	3.000000	53.000000	0.000000
21372.938036	0.179427	0.564079	0.078073	71.841225	17.625141	102.050438	3.605918	0.000000	3.463720	0.000000	0.000000	0.000000	-0.148203	-0.015306	0.391056	0.000000	0.000000	3.000000	53.000000	0.000000
21372.941369	0.178970	0.563989	0.079328	71.782417	19.950886	104.068779	3.565799	0.000000	3.505007	0.000000	0.000000	0.000000	-0.137185	-0.027063	0.376359	0.000000	0.000000	3.000000	53.000000	0.000000
21372.944702	0.178970	0.563989	0.079328	71.782417	19.950886	104.068779	3.565799	0.000000	3.505007	0.000000	0.000000	0.000000	-0.137185	-0.027063	0.376359	0.000000	0.000000	3.000000	53.000000	0.000000
21372.948036	0.178970	0.563989	0.079328	71.782417	19.950886	104.068779	3.565799	0.000000	3.505007	0.000000	0.000000	0.000000	-0.137185	-0.027063	0.376359	0.000000	0.000000	3.000000	53.000000	0.000000
21372.951369	0.178526	0.563940	0.080546	71.679794	22.083597	105.978111	3.527536	0.000000	3.543513	0.000000	0.000000	0.000000	-0.133244	-0.014602	0.365536	0.000000	0.000000	3.000000	53.000000	0.000000
21372.954702	0.178526	0.563940	0.080546	71.679794	22.083597	105.978111	3.527536	0.000000	3.543513	0.000000	0.000000	0.000000	-0.133244	-0.014602	0.365536	0.000000	0.000000	3.000000	53.000000	0.000000
21372.958036	0.178526	0.563940	0.080546	71.679794	22.083597	105.978111	3.527536	0.000000	3.543513	0.000000	0.000000	0.000000	-0.133244	-0.014602	0.365536	0.000000	0.000000	3.000000	53.000000	0.000000
21372.961369	0.178022	0.563872	0.081765	71.553581	23.918507	107.790840	3.490350	0.000000	3.580148	0.000000	0.000000	0.000000	-0.151150	-0.020592	0.365666	0.000000	0.000000	3.000000	53.000000	0.000000
21372.964702	0.178022	0.563872	0.081765	71.553581	23.918507	107.790840	3.490350	0.000000	3.580148	0.000000	0.000000	0.000000	-0.151150	-0.020592	0.365666	0.000000	0.000000	3.000000	53.000000	0.000000
21372.968036	0.178022	0.563872	0.081765	71.553581	23.918507	107.790840	3.490350	0.000000	3.580148	0.000000	0.000000	0.000000	-0.151150	-0.020592	0.365666	0.000000	0.000000	3.000000	53.000000	0.000000
21372.971369	0.177477	0.563795	0.082955	71.420311	25.398346	109.113762	3.451767	0.000000	3.617362	0.000000	0.000000	0.000000	-0.163480	-0.023064	0.356978	0.000000	0.000000	3.000000	53.000000	0.000000
21372.974702	0.177477	0.563795	0.082955	71.420311	25.398346	109.113762	3.451767	0.000000	3.617362	0.000000	0.000000	0.000000	-0.163480	-0.023064	0.356978	0.000000	0.000000	3.000000	53.000000	0.000000
21372.978036	0.177477	0.563795	0.082955	71.420311	25.398346	109.113762	3.451767	0.000000	3.617362	0.000000	0.000000	0.000000	-0.163480	-0.023064	0.356978	0.000000	0.000000	3.000000	53.000000	0.000000
21372.981369	0.176963	0.563691	0.084075	71.286324	26.633339	109.902084	3.412826	0.000000	3.654123	0.000000	0.000000	0.000000	-0.154179	-0.031235	0.336139	0.000000	0.000000	3.000000	53.000000	0.000000
21372.984702	0.176963	0.563691	0.084075	71.286324	26.633339	109.902084	3.412826	0.000000	3.654123	0.000000	0.000000	0.000000	-0.154179	-0.031235	0.336139	0.000000	0.000000	3.000000	53.000000	0.000000
21372.988036	0.176963	0.563691	0.084075	71.286324	26.633339	109.902084	3.412826	0.000000	3.654123	0.000000	0.000000	0.000000	-0.154179	-0.031235	0.336139	0.000000	0.000000	3.000000	53.000000	0.000000
21372.991369	0.176516	0.563598	0.085149	71.154068	27.737236	110.588089	3.376096	0.000000	3.688085	0.000000	0.000000	0.000000	-0.133993	-0.027901	0.322012	0.000000	0.000000	3.000000	53.000000	0.000000
21372.994702	0.176516	0.563598	0.085149	71.154068	27.737236	110.588089	3.376096	0.000000	3.688085	0.000000	0.000000	0.000000	-0.133993	-0.027901	0.322012	0.000000	0.000000	3.000000	53.000000	0.000000
21372.998036	0.176516	0.563598	0.085149	71.154068	27.737236	110.588089	3.376096	0.000000	3.688085	0.000000	0.000000	0.000000	-0.133993	-0.027901	0.322012	0.000000	0.000000	3.000000	53.000000	0.000000
21373.001369	0.176107	0.563497	0.086168	71.011139	28.782093	111.507164	3.341990	0.000000	3.719020	0.000000	0.000000	0.000000	-0.122858	-0.030310	0.305877	0.000000	0.000000	3.000000	53.000000	0.000000
21373.004702	0.176107	0.563497	0.086168	71.011139	28.782093	111.507164	3.341990	0.000000	3.719020	0.000000	0.000000	0.000000	-0.122858	-0.030310	0.305877	0.000000	0.000000	3.000000	53.000000	0.000000
21373.008036	0.176107	0.563497	0.086168	71.011139	28.782093	111.507164	3.341990	0.000000	3.719020	0.000000	0.000000	0.000000	-0.122858	-0.030310	0.305877	0.000000	0.000000	3.000000	53.000000	0.000000
21373.011369	0.176107	0.563497	0.086168	70.872192	29.743193	112.535301	3.309968	0.000000	3.747548	0.000000	0.000000	0.000000	-0.122858	-0.030310	0.305877	0.000000	0.000000	3.000000	53.000000	0.000000
21373.014702	0.175837	0.563419	0.087095	70.872192	29.743193	112.535301	3.309968	0.000000	3.747548	0.000000	0.000000	0.000000	-0.081115	-0.023292	0.278121	0.000000	0.000000	3.000000	53.000000	0.000000
21373.018036	0.175837	0.563419	0.087095	70.872192	29.743193	112.535301	3.309968	0.000000	3.747548	0.000000	0.000000	0.000000	-0.081115	-0.023292	0.278121	0.000000	0.000000	3.000000	53.000000	0.000000
21373.021369	0.175647	0.563360	0.088012	70.740944	30.489496	113.276787	3.309968	0.000000	3.747548	0.000000	0.000000	0.000000	-0.056891	-0.017773	0.275000	0.000000	0.000000	3.000000	53.000000	0.000000
21373.024702	0.175647	0.563360	0.088012	70.740944	30.489496	113.276787	3.309968	0.000000	3.747548	0.000000	0.000000	0.000000	-0.056891	-0.017773	0.275000	0.000000	0.000000	3.000000	53.000000	0.000000
21373.028036	0.175647	0.563360	0.088012	70.740944	30.489496	113.276787	3.309968	0.000000	3.747548	0.000000	0.000000	0.000000	-0.056891	-0.017773	0.275000	0.000000	0.000000	3.000000	53.000000	0.000000
21373.031369	0.175647	0.563360	0.088012	70.642639	30.876171	113.479332	3.259120	0.000000	3.791852	0.000000	0.000000	0.000000	-0.056891	-0.017773	0.275000	0.000000	0.000000	3.000000	53.000000	0.000000
21373.034702	0.175473	0.563343	0.088893	70.642639	30.876171	113.479332	3.259120	0.000000	3.791852	0.000000	0.000000	0.000000	-0.052123	-0.004906	0.264434	0.000000	0.000000	3.000000	53.000000	0.000000
21373.038036	0.175473	0.563343	0.088893	70.642639	30.876171	113.479332	3.259120	0.000000	3.791852	0.000000	0.000000	0.000000	-0.052123	-0.004906	0.264434	0.000000	0.000000	3.000000	53.000000	0.000000
21373.041369	0.175314	0.563353	0.089826	70.581543	30.877468	113.227966	3.259120	0.000000	3.791852	0.000000	0.000000	0.000000	-0.047624	0.002740	0.279629	0.000000	0.000000	3.000000	53.000000	0.000000
21373.044702	0.175314	0.563353	0.089826	70.581543	30.877468	113.227966	3.259120	0.000000	3.791852	0.000000	0.000000	0.000000	-0.047624	0.002740	0.279629	0.000000	0.000000	3.000000	53.000000	0.000000
21373.048036	0.175314	0.563353	0.089826	70.581543	30.877468	113.227966	3.259120	0.000000	3.791852	0.000000	0.000000	0.000000	-0.047624	0.002740	0.279629	0.000000	0.000000	3.000000	53.000000	0.000000
21373.051369	0.175314	0.563353	0.089826	70.520576	30.796534	113.065735	3.212481	0.000000	3.831444	0.000000	0.000000	0.000000	-0.047624	0.002740	0.279629	0.000000	0.000000	3.000000	53.000000	0.000000
21373.054702	0.175188	0.563431	0.090774	70.520576	30.796534	113.065735	3.212481	0.000000	3.831444	0.000000	0.000000	0.000000	-0.037895	0.023552	0.284415	0.000000	0.000000	3.000000	53.000000	0.000000
21373.058036	0.175188	0.563431	0.090774	70.520576	30.796534	113.065735	3.212481	0.000000	3.831444	0.000000	0.000000	0.000000	-0.037895	0.023552	0.284415	0.000000	0.000000	3.000000	53.000000	0.000000
21373.061369	0.175160	0.563555	0.091762	70.453476	30.720051	112.971336	3.212481	0.000000	3.831444	0.000000	0.000000	0.000000	-0.008551	0.037063	0.296622	0.000000	0.000000	3.000000	53.000000	0.000000
21373.064702	0.175160	0.563555	0.091762	70.453476	30.720051	112.971336	3.212481	0.000000	3.831444	0.000000	0.000000	0.000000	-0.008551	0.037063	0.296622	0.000000	0.000000	3.000000	53.000000	0.000000
21373.068036	0.175160	0.563555	0.091762	70.453476	30.720051	112.971336	3.212481	0.000000	3.831444	0.000000	0.000000	0.000000	-0.008551	0.037063	0.296622	0.000000	0.000000	3.000000	53.000000	0.000000
21373.071369	0.175164	0.563748	0.092767	70.374184	30.638702	112.844948	3.168241	0.000000	3.868107	0.000000	0.000000	0.000000	0.001237	0.057929	0.301326	0.000000	0.000000	3.000000	53.000000	0.000000
21373.074702	0.175164	0.563748	0.092767	70.374184	30.638702	112.844948	3.168241	0.000000	3.868107	0.000000	0.000000	0.000000	0.001237	0.057929	0.301326	0.000000	0.000000	3.000000	53.000000	0.000000
21373.078036	0.175164	0.563748	0.092767	70.374184	30.638702	112.844948	3.168241	0.000000	3.868107	0.000000	0.000000	0.000000	0.001237	0.057929	0.301326	0.000000	0.000000	3.000000	53.000000	0.000000
21373.081369	0.175163	0.563955	0.093850	70.288757	30.551144	112.746742	3.147681	0.000000	3.884856	0.000000	0.000000	0.000000	-0.000176	0.062066	0.325056	0.000000	0.000000	3.000000	53.000000	0.000000
21373.084702	0.175163	0.563955	0.093850	70.288757	30.551144	112.746742	3.147681	0.000000	3.884856	0.000000	0.000000	0.000000	-0.000176	0.062066	0.325056	0.000000	0.000000	3.000000	53.000000	0.000000
21373.088036	0.175163	0.563955	0.093850	70.288757	30.551144	112.746742	3.147681	0.000000	3.884856	0.000000	0.000000	0.000000	-0.000176	0.062066	0.325056	0.000000	0.000000	3.000000	53.000000	0.000000
21373.091369	0.175226	0.564251	0.094956	70.230469	30.502310	112.718811	3.125576	0.000000	3.902662	0.000000	0.000000	0.000000	0.018868	0.088879	0.331681	0.000000	0.000000	3.000000	53.000000	0.000000
21373.094702	0.175226	0.564251	0.094956	70.230469	30.502310	112.718811	3.125576	0.000000	3.902662	0.000000	0.000000	0.000000	0.018868	0.088879	0.331681	0.000000	0.000000	3.000000	53.000000	0.000000
21373.098036	0.175226	0.564251	0.094956	70.230469	30.502310	112.718811	3.125576	0.000000	3.902662	0.000000	0.000000	0.000000	0.018868	0.088879	0.331681	0.000000	0.000000	3.000000	53.000000	0.000000
21373.101369	0.175304	0.564509	0.096022	70.324768	30.611942	112.837952	3.104849	0.000000	3.919173	0.000000	0.000000	0.000000	0.023436	0.077316	0.319744	0.000000	0.000000	3.000000	53.000000	0.000000
21373.104702	0.175304	0.564509	0.096022	70.324768	30.611942	112.837952	3.104849	0.000000	3.919173	0.000000	0.000000	0.000000	0.023436	0.077316	0.319744	0.000000	0.000000	3.000000	53.000000	0.000000
21373.108036	0.175304	0.564509	0.096022	70.324768	30.611942	112.837952	3.104849	0.000000	3.919173	0.000000	0.000000	0.000000	0.023436	0.077316	0.319744	0.000000	0.000000	3.000000	53.000000	0.000000
21373.111369	0.175392	0.564773	0.097122	70.584015	30.899626	113.124725	3.085522	0.000000	3.934407	0.000000	0.000000	0.000000	0.026434	0.079373	0.330112	0.000000	0.000000	3.000000	53.000000	0.000000
21373.114702	0.175392	0.564773	0.097122	70.584015	30.899626	113.124725	3.085522	0.000000	3.934407	0.000000	0.000000	0.000000	0.026434	0.079373	0.330112	0.000000	0.000000	3.000000	53.000000	0.000000
21373.118036	0.175392	0.564773	0.097122	70.584015	30.899626	113.124725	3.085522	0.000000	3.934407	0.000000	0.000000	0.000000	0.026434	0.079373	0.330112	0.000000	0.000000	3.000000	53.000000	0.000000
21373.121369	0.175506	0.565071	0.098308	70.899765	31.260899	113.480927	3.065973	0.000000	3.949659	0.000000	0.000000	0.000000	0.034214	0.089335	0.355647	0.000000	0.000000	3.000000	53.000000	0.000000
21373.124702	0.175506	0.565071	0.098308	70.899765	31.260899	113.480927	3.065973	0.000000	3.949659	0.000000	0.000000	0.000000	0.034214	0.089335	0.355647	0.000000	0.000000	3.000000	53.000000	0.000000
21373.128036	0.175506	0.565071	0.098308	70.899765	31.260899	113.480927	3.065973	0.000000	3.949659	0.000000	0.000000	0.000000	0.034214	0.089335	0.355647	0.000000	0.000000	3.000000	53.000000	0.000000
21373.131369	0.175562	0.565383	0.099588	71.196938	31.609449	113.832642	3.045641	0.000000	3.965359	0.000000	0.000000	0.000000	0.016711	0.093493	0.384070	0.000000	0.000000	3.000000	53.000000	0.000000
21373.134702	0.175562	0.565383	0.099588	71.196938	31.609449	113.832642	3.045641	0.000000	3.965359	0.000000	0.000000	0.000000	0.016711	0.093493	0.384070	0.000000	0.000000	3.000000	53.000000	0.000000
21373.138036	0.175562	0.565383	0.099588	71.196938	31.609449	113.832642	3.045641	0.000000	3.965359	0.000000	0.000000	0.000000	0.016711	0.093493	0.384070	0.000000	0.000000	3.000000	53.000000	0.000000
21373.141369	0.175592	0.565696	0.100975	71.452629	31.920818	114.143745	3.022253	0.000000	3.983213	0.000000	0.000000	0.000000	0.008877	0.093887	0.416094	0.000000	0.000000	3.000000	53.000000	0.000000
21373.144702	0.175592	0.565696	0.100975	71.452629	31.920818	114.143745	3.022253	0.000000	3.983213	0.000000	0.000000	0.000000	0.008877	0.093887	0.416094	0.000000	0.000000	3.000000	53.000000	0.000000
21373.148036	0.175592	0.565696	0.100975	71.452629	31.920818	114.143745	3.022253	0.000000	3.983213	0.000000	0.000000	0.000000	0.008877	0.093887	0.416094	0.000000	0.000000	3.000000	53.000000	0.000000
21373.151369	0.175697	0.566074	0.102423	71.672218	32.206074	114.423637	2.996460	0.000000	4.002653	0.000000	0.000000	0.000000	0.031635	0.113426	0.434597	0.000000	0.000000	3.000000	53.000000	0.000000
21373.154702	0.175697	0.566074	0.102423	71.672218	32.206074	114.423637	2.996460	0.000000	4.002653	0.000000	0.000000	0.000000	0.031635	0.113426	0.434597	0.000000	0.000000	3.000000	53.000000	0.000000
21373.158036	0.175697	0.566074	0.102423	71.672218	32.206074	114.423637	2.996460	0.000000	4.002653	0.000000	0.000000	0.000000	0.031635	0.113426	0.434597	0.000000	0.000000	3.000000	53.000000	0.000000
21373.161369	0.175840	0.566460	0.103997	71.837540	32.466099	114.639862	2.971772	0.000000	4.021016	0.000000	0.000000	0.000000	0.042845	0.115891	0.471987	0.000000	0.000000	3.000000	53.000000	0.000000
21373.164702	0.175840	0.566460	0.103997	71.837540	32.466099	114.639862	2.971772	0.000000	4.021016	0.000000	0.000000	0.000000	0.042845	0.115891	0.471987	0.000000	0.000000	3.000000	53.000000	0.000000
21373.168036	0.175840	0.566460	0.103997	71.837540	32.466099	114.639862	2.971772	0.000000	4.021016	0.000000	0.000000	0.000000	0.042845	0.115891	0.471987	0.000000	0.000000	3.000000	53.000000	0.000000
21373.171369	0.176033	0.566880	0.105645	71.966263	32.723835	114.872032	2.946087	0.000000	4.039872	0.000000	0.000000	0.000000	0.058086	0.125869	0.494342	0.000000	0.000000	3.000000	53.000000	0.000000
21373.174702	0.176033	0.566880	0.105645	71.966263	32.723835	114.872032	2.946087	0.000000	4.039872	0.000000	0.000000	0.000000	0.058086	0.125869	0.494342	0.000000	0.000000	3.000000	53.000000	0.000000
21373.178036	0.176033	0.566880	0.105645	71.966263	32.723835	114.872032	2.946087	0.000000	4.039872	0.000000	0.000000	0.000000	0.058086	0.125869	0.494342	0.000000	0.000000	3.000000	53.000000	0.000000
21373.181369	0.176333	0.567300	0.107355	72.079849	32.975128	115.124207	2.920750	0.000000	4.058228	0.000000	0.000000	0.000000	0.089908	0.126180	0.513222	0.000000	0.000000	3.000000	53.000000	0.000000
21373.184702	0.176333	0.567300	0.107355	72.079849	32.975128	115.124207	2.920750	0.000000	4.058228	0.000000	0.000000	0.000000	0.089908	0.126180	0.513222	0.000000	0.000000	3.000000	53.000000	0.000000
21373.188036	0.176333	0.567300	0.107355	72.079849	32.975128	115.124207	2.920750	0.000000	4.058228	0.000000	0.000000	0.000000	0.089908	0.126180	0.513222	0.000000	0.000000	3.000000	53.000000	0.000000
21373.191369	0.176670	0.567695	0.109095	72.259102	33.267384	115.411331	2.897408	0.000000	4.074926	0.000000	0.000000	0.000000	0.101075	0.118478	0.521943	0.000000	0.000000	3.000000	53.000000	0.000000
21373.194702	0.176670	0.567695	0.109095	72.259102	33.267384	115.411331	2.897408	0.000000	4.074926	0.000000	0.000000	0.000000	0.101075	0.118478	0.521943	0.000000	0.000000	3.000000	53.000000	0.000000
21373.198036	0.176670	0.567695	0.109095	72.259102	33.267384	115.411331	2.897408	0.000000	4.074926	0.000000	0.000000	0.000000	0.101075	0.118478	0.521943	0.000000	0.000000	3.000000	53.000000	0.000000
21373.201369	0.177002	0.568037	0.110822	72.571175	33.739334	115.864120	2.874946	0.000000	4.090805	0.000000	0.000000	0.000000	0.099527	0.102700	0.518169	0.000000	0.000000	3.000000	53.000000	0.000000
21373.204702	0.177002	0.568037	0.110822	72.571175	33.739334	115.864120	2.874946	0.000000	4.090805	0.000000	0.000000	0.000000	0.099527	0.102700	0.518169	0.000000	0.000000	3.000000	53.000000	0.000000
21373.208036	0.177002	0.568037	0.110822	72.571175	33.739334	115.864120	2.874946	0.000000	4.090805	0.000000	0.000000	0.000000	0.099527	0.102700	0.518169	0.000000	0.000000	3.000000	53.000000	0.000000
21373.211369	0.177404	0.568340	0.112590	72.938782	34.311413	116.412994	2.853027	0.000000	4.106122	0.000000	0.000000	0.000000	0.120780	0.090937	0.530438	0.000000	0.000000	3.000000	53.000000	0.000000
21373.214702	0.177404	0.568340	0.112590	72.938782	34.311413	116.412994	2.853027	0.000000	4.106122	0.000000	0.000000	0.000000	0.120780	0.090937	0.530438	0.000000	0.000000	3.000000	53.000000	0.000000
21373.218036	0.177404	0.568340	0.112590	72.938782	34.311413	116.412994	2.853027	0.000000	4.106122	0.000000	0.000000	0.000000	0.120780	0.090937	0.530438	0.000000	0.000000	3.000000	53.000000	0.000000
21373.221369	0.177782	0.568662	0.114378	73.303436	34.904541	116.983208	2.832608	0.000000	4.120234	0.000000	0.000000	0.000000	0.113379	0.096525	0.536197	0.000000	0.000000	3.000000	53.000000	0.000000
21373.224702	0.177782	0.568662	0.114378	73.303436	34.904541	116.983208	2.832608	0.000000	4.120234	0.000000	0.000000	0.000000	0.113379	0.096525	0.536197	0.000000	0.000000	3.000000	53.000000	0.000000
21373.228036	0.177782	0.568662	0.114378	73.303436	34.904541	116.983208	2.832608	0.000000	4.120234	0.000000	0.000000	0.000000	0.113379	0.096525	0.536197	0.000000	0.000000	3.000000	53.000000	0.000000
21373.231369	0.178171	0.568957	0.116202	73.633812	35.472683	117.530075	2.811687	0.000000	4.134540	0.000000	0.000000	0.000000	0.116480	0.088478	0.547250	0.000000	0.000000	3.000000	53.000000	0.000000
21373.234702	0.178171	0.568957	0.116202	73.633812	35.472683	117.530075	2.811687	0.000000	4.134540	0.000000	0.000000	0.000000	0.116480	0.088478	0.547250	0.000000	0.000000	3.000000	53.000000	0.000000
21373.238036	0.178171	0.568957	0.116202	73.633812	35.472683	117.530075	2.811687	0.000000	4.134540	0.000000	0.000000	0.000000	0.116480	0.088478	0.547250	0.000000	0.000000	3.000000	53.000000	0.000000
21373.241369	0.178597	0.569225	0.118054	73.922020	36.006935	118.041779	2.790846	0.000000	4.148636	0.000000	0.000000	0.000000	0.127758	0.080293	0.555690	0.000000	0.000000	3.000000	53.000000	0.000000
21373.244702	0.178597	0.569225	0.118054	73.922020	36.006935	118.041779	2.790846	0.000000	4.148636	0.000000	0.000000	0.000000	0.127758	0.080293	0.555690	0.000000	0.000000	3.000000	53.000000	0.000000
21373.248036	0.178597	0.569225	0.118054	73.922020	36.006935	118.041779	2.790846	0.000000	4.148636	0.000000	0.000000	0.000000	0.127758	0.080293	0.555690	0.000000	0.000000	3.000000	53.000000	0.000000
21373.251369	0.179109	0.569478	0.119897	74.172440	36.501083	118.512543	2.770906	0.000000	4.161980	0.000000	0.000000	0.000000	0.153621	0.075939	0.552858	0.000000	0.000000	3.000000	53.000000	0.000000
21373.254702	0.179109	0.569478	0.119897	74.172440	36.501083	118.512543	2.770906	0.000000	4.161980	0.000000	0.000000	0.000000	0.153621	0.075939	0.552858	0.000000	0.000000	3.000000	53.000000	0.000000
21373.258036	0.179109	0.569478	0.119897	74.172440	36.501083	118.512543	2.770906	0.000000	4.161980	0.000000	0.000000	0.000000	0.153621	0.075939	0.552858	0.000000	0.000000	3.000000	53.000000	0.000000
21373.261369	0.179653	0.569716	0.121747	74.390610	36.951412	118.935081	2.753641	0.000000	4.173423	0.000000	0.000000	0.000000	0.163227	0.071518	0.555035	0.000000	0.000000	3.000000	53.000000	0.000000
21373.264702	0.179653	0.569716	0.121747	74.390610	36.951412	118.935081	2.753641	0.000000	4.173423	0.000000	0.000000	0.000000	0.163227	0.071518	0.555035	0.000000	0.000000	3.000000	53.000000	0.000000
21373.268036	0.179653	0.569716	0.121747	74.390610	36.951412	118.935081	2.753641	0.000000	4.173423	0.000000	0.000000	0.000000	0.163227	0.071518	0.555035	0.000000	0.000000	3.000000	53.000000	0.000000
21373.271369	0.180186	0.569913	0.123564	74.573418	37.348774	119.307167	2.737420	0.000000	4.184080	0.000000	0.000000	0.000000	0.160072	0.059025	0.545056	0.000000	0.000000	3.000000	53.000000	0.000000
21373.274702	0.180186	0.569913	0.123564	74.573418	37.348774	119.307167	2.737420	0.000000	4.184080	0.000000	0.000000	0.000000	0.160072	0.059025	0.545056	0.000000	0.000000	3.000000	53.000000	0.000000
21373.278036	0.180186	0.569913	0.123564	74.573418	37.348774	119.307167	2.737420	0.000000	4.184080	0.000000	0.000000	0.000000	0.160072	0.059025	0.545056	0.000000	0.000000	3.000000	53.000000	0.000000
21373.281369	0.180720	0.570075	0.125382	74.721107	37.688747	119.624413	2.721829	0.000000	4.194240	0.000000	0.000000	0.000000	0.160151	0.048504	0.545496	0.000000	0.000000	3.000000	53.000000	0.000000
21373.284702	0.180720	0.570075	0.125382	74.721107	37.688747	119.624413	2.721829	0.000000	4.194240	0.000000	0.000000	0.000000	0.160151	0.048504	0.545496	0.000000	0.000000	3.000000	53.000000	0.000000
21373.288036	0.180720	0.570075	0.125382	74.721107	37.688747	119.624413	2.721829	0.000000	4.194240	0.000000	0.000000	0.000000	0.160151	0.048504	0.545496	0.000000	0.000000	3.000000	53.000000	0.000000
21373.291369	0.181184	0.570174	0.127171	74.832779	37.958252	119.879616	2.706566	0.000000	4.204105	0.000000	0.000000	0.000000	0.139060	0.029856	0.536515	0.000000	0.000000	3.000000	53.000000	0.000000
21373.294702	0.181184	0.570174	0.127171	74.832779	37.958252	119.879616	2.706566	0.000000	4.204105	0.000000	0.000000	0.000000	0.139060	0.029856	0.536515	0.000000	0.000000	3.000000	53.000000	0.000000
21373.298036	0.181184	0.570174	0.127171	74.832779	37.958252	119.879616	2.706566	0.000000	4.204105	0.000000	0.000000	0.000000	0.139060	0.029856	0.536515	0.000000	0.000000	3.000000	53.000000	0.000000
21373.301369	0.181639	0.570285	0.128935	74.902405	38.147476	120.057968	2.690431	0.000000	4.214449	0.000000	0.000000	0.000000	0.136652	0.033209	0.529268	0.000000	0.000000	3.000000	53.000000	0.000000
21373.304702	0.181639	0.570285	0.128935	74.902405	38.147476	120.057968	2.690431	0.000000	4.214449	0.000000	0.000000	0.000000	0.136652	0.033209	0.529268	0.000000	0.000000	3.000000	53.000000	0.000000
21373.308036	0.181639	0.570285	0.128935	74.902405	38.147476	120.057968	2.690431	0.000000	4.214449	0.000000	0.000000	0.000000	0.136652	0.033209	0.529268	0.000000	0.000000	3.000000	53.000000	0.000000
21373.311369	0.182073	0.570347	0.130633	74.927414	38.290947	120.200470	2.674799	0.000000	4.224387	0.000000	0.000000	0.000000	0.130305	0.018570	0.509309	0.000000	0.000000	3.000000	53.000000	0.000000
21373.314702	0.182073	0.570347	0.130633	74.927414	38.290947	120.200470	2.674799	0.000000	4.224387	0.000000	0.000000	0.000000	0.130305	0.018570	0.509309	0.000000	0.000000	3.000000	53.000000	0.000000
21373.318036	0.182073	0.570347	0.130633	74.927414	38.290947	120.200470	2.674799	0.000000	4.224387	0.000000	0.000000	0.000000	0.130305	0.018570	0.509309	0.000000	0.000000	3.000000	53.000000	0.000000
21373.321369	0.182552	0.570400	0.132275	74.914314	38.440723	120.364685	2.659963	0.000000	4.233745	0.000000	0.000000	0.000000	0.143426	0.015922	0.492762	0.000000	0.000000	3.000000	53.000000	0.000000
21373.324702	0.182552	0.570400	0.132275	74.914314	38.440723	120.364685	2.659963	0.000000	4.233745	0.000000	0.000000	0.000000	0.143426	0.015922	0.492762	0.000000	0.000000	3.000000	53.000000	0.000000
21373.328036	0.182552	0.570400	0.132275	74.914314	38.440723	120.364685	2.659963	0.000000	4.233745	0.000000	0.000000	0.000000	0.143426	0.015922	0.492762	0.000000	0.000000	3.000000	53.000000	0.000000
21373.331369	0.183013	0.570424	0.133866	74.838844	38.616665	120.592484	2.647217	0.000000	4.241727	0.000000	0.000000	0.000000	0.138569	0.007295	0.477232	0.000000	0.000000	3.000000	53.000000	0.000000
21373.334702	0.183013	0.570424	0.133866	74.838844	38.616665	120.592484	2.647217	0.000000	4.241727	0.000000	0.000000	0.000000	0.138569	0.007295	0.477232	0.000000	0.000000	3.000000	53.000000	0.000000
21373.338036	0.183013	0.570424	0.133866	74.838844	38.616665	120.592484	2.647217	0.000000	4.241727	0.000000	0.000000	0.000000	0.138569	0.007295	0.477232	0.000000	0.000000	3.000000	53.000000	0.000000
21373.341369	0.183530	0.570447	0.135436	74.706573	38.764748	120.803566	2.635078	0.000000	4.249279	0.000000	0.000000	0.000000	0.155082	0.006664	0.470988	0.000000	0.000000	3.000000	53.000000	0.000000
21373.344702	0.183530	0.570447	0.135436	74.706573	38.764748	120.803566	2.635078	0.000000	4.249279	0.000000	0.000000	0.000000	0.155082	0.006664	0.470988	0.000000	0.000000	3.000000	53.000000	0.000000
21373.348036	0.183530	0.570447	0.135436	74.706573	38.764748	120.803566	2.635078	0.000000	4.249279	0.000000	0.000000	0.000000	0.155082	0.006664	0.470988	0.000000	0.000000	3.000000	53.000000	0.000000
21373.351369	0.184032	0.570440	0.136954	74.567467	38.889400	120.998276	2.624707	0.000000	4.255692	0.000000	0.000000	0.000000	0.150354	-0.001983	0.455563	0.000000	0.000000	3.000000	53.000000	0.000000
21373.354702	0.184032	0.570440	0.136954	74.567467	38.889400	120.998276	2.624707	0.000000	4.255692	0.000000	0.000000	0.000000	0.150354	-0.001983	0.455563	0.000000	0.000000	3.000000	53.000000	0.000000
21373.358036	0.184032	0.570440	0.136954	74.567467	38.889400	120.998276	2.624707	0.000000	4.255692	0.000000	0.000000	0.000000	0.150354	-0.001983	0.455563	0.000000	0.000000	3.000000	53.000000	0.000000
21373.361369	0.184467	0.570391	0.138459	74.443588	38.922237	121.085907	2.614885	0.000000	4.261734	0.000000	0.000000	0.000000	0.130534	-0.014756	0.451450	0.000000	0.000000	3.000000	53.000000	0.000000
21373.364702	0.184467	0.570391	0.138459	74.443588	38.922237	121.085907	2.614885	0.000000	4.261734	0.000000	0.000000	0.000000	0.130534	-0.014756	0.451450	0.000000	0.000000	3.000000	53.000000	0.000000
21373.368036	0.184467	0.570391	0.138459	74.443588	38.922237	121.085907	2.614885	0.000000	4.261734	0.000000	0.000000	0.000000	0.130534	-0.014756	0.451450	0.000000	0.000000	3.000000	53.000000	0.000000
21373.371369	0.184862	0.570333	0.139936	74.345634	38.818653	120.985886	2.603942	0.000000	4.268429	0.000000	0.000000	0.000000	0.118561	-0.017344	0.443031	0.000000	0.000000	3.000000	53.000000	0.000000
21373.374702	0.184862	0.570333	0.139936	74.345634	38.818653	120.985886	2.603942	0.000000	4.268429	0.000000	0.000000	0.000000	0.118561	-0.017344	0.443031	0.000000	0.000000	3.000000	53.000000	0.000000
21373.378036	0.184862	0.570333	0.139936	74.345634	38.818653	120.985886	2.603942	0.000000	4.268429	0.000000	0.000000	0.000000	0.118561	-0.017344	0.443031	0.000000	0.000000	3.000000	53.000000	0.000000
21373.381369	0.185184	0.570246	0.141380	74.255554	38.704468	120.852287	2.592673	0.000000	4.275283	0.000000	0.000000	0.000000	0.096733	-0.025982	0.433161	0.000000	0.000000	3.000000	53.000000	0.000000
21373.384702	0.185184	0.570246	0.141380	74.255554	38.704468	120.852287	2.592673	0.000000	4.275283	0.000000	0.000000	0.000000	0.096733	-0.025982	0.433161	0.000000	0.000000	3.000000	53.000000	0.000000
21373.388036	0.185184	0.570246	0.141380	74.255554	38.704468	120.852287	2.592673	0.000000	4.275283	0.000000	0.000000	0.000000	0.096733	-0.025982	0.433161	0.000000	0.000000	3.000000	53.000000	0.000000
21373.391369	0.185507	0.570123	0.142827	74.155922	38.685276	120.783905	2.580412	0.000000	4.282695	0.000000	0.000000	0.000000	0.096862	-0.036896	0.434145	0.000000	0.000000	3.000000	53.000000	0.000000
21373.394702	0.185507	0.570123	0.142827	74.155922	38.685276	120.783905	2.580412	0.000000	4.282695	0.000000	0.000000	0.000000	0.096862	-0.036896	0.434145	0.000000	0.000000	3.000000	53.000000	0.000000
21373.398036	0.185507	0.570123	0.142827	74.155922	38.685276	120.783905	2.580412	0.000000	4.282695	0.000000	0.000000	0.000000	0.096862	-0.036896	0.434145	0.000000	0.000000	3.000000	53.000000	0.000000
21373.401369	0.185826	0.569979	0.144162	74.038452	38.855503	120.892067	2.568302	0.000000	4.289968	0.000000	0.000000	0.000000	0.095666	-0.043275	0.400473	0.000000	0.000000	3.000000	53.000000	0.000000
21373.404702	0.185826	0.569979	0.144162	74.038452	38.855503	120.892067	2.568302	0.000000	4.289968	0.000000	0.000000	0.000000	0.095666	-0.043275	0.400473	0.000000	0.000000	3.000000	53.000000	0.000000
21373.408036	0.185826	0.569979	0.144162	74.038452	38.855503	120.892067	2.568302	0.000000	4.289968	0.000000	0.000000	0.000000	0.095666	-0.043275	0.400473	0.000000	0.000000	3.000000	53.000000	0.000000
21373.411369	0.186168	0.569813	0.145472	73.898972	39.215591	121.228348	2.557757	0.000000	4.296263	0.000000	0.000000	0.000000	0.102636	-0.049971	0.392991	0.000000	0.000000	3.000000	53.000000	0.000000
21373.414702	0.186168	0.569813	0.145472	73.898972	39.215591	121.228348	2.557757	0.000000	4.296263	0.000000	0.000000	0.000000	0.102636	-0.049971	0.392991	0.000000	0.000000	3.000000	53.000000	0.000000
21373.418036	0.186168	0.569813	0.145472	73.898972	39.215591	121.228348	2.557757	0.000000	4.296263	0.000000	0.000000	0.000000	0.102636	-0.049971	0.392991	0.000000	0.000000	3.000000	53.000000	0.000000
21373.421369	0.186427	0.569611	0.146717	73.762909	39.694477	121.770584	2.548193	0.000000	4.301943	0.000000	0.000000	0.000000	0.077661	-0.060472	0.373396	0.000000	0.000000	3.000000	53.000000	0.000000
21373.424702	0.186427	0.569611	0.146717	73.762909	39.694477	121.770584	2.548193	0.000000	4.301943	0.000000	0.000000	0.000000	0.077661	-0.060472	0.373396	0.000000	0.000000	3.000000	53.000000	0.000000
21373.428036	0.186427	0.569611	0.146717	73.762909	39.694477	121.770584	2.548193	0.000000	4.301943	0.000000	0.000000	0.000000	0.077661	-0.060472	0.373396	0.000000	0.000000	3.000000	53.000000	0.000000
21373.431369	0.186625	0.569389	0.147868	73.658722	40.190895	122.376556	2.537787	0.000000	4.308090	0.000000	0.000000	0.000000	0.059438	-0.066630	0.345393	0.000000	0.000000	3.000000	53.000000	0.000000
21373.434702	0.186625	0.569389	0.147868	73.658722	40.190895	122.376556	2.537787	0.000000	4.308090	0.000000	0.000000	0.000000	0.059438	-0.066630	0.345393	0.000000	0.000000	3.000000	53.000000	0.000000
21373.438036	0.186625	0.569389	0.147868	73.658722	40.190895	122.376556	2.537787	0.000000	4.308090	0.000000	0.000000	0.000000	0.059438	-0.066630	0.345393	0.000000	0.000000	3.000000	53.000000	0.000000
21373.441369	0.186705	0.569146	0.148944	73.614143	40.674828	122.954880	2.527381	0.000000	4.314203	0.000000	0.000000	0.000000	0.023964	-0.072733	0.322852	0.000000	0.000000	3.000000	53.000000	0.000000
21373.444702	0.186705	0.569146	0.148944	73.614143	40.674828	122.954880	2.527381	0.000000	4.314203	0.000000	0.000000	0.000000	0.023964	-0.072733	0.322852	0.000000	0.000000	3.000000	53.000000	0.000000
21373.448036	0.186705	0.569146	0.148944	73.614143	40.674828	122.954880	2.527381	0.000000	4.314203	0.000000	0.000000	0.000000	0.023964	-0.072733	0.322852	0.000000	0.000000	3.000000	53.000000	0.000000
21373.451369	0.186697	0.568849	0.149943	73.593933	41.106236	123.424904	2.515480	0.000000	4.321153	0.000000	0.000000	0.000000	-0.002391	-0.089127	0.299523	0.000000	0.000000	3.000000	53.000000	0.000000
21373.454702	0.186697	0.568849	0.149943	73.593933	41.106236	123.424904	2.515480	0.000000	4.321153	0.000000	0.000000	0.000000	-0.002391	-0.089127	0.299523	0.000000	0.000000	3.000000	53.000000	0.000000
21373.458036	0.186697	0.568849	0.149943	73.593933	41.106236	123.424904	2.515480	0.000000	4.321153	0.000000	0.000000	0.000000	-0.002391	-0.089127	0.299523	0.000000	0.000000	3.000000	53.000000	0.000000
21373.461369	0.186697	0.568849	0.149943	73.558784	41.611687	123.913391	2.502766	0.000000	4.328529	0.000000	0.000000	0.000000	-0.002391	-0.089127	0.299523	0.000000	0.000000	3.000000	53.000000	0.000000
21373.464702	0.186624	0.568512	0.150835	73.558784	41.611687	123.913391	2.502766	0.000000	4.328529	0.000000	0.000000	0.000000	-0.021903	-0.101190	0.267756	0.000000	0.000000	3.000000	53.000000	0.000000
21373.468036	0.186624	0.568512	0.150835	73.558784	41.611687	123.913391	2.502766	0.000000	4.328529	0.000000	0.000000	0.000000	-0.021903	-0.101190	0.267756	0.000000	0.000000	3.000000	53.000000	0.000000
21373.471369	0.186503	0.568163	0.151574	73.492912	42.218876	124.454247	2.502766	0.000000	4.328529	0.000000	0.000000	0.000000	-0.036290	-0.104571	0.221681	0.000000	0.000000	3.000000	53.000000	0.000000
21373.474702	0.186503	0.568163	0.151574	73.492912	42.218876	124.454247	2.502766	0.000000	4.328529	0.000000	0.000000	0.000000	-0.036290	-0.104571	0.221681	0.000000	0.000000	3.000000	53.000000	0.000000
21373.478036	0.186503	0.568163	0.151574	73.492912	42.218876	124.454247	2.502766	0.000000	4.328529	0.000000	0.000000	0.000000	-0.036290	-0.104571	0.221681	0.000000	0.000000	3.000000	53.000000	0.000000
21373.481369	0.186503	0.568163	0.151574	73.377449	42.870377	125.081337	2.478306	0.000000	4.342580	0.000000	0.000000	0.000000	-0.036290	-0.104571	0.221681	0.000000	0.000000	3.000000	53.000000	0.000000
21373.484702	0.186318	0.567775	0.152208	73.377449	42.870377	125.081337	2.478306	0.000000	4.342580	0.000000	0.000000	0.000000	-0.055664	-0.116437	0.190078	0.000000	0.000000	3.000000	53.000000	0.000000
21373.488036	0.186318	0.567775	0.152208	73.377449	42.870377	125.081337	2.478306	0.000000	4.342580	0.000000	0.000000	0.000000	-0.055664	-0.116437	0.190078	0.000000	0.000000	3.000000	53.000000	0.000000
21373.491369	0.186122	0.567418	0.152707	73.239838	43.590553	125.871086	2.478306	0.000000	4.342580	0.000000	0.000000	0.000000	-0.058675	-0.107294	0.149738	0.000000	0.000000	3.000000	53.000000	0.000000
21373.494702	0.186122	0.567418	0.152707	73.239838	43.590553	125.871086	2.478306	0.000000	4.342580	0.000000	0.000000	0.000000	-0.058675	-0.107294	0.149738	0.000000	0.000000	3.000000	53.000000	0.000000
21373.498036	0.186122	0.567418	0.152707	73.239838	43.590553	125.871086	2.478306	0.000000	4.342580	0.000000	0.000000	0.000000	-0.058675	-0.107294	0.149738	0.000000	0.000000	3.000000	53.000000	0.000000
21373.501369	0.185879	0.567050	0.153053	73.108528	44.301857	126.681473	2.456168	0.000000	4.355139	0.000000	0.000000	0.000000	-0.072786	-0.110308	0.103857	0.000000	0.000000	3.000000	53.000000	0.000000
21373.504702	0.185879	0.567050	0.153053	73.108528	44.301857	126.681473	2.456168	0.000000	4.355139	0.000000	0.000000	0.000000	-0.072786	-0.110308	0.103857	0.000000	0.000000	3.000000	53.000000	0.000000
21373.508036	0.185879	0.567050	0.153053	73.108528	44.301857	126.681473	2.456168	0.000000	4.355139	0.000000	0.000000	0.000000	-0.072786	-0.110308	0.103857	0.000000	0.000000	3.000000	53.000000	0.000000
21373.511369	0.185497	0.566740	0.153356	73.011971	44.847908	127.316643	2.446698	0.000000	4.360466	0.000000	0.000000	0.000000	-0.114798	-0.093070	0.090936	0.000000	0.000000	3.000000	53.000000	0.000000
21373.514702	0.185497	0.566740	0.153356	73.011971	44.847908	127.316643	2.446698	0.000000	4.360466	0.000000	0.000000	0.000000	-0.114798	-0.093070	0.090936	0.000000	0.000000	3.000000	53.000000	0.000000
21373.518036	0.185497	0.566740	0.153356	73.011971	44.847908	127.316643	2.446698	0.000000	4.360466	0.000000	0.000000	0.000000	-0.114798	-0.093070	0.090936	0.000000	0.000000	3.000000	53.000000	0.000000
21373.521369	0.185497	0.566740	0.153356	72.963486	45.145931	127.681892	2.434717	0.000000	4.367167	0.000000	0.000000	0.000000	-0.114798	-0.093070	0.090936	0.000000	0.000000	3.000000	53.000000	0.000000
21373.524702	0.184995	0.566446	0.153580	72.963486	45.145931	127.681892	2.434717	0.000000	4.367167	0.000000	0.000000	0.000000	-0.150595	-0.087998	0.067058	0.000000	0.000000	3.000000	53.000000	0.000000
21373.528036	0.184995	0.566446	0.153580	72.963486	45.145931	127.681892	2.434717	0.000000	4.367167	0.000000	0.000000	0.000000	-0.150595	-0.087998	0.067058	0.000000	0.000000	3.000000	53.000000	0.000000
21373.531369	0.184355	0.566176	0.153765	72.962204	45.248611	127.788673	2.434717	0.000000	4.367167	0.000000	0.000000	0.000000	-0.192034	-0.081119	0.055718	0.000000	0.000000	3.000000	53.000000	0.000000
21373.534702	0.184355	0.566176	0.153765	72.962204	45.248611	127.788673	2.434717	0.000000	4.367167	0.000000	0.000000	0.000000	-0.192034	-0.081119	0.055718	0.000000	0.000000	3.000000	53.000000	0.000000
21373.538036	0.184355	0.566176	0.153765	72.962204	45.248611	127.788673	2.434717	0.000000	4.367167	0.000000	0.000000	0.000000	-0.192034	-0.081119	0.055718	0.000000	0.000000	3.000000	53.000000	0.000000
21373.541369	0.184355	0.566176	0.153765	72.977966	45.285271	127.674133	2.404859	0.000000	4.383680	0.000000	0.000000	0.000000	-0.192034	-0.081119	0.055718	0.000000	0.000000	3.000000	53.000000	0.000000
21373.544702	0.183600	0.565943	0.153885	72.977966	45.285271	127.674133	2.404859	0.000000	4.383680	0.000000	0.000000	0.000000	-0.226484	-0.069865	0.035787	0.000000	0.000000	3.000000	53.000000	0.000000
21373.548036	0.183600	0.565943	0.153885	72.977966	45.285271	127.674133	2.404859	0.000000	4.383680	0.000000	0.000000	0.000000	-0.226484	-0.069865	0.035787	0.000000	0.000000	3.000000	53.000000	0.000000
21373.551369	0.182761	0.565713	0.153934	72.975540	45.429821	127.629570	2.404859	0.000000	4.383680	0.000000	0.000000	0.000000	-0.251640	-0.069069	0.014829	0.000000	0.000000	3.000000	53.000000	0.000000
21373.554702	0.182761	0.565713	0.153934	72.975540	45.429821	127.629570	2.404859	0.000000	4.383680	0.000000	0.000000	0.000000	-0.251640	-0.069069	0.014829	0.000000	0.000000	3.000000	53.000000	0.000000
21373.558036	0.182761	0.565713	0.153934	72.975540	45.429821	127.629570	2.404859	0.000000	4.383680	0.000000	0.000000	0.000000	-0.251640	-0.069069	0.014829	0.000000	0.000000	3.000000	53.000000	0.000000
21373.561369	0.182761	0.565713	0.153934	72.934227	45.775539	127.913475	2.367690	0.000000	4.403867	0.000000	0.000000	0.000000	-0.251640	-0.069069	0.014829	0.000000	0.000000	3.000000	53.000000	0.000000
21373.564702	0.181887	0.565480	0.153862	72.934227	45.775539	127.913475	2.367690	0.000000	4.403867	0.000000	0.000000	0.000000	-0.262285	-0.069995	-0.021450	0.000000	0.000000	3.000000	53.000000	0.000000
21373.568036	0.181887	0.565480	0.153862	72.934227	45.775539	127.913475	2.367690	0.000000	4.403867	0.000000	0.000000	0.000000	-0.262285	-0.069995	-0.021450	0.000000	0.000000	3.000000	53.000000	0.000000
21373.571369	0.180913	0.565257	0.153667	72.880165	46.234257	128.357529	2.367690	0.000000	4.403867	0.000000	0.000000	0.000000	-0.291944	-0.066621	-0.058540	0.000000	0.000000	3.000000	53.000000	0.000000
21373.574702	0.180913	0.565257	0.153667	72.880165	46.234257	128.357529	2.367690	0.000000	4.403867	0.000000	0.000000	0.000000	-0.291944	-0.066621	-0.058540	0.000000	0.000000	3.000000	53.000000	0.000000
21373.578036	0.180913	0.565257	0.153667	72.880165	46.234257	128.357529	2.367690	0.000000	4.403867	0.000000	0.000000	0.000000	-0.291944	-0.066621	-0.058540	0.000000	0.000000	3.000000	53.000000	0.000000
21373.581369	0.179852	0.565053	0.153381	72.827728	46.698299	128.755112	2.329541	0.000000	4.424165	0.000000	0.000000	0.000000	-0.318474	-0.061445	-0.085799	0.000000	0.000000	3.000000	53.000000	0.000000
21373.584702	0.179852	0.565053	0.153381	72.827728	46.698299	128.755112	2.329541	0.000000	4.424165	0.000000	0.000000	0.000000	-0.318474	-0.061445	-0.085799	0.000000	0.000000	3.000000	53.000000	0.000000
21373.588036	0.179852	0.565053	0.153381	72.827728	46.698299	128.755112	2.329541	0.000000	4.424165	0.000000	0.000000	0.000000	-0.318474	-0.061445	-0.085799	0.000000	0.000000	3.000000	53.000000	0.000000
21373.591369	0.178673	0.564865	0.153012	72.789543	47.103119	129.029266	2.308893	0.000000	4.434976	0.000000	0.000000	0.000000	-0.353560	-0.056328	-0.110724	0.000000	0.000000	3.000000	53.000000	0.000000
21373.594702	0.178673	0.564865	0.153012	72.789543	47.103119	129.029266	2.308893	0.000000	4.434976	0.000000	0.000000	0.000000	-0.353560	-0.056328	-0.110724	0.000000	0.000000	3.000000	53.000000	0.000000
21373.598036	0.178673	0.564865	0.153012	72.789543	47.103119	129.029266	2.308893	0.000000	4.434976	0.000000	0.000000	0.000000	-0.353560	-0.056328	-0.110724	0.000000	0.000000	3.000000	53.000000	0.000000
21373.601369	0.177387	0.564735	0.152587	72.780472	47.404327	129.209854	2.286311	0.000000	4.446660	0.000000	0.000000	0.000000	-0.386019	-0.039058	-0.127563	0.000000	0.000000	3.000000	53.000000	0.000000
21373.604702	0.177387	0.564735	0.152587	72.780472	47.404327	129.209854	2.286311	0.000000	4.446660	0.000000	0.000000	0.000000	-0.386019	-0.039058	-0.127563	0.000000	0.000000	3.000000	53.000000	0.000000
21373.608036	0.177387	0.564735	0.152587	72.780472	47.404327	129.209854	2.286311	0.000000	4.446660	0.000000	0.000000	0.000000	-0.386019	-0.039058	-0.127563	0.000000	0.000000	3.000000	53.000000	0.000000
21373.611369	0.175965	0.564627	0.152119	72.808754	47.547058	129.297821	2.261587	0.000000	4.459285	0.000000	0.000000	0.000000	-0.426512	-0.032250	-0.140457	0.000000	0.000000	3.000000	53.000000	0.000000
21373.614702	0.175965	0.564627	0.152119	72.808754	47.547058	129.297821	2.261587	0.000000	4.459285	0.000000	0.000000	0.000000	-0.426512	-0.032250	-0.140457	0.000000	0.000000	3.000000	53.000000	0.000000
21373.618036	0.175965	0.564627	0.152119	72.808754	47.547058	129.297821	2.261587	0.000000	4.459285	0.000000	0.000000	0.000000	-0.426512	-0.032250	-0.140457	0.000000	0.000000	3.000000	53.000000	0.000000
21373.621369	0.174467	0.564542	0.151590	72.859314	47.594124	129.293594	2.233844	0.000000	4.473247	0.000000	0.000000	0.000000	-0.449474	-0.025516	-0.158673	0.000000	0.000000	3.000000	53.000000	0.000000
21373.624702	0.174467	0.564542	0.151590	72.859314	47.594124	129.293594	2.233844	0.000000	4.473247	0.000000	0.000000	0.000000	-0.449474	-0.025516	-0.158673	0.000000	0.000000	3.000000	53.000000	0.000000
21373.628036	0.174467	0.564542	0.151590	72.859314	47.594124	129.293594	2.233844	0.000000	4.473247	0.000000	0.000000	0.000000	-0.449474	-0.025516	-0.158673	0.000000	0.000000	3.000000	53.000000	0.000000
21373.631369	0.172958	0.564520	0.151011	72.910416	47.655193	129.131302	2.204553	0.000000	4.487755	0.000000	0.000000	0.000000	-0.452548	-0.006720	-0.173614	0.000000	0.000000	3.000000	53.000000	0.000000
21373.634702	0.172958	0.564520	0.151011	72.910416	47.655193	129.131302	2.204553	0.000000	4.487755	0.000000	0.000000	0.000000	-0.452548	-0.006720	-0.173614	0.000000	0.000000	3.000000	53.000000	0.000000
21373.638036	0.172958	0.564520	0.151011	72.910416	47.655193	129.131302	2.204553	0.000000	4.487755	0.000000	0.000000	0.000000	-0.452548	-0.006720	-0.173614	0.000000	0.000000	3.000000	53.000000	0.000000
21373.641369	0.171461	0.564519	0.150346	72.948753	47.750244	128.811325	2.175104	0.000000	4.502102	0.000000	0.000000	0.000000	-0.449287	-0.000124	-0.199525	0.000000	0.000000	3.000000	53.000000	0.000000
21373.644702	0.171461	0.564519	0.150346	72.948753	47.750244	128.811325	2.175104	0.000000	4.502102	0.000000	0.000000	0.000000	-0.449287	-0.000124	-0.199525	0.000000	0.000000	3.000000	53.000000	0.000000
21373.648036	0.171461	0.564519	0.150346	72.948753	47.750244	128.811325	2.175104	0.000000	4.502102	0.000000	0.000000	0.000000	-0.449287	-0.000124	-0.199525	0.000000	0.000000	3.000000	53.000000	0.000000
21373.651369	0.169997	0.564573	0.149676	72.964394	47.913658	128.609055	2.146414	0.000000	4.515851	0.000000	0.000000	0.000000	-0.439054	0.016004	-0.200908	0.000000	0.000000	3.000000	53.000000	0.000000
21373.654702	0.169997	0.564573	0.149676	72.964394	47.913658	128.609055	2.146414	0.000000	4.515851	0.000000	0.000000	0.000000	-0.439054	0.016004	-0.200908	0.000000	0.000000	3.000000	53.000000	0.000000
21373.658036	0.169997	0.564573	0.149676	72.964394	47.913658	128.609055	2.146414	0.000000	4.515851	0.000000	0.000000	0.000000	-0.439054	0.016004	-0.200908	0.000000	0.000000	3.000000	53.000000	0.000000
21373.661369	0.168491	0.564668	0.148950	72.950409	48.062973	128.678192	2.118104	0.000000	4.529198	0.000000	0.000000	0.000000	-0.451784	0.028455	-0.217792	0.000000	0.000000	3.000000	53.000000	0.000000
21373.664702	0.168491	0.564668	0.148950	72.950409	48.062973	128.678192	2.118104	0.000000	4.529198	0.000000	0.000000	0.000000	-0.451784	0.028455	-0.217792	0.000000	0.000000	3.000000	53.000000	0.000000
21373.668036	0.168491	0.564668	0.148950	72.950409	48.062973	128.678192	2.118104	0.000000	4.529198	0.000000	0.000000	0.000000	-0.451784	0.028455	-0.217792	0.000000	0.000000	3.000000	53.000000	0.000000
21373.671369	0.166933	0.564816	0.148244	72.932228	48.060970	128.683365	2.088870	0.000000	4.542755	0.000000	0.000000	0.000000	-0.467383	0.044445	-0.212032	0.000000	0.000000	3.000000	53.000000	0.000000
21373.674702	0.166933	0.564816	0.148244	72.932228	48.060970	128.683365	2.088870	0.000000	4.542755	0.000000	0.000000	0.000000	-0.467383	0.044445	-0.212032	0.000000	0.000000	3.000000	53.000000	0.000000
21373.678036	0.166933	0.564816	0.148244	72.932228	48.060970	128.683365	2.088870	0.000000	4.542755	0.000000	0.000000	0.000000	-0.467383	0.044445	-0.212032	0.000000	0.000000	3.000000	53.000000	0.000000
21373.681369	0.165337	0.565025	0.147494	72.929947	47.887218	128.414093	2.057534	0.000000	4.557034	0.000000	0.000000	0.000000	-0.478747	0.062742	-0.224944	0.000000	0.000000	3.000000	53.000000	0.000000
21373.684702	0.165337	0.565025	0.147494	72.929947	47.887218	128.414093	2.057534	0.000000	4.557034	0.000000	0.000000	0.000000	-0.478747	0.062742	-0.224944	0.000000	0.000000	3.000000	53.000000	0.000000
21373.688036	0.165337	0.565025	0.147494	72.929947	47.887218	128.414093	2.057534	0.000000	4.557034	0.000000	0.000000	0.000000	-0.478747	0.062742	-0.224944	0.000000	0.000000	3.000000	53.000000	0.000000
21373.691369	0.163709	0.565280	0.146720	72.914070	47.664341	128.026367	2.025112	0.000000	4.571534	0.000000	0.000000	0.000000	-0.488378	0.076699	-0.232027	0.000000	0.000000	3.000000	53.000000	0.000000
21373.694702	0.163709	0.565280	0.146720	72.914070	47.664341	128.026367	2.025112	0.000000	4.571534	0.000000	0.000000	0.000000	-0.488378	0.076699	-0.232027	0.000000	0.000000	3.000000	53.000000	0.000000
21373.698036	0.163709	0.565280	0.146720	72.914070	47.664341	128.026367	2.025112	0.000000	4.571534	0.000000	0.000000	0.000000	-0.488378	0.076699	-0.232027	0.000000	0.000000	3.000000	53.000000	0.000000
21373.701369	0.162026	0.565568	0.145951	72.879967	47.389805	127.569710	1.991472	0.000000	4.586288	0.000000	0.000000	0.000000	-0.504915	0.086377	-0.230926	0.000000	0.000000	3.000000	53.000000	0.000000
21373.704702	0.162026	0.565568	0.145951	72.879967	47.389805	127.569710	1.991472	0.000000	4.586288	0.000000	0.000000	0.000000	-0.504915	0.086377	-0.230926	0.000000	0.000000	3.000000	53.000000	0.000000
21373.708036	0.162026	0.565568	0.145951	72.879967	47.389805	127.569710	1.991472	0.000000	4.586288	0.000000	0.000000	0.000000	-0.504915	0.086377	-0.230926	0.000000	0.000000	3.000000	53.000000	0.000000
21373.711369	0.160276	0.565862	0.145135	72.826393	47.071419	127.107735	1.955630	0.000000	4.601686	0.000000	0.000000	0.000000	-0.525245	0.088047	-0.244571	0.000000	0.000000	3.000000	53.000000	0.000000
21373.714702	0.160276	0.565862	0.145135	72.826393	47.071419	127.107735	1.955630	0.000000	4.601686	0.000000	0.000000	0.000000	-0.525245	0.088047	-0.244571	0.000000	0.000000	3.000000	53.000000	0.000000
21373.718036	0.160276	0.565862	0.145135	72.826393	47.071419	127.107735	1.955630	0.000000	4.601686	0.000000	0.000000	0.000000	-0.525245	0.088047	-0.244571	0.000000	0.000000	3.000000	53.000000	0.000000
21373.721369	0.158520	0.566147	0.144279	72.761948	46.789986	126.733589	1.917719	0.000000	4.617613	0.000000	0.000000	0.000000	-0.526691	0.085528	-0.256955	0.000000	0.000000	3.000000	53.000000	0.000000
21373.724702	0.158520	0.566147	0.144279	72.761948	46.789986	126.733589	1.917719	0.000000	4.617613	0.000000	0.000000	0.000000	-0.526691	0.085528	-0.256955	0.000000	0.000000	3.000000	53.000000	0.000000
21373.728036	0.158520	0.566147	0.144279	72.761948	46.789986	126.733589	1.917719	0.000000	4.617613	0.000000	0.000000	0.000000	-0.526691	0.085528	-0.256955	0.000000	0.000000	3.000000	53.000000	0.000000
21373.731369	0.156765	0.566410	0.143401	72.698692	46.636791	126.476471	1.879309	0.000000	4.633379	0.000000	0.000000	0.000000	-0.526478	0.078810	-0.263369	0.000000	0.000000	3.000000	53.000000	0.000000
21373.734702	0.156765	0.566410	0.143401	72.698692	46.636791	126.476471	1.879309	0.000000	4.633379	0.000000	0.000000	0.000000	-0.526478	0.078810	-0.263369	0.000000	0.000000	3.000000	53.000000	0.000000
21373.738036	0.156765	0.566410	0.143401	72.698692	46.636791	126.476471	1.879309	0.000000	4.633379	0.000000	0.000000	0.000000	-0.526478	0.078810	-0.263369	0.000000	0.000000	3.000000	53.000000	0.000000
21373.741369	0.155009	0.566684	0.142496	72.616745	46.598999	126.240448	1.840299	0.000000	4.649011	0.000000	0.000000	0.000000	-0.526694	0.082239	-0.271530	0.000000	0.000000	3.000000	53.000000	0.000000
21373.744702	0.155009	0.566684	0.142496	72.616745	46.598999	126.240448	1.840299	0.000000	4.649011	0.000000	0.000000	0.000000	-0.526694	0.082239	-0.271530	0.000000	0.000000	3.000000	53.000000	0.000000
21373.748036	0.155009	0.566684	0.142496	72.616745	46.598999	126.240448	1.840299	0.000000	4.649011	0.000000	0.000000	0.000000	-0.526694	0.082239	-0.271530	0.000000	0.000000	3.000000	53.000000	0.000000
21373.751369	0.153317	0.566922	0.141575	72.525795	46.646755	125.984291	1.800688	0.000000	4.664496	0.000000	0.000000	0.000000	-0.507808	0.071396	-0.276293	0.000000	0.000000	3.000000	53.000000	0.000000
21373.754702	0.153317	0.566922	0.141575	72.525795	46.646755	125.984291	1.800688	0.000000	4.664496	0.000000	0.000000	0.000000	-0.507808	0.071396	-0.276293	0.000000	0.000000	3.000000	53.000000	0.000000
21373.758036	0.153317	0.566922	0.141575	72.525795	46.646755	125.984291	1.800688	0.000000	4.664496	0.000000	0.000000	0.000000	-0.507808	0.071396	-0.276293	0.000000	0.000000	3.000000	53.000000	0.000000
21373.761369	0.151609	0.567164	0.140689	72.432587	46.703983	125.872467	1.762164	0.000000	4.679185	0.000000	0.000000	0.000000	-0.512337	0.072615	-0.265736	0.000000	0.000000	3.000000	53.000000	0.000000
21373.764702	0.151609	0.567164	0.140689	72.432587	46.703983	125.872467	1.762164	0.000000	4.679185	0.000000	0.000000	0.000000	-0.512337	0.072615	-0.265736	0.000000	0.000000	3.000000	53.000000	0.000000
21373.768036	0.151609	0.567164	0.140689	72.432587	46.703983	125.872467	1.762164	0.000000	4.679185	0.000000	0.000000	0.000000	-0.512337	0.072615	-0.265736	0.000000	0.000000	3.000000	53.000000	0.000000
21373.771369	0.149927	0.567364	0.139761	72.358025	46.812496	125.983658	1.721943	0.000000	4.694136	0.000000	0.000000	0.000000	-0.504684	0.059947	-0.278577	0.000000	0.000000	3.000000	53.000000	0.000000
21373.774702	0.149927	0.567364	0.139761	72.358025	46.812496	125.983658	1.721943	0.000000	4.694136	0.000000	0.000000	0.000000	-0.504684	0.059947	-0.278577	0.000000	0.000000	3.000000	53.000000	0.000000
21373.778036	0.149927	0.567364	0.139761	72.358025	46.812496	125.983658	1.721943	0.000000	4.694136	0.000000	0.000000	0.000000	-0.504684	0.059947	-0.278577	0.000000	0.000000	3.000000	53.000000	0.000000
21373.781369	0.148305	0.567561	0.138811	72.296021	46.949791	126.091812	1.682042	0.000000	4.708581	0.000000	0.000000	0.000000	-0.486364	0.059335	-0.284796	0.000000	0.000000	3.000000	53.000000	0.000000
21373.784702	0.148305	0.567561	0.138811	72.296021	46.949791	126.091812	1.682042	0.000000	4.708581	0.000000	0.000000	0.000000	-0.486364	0.059335	-0.284796	0.000000	0.000000	3.000000	53.000000	0.000000
21373.788036	0.148305	0.567561	0.138811	72.296021	46.949791	126.091812	1.682042	0.000000	4.708581	0.000000	0.000000	0.000000	-0.486364	0.059335	-0.284796	0.000000	0.000000	3.000000	53.000000	0.000000
21373.791369	0.146702	0.567750	0.137911	72.250381	47.079449	126.084259	1.643305	0.000000	4.722239	0.000000	0.000000	0.000000	-0.480963	0.056566	-0.270093	0.000000	0.000000	3.000000	53.000000	0.000000
21373.794702	0.146702	0.567750	0.137911	72.250381	47.079449	126.084259	1.643305	0.000000	4.722239	0.000000	0.000000	0.000000	-0.480963	0.056566	-0.270093	0.000000	0.000000	3.000000	53.000000	0.000000
21373.798036	0.146702	0.567750	0.137911	72.250381	47.079449	126.084259	1.643305	0.000000	4.722239	0.000000	0.000000	0.000000	-0.480963	0.056566	-0.270093	0.000000	0.000000	3.000000	53.000000	0.000000
21373.801369	0.145105	0.567903	0.137010	72.193291	47.208702	126.081825	1.603737	0.000000	4.735824	0.000000	0.000000	0.000000	-0.479281	0.045966	-0.270144	0.000000	0.000000	3.000000	53.000000	0.000000
21373.804702	0.145105	0.567903	0.137010	72.193291	47.208702	126.081825	1.603737	0.000000	4.735824	0.000000	0.000000	0.000000	-0.479281	0.045966	-0.270144	0.000000	0.000000	3.000000	53.000000	0.000000
21373.808036	0.145105	0.567903	0.137010	72.193291	47.208702	126.081825	1.603737	0.000000	4.735824	0.000000	0.000000	0.000000	-0.479281	0.045966	-0.270144	0.000000	0.000000	3.000000	53.000000	0.000000
21373.811369	0.143569	0.568021	0.136096	72.119118	47.321003	126.104034	1.563481	0.000000	4.749266	0.000000	0.000000	0.000000	-0.460704	0.035388	-0.274283	0.000000	0.000000	3.000000	53.000000	0.000000
21373.814702	0.143569	0.568021	0.136096	72.119118	47.321003	126.104034	1.563481	0.000000	4.749266	0.000000	0.000000	0.000000	-0.460704	0.035388	-0.274283	0.000000	0.000000	3.000000	53.000000	0.000000
21373.818036	0.143569	0.568021	0.136096	72.119118	47.321003	126.104034	1.563481	0.000000	4.749266	0.000000	0.000000	0.000000	-0.460704	0.035388	-0.274283	0.000000	0.000000	3.000000	53.000000	0.000000
21373.821369	0.142098	0.568124	0.135183	72.005363	47.413422	126.158134	1.524451	0.000000	4.761938	0.000000	0.000000	0.000000	-0.441155	0.030890	-0.273876	0.000000	0.000000	3.000000	53.000000	0.000000
21373.824702	0.142098	0.568124	0.135183	72.005363	47.413422	126.158134	1.524451	0.000000	4.761938	0.000000	0.000000	0.000000	-0.441155	0.030890	-0.273876	0.000000	0.000000	3.000000	53.000000	0.000000
21373.828036	0.142098	0.568124	0.135183	72.005363	47.413422	126.158134	1.524451	0.000000	4.761938	0.000000	0.000000	0.000000	-0.441155	0.030890	-0.273876	0.000000	0.000000	3.000000	53.000000	0.000000
21373.831369	0.140716	0.568226	0.134245	71.854202	47.483768	126.219345	1.486662	0.000000	4.773870	0.000000	0.000000	0.000000	-0.414751	0.030405	-0.281479	0.000000	0.000000	3.000000	53.000000	0.000000
21373.834702	0.140716	0.568226	0.134245	71.854202	47.483768	126.219345	1.486662	0.000000	4.773870	0.000000	0.000000	0.000000	-0.414751	0.030405	-0.281479	0.000000	0.000000	3.000000	53.000000	0.000000
21373.838036	0.140716	0.568226	0.134245	71.854202	47.483768	126.219345	1.486662	0.000000	4.773870	0.000000	0.000000	0.000000	-0.414751	0.030405	-0.281479	0.000000	0.000000	3.000000	53.000000	0.000000
21373.841369	0.139429	0.568332	0.133317	71.705658	47.445045	126.145088	1.451196	0.000000	4.784771	0.000000	0.000000	0.000000	-0.385964	0.031922	-0.278310	0.000000	0.000000	3.000000	53.000000	0.000000
21373.844702	0.139429	0.568332	0.133317	71.705658	47.445045	126.145088	1.451196	0.000000	4.784771	0.000000	0.000000	0.000000	-0.385964	0.031922	-0.278310	0.000000	0.000000	3.000000	53.000000	0.000000
21373.848036	0.139429	0.568332	0.133317	71.705658	47.445045	126.145088	1.451196	0.000000	4.784771	0.000000	0.000000	0.000000	-0.385964	0.031922	-0.278310	0.000000	0.000000	3.000000	53.000000	0.000000
21373.851369	0.138233	0.568457	0.132380	71.569000	47.202847	125.890839	1.418055	0.000000	4.794697	0.000000	0.000000	0.000000	-0.358780	0.037412	-0.281103	0.000000	0.000000	3.000000	53.000000	0.000000
21373.854702	0.138233	0.568457	0.132380	71.569000	47.202847	125.890839	1.418055	0.000000	4.794697	0.000000	0.000000	0.000000	-0.358780	0.037412	-0.281103	0.000000	0.000000	3.000000	53.000000	0.000000
21373.858036	0.138233	0.568457	0.132380	71.569000	47.202847	125.890839	1.418055	0.000000	4.794697	0.000000	0.000000	0.000000	-0.358780	0.037412	-0.281103	0.000000	0.000000	3.000000	53.000000	0.000000
21373.861369	0.137068	0.568580	0.131433	71.466957	46.696671	125.417847	1.387367	0.000000	4.803667	0.000000	0.000000	0.000000	-0.349534	0.036955	-0.284243	0.000000	0.000000	3.000000	53.000000	0.000000
21373.864702	0.137068	0.568580	0.131433	71.466957	46.696671	125.417847	1.387367	0.000000	4.803667	0.000000	0.000000	0.000000	-0.349534	0.036955	-0.284243	0.000000	0.000000	3.000000	53.000000	0.000000
21373.868036	0.137068	0.568580	0.131433	71.466957	46.696671	125.417847	1.387367	0.000000	4.803667	0.000000	0.000000	0.000000	-0.349534	0.036955	-0.284243	0.000000	0.000000	3.000000	53.000000	0.000000
21373.871369	0.136011	0.568702	0.130554	71.344254	46.166592	124.990822	1.357213	0.000000	4.812274	0.000000	0.000000	0.000000	-0.317213	0.036578	-0.263686	0.000000	0.000000	3.000000	53.000000	0.000000
21373.874702	0.136011	0.568702	0.130554	71.344254	46.166592	124.990822	1.357213	0.000000	4.812274	0.000000	0.000000	0.000000	-0.317213	0.036578	-0.263686	0.000000	0.000000	3.000000	53.000000	0.000000
21373.878036	0.136011	0.568702	0.130554	71.344254	46.166592	124.990822	1.357213	0.000000	4.812274	0.000000	0.000000	0.000000	-0.317213	0.036578	-0.263686	0.000000	0.000000	3.000000	53.000000	0.000000
21373.881369	0.134980	0.568802	0.129651	71.227180	45.668076	124.585754	1.329507	0.000000	4.820002	0.000000	0.000000	0.000000	-0.309176	0.030206	-0.271003	0.000000	0.000000	3.000000	53.000000	0.000000
21373.884702	0.134980	0.568802	0.129651	71.227180	45.668076	124.585754	1.329507	0.000000	4.820002	0.000000	0.000000	0.000000	-0.309176	0.030206	-0.271003	0.000000	0.000000	3.000000	53.000000	0.000000
21373.888036	0.134980	0.568802	0.129651	71.227180	45.668076	124.585754	1.329507	0.000000	4.820002	0.000000	0.000000	0.000000	-0.309176	0.030206	-0.271003	0.000000	0.000000	3.000000	53.000000	0.000000
21373.891369	0.133986	0.568856	0.128764	71.120148	45.206963	124.214256	1.302448	0.000000	4.827384	0.000000	0.000000	0.000000	-0.298299	0.016062	-0.265834	0.000000	0.000000	3.000000	53.000000	0.000000
21373.894702	0.133986	0.568856	0.128764	71.120148	45.206963	124.214256	1.302448	0.000000	4.827384	0.000000	0.000000	0.000000	-0.298299	0.016062	-0.265834	0.000000	0.000000	3.000000	53.000000	0.000000
21373.898036	0.133986	0.568856	0.128764	71.120148	45.206963	124.214256	1.302448	0.000000	4.827384	0.000000	0.000000	0.000000	-0.298299	0.016062	-0.265834	0.000000	0.000000	3.000000	53.000000	0.000000
21373.901369	0.133055	0.568863	0.127889	71.030098	44.801819	123.869911	1.275997	0.000000	4.834443	0.000000	0.000000	0.000000	-0.279155	0.001982	-0.262480	0.000000	0.000000	3.000000	53.000000	0.000000
21373.904702	0.133055	0.568863	0.127889	71.030098	44.801819	123.869911	1.275997	0.000000	4.834443	0.000000	0.000000	0.000000	-0.279155	0.001982	-0.262480	0.000000	0.000000	3.000000	53.000000	0.000000
21373.908036	0.133055	0.568863	0.127889	71.030098	44.801819	123.869911	1.275997	0.000000	4.834443	0.000000	0.000000	0.000000	-0.279155	0.001982	-0.262480	0.000000	0.000000	3.000000	53.000000	0.000000
21373.911369	0.132211	0.568835	0.126999	70.952911	44.449558	123.493561	1.251224	0.000000	4.840913	0.000000	0.000000	0.000000	-0.253202	-0.008132	-0.267147	0.000000	0.000000	3.000000	53.000000	0.000000
21373.914702	0.132211	0.568835	0.126999	70.952911	44.449558	123.493561	1.251224	0.000000	4.840913	0.000000	0.000000	0.000000	-0.253202	-0.008132	-0.267147	0.000000	0.000000	3.000000	53.000000	0.000000
21373.918036	0.132211	0.568835	0.126999	70.952911	44.449558	123.493561	1.251224	0.000000	4.840913	0.000000	0.000000	0.000000	-0.253202	-0.008132	-0.267147	0.000000	0.000000	3.000000	53.000000	0.000000
21373.921369	0.131382	0.568802	0.126163	70.877289	44.096195	123.051117	1.229253	0.000000	4.846539	0.000000	0.000000	0.000000	-0.248861	-0.010177	-0.250890	0.000000	0.000000	3.000000	53.000000	0.000000
21373.924702	0.131382	0.568802	0.126163	70.877289	44.096195	123.051117	1.229253	0.000000	4.846539	0.000000	0.000000	0.000000	-0.248861	-0.010177	-0.250890	0.000000	0.000000	3.000000	53.000000	0.000000
21373.928036	0.131382	0.568802	0.126163	70.877289	44.096195	123.051117	1.229253	0.000000	4.846539	0.000000	0.000000	0.000000	-0.248861	-0.010177	-0.250890	0.000000	0.000000	3.000000	53.000000	0.000000
21373.931369	0.130594	0.568761	0.125375	70.798897	43.718178	122.636391	1.206930	0.000000	4.852146	0.000000	0.000000	0.000000	-0.236266	-0.012216	-0.236420	0.000000	0.000000	3.000000	53.000000	0.000000
21373.934702	0.130594	0.568761	0.125375	70.798897	43.718178	122.636391	1.206930	0.000000	4.852146	0.000000	0.000000	0.000000	-0.236266	-0.012216	-0.236420	0.000000	0.000000	3.000000	53.000000	0.000000
21373.938036	0.130594	0.568761	0.125375	70.798897	43.718178	122.636391	1.206930	0.000000	4.852146	0.000000	0.000000	0.000000	-0.236266	-0.012216	-0.236420	0.000000	0.000000	3.000000	53.000000	0.000000
21373.941369	0.129803	0.568773	0.124692	70.712975	43.249836	122.162262	1.185335	0.000000	4.857467	0.000000	0.000000	0.000000	-0.237304	0.003550	-0.204683	0.000000	0.000000	3.000000	53.000000	0.000000
21373.944702	0.129803	0.568773	0.124692	70.712975	43.249836	122.162262	1.185335	0.000000	4.857467	0.000000	0.000000	0.000000	-0.237304	0.003550	-0.204683	0.000000	0.000000	3.000000	53.000000	0.000000
21373.948036	0.129803	0.568773	0.124692	70.712975	43.249836	122.162262	1.185335	0.000000	4.857467	0.000000	0.000000	0.000000	-0.237304	0.003550	-0.204683	0.000000	0.000000	3.000000	53.000000	0.000000
21373.951369	0.129073	0.568812	0.124146	70.618484	42.715260	121.631966	1.162334	0.000000	4.863022	0.000000	0.000000	0.000000	-0.219045	0.011655	-0.163982	0.000000	0.000000	3.000000	53.000000	0.000000
21373.954702	0.129073	0.568812	0.124146	70.618484	42.715260	121.631966	1.162334	0.000000	4.863022	0.000000	0.000000	0.000000	-0.219045	0.011655	-0.163982	0.000000	0.000000	3.000000	53.000000	0.000000
21373.958036	0.129073	0.568812	0.124146	70.618484	42.715260	121.631966	1.162334	0.000000	4.863022	0.000000	0.000000	0.000000	-0.219045	0.011655	-0.163982	0.000000	0.000000	3.000000	53.000000	0.000000
21373.961369	0.128405	0.568845	0.123741	70.513100	42.210651	121.133980	1.140083	0.000000	4.868286	0.000000	0.000000	0.000000	-0.200525	0.010030	-0.121326	0.000000	0.000000	3.000000	53.000000	0.000000
21373.964702	0.128405	0.568845	0.123741	70.513100	42.210651	121.133980	1.140083	0.000000	4.868286	0.000000	0.000000	0.000000	-0.200525	0.010030	-0.121326	0.000000	0.000000	3.000000	53.000000	0.000000
21373.968036	0.128405	0.568845	0.123741	70.513100	42.210651	121.133980	1.140083	0.000000	4.868286	0.000000	0.000000	0.000000	-0.200525	0.010030	-0.121326	0.000000	0.000000	3.000000	53.000000	0.000000
21373.971369	0.128405	0.568845	0.123741	70.406464	41.803570	120.738106	1.118653	0.000000	4.873255	0.000000	0.000000	0.000000	-0.200525	0.010030	-0.121326	0.000000	0.000000	3.000000	53.000000	0.000000
21373.974702	0.127768	0.568938	0.123474	70.406464	41.803570	120.738106	1.118653	0.000000	4.873255	0.000000	0.000000	0.000000	-0.191173	0.028014	-0.080288	0.000000	0.000000	3.000000	53.000000	0.000000
21373.978036	0.127768	0.568938	0.123474	70.406464	41.803570	120.738106	1.118653	0.000000	4.873255	0.000000	0.000000	0.000000	-0.191173	0.028014	-0.080288	0.000000	0.000000	3.000000	53.000000	0.000000
21373.981369	0.127156	0.569020	0.123319	70.318718	41.512615	120.484947	1.118653	0.000000	4.873255	0.000000	0.000000	0.000000	-0.183511	0.024420	-0.046377	0.000000	0.000000	3.000000	53.000000	0.000000
21373.984702	0.127156	0.569020	0.123319	70.318718	41.512615	120.484947	1.118653	0.000000	4.873255	0.000000	0.000000	0.000000	-0.183511	0.024420	-0.046377	0.000000	0.000000	3.000000	53.000000	0.000000
21373.988036	0.127156	0.569020	0.123319	70.318718	41.512615	120.484947	1.118653	0.000000	4.873255	0.000000	0.000000	0.000000	-0.183511	0.024420	-0.046377	0.000000	0.000000	3.000000	53.000000	0.000000
21373.991369	0.127156	0.569020	0.123319	70.267242	41.325592	120.358040	1.075275	0.000000	4.883009	0.000000	0.000000	0.000000	-0.183511	0.024420	-0.046377	0.000000	0.000000	3.000000	53.000000	0.000000
21373.994702	0.126597	0.569089	0.123272	70.267242	41.325592	120.358040	1.075275	0.000000	4.883009	0.000000	0.000000	0.000000	-0.167680	0.020887	-0.014217	0.000000	0.000000	3.000000	53.000000	0.000000
21373.998036	0.126597	0.569089	0.123272	70.267242	41.325592	120.358040	1.075275	0.000000	4.883009	0.000000	0.000000	0.000000	-0.167680	0.020887	-0.014217	0.000000	0.000000	3.000000	53.000000	0.000000
21374.001369	0.126062	0.569180	0.123332	70.248734	41.229279	120.307526	1.075275	0.000000	4.883009	0.000000	0.000000	0.000000	-0.160590	0.027137	0.018007	0.000000	0.000000	3.000000	53.000000	0.000000
21374.004702	0.126062	0.569180	0.123332	70.248734	41.229279	120.307526	1.075275	0.000000	4.883009	0.000000	0.000000	0.000000	-0.160590	0.027137	0.018007	0.000000	0.000000	3.000000	53.000000	0.000000
21374.008036	0.126062	0.569180	0.123332	70.248734	41.229279	120.307526	1.075275	0.000000	4.883009	0.000000	0.000000	0.000000	-0.160590	0.027137	0.018007	0.000000	0.000000	3.000000	53.000000	0.000000
21374.011369	0.126062	0.569180	0.123332	70.241409	41.161919	120.249474	1.033736	0.000000	4.891972	0.000000	0.000000	0.000000	-0.160590	0.027137	0.018007	0.000000	0.000000	3.000000	53.000000	0.000000
21374.014702	0.125535	0.569245	0.123433	70.241409	41.161919	120.249474	1.033736	0.000000	4.891972	0.000000	0.000000	0.000000	-0.157870	0.019458	0.030451	0.000000	0.000000	3.000000	53.000000	0.000000
21374.018036	0.125535	0.569245	0.123433	70.241409	41.161919	120.249474	1.033736	0.000000	4.891972	0.000000	0.000000	0.000000	-0.157870	0.019458	0.030451	0.000000	0.000000	3.000000	53.000000	0.000000
21374.021369	0.125026	0.569291	0.123612	70.242027	41.067314	120.045128	1.033736	0.000000	4.891972	0.000000	0.000000	0.000000	-0.152859	0.013900	0.053703	0.000000	0.000000	3.000000	53.000000	0.000000
21374.024702	0.125026	0.569291	0.123612	70.242027	41.067314	120.045128	1.033736	0.000000	4.891972	0.000000	0.000000	0.000000	-0.152859	0.013900	0.053703	0.000000	0.000000	3.000000	53.000000	0.000000
21374.028036	0.125026	0.569291	0.123612	70.242027	41.067314	120.045128	1.033736	0.000000	4.891972	0.000000	0.000000	0.000000	-0.152859	0.013900	0.053703	0.000000	0.000000	3.000000	53.000000	0.000000
21374.031369	0.125026	0.569291	0.123612	70.253212	40.933563	119.672241	0.992142	0.000000	4.900577	0.000000	0.000000	0.000000	-0.152859	0.013900	0.053703	0.000000	0.000000	3.000000	53.000000	0.000000
21374.034702	0.124464	0.569357	0.123818	70.253212	40.933563	119.672241	0.992142	0.000000	4.900577	0.000000	0.000000	0.000000	-0.168507	0.019837	0.061614	0.000000	0.000000	3.000000	53.000000	0.000000
21374.038036	0.124464	0.569357	0.123818	70.253212	40.933563	119.672241	0.992142	0.000000	4.900577	0.000000	0.000000	0.000000	-0.168507	0.019837	0.061614	0.000000	0.000000	3.000000	53.000000	0.000000
21374.041369	0.123916	0.569385	0.124085	70.253586	40.804131	119.270935	0.992142	0.000000	4.900577	0.000000	0.000000	0.000000	-0.164563	0.008338	0.080346	0.000000	0.000000	3.000000	53.000000	0.000000
21374.044702	0.123916	0.569385	0.124085	70.253586	40.804131	119.270935	0.992142	0.000000	4.900577	0.000000	0.000000	0.000000	-0.164563	0.008338	0.080346	0.000000	0.000000	3.000000	53.000000	0.000000
21374.048036	0.123916	0.569385	0.124085	70.253586	40.804131	119.270935	0.992142	0.000000	4.900577	0.000000	0.000000	0.000000	-0.164563	0.008338	0.080346	0.000000	0.000000	3.000000	53.000000	0.000000
21374.051369	0.123916	0.569385	0.124085	70.241631	40.714523	119.063652	0.946259	0.000000	4.909643	0.000000	0.000000	0.000000	-0.164563	0.008338	0.080346	0.000000	0.000000	3.000000	53.000000	0.000000
21374.054702	0.123327	0.569427	0.124436	70.241631	40.714523	119.063652	0.946259	0.000000	4.909643	0.000000	0.000000	0.000000	-0.176672	0.012511	0.105300	0.000000	0.000000	3.000000	53.000000	0.000000
21374.058036	0.123327	0.569427	0.124436	70.241631	40.714523	119.063652	0.946259	0.000000	4.909643	0.000000	0.000000	0.000000	-0.176672	0.012511	0.105300	0.000000	0.000000	3.000000	53.000000	0.000000
21374.061369	0.122750	0.569430	0.124850	70.225166	40.626862	118.909348	0.946259	0.000000	4.909643	0.000000	0.000000	0.000000	-0.172876	0.001001	0.124004	0.000000	0.000000	3.000000	53.000000	0.000000
21374.064702	0.122750	0.569430	0.124850	70.225166	40.626862	118.909348	0.946259	0.000000	4.909643	0.000000	0.000000	0.000000	-0.172876	0.001001	0.124004	0.000000	0.000000	3.000000	53.000000	0.000000
21374.068036	0.122750	0.569430	0.124850	70.225166	40.626862	118.909348	0.946259	0.000000	4.909643	0.000000	0.000000	0.000000	-0.172876	0.001001	0.124004	0.000000	0.000000	3.000000	53.000000	0.000000
21374.071369	0.122196	0.569454	0.125370	70.200432	40.526703	118.669937	0.896351	0.000000	4.918999	0.000000	0.000000	0.000000	-0.166314	0.007232	0.156199	0.000000	0.000000	3.000000	53.000000	0.000000
21374.074702	0.122196	0.569454	0.125370	70.200432	40.526703	118.669937	0.896351	0.000000	4.918999	0.000000	0.000000	0.000000	-0.166314	0.007232	0.156199	0.000000	0.000000	3.000000	53.000000	0.000000
21374.078036	0.122196	0.569454	0.125370	70.200432	40.526703	118.669937	0.896351	0.000000	4.918999	0.000000	0.000000	0.000000	-0.166314	0.007232	0.156199	0.000000	0.000000	3.000000	53.000000	0.000000
21374.081369	0.121686	0.569427	0.125969	70.175720	40.429356	118.390732	0.871662	0.000000	4.923434	0.000000	0.000000	0.000000	-0.153061	-0.008177	0.179447	0.000000	0.000000	3.000000	53.000000	0.000000
21374.084702	0.121686	0.569427	0.125969	70.175720	40.429356	118.390732	0.871662	0.000000	4.923434	0.000000	0.000000	0.000000	-0.153061	-0.008177	0.179447	0.000000	0.000000	3.000000	53.000000	0.000000
21374.088036	0.121686	0.569427	0.125969	70.175720	40.429356	118.390732	0.871662	0.000000	4.923434	0.000000	0.000000	0.000000	-0.153061	-0.008177	0.179447	0.000000	0.000000	3.000000	53.000000	0.000000
21374.091369	0.121686	0.569427	0.125969	70.147362	40.339165	118.159828	0.848284	0.000000	4.927516	0.000000	0.000000	0.000000	-0.153061	-0.008177	0.179447	0.000000	0.000000	3.000000	53.000000	0.000000
21374.094702	0.121261	0.569419	0.126564	70.147362	40.339165	118.159828	0.848284	0.000000	4.927516	0.000000	0.000000	0.000000	-0.127539	-0.002312	0.178553	0.000000	0.000000	3.000000	53.000000	0.000000
21374.098036	0.121261	0.569419	0.126564	70.147362	40.339165	118.159828	0.848284	0.000000	4.927516	0.000000	0.000000	0.000000	-0.127539	-0.002312	0.178553	0.000000	0.000000	3.000000	53.000000	0.000000
21374.101369	0.120871	0.569385	0.127195	70.119865	40.248768	117.956192	0.848284	0.000000	4.927516	0.000000	0.000000	0.000000	-0.116926	-0.010113	0.189245	0.000000	0.000000	3.000000	53.000000	0.000000
21374.104702	0.120871	0.569385	0.127195	70.119865	40.248768	117.956192	0.848284	0.000000	4.927516	0.000000	0.000000	0.000000	-0.116926	-0.010113	0.189245	0.000000	0.000000	3.000000	53.000000	0.000000
21374.108036	0.120871	0.569385	0.127195	70.119865	40.248768	117.956192	0.848284	0.000000	4.927516	0.000000	0.000000	0.000000	-0.116926	-0.010113	0.189245	0.000000	0.000000	3.000000	53.000000	0.000000
21374.111369	0.120871	0.569385	0.127195	70.092377	40.158485	117.776627	0.809606	0.000000	4.934019	0.000000	0.000000	0.000000	-0.116926	-0.010113	0.189245	0.000000	0.000000	3.000000	53.000000	0.000000
21374.114702	0.120484	0.569339	0.127846	70.092377	40.158485	117.776627	0.809606	0.000000	4.934019	0.000000	0.000000	0.000000	-0.115949	-0.014036	0.195366	0.000000	0.000000	3.000000	53.000000	0.000000
21374.118036	0.120484	0.569339	0.127846	70.092377	40.158485	117.776627	0.809606	0.000000	4.934019	0.000000	0.000000	0.000000	-0.115949	-0.014036	0.195366	0.000000	0.000000	3.000000	53.000000	0.000000
21374.121369	0.120114	0.569265	0.128440	70.071236	40.073528	117.633125	0.809606	0.000000	4.934019	0.000000	0.000000	0.000000	-0.111064	-0.022136	0.178217	0.000000	0.000000	3.000000	53.000000	0.000000
21374.124702	0.120114	0.569265	0.128440	70.071236	40.073528	117.633125	0.809606	0.000000	4.934019	0.000000	0.000000	0.000000	-0.111064	-0.022136	0.178217	0.000000	0.000000	3.000000	53.000000	0.000000
21374.128036	0.120114	0.569265	0.128440	70.071236	40.073528	117.633125	0.809606	0.000000	4.934019	0.000000	0.000000	0.000000	-0.111064	-0.022136	0.178217	0.000000	0.000000	3.000000	53.000000	0.000000
21374.131369	0.120114	0.569265	0.128440	70.046478	39.987576	117.466110	0.773592	0.000000	4.939793	0.000000	0.000000	0.000000	-0.111064	-0.022136	0.178217	0.000000	0.000000	3.000000	53.000000	0.000000
21374.134702	0.119695	0.569198	0.129081	70.046478	39.987576	117.466110	0.773592	0.000000	4.939793	0.000000	0.000000	0.000000	-0.125849	-0.020178	0.192240	0.000000	0.000000	3.000000	53.000000	0.000000
21374.138036	0.119695	0.569198	0.129081	70.046478	39.987576	117.466110	0.773592	0.000000	4.939793	0.000000	0.000000	0.000000	-0.125849	-0.020178	0.192240	0.000000	0.000000	3.000000	53.000000	0.000000
21374.141369	0.119310	0.569104	0.129757	70.021698	39.898991	117.243340	0.773592	0.000000	4.939793	0.000000	0.000000	0.000000	-0.115272	-0.028059	0.202924	0.000000	0.000000	3.000000	53.000000	0.000000
21374.144702	0.119310	0.569104	0.129757	70.021698	39.898991	117.243340	0.773592	0.000000	4.939793	0.000000	0.000000	0.000000	-0.115272	-0.028059	0.202924	0.000000	0.000000	3.000000	53.000000	0.000000
21374.148036	0.119310	0.569104	0.129757	70.021698	39.898991	117.243340	0.773592	0.000000	4.939793	0.000000	0.000000	0.000000	-0.115272	-0.028059	0.202924	0.000000	0.000000	3.000000	53.000000	0.000000
21374.151369	0.119310	0.569104	0.129757	69.991417	39.802307	116.988045	0.735996	0.000000	4.945534	0.000000	0.000000	0.000000	-0.115272	-0.028059	0.202924	0.000000	0.000000	3.000000	53.000000	0.000000
21374.154702	0.118875	0.569050	0.130474	69.991417	39.802307	116.988045	0.735996	0.000000	4.945534	0.000000	0.000000	0.000000	-0.130542	-0.016318	0.215086	0.000000	0.000000	3.000000	53.000000	0.000000
21374.158036	0.118875	0.569050	0.130474	69.991417	39.802307	116.988045	0.735996	0.000000	4.945534	0.000000	0.000000	0.000000	-0.130542	-0.016318	0.215086	0.000000	0.000000	3.000000	53.000000	0.000000
21374.161369	0.118477	0.569022	0.131235	69.958366	39.701736	116.664742	0.735996	0.000000	4.945534	0.000000	0.000000	0.000000	-0.119496	-0.008433	0.228410	0.000000	0.000000	3.000000	53.000000	0.000000
21374.164702	0.118477	0.569022	0.131235	69.958366	39.701736	116.664742	0.735996	0.000000	4.945534	0.000000	0.000000	0.000000	-0.119496	-0.008433	0.228410	0.000000	0.000000	3.000000	53.000000	0.000000
21374.168036	0.118477	0.569022	0.131235	69.958366	39.701736	116.664742	0.735996	0.000000	4.945534	0.000000	0.000000	0.000000	-0.119496	-0.008433	0.228410	0.000000	0.000000	3.000000	53.000000	0.000000
21374.171369	0.118477	0.569022	0.131235	69.914246	39.582363	116.308372	0.697089	0.000000	4.951168	0.000000	0.000000	0.000000	-0.119496	-0.008433	0.228410	0.000000	0.000000	3.000000	53.000000	0.000000
21374.174702	0.118064	0.569007	0.132073	69.914246	39.582363	116.308372	0.697089	0.000000	4.951168	0.000000	0.000000	0.000000	-0.123998	-0.004498	0.251351	0.000000	0.000000	3.000000	53.000000	0.000000
21374.178036	0.118064	0.569007	0.132073	69.914246	39.582363	116.308372	0.697089	0.000000	4.951168	0.000000	0.000000	0.000000	-0.123998	-0.004498	0.251351	0.000000	0.000000	3.000000	53.000000	0.000000
21374.181369	0.117609	0.569057	0.133002	69.866371	39.454121	116.059464	0.697089	0.000000	4.951168	0.000000	0.000000	0.000000	-0.136477	0.015243	0.278574	0.000000	0.000000	3.000000	53.000000	0.000000
21374.184702	0.117609	0.569057	0.133002	69.866371	39.454121	116.059464	0.697089	0.000000	4.951168	0.000000	0.000000	0.000000	-0.136477	0.015243	0.278574	0.000000	0.000000	3.000000	53.000000	0.000000
21374.188036	0.117609	0.569057	0.133002	69.866371	39.454121	116.059464	0.697089	0.000000	4.951168	0.000000	0.000000	0.000000	-0.136477	0.015243	0.278574	0.000000	0.000000	3.000000	53.000000	0.000000
21374.191369	0.117130	0.569147	0.133965	69.829735	39.361504	115.914291	0.656248	0.000000	4.956747	0.000000	0.000000	0.000000	-0.143719	0.027016	0.288834	0.000000	0.000000	3.000000	53.000000	0.000000
21374.194702	0.117130	0.569147	0.133965	69.829735	39.361504	115.914291	0.656248	0.000000	4.956747	0.000000	0.000000	0.000000	-0.143719	0.027016	0.288834	0.000000	0.000000	3.000000	53.000000	0.000000
21374.198036	0.117130	0.569147	0.133965	69.829735	39.361504	115.914291	0.656248	0.000000	4.956747	0.000000	0.000000	0.000000	-0.143719	0.027016	0.288834	0.000000	0.000000	3.000000	53.000000	0.000000
21374.201369	0.116640	0.569290	0.135033	69.855858	39.423946	115.870377	0.634173	0.000000	4.959620	0.000000	0.000000	0.000000	-0.146818	0.042880	0.320458	0.000000	0.000000	3.000000	53.000000	0.000000
21374.204702	0.116640	0.569290	0.135033	69.855858	39.423946	115.870377	0.634173	0.000000	4.959620	0.000000	0.000000	0.000000	-0.146818	0.042880	0.320458	0.000000	0.000000	3.000000	53.000000	0.000000
21374.208036	0.116640	0.569290	0.135033	69.855858	39.423946	115.870377	0.634173	0.000000	4.959620	0.000000	0.000000	0.000000	-0.146818	0.042880	0.320458	0.000000	0.000000	3.000000	53.000000	0.000000
21374.211369	0.116130	0.569460	0.136156	69.965652	39.695499	115.962601	0.611532	0.000000	4.962461	0.000000	0.000000	0.000000	-0.153056	0.050776	0.336805	0.000000	0.000000	3.000000	53.000000	0.000000
21374.214702	0.116130	0.569460	0.136156	69.965652	39.695499	115.962601	0.611532	0.000000	4.962461	0.000000	0.000000	0.000000	-0.153056	0.050776	0.336805	0.000000	0.000000	3.000000	53.000000	0.000000
21374.218036	0.116130	0.569460	0.136156	69.965652	39.695499	115.962601	0.611532	0.000000	4.962461	0.000000	0.000000	0.000000	-0.153056	0.050776	0.336805	0.000000	0.000000	3.000000	53.000000	0.000000
21374.221369	0.115583	0.569702	0.137403	70.125351	40.108925	116.122452	0.588228	0.000000	4.965278	0.000000	0.000000	0.000000	-0.164072	0.072631	0.374286	0.000000	0.000000	3.000000	53.000000	0.000000
21374.224702	0.115583	0.569702	0.137403	70.125351	40.108925	116.122452	0.588228	0.000000	4.965278	0.000000	0.000000	0.000000	-0.164072	0.072631	0.374286	0.000000	0.000000	3.000000	53.000000	0.000000
21374.228036	0.115583	0.569702	0.137403	70.125351	40.108925	116.122452	0.588228	0.000000	4.965278	0.000000	0.000000	0.000000	-0.164072	0.072631	0.374286	0.000000	0.000000	3.000000	53.000000	0.000000
21374.231369	0.115024	0.569997	0.138755	70.303329	40.588528	116.355446	0.563450	0.000000	4.968151	0.000000	0.000000	0.000000	-0.167728	0.088601	0.405480	0.000000	0.000000	3.000000	53.000000	0.000000
21374.234702	0.115024	0.569997	0.138755	70.303329	40.588528	116.355446	0.563450	0.000000	4.968151	0.000000	0.000000	0.000000	-0.167728	0.088601	0.405480	0.000000	0.000000	3.000000	53.000000	0.000000
21374.238036	0.115024	0.569997	0.138755	70.303329	40.588528	116.355446	0.563450	0.000000	4.968151	0.000000	0.000000	0.000000	-0.167728	0.088601	0.405480	0.000000	0.000000	3.000000	53.000000	0.000000
21374.241369	0.114427	0.570366	0.140230	70.495544	41.128258	116.671951	0.538245	0.000000	4.970945	0.000000	0.000000	0.000000	-0.179259	0.110558	0.442535	0.000000	0.000000	3.000000	53.000000	0.000000
21374.244702	0.114427	0.570366	0.140230	70.495544	41.128258	116.671951	0.538245	0.000000	4.970945	0.000000	0.000000	0.000000	-0.179259	0.110558	0.442535	0.000000	0.000000	3.000000	53.000000	0.000000
21374.248036	0.114427	0.570366	0.140230	70.495544	41.128258	116.671951	0.538245	0.000000	4.970945	0.000000	0.000000	0.000000	-0.179259	0.110558	0.442535	0.000000	0.000000	3.000000	53.000000	0.000000
21374.251369	0.113784	0.570768	0.141798	70.703369	41.733616	117.115669	0.511690	0.000000	4.973748	0.000000	0.000000	0.000000	-0.192780	0.120627	0.470524	0.000000	0.000000	3.000000	53.000000	0.000000
21374.254702	0.113784	0.570768	0.141798	70.703369	41.733616	117.115669	0.511690	0.000000	4.973748	0.000000	0.000000	0.000000	-0.192780	0.120627	0.470524	0.000000	0.000000	3.000000	53.000000	0.000000
21374.258036	0.113784	0.570768	0.141798	70.703369	41.733616	117.115669	0.511690	0.000000	4.973748	0.000000	0.000000	0.000000	-0.192780	0.120627	0.470524	0.000000	0.000000	3.000000	53.000000	0.000000
21374.261369	0.113180	0.571237	0.143437	70.917694	42.384106	117.667412	0.483762	0.000000	4.976542	0.000000	0.000000	0.000000	-0.181264	0.140698	0.491621	0.000000	0.000000	3.000000	53.000000	0.000000
21374.264702	0.113180	0.571237	0.143437	70.917694	42.384106	117.667412	0.483762	0.000000	4.976542	0.000000	0.000000	0.000000	-0.181264	0.140698	0.491621	0.000000	0.000000	3.000000	53.000000	0.000000
21374.268036	0.113180	0.571237	0.143437	70.917694	42.384106	117.667412	0.483762	0.000000	4.976542	0.000000	0.000000	0.000000	-0.181264	0.140698	0.491621	0.000000	0.000000	3.000000	53.000000	0.000000
21374.271369	0.112558	0.571739	0.145162	71.125374	43.050034	118.224213	0.457500	0.000000	4.979025	0.000000	0.000000	0.000000	-0.186635	0.150867	0.517602	0.000000	0.000000	3.000000	53.000000	0.000000
21374.274702	0.112558	0.571739	0.145162	71.125374	43.050034	118.224213	0.457500	0.000000	4.979025	0.000000	0.000000	0.000000	-0.186635	0.150867	0.517602	0.000000	0.000000	3.000000	53.000000	0.000000
21374.278036	0.112558	0.571739	0.145162	71.125374	43.050034	118.224213	0.457500	0.000000	4.979025	0.000000	0.000000	0.000000	-0.186635	0.150867	0.517602	0.000000	0.000000	3.000000	53.000000	0.000000
21374.281369	0.111910	0.572270	0.146938	71.327698	43.720119	118.841087	0.430929	0.000000	4.981395	0.000000	0.000000	0.000000	-0.194182	0.159029	0.532798	0.000000	0.000000	3.000000	53.000000	0.000000
21374.284702	0.111910	0.572270	0.146938	71.327698	43.720119	118.841087	0.430929	0.000000	4.981395	0.000000	0.000000	0.000000	-0.194182	0.159029	0.532798	0.000000	0.000000	3.000000	53.000000	0.000000
21374.288036	0.111910	0.572270	0.146938	71.327698	43.720119	118.841087	0.430929	0.000000	4.981395	0.000000	0.000000	0.000000	-0.194182	0.159029	0.532798	0.000000	0.000000	3.000000	53.000000	0.000000
21374.291369	0.111240	0.572847	0.148779	71.520271	44.366611	119.480103	0.403960	0.000000	4.983655	0.000000	0.000000	0.000000	-0.201096	0.173247	0.552196	0.000000	0.000000	3.000000	53.000000	0.000000
21374.294702	0.111240	0.572847	0.148779	71.520271	44.366611	119.480103	0.403960	0.000000	4.983655	0.000000	0.000000	0.000000	-0.201096	0.173247	0.552196	0.000000	0.000000	3.000000	53.000000	0.000000
21374.298036	0.111240	0.572847	0.148779	71.520271	44.366611	119.480103	0.403960	0.000000	4.983655	0.000000	0.000000	0.000000	-0.201096	0.173247	0.552196	0.000000	0.000000	3.000000	53.000000	0.000000
21374.301369	0.110513	0.573398	0.150666	71.715164	44.975094	120.043922	0.376670	0.000000	4.985792	0.000000	0.000000	0.000000	-0.218104	0.165320	0.566176	0.000000	0.000000	3.000000	53.000000	0.000000
21374.304702	0.110513	0.573398	0.150666	71.715164	44.975094	120.043922	0.376670	0.000000	4.985792	0.000000	0.000000	0.000000	-0.218104	0.165320	0.566176	0.000000	0.000000	3.000000	53.000000	0.000000
21374.308036	0.110513	0.573398	0.150666	71.715164	44.975094	120.043922	0.376670	0.000000	4.985792	0.000000	0.000000	0.000000	-0.218104	0.165320	0.566176	0.000000	0.000000	3.000000	53.000000	0.000000
21374.311369	0.109785	0.573956	0.152583	71.916214	45.596264	120.511734	0.348039	0.000000	4.987872	0.000000	0.000000	0.000000	-0.218305	0.167474	0.575036	0.000000	0.000000	3.000000	53.000000	0.000000
21374.314702	0.109785	0.573956	0.152583	71.916214	45.596264	120.511734	0.348039	0.000000	4.987872	0.000000	0.000000	0.000000	-0.218305	0.167474	0.575036	0.000000	0.000000	3.000000	53.000000	0.000000
21374.318036	0.109785	0.573956	0.152583	71.916214	45.596264	120.511734	0.348039	0.000000	4.987872	0.000000	0.000000	0.000000	-0.218305	0.167474	0.575036	0.000000	0.000000	3.000000	53.000000	0.000000
21374.321369	0.109054	0.574501	0.154515	72.120537	46.307438	120.968277	0.320000	0.000000	4.989749	0.000000	0.000000	0.000000	-0.219340	0.163474	0.579512	0.000000	0.000000	3.000000	53.000000	0.000000
21374.324702	0.109054	0.574501	0.154515	72.120537	46.307438	120.968277	0.320000	0.000000	4.989749	0.000000	0.000000	0.000000	-0.219340	0.163474	0.579512	0.000000	0.000000	3.000000	53.000000	0.000000
21374.328036	0.109054	0.574501	0.154515	72.120537	46.307438	120.968277	0.320000	0.000000	4.989749	0.000000	0.000000	0.000000	-0.219340	0.163474	0.579512	0.000000	0.000000	3.000000	53.000000	0.000000
21374.331369	0.108326	0.575040	0.156496	72.322098	47.111008	121.517006	0.292488	0.000000	4.991437	0.000000	0.000000	0.000000	-0.218555	0.161465	0.594404	0.000000	0.000000	3.000000	53.000000	0.000000
21374.334702	0.108326	0.575040	0.156496	72.322098	47.111008	121.517006	0.292488	0.000000	4.991437	0.000000	0.000000	0.000000	-0.218555	0.161465	0.594404	0.000000	0.000000	3.000000	53.000000	0.000000
21374.338036	0.108326	0.575040	0.156496	72.322098	47.111008	121.517006	0.292488	0.000000	4.991437	0.000000	0.000000	0.000000	-0.218555	0.161465	0.594404	0.000000	0.000000	3.000000	53.000000	0.000000
21374.341369	0.107558	0.575557	0.158462	72.516205	47.916431	122.124519	0.265628	0.000000	4.992939	0.000000	0.000000	0.000000	-0.230282	0.155379	0.589879	0.000000	0.000000	3.000000	53.000000	0.000000
21374.344702	0.107558	0.575557	0.158462	72.516205	47.916431	122.124519	0.265628	0.000000	4.992939	0.000000	0.000000	0.000000	-0.230282	0.155379	0.589879	0.000000	0.000000	3.000000	53.000000	0.000000
21374.348036	0.107558	0.575557	0.158462	72.516205	47.916431	122.124519	0.265628	0.000000	4.992939	0.000000	0.000000	0.000000	-0.230282	0.155379	0.589879	0.000000	0.000000	3.000000	53.000000	0.000000
21374.351369	0.106782	0.576021	0.160415	72.698418	48.705128	122.757118	0.238212	0.000000	4.994322	0.000000	0.000000	0.000000	-0.232927	0.138984	0.585753	0.000000	0.000000	3.000000	53.000000	0.000000
21374.354702	0.106782	0.576021	0.160415	72.698418	48.705128	122.757118	0.238212	0.000000	4.994322	0.000000	0.000000	0.000000	-0.232927	0.138984	0.585753	0.000000	0.000000	3.000000	53.000000	0.000000
21374.358036	0.106782	0.576021	0.160415	72.698418	48.705128	122.757118	0.238212	0.000000	4.994322	0.000000	0.000000	0.000000	-0.232927	0.138984	0.585753	0.000000	0.000000	3.000000	53.000000	0.000000
21374.361369	0.105994	0.576498	0.162341	72.869080	49.475117	123.372955	0.211191	0.000000	4.995538	0.000000	0.000000	0.000000	-0.236192	0.143053	0.577843	0.000000	0.000000	3.000000	53.000000	0.000000
21374.364702	0.105994	0.576498	0.162341	72.869080	49.475117	123.372955	0.211191	0.000000	4.995538	0.000000	0.000000	0.000000	-0.236192	0.143053	0.577843	0.000000	0.000000	3.000000	53.000000	0.000000
21374.368036	0.105994	0.576498	0.162341	72.869080	49.475117	123.372955	0.211191	0.000000	4.995538	0.000000	0.000000	0.000000	-0.236192	0.143053	0.577843	0.000000	0.000000	3.000000	53.000000	0.000000
21374.371369	0.105166	0.576933	0.164238	73.030884	50.231064	123.937134	0.184498	0.000000	4.996595	0.000000	0.000000	0.000000	-0.248654	0.130684	0.569176	0.000000	0.000000	3.000000	53.000000	0.000000
21374.374702	0.105166	0.576933	0.164238	73.030884	50.231064	123.937134	0.184498	0.000000	4.996595	0.000000	0.000000	0.000000	-0.248654	0.130684	0.569176	0.000000	0.000000	3.000000	53.000000	0.000000
21374.378036	0.105166	0.576933	0.164238	73.030884	50.231064	123.937134	0.184498	0.000000	4.996595	0.000000	0.000000	0.000000	-0.248654	0.130684	0.569176	0.000000	0.000000	3.000000	53.000000	0.000000
21374.381369	0.104325	0.577327	0.166102	73.175499	50.931023	124.443954	0.157180	0.000000	4.997529	0.000000	0.000000	0.000000	-0.252243	0.118256	0.559082	0.000000	0.000000	3.000000	53.000000	0.000000
21374.384702	0.104325	0.577327	0.166102	73.175499	50.931023	124.443954	0.157180	0.000000	4.997529	0.000000	0.000000	0.000000	-0.252243	0.118256	0.559082	0.000000	0.000000	3.000000	53.000000	0.000000
21374.388036	0.104325	0.577327	0.166102	73.175499	50.931023	124.443954	0.157180	0.000000	4.997529	0.000000	0.000000	0.000000	-0.252243	0.118256	0.559082	0.000000	0.000000	3.000000	53.000000	0.000000
21374.391369	0.103440	0.577659	0.167923	73.303154	51.565807	124.980881	0.130139	0.000000	4.998306	0.000000	0.000000	0.000000	-0.265356	0.099543	0.546357	0.000000	0.000000	3.000000	53.000000	0.000000
21374.394702	0.103440	0.577659	0.167923	73.303154	51.565807	124.980881	0.130139	0.000000	4.998306	0.000000	0.000000	0.000000	-0.265356	0.099543	0.546357	0.000000	0.000000	3.000000	53.000000	0.000000
21374.398036	0.103440	0.577659	0.167923	73.303154	51.565807	124.980881	0.130139	0.000000	4.998306	0.000000	0.000000	0.000000	-0.265356	0.099543	0.546357	0.000000	0.000000	3.000000	53.000000	0.000000
21374.401369	0.102546	0.577970	0.169725	73.408455	52.114048	125.443695	0.102413	0.000000	4.998951	0.000000	0.000000	0.000000	-0.268163	0.093143	0.540587	0.000000	0.000000	3.000000	53.000000	0.000000
21374.404702	0.102546	0.577970	0.169725	73.408455	52.114048	125.443695	0.102413	0.000000	4.998951	0.000000	0.000000	0.000000	-0.268163	0.093143	0.540587	0.000000	0.000000	3.000000	53.000000	0.000000
21374.408036	0.102546	0.577970	0.169725	73.408455	52.114048	125.443695	0.102413	0.000000	4.998951	0.000000	0.000000	0.000000	-0.268163	0.093143	0.540587	0.000000	0.000000	3.000000	53.000000	0.000000
21374.411369	0.101609	0.578217	0.171485	73.499619	52.596741	125.792404	0.075005	0.000000	4.999437	0.000000	0.000000	0.000000	-0.281223	0.074266	0.528009	0.000000	0.000000	3.000000	53.000000	0.000000
21374.414702	0.101609	0.578217	0.171485	73.499619	52.596741	125.792404	0.075005	0.000000	4.999437	0.000000	0.000000	0.000000	-0.281223	0.074266	0.528009	0.000000	0.000000	3.000000	53.000000	0.000000
21374.418036	0.101609	0.578217	0.171485	73.499619	52.596741	125.792404	0.075005	0.000000	4.999437	0.000000	0.000000	0.000000	-0.281223	0.074266	0.528009	0.000000	0.000000	3.000000	53.000000	0.000000
21374.421369	0.100625	0.578416	0.173183	73.576195	53.013618	125.959671	0.046909	0.000000	4.999780	0.000000	0.000000	0.000000	-0.295230	0.059587	0.509398	0.000000	0.000000	3.000000	53.000000	0.000000
21374.424702	0.100625	0.578416	0.173183	73.576195	53.013618	125.959671	0.046909	0.000000	4.999780	0.000000	0.000000	0.000000	-0.295230	0.059587	0.509398	0.000000	0.000000	3.000000	53.000000	0.000000
21374.428036	0.100625	0.578416	0.173183	73.576195	53.013618	125.959671	0.046909	0.000000	4.999780	0.000000	0.000000	0.000000	-0.295230	0.059587	0.509398	0.000000	0.000000	3.000000	53.000000	0.000000
21374.431369	0.099687	0.578551	0.174825	73.639137	53.357357	126.003441	0.018039	0.000000	4.999968	0.000000	0.000000	0.000000	-0.281210	0.040583	0.492711	0.000000	0.000000	3.000000	53.000000	0.000000
21374.434702	0.099687	0.578551	0.174825	73.639137	53.357357	126.003441	0.018039	0.000000	4.999968	0.000000	0.000000	0.000000	-0.281210	0.040583	0.492711	0.000000	0.000000	3.000000	53.000000	0.000000
21374.438036	0.099687	0.578551	0.174825	73.639137	53.357357	126.003441	0.018039	0.000000	4.999968	0.000000	0.000000	0.000000	-0.281210	0.040583	0.492711	0.000000	0.000000	3.000000	53.000000	0.000000
21374.441369	0.098729	0.578631	0.176368	73.687973	53.628139	126.008385	-0.008939	0.000000	4.999992	0.000000	0.000000	0.000000	-0.287543	0.023814	0.462738	0.000000	0.000000	3.000000	53.000000	0.000000
21374.444702	0.098729	0.578631	0.176368	73.687973	53.628139	126.008385	-0.008939	0.000000	4.999992	0.000000	0.000000	0.000000	-0.287543	0.023814	0.462738	0.000000	0.000000	3.000000	53.000000	0.000000
21374.448036	0.098729	0.578631	0.176368	73.687973	53.628139	126.008385	-0.008939	0.000000	4.999992	0.000000	0.000000	0.000000	-0.287543	0.023814	0.462738	0.000000	0.000000	3.000000	53.000000	0.000000
21374.451369	0.097752	0.578675	0.177825	73.720009	53.802193	125.986801	-0.036032	0.000000	4.999870	0.000000	0.000000	0.000000	-0.293048	0.013308	0.437034	0.000000	0.000000	3.000000	53.000000	0.000000
21374.454702	0.097752	0.578675	0.177825	73.720009	53.802193	125.986801	-0.036032	0.000000	4.999870	0.000000	0.000000	0.000000	-0.293048	0.013308	0.437034	0.000000	0.000000	3.000000	53.000000	0.000000
21374.458036	0.097752	0.578675	0.177825	73.720009	53.802193	125.986801	-0.036032	0.000000	4.999870	0.000000	0.000000	0.000000	-0.293048	0.013308	0.437034	0.000000	0.000000	3.000000	53.000000	0.000000
21374.461369	0.096786	0.578663	0.179178	73.738197	53.891853	125.926529	-0.063199	0.000000	4.999600	0.000000	0.000000	0.000000	-0.289944	-0.003439	0.405990	0.000000	0.000000	3.000000	53.000000	0.000000
21374.464702	0.096786	0.578663	0.179178	73.738197	53.891853	125.926529	-0.063199	0.000000	4.999600	0.000000	0.000000	0.000000	-0.289944	-0.003439	0.405990	0.000000	0.000000	3.000000	53.000000	0.000000
21374.468036	0.096786	0.578663	0.179178	73.738197	53.891853	125.926529	-0.063199	0.000000	4.999600	0.000000	0.000000	0.000000	-0.289944	-0.003439	0.405990	0.000000	0.000000	3.000000	53.000000	0.000000
21374.471369	0.095802	0.578617	0.180447	73.745834	53.921505	125.924973	-0.089682	0.000000	4.999196	0.000000	0.000000	0.000000	-0.295069	-0.013921	0.380569	0.000000	0.000000	3.000000	53.000000	0.000000
21374.474702	0.095802	0.578617	0.180447	73.745834	53.921505	125.924973	-0.089682	0.000000	4.999196	0.000000	0.000000	0.000000	-0.295069	-0.013921	0.380569	0.000000	0.000000	3.000000	53.000000	0.000000
21374.478036	0.095802	0.578617	0.180447	73.745834	53.921505	125.924973	-0.089682	0.000000	4.999196	0.000000	0.000000	0.000000	-0.295069	-0.013921	0.380569	0.000000	0.000000	3.000000	53.000000	0.000000
21374.481369	0.094808	0.578507	0.181671	73.727608	53.806919	125.677078	-0.116288	0.000000	4.998648	0.000000	0.000000	0.000000	-0.298241	-0.033042	0.367345	0.000000	0.000000	3.000000	53.000000	0.000000
21374.484702	0.094808	0.578507	0.181671	73.727608	53.806919	125.677078	-0.116288	0.000000	4.998648	0.000000	0.000000	0.000000	-0.298241	-0.033042	0.367345	0.000000	0.000000	3.000000	53.000000	0.000000
21374.488036	0.094808	0.578507	0.181671	73.727608	53.806919	125.677078	-0.116288	0.000000	4.998648	0.000000	0.000000	0.000000	-0.298241	-0.033042	0.367345	0.000000	0.000000	3.000000	53.000000	0.000000
21374.491369	0.093865	0.578389	0.182850	73.687508	53.574440	125.274796	-0.142838	0.000000	4.997959	0.000000	0.000000	0.000000	-0.282799	-0.035318	0.353617	0.000000	0.000000	3.000000	53.000000	0.000000
21374.494702	0.093865	0.578389	0.182850	73.687508	53.574440	125.274796	-0.142838	0.000000	4.997959	0.000000	0.000000	0.000000	-0.282799	-0.035318	0.353617	0.000000	0.000000	3.000000	53.000000	0.000000
21374.498036	0.093865	0.578389	0.182850	73.687508	53.574440	125.274796	-0.142838	0.000000	4.997959	0.000000	0.000000	0.000000	-0.282799	-0.035318	0.353617	0.000000	0.000000	3.000000	53.000000	0.000000
21374.501369	0.092886	0.578249	0.184016	73.645576	53.332664	124.933411	-0.167658	0.000000	4.997188	0.000000	0.000000	0.000000	-0.293713	-0.041970	0.350005	0.000000	0.000000	3.000000	53.000000	0.000000
21374.504702	0.092886	0.578249	0.184016	73.645576	53.332664	124.933411	-0.167658	0.000000	4.997188	0.000000	0.000000	0.000000	-0.293713	-0.041970	0.350005	0.000000	0.000000	3.000000	53.000000	0.000000
21374.508036	0.092886	0.578249	0.184016	73.645576	53.332664	124.933411	-0.167658	0.000000	4.997188	0.000000	0.000000	0.000000	-0.293713	-0.041970	0.350005	0.000000	0.000000	3.000000	53.000000	0.000000
21374.511369	0.091968	0.578058	0.185198	73.604370	53.102524	124.549606	-0.193146	0.000000	4.996268	0.000000	0.000000	0.000000	-0.275480	-0.057351	0.354487	0.000000	0.000000	3.000000	53.000000	0.000000
21374.514702	0.091968	0.578058	0.185198	73.604370	53.102524	124.549606	-0.193146	0.000000	4.996268	0.000000	0.000000	0.000000	-0.275480	-0.057351	0.354487	0.000000	0.000000	3.000000	53.000000	0.000000
21374.518036	0.091968	0.578058	0.185198	73.604370	53.102524	124.549606	-0.193146	0.000000	4.996268	0.000000	0.000000	0.000000	-0.275480	-0.057351	0.354487	0.000000	0.000000	3.000000	53.000000	0.000000
21374.521369	0.091043	0.577880	0.186357	73.563080	52.875767	124.086685	-0.216645	0.000000	4.995304	0.000000	0.000000	0.000000	-0.277498	-0.053418	0.347618	0.000000	0.000000	3.000000	53.000000	0.000000
21374.524702	0.091043	0.577880	0.186357	73.563080	52.875767	124.086685	-0.216645	0.000000	4.995304	0.000000	0.000000	0.000000	-0.277498	-0.053418	0.347618	0.000000	0.000000	3.000000	53.000000	0.000000
21374.528036	0.091043	0.577880	0.186357	73.563080	52.875767	124.086685	-0.216645	0.000000	4.995304	0.000000	0.000000	0.000000	-0.277498	-0.053418	0.347618	0.000000	0.000000	3.000000	53.000000	0.000000
21374.531369	0.090148	0.577686	0.187528	73.524422	52.655689	123.594063	-0.240041	0.000000	4.994235	0.000000	0.000000	0.000000	-0.268619	-0.058197	0.351498	0.000000	0.000000	3.000000	53.000000	0.000000
21374.534702	0.090148	0.577686	0.187528	73.524422	52.655689	123.594063	-0.240041	0.000000	4.994235	0.000000	0.000000	0.000000	-0.268619	-0.058197	0.351498	0.000000	0.000000	3.000000	53.000000	0.000000
21374.538036	0.090148	0.577686	0.187528	73.524422	52.655689	123.594063	-0.240041	0.000000	4.994235	0.000000	0.000000	0.000000	-0.268619	-0.058197	0.351498	0.000000	0.000000	3.000000	53.000000	0.000000
21374.541369	0.089239	0.577478	0.188630	73.491898	52.466286	123.344299	-0.262329	0.000000	4.993114	0.000000	0.000000	0.000000	-0.272528	-0.062377	0.330554	0.000000	0.000000	3.000000	53.000000	0.000000
21374.544702	0.089239	0.577478	0.188630	73.491898	52.466286	123.344299	-0.262329	0.000000	4.993114	0.000000	0.000000	0.000000	-0.272528	-0.062377	0.330554	0.000000	0.000000	3.000000	53.000000	0.000000
21374.548036	0.089239	0.577478	0.188630	73.491898	52.466286	123.344299	-0.262329	0.000000	4.993114	0.000000	0.000000	0.000000	-0.272528	-0.062377	0.330554	0.000000	0.000000	3.000000	53.000000	0.000000
21374.551369	0.088415	0.577263	0.189683	73.487457	52.418495	123.318947	-0.284773	0.000000	4.991884	0.000000	0.000000	0.000000	-0.247313	-0.064643	0.315947	0.000000	0.000000	3.000000	53.000000	0.000000
21374.554702	0.088415	0.577263	0.189683	73.487457	52.418495	123.318947	-0.284773	0.000000	4.991884	0.000000	0.000000	0.000000	-0.247313	-0.064643	0.315947	0.000000	0.000000	3.000000	53.000000	0.000000
21374.558036	0.088415	0.577263	0.189683	73.487457	52.418495	123.318947	-0.284773	0.000000	4.991884	0.000000	0.000000	0.000000	-0.247313	-0.064643	0.315947	0.000000	0.000000	3.000000	53.000000	0.000000
21374.561369	0.087609	0.577034	0.190663	73.518654	52.540077	123.393929	-0.304814	0.000000	4.990700	0.000000	0.000000	0.000000	-0.241725	-0.068721	0.293940	0.000000	0.000000	3.000000	53.000000	0.000000
21374.564702	0.087609	0.577034	0.190663	73.518654	52.540077	123.393929	-0.304814	0.000000	4.990700	0.000000	0.000000	0.000000	-0.241725	-0.068721	0.293940	0.000000	0.000000	3.000000	53.000000	0.000000
21374.568036	0.087609	0.577034	0.190663	73.518654	52.540077	123.393929	-0.304814	0.000000	4.990700	0.000000	0.000000	0.000000	-0.241725	-0.068721	0.293940	0.000000	0.000000	3.000000	53.000000	0.000000
21374.571369	0.086856	0.576776	0.191586	73.571312	52.770130	123.489235	-0.324259	0.000000	4.989475	0.000000	0.000000	0.000000	-0.225954	-0.077200	0.276779	0.000000	0.000000	3.000000	53.000000	0.000000
21374.574702	0.086856	0.576776	0.191586	73.571312	52.770130	123.489235	-0.324259	0.000000	4.989475	0.000000	0.000000	0.000000	-0.225954	-0.077200	0.276779	0.000000	0.000000	3.000000	53.000000	0.000000
21374.578036	0.086856	0.576776	0.191586	73.571312	52.770130	123.489235	-0.324259	0.000000	4.989475	0.000000	0.000000	0.000000	-0.225954	-0.077200	0.276779	0.000000	0.000000	3.000000	53.000000	0.000000
21374.581369	0.086155	0.576526	0.192445	73.619514	52.997326	123.538361	-0.342230	0.000000	4.988274	0.000000	0.000000	0.000000	-0.210301	-0.074933	0.257773	0.000000	0.000000	3.000000	53.000000	0.000000
21374.584702	0.086155	0.576526	0.192445	73.619514	52.997326	123.538361	-0.342230	0.000000	4.988274	0.000000	0.000000	0.000000	-0.210301	-0.074933	0.257773	0.000000	0.000000	3.000000	53.000000	0.000000
21374.588036	0.086155	0.576526	0.192445	73.619514	52.997326	123.538361	-0.342230	0.000000	4.988274	0.000000	0.000000	0.000000	-0.210301	-0.074933	0.257773	0.000000	0.000000	3.000000	53.000000	0.000000
21374.591369	0.085515	0.576297	0.193308	73.650459	53.133080	123.564735	-0.358789	0.000000	4.987110	0.000000	0.000000	0.000000	-0.191874	-0.068913	0.258883	0.000000	0.000000	3.000000	53.000000	0.000000
21374.594702	0.085515	0.576297	0.193308	73.650459	53.133080	123.564735	-0.358789	0.000000	4.987110	0.000000	0.000000	0.000000	-0.191874	-0.068913	0.258883	0.000000	0.000000	3.000000	53.000000	0.000000
21374.598036	0.085515	0.576297	0.193308	73.650459	53.133080	123.564735	-0.358789	0.000000	4.987110	0.000000	0.000000	0.000000	-0.191874	-0.068913	0.258883	0.000000	0.000000	3.000000	53.000000	0.000000
21374.601369	0.085515	0.576297	0.193308	73.663841	53.183132	123.573532	-0.373606	0.000000	4.986022	0.000000	0.000000	0.000000	-0.191874	-0.068913	0.258883	0.000000	0.000000	3.000000	53.000000	0.000000
21374.604702	0.084957	0.576090	0.194084	73.663841	53.183132	123.573532	-0.373606	0.000000	4.986022	0.000000	0.000000	0.000000	-0.167498	-0.062108	0.232879	0.000000	0.000000	3.000000	53.000000	0.000000
21374.608036	0.084957	0.576090	0.194084	73.663841	53.183132	123.573532	-0.373606	0.000000	4.986022	0.000000	0.000000	0.000000	-0.167498	-0.062108	0.232879	0.000000	0.000000	3.000000	53.000000	0.000000
21374.611369	0.084480	0.575906	0.194774	73.663750	53.164680	123.543892	-0.373606	0.000000	4.986022	0.000000	0.000000	0.000000	-0.142947	-0.055193	0.207006	0.000000	0.000000	3.000000	53.000000	0.000000
21374.614702	0.084480	0.575906	0.194774	73.663750	53.164680	123.543892	-0.373606	0.000000	4.986022	0.000000	0.000000	0.000000	-0.142947	-0.055193	0.207006	0.000000	0.000000	3.000000	53.000000	0.000000
21374.618036	0.084480	0.575906	0.194774	73.663750	53.164680	123.543892	-0.373606	0.000000	4.986022	0.000000	0.000000	0.000000	-0.142947	-0.055193	0.207006	0.000000	0.000000	3.000000	53.000000	0.000000
21374.621369	0.084480	0.575906	0.194774	73.654205	53.085182	123.452103	-0.397139	0.000000	4.984203	0.000000	0.000000	0.000000	-0.142947	-0.055193	0.207006	0.000000	0.000000	3.000000	53.000000	0.000000
21374.624702	0.084024	0.575745	0.195386	73.654205	53.085182	123.452103	-0.397139	0.000000	4.984203	0.000000	0.000000	0.000000	-0.136826	-0.048224	0.183643	0.000000	0.000000	3.000000	53.000000	0.000000
21374.628036	0.084024	0.575745	0.195386	73.654205	53.085182	123.452103	-0.397139	0.000000	4.984203	0.000000	0.000000	0.000000	-0.136826	-0.048224	0.183643	0.000000	0.000000	3.000000	53.000000	0.000000
21374.631369	0.083616	0.575602	0.195884	73.642403	53.005367	123.370979	-0.397139	0.000000	4.984203	0.000000	0.000000	0.000000	-0.122601	-0.042991	0.149186	0.000000	0.000000	3.000000	53.000000	0.000000
21374.634702	0.083616	0.575602	0.195884	73.642403	53.005367	123.370979	-0.397139	0.000000	4.984203	0.000000	0.000000	0.000000	-0.122601	-0.042991	0.149186	0.000000	0.000000	3.000000	53.000000	0.000000
21374.638036	0.083616	0.575602	0.195884	73.642403	53.005367	123.370979	-0.397139	0.000000	4.984203	0.000000	0.000000	0.000000	-0.122601	-0.042991	0.149186	0.000000	0.000000	3.000000	53.000000	0.000000
21374.641369	0.083616	0.575602	0.195884	73.635849	52.944386	123.331169	-0.416759	0.000000	4.982601	0.000000	0.000000	0.000000	-0.122601	-0.042991	0.149186	0.000000	0.000000	3.000000	53.000000	0.000000
21374.644702	0.083220	0.575470	0.196237	73.635849	52.944386	123.331169	-0.416759	0.000000	4.982601	0.000000	0.000000	0.000000	-0.118823	-0.039518	0.106029	0.000000	0.000000	3.000000	53.000000	0.000000
21374.648036	0.083220	0.575470	0.196237	73.635849	52.944386	123.331169	-0.416759	0.000000	4.982601	0.000000	0.000000	0.000000	-0.118823	-0.039518	0.106029	0.000000	0.000000	3.000000	53.000000	0.000000
21374.651369	0.083220	0.575470	0.196237	73.633644	52.906845	123.315239	-0.416759	0.000000	4.982601	0.000000	0.000000	0.000000	-0.118823	-0.039518	0.106029	0.000000	0.000000	3.000000	53.000000	0.000000
21374.654702	0.083220	0.575470	0.196237	73.633644	52.906845	123.315239	-0.416759	0.000000	4.982601	0.000000	0.000000	0.000000	-0.118823	-0.039518	0.106029	0.000000	0.000000	3.000000	53.000000	0.000000
21374.658036	0.082901	0.575335	0.196459	73.633644	52.906845	123.315239	-0.416759	0.000000	4.982601	0.000000	0.000000	0.000000	-0.095578	-0.040485	0.066528	0.000000	0.000000	3.000000	53.000000	0.000000
21374.661369	0.082691	0.575290	0.196546	73.635017	52.881699	123.310410	-0.425998	0.000000	4.981820	0.000000	0.000000	0.000000	-0.062906	-0.013496	0.026088	0.000000	0.000000	3.000000	53.000000	0.000000
21374.664702	0.082691	0.575290	0.196546	73.635017	52.881699	123.310410	-0.425998	0.000000	4.981820	0.000000	0.000000	0.000000	-0.062906	-0.013496	0.026088	0.000000	0.000000	3.000000	53.000000	0.000000
21374.668036	0.082691	0.575290	0.196546	73.635017	52.881699	123.310410	-0.425998	0.000000	4.981820	0.000000	0.000000	0.000000	-0.062906	-0.013496	0.026088	0.000000	0.000000	3.000000	53.000000	0.000000
21374.671369	0.082691	0.575290	0.196546	73.639412	52.886082	123.326309	-0.438623	0.000000	4.980723	0.000000	0.000000	0.000000	-0.062906	-0.013496	0.026088	0.000000	0.000000	3.000000	53.000000	0.000000
21374.674702	0.082528	0.575278	0.196499	73.639412	52.886082	123.326309	-0.438623	0.000000	4.980723	0.000000	0.000000	0.000000	-0.049069	-0.003584	-0.014058	0.000000	0.000000	3.000000	53.000000	0.000000
21374.678036	0.082528	0.575278	0.196499	73.639412	52.886082	123.326309	-0.438623	0.000000	4.980723	0.000000	0.000000	0.000000	-0.049069	-0.003584	-0.014058	0.000000	0.000000	3.000000	53.000000	0.000000
21374.681369	0.082528	0.575278	0.196499	73.645187	52.895245	123.337387	-0.438623	0.000000	4.980723	0.000000	0.000000	0.000000	-0.049069	-0.003584	-0.014058	0.000000	0.000000	3.000000	53.000000	0.000000
21374.684702	0.082528	0.575278	0.196499	73.645187	52.895245	123.337387	-0.438623	0.000000	4.980723	0.000000	0.000000	0.000000	-0.049069	-0.003584	-0.014058	0.000000	0.000000	3.000000	53.000000	0.000000
21374.688036	0.082507	0.575341	0.196333	73.645187	52.895245	123.337387	-0.438623	0.000000	4.980723	0.000000	0.000000	0.000000	-0.006269	0.018870	-0.049671	0.000000	0.000000	3.000000	53.000000	0.000000
21374.691369	0.082507	0.575341	0.196333	73.652336	52.909184	123.343628	-0.442840	0.000000	4.980350	0.000000	0.000000	0.000000	-0.006269	0.018870	-0.049671	0.000000	0.000000	3.000000	53.000000	0.000000
21374.694702	0.082507	0.575341	0.196333	73.652336	52.909184	123.343628	-0.442840	0.000000	4.980350	0.000000	0.000000	0.000000	-0.006269	0.018870	-0.049671	0.000000	0.000000	3.000000	53.000000	0.000000
21374.698036	0.082507	0.575341	0.196333	73.652336	52.909184	123.343628	-0.442840	0.000000	4.980350	0.000000	0.000000	0.000000	-0.006269	0.018870	-0.049671	0.000000	0.000000	3.000000	53.000000	0.000000
21374.701369	0.082647	0.575676	0.195697	73.660881	52.927929	123.345062	-0.443737	0.000000	4.980270	0.000000	0.000000	0.000000	0.042019	0.100585	-0.190948	0.000000	0.000000	3.000000	53.000000	0.000000
21374.704702	0.082647	0.575676	0.195697	73.660881	52.927929	123.345062	-0.443737	0.000000	4.980270	0.000000	0.000000	0.000000	0.042019	0.100585	-0.190948	0.000000	0.000000	3.000000	53.000000	0.000000
21374.708036	0.082647	0.575676	0.195697	73.660881	52.927929	123.345062	-0.443737	0.000000	4.980270	0.000000	0.000000	0.000000	0.042019	0.100585	-0.190948	0.000000	0.000000	3.000000	53.000000	0.000000
21374.711369	0.082816	0.575960	0.195292	73.660904	52.944248	123.345062	-0.441632	0.000000	4.980458	0.000000	0.000000	0.000000	0.050720	0.085201	-0.121405	0.000000	0.000000	3.000000	53.000000	0.000000
21374.714702	0.082816	0.575960	0.195292	73.660904	52.944248	123.345062	-0.441632	0.000000	4.980458	0.000000	0.000000	0.000000	0.050720	0.085201	-0.121405	0.000000	0.000000	3.000000	53.000000	0.000000
21374.718036	0.082816	0.575960	0.195292	73.660904	52.944248	123.345062	-0.441632	0.000000	4.980458	0.000000	0.000000	0.000000	0.050720	0.085201	-0.121405	0.000000	0.000000	3.000000	53.000000	0.000000
21374.721369	0.082816	0.575960	0.195292	73.658691	52.958374	123.337112	-0.438262	0.000000	4.980756	0.000000	0.000000	0.000000	0.050720	0.085201	-0.121405	0.000000	0.000000	3.000000	53.000000	0.000000
21374.724702	0.083007	0.576325	0.194817	73.658691	52.958374	123.337112	-0.438262	0.000000	4.980756	0.000000	0.000000	0.000000	0.057394	0.109274	-0.142510	0.000000	0.000000	3.000000	53.000000	0.000000
21374.728036	0.083007	0.576325	0.194817	73.658691	52.958374	123.337112	-0.438262	0.000000	4.980756	0.000000	0.000000	0.000000	0.057394	0.109274	-0.142510	0.000000	0.000000	3.000000	53.000000	0.000000
21374.731369	0.083248	0.576727	0.194241	73.658691	52.985573	123.337112	-0.438262	0.000000	4.980756	0.000000	0.000000	0.000000	0.072264	0.120685	-0.172925	0.000000	0.000000	3.000000	53.000000	0.000000
21374.734702	0.083248	0.576727	0.194241	73.658691	52.985573	123.337112	-0.438262	0.000000	4.980756	0.000000	0.000000	0.000000	0.072264	0.120685	-0.172925	0.000000	0.000000	3.000000	53.000000	0.000000
21374.738036	0.083248	0.576727	0.194241	73.658691	52.985573	123.337112	-0.438262	0.000000	4.980756	0.000000	0.000000	0.000000	0.072264	0.120685	-0.172925	0.000000	0.000000	3.000000	53.000000	0.000000
21374.741369	0.083248	0.576727	0.194241	73.656517	53.015999	123.329132	-0.429617	0.000000	4.981509	0.000000	0.000000	0.000000	0.072264	0.120685	-0.172925	0.000000	0.000000	3.000000	53.000000	0.000000
21374.744702	0.083632	0.577223	0.193558	73.656517	53.015999	123.329132	-0.429617	0.000000	4.981509	0.000000	0.000000	0.000000	0.115105	0.148997	-0.204930	0.000000	0.000000	3.000000	53.000000	0.000000
21374.748036	0.083632	0.577223	0.193558	73.656517	53.015999	123.329132	-0.429617	0.000000	4.981509	0.000000	0.000000	0.000000	0.115105	0.148997	-0.204930	0.000000	0.000000	3.000000	53.000000	0.000000
21374.751369	0.084057	0.577766	0.192719	73.658722	53.072605	123.337112	-0.429617	0.000000	4.981509	0.000000	0.000000	0.000000	0.127625	0.162735	-0.251592	0.000000	0.000000	3.000000	53.000000	0.000000
21374.754702	0.084057	0.577766	0.192719	73.658722	53.072605	123.337112	-0.429617	0.000000	4.981509	0.000000	0.000000	0.000000	0.127625	0.162735	-0.251592	0.000000	0.000000	3.000000	53.000000	0.000000
21374.758036	0.084057	0.577766	0.192719	73.658722	53.072605	123.337112	-0.429617	0.000000	4.981509	0.000000	0.000000	0.000000	0.127625	0.162735	-0.251592	0.000000	0.000000	3.000000	53.000000	0.000000
21374.761369	0.084588	0.578339	0.191736	73.663063	53.142273	123.353027	-0.412216	0.000000	4.982979	0.000000	0.000000	0.000000	0.159205	0.171804	-0.294860	0.000000	0.000000	3.000000	53.000000	0.000000
21374.764702	0.084588	0.578339	0.191736	73.663063	53.142273	123.353027	-0.412216	0.000000	4.982979	0.000000	0.000000	0.000000	0.159205	0.171804	-0.294860	0.000000	0.000000	3.000000	53.000000	0.000000
21374.768036	0.084588	0.578339	0.191736	73.663063	53.142273	123.353027	-0.412216	0.000000	4.982979	0.000000	0.000000	0.000000	0.159205	0.171804	-0.294860	0.000000	0.000000	3.000000	53.000000	0.000000
21374.771369	0.085161	0.578976	0.190610	73.674004	53.240364	123.392891	-0.400614	0.000000	4.983925	0.000000	0.000000	0.000000	0.171773	0.191363	-0.337903	0.000000	0.000000	3.000000	53.000000	0.000000
21374.774702	0.085161	0.578976	0.190610	73.674004	53.240364	123.392891	-0.400614	0.000000	4.983925	0.000000	0.000000	0.000000	0.171773	0.191363	-0.337903	0.000000	0.000000	3.000000	53.000000	0.000000
21374.778036	0.085161	0.578976	0.190610	73.674004	53.240364	123.392891	-0.400614	0.000000	4.983925	0.000000	0.000000	0.000000	0.171773	0.191363	-0.337903	0.000000	0.000000	3.000000	53.000000	0.000000
21374.781369	0.085744	0.579643	0.189350	73.684906	53.346668	123.432816	-0.388087	0.000000	4.984916	0.000000	0.000000	0.000000	0.175141	0.199948	-0.377988	0.000000	0.000000	3.000000	53.000000	0.000000
21374.784702	0.085744	0.579643	0.189350	73.684906	53.346668	123.432816	-0.388087	0.000000	4.984916	0.000000	0.000000	0.000000	0.175141	0.199948	-0.377988	0.000000	0.000000	3.000000	53.000000	0.000000
21374.788036	0.085744	0.579643	0.189350	73.684906	53.346668	123.432816	-0.388087	0.000000	4.984916	0.000000	0.000000	0.000000	0.175141	0.199948	-0.377988	0.000000	0.000000	3.000000	53.000000	0.000000
21374.791369	0.086406	0.580365	0.187994	73.697998	53.463428	123.480782	-0.375373	0.000000	4.985890	0.000000	0.000000	0.000000	0.198554	0.216483	-0.406652	0.000000	0.000000	3.000000	53.000000	0.000000
21374.794702	0.086406	0.580365	0.187994	73.697998	53.463428	123.480782	-0.375373	0.000000	4.985890	0.000000	0.000000	0.000000	0.198554	0.216483	-0.406652	0.000000	0.000000	3.000000	53.000000	0.000000
21374.798036	0.086406	0.580365	0.187994	73.697998	53.463428	123.480782	-0.375373	0.000000	4.985890	0.000000	0.000000	0.000000	0.198554	0.216483	-0.406652	0.000000	0.000000	3.000000	53.000000	0.000000
21374.801369	0.087120	0.581112	0.186587	73.712479	53.585037	123.524002	-0.360605	0.000000	4.986979	0.000000	0.000000	0.000000	0.214148	0.224096	-0.422220	0.000000	0.000000	3.000000	53.000000	0.000000
21374.804702	0.087120	0.581112	0.186587	73.712479	53.585037	123.524002	-0.360605	0.000000	4.986979	0.000000	0.000000	0.000000	0.214148	0.224096	-0.422220	0.000000	0.000000	3.000000	53.000000	0.000000
21374.808036	0.087120	0.581112	0.186587	73.712479	53.585037	123.524002	-0.360605	0.000000	4.986979	0.000000	0.000000	0.000000	0.214148	0.224096	-0.422220	0.000000	0.000000	3.000000	53.000000	0.000000
21374.811369	0.087940	0.581948	0.185072	73.735344	53.697338	123.538315	-0.344326	0.000000	4.988130	0.000000	0.000000	0.000000	0.245915	0.250861	-0.454555	0.000000	0.000000	3.000000	53.000000	0.000000
21374.814702	0.087940	0.581948	0.185072	73.735344	53.697338	123.538315	-0.344326	0.000000	4.988130	0.000000	0.000000	0.000000	0.245915	0.250861	-0.454555	0.000000	0.000000	3.000000	53.000000	0.000000
21374.818036	0.087940	0.581948	0.185072	73.735344	53.697338	123.538315	-0.344326	0.000000	4.988130	0.000000	0.000000	0.000000	0.245915	0.250861	-0.454555	0.000000	0.000000	3.000000	53.000000	0.000000
21374.821369	0.088836	0.582766	0.183472	73.787491	53.743862	123.450943	-0.325135	0.000000	4.989418	0.000000	0.000000	0.000000	0.268988	0.245493	-0.479852	0.000000	0.000000	3.000000	53.000000	0.000000
21374.824702	0.088836	0.582766	0.183472	73.787491	53.743862	123.450943	-0.325135	0.000000	4.989418	0.000000	0.000000	0.000000	0.268988	0.245493	-0.479852	0.000000	0.000000	3.000000	53.000000	0.000000
21374.828036	0.088836	0.582766	0.183472	73.787491	53.743862	123.450943	-0.325135	0.000000	4.989418	0.000000	0.000000	0.000000	0.268988	0.245493	-0.479852	0.000000	0.000000	3.000000	53.000000	0.000000
21374.831369	0.089777	0.583637	0.181778	73.903084	53.654934	123.156387	-0.303669	0.000000	4.990770	0.000000	0.000000	0.000000	0.282058	0.261144	-0.508173	0.000000	0.000000	3.000000	53.000000	0.000000
21374.834702	0.089777	0.583637	0.181778	73.903084	53.654934	123.156387	-0.303669	0.000000	4.990770	0.000000	0.000000	0.000000	0.282058	0.261144	-0.508173	0.000000	0.000000	3.000000	53.000000	0.000000
21374.838036	0.089777	0.583637	0.181778	73.903084	53.654934	123.156387	-0.303669	0.000000	4.990770	0.000000	0.000000	0.000000	0.282058	0.261144	-0.508173	0.000000	0.000000	3.000000	53.000000	0.000000
21374.841369	0.090758	0.584502	0.179983	74.096092	53.397186	122.611267	-0.280761	0.000000	4.992111	0.000000	0.000000	0.000000	0.294534	0.259684	-0.538711	0.000000	0.000000	3.000000	53.000000	0.000000
21374.844702	0.090758	0.584502	0.179983	74.096092	53.397186	122.611267	-0.280761	0.000000	4.992111	0.000000	0.000000	0.000000	0.294534	0.259684	-0.538711	0.000000	0.000000	3.000000	53.000000	0.000000
21374.848036	0.090758	0.584502	0.179983	74.096092	53.397186	122.611267	-0.280761	0.000000	4.992111	0.000000	0.000000	0.000000	0.294534	0.259684	-0.538711	0.000000	0.000000	3.000000	53.000000	0.000000
21374.851369	0.091720	0.585362	0.178093	74.343201	53.009556	121.891136	-0.256398	0.000000	4.993422	0.000000	0.000000	0.000000	0.288586	0.257988	-0.566852	0.000000	0.000000	3.000000	53.000000	0.000000
21374.854702	0.091720	0.585362	0.178093	74.343201	53.009556	121.891136	-0.256398	0.000000	4.993422	0.000000	0.000000	0.000000	0.288586	0.257988	-0.566852	0.000000	0.000000	3.000000	53.000000	0.000000
21374.858036	0.091720	0.585362	0.178093	74.343201	53.009556	121.891136	-0.256398	0.000000	4.993422	0.000000	0.000000	0.000000	0.288586	0.257988	-0.566852	0.000000	0.000000	3.000000	53.000000	0.000000
21374.861369	0.092692	0.586216	0.176105	74.601097	52.598812	121.296577	-0.232202	0.000000	4.994606	0.000000	0.000000	0.000000	0.291472	0.256087	-0.596465	0.000000	0.000000	3.000000	53.000000	0.000000
21374.864702	0.092692	0.586216	0.176105	74.601097	52.598812	121.296577	-0.232202	0.000000	4.994606	0.000000	0.000000	0.000000	0.291472	0.256087	-0.596465	0.000000	0.000000	3.000000	53.000000	0.000000
21374.868036	0.092692	0.586216	0.176105	74.601097	52.598812	121.296577	-0.232202	0.000000	4.994606	0.000000	0.000000	0.000000	0.291472	0.256087	-0.596465	0.000000	0.000000	3.000000	53.000000	0.000000
21374.871369	0.093673	0.587027	0.174024	74.850327	52.232849	120.982758	-0.207314	0.000000	4.995700	0.000000	0.000000	0.000000	0.294391	0.243483	-0.624160	0.000000	0.000000	3.000000	53.000000	0.000000
21374.874702	0.093673	0.587027	0.174024	74.850327	52.232849	120.982758	-0.207314	0.000000	4.995700	0.000000	0.000000	0.000000	0.294391	0.243483	-0.624160	0.000000	0.000000	3.000000	53.000000	0.000000
21374.878036	0.093673	0.587027	0.174024	74.850327	52.232849	120.982758	-0.207314	0.000000	4.995700	0.000000	0.000000	0.000000	0.294391	0.243483	-0.624160	0.000000	0.000000	3.000000	53.000000	0.000000
21374.881369	0.094694	0.587852	0.171853	75.075142	51.910748	120.738678	-0.181658	0.000000	4.996699	0.000000	0.000000	0.000000	0.306293	0.247422	-0.651435	0.000000	0.000000	3.000000	53.000000	0.000000
21374.884702	0.094694	0.587852	0.171853	75.075142	51.910748	120.738678	-0.181658	0.000000	4.996699	0.000000	0.000000	0.000000	0.306293	0.247422	-0.651435	0.000000	0.000000	3.000000	53.000000	0.000000
21374.888036	0.094694	0.587852	0.171853	75.075142	51.910748	120.738678	-0.181658	0.000000	4.996699	0.000000	0.000000	0.000000	0.306293	0.247422	-0.651435	0.000000	0.000000	3.000000	53.000000	0.000000
21374.891369	0.095703	0.588683	0.169654	75.295509	51.597542	120.246155	-0.154296	0.000000	4.997619	0.000000	0.000000	0.000000	0.302493	0.249149	-0.659787	0.000000	0.000000	3.000000	53.000000	0.000000
21374.894702	0.095703	0.588683	0.169654	75.295509	51.597542	120.246155	-0.154296	0.000000	4.997619	0.000000	0.000000	0.000000	0.302493	0.249149	-0.659787	0.000000	0.000000	3.000000	53.000000	0.000000
21374.898036	0.095703	0.588683	0.169654	75.295509	51.597542	120.246155	-0.154296	0.000000	4.997619	0.000000	0.000000	0.000000	0.302493	0.249149	-0.659787	0.000000	0.000000	3.000000	53.000000	0.000000
21374.901369	0.096698	0.589519	0.167426	75.527779	51.043423	119.583237	-0.126614	0.000000	4.998397	0.000000	0.000000	0.000000	0.298629	0.250789	-0.668174	0.000000	0.000000	3.000000	53.000000	0.000000
21374.904702	0.096698	0.589519	0.167426	75.527779	51.043423	119.583237	-0.126614	0.000000	4.998397	0.000000	0.000000	0.000000	0.298629	0.250789	-0.668174	0.000000	0.000000	3.000000	53.000000	0.000000
21374.908036	0.096698	0.589519	0.167426	75.527779	51.043423	119.583237	-0.126614	0.000000	4.998397	0.000000	0.000000	0.000000	0.298629	0.250789	-0.668174	0.000000	0.000000	3.000000	53.000000	0.000000
21374.911369	0.097605	0.590395	0.165267	75.729561	49.855991	118.513069	-0.098593	0.000000	4.999028	0.000000	0.000000	0.000000	0.271984	0.262997	-0.647781	0.000000	0.000000	3.000000	53.000000	0.000000
21374.914702	0.097605	0.590395	0.165267	75.729561	49.855991	118.513069	-0.098593	0.000000	4.999028	0.000000	0.000000	0.000000	0.271984	0.262997	-0.647781	0.000000	0.000000	3.000000	53.000000	0.000000
21374.918036	0.097605	0.590395	0.165267	75.729561	49.855991	118.513069	-0.098593	0.000000	4.999028	0.000000	0.000000	0.000000	0.271984	0.262997	-0.647781	0.000000	0.000000	3.000000	53.000000	0.000000
21374.921369	0.098425	0.591278	0.163184	75.841156	47.956989	116.546158	-0.072464	0.000000	4.999475	0.000000	0.000000	0.000000	0.246072	0.264932	-0.625009	0.000000	0.000000	3.000000	53.000000	0.000000
21374.924702	0.098425	0.591278	0.163184	75.841156	47.956989	116.546158	-0.072464	0.000000	4.999475	0.000000	0.000000	0.000000	0.246072	0.264932	-0.625009	0.000000	0.000000	3.000000	53.000000	0.000000
21374.928036	0.098425	0.591278	0.163184	75.841156	47.956989	116.546158	-0.072464	0.000000	4.999475	0.000000	0.000000	0.000000	0.246072	0.264932	-0.625009	0.000000	0.000000	3.000000	53.000000	0.000000
21374.931369	0.099190	0.592224	0.161179	75.806717	45.766766	114.261017	-0.048262	0.000000	4.999767	0.000000	0.000000	0.000000	0.229662	0.283559	-0.601516	0.000000	0.000000	3.000000	53.000000	0.000000
21374.934702	0.099190	0.592224	0.161179	75.806717	45.766766	114.261017	-0.048262	0.000000	4.999767	0.000000	0.000000	0.000000	0.229662	0.283559	-0.601516	0.000000	0.000000	3.000000	53.000000	0.000000
21374.938036	0.099190	0.592224	0.161179	75.806717	45.766766	114.261017	-0.048262	0.000000	4.999767	0.000000	0.000000	0.000000	0.229662	0.283559	-0.601516	0.000000	0.000000	3.000000	53.000000	0.000000
21374.941369	0.099843	0.593176	0.159256	75.638268	43.908024	112.474251	-0.025117	0.000000	4.999937	0.000000	0.000000	0.000000	0.195684	0.285750	-0.576896	0.000000	0.000000	3.000000	53.000000	0.000000
21374.944702	0.099843	0.593176	0.159256	75.638268	43.908024	112.474251	-0.025117	0.000000	4.999937	0.000000	0.000000	0.000000	0.195684	0.285750	-0.576896	0.000000	0.000000	3.000000	53.000000	0.000000
21374.948036	0.099843	0.593176	0.159256	75.638268	43.908024	112.474251	-0.025117	0.000000	4.999937	0.000000	0.000000	0.000000	0.195684	0.285750	-0.576896	0.000000	0.000000	3.000000	53.000000	0.000000
21374.951369	0.100468	0.594116	0.157388	75.340637	42.691921	111.363174	-0.004941	0.000000	4.999998	0.000000	0.000000	0.000000	0.187737	0.281860	-0.560410	0.000000	0.000000	3.000000	53.000000	0.000000
21374.954702	0.100468	0.594116	0.157388	75.340637	42.691921	111.363174	-0.004941	0.000000	4.999998	0.000000	0.000000	0.000000	0.187737	0.281860	-0.560410	0.000000	0.000000	3.000000	53.000000	0.000000
21374.958036	0.100468	0.594116	0.157388	75.340637	42.691921	111.363174	-0.004941	0.000000	4.999998	0.000000	0.000000	0.000000	0.187737	0.281860	-0.560410	0.000000	0.000000	3.000000	53.000000	0.000000
21374.961369	0.101038	0.595076	0.155572	75.019432	41.744999	110.444855	0.014881	0.000000	4.999978	0.000000	0.000000	0.000000	0.170863	0.288258	-0.544581	0.000000	0.000000	3.000000	53.000000	0.000000
21374.964702	0.101038	0.595076	0.155572	75.019432	41.744999	110.444855	0.014881	0.000000	4.999978	0.000000	0.000000	0.000000	0.170863	0.288258	-0.544581	0.000000	0.000000	3.000000	53.000000	0.000000
21374.968036	0.101038	0.595076	0.155572	75.019432	41.744999	110.444855	0.014881	0.000000	4.999978	0.000000	0.000000	0.000000	0.170863	0.288258	-0.544581	0.000000	0.000000	3.000000	53.000000	0.000000
21374.971369	0.101561	0.596054	0.153866	74.727074	40.902916	109.592972	0.033359	0.000000	4.999889	0.000000	0.000000	0.000000	0.156981	0.293217	-0.511948	0.000000	0.000000	3.000000	53.000000	0.000000
21374.974702	0.101561	0.596054	0.153866	74.727074	40.902916	109.592972	0.033359	0.000000	4.999889	0.000000	0.000000	0.000000	0.156981	0.293217	-0.511948	0.000000	0.000000	3.000000	53.000000	0.000000
21374.978036	0.101561	0.596054	0.153866	74.727074	40.902916	109.592972	0.033359	0.000000	4.999889	0.000000	0.000000	0.000000	0.156981	0.293217	-0.511948	0.000000	0.000000	3.000000	53.000000	0.000000
21374.981369	0.102094	0.597061	0.152238	74.460541	40.181789	108.925095	0.050731	0.000000	4.999743	0.000000	0.000000	0.000000	0.159686	0.302287	-0.488369	0.000000	0.000000	3.000000	53.000000	0.000000
21374.984702	0.102094	0.597061	0.152238	74.460541	40.181789	108.925095	0.050731	0.000000	4.999743	0.000000	0.000000	0.000000	0.159686	0.302287	-0.488369	0.000000	0.000000	3.000000	53.000000	0.000000
21374.988036	0.102094	0.597061	0.152238	74.460541	40.181789	108.925095	0.050731	0.000000	4.999743	0.000000	0.000000	0.000000	0.159686	0.302287	-0.488369	0.000000	0.000000	3.000000	53.000000	0.000000
21374.991369	0.102668	0.598087	0.150705	74.227280	39.582329	108.542915	0.068751	0.000000	4.999527	0.000000	0.000000	0.000000	0.172225	0.307656	-0.459834	0.000000	0.000000	3.000000	53.000000	0.000000
21374.994702	0.102668	0.598087	0.150705	74.227280	39.582329	108.542915	0.068751	0.000000	4.999527	0.000000	0.000000	0.000000	0.172225	0.307656	-0.459834	0.000000	0.000000	3.000000	53.000000	0.000000
21374.998036	0.102668	0.598087	0.150705	74.227280	39.582329	108.542915	0.068751	0.000000	4.999527	0.000000	0.000000	0.000000	0.172225	0.307656	-0.459834	0.000000	0.000000	3.000000	53.000000	0.000000
21375.001369	0.103229	0.599064	0.149293	74.034744	39.122513	108.318832	0.088490	0.000000	4.999217	0.000000	0.000000	0.000000	0.168346	0.293085	-0.423697	0.000000	0.000000	3.000000	53.000000	0.000000
21375.004702	0.103229	0.599064	0.149293	74.034744	39.122513	108.318832	0.088490	0.000000	4.999217	0.000000	0.000000	0.000000	0.168346	0.293085	-0.423697	0.000000	0.000000	3.000000	53.000000	0.000000
21375.008036	0.103229	0.599064	0.149293	74.034744	39.122513	108.318832	0.088490	0.000000	4.999217	0.000000	0.000000	0.000000	0.168346	0.293085	-0.423697	0.000000	0.000000	3.000000	53.000000	0.000000
21375.011369	0.103733	0.599990	0.147916	73.882843	38.776794	108.133965	0.108109	0.000000	4.998831	0.000000	0.000000	0.000000	0.151409	0.277744	-0.413093	0.000000	0.000000	3.000000	53.000000	0.000000
21375.014702	0.103733	0.599990	0.147916	73.882843	38.776794	108.133965	0.108109	0.000000	4.998831	0.000000	0.000000	0.000000	0.151409	0.277744	-0.413093	0.000000	0.000000	3.000000	53.000000	0.000000
21375.018036	0.103733	0.599990	0.147916	73.882843	38.776794	108.133965	0.108109	0.000000	4.998831	0.000000	0.000000	0.000000	0.151409	0.277744	-0.413093	0.000000	0.000000	3.000000	53.000000	0.000000
21375.021369	0.104218	0.600840	0.146612	73.782303	38.581863	108.220047	0.126161	0.000000	4.998408	0.000000	0.000000	0.000000	0.145437	0.254967	-0.391087	0.000000	0.000000	3.000000	53.000000	0.000000
21375.024702	0.104218	0.600840	0.146612	73.782303	38.581863	108.220047	0.126161	0.000000	4.998408	0.000000	0.000000	0.000000	0.145437	0.254967	-0.391087	0.000000	0.000000	3.000000	53.000000	0.000000
21375.028036	0.104218	0.600840	0.146612	73.782303	38.581863	108.220047	0.126161	0.000000	4.998408	0.000000	0.000000	0.000000	0.145437	0.254967	-0.391087	0.000000	0.000000	3.000000	53.000000	0.000000
21375.031369	0.104695	0.601556	0.145281	73.731880	38.524391	108.446518	0.143797	0.000000	4.997932	0.000000	0.000000	0.000000	0.143157	0.214925	-0.399388	0.000000	0.000000	3.000000	53.000000	0.000000
21375.034702	0.104695	0.601556	0.145281	73.731880	38.524391	108.446518	0.143797	0.000000	4.997932	0.000000	0.000000	0.000000	0.143157	0.214925	-0.399388	0.000000	0.000000	3.000000	53.000000	0.000000
21375.038036	0.104695	0.601556	0.145281	73.731880	38.524391	108.446518	0.143797	0.000000	4.997932	0.000000	0.000000	0.000000	0.143157	0.214925	-0.399388	0.000000	0.000000	3.000000	53.000000	0.000000
21375.041369	0.105239	0.602177	0.143843	73.735390	38.598946	108.473206	0.161513	0.000000	4.997391	0.000000	0.000000	0.000000	0.163184	0.186209	-0.431308	0.000000	0.000000	3.000000	53.000000	0.000000
21375.044702	0.105239	0.602177	0.143843	73.735390	38.598946	108.473206	0.161513	0.000000	4.997391	0.000000	0.000000	0.000000	0.163184	0.186209	-0.431308	0.000000	0.000000	3.000000	53.000000	0.000000
21375.048036	0.105239	0.602177	0.143843	73.735390	38.598946	108.473206	0.161513	0.000000	4.997391	0.000000	0.000000	0.000000	0.163184	0.186209	-0.431308	0.000000	0.000000	3.000000	53.000000	0.000000
21375.051369	0.105874	0.602714	0.142273	73.767494	38.726021	108.513374	0.182000	0.000000	4.996687	0.000000	0.000000	0.000000	0.190321	0.161143	-0.471235	0.000000	0.000000	3.000000	53.000000	0.000000
21375.054702	0.105874	0.602714	0.142273	73.767494	38.726021	108.513374	0.182000	0.000000	4.996687	0.000000	0.000000	0.000000	0.190321	0.161143	-0.471235	0.000000	0.000000	3.000000	53.000000	0.000000
21375.058036	0.105874	0.602714	0.142273	73.767494	38.726021	108.513374	0.182000	0.000000	4.996687	0.000000	0.000000	0.000000	0.190321	0.161143	-0.471235	0.000000	0.000000	3.000000	53.000000	0.000000
21375.061369	0.106534	0.603159	0.140543	73.834671	38.765549	108.431892	0.206251	0.000000	4.995744	0.000000	0.000000	0.000000	0.198123	0.133443	-0.518809	0.000000	0.000000	3.000000	53.000000	0.000000
21375.064702	0.106534	0.603159	0.140543	73.834671	38.765549	108.431892	0.206251	0.000000	4.995744	0.000000	0.000000	0.000000	0.198123	0.133443	-0.518809	0.000000	0.000000	3.000000	53.000000	0.000000
21375.068036	0.106534	0.603159	0.140543	73.834671	38.765549	108.431892	0.206251	0.000000	4.995744	0.000000	0.000000	0.000000	0.198123	0.133443	-0.518809	0.000000	0.000000	3.000000	53.000000	0.000000
21375.071369	0.107205	0.603495	0.138737	73.975502	38.551888	108.009659	0.232211	0.000000	4.994605	0.000000	0.000000	0.000000	0.201248	0.100849	-0.541725	0.000000	0.000000	3.000000	53.000000	0.000000
21375.074702	0.107205	0.603495	0.138737	73.975502	38.551888	108.009659	0.232211	0.000000	4.994605	0.000000	0.000000	0.000000	0.201248	0.100849	-0.541725	0.000000	0.000000	3.000000	53.000000	0.000000
21375.078036	0.107205	0.603495	0.138737	73.975502	38.551888	108.009659	0.232211	0.000000	4.994605	0.000000	0.000000	0.000000	0.201248	0.100849	-0.541725	0.000000	0.000000	3.000000	53.000000	0.000000
21375.081369	0.107869	0.603773	0.136922	74.169991	37.967987	107.175026	0.259314	0.000000	4.993271	0.000000	0.000000	0.000000	0.199102	0.083365	-0.544550	0.000000	0.000000	3.000000	53.000000	0.000000
21375.084702	0.107869	0.603773	0.136922	74.169991	37.967987	107.175026	0.259314	0.000000	4.993271	0.000000	0.000000	0.000000	0.199102	0.083365	-0.544550	0.000000	0.000000	3.000000	53.000000	0.000000
21375.088036	0.107869	0.603773	0.136922	74.169991	37.967987	107.175026	0.259314	0.000000	4.993271	0.000000	0.000000	0.000000	0.199102	0.083365	-0.544550	0.000000	0.000000	3.000000	53.000000	0.000000
21375.091369	0.108507	0.603989	0.135159	74.347328	36.949047	106.110939	0.286868	0.000000	4.991764	0.000000	0.000000	0.000000	0.191616	0.065005	-0.528845	0.000000	0.000000	3.000000	53.000000	0.000000
21375.094702	0.108507	0.603989	0.135159	74.347328	36.949047	106.110939	0.286868	0.000000	4.991764	0.000000	0.000000	0.000000	0.191616	0.065005	-0.528845	0.000000	0.000000	3.000000	53.000000	0.000000
21375.098036	0.108507	0.603989	0.135159	74.347328	36.949047	106.110939	0.286868	0.000000	4.991764	0.000000	0.000000	0.000000	0.191616	0.065005	-0.528845	0.000000	0.000000	3.000000	53.000000	0.000000
21375.101369	0.109183	0.604187	0.133466	74.434151	35.519726	105.181763	0.314096	0.000000	4.990125	0.000000	0.000000	0.000000	0.202626	0.059296	-0.507978	0.000000	0.000000	3.000000	53.000000	0.000000
21375.104702	0.109183	0.604187	0.133466	74.434151	35.519726	105.181763	0.314096	0.000000	4.990125	0.000000	0.000000	0.000000	0.202626	0.059296	-0.507978	0.000000	0.000000	3.000000	53.000000	0.000000
21375.108036	0.109183	0.604187	0.133466	74.434151	35.519726	105.181763	0.314096	0.000000	4.990125	0.000000	0.000000	0.000000	0.202626	0.059296	-0.507978	0.000000	0.000000	3.000000	53.000000	0.000000
21375.111369	0.109983	0.604354	0.131849	74.477692	33.850105	103.959541	0.343202	0.000000	4.988207	0.000000	0.000000	0.000000	0.240071	0.050153	-0.485256	0.000000	0.000000	3.000000	53.000000	0.000000
21375.114702	0.109983	0.604354	0.131849	74.477692	33.850105	103.959541	0.343202	0.000000	4.988207	0.000000	0.000000	0.000000	0.240071	0.050153	-0.485256	0.000000	0.000000	3.000000	53.000000	0.000000
21375.118036	0.109983	0.604354	0.131849	74.477692	33.850105	103.959541	0.343202	0.000000	4.988207	0.000000	0.000000	0.000000	0.240071	0.050153	-0.485256	0.000000	0.000000	3.000000	53.000000	0.000000
21375.121369	0.110966	0.604510	0.130156	74.488548	32.067554	102.127640	0.377500	0.000000	4.985729	0.000000	0.000000	0.000000	0.294854	0.046633	-0.507857	0.000000	0.000000	3.000000	53.000000	0.000000
21375.124702	0.110966	0.604510	0.130156	74.488548	32.067554	102.127640	0.377500	0.000000	4.985729	0.000000	0.000000	0.000000	0.294854	0.046633	-0.507857	0.000000	0.000000	3.000000	53.000000	0.000000
21375.128036	0.110966	0.604510	0.130156	74.488548	32.067554	102.127640	0.377500	0.000000	4.985729	0.000000	0.000000	0.000000	0.294854	0.046633	-0.507857	0.000000	0.000000	3.000000	53.000000	0.000000
21375.131369	0.112075	0.604621	0.128405	74.483856	30.163414	100.021210	0.419773	0.000000	4.982348	0.000000	0.000000	0.000000	0.332825	0.033324	-0.525209	0.000000	0.000000	3.000000	53.000000	0.000000
21375.134702	0.112075	0.604621	0.128405	74.483856	30.163414	100.021210	0.419773	0.000000	4.982348	0.000000	0.000000	0.000000	0.332825	0.033324	-0.525209	0.000000	0.000000	3.000000	53.000000	0.000000
21375.138036	0.112075	0.604621	0.128405	74.483856	30.163414	100.021210	0.419773	0.000000	4.982348	0.000000	0.000000	0.000000	0.332825	0.033324	-0.525209	0.000000	0.000000	3.000000	53.000000	0.000000
21375.141369	0.113250	0.604699	0.126585	74.477051	27.977409	97.649002	0.468139	0.000000	4.978036	0.000000	0.000000	0.000000	0.352470	0.023540	-0.546090	0.000000	0.000000	3.000000	53.000000	0.000000
21375.144702	0.113250	0.604699	0.126585	74.477051	27.977409	97.649002	0.468139	0.000000	4.978036	0.000000	0.000000	0.000000	0.352470	0.023540	-0.546090	0.000000	0.000000	3.000000	53.000000	0.000000
21375.148036	0.113250	0.604699	0.126585	74.477051	27.977409	97.649002	0.468139	0.000000	4.978036	0.000000	0.000000	0.000000	0.352470	0.023540	-0.546090	0.000000	0.000000	3.000000	53.000000	0.000000
21375.151369	0.114408	0.604713	0.124718	74.457779	25.455158	95.021217	0.520529	0.000000	4.972831	0.000000	0.000000	0.000000	0.347347	0.004055	-0.559906	0.000000	0.000000	3.000000	53.000000	0.000000
21375.154702	0.114408	0.604713	0.124718	74.457779	25.455158	95.021217	0.520529	0.000000	4.972831	0.000000	0.000000	0.000000	0.347347	0.004055	-0.559906	0.000000	0.000000	3.000000	53.000000	0.000000
21375.158036	0.114408	0.604713	0.124718	74.457779	25.455158	95.021217	0.520529	0.000000	4.972831	0.000000	0.000000	0.000000	0.347347	0.004055	-0.559906	0.000000	0.000000	3.000000	53.000000	0.000000
21375.161369	0.115506	0.604712	0.122880	74.388237	22.701288	92.612144	0.573807	0.000000	4.966966	0.000000	0.000000	0.000000	0.329349	-0.000297	-0.551595	0.000000	0.000000	3.000000	53.000000	0.000000
21375.164702	0.115506	0.604712	0.122880	74.388237	22.701288	92.612144	0.573807	0.000000	4.966966	0.000000	0.000000	0.000000	0.329349	-0.000297	-0.551595	0.000000	0.000000	3.000000	53.000000	0.000000
21375.168036	0.115506	0.604712	0.122880	74.388237	22.701288	92.612144	0.573807	0.000000	4.966966	0.000000	0.000000	0.000000	0.329349	-0.000297	-0.551595	0.000000	0.000000	3.000000	53.000000	0.000000
21375.171369	0.116601	0.604664	0.121066	74.266823	20.020256	90.351967	0.625973	0.000000	4.960661	0.000000	0.000000	0.000000	0.328503	-0.014257	-0.544115	0.000000	0.000000	3.000000	53.000000	0.000000
21375.174702	0.116601	0.604664	0.121066	74.266823	20.020256	90.351967	0.625973	0.000000	4.960661	0.000000	0.000000	0.000000	0.328503	-0.014257	-0.544115	0.000000	0.000000	3.000000	53.000000	0.000000
21375.178036	0.116601	0.604664	0.121066	74.266823	20.020256	90.351967	0.625973	0.000000	4.960661	0.000000	0.000000	0.000000	0.328503	-0.014257	-0.544115	0.000000	0.000000	3.000000	53.000000	0.000000
21375.181369	0.117767	0.604594	0.119217	74.117119	17.631035	88.215508	0.679256	0.000000	4.953646	0.000000	0.000000	0.000000	0.349687	-0.021154	-0.554661	0.000000	0.000000	3.000000	53.000000	0.000000
21375.184702	0.117767	0.604594	0.119217	74.117119	17.631035	88.215508	0.679256	0.000000	4.953646	0.000000	0.000000	0.000000	0.349687	-0.021154	-0.554661	0.000000	0.000000	3.000000	53.000000	0.000000
21375.188036	0.117767	0.604594	0.119217	74.117119	17.631035	88.215508	0.679256	0.000000	4.953646	0.000000	0.000000	0.000000	0.349687	-0.021154	-0.554661	0.000000	0.000000	3.000000	53.000000	0.000000
21375.191369	0.119005	0.604521	0.117347	73.952499	15.789461	86.417313	0.736993	0.000000	4.945385	0.000000	0.000000	0.000000	0.371456	-0.021864	-0.561211	0.000000	0.000000	3.000000	53.000000	0.000000
21375.194702	0.119005	0.604521	0.117347	73.952499	15.789461	86.417313	0.736993	0.000000	4.945385	0.000000	0.000000	0.000000	0.371456	-0.021864	-0.561211	0.000000	0.000000	3.000000	53.000000	0.000000
21375.198036	0.119005	0.604521	0.117347	73.952499	15.789461	86.417313	0.736993	0.000000	4.945385	0.000000	0.000000	0.000000	0.371456	-0.021864	-0.561211	0.000000	0.000000	3.000000	53.000000	0.000000
21375.201369	0.120343	0.604414	0.115456	73.794411	14.440197	84.986862	0.799353	0.000000	4.935690	0.000000	0.000000	0.000000	0.401620	-0.032148	-0.567260	0.000000	0.000000	3.000000	53.000000	0.000000
21375.204702	0.120343	0.604414	0.115456	73.794411	14.440197	84.986862	0.799353	0.000000	4.935690	0.000000	0.000000	0.000000	0.401620	-0.032148	-0.567260	0.000000	0.000000	3.000000	53.000000	0.000000
21375.208036	0.120343	0.604414	0.115456	73.794411	14.440197	84.986862	0.799353	0.000000	4.935690	0.000000	0.000000	0.000000	0.401620	-0.032148	-0.567260	0.000000	0.000000	3.000000	53.000000	0.000000
21375.211369	0.121783	0.604325	0.113550	73.658798	13.322865	83.978981	0.867640	0.000000	4.924145	0.000000	0.000000	0.000000	0.431863	-0.026657	-0.571717	0.000000	0.000000	3.000000	53.000000	0.000000
21375.214702	0.121783	0.604325	0.113550	73.658798	13.322865	83.978981	0.867640	0.000000	4.924145	0.000000	0.000000	0.000000	0.431863	-0.026657	-0.571717	0.000000	0.000000	3.000000	53.000000	0.000000
21375.218036	0.121783	0.604325	0.113550	73.658798	13.322865	83.978981	0.867640	0.000000	4.924145	0.000000	0.000000	0.000000	0.431863	-0.026657	-0.571717	0.000000	0.000000	3.000000	53.000000	0.000000
21375.221369	0.123221	0.604211	0.111682	73.535034	12.122862	83.032455	0.942003	0.000000	4.910461	0.000000	0.000000	0.000000	0.431337	-0.034109	-0.560467	0.000000	0.000000	3.000000	53.000000	0.000000
21375.224702	0.123221	0.604211	0.111682	73.535034	12.122862	83.032455	0.942003	0.000000	4.910461	0.000000	0.000000	0.000000	0.431337	-0.034109	-0.560467	0.000000	0.000000	3.000000	53.000000	0.000000
21375.228036	0.123221	0.604211	0.111682	73.535034	12.122862	83.032455	0.942003	0.000000	4.910461	0.000000	0.000000	0.000000	0.431337	-0.034109	-0.560467	0.000000	0.000000	3.000000	53.000000	0.000000
21375.231369	0.124560	0.604103	0.109924	73.410934	10.664295	81.822998	1.017828	0.000000	4.895307	0.000000	0.000000	0.000000	0.401912	-0.032528	-0.527165	0.000000	0.000000	3.000000	53.000000	0.000000
21375.234702	0.124560	0.604103	0.109924	73.410934	10.664295	81.822998	1.017828	0.000000	4.895307	0.000000	0.000000	0.000000	0.401912	-0.032528	-0.527165	0.000000	0.000000	3.000000	53.000000	0.000000
21375.238036	0.124560	0.604103	0.109924	73.410934	10.664295	81.822998	1.017828	0.000000	4.895307	0.000000	0.000000	0.000000	0.401912	-0.032528	-0.527165	0.000000	0.000000	3.000000	53.000000	0.000000
21375.241369	0.125668	0.604032	0.108301	73.278801	9.068589	80.346176	1.090269	0.000000	4.879683	0.000000	0.000000	0.000000	0.332259	-0.021334	-0.486936	0.000000	0.000000	3.000000	53.000000	0.000000
21375.244702	0.125668	0.604032	0.108301	73.278801	9.068589	80.346176	1.090269	0.000000	4.879683	0.000000	0.000000	0.000000	0.332259	-0.021334	-0.486936	0.000000	0.000000	3.000000	53.000000	0.000000
21375.248036	0.125668	0.604032	0.108301	73.278801	9.068589	80.346176	1.090269	0.000000	4.879683	0.000000	0.000000	0.000000	0.332259	-0.021334	-0.486936	0.000000	0.000000	3.000000	53.000000	0.000000
21375.251369	0.126633	0.603955	0.106826	73.157333	7.567298	78.899818	1.153083	0.000000	4.865224	0.000000	0.000000	0.000000	0.289536	-0.022926	-0.442704	0.000000	0.000000	3.000000	53.000000	0.000000
21375.254702	0.126633	0.603955	0.106826	73.157333	7.567298	78.899818	1.153083	0.000000	4.865224	0.000000	0.000000	0.000000	0.289536	-0.022926	-0.442704	0.000000	0.000000	3.000000	53.000000	0.000000
21375.258036	0.126633	0.603955	0.106826	73.157333	7.567298	78.899818	1.153083	0.000000	4.865224	0.000000	0.000000	0.000000	0.289536	-0.022926	-0.442704	0.000000	0.000000	3.000000	53.000000	0.000000
21375.261369	0.127520	0.603887	0.105401	73.079346	6.536343	77.912544	1.209544	0.000000	4.851495	0.000000	0.000000	0.000000	0.266080	-0.020528	-0.427431	0.000000	0.000000	3.000000	53.000000	0.000000
21375.264702	0.127520	0.603887	0.105401	73.079346	6.536343	77.912544	1.209544	0.000000	4.851495	0.000000	0.000000	0.000000	0.266080	-0.020528	-0.427431	0.000000	0.000000	3.000000	53.000000	0.000000
21375.268036	0.127520	0.603887	0.105401	73.079346	6.536343	77.912544	1.209544	0.000000	4.851495	0.000000	0.000000	0.000000	0.266080	-0.020528	-0.427431	0.000000	0.000000	3.000000	53.000000	0.000000
21375.271369	0.128355	0.603775	0.104015	73.082741	6.433585	78.005997	1.263147	0.000000	4.837816	0.000000	0.000000	0.000000	0.250446	-0.033674	-0.415703	0.000000	0.000000	3.000000	53.000000	0.000000
21375.274702	0.128355	0.603775	0.104015	73.082741	6.433585	78.005997	1.263147	0.000000	4.837816	0.000000	0.000000	0.000000	0.250446	-0.033674	-0.415703	0.000000	0.000000	3.000000	53.000000	0.000000
21375.278036	0.128355	0.603775	0.104015	73.082741	6.433585	78.005997	1.263147	0.000000	4.837816	0.000000	0.000000	0.000000	0.250446	-0.033674	-0.415703	0.000000	0.000000	3.000000	53.000000	0.000000
21375.281369	0.129203	0.603652	0.102585	73.159309	6.913105	78.664665	1.315029	0.000000	4.823971	0.000000	0.000000	0.000000	0.254355	-0.036826	-0.429081	0.000000	0.000000	3.000000	53.000000	0.000000
21375.284702	0.129203	0.603652	0.102585	73.159309	6.913105	78.664665	1.315029	0.000000	4.823971	0.000000	0.000000	0.000000	0.254355	-0.036826	-0.429081	0.000000	0.000000	3.000000	53.000000	0.000000
21375.288036	0.129203	0.603652	0.102585	73.159309	6.913105	78.664665	1.315029	0.000000	4.823971	0.000000	0.000000	0.000000	0.254355	-0.036826	-0.429081	0.000000	0.000000	3.000000	53.000000	0.000000
21375.291369	0.130005	0.603446	0.101102	73.273628	7.526604	79.357399	1.368955	0.000000	4.808946	0.000000	0.000000	0.000000	0.240803	-0.061623	-0.444929	0.000000	0.000000	3.000000	53.000000	0.000000
21375.294702	0.130005	0.603446	0.101102	73.273628	7.526604	79.357399	1.368955	0.000000	4.808946	0.000000	0.000000	0.000000	0.240803	-0.061623	-0.444929	0.000000	0.000000	3.000000	53.000000	0.000000
21375.298036	0.130005	0.603446	0.101102	73.273628	7.526604	79.357399	1.368955	0.000000	4.808946	0.000000	0.000000	0.000000	0.240803	-0.061623	-0.444929	0.000000	0.000000	3.000000	53.000000	0.000000
21375.301369	0.130604	0.603159	0.099603	73.393875	8.078313	80.084328	1.422589	0.000000	4.793354	0.000000	0.000000	0.000000	0.179616	-0.086301	-0.449666	0.000000	0.000000	3.000000	53.000000	0.000000
21375.304702	0.130604	0.603159	0.099603	73.393875	8.078313	80.084328	1.422589	0.000000	4.793354	0.000000	0.000000	0.000000	0.179616	-0.086301	-0.449666	0.000000	0.000000	3.000000	53.000000	0.000000
21375.308036	0.130604	0.603159	0.099603	73.393875	8.078313	80.084328	1.422589	0.000000	4.793354	0.000000	0.000000	0.000000	0.179616	-0.086301	-0.449666	0.000000	0.000000	3.000000	53.000000	0.000000
21375.311369	0.131161	0.602809	0.098065	73.500824	8.445071	80.689667	1.468546	0.000000	4.779474	0.000000	0.000000	0.000000	0.167201	-0.104833	-0.461286	0.000000	0.000000	3.000000	53.000000	0.000000
21375.314702	0.131161	0.602809	0.098065	73.500824	8.445071	80.689667	1.468546	0.000000	4.779474	0.000000	0.000000	0.000000	0.167201	-0.104833	-0.461286	0.000000	0.000000	3.000000	53.000000	0.000000
21375.318036	0.131161	0.602809	0.098065	73.500824	8.445071	80.689667	1.468546	0.000000	4.779474	0.000000	0.000000	0.000000	0.167201	-0.104833	-0.461286	0.000000	0.000000	3.000000	53.000000	0.000000
21375.321369	0.131707	0.602336	0.096498	73.575661	8.590108	80.996574	1.514201	0.000000	4.765206	0.000000	0.000000	0.000000	0.163761	-0.141883	-0.470217	0.000000	0.000000	3.000000	53.000000	0.000000
21375.324702	0.131707	0.602336	0.096498	73.575661	8.590108	80.996574	1.514201	0.000000	4.765206	0.000000	0.000000	0.000000	0.163761	-0.141883	-0.470217	0.000000	0.000000	3.000000	53.000000	0.000000
21375.328036	0.131707	0.602336	0.096498	73.575661	8.590108	80.996574	1.514201	0.000000	4.765206	0.000000	0.000000	0.000000	0.163761	-0.141883	-0.470217	0.000000	0.000000	3.000000	53.000000	0.000000
21375.331369	0.132182	0.601782	0.094883	73.583168	8.681941	81.166100	1.560804	0.000000	4.750146	0.000000	0.000000	0.000000	0.142377	-0.166217	-0.484411	0.000000	0.000000	3.000000	53.000000	0.000000
21375.334702	0.132182	0.601782	0.094883	73.583168	8.681941	81.166100	1.560804	0.000000	4.750146	0.000000	0.000000	0.000000	0.142377	-0.166217	-0.484411	0.000000	0.000000	3.000000	53.000000	0.000000
21375.338036	0.132182	0.601782	0.094883	73.583168	8.681941	81.166100	1.560804	0.000000	4.750146	0.000000	0.000000	0.000000	0.142377	-0.166217	-0.484411	0.000000	0.000000	3.000000	53.000000	0.000000
21375.341369	0.132686	0.601127	0.093181	73.459076	8.837116	81.384651	1.606006	0.000000	4.735055	0.000000	0.000000	0.000000	0.151342	-0.196464	-0.510564	0.000000	0.000000	3.000000	53.000000	0.000000
21375.344702	0.132686	0.601127	0.093181	73.459076	8.837116	81.384651	1.606006	0.000000	4.735055	0.000000	0.000000	0.000000	0.151342	-0.196464	-0.510564	0.000000	0.000000	3.000000	53.000000	0.000000
21375.348036	0.132686	0.601127	0.093181	73.459076	8.837116	81.384651	1.606006	0.000000	4.735055	0.000000	0.000000	0.000000	0.151342	-0.196464	-0.510564	0.000000	0.000000	3.000000	53.000000	0.000000
21375.351369	0.133197	0.600392	0.091412	73.172417	9.056495	81.669731	1.634320	0.000000	4.659070	0.000000	0.000000	0.000000	0.153216	-0.220497	-0.530774	0.000000	0.000000	3.000000	53.000000	0.000000
21375.354702	0.133197	0.600392	0.091412	73.172417	9.056495	81.669731	1.634320	0.000000	4.659070	0.000000	0.000000	0.000000	0.153216	-0.220497	-0.530774	0.000000	0.000000	3.000000	53.000000	0.000000
21375.358036	0.133197	0.600392	0.091412	73.172417	9.056495	81.669731	1.634320	0.000000	4.659070	0.000000	0.000000	0.000000	0.153216	-0.220497	-0.530774	0.000000	0.000000	3.000000	53.000000	0.000000
21375.361369	0.133580	0.599640	0.089591	72.709137	9.324076	82.042961	1.659856	0.000000	4.570608	0.000000	0.000000	0.000000	0.114844	-0.225880	-0.546211	0.000000	0.000000	3.000000	53.000000	0.000000
21375.364702	0.133580	0.599640	0.089591	72.709137	9.324076	82.042961	1.659856	0.000000	4.570608	0.000000	0.000000	0.000000	0.114844	-0.225880	-0.546211	0.000000	0.000000	3.000000	53.000000	0.000000
21375.368036	0.133580	0.599640	0.089591	72.709137	9.324076	82.042961	1.659856	0.000000	4.570608	0.000000	0.000000	0.000000	0.114844	-0.225880	-0.546211	0.000000	0.000000	3.000000	53.000000	0.000000
21375.371369	0.133827	0.598888	0.087798	72.119774	9.610916	82.303413	1.678996	0.000000	4.479573	0.000000	0.000000	0.000000	0.074254	-0.225607	-0.537938	0.000000	0.000000	3.000000	53.000000	0.000000
21375.374702	0.133827	0.598888	0.087798	72.119774	9.610916	82.303413	1.678996	0.000000	4.479573	0.000000	0.000000	0.000000	0.074254	-0.225607	-0.537938	0.000000	0.000000	3.000000	53.000000	0.000000
21375.378036	0.133827	0.598888	0.087798	72.119774	9.610916	82.303413	1.678996	0.000000	4.479573	0.000000	0.000000	0.000000	0.074254	-0.225607	-0.537938	0.000000	0.000000	3.000000	53.000000	0.000000
21375.381369	0.133915	0.598136	0.086039	71.458748	9.892862	82.523598	1.691372	0.000000	4.389916	0.000000	0.000000	0.000000	0.026305	-0.225327	-0.527704	0.000000	0.000000	3.000000	53.000000	0.000000
21375.384702	0.133915	0.598136	0.086039	71.458748	9.892862	82.523598	1.691372	0.000000	4.389916	0.000000	0.000000	0.000000	0.026305	-0.225327	-0.527704	0.000000	0.000000	3.000000	53.000000	0.000000
21375.388036	0.133915	0.598136	0.086039	71.458748	9.892862	82.523598	1.691372	0.000000	4.389916	0.000000	0.000000	0.000000	0.026305	-0.225327	-0.527704	0.000000	0.000000	3.000000	53.000000	0.000000
21375.391369	0.133812	0.597346	0.084292	70.799088	10.141068	82.736961	1.695756	0.000000	4.301966	0.000000	0.000000	0.000000	-0.031063	-0.237015	-0.524274	0.000000	0.000000	3.000000	53.000000	0.000000
21375.394702	0.133812	0.597346	0.084292	70.799088	10.141068	82.736961	1.695756	0.000000	4.301966	0.000000	0.000000	0.000000	-0.031063	-0.237015	-0.524274	0.000000	0.000000	3.000000	53.000000	0.000000
21375.398036	0.133812	0.597346	0.084292	70.799088	10.141068	82.736961	1.695756	0.000000	4.301966	0.000000	0.000000	0.000000	-0.031063	-0.237015	-0.524274	0.000000	0.000000	3.000000	53.000000	0.000000
21375.401369	0.133498	0.596588	0.082583	70.171028	10.353948	82.945267	1.690578	0.000000	4.214587	0.000000	0.000000	0.000000	-0.094023	-0.227542	-0.512515	0.000000	0.000000	3.000000	53.000000	0.000000
21375.404702	0.133498	0.596588	0.082583	70.171028	10.353948	82.945267	1.690578	0.000000	4.214587	0.000000	0.000000	0.000000	-0.094023	-0.227542	-0.512515	0.000000	0.000000	3.000000	53.000000	0.000000
21375.408036	0.133498	0.596588	0.082583	70.171028	10.353948	82.945267	1.690578	0.000000	4.214587	0.000000	0.000000	0.000000	-0.094023	-0.227542	-0.512515	0.000000	0.000000	3.000000	53.000000	0.000000
21375.411369	0.133043	0.595801	0.080851	69.597939	10.623461	83.251007	1.674907	0.000000	4.129168	0.000000	0.000000	0.000000	-0.136668	-0.236061	-0.519729	0.000000	0.000000	3.000000	53.000000	0.000000
21375.414702	0.133043	0.595801	0.080851	69.597939	10.623461	83.251007	1.674907	0.000000	4.129168	0.000000	0.000000	0.000000	-0.136668	-0.236061	-0.519729	0.000000	0.000000	3.000000	53.000000	0.000000
21375.418036	0.133043	0.595801	0.080851	69.597939	10.623461	83.251007	1.674907	0.000000	4.129168	0.000000	0.000000	0.000000	-0.136668	-0.236061	-0.519729	0.000000	0.000000	3.000000	53.000000	0.000000
21375.421369	0.132546	0.595016	0.079061	69.084358	11.081686	83.867882	1.652129	0.000000	4.042546	0.000000	0.000000	0.000000	-0.148966	-0.235446	-0.536906	0.000000	0.000000	3.000000	53.000000	0.000000
21375.424702	0.132546	0.595016	0.079061	69.084358	11.081686	83.867882	1.652129	0.000000	4.042546	0.000000	0.000000	0.000000	-0.148966	-0.235446	-0.536906	0.000000	0.000000	3.000000	53.000000	0.000000
21375.428036	0.132546	0.595016	0.079061	69.084358	11.081686	83.867882	1.652129	0.000000	4.042546	0.000000	0.000000	0.000000	-0.148966	-0.235446	-0.536906	0.000000	0.000000	3.000000	53.000000	0.000000
21375.431369	0.132018	0.594184	0.077141	68.639153	11.629013	84.649368	1.627302	0.000000	3.953062	0.000000	0.000000	0.000000	-0.158529	-0.249612	-0.576052	0.000000	0.000000	3.000000	53.000000	0.000000
21375.434702	0.132018	0.594184	0.077141	68.639153	11.629013	84.649368	1.627302	0.000000	3.953062	0.000000	0.000000	0.000000	-0.158529	-0.249612	-0.576052	0.000000	0.000000	3.000000	53.000000	0.000000
21375.438036	0.132018	0.594184	0.077141	68.639153	11.629013	84.649368	1.627302	0.000000	3.953062	0.000000	0.000000	0.000000	-0.158529	-0.249612	-0.576052	0.000000	0.000000	3.000000	53.000000	0.000000
21375.441369	0.131468	0.593364	0.075134	68.251320	12.127540	85.379768	1.600881	0.000000	3.857053	0.000000	0.000000	0.000000	-0.164846	-0.245971	-0.602097	0.000000	0.000000	3.000000	53.000000	0.000000
21375.444702	0.131468	0.593364	0.075134	68.251320	12.127540	85.379768	1.600881	0.000000	3.857053	0.000000	0.000000	0.000000	-0.164846	-0.245971	-0.602097	0.000000	0.000000	3.000000	53.000000	0.000000
21375.448036	0.131468	0.593364	0.075134	68.251320	12.127540	85.379768	1.600881	0.000000	3.857053	0.000000	0.000000	0.000000	-0.164846	-0.245971	-0.602097	0.000000	0.000000	3.000000	53.000000	0.000000
21375.451369	0.130810	0.592585	0.073117	67.904129	12.460061	85.893654	1.573406	0.000000	3.756703	0.000000	0.000000	0.000000	-0.197537	-0.233692	-0.605195	0.000000	0.000000	3.000000	53.000000	0.000000
21375.454702	0.130810	0.592585	0.073117	67.904129	12.460061	85.893654	1.573406	0.000000	3.756703	0.000000	0.000000	0.000000	-0.197537	-0.233692	-0.605195	0.000000	0.000000	3.000000	53.000000	0.000000
21375.458036	0.130810	0.592585	0.073117	67.904129	12.460061	85.893654	1.573406	0.000000	3.756703	0.000000	0.000000	0.000000	-0.197537	-0.233692	-0.605195	0.000000	0.000000	3.000000	53.000000	0.000000
21375.461369	0.130060	0.591895	0.071156	67.589561	12.579768	86.095932	1.540483	0.000000	3.655838	0.000000	0.000000	0.000000	-0.224900	-0.206946	-0.588209	0.000000	0.000000	3.000000	53.000000	0.000000
21375.464702	0.130060	0.591895	0.071156	67.589561	12.579768	86.095932	1.540483	0.000000	3.655838	0.000000	0.000000	0.000000	-0.224900	-0.206946	-0.588209	0.000000	0.000000	3.000000	53.000000	0.000000
21375.468036	0.130060	0.591895	0.071156	67.589561	12.579768	86.095932	1.540483	0.000000	3.655838	0.000000	0.000000	0.000000	-0.224900	-0.206946	-0.588209	0.000000	0.000000	3.000000	53.000000	0.000000
21375.471369	0.129216	0.591362	0.069341	67.283951	12.564779	86.116814	1.503000	0.000000	3.557803	0.000000	0.000000	0.000000	-0.253314	-0.160020	-0.544534	0.000000	0.000000	3.000000	53.000000	0.000000
21375.474702	0.129216	0.591362	0.069341	67.283951	12.564779	86.116814	1.503000	0.000000	3.557803	0.000000	0.000000	0.000000	-0.253314	-0.160020	-0.544534	0.000000	0.000000	3.000000	53.000000	0.000000
21375.478036	0.129216	0.591362	0.069341	67.283951	12.564779	86.116814	1.503000	0.000000	3.557803	0.000000	0.000000	0.000000	-0.253314	-0.160020	-0.544534	0.000000	0.000000	3.000000	53.000000	0.000000
21375.481369	0.128222	0.590916	0.067661	66.989769	12.547974	86.154297	1.460781	0.000000	3.467047	0.000000	0.000000	0.000000	-0.297960	-0.133960	-0.503918	0.000000	0.000000	3.000000	53.000000	0.000000
21375.484702	0.128222	0.590916	0.067661	66.989769	12.547974	86.154297	1.460781	0.000000	3.467047	0.000000	0.000000	0.000000	-0.297960	-0.133960	-0.503918	0.000000	0.000000	3.000000	53.000000	0.000000
21375.488036	0.128222	0.590916	0.067661	66.989769	12.547974	86.154297	1.460781	0.000000	3.467047	0.000000	0.000000	0.000000	-0.297960	-0.133960	-0.503918	0.000000	0.000000	3.000000	53.000000	0.000000
21375.491369	0.127199	0.590595	0.066057	66.717155	12.530603	86.211555	1.411121	0.000000	3.383061	0.000000	0.000000	0.000000	-0.307011	-0.096214	-0.481181	0.000000	0.000000	3.000000	53.000000	0.000000
21375.494702	0.127199	0.590595	0.066057	66.717155	12.530603	86.211555	1.411121	0.000000	3.383061	0.000000	0.000000	0.000000	-0.307011	-0.096214	-0.481181	0.000000	0.000000	3.000000	53.000000	0.000000
21375.498036	0.127199	0.590595	0.066057	66.717155	12.530603	86.211555	1.411121	0.000000	3.383061	0.000000	0.000000	0.000000	-0.307011	-0.096214	-0.481181	0.000000	0.000000	3.000000	53.000000	0.000000
21375.501369	0.126192	0.590301	0.064501	66.489204	12.569744	86.372444	1.359953	0.000000	3.302864	0.000000	0.000000	0.000000	-0.302265	-0.087995	-0.466790	0.000000	0.000000	3.000000	53.000000	0.000000
21375.504702	0.126192	0.590301	0.064501	66.489204	12.569744	86.372444	1.359953	0.000000	3.302864	0.000000	0.000000	0.000000	-0.302265	-0.087995	-0.466790	0.000000	0.000000	3.000000	53.000000	0.000000
21375.508036	0.126192	0.590301	0.064501	66.489204	12.569744	86.372444	1.359953	0.000000	3.302864	0.000000	0.000000	0.000000	-0.302265	-0.087995	-0.466790	0.000000	0.000000	3.000000	53.000000	0.000000
21375.511369	0.125242	0.590075	0.062952	66.307945	12.596524	86.504410	1.309576	0.000000	3.225066	0.000000	0.000000	0.000000	-0.284852	-0.068079	-0.464664	0.000000	0.000000	3.000000	53.000000	0.000000
21375.514702	0.125242	0.590075	0.062952	66.307945	12.596524	86.504410	1.309576	0.000000	3.225066	0.000000	0.000000	0.000000	-0.284852	-0.068079	-0.464664	0.000000	0.000000	3.000000	53.000000	0.000000
21375.518036	0.125242	0.590075	0.062952	66.307945	12.596524	86.504410	1.309576	0.000000	3.225066	0.000000	0.000000	0.000000	-0.284852	-0.068079	-0.464664	0.000000	0.000000	3.000000	53.000000	0.000000
21375.521369	0.124267	0.589904	0.061391	66.173622	12.551888	86.524231	1.262100	0.000000	3.147622	0.000000	0.000000	0.000000	-0.292432	-0.051183	-0.468361	0.000000	0.000000	3.000000	53.000000	0.000000
21375.524702	0.124267	0.589904	0.061391	66.173622	12.551888	86.524231	1.262100	0.000000	3.147622	0.000000	0.000000	0.000000	-0.292432	-0.051183	-0.468361	0.000000	0.000000	3.000000	53.000000	0.000000
21375.528036	0.124267	0.589904	0.061391	66.173622	12.551888	86.524231	1.262100	0.000000	3.147622	0.000000	0.000000	0.000000	-0.292432	-0.051183	-0.468361	0.000000	0.000000	3.000000	53.000000	0.000000
21375.531369	0.123191	0.589828	0.059932	66.085373	12.484952	86.527473	1.213362	0.000000	3.069561	0.000000	0.000000	0.000000	-0.322884	-0.022858	-0.437808	0.000000	0.000000	3.000000	53.000000	0.000000
21375.534702	0.123191	0.589828	0.059932	66.085373	12.484952	86.527473	1.213362	0.000000	3.069561	0.000000	0.000000	0.000000	-0.322884	-0.022858	-0.437808	0.000000	0.000000	3.000000	53.000000	0.000000
21375.538036	0.123191	0.589828	0.059932	66.085373	12.484952	86.527473	1.213362	0.000000	3.069561	0.000000	0.000000	0.000000	-0.322884	-0.022858	-0.437808	0.000000	0.000000	3.000000	53.000000	0.000000
21375.541369	0.121972	0.589826	0.058504	66.044853	12.397902	86.531876	1.159548	0.000000	2.996593	0.000000	0.000000	0.000000	-0.365789	-0.000463	-0.428273	0.000000	0.000000	3.000000	53.000000	0.000000
21375.544702	0.121972	0.589826	0.058504	66.044853	12.397902	86.531876	1.159548	0.000000	2.996593	0.000000	0.000000	0.000000	-0.365789	-0.000463	-0.428273	0.000000	0.000000	3.000000	53.000000	0.000000
21375.548036	0.121972	0.589826	0.058504	66.044853	12.397902	86.531876	1.159548	0.000000	2.996593	0.000000	0.000000	0.000000	-0.365789	-0.000463	-0.428273	0.000000	0.000000	3.000000	53.000000	0.000000
21375.551369	0.120690	0.589947	0.057225	66.041893	12.297092	86.529205	1.098583	0.000000	2.925215	0.000000	0.000000	0.000000	-0.384589	0.036330	-0.383732	0.000000	0.000000	3.000000	53.000000	0.000000
21375.554702	0.120690	0.589947	0.057225	66.041893	12.297092	86.529205	1.098583	0.000000	2.925215	0.000000	0.000000	0.000000	-0.384589	0.036330	-0.383732	0.000000	0.000000	3.000000	53.000000	0.000000
21375.558036	0.120690	0.589947	0.057225	66.041893	12.297092	86.529205	1.098583	0.000000	2.925215	0.000000	0.000000	0.000000	-0.384589	0.036330	-0.383732	0.000000	0.000000	3.000000	53.000000	0.000000
21375.561369	0.119329	0.590142	0.056026	66.075768	12.182160	86.528236	1.034485	0.000000	2.861259	0.000000	0.000000	0.000000	-0.408135	0.058534	-0.359843	0.000000	0.000000	3.000000	53.000000	0.000000
21375.564702	0.119329	0.590142	0.056026	66.075768	12.182160	86.528236	1.034485	0.000000	2.861259	0.000000	0.000000	0.000000	-0.408135	0.058534	-0.359843	0.000000	0.000000	3.000000	53.000000	0.000000
21375.568036	0.119329	0.590142	0.056026	66.075768	12.182160	86.528236	1.034485	0.000000	2.861259	0.000000	0.000000	0.000000	-0.408135	0.058534	-0.359843	0.000000	0.000000	3.000000	53.000000	0.000000
21375.571369	0.117879	0.590441	0.054964	66.110184	12.055810	86.526878	0.966462	0.000000	2.801286	0.000000	0.000000	0.000000	-0.435172	0.089455	-0.318378	0.000000	0.000000	3.000000	53.000000	0.000000
21375.574702	0.117879	0.590441	0.054964	66.110184	12.055810	86.526878	0.966462	0.000000	2.801286	0.000000	0.000000	0.000000	-0.435172	0.089455	-0.318378	0.000000	0.000000	3.000000	53.000000	0.000000
21375.578036	0.117879	0.590441	0.054964	66.110184	12.055810	86.526878	0.966462	0.000000	2.801286	0.000000	0.000000	0.000000	-0.435172	0.089455	-0.318378	0.000000	0.000000	3.000000	53.000000	0.000000
21375.581369	0.116400	0.590784	0.053978	66.128967	11.921847	86.526131	0.893933	0.000000	2.748223	0.000000	0.000000	0.000000	-0.443515	0.102991	-0.295976	0.000000	0.000000	3.000000	53.000000	0.000000
21375.584702	0.116400	0.590784	0.053978	66.128967	11.921847	86.526131	0.893933	0.000000	2.748223	0.000000	0.000000	0.000000	-0.443515	0.102991	-0.295976	0.000000	0.000000	3.000000	53.000000	0.000000
21375.588036	0.116400	0.590784	0.053978	66.128967	11.921847	86.526131	0.893933	0.000000	2.748223	0.000000	0.000000	0.000000	-0.443515	0.102991	-0.295976	0.000000	0.000000	3.000000	53.000000	0.000000
21375.591369	0.114927	0.591183	0.053098	66.141487	11.785402	86.525635	0.820014	0.000000	2.698893	0.000000	0.000000	0.000000	-0.442065	0.119599	-0.263823	0.000000	0.000000	3.000000	53.000000	0.000000
21375.594702	0.114927	0.591183	0.053098	66.141487	11.785402	86.525635	0.820014	0.000000	2.698893	0.000000	0.000000	0.000000	-0.442065	0.119599	-0.263823	0.000000	0.000000	3.000000	53.000000	0.000000
21375.598036	0.114927	0.591183	0.053098	66.141487	11.785402	86.525635	0.820014	0.000000	2.698893	0.000000	0.000000	0.000000	-0.442065	0.119599	-0.263823	0.000000	0.000000	3.000000	53.000000	0.000000
21375.601369	0.113389	0.591598	0.052245	66.147743	11.643753	86.525391	0.746337	0.000000	2.654923	0.000000	0.000000	0.000000	-0.461423	0.124502	-0.255921	0.000000	0.000000	3.000000	53.000000	0.000000
21375.604702	0.113389	0.591598	0.052245	66.147743	11.643753	86.525391	0.746337	0.000000	2.654923	0.000000	0.000000	0.000000	-0.461423	0.124502	-0.255921	0.000000	0.000000	3.000000	53.000000	0.000000
21375.608036	0.113389	0.591598	0.052245	66.147743	11.643753	86.525391	0.746337	0.000000	2.654923	0.000000	0.000000	0.000000	-0.461423	0.124502	-0.255921	0.000000	0.000000	3.000000	53.000000	0.000000
21375.611369	0.111771	0.592039	0.051462	66.147751	11.488722	86.517403	0.669433	0.000000	2.612269	0.000000	0.000000	0.000000	-0.485427	0.132379	-0.235151	0.000000	0.000000	3.000000	53.000000	0.000000
21375.614702	0.111771	0.592039	0.051462	66.147751	11.488722	86.517403	0.669433	0.000000	2.612269	0.000000	0.000000	0.000000	-0.485427	0.132379	-0.235151	0.000000	0.000000	3.000000	53.000000	0.000000
21375.618036	0.111771	0.592039	0.051462	66.147751	11.488722	86.517403	0.669433	0.000000	2.612269	0.000000	0.000000	0.000000	-0.485427	0.132379	-0.235151	0.000000	0.000000	3.000000	53.000000	0.000000
21375.621369	0.110064	0.592497	0.050708	66.149223	11.320036	86.385178	0.588529	0.000000	2.573078	0.000000	0.000000	0.000000	-0.511901	0.137314	-0.226069	0.000000	0.000000	3.000000	53.000000	0.000000
21375.624702	0.110064	0.592497	0.050708	66.149223	11.320036	86.385178	0.588529	0.000000	2.573078	0.000000	0.000000	0.000000	-0.511901	0.137314	-0.226069	0.000000	0.000000	3.000000	53.000000	0.000000
21375.628036	0.110064	0.592497	0.050708	66.149223	11.320036	86.385178	0.588529	0.000000	2.573078	0.000000	0.000000	0.000000	-0.511901	0.137314	-0.226069	0.000000	0.000000	3.000000	53.000000	0.000000
21375.631369	0.108246	0.592971	0.049989	66.198532	11.136944	85.919220	0.503212	0.000000	2.535399	0.000000	0.000000	0.000000	-0.545501	0.142220	-0.215721	0.000000	0.000000	3.000000	53.000000	0.000000
21375.634702	0.108246	0.592971	0.049989	66.198532	11.136944	85.919220	0.503212	0.000000	2.535399	0.000000	0.000000	0.000000	-0.545501	0.142220	-0.215721	0.000000	0.000000	3.000000	53.000000	0.000000
21375.638036	0.108246	0.592971	0.049989	66.198532	11.136944	85.919220	0.503212	0.000000	2.535399	0.000000	0.000000	0.000000	-0.545501	0.142220	-0.215721	0.000000	0.000000	3.000000	53.000000	0.000000
21375.641369	0.106257	0.593431	0.049259	66.385292	10.933414	85.217682	0.412295	0.000000	2.499446	0.000000	0.000000	0.000000	-0.596795	0.138236	-0.218876	0.000000	0.000000	3.000000	53.000000	0.000000
21375.644702	0.106257	0.593431	0.049259	66.385292	10.933414	85.217682	0.412295	0.000000	2.499446	0.000000	0.000000	0.000000	-0.596795	0.138236	-0.218876	0.000000	0.000000	3.000000	53.000000	0.000000
21375.648036	0.106257	0.593431	0.049259	66.385292	10.933414	85.217682	0.412295	0.000000	2.499446	0.000000	0.000000	0.000000	-0.596795	0.138236	-0.218876	0.000000	0.000000	3.000000	53.000000	0.000000
21375.651369	0.104157	0.593908	0.048561	66.682343	10.700155	84.639915	0.312829	0.000000	2.462966	0.000000	0.000000	0.000000	-0.630010	0.143092	-0.209445	0.000000	0.000000	3.000000	53.000000	0.000000
21375.654702	0.104157	0.593908	0.048561	66.682343	10.700155	84.639915	0.312829	0.000000	2.462966	0.000000	0.000000	0.000000	-0.630010	0.143092	-0.209445	0.000000	0.000000	3.000000	53.000000	0.000000
21375.658036	0.104157	0.593908	0.048561	66.682343	10.700155	84.639915	0.312829	0.000000	2.462966	0.000000	0.000000	0.000000	-0.630010	0.143092	-0.209445	0.000000	0.000000	3.000000	53.000000	0.000000
21375.661369	0.101918	0.594414	0.048002	66.990906	10.454399	84.149567	0.207827	0.000000	2.428059	0.000000	0.000000	0.000000	-0.671459	0.151598	-0.167607	0.000000	0.000000	3.000000	53.000000	0.000000
21375.664702	0.101918	0.594414	0.048002	66.990906	10.454399	84.149567	0.207827	0.000000	2.428059	0.000000	0.000000	0.000000	-0.671459	0.151598	-0.167607	0.000000	0.000000	3.000000	53.000000	0.000000
21375.668036	0.101918	0.594414	0.048002	66.990906	10.454399	84.149567	0.207827	0.000000	2.428059	0.000000	0.000000	0.000000	-0.671459	0.151598	-0.167607	0.000000	0.000000	3.000000	53.000000	0.000000
21375.671369	0.099600	0.594978	0.047626	67.268425	10.193873	83.397408	0.095917	0.000000	2.400125	0.000000	0.000000	0.000000	-0.695560	0.169189	-0.112920	0.000000	0.000000	3.000000	53.000000	0.000000
21375.674702	0.099600	0.594978	0.047626	67.268425	10.193873	83.397408	0.095917	0.000000	2.400125	0.000000	0.000000	0.000000	-0.695560	0.169189	-0.112920	0.000000	0.000000	3.000000	53.000000	0.000000
21375.678036	0.099600	0.594978	0.047626	67.268425	10.193873	83.397408	0.095917	0.000000	2.400125	0.000000	0.000000	0.000000	-0.695560	0.169189	-0.112920	0.000000	0.000000	3.000000	53.000000	0.000000
21375.681369	0.097199	0.595601	0.047431	67.509743	9.950189	82.529755	-0.020010	0.000000	2.381305	0.000000	0.000000	0.000000	-0.720209	0.187001	-0.058563	0.000000	0.000000	3.000000	53.000000	0.000000
21375.684702	0.097199	0.595601	0.047431	67.509743	9.950189	82.529755	-0.020010	0.000000	2.381305	0.000000	0.000000	0.000000	-0.720209	0.187001	-0.058563	0.000000	0.000000	3.000000	53.000000	0.000000
21375.688036	0.097199	0.595601	0.047431	67.509743	9.950189	82.529755	-0.020010	0.000000	2.381305	0.000000	0.000000	0.000000	-0.720209	0.187001	-0.058563	0.000000	0.000000	3.000000	53.000000	0.000000
21375.691369	0.094759	0.596265	0.047391	67.733658	9.755508	81.734344	-0.140044	0.000000	2.371544	0.000000	0.000000	0.000000	-0.731987	0.199253	-0.011940	0.000000	0.000000	3.000000	53.000000	0.000000
21375.694702	0.094759	0.596265	0.047391	67.733658	9.755508	81.734344	-0.140044	0.000000	2.371544	0.000000	0.000000	0.000000	-0.731987	0.199253	-0.011940	0.000000	0.000000	3.000000	53.000000	0.000000
21375.698036	0.094759	0.596265	0.047391	67.733658	9.755508	81.734344	-0.140044	0.000000	2.371544	0.000000	0.000000	0.000000	-0.731987	0.199253	-0.011940	0.000000	0.000000	3.000000	53.000000	0.000000
21375.701369	0.092196	0.596992	0.047601	67.998161	9.628033	81.137039	-0.262042	0.000000	2.369554	0.000000	0.000000	0.000000	-0.768909	0.218134	0.062881	0.000000	0.000000	3.000000	53.000000	0.000000
21375.704702	0.092196	0.596992	0.047601	67.998161	9.628033	81.137039	-0.262042	0.000000	2.369554	0.000000	0.000000	0.000000	-0.768909	0.218134	0.062881	0.000000	0.000000	3.000000	53.000000	0.000000
21375.708036	0.092196	0.596992	0.047601	67.998161	9.628033	81.137039	-0.262042	0.000000	2.369554	0.000000	0.000000	0.000000	-0.768909	0.218134	0.062881	0.000000	0.000000	3.000000	53.000000	0.000000
21375.711369	0.089490	0.597743	0.047965	68.335777	9.519165	80.572861	-0.390194	0.000000	2.380034	0.000000	0.000000	0.000000	-0.811849	0.225072	0.109254	0.000000	0.000000	3.000000	53.000000	0.000000
21375.714702	0.089490	0.597743	0.047965	68.335777	9.519165	80.572861	-0.390194	0.000000	2.380034	0.000000	0.000000	0.000000	-0.811849	0.225072	0.109254	0.000000	0.000000	3.000000	53.000000	0.000000
21375.718036	0.089490	0.597743	0.047965	68.335777	9.519165	80.572861	-0.390194	0.000000	2.380034	0.000000	0.000000	0.000000	-0.811849	0.225072	0.109254	0.000000	0.000000	3.000000	53.000000	0.000000
21375.721369	0.086697	0.598519	0.048535	68.744888	9.479546	79.960907	-0.525502	0.000000	2.398243	0.000000	0.000000	0.000000	-0.837961	0.232818	0.170941	0.000000	0.000000	3.000000	53.000000	0.000000
21375.724702	0.086697	0.598519	0.048535	68.744888	9.479546	79.960907	-0.525502	0.000000	2.398243	0.000000	0.000000	0.000000	-0.837961	0.232818	0.170941	0.000000	0.000000	3.000000	53.000000	0.000000
21375.728036	0.086697	0.598519	0.048535	68.744888	9.479546	79.960907	-0.525502	0.000000	2.398243	0.000000	0.000000	0.000000	-0.837961	0.232818	0.170941	0.000000	0.000000	3.000000	53.000000	0.000000
21375.731369	0.083834	0.599302	0.049289	69.204575	9.610182	79.472244	-0.665162	0.000000	2.426733	0.000000	0.000000	0.000000	-0.858732	0.234963	0.226286	0.000000	0.000000	3.000000	53.000000	0.000000
21375.734702	0.083834	0.599302	0.049289	69.204575	9.610182	79.472244	-0.665162	0.000000	2.426733	0.000000	0.000000	0.000000	-0.858732	0.234963	0.226286	0.000000	0.000000	3.000000	53.000000	0.000000
21375.738036	0.083834	0.599302	0.049289	69.204575	9.610182	79.472244	-0.665162	0.000000	2.426733	0.000000	0.000000	0.000000	-0.858732	0.234963	0.226286	0.000000	0.000000	3.000000	53.000000	0.000000
21375.741369	0.080879	0.600084	0.050253	69.724495	9.989420	79.305496	-0.808284	0.000000	2.464447	0.000000	0.000000	0.000000	-0.886691	0.234706	0.289320	0.000000	0.000000	3.000000	53.000000	0.000000
21375.744702	0.080879	0.600084	0.050253	69.724495	9.989420	79.305496	-0.808284	0.000000	2.464447	0.000000	0.000000	0.000000	-0.886691	0.234706	0.289320	0.000000	0.000000	3.000000	53.000000	0.000000
21375.748036	0.080879	0.600084	0.050253	69.724495	9.989420	79.305496	-0.808284	0.000000	2.464447	0.000000	0.000000	0.000000	-0.886691	0.234706	0.289320	0.000000	0.000000	3.000000	53.000000	0.000000
21375.751369	0.077795	0.600855	0.051391	70.274315	10.676989	79.587700	-0.956066	0.000000	2.512667	0.000000	0.000000	0.000000	-0.924966	0.231276	0.341315	0.000000	0.000000	3.000000	53.000000	0.000000
21375.754702	0.077795	0.600855	0.051391	70.274315	10.676989	79.587700	-0.956066	0.000000	2.512667	0.000000	0.000000	0.000000	-0.924966	0.231276	0.341315	0.000000	0.000000	3.000000	53.000000	0.000000
21375.758036	0.077795	0.600855	0.051391	70.274315	10.676989	79.587700	-0.956066	0.000000	2.512667	0.000000	0.000000	0.000000	-0.924966	0.231276	0.341315	0.000000	0.000000	3.000000	53.000000	0.000000
21375.761369	0.074558	0.601587	0.052711	70.847427	11.710979	80.359894	-1.110227	0.000000	2.569553	0.000000	0.000000	0.000000	-0.971378	0.219486	0.395965	0.000000	0.000000	3.000000	53.000000	0.000000
21375.764702	0.074558	0.601587	0.052711	70.847427	11.710979	80.359894	-1.110227	0.000000	2.569553	0.000000	0.000000	0.000000	-0.971378	0.219486	0.395965	0.000000	0.000000	3.000000	53.000000	0.000000
21375.768036	0.074558	0.601587	0.052711	70.847427	11.710979	80.359894	-1.110227	0.000000	2.569553	0.000000	0.000000	0.000000	-0.971378	0.219486	0.395965	0.000000	0.000000	3.000000	53.000000	0.000000
21375.771369	0.071225	0.602324	0.054146	71.414200	13.163855	81.537689	-1.272123	0.000000	2.635548	0.000000	0.000000	0.000000	-0.999621	0.221275	0.430374	0.000000	0.000000	3.000000	53.000000	0.000000
21375.774702	0.071225	0.602324	0.054146	71.414200	13.163855	81.537689	-1.272123	0.000000	2.635548	0.000000	0.000000	0.000000	-0.999621	0.221275	0.430374	0.000000	0.000000	3.000000	53.000000	0.000000
21375.778036	0.071225	0.602324	0.054146	71.414200	13.163855	81.537689	-1.272123	0.000000	2.635548	0.000000	0.000000	0.000000	-0.999621	0.221275	0.430374	0.000000	0.000000	3.000000	53.000000	0.000000
21375.781369	0.067776	0.603031	0.055727	71.944969	15.040036	83.013031	-1.438727	0.000000	2.707277	0.000000	0.000000	0.000000	-1.034894	0.211992	0.474476	0.000000	0.000000	3.000000	53.000000	0.000000
21375.784702	0.067776	0.603031	0.055727	71.944969	15.040036	83.013031	-1.438727	0.000000	2.707277	0.000000	0.000000	0.000000	-1.034894	0.211992	0.474476	0.000000	0.000000	3.000000	53.000000	0.000000
21375.788036	0.067776	0.603031	0.055727	71.944969	15.040036	83.013031	-1.438727	0.000000	2.707277	0.000000	0.000000	0.000000	-1.034894	0.211992	0.474476	0.000000	0.000000	3.000000	53.000000	0.000000
21375.791369	0.064207	0.603698	0.057476	72.443085	17.343605	84.770607	-1.611209	0.000000	2.786356	0.000000	0.000000	0.000000	-1.070562	0.200069	0.524796	0.000000	0.000000	3.000000	53.000000	0.000000
21375.794702	0.064207	0.603698	0.057476	72.443085	17.343605	84.770607	-1.611209	0.000000	2.786356	0.000000	0.000000	0.000000	-1.070562	0.200069	0.524796	0.000000	0.000000	3.000000	53.000000	0.000000
21375.798036	0.064207	0.603698	0.057476	72.443085	17.343605	84.770607	-1.611209	0.000000	2.786356	0.000000	0.000000	0.000000	-1.070562	0.200069	0.524796	0.000000	0.000000	3.000000	53.000000	0.000000
21375.801369	0.060504	0.604283	0.059299	72.920265	20.053085	87.018967	-1.789636	0.000000	2.873822	0.000000	0.000000	0.000000	-1.110962	0.175409	0.546632	0.000000	0.000000	3.000000	53.000000	0.000000
21375.804702	0.060504	0.604283	0.059299	72.920265	20.053085	87.018967	-1.789636	0.000000	2.873822	0.000000	0.000000	0.000000	-1.110962	0.175409	0.546632	0.000000	0.000000	3.000000	53.000000	0.000000
21375.808036	0.060504	0.604283	0.059299	72.920265	20.053085	87.018967	-1.789636	0.000000	2.873822	0.000000	0.000000	0.000000	-1.110962	0.175409	0.546632	0.000000	0.000000	3.000000	53.000000	0.000000
21375.811369	0.056695	0.604787	0.061250	73.376793	23.218763	89.825974	-1.974796	0.000000	2.964927	0.000000	0.000000	0.000000	-1.142843	0.151220	0.585398	0.000000	0.000000	3.000000	53.000000	0.000000
21375.814702	0.056695	0.604787	0.061250	73.376793	23.218763	89.825974	-1.974796	0.000000	2.964927	0.000000	0.000000	0.000000	-1.142843	0.151220	0.585398	0.000000	0.000000	3.000000	53.000000	0.000000
21375.818036	0.056695	0.604787	0.061250	73.376793	23.218763	89.825974	-1.974796	0.000000	2.964927	0.000000	0.000000	0.000000	-1.142843	0.151220	0.585398	0.000000	0.000000	3.000000	53.000000	0.000000
21375.821369	0.052771	0.605198	0.063290	73.804031	26.891312	93.008209	-2.165270	0.000000	3.062494	0.000000	0.000000	0.000000	-1.177178	0.123410	0.611928	0.000000	0.000000	3.000000	53.000000	0.000000
21375.824702	0.052771	0.605198	0.063290	73.804031	26.891312	93.008209	-2.165270	0.000000	3.062494	0.000000	0.000000	0.000000	-1.177178	0.123410	0.611928	0.000000	0.000000	3.000000	53.000000	0.000000
21375.828036	0.052771	0.605198	0.063290	73.804031	26.891312	93.008209	-2.165270	0.000000	3.062494	0.000000	0.000000	0.000000	-1.177178	0.123410	0.611928	0.000000	0.000000	3.000000	53.000000	0.000000
21375.831369	0.048831	0.605555	0.065436	74.158852	31.117270	96.654167	-2.361466	0.000000	3.164481	0.000000	0.000000	0.000000	-1.181933	0.107109	0.644062	0.000000	0.000000	3.000000	53.000000	0.000000
21375.834702	0.048831	0.605555	0.065436	74.158852	31.117270	96.654167	-2.361466	0.000000	3.164481	0.000000	0.000000	0.000000	-1.181933	0.107109	0.644062	0.000000	0.000000	3.000000	53.000000	0.000000
21375.838036	0.048831	0.605555	0.065436	74.158852	31.117270	96.654167	-2.361466	0.000000	3.164481	0.000000	0.000000	0.000000	-1.181933	0.107109	0.644062	0.000000	0.000000	3.000000	53.000000	0.000000
21375.841369	0.044824	0.605848	0.067718	74.413284	35.820812	100.956955	-2.558455	0.000000	3.271825	0.000000	0.000000	0.000000	-1.201955	0.087799	0.684300	0.000000	0.000000	3.000000	53.000000	0.000000
21375.844702	0.044824	0.605848	0.067718	74.413284	35.820812	100.956955	-2.558455	0.000000	3.271825	0.000000	0.000000	0.000000	-1.201955	0.087799	0.684300	0.000000	0.000000	3.000000	53.000000	0.000000
21375.848036	0.044824	0.605848	0.067718	74.413284	35.820812	100.956955	-2.558455	0.000000	3.271825	0.000000	0.000000	0.000000	-1.201955	0.087799	0.684300	0.000000	0.000000	3.000000	53.000000	0.000000
21375.851369	0.040845	0.606035	0.070093	74.541122	40.886745	105.775703	-2.758781	0.000000	3.385875	0.000000	0.000000	0.000000	-1.193928	0.056123	0.712614	0.000000	0.000000	3.000000	53.000000	0.000000
21375.854702	0.040845	0.606035	0.070093	74.541122	40.886745	105.775703	-2.758781	0.000000	3.385875	0.000000	0.000000	0.000000	-1.193928	0.056123	0.712614	0.000000	0.000000	3.000000	53.000000	0.000000
21375.858036	0.040845	0.606035	0.070093	74.541122	40.886745	105.775703	-2.758781	0.000000	3.385875	0.000000	0.000000	0.000000	-1.193928	0.056123	0.712614	0.000000	0.000000	3.000000	53.000000	0.000000
21375.861369	0.036891	0.606183	0.072585	74.546349	46.110641	110.832077	-2.957769	0.000000	3.504644	0.000000	0.000000	0.000000	-1.186093	0.044506	0.747711	0.000000	0.000000	3.000000	53.000000	0.000000
21375.864702	0.036891	0.606183	0.072585	74.546349	46.110641	110.832077	-2.957769	0.000000	3.504644	0.000000	0.000000	0.000000	-1.186093	0.044506	0.747711	0.000000	0.000000	3.000000	53.000000	0.000000
21375.868036	0.036891	0.606183	0.072585	74.546349	46.110641	110.832077	-2.957769	0.000000	3.504644	0.000000	0.000000	0.000000	-1.186093	0.044506	0.747711	0.000000	0.000000	3.000000	53.000000	0.000000
21375.871369	0.032960	0.606242	0.075188	74.472214	51.261372	115.907478	-3.155451	0.000000	3.629262	0.000000	0.000000	0.000000	-1.179178	0.017724	0.780792	0.000000	0.000000	3.000000	53.000000	0.000000
21375.874702	0.032960	0.606242	0.075188	74.472214	51.261372	115.907478	-3.155451	0.000000	3.629262	0.000000	0.000000	0.000000	-1.179178	0.017724	0.780792	0.000000	0.000000	3.000000	53.000000	0.000000
21375.878036	0.032960	0.606242	0.075188	74.472214	51.261372	115.907478	-3.155451	0.000000	3.629262	0.000000	0.000000	0.000000	-1.179178	0.017724	0.780792	0.000000	0.000000	3.000000	53.000000	0.000000
21375.881369	0.029048	0.606258	0.077847	74.389900	56.215221	120.798752	-3.327525	0.000000	3.731966	0.000000	0.000000	0.000000	-1.173862	0.004709	0.797611	0.000000	0.000000	3.000000	53.000000	0.000000
21375.884702	0.029048	0.606258	0.077847	74.389900	56.215221	120.798752	-3.327525	0.000000	3.731966	0.000000	0.000000	0.000000	-1.173862	0.004709	0.797611	0.000000	0.000000	3.000000	53.000000	0.000000
21375.888036	0.029048	0.606258	0.077847	74.389900	56.215221	120.798752	-3.327525	0.000000	3.731966	0.000000	0.000000	0.000000	-1.173862	0.004709	0.797611	0.000000	0.000000	3.000000	53.000000	0.000000
21375.891369	0.025226	0.606189	0.080528	74.325294	60.963551	125.314163	-3.368114	0.000000	3.695376	0.000000	0.000000	0.000000	-1.146314	-0.020648	0.804456	0.000000	0.000000	3.000000	53.000000	0.000000
21375.894702	0.025226	0.606189	0.080528	74.325294	60.963551	125.314163	-3.368114	0.000000	3.695376	0.000000	0.000000	0.000000	-1.146314	-0.020648	0.804456	0.000000	0.000000	3.000000	53.000000	0.000000
21375.898036	0.025226	0.606189	0.080528	74.325294	60.963551	125.314163	-3.368114	0.000000	3.695376	0.000000	0.000000	0.000000	-1.146314	-0.020648	0.804456	0.000000	0.000000	3.000000	53.000000	0.000000
21375.901369	0.021628	0.606074	0.083259	74.238937	65.476273	129.395508	-3.402193	0.000000	3.664026	0.000000	0.000000	0.000000	-1.079681	-0.034473	0.819339	0.000000	0.000000	3.000000	53.000000	0.000000
21375.904702	0.021628	0.606074	0.083259	74.238937	65.476273	129.395508	-3.402193	0.000000	3.664026	0.000000	0.000000	0.000000	-1.079681	-0.034473	0.819339	0.000000	0.000000	3.000000	53.000000	0.000000
21375.908036	0.021628	0.606074	0.083259	74.238937	65.476273	129.395508	-3.402193	0.000000	3.664026	0.000000	0.000000	0.000000	-1.079681	-0.034473	0.819339	0.000000	0.000000	3.000000	53.000000	0.000000
21375.911369	0.018173	0.605941	0.085978	74.157639	69.764511	133.226868	-3.427074	0.000000	3.640764	0.000000	0.000000	0.000000	-1.036281	-0.039970	0.815554	0.000000	0.000000	3.000000	53.000000	0.000000
21375.914702	0.018173	0.605941	0.085978	74.157639	69.764511	133.226868	-3.427074	0.000000	3.640764	0.000000	0.000000	0.000000	-1.036281	-0.039970	0.815554	0.000000	0.000000	3.000000	53.000000	0.000000
21375.918036	0.018173	0.605941	0.085978	74.157639	69.764511	133.226868	-3.427074	0.000000	3.640764	0.000000	0.000000	0.000000	-1.036281	-0.039970	0.815554	0.000000	0.000000	3.000000	53.000000	0.000000
21375.921369	0.014891	0.605759	0.088633	74.119263	73.812241	136.810944	-3.447020	0.000000	3.621885	0.000000	0.000000	0.000000	-0.984788	-0.054699	0.796618	0.000000	0.000000	3.000000	53.000000	0.000000
21375.924702	0.014891	0.605759	0.088633	74.119263	73.812241	136.810944	-3.447020	0.000000	3.621885	0.000000	0.000000	0.000000	-0.984788	-0.054699	0.796618	0.000000	0.000000	3.000000	53.000000	0.000000
21375.928036	0.014891	0.605759	0.088633	74.119263	73.812241	136.810944	-3.447020	0.000000	3.621885	0.000000	0.000000	0.000000	-0.984788	-0.054699	0.796618	0.000000	0.000000	3.000000	53.000000	0.000000
21375.931369	0.011835	0.605537	0.091205	74.151382	77.636719	140.168716	-3.463115	0.000000	3.606498	0.000000	0.000000	0.000000	-0.916684	-0.066485	0.771544	0.000000	0.000000	3.000000	53.000000	0.000000
21375.934702	0.011835	0.605537	0.091205	74.151382	77.636719	140.168716	-3.463115	0.000000	3.606498	0.000000	0.000000	0.000000	-0.916684	-0.066485	0.771544	0.000000	0.000000	3.000000	53.000000	0.000000
21375.938036	0.011835	0.605537	0.091205	74.151382	77.636719	140.168716	-3.463115	0.000000	3.606498	0.000000	0.000000	0.000000	-0.916684	-0.066485	0.771544	0.000000	0.000000	3.000000	53.000000	0.000000
21375.941369	0.009038	0.605296	0.093712	74.154480	81.293495	143.336517	-3.475114	0.000000	3.594939	0.000000	0.000000	0.000000	-0.839234	-0.072182	0.752097	0.000000	0.000000	3.000000	53.000000	0.000000
21375.944702	0.009038	0.605296	0.093712	74.154480	81.293495	143.336517	-3.475114	0.000000	3.594939	0.000000	0.000000	0.000000	-0.839234	-0.072182	0.752097	0.000000	0.000000	3.000000	53.000000	0.000000
21375.948036	0.009038	0.605296	0.093712	74.154480	81.293495	143.336517	-3.475114	0.000000	3.594939	0.000000	0.000000	0.000000	-0.839234	-0.072182	0.752097	0.000000	0.000000	3.000000	53.000000	0.000000
21375.951369	0.006450	0.605057	0.096113	74.143433	84.815460	146.351959	-3.482509	0.000000	3.587775	0.000000	0.000000	0.000000	-0.776303	-0.071754	0.720438	0.000000	0.000000	3.000000	53.000000	0.000000
21375.954702	0.006450	0.605057	0.096113	74.143433	84.815460	146.351959	-3.482509	0.000000	3.587775	0.000000	0.000000	0.000000	-0.776303	-0.071754	0.720438	0.000000	0.000000	3.000000	53.000000	0.000000
21375.958036	0.006450	0.605057	0.096113	74.143433	84.815460	146.351959	-3.482509	0.000000	3.587775	0.000000	0.000000	0.000000	-0.776303	-0.071754	0.720438	0.000000	0.000000	3.000000	53.000000	0.000000
21375.961369	0.003997	0.604780	0.098444	74.187080	87.922386	148.868103	-3.487432	0.000000	3.582990	0.000000	0.000000	0.000000	-0.735723	-0.083218	0.699293	0.000000	0.000000	3.000000	53.000000	0.000000
21375.964702	0.003997	0.604780	0.098444	74.187080	87.922386	148.868103	-3.487432	0.000000	3.582990	0.000000	0.000000	0.000000	-0.735723	-0.083218	0.699293	0.000000	0.000000	3.000000	53.000000	0.000000
21375.968036	0.003997	0.604780	0.098444	74.187080	87.922386	148.868103	-3.487432	0.000000	3.582990	0.000000	0.000000	0.000000	-0.735723	-0.083218	0.699293	0.000000	0.000000	3.000000	53.000000	0.000000
21375.971369	0.001710	0.604495	0.100759	74.417252	89.544701	149.813736	-3.490859	0.000000	3.579651	0.000000	0.000000	0.000000	-0.686308	-0.085618	0.694449	0.000000	0.000000	3.000000	53.000000	0.000000
21375.974702	0.001710	0.604495	0.100759	74.417252	89.544701	149.813736	-3.490859	0.000000	3.579651	0.000000	0.000000	0.000000	-0.686308	-0.085618	0.694449	0.000000	0.000000	3.000000	53.000000	0.000000
21375.978036	0.001710	0.604495	0.100759	74.417252	89.544701	149.813736	-3.490859	0.000000	3.579651	0.000000	0.000000	0.000000	-0.686308	-0.085618	0.694449	0.000000	0.000000	3.000000	53.000000	0.000000
21375.981369	-0.000384	0.604190	0.103143	74.836105	89.149681	148.911880	-3.491411	0.000000	3.579113	0.000000	0.000000	0.000000	-0.628211	-0.091280	0.715084	0.000000	0.000000	3.000000	53.000000	0.000000
21375.984702	-0.000384	0.604190	0.103143	74.836105	89.149681	148.911880	-3.491411	0.000000	3.579113	0.000000	0.000000	0.000000	-0.628211	-0.091280	0.715084	0.000000	0.000000	3.000000	53.000000	0.000000
21375.988036	-0.000384	0.604190	0.103143	74.836105	89.149681	148.911880	-3.491411	0.000000	3.579113	0.000000	0.000000	0.000000	-0.628211	-0.091280	0.715084	0.000000	0.000000	3.000000	53.000000	0.000000
21375.991369	-0.002256	0.603857	0.105500	75.260284	88.218712	147.746735	-3.487293	0.000000	3.583125	0.000000	0.000000	0.000000	-0.561421	-0.099897	0.707090	0.000000	0.000000	3.000000	53.000000	0.000000
21375.994702	-0.002256	0.603857	0.105500	75.260284	88.218712	147.746735	-3.487293	0.000000	3.583125	0.000000	0.000000	0.000000	-0.561421	-0.099897	0.707090	0.000000	0.000000	3.000000	53.000000	0.000000
21375.998036	-0.002256	0.603857	0.105500	75.260284	88.218712	147.746735	-3.487293	0.000000	3.583125	0.000000	0.000000	0.000000	-0.561421	-0.099897	0.707090	0.000000	0.000000	3.000000	53.000000	0.000000
21376.001369	-0.003794	0.603465	0.107781	75.634430	87.309311	146.684967	-3.479901	0.000000	3.590304	0.000000	0.000000	0.000000	-0.461368	-0.117511	0.684468	0.000000	0.000000	3.000000	53.000000	0.000000
21376.004702	-0.003794	0.603465	0.107781	75.634430	87.309311	146.684967	-3.479901	0.000000	3.590304	0.000000	0.000000	0.000000	-0.461368	-0.117511	0.684468	0.000000	0.000000	3.000000	53.000000	0.000000
21376.008036	-0.003794	0.603465	0.107781	75.634430	87.309311	146.684967	-3.479901	0.000000	3.590304	0.000000	0.000000	0.000000	-0.461368	-0.117511	0.684468	0.000000	0.000000	3.000000	53.000000	0.000000
21376.011369	-0.004993	0.603046	0.109983	75.986130	86.572861	145.688950	-3.468279	0.000000	3.601533	0.000000	0.000000	0.000000	-0.359851	-0.125752	0.660404	0.000000	0.000000	3.000000	53.000000	0.000000
21376.014702	-0.004993	0.603046	0.109983	75.986130	86.572861	145.688950	-3.468279	0.000000	3.601533	0.000000	0.000000	0.000000	-0.359851	-0.125752	0.660404	0.000000	0.000000	3.000000	53.000000	0.000000
21376.018036	-0.004993	0.603046	0.109983	75.986130	86.572861	145.688950	-3.468279	0.000000	3.601533	0.000000	0.000000	0.000000	-0.359851	-0.125752	0.660404	0.000000	0.000000	3.000000	53.000000	0.000000
21376.021369	-0.005984	0.602570	0.112053	76.409889	86.058601	144.903488	-3.452543	0.000000	3.616621	0.000000	0.000000	0.000000	-0.297335	-0.142796	0.621201	0.000000	0.000000	3.000000	53.000000	0.000000
21376.024702	-0.005984	0.602570	0.112053	76.409889	86.058601	144.903488	-3.452543	0.000000	3.616621	0.000000	0.000000	0.000000	-0.297335	-0.142796	0.621201	0.000000	0.000000	3.000000	53.000000	0.000000
21376.028036	-0.005984	0.602570	0.112053	76.409889	86.058601	144.903488	-3.452543	0.000000	3.616621	0.000000	0.000000	0.000000	-0.297335	-0.142796	0.621201	0.000000	0.000000	3.000000	53.000000	0.000000
21376.031369	-0.006737	0.602048	0.114032	76.971382	85.818565	144.332352	-3.435789	0.000000	3.632541	0.000000	0.000000	0.000000	-0.225909	-0.156788	0.593730	0.000000	0.000000	3.000000	53.000000	0.000000
21376.034702	-0.006737	0.602048	0.114032	76.971382	85.818565	144.332352	-3.435789	0.000000	3.632541	0.000000	0.000000	0.000000	-0.225909	-0.156788	0.593730	0.000000	0.000000	3.000000	53.000000	0.000000
21376.038036	-0.006737	0.602048	0.114032	76.971382	85.818565	144.332352	-3.435789	0.000000	3.632541	0.000000	0.000000	0.000000	-0.225909	-0.156788	0.593730	0.000000	0.000000	3.000000	53.000000	0.000000
21376.041369	-0.007249	0.601479	0.115921	77.667702	85.824852	143.882339	-3.416838	0.000000	3.650373	0.000000	0.000000	0.000000	-0.153616	-0.170658	0.566664	0.000000	0.000000	3.000000	53.000000	0.000000
21376.044702	-0.007249	0.601479	0.115921	77.667702	85.824852	143.882339	-3.416838	0.000000	3.650373	0.000000	0.000000	0.000000	-0.153616	-0.170658	0.566664	0.000000	0.000000	3.000000	53.000000	0.000000
21376.048036	-0.007249	0.601479	0.115921	77.667702	85.824852	143.882339	-3.416838	0.000000	3.650373	0.000000	0.000000	0.000000	-0.153616	-0.170658	0.566664	0.000000	0.000000	3.000000	53.000000	0.000000
21376.051369	-0.007545	0.600844	0.117706	78.453934	86.011635	143.523727	-3.395586	0.000000	3.670150	0.000000	0.000000	0.000000	-0.088658	-0.190446	0.535442	0.000000	0.000000	3.000000	53.000000	0.000000
21376.054702	-0.007545	0.600844	0.117706	78.453934	86.011635	143.523727	-3.395586	0.000000	3.670150	0.000000	0.000000	0.000000	-0.088658	-0.190446	0.535442	0.000000	0.000000	3.000000	53.000000	0.000000
21376.058036	-0.007545	0.600844	0.117706	78.453934	86.011635	143.523727	-3.395586	0.000000	3.670150	0.000000	0.000000	0.000000	-0.088658	-0.190446	0.535442	0.000000	0.000000	3.000000	53.000000	0.000000
21376.061369	-0.007512	0.600186	0.119359	79.246841	86.266037	143.203522	-3.372611	0.000000	3.691273	0.000000	0.000000	0.000000	0.009917	-0.197324	0.495817	0.000000	0.000000	3.000000	53.000000	0.000000
21376.064702	-0.007512	0.600186	0.119359	79.246841	86.266037	143.203522	-3.372611	0.000000	3.691273	0.000000	0.000000	0.000000	0.009917	-0.197324	0.495817	0.000000	0.000000	3.000000	53.000000	0.000000
21376.068036	-0.007512	0.600186	0.119359	79.246841	86.266037	143.203522	-3.372611	0.000000	3.691273	0.000000	0.000000	0.000000	0.009917	-0.197324	0.495817	0.000000	0.000000	3.000000	53.000000	0.000000
21376.071369	-0.007230	0.599475	0.120887	79.976654	86.566483	142.950043	-3.346349	0.000000	3.715097	0.000000	0.000000	0.000000	0.084600	-0.213339	0.458365	0.000000	0.000000	3.000000	53.000000	0.000000
21376.074702	-0.007230	0.599475	0.120887	79.976654	86.566483	142.950043	-3.346349	0.000000	3.715097	0.000000	0.000000	0.000000	0.084600	-0.213339	0.458365	0.000000	0.000000	3.000000	53.000000	0.000000
21376.078036	-0.007230	0.599475	0.120887	79.976654	86.566483	142.950043	-3.346349	0.000000	3.715097	0.000000	0.000000	0.000000	0.084600	-0.213339	0.458365	0.000000	0.000000	3.000000	53.000000	0.000000
21376.081369	-0.006724	0.598743	0.122282	80.633827	86.934929	142.794601	-3.317925	0.000000	3.740505	0.000000	0.000000	0.000000	0.151583	-0.219686	0.418501	0.000000	0.000000	3.000000	53.000000	0.000000
21376.084702	-0.006724	0.598743	0.122282	80.633827	86.934929	142.794601	-3.317925	0.000000	3.740505	0.000000	0.000000	0.000000	0.151583	-0.219686	0.418501	0.000000	0.000000	3.000000	53.000000	0.000000
21376.088036	-0.006724	0.598743	0.122282	80.633827	86.934929	142.794601	-3.317925	0.000000	3.740505	0.000000	0.000000	0.000000	0.151583	-0.219686	0.418501	0.000000	0.000000	3.000000	53.000000	0.000000
21376.091369	-0.005994	0.597973	0.123470	81.223785	87.383041	142.749802	-3.287773	0.000000	3.767035	0.000000	0.000000	0.000000	0.219159	-0.231038	0.356546	0.000000	0.000000	3.000000	53.000000	0.000000
21376.094702	-0.005994	0.597973	0.123470	81.223785	87.383041	142.749802	-3.287773	0.000000	3.767035	0.000000	0.000000	0.000000	0.219159	-0.231038	0.356546	0.000000	0.000000	3.000000	53.000000	0.000000
21376.098036	-0.005994	0.597973	0.123470	81.223785	87.383041	142.749802	-3.287773	0.000000	3.767035	0.000000	0.000000	0.000000	0.219159	-0.231038	0.356546	0.000000	0.000000	3.000000	53.000000	0.000000
21376.101369	-0.005038	0.597163	0.124511	81.773193	87.915154	142.806778	-3.256830	0.000000	3.793818	0.000000	0.000000	0.000000	0.286746	-0.242827	0.312169	0.000000	0.000000	3.000000	53.000000	0.000000
21376.104702	-0.005038	0.597163	0.124511	81.773193	87.915154	142.806778	-3.256830	0.000000	3.793818	0.000000	0.000000	0.000000	0.286746	-0.242827	0.312169	0.000000	0.000000	3.000000	53.000000	0.000000
21376.108036	-0.005038	0.597163	0.124511	81.773193	87.915154	142.806778	-3.256830	0.000000	3.793818	0.000000	0.000000	0.000000	0.286746	-0.242827	0.312169	0.000000	0.000000	3.000000	53.000000	0.000000
21376.111369	-0.003967	0.596307	0.125365	82.313133	88.392212	142.949265	-3.224034	0.000000	3.821728	0.000000	0.000000	0.000000	0.321352	-0.256986	0.256300	0.000000	0.000000	3.000000	53.000000	0.000000
21376.114702	-0.003967	0.596307	0.125365	82.313133	88.392212	142.949265	-3.224034	0.000000	3.821728	0.000000	0.000000	0.000000	0.321352	-0.256986	0.256300	0.000000	0.000000	3.000000	53.000000	0.000000
21376.118036	-0.003967	0.596307	0.125365	82.313133	88.392212	142.949265	-3.224034	0.000000	3.821728	0.000000	0.000000	0.000000	0.321352	-0.256986	0.256300	0.000000	0.000000	3.000000	53.000000	0.000000
21376.121369	-0.002809	0.595424	0.126047	82.872887	88.480782	142.992218	-3.191781	0.000000	3.848706	0.000000	0.000000	0.000000	0.347468	-0.264729	0.204638	0.000000	0.000000	3.000000	53.000000	0.000000
21376.124702	-0.002809	0.595424	0.126047	82.872887	88.480782	142.992218	-3.191781	0.000000	3.848706	0.000000	0.000000	0.000000	0.347468	-0.264729	0.204638	0.000000	0.000000	3.000000	53.000000	0.000000
21376.128036	-0.002809	0.595424	0.126047	82.872887	88.480782	142.992218	-3.191781	0.000000	3.848706	0.000000	0.000000	0.000000	0.347468	-0.264729	0.204638	0.000000	0.000000	3.000000	53.000000	0.000000
21376.131369	-0.001620	0.594514	0.126615	83.440788	87.748199	142.668274	-3.160276	0.000000	3.874617	0.000000	0.000000	0.000000	0.356687	-0.273060	0.170461	0.000000	0.000000	3.000000	53.000000	0.000000
21376.134702	-0.001620	0.594514	0.126615	83.440788	87.748199	142.668274	-3.160276	0.000000	3.874617	0.000000	0.000000	0.000000	0.356687	-0.273060	0.170461	0.000000	0.000000	3.000000	53.000000	0.000000
21376.138036	-0.001620	0.594514	0.126615	83.440788	87.748199	142.668274	-3.160276	0.000000	3.874617	0.000000	0.000000	0.000000	0.356687	-0.273060	0.170461	0.000000	0.000000	3.000000	53.000000	0.000000
21376.141369	-0.000317	0.593608	0.127062	83.968597	85.997429	141.132599	-3.129619	0.000000	3.899421	0.000000	0.000000	0.000000	0.390687	-0.271685	0.134019	0.000000	0.000000	3.000000	53.000000	0.000000
21376.144702	-0.000317	0.593608	0.127062	83.968597	85.997429	141.132599	-3.129619	0.000000	3.899421	0.000000	0.000000	0.000000	0.390687	-0.271685	0.134019	0.000000	0.000000	3.000000	53.000000	0.000000
21376.148036	-0.000317	0.593608	0.127062	83.968597	85.997429	141.132599	-3.129619	0.000000	3.899421	0.000000	0.000000	0.000000	0.390687	-0.271685	0.134019	0.000000	0.000000	3.000000	53.000000	0.000000
21376.151369	0.001181	0.592725	0.127460	84.388985	83.274925	138.243668	-3.098320	0.000000	3.924336	0.000000	0.000000	0.000000	0.449542	-0.264967	0.119360	0.000000	0.000000	3.000000	53.000000	0.000000
21376.154702	0.001181	0.592725	0.127460	84.388985	83.274925	138.243668	-3.098320	0.000000	3.924336	0.000000	0.000000	0.000000	0.449542	-0.264967	0.119360	0.000000	0.000000	3.000000	53.000000	0.000000
21376.158036	0.001181	0.592725	0.127460	84.388985	83.274925	138.243668	-3.098320	0.000000	3.924336	0.000000	0.000000	0.000000	0.449542	-0.264967	0.119360	0.000000	0.000000	3.000000	53.000000	0.000000
21376.161369	0.002765	0.591864	0.127808	84.641197	80.041573	135.011444	-3.063582	0.000000	3.951514	0.000000	0.000000	0.000000	0.475084	-0.258216	0.104459	0.000000	0.000000	3.000000	53.000000	0.000000
21376.164702	0.002765	0.591864	0.127808	84.641197	80.041573	135.011444	-3.063582	0.000000	3.951514	0.000000	0.000000	0.000000	0.475084	-0.258216	0.104459	0.000000	0.000000	3.000000	53.000000	0.000000
21376.168036	0.002765	0.591864	0.127808	84.641197	80.041573	135.011444	-3.063582	0.000000	3.951514	0.000000	0.000000	0.000000	0.475084	-0.258216	0.104459	0.000000	0.000000	3.000000	53.000000	0.000000
21376.171369	0.004461	0.591038	0.128084	84.750664	76.754822	132.250763	-3.027411	0.000000	3.979295	0.000000	0.000000	0.000000	0.508842	-0.247842	0.082713	0.000000	0.000000	3.000000	53.000000	0.000000
21376.174702	0.004461	0.591038	0.128084	84.750664	76.754822	132.250763	-3.027411	0.000000	3.979295	0.000000	0.000000	0.000000	0.508842	-0.247842	0.082713	0.000000	0.000000	3.000000	53.000000	0.000000
21376.178036	0.004461	0.591038	0.128084	84.750664	76.754822	132.250763	-3.027411	0.000000	3.979295	0.000000	0.000000	0.000000	0.508842	-0.247842	0.082713	0.000000	0.000000	3.000000	53.000000	0.000000
21376.181369	0.006353	0.590276	0.128337	84.810081	73.516220	129.655197	-2.989501	0.000000	4.007854	0.000000	0.000000	0.000000	0.567648	-0.228796	0.075896	0.000000	0.000000	3.000000	53.000000	0.000000
21376.184702	0.006353	0.590276	0.128337	84.810081	73.516220	129.655197	-2.989501	0.000000	4.007854	0.000000	0.000000	0.000000	0.567648	-0.228796	0.075896	0.000000	0.000000	3.000000	53.000000	0.000000
21376.188036	0.006353	0.590276	0.128337	84.810081	73.516220	129.655197	-2.989501	0.000000	4.007854	0.000000	0.000000	0.000000	0.567648	-0.228796	0.075896	0.000000	0.000000	3.000000	53.000000	0.000000
21376.191369	0.008358	0.589597	0.128582	84.919548	70.213715	126.601051	-2.947258	0.000000	4.039019	0.000000	0.000000	0.000000	0.601517	-0.203690	0.073378	0.000000	0.000000	3.000000	53.000000	0.000000
21376.194702	0.008358	0.589597	0.128582	84.919548	70.213715	126.601051	-2.947258	0.000000	4.039019	0.000000	0.000000	0.000000	0.601517	-0.203690	0.073378	0.000000	0.000000	3.000000	53.000000	0.000000
21376.198036	0.008358	0.589597	0.128582	84.919548	70.213715	126.601051	-2.947258	0.000000	4.039019	0.000000	0.000000	0.000000	0.601517	-0.203690	0.073378	0.000000	0.000000	3.000000	53.000000	0.000000
21376.201369	0.010448	0.588969	0.128825	85.140862	66.466774	122.955444	-2.901954	0.000000	4.071691	0.000000	0.000000	0.000000	0.627113	-0.188199	0.072905	0.000000	0.000000	3.000000	53.000000	0.000000
21376.204702	0.010448	0.588969	0.128825	85.140862	66.466774	122.955444	-2.901954	0.000000	4.071691	0.000000	0.000000	0.000000	0.627113	-0.188199	0.072905	0.000000	0.000000	3.000000	53.000000	0.000000
21376.208036	0.010448	0.588969	0.128825	85.140862	66.466774	122.955444	-2.901954	0.000000	4.071691	0.000000	0.000000	0.000000	0.627113	-0.188199	0.072905	0.000000	0.000000	3.000000	53.000000	0.000000
21376.211369	0.012569	0.588434	0.129096	85.431259	62.175552	118.712799	-2.853916	0.000000	4.105504	0.000000	0.000000	0.000000	0.636248	-0.160581	0.081434	0.000000	0.000000	3.000000	53.000000	0.000000
21376.214702	0.012569	0.588434	0.129096	85.431259	62.175552	118.712799	-2.853916	0.000000	4.105504	0.000000	0.000000	0.000000	0.636248	-0.160581	0.081434	0.000000	0.000000	3.000000	53.000000	0.000000
21376.218036	0.012569	0.588434	0.129096	85.431259	62.175552	118.712799	-2.853916	0.000000	4.105504	0.000000	0.000000	0.000000	0.636248	-0.160581	0.081434	0.000000	0.000000	3.000000	53.000000	0.000000
21376.221369	0.014693	0.587938	0.129389	85.729416	57.575867	114.258690	-2.803771	0.000000	4.139912	0.000000	0.000000	0.000000	0.637094	-0.148688	0.087847	0.000000	0.000000	3.000000	53.000000	0.000000
21376.224702	0.014693	0.587938	0.129389	85.729416	57.575867	114.258690	-2.803771	0.000000	4.139912	0.000000	0.000000	0.000000	0.637094	-0.148688	0.087847	0.000000	0.000000	3.000000	53.000000	0.000000
21376.228036	0.014693	0.587938	0.129389	85.729416	57.575867	114.258690	-2.803771	0.000000	4.139912	0.000000	0.000000	0.000000	0.637094	-0.148688	0.087847	0.000000	0.000000	3.000000	53.000000	0.000000
21376.231369	0.016875	0.587515	0.129694	85.966576	53.027672	109.843201	-2.752199	0.000000	4.174374	0.000000	0.000000	0.000000	0.654683	-0.127134	0.091668	0.000000	0.000000	3.000000	53.000000	0.000000
21376.234702	0.016875	0.587515	0.129694	85.966576	53.027672	109.843201	-2.752199	0.000000	4.174374	0.000000	0.000000	0.000000	0.654683	-0.127134	0.091668	0.000000	0.000000	3.000000	53.000000	0.000000
21376.238036	0.016875	0.587515	0.129694	85.966576	53.027672	109.843201	-2.752199	0.000000	4.174374	0.000000	0.000000	0.000000	0.654683	-0.127134	0.091668	0.000000	0.000000	3.000000	53.000000	0.000000
21376.241369	0.019144	0.587195	0.130004	86.123894	49.528221	106.113792	-2.698041	0.000000	4.209581	0.000000	0.000000	0.000000	0.680655	-0.095981	0.092925	0.000000	0.000000	3.000000	53.000000	0.000000
21376.244702	0.019144	0.587195	0.130004	86.123894	49.528221	106.113792	-2.698041	0.000000	4.209581	0.000000	0.000000	0.000000	0.680655	-0.095981	0.092925	0.000000	0.000000	3.000000	53.000000	0.000000
21376.248036	0.019144	0.587195	0.130004	86.123894	49.528221	106.113792	-2.698041	0.000000	4.209581	0.000000	0.000000	0.000000	0.680655	-0.095981	0.092925	0.000000	0.000000	3.000000	53.000000	0.000000
21376.251369	0.021445	0.586967	0.130341	86.174950	47.807034	104.488335	-2.640674	0.000000	4.245802	0.000000	0.000000	0.000000	0.690217	-0.068384	0.101101	0.000000	0.000000	3.000000	53.000000	0.000000
21376.254702	0.021445	0.586967	0.130341	86.174950	47.807034	104.488335	-2.640674	0.000000	4.245802	0.000000	0.000000	0.000000	0.690217	-0.068384	0.101101	0.000000	0.000000	3.000000	53.000000	0.000000
21376.258036	0.021445	0.586967	0.130341	86.174950	47.807034	104.488335	-2.640674	0.000000	4.245802	0.000000	0.000000	0.000000	0.690217	-0.068384	0.101101	0.000000	0.000000	3.000000	53.000000	0.000000
21376.261369	0.023861	0.586843	0.130680	86.161919	47.791603	104.838715	-2.580943	0.000000	4.282374	0.000000	0.000000	0.000000	0.724763	-0.037157	0.101605	0.000000	0.000000	3.000000	53.000000	0.000000
21376.264702	0.023861	0.586843	0.130680	86.161919	47.791603	104.838715	-2.580943	0.000000	4.282374	0.000000	0.000000	0.000000	0.724763	-0.037157	0.101605	0.000000	0.000000	3.000000	53.000000	0.000000
21376.268036	0.023861	0.586843	0.130680	86.161919	47.791603	104.838715	-2.580943	0.000000	4.282374	0.000000	0.000000	0.000000	0.724763	-0.037157	0.101605	0.000000	0.000000	3.000000	53.000000	0.000000
21376.271369	0.026336	0.586791	0.131028	86.149132	47.765350	105.300995	-2.517123	0.000000	4.320196	0.000000	0.000000	0.000000	0.742752	-0.015527	0.104556	0.000000	0.000000	3.000000	53.000000	0.000000
21376.274702	0.026336	0.586791	0.131028	86.149132	47.765350	105.300995	-2.517123	0.000000	4.320196	0.000000	0.000000	0.000000	0.742752	-0.015527	0.104556	0.000000	0.000000	3.000000	53.000000	0.000000
21376.278036	0.026336	0.586791	0.131028	86.149132	47.765350	105.300995	-2.517123	0.000000	4.320196	0.000000	0.000000	0.000000	0.742752	-0.015527	0.104556	0.000000	0.000000	3.000000	53.000000	0.000000
21376.281369	0.028903	0.586807	0.131443	86.135429	47.503670	105.588142	-2.450298	0.000000	4.358445	0.000000	0.000000	0.000000	0.770084	0.004901	0.124410	0.000000	0.000000	3.000000	53.000000	0.000000
21376.284702	0.028903	0.586807	0.131443	86.135429	47.503670	105.588142	-2.450298	0.000000	4.358445	0.000000	0.000000	0.000000	0.770084	0.004901	0.124410	0.000000	0.000000	3.000000	53.000000	0.000000
21376.288036	0.028903	0.586807	0.131443	86.135429	47.503670	105.588142	-2.450298	0.000000	4.358445	0.000000	0.000000	0.000000	0.770084	0.004901	0.124410	0.000000	0.000000	3.000000	53.000000	0.000000
21376.291369	0.031390	0.586856	0.131844	86.160439	46.613392	105.533844	-2.378785	0.000000	4.397884	0.000000	0.000000	0.000000	0.746023	0.014522	0.120173	0.000000	0.000000	3.000000	53.000000	0.000000
21376.294702	0.031390	0.586856	0.131844	86.160439	46.613392	105.533844	-2.378785	0.000000	4.397884	0.000000	0.000000	0.000000	0.746023	0.014522	0.120173	0.000000	0.000000	3.000000	53.000000	0.000000
21376.298036	0.031390	0.586856	0.131844	86.160439	46.613392	105.533844	-2.378785	0.000000	4.397884	0.000000	0.000000	0.000000	0.746023	0.014522	0.120173	0.000000	0.000000	3.000000	53.000000	0.000000
21376.301369	0.033798	0.586944	0.132268	86.231628	44.888264	104.737144	-2.308119	0.000000	4.435379	0.000000	0.000000	0.000000	0.722497	0.026534	0.127209	0.000000	0.000000	3.000000	53.000000	0.000000
21376.304702	0.033798	0.586944	0.132268	86.231628	44.888264	104.737144	-2.308119	0.000000	4.435379	0.000000	0.000000	0.000000	0.722497	0.026534	0.127209	0.000000	0.000000	3.000000	53.000000	0.000000
21376.308036	0.033798	0.586944	0.132268	86.231628	44.888264	104.737144	-2.308119	0.000000	4.435379	0.000000	0.000000	0.000000	0.722497	0.026534	0.127209	0.000000	0.000000	3.000000	53.000000	0.000000
21376.311369	0.036181	0.587045	0.132661	86.319321	42.554291	102.957573	-2.237900	0.000000	4.471220	0.000000	0.000000	0.000000	0.714868	0.030137	0.118117	0.000000	0.000000	3.000000	53.000000	0.000000
21376.314702	0.036181	0.587045	0.132661	86.319321	42.554291	102.957573	-2.237900	0.000000	4.471220	0.000000	0.000000	0.000000	0.714868	0.030137	0.118117	0.000000	0.000000	3.000000	53.000000	0.000000
21376.318036	0.036181	0.587045	0.132661	86.319321	42.554291	102.957573	-2.237900	0.000000	4.471220	0.000000	0.000000	0.000000	0.714868	0.030137	0.118117	0.000000	0.000000	3.000000	53.000000	0.000000
21376.321369	0.038510	0.587157	0.133027	86.393913	40.358257	100.898170	-2.167552	0.000000	4.505743	0.000000	0.000000	0.000000	0.698727	0.033754	0.109673	0.000000	0.000000	3.000000	53.000000	0.000000
21376.324702	0.038510	0.587157	0.133027	86.393913	40.358257	100.898170	-2.167552	0.000000	4.505743	0.000000	0.000000	0.000000	0.698727	0.033754	0.109673	0.000000	0.000000	3.000000	53.000000	0.000000
21376.328036	0.038510	0.587157	0.133027	86.393913	40.358257	100.898170	-2.167552	0.000000	4.505743	0.000000	0.000000	0.000000	0.698727	0.033754	0.109673	0.000000	0.000000	3.000000	53.000000	0.000000
21376.331369	0.040781	0.587318	0.133300	86.426804	38.653282	99.074409	-2.097893	0.000000	4.538595	0.000000	0.000000	0.000000	0.681112	0.048315	0.081854	0.000000	0.000000	3.000000	53.000000	0.000000
21376.334702	0.040781	0.587318	0.133300	86.426804	38.653282	99.074409	-2.097893	0.000000	4.538595	0.000000	0.000000	0.000000	0.681112	0.048315	0.081854	0.000000	0.000000	3.000000	53.000000	0.000000
21376.338036	0.040781	0.587318	0.133300	86.426804	38.653282	99.074409	-2.097893	0.000000	4.538595	0.000000	0.000000	0.000000	0.681112	0.048315	0.081854	0.000000	0.000000	3.000000	53.000000	0.000000
21376.341369	0.042996	0.587524	0.133539	86.412209	37.905586	98.344521	-2.029972	0.000000	4.569377	0.000000	0.000000	0.000000	0.664438	0.061669	0.071711	0.000000	0.000000	3.000000	53.000000	0.000000
21376.344702	0.042996	0.587524	0.133539	86.412209	37.905586	98.344521	-2.029972	0.000000	4.569377	0.000000	0.000000	0.000000	0.664438	0.061669	0.071711	0.000000	0.000000	3.000000	53.000000	0.000000
21376.348036	0.042996	0.587524	0.133539	86.412209	37.905586	98.344521	-2.029972	0.000000	4.569377	0.000000	0.000000	0.000000	0.664438	0.061669	0.071711	0.000000	0.000000	3.000000	53.000000	0.000000
21376.351369	0.045124	0.587766	0.133711	86.373665	37.774391	98.343750	-1.963005	0.000000	4.598545	0.000000	0.000000	0.000000	0.638388	0.072653	0.051491	0.000000	0.000000	3.000000	53.000000	0.000000
21376.354702	0.045124	0.587766	0.133711	86.373665	37.774391	98.343750	-1.963005	0.000000	4.598545	0.000000	0.000000	0.000000	0.638388	0.072653	0.051491	0.000000	0.000000	3.000000	53.000000	0.000000
21376.358036	0.045124	0.587766	0.133711	86.373665	37.774391	98.343750	-1.963005	0.000000	4.598545	0.000000	0.000000	0.000000	0.638388	0.072653	0.051491	0.000000	0.000000	3.000000	53.000000	0.000000
21376.361369	0.047226	0.588061	0.133884	86.329124	37.516045	98.292793	-1.898400	0.000000	4.625589	0.000000	0.000000	0.000000	0.630673	0.088496	0.052031	0.000000	0.000000	3.000000	53.000000	0.000000
21376.364702	0.047226	0.588061	0.133884	86.329124	37.516045	98.292793	-1.898400	0.000000	4.625589	0.000000	0.000000	0.000000	0.630673	0.088496	0.052031	0.000000	0.000000	3.000000	53.000000	0.000000
21376.368036	0.047226	0.588061	0.133884	86.329124	37.516045	98.292793	-1.898400	0.000000	4.625589	0.000000	0.000000	0.000000	0.630673	0.088496	0.052031	0.000000	0.000000	3.000000	53.000000	0.000000
21376.371369	0.049275	0.588377	0.134069	86.281631	37.242756	98.370430	-1.833587	0.000000	4.651662	0.000000	0.000000	0.000000	0.614722	0.094629	0.055468	0.000000	0.000000	3.000000	53.000000	0.000000
21376.374702	0.049275	0.588377	0.134069	86.281631	37.242756	98.370430	-1.833587	0.000000	4.651662	0.000000	0.000000	0.000000	0.614722	0.094629	0.055468	0.000000	0.000000	3.000000	53.000000	0.000000
21376.378036	0.049275	0.588377	0.134069	86.281631	37.242756	98.370430	-1.833587	0.000000	4.651662	0.000000	0.000000	0.000000	0.614722	0.094629	0.055468	0.000000	0.000000	3.000000	53.000000	0.000000
21376.381369	0.051301	0.588700	0.134285	86.231422	36.950855	98.347115	-1.769351	0.000000	4.676473	0.000000	0.000000	0.000000	0.607779	0.097120	0.064842	0.000000	0.000000	3.000000	53.000000	0.000000
21376.384702	0.051301	0.588700	0.134285	86.231422	36.950855	98.347115	-1.769351	0.000000	4.676473	0.000000	0.000000	0.000000	0.607779	0.097120	0.064842	0.000000	0.000000	3.000000	53.000000	0.000000
21376.388036	0.051301	0.588700	0.134285	86.231422	36.950855	98.347115	-1.769351	0.000000	4.676473	0.000000	0.000000	0.000000	0.607779	0.097120	0.064842	0.000000	0.000000	3.000000	53.000000	0.000000
21376.391369	0.053331	0.589012	0.134515	86.180840	36.671535	98.152916	-1.704644	0.000000	4.700446	0.000000	0.000000	0.000000	0.608959	0.093555	0.069145	0.000000	0.000000	3.000000	53.000000	0.000000
21376.394702	0.053331	0.589012	0.134515	86.180840	36.671535	98.152916	-1.704644	0.000000	4.700446	0.000000	0.000000	0.000000	0.608959	0.093555	0.069145	0.000000	0.000000	3.000000	53.000000	0.000000
21376.398036	0.053331	0.589012	0.134515	86.180840	36.671535	98.152916	-1.704644	0.000000	4.700446	0.000000	0.000000	0.000000	0.608959	0.093555	0.069145	0.000000	0.000000	3.000000	53.000000	0.000000
21376.401369	0.055328	0.589308	0.134669	86.131729	36.448414	97.923264	-1.638886	0.000000	4.723775	0.000000	0.000000	0.000000	0.599128	0.088751	0.045989	0.000000	0.000000	3.000000	53.000000	0.000000
21376.404702	0.055328	0.589308	0.134669	86.131729	36.448414	97.923264	-1.638886	0.000000	4.723775	0.000000	0.000000	0.000000	0.599128	0.088751	0.045989	0.000000	0.000000	3.000000	53.000000	0.000000
21376.408036	0.055328	0.589308	0.134669	86.131729	36.448414	97.923264	-1.638886	0.000000	4.723775	0.000000	0.000000	0.000000	0.599128	0.088751	0.045989	0.000000	0.000000	3.000000	53.000000	0.000000
21376.411369	0.057319	0.589588	0.134743	86.091438	36.283504	97.966072	-1.574244	0.000000	4.745709	0.000000	0.000000	0.000000	0.597497	0.083978	0.022150	0.000000	0.000000	3.000000	53.000000	0.000000
21376.414702	0.057319	0.589588	0.134743	86.091438	36.283504	97.966072	-1.574244	0.000000	4.745709	0.000000	0.000000	0.000000	0.597497	0.083978	0.022150	0.000000	0.000000	3.000000	53.000000	0.000000
21376.418036	0.057319	0.589588	0.134743	86.091438	36.283504	97.966072	-1.574244	0.000000	4.745709	0.000000	0.000000	0.000000	0.597497	0.083978	0.022150	0.000000	0.000000	3.000000	53.000000	0.000000
21376.421369	0.059334	0.589872	0.134749	86.056480	36.174618	98.134048	-1.509848	0.000000	4.766588	0.000000	0.000000	0.000000	0.604513	0.085260	0.001867	0.000000	0.000000	3.000000	53.000000	0.000000
21376.424702	0.059334	0.589872	0.134749	86.056480	36.174618	98.134048	-1.509848	0.000000	4.766588	0.000000	0.000000	0.000000	0.604513	0.085260	0.001867	0.000000	0.000000	3.000000	53.000000	0.000000
21376.428036	0.059334	0.589872	0.134749	86.056480	36.174618	98.134048	-1.509848	0.000000	4.766588	0.000000	0.000000	0.000000	0.604513	0.085260	0.001867	0.000000	0.000000	3.000000	53.000000	0.000000
[truncated: 1,835 more rows]
