# Supplementary material for: Haptic Guidance Needs to Be Intuitive Not Just Informative to Improve Human Motor Accuracy
Source: PLoS One. 2016 Mar 16;11(3):e0150912. doi: 10.1371/journal.pone.0150912 (PMC4794196; doi:10.1371/journal.pone.0150912)
Supplement: S2 Data — (ZIP) [file pone.0150912.s002.zip › Subject2/exp2_0054.txt]

Time	PosX	PosY	PosZ	RotX	RotY	RotZ	ForceX	ForceY	ForceZ	MomentX	MomentY	MomentZ	VelocityX	VelocityY	VelocityZ	CalibratedWeight	ButtonDown	Condition	Trial	Visual
21384.856062	0.001830	0.530645	0.249559	82.086540	-9.781562	47.200134	0.000000	0.000000	0.000000	0.000000	0.000000	0.000000	0.010102	-0.004345	0.014647	0.000000	1.000000	3.000000	54.000000	0.000000
21384.859396	0.001830	0.530645	0.249559	82.045685	-9.615983	47.351551	1.888999	0.000000	4.629436	0.000000	0.000000	0.000000	0.010102	-0.004345	0.014647	0.000000	1.000000	3.000000	54.000000	0.000000
21384.862729	0.002133	0.530845	0.249980	82.045685	-9.615983	47.351551	1.888999	0.000000	4.629436	0.000000	0.000000	0.000000	0.090965	0.060022	0.126212	0.000000	1.000000	3.000000	54.000000	0.000000
21384.866062	0.002133	0.530845	0.249980	82.045685	-9.615983	47.351551	1.888999	0.000000	4.629436	0.000000	0.000000	0.000000	0.090965	0.060022	0.126212	0.000000	1.000000	3.000000	54.000000	0.000000
21384.869396	0.002605	0.530869	0.250402	82.010551	-9.215322	47.749496	1.891087	0.000000	4.628584	0.000000	0.000000	0.000000	0.141459	0.007355	0.126609	0.000000	1.000000	3.000000	54.000000	0.000000
21384.872729	0.002605	0.530869	0.250402	82.010551	-9.215322	47.749496	1.891087	0.000000	4.628584	0.000000	0.000000	0.000000	0.141459	0.007355	0.126609	0.000000	1.000000	3.000000	54.000000	0.000000
21384.876062	0.002605	0.530869	0.250402	82.010551	-9.215322	47.749496	1.891087	0.000000	4.628584	0.000000	0.000000	0.000000	0.141459	0.007355	0.126609	0.000000	1.000000	3.000000	54.000000	0.000000
21384.879396	0.003248	0.531146	0.251363	81.915405	-8.654313	48.310062	1.895822	0.000000	4.626647	0.000000	0.000000	0.000000	0.192785	0.082953	0.288423	0.000000	1.000000	3.000000	54.000000	0.000000
21384.882729	0.003248	0.531146	0.251363	81.915405	-8.654313	48.310062	1.895822	0.000000	4.626647	0.000000	0.000000	0.000000	0.192785	0.082953	0.288423	0.000000	1.000000	3.000000	54.000000	0.000000
21384.886062	0.003248	0.531146	0.251363	81.915405	-8.654313	48.310062	1.895822	0.000000	4.626647	0.000000	0.000000	0.000000	0.192785	0.082953	0.288423	0.000000	1.000000	3.000000	54.000000	0.000000
21384.889396	0.003826	0.531308	0.252538	81.799965	-8.460951	48.464085	1.899739	0.000000	4.625040	0.000000	0.000000	0.000000	0.173444	0.048634	0.352538	0.000000	1.000000	3.000000	54.000000	0.000000
21384.892729	0.003826	0.531308	0.252538	81.799965	-8.460951	48.464085	1.899739	0.000000	4.625040	0.000000	0.000000	0.000000	0.173444	0.048634	0.352538	0.000000	1.000000	3.000000	54.000000	0.000000
21384.896062	0.003826	0.531308	0.252538	81.799965	-8.460951	48.464085	1.899739	0.000000	4.625040	0.000000	0.000000	0.000000	0.173444	0.048634	0.352538	0.000000	1.000000	3.000000	54.000000	0.000000
21384.899396	0.004474	0.531836	0.253828	81.831490	-8.467325	48.407616	1.901234	0.000000	4.624425	0.000000	0.000000	0.000000	0.194479	0.158328	0.386840	0.000000	1.000000	3.000000	54.000000	0.000000
21384.902729	0.004474	0.531836	0.253828	81.831490	-8.467325	48.407616	1.901234	0.000000	4.624425	0.000000	0.000000	0.000000	0.194479	0.158328	0.386840	0.000000	1.000000	3.000000	54.000000	0.000000
21384.906062	0.004474	0.531836	0.253828	81.831490	-8.467325	48.407616	1.901234	0.000000	4.624425	0.000000	0.000000	0.000000	0.194479	0.158328	0.386840	0.000000	1.000000	3.000000	54.000000	0.000000
21384.909396	0.004750	0.532131	0.254765	82.425522	-9.235575	47.622089	1.903075	0.000000	4.623668	0.000000	0.000000	0.000000	0.082884	0.088556	0.281088	0.000000	1.000000	3.000000	54.000000	0.000000
21384.912729	0.004750	0.532131	0.254765	82.425522	-9.235575	47.622089	1.903075	0.000000	4.623668	0.000000	0.000000	0.000000	0.082884	0.088556	0.281088	0.000000	1.000000	3.000000	54.000000	0.000000
21384.916062	0.004750	0.532131	0.254765	82.425522	-9.235575	47.622089	1.903075	0.000000	4.623668	0.000000	0.000000	0.000000	0.082884	0.088556	0.281088	0.000000	1.000000	3.000000	54.000000	0.000000
21384.919396	0.004993	0.532480	0.255647	83.281570	-10.606327	46.245609	1.901377	0.000000	4.624366	0.000000	0.000000	0.000000	0.072831	0.104707	0.264749	0.000000	1.000000	3.000000	54.000000	0.000000
21384.922729	0.004993	0.532480	0.255647	83.281570	-10.606327	46.245609	1.901377	0.000000	4.624366	0.000000	0.000000	0.000000	0.072831	0.104707	0.264749	0.000000	1.000000	3.000000	54.000000	0.000000
21384.926062	0.004993	0.532480	0.255647	83.281570	-10.606327	46.245609	1.901377	0.000000	4.624366	0.000000	0.000000	0.000000	0.072831	0.104707	0.264749	0.000000	1.000000	3.000000	54.000000	0.000000
21384.929396	0.005236	0.532826	0.256497	84.122932	-12.357204	44.491455	1.899518	0.000000	4.625130	0.000000	0.000000	0.000000	0.072935	0.103851	0.254884	0.000000	1.000000	3.000000	54.000000	0.000000
21384.932729	0.005236	0.532826	0.256497	84.122932	-12.357204	44.491455	1.899518	0.000000	4.625130	0.000000	0.000000	0.000000	0.072935	0.103851	0.254884	0.000000	1.000000	3.000000	54.000000	0.000000
21384.936062	0.005236	0.532826	0.256497	84.122932	-12.357204	44.491455	1.899518	0.000000	4.625130	0.000000	0.000000	0.000000	0.072935	0.103851	0.254884	0.000000	1.000000	3.000000	54.000000	0.000000
21384.939396	0.005378	0.533187	0.257297	84.917702	-14.566730	42.280899	1.897886	0.000000	4.625800	0.000000	0.000000	0.000000	0.042464	0.108357	0.240091	0.000000	1.000000	3.000000	54.000000	0.000000
21384.942729	0.005378	0.533187	0.257297	84.917702	-14.566730	42.280899	1.897886	0.000000	4.625800	0.000000	0.000000	0.000000	0.042464	0.108357	0.240091	0.000000	1.000000	3.000000	54.000000	0.000000
21384.946062	0.005378	0.533187	0.257297	84.917702	-14.566730	42.280899	1.897886	0.000000	4.625800	0.000000	0.000000	0.000000	0.042464	0.108357	0.240091	0.000000	1.000000	3.000000	54.000000	0.000000
21384.949396	0.005451	0.533500	0.258008	85.671112	-17.377028	39.480934	1.895010	0.000000	4.626980	0.000000	0.000000	0.000000	0.021977	0.093838	0.213361	0.000000	1.000000	3.000000	54.000000	0.000000
21384.952729	0.005451	0.533500	0.258008	85.671112	-17.377028	39.480934	1.895010	0.000000	4.626980	0.000000	0.000000	0.000000	0.021977	0.093838	0.213361	0.000000	1.000000	3.000000	54.000000	0.000000
21384.956062	0.005451	0.533500	0.258008	85.671112	-17.377028	39.480934	1.895010	0.000000	4.626980	0.000000	0.000000	0.000000	0.021977	0.093838	0.213361	0.000000	1.000000	3.000000	54.000000	0.000000
21384.959396	0.005592	0.533825	0.258639	86.384369	-20.885370	35.988380	1.891660	0.000000	4.628350	0.000000	0.000000	0.000000	0.042221	0.097353	0.189203	0.000000	1.000000	3.000000	54.000000	0.000000
21384.962729	0.005592	0.533825	0.258639	86.384369	-20.885370	35.988380	1.891660	0.000000	4.628350	0.000000	0.000000	0.000000	0.042221	0.097353	0.189203	0.000000	1.000000	3.000000	54.000000	0.000000
21384.966062	0.005592	0.533825	0.258639	86.384369	-20.885370	35.988380	1.891660	0.000000	4.628350	0.000000	0.000000	0.000000	0.042221	0.097353	0.189203	0.000000	1.000000	3.000000	54.000000	0.000000
21384.969396	0.005732	0.534100	0.259181	87.047661	-24.571419	32.353588	1.889865	0.000000	4.629083	0.000000	0.000000	0.000000	0.042080	0.082752	0.162598	0.000000	1.000000	3.000000	54.000000	0.000000
21384.972729	0.005732	0.534100	0.259181	87.047661	-24.571419	32.353588	1.889865	0.000000	4.629083	0.000000	0.000000	0.000000	0.042080	0.082752	0.162598	0.000000	1.000000	3.000000	54.000000	0.000000
21384.976062	0.005732	0.534100	0.259181	87.047661	-24.571419	32.353588	1.889865	0.000000	4.629083	0.000000	0.000000	0.000000	0.042080	0.082752	0.162598	0.000000	1.000000	3.000000	54.000000	0.000000
21384.979396	0.005906	0.534367	0.259630	87.552711	-28.330177	28.640108	1.888625	0.000000	4.629589	0.000000	0.000000	0.000000	0.052123	0.079886	0.134768	0.000000	1.000000	3.000000	54.000000	0.000000
21384.982729	0.005906	0.534367	0.259630	87.552711	-28.330177	28.640108	1.888625	0.000000	4.629589	0.000000	0.000000	0.000000	0.052123	0.079886	0.134768	0.000000	1.000000	3.000000	54.000000	0.000000
21384.986062	0.005906	0.534367	0.259630	87.552711	-28.330177	28.640108	1.888625	0.000000	4.629589	0.000000	0.000000	0.000000	0.052123	0.079886	0.134768	0.000000	1.000000	3.000000	54.000000	0.000000
21384.989396	0.006079	0.534648	0.260031	87.746750	-29.806009	27.186855	1.888479	0.000000	4.629648	0.000000	0.000000	0.000000	0.052064	0.084331	0.120195	0.000000	1.000000	3.000000	54.000000	0.000000
21384.992729	0.006079	0.534648	0.260031	87.746750	-29.806009	27.186855	1.888479	0.000000	4.629648	0.000000	0.000000	0.000000	0.052064	0.084331	0.120195	0.000000	1.000000	3.000000	54.000000	0.000000
21384.996062	0.006079	0.534648	0.260031	87.746750	-29.806009	27.186855	1.888479	0.000000	4.629648	0.000000	0.000000	0.000000	0.052064	0.084331	0.120195	0.000000	1.000000	3.000000	54.000000	0.000000
21384.999396	0.006079	0.534648	0.260031	87.698540	-28.756250	28.228392	1.888634	0.000000	4.629586	0.000000	0.000000	0.000000	0.052064	0.084331	0.120195	0.000000	1.000000	3.000000	54.000000	0.000000
21385.002729	0.006252	0.534901	0.260357	87.698540	-28.756250	28.228392	1.888634	0.000000	4.629586	0.000000	0.000000	0.000000	0.051926	0.076046	0.097802	0.000000	1.000000	3.000000	54.000000	0.000000
21385.006062	0.006252	0.534901	0.260357	87.698540	-28.756250	28.228392	1.888634	0.000000	4.629586	0.000000	0.000000	0.000000	0.051926	0.076046	0.097802	0.000000	1.000000	3.000000	54.000000	0.000000
21385.009396	0.006252	0.534901	0.260357	87.631897	-27.832441	29.138632	1.889245	0.000000	4.629336	0.000000	0.000000	0.000000	0.051926	0.076046	0.097802	0.000000	0.000000	3.000000	54.000000	0.000000
21385.012729	0.006252	0.534901	0.260357	87.631897	-27.832441	29.138632	1.889245	0.000000	4.629336	0.000000	0.000000	0.000000	0.051926	0.076046	0.097802	0.000000	0.000000	3.000000	54.000000	0.000000
21385.016062	0.006424	0.535160	0.260543	87.631897	-27.832441	29.138632	1.889245	0.000000	4.629336	0.000000	0.000000	0.000000	0.051598	0.077505	0.055911	0.000000	0.000000	3.000000	54.000000	0.000000
21385.019396	0.006629	0.535362	0.260581	87.596535	-27.304880	29.651190	1.889245	0.000000	4.629336	0.000000	0.000000	0.000000	0.061437	0.060816	0.011321	0.000000	0.000000	3.000000	54.000000	0.000000
21385.022729	0.006629	0.535362	0.260581	87.596535	-27.304880	29.651190	1.889245	0.000000	4.629336	0.000000	0.000000	0.000000	0.061437	0.060816	0.011321	0.000000	0.000000	3.000000	54.000000	0.000000
21385.026062	0.006629	0.535362	0.260581	87.596535	-27.304880	29.651190	1.889245	0.000000	4.629336	0.000000	0.000000	0.000000	0.061437	0.060816	0.011321	0.000000	0.000000	3.000000	54.000000	0.000000
21385.029396	0.006629	0.535362	0.260581	87.578690	-27.063379	29.876596	1.893588	0.000000	4.627562	0.000000	0.000000	0.000000	0.061437	0.060816	0.011321	0.000000	0.000000	3.000000	54.000000	0.000000
21385.032729	0.006833	0.535576	0.260540	87.578690	-27.063379	29.876596	1.893588	0.000000	4.627562	0.000000	0.000000	0.000000	0.061220	0.064216	-0.012192	0.000000	0.000000	3.000000	54.000000	0.000000
21385.036062	0.006833	0.535576	0.260540	87.578690	-27.063379	29.876596	1.893588	0.000000	4.627562	0.000000	0.000000	0.000000	0.061220	0.064216	-0.012192	0.000000	0.000000	3.000000	54.000000	0.000000
21385.039396	0.006833	0.535576	0.260540	87.554794	-26.747202	30.176275	1.896944	0.000000	4.626187	0.000000	0.000000	0.000000	0.061220	0.064216	-0.012192	0.000000	0.000000	3.000000	54.000000	0.000000
21385.042729	0.006833	0.535576	0.260540	87.554794	-26.747202	30.176275	1.896944	0.000000	4.626187	0.000000	0.000000	0.000000	0.061220	0.064216	-0.012192	0.000000	0.000000	3.000000	54.000000	0.000000
21385.046062	0.007071	0.535745	0.260443	87.554794	-26.747202	30.176275	1.896944	0.000000	4.626187	0.000000	0.000000	0.000000	0.071266	0.050432	-0.029331	0.000000	0.000000	3.000000	54.000000	0.000000
21385.049396	0.007071	0.535745	0.260443	87.503929	-26.114834	30.791759	1.896944	0.000000	4.626187	0.000000	0.000000	0.000000	0.071266	0.050432	-0.029331	0.000000	0.000000	3.000000	54.000000	0.000000
21385.052729	0.007071	0.535745	0.260443	87.503929	-26.114834	30.791759	1.896944	0.000000	4.626187	0.000000	0.000000	0.000000	0.071266	0.050432	-0.029331	0.000000	0.000000	3.000000	54.000000	0.000000
21385.056062	0.007071	0.535745	0.260443	87.503929	-26.114834	30.791759	1.896944	0.000000	4.626187	0.000000	0.000000	0.000000	0.071266	0.050432	-0.029331	0.000000	0.000000	3.000000	54.000000	0.000000
21385.059396	0.007443	0.536138	0.260226	87.421394	-25.154053	31.738291	1.901163	0.000000	4.624454	0.000000	0.000000	0.000000	0.111756	0.117981	-0.064971	0.000000	0.000000	3.000000	54.000000	0.000000
21385.062729	0.007443	0.536138	0.260226	87.421394	-25.154053	31.738291	1.901163	0.000000	4.624454	0.000000	0.000000	0.000000	0.111756	0.117981	-0.064971	0.000000	0.000000	3.000000	54.000000	0.000000
21385.066062	0.007443	0.536138	0.260226	87.421394	-25.154053	31.738291	1.901163	0.000000	4.624454	0.000000	0.000000	0.000000	0.111756	0.117981	-0.064971	0.000000	0.000000	3.000000	54.000000	0.000000
21385.069396	0.007443	0.536138	0.260226	87.314896	-24.014736	32.860294	1.908173	0.000000	4.621566	0.000000	0.000000	0.000000	0.111756	0.117981	-0.064971	0.000000	0.000000	3.000000	54.000000	0.000000
21385.072729	0.007647	0.536345	0.260124	87.314896	-24.014736	32.860294	1.908173	0.000000	4.621566	0.000000	0.000000	0.000000	0.060981	0.062145	-0.030633	0.000000	0.000000	3.000000	54.000000	0.000000
21385.076062	0.007647	0.536345	0.260124	87.314896	-24.014736	32.860294	1.908173	0.000000	4.621566	0.000000	0.000000	0.000000	0.060981	0.062145	-0.030633	0.000000	0.000000	3.000000	54.000000	0.000000
21385.079396	0.007647	0.536345	0.260124	87.202423	-22.916073	33.941555	1.911897	0.000000	4.620027	0.000000	0.000000	0.000000	0.060981	0.062145	-0.030633	0.000000	0.000000	3.000000	54.000000	0.000000
21385.082729	0.007647	0.536345	0.260124	87.202423	-22.916073	33.941555	1.911897	0.000000	4.620027	0.000000	0.000000	0.000000	0.060981	0.062145	-0.030633	0.000000	0.000000	3.000000	54.000000	0.000000
21385.086062	0.007816	0.536559	0.260083	87.202423	-22.916073	33.941555	1.911897	0.000000	4.620027	0.000000	0.000000	0.000000	0.050949	0.064168	-0.012270	0.000000	0.000000	3.000000	54.000000	0.000000
21385.089396	0.007816	0.536559	0.260083	87.101189	-22.004364	34.836185	1.911897	0.000000	4.620027	0.000000	0.000000	0.000000	0.050949	0.064168	-0.012270	0.000000	0.000000	3.000000	54.000000	0.000000
21385.092729	0.007816	0.536559	0.260083	87.101189	-22.004364	34.836185	1.911897	0.000000	4.620027	0.000000	0.000000	0.000000	0.050949	0.064168	-0.012270	0.000000	0.000000	3.000000	54.000000	0.000000
21385.096062	0.007816	0.536559	0.260083	87.101189	-22.004364	34.836185	1.911897	0.000000	4.620027	0.000000	0.000000	0.000000	0.050949	0.064168	-0.012270	0.000000	0.000000	3.000000	54.000000	0.000000
21385.099396	0.008259	0.536897	0.260087	87.016396	-21.289684	35.533978	1.914728	0.000000	4.618854	0.000000	0.000000	0.000000	0.132821	0.101450	0.001150	0.000000	0.000000	3.000000	54.000000	0.000000
21385.102729	0.008259	0.536897	0.260087	87.016396	-21.289684	35.533978	1.914728	0.000000	4.618854	0.000000	0.000000	0.000000	0.132821	0.101450	0.001150	0.000000	0.000000	3.000000	54.000000	0.000000
21385.106062	0.008259	0.536897	0.260087	87.016396	-21.289684	35.533978	1.914728	0.000000	4.618854	0.000000	0.000000	0.000000	0.132821	0.101450	0.001150	0.000000	0.000000	3.000000	54.000000	0.000000
21385.109396	0.008259	0.536897	0.260087	86.959724	-20.834278	35.975361	1.921407	0.000000	4.616080	0.000000	0.000000	0.000000	0.132821	0.101450	0.001150	0.000000	0.000000	3.000000	54.000000	0.000000
21385.112729	0.008429	0.536997	0.260089	86.959724	-20.834278	35.975361	1.921407	0.000000	4.616080	0.000000	0.000000	0.000000	0.051089	0.029892	0.000702	0.000000	0.000000	3.000000	54.000000	0.000000
21385.116062	0.008429	0.536997	0.260089	86.959724	-20.834278	35.975361	1.921407	0.000000	4.616080	0.000000	0.000000	0.000000	0.051089	0.029892	0.000702	0.000000	0.000000	3.000000	54.000000	0.000000
21385.119396	0.008429	0.536997	0.260089	86.933945	-20.625389	36.170574	1.923968	0.000000	4.615013	0.000000	0.000000	0.000000	0.051089	0.029892	0.000702	0.000000	0.000000	3.000000	54.000000	0.000000
21385.122729	0.008429	0.536997	0.260089	86.933945	-20.625389	36.170574	1.923968	0.000000	4.615013	0.000000	0.000000	0.000000	0.051089	0.029892	0.000702	0.000000	0.000000	3.000000	54.000000	0.000000
21385.126062	0.008566	0.537096	0.260092	86.933945	-20.625389	36.170574	1.923968	0.000000	4.615013	0.000000	0.000000	0.000000	0.040875	0.029896	0.000828	0.000000	0.000000	3.000000	54.000000	0.000000
21385.129396	0.008566	0.537096	0.260092	86.931770	-20.603653	36.186821	1.923968	0.000000	4.615013	0.000000	0.000000	0.000000	0.040875	0.029896	0.000828	0.000000	0.000000	3.000000	54.000000	0.000000
21385.132729	0.008566	0.537096	0.260092	86.931770	-20.603653	36.186821	1.923968	0.000000	4.615013	0.000000	0.000000	0.000000	0.040875	0.029896	0.000828	0.000000	0.000000	3.000000	54.000000	0.000000
21385.136062	0.008566	0.537096	0.260092	86.931770	-20.603653	36.186821	1.923968	0.000000	4.615013	0.000000	0.000000	0.000000	0.040875	0.029896	0.000828	0.000000	0.000000	3.000000	54.000000	0.000000
21385.139396	0.008632	0.537161	0.259960	86.937523	-20.646135	36.144306	1.926010	0.000000	4.614162	0.000000	0.000000	0.000000	0.019958	0.019425	-0.039453	0.000000	0.000000	3.000000	54.000000	0.000000
21385.142729	0.008632	0.537161	0.259960	86.937523	-20.646135	36.144306	1.926010	0.000000	4.614162	0.000000	0.000000	0.000000	0.019958	0.019425	-0.039453	0.000000	0.000000	3.000000	54.000000	0.000000
21385.146062	0.008632	0.537161	0.259960	86.937523	-20.646135	36.144306	1.926010	0.000000	4.614162	0.000000	0.000000	0.000000	0.019958	0.019425	-0.039453	0.000000	0.000000	3.000000	54.000000	0.000000
21385.149396	0.008632	0.537161	0.259960	86.949242	-20.734350	36.058647	1.927845	0.000000	4.613396	0.000000	0.000000	0.000000	0.019958	0.019425	-0.039453	0.000000	0.000000	3.000000	54.000000	0.000000
21385.152729	0.008596	0.537144	0.259808	86.949242	-20.734350	36.058647	1.927845	0.000000	4.613396	0.000000	0.000000	0.000000	-0.010761	-0.005084	-0.045609	0.000000	0.000000	3.000000	54.000000	0.000000
21385.156062	0.008596	0.537144	0.259808	86.949242	-20.734350	36.058647	1.927845	0.000000	4.613396	0.000000	0.000000	0.000000	-0.010761	-0.005084	-0.045609	0.000000	0.000000	3.000000	54.000000	0.000000
21385.159396	0.008596	0.537144	0.259808	86.969650	-20.888193	35.907410	1.928262	0.000000	4.613220	0.000000	0.000000	0.000000	-0.010761	-0.005084	-0.045609	0.000000	0.000000	3.000000	54.000000	0.000000
21385.162729	0.008596	0.537144	0.259808	86.969650	-20.888193	35.907410	1.928262	0.000000	4.613220	0.000000	0.000000	0.000000	-0.010761	-0.005084	-0.045609	0.000000	0.000000	3.000000	54.000000	0.000000
21385.166062	0.008526	0.537085	0.259631	86.969650	-20.888193	35.907410	1.928262	0.000000	4.613220	0.000000	0.000000	0.000000	-0.021059	-0.017877	-0.053360	0.000000	0.000000	3.000000	54.000000	0.000000
21385.169396	0.008526	0.537085	0.259631	86.994431	-21.043196	35.761478	1.928262	0.000000	4.613220	0.000000	0.000000	0.000000	-0.021059	-0.017877	-0.053360	0.000000	0.000000	3.000000	54.000000	0.000000
21385.172729	0.008526	0.537085	0.259631	86.994431	-21.043196	35.761478	1.928262	0.000000	4.613220	0.000000	0.000000	0.000000	-0.021059	-0.017877	-0.053360	0.000000	0.000000	3.000000	54.000000	0.000000
21385.176062	0.008526	0.537085	0.259631	86.994431	-21.043196	35.761478	1.928262	0.000000	4.613220	0.000000	0.000000	0.000000	-0.021059	-0.017877	-0.053360	0.000000	0.000000	3.000000	54.000000	0.000000
21385.179396	0.008351	0.536895	0.259175	87.006371	-21.134596	35.674961	1.928325	0.000000	4.613194	0.000000	0.000000	0.000000	-0.052643	-0.056923	-0.136782	0.000000	0.000000	3.000000	54.000000	0.000000
21385.182729	0.008351	0.536895	0.259175	87.006371	-21.134596	35.674961	1.928325	0.000000	4.613194	0.000000	0.000000	0.000000	-0.052643	-0.056923	-0.136782	0.000000	0.000000	3.000000	54.000000	0.000000
21385.186062	0.008351	0.536895	0.259175	87.006371	-21.134596	35.674961	1.928325	0.000000	4.613194	0.000000	0.000000	0.000000	-0.052643	-0.056923	-0.136782	0.000000	0.000000	3.000000	54.000000	0.000000
21385.189396	0.008279	0.536765	0.258896	86.989098	-20.997112	35.819809	1.928554	0.000000	4.613099	0.000000	0.000000	0.000000	-0.021373	-0.039026	-0.083586	0.000000	0.000000	3.000000	54.000000	0.000000
21385.192729	0.008279	0.536765	0.258896	86.989098	-20.997112	35.819809	1.928554	0.000000	4.613099	0.000000	0.000000	0.000000	-0.021373	-0.039026	-0.083586	0.000000	0.000000	3.000000	54.000000	0.000000
21385.196062	0.008279	0.536765	0.258896	86.989098	-20.997112	35.819809	1.928554	0.000000	4.613099	0.000000	0.000000	0.000000	-0.021373	-0.039026	-0.083586	0.000000	0.000000	3.000000	54.000000	0.000000
21385.199396	0.008279	0.536765	0.258896	86.920250	-20.469486	36.354111	1.929240	0.000000	4.612812	0.000000	0.000000	0.000000	-0.021373	-0.039026	-0.083586	0.000000	0.000000	3.000000	54.000000	0.000000
21385.202729	0.008140	0.536692	0.258596	86.920250	-20.469486	36.354111	1.929240	0.000000	4.612812	0.000000	0.000000	0.000000	-0.041820	-0.021927	-0.089949	0.000000	0.000000	3.000000	54.000000	0.000000
21385.206062	0.008140	0.536692	0.258596	86.920250	-20.469486	36.354111	1.929240	0.000000	4.612812	0.000000	0.000000	0.000000	-0.041820	-0.021927	-0.089949	0.000000	0.000000	3.000000	54.000000	0.000000
21385.209396	0.008140	0.536692	0.258596	86.811012	-19.690004	37.148048	1.929028	0.000000	4.612901	0.000000	0.000000	0.000000	-0.041820	-0.021927	-0.089949	0.000000	0.000000	3.000000	54.000000	0.000000
21385.212729	0.008140	0.536692	0.258596	86.811012	-19.690004	37.148048	1.929028	0.000000	4.612901	0.000000	0.000000	0.000000	-0.041820	-0.021927	-0.089949	0.000000	0.000000	3.000000	54.000000	0.000000
21385.216062	0.007967	0.536636	0.258279	86.811012	-19.690004	37.148048	1.929028	0.000000	4.612901	0.000000	0.000000	0.000000	-0.052034	-0.016557	-0.095166	0.000000	0.000000	3.000000	54.000000	0.000000
21385.219396	0.007691	0.536592	0.257884	86.669273	-18.762451	38.092316	1.929028	0.000000	4.612901	0.000000	0.000000	0.000000	-0.082797	-0.013274	-0.118544	0.000000	0.000000	3.000000	54.000000	0.000000
21385.222729	0.007691	0.536592	0.257884	86.669273	-18.762451	38.092316	1.929028	0.000000	4.612901	0.000000	0.000000	0.000000	-0.082797	-0.013274	-0.118544	0.000000	0.000000	3.000000	54.000000	0.000000
21385.226062	0.007691	0.536592	0.257884	86.669273	-18.762451	38.092316	1.929028	0.000000	4.612901	0.000000	0.000000	0.000000	-0.082797	-0.013274	-0.118544	0.000000	0.000000	3.000000	54.000000	0.000000
21385.229396	0.007312	0.536598	0.257406	86.501335	-17.776653	39.105373	1.926720	0.000000	4.613865	0.000000	0.000000	0.000000	-0.113496	0.001752	-0.143316	0.000000	0.000000	3.000000	54.000000	0.000000
21385.232729	0.007312	0.536598	0.257406	86.501335	-17.776653	39.105373	1.926720	0.000000	4.613865	0.000000	0.000000	0.000000	-0.113496	0.001752	-0.143316	0.000000	0.000000	3.000000	54.000000	0.000000
21385.236062	0.007312	0.536598	0.257406	86.501335	-17.776653	39.105373	1.926720	0.000000	4.613865	0.000000	0.000000	0.000000	-0.113496	0.001752	-0.143316	0.000000	0.000000	3.000000	54.000000	0.000000
21385.239396	0.006798	0.536590	0.256806	86.328110	-16.868334	40.048946	1.923990	0.000000	4.615004	0.000000	0.000000	0.000000	-0.154377	-0.002400	-0.179989	0.000000	0.000000	3.000000	54.000000	0.000000
21385.242729	0.006798	0.536590	0.256806	86.328110	-16.868334	40.048946	1.923990	0.000000	4.615004	0.000000	0.000000	0.000000	-0.154377	-0.002400	-0.179989	0.000000	0.000000	3.000000	54.000000	0.000000
21385.246062	0.006798	0.536590	0.256806	86.328110	-16.868334	40.048946	1.923990	0.000000	4.615004	0.000000	0.000000	0.000000	-0.154377	-0.002400	-0.179989	0.000000	0.000000	3.000000	54.000000	0.000000
21385.249396	0.006798	0.536590	0.256806	86.145271	-16.011044	40.949265	1.919938	0.000000	4.616692	0.000000	0.000000	0.000000	-0.154377	-0.002400	-0.179989	0.000000	0.000000	3.000000	54.000000	0.000000
21385.252729	0.006215	0.536607	0.256078	86.145271	-16.011044	40.949265	1.919938	0.000000	4.616692	0.000000	0.000000	0.000000	-0.174774	0.005124	-0.218376	0.000000	0.000000	3.000000	54.000000	0.000000
21385.256062	0.006215	0.536607	0.256078	86.145271	-16.011044	40.949265	1.919938	0.000000	4.616692	0.000000	0.000000	0.000000	-0.174774	0.005124	-0.218376	0.000000	0.000000	3.000000	54.000000	0.000000
21385.259396	0.005565	0.536646	0.255191	85.984093	-15.332108	41.676624	1.915634	0.000000	4.618479	0.000000	0.000000	0.000000	-0.195089	0.011546	-0.266239	0.000000	0.000000	3.000000	54.000000	0.000000
21385.262729	0.005565	0.536646	0.255191	85.984093	-15.332108	41.676624	1.915634	0.000000	4.618479	0.000000	0.000000	0.000000	-0.195089	0.011546	-0.266239	0.000000	0.000000	3.000000	54.000000	0.000000
21385.266062	0.005565	0.536646	0.255191	85.984093	-15.332108	41.676624	1.915634	0.000000	4.618479	0.000000	0.000000	0.000000	-0.195089	0.011546	-0.266239	0.000000	0.000000	3.000000	54.000000	0.000000
21385.269396	0.004780	0.536702	0.254112	85.809044	-14.664310	42.400635	1.911274	0.000000	4.620284	0.000000	0.000000	0.000000	-0.235523	0.016840	-0.323559	0.000000	0.000000	3.000000	54.000000	0.000000
21385.272729	0.004780	0.536702	0.254112	85.809044	-14.664310	42.400635	1.911274	0.000000	4.620284	0.000000	0.000000	0.000000	-0.235523	0.016840	-0.323559	0.000000	0.000000	3.000000	54.000000	0.000000
21385.276062	0.004780	0.536702	0.254112	85.809044	-14.664310	42.400635	1.911274	0.000000	4.620284	0.000000	0.000000	0.000000	-0.235523	0.016840	-0.323559	0.000000	0.000000	3.000000	54.000000	0.000000
21385.279396	0.003895	0.536821	0.252898	85.594780	-13.928186	43.203392	1.906009	0.000000	4.622460	0.000000	0.000000	0.000000	-0.265379	0.035719	-0.364170	0.000000	0.000000	3.000000	54.000000	0.000000
21385.282729	0.003895	0.536821	0.252898	85.594780	-13.928186	43.203392	1.906009	0.000000	4.622460	0.000000	0.000000	0.000000	-0.265379	0.035719	-0.364170	0.000000	0.000000	3.000000	54.000000	0.000000
21385.286062	0.003895	0.536821	0.252898	85.594780	-13.928186	43.203392	1.906009	0.000000	4.622460	0.000000	0.000000	0.000000	-0.265379	0.035719	-0.364170	0.000000	0.000000	3.000000	54.000000	0.000000
21385.289396	0.002878	0.537002	0.251548	85.314743	-13.070763	44.134750	1.900004	0.000000	4.624930	0.000000	0.000000	0.000000	-0.305024	0.054375	-0.405159	0.000000	0.000000	3.000000	54.000000	0.000000
21385.292729	0.002878	0.537002	0.251548	85.314743	-13.070763	44.134750	1.900004	0.000000	4.624930	0.000000	0.000000	0.000000	-0.305024	0.054375	-0.405159	0.000000	0.000000	3.000000	54.000000	0.000000
21385.296062	0.002878	0.537002	0.251548	85.314743	-13.070763	44.134750	1.900004	0.000000	4.624930	0.000000	0.000000	0.000000	-0.305024	0.054375	-0.405159	0.000000	0.000000	3.000000	54.000000	0.000000
21385.299396	0.001731	0.537210	0.250094	84.978943	-12.183826	45.108597	1.892731	0.000000	4.627913	0.000000	0.000000	0.000000	-0.344238	0.062308	-0.436004	0.000000	0.000000	3.000000	54.000000	0.000000
21385.302729	0.001731	0.537210	0.250094	84.978943	-12.183826	45.108597	1.892731	0.000000	4.627913	0.000000	0.000000	0.000000	-0.344238	0.062308	-0.436004	0.000000	0.000000	3.000000	54.000000	0.000000
21385.306062	0.001731	0.537210	0.250094	84.978943	-12.183826	45.108597	1.892731	0.000000	4.627913	0.000000	0.000000	0.000000	-0.344238	0.062308	-0.436004	0.000000	0.000000	3.000000	54.000000	0.000000
21385.309396	0.000421	0.537479	0.248501	84.622910	-11.388459	46.004063	1.883952	0.000000	4.631493	0.000000	0.000000	0.000000	-0.393112	0.080576	-0.477981	0.000000	0.000000	3.000000	54.000000	0.000000
21385.312729	0.000421	0.537479	0.248501	84.622910	-11.388459	46.004063	1.883952	0.000000	4.631493	0.000000	0.000000	0.000000	-0.393112	0.080576	-0.477981	0.000000	0.000000	3.000000	54.000000	0.000000
21385.316062	0.000421	0.537479	0.248501	84.622910	-11.388459	46.004063	1.883952	0.000000	4.631493	0.000000	0.000000	0.000000	-0.393112	0.080576	-0.477981	0.000000	0.000000	3.000000	54.000000	0.000000
21385.319396	-0.001084	0.537769	0.246770	84.279846	-10.689864	46.756653	1.873347	0.000000	4.635792	0.000000	0.000000	0.000000	-0.451440	0.087051	-0.519312	0.000000	0.000000	3.000000	54.000000	0.000000
21385.322729	-0.001084	0.537769	0.246770	84.279846	-10.689864	46.756653	1.873347	0.000000	4.635792	0.000000	0.000000	0.000000	-0.451440	0.087051	-0.519312	0.000000	0.000000	3.000000	54.000000	0.000000
21385.326062	-0.001084	0.537769	0.246770	84.279846	-10.689864	46.756653	1.873347	0.000000	4.635792	0.000000	0.000000	0.000000	-0.451440	0.087051	-0.519312	0.000000	0.000000	3.000000	54.000000	0.000000
21385.329396	-0.002681	0.538093	0.244850	83.992210	-9.825556	47.531033	1.860320	0.000000	4.641036	0.000000	0.000000	0.000000	-0.479010	0.097435	-0.576156	0.000000	0.000000	3.000000	54.000000	0.000000
21385.332729	-0.002681	0.538093	0.244850	83.992210	-9.825556	47.531033	1.860320	0.000000	4.641036	0.000000	0.000000	0.000000	-0.479010	0.097435	-0.576156	0.000000	0.000000	3.000000	54.000000	0.000000
21385.336062	-0.002681	0.538093	0.244850	83.992210	-9.825556	47.531033	1.860320	0.000000	4.641036	0.000000	0.000000	0.000000	-0.479010	0.097435	-0.576156	0.000000	0.000000	3.000000	54.000000	0.000000
21385.339396	-0.004401	0.538434	0.242755	83.753670	-8.638785	48.534115	1.846793	0.000000	4.646434	0.000000	0.000000	0.000000	-0.515947	0.102264	-0.628449	0.000000	0.000000	3.000000	54.000000	0.000000
21385.342729	-0.004401	0.538434	0.242755	83.753670	-8.638785	48.534115	1.846793	0.000000	4.646434	0.000000	0.000000	0.000000	-0.515947	0.102264	-0.628449	0.000000	0.000000	3.000000	54.000000	0.000000
21385.346062	-0.004401	0.538434	0.242755	83.753670	-8.638785	48.534115	1.846793	0.000000	4.646434	0.000000	0.000000	0.000000	-0.515947	0.102264	-0.628449	0.000000	0.000000	3.000000	54.000000	0.000000
21385.349396	-0.006274	0.538867	0.240473	83.551102	-7.237167	49.946072	1.832101	0.000000	4.652247	0.000000	0.000000	0.000000	-0.562052	0.129693	-0.684397	0.000000	0.000000	3.000000	54.000000	0.000000
21385.352729	-0.006274	0.538867	0.240473	83.551102	-7.237167	49.946072	1.832101	0.000000	4.652247	0.000000	0.000000	0.000000	-0.562052	0.129693	-0.684397	0.000000	0.000000	3.000000	54.000000	0.000000
21385.356062	-0.006274	0.538867	0.240473	83.551102	-7.237167	49.946072	1.832101	0.000000	4.652247	0.000000	0.000000	0.000000	-0.562052	0.129693	-0.684397	0.000000	0.000000	3.000000	54.000000	0.000000
21385.359396	-0.008233	0.539375	0.238053	83.372322	-5.760046	51.622192	1.815735	0.000000	4.658659	0.000000	0.000000	0.000000	-0.587594	0.152581	-0.726132	0.000000	0.000000	3.000000	54.000000	0.000000
21385.362729	-0.008233	0.539375	0.238053	83.372322	-5.760046	51.622192	1.815735	0.000000	4.658659	0.000000	0.000000	0.000000	-0.587594	0.152581	-0.726132	0.000000	0.000000	3.000000	54.000000	0.000000
21385.366062	-0.008233	0.539375	0.238053	83.372322	-5.760046	51.622192	1.815735	0.000000	4.658659	0.000000	0.000000	0.000000	-0.587594	0.152581	-0.726132	0.000000	0.000000	3.000000	54.000000	0.000000
21385.369396	-0.010340	0.539958	0.235490	83.186897	-4.229987	53.259304	1.798450	0.000000	4.665359	0.000000	0.000000	0.000000	-0.632202	0.174957	-0.768906	0.000000	0.000000	3.000000	54.000000	0.000000
21385.372729	-0.010340	0.539958	0.235490	83.186897	-4.229987	53.259304	1.798450	0.000000	4.665359	0.000000	0.000000	0.000000	-0.632202	0.174957	-0.768906	0.000000	0.000000	3.000000	54.000000	0.000000
21385.376062	-0.010340	0.539958	0.235490	83.186897	-4.229987	53.259304	1.798450	0.000000	4.665359	0.000000	0.000000	0.000000	-0.632202	0.174957	-0.768906	0.000000	0.000000	3.000000	54.000000	0.000000
21385.379396	-0.012561	0.540656	0.232809	82.969437	-2.523098	54.898472	1.779097	0.000000	4.672773	0.000000	0.000000	0.000000	-0.666198	0.209331	-0.804159	0.000000	0.000000	3.000000	54.000000	0.000000
21385.382729	-0.012561	0.540656	0.232809	82.969437	-2.523098	54.898472	1.779097	0.000000	4.672773	0.000000	0.000000	0.000000	-0.666198	0.209331	-0.804159	0.000000	0.000000	3.000000	54.000000	0.000000
21385.386062	-0.012561	0.540656	0.232809	82.969437	-2.523098	54.898472	1.779097	0.000000	4.672773	0.000000	0.000000	0.000000	-0.666198	0.209331	-0.804159	0.000000	0.000000	3.000000	54.000000	0.000000
21385.389396	-0.014859	0.541387	0.229986	82.693352	-0.458753	56.827530	1.758006	0.000000	4.680749	0.000000	0.000000	0.000000	-0.689462	0.219354	-0.846947	0.000000	0.000000	3.000000	54.000000	0.000000
21385.392729	-0.014859	0.541387	0.229986	82.693352	-0.458753	56.827530	1.758006	0.000000	4.680749	0.000000	0.000000	0.000000	-0.689462	0.219354	-0.846947	0.000000	0.000000	3.000000	54.000000	0.000000
21385.396062	-0.014859	0.541387	0.229986	82.693352	-0.458753	56.827530	1.758006	0.000000	4.680749	0.000000	0.000000	0.000000	-0.689462	0.219354	-0.846947	0.000000	0.000000	3.000000	54.000000	0.000000
21385.399396	-0.017298	0.542213	0.227058	82.362976	2.011025	59.281666	1.735868	0.000000	4.689004	0.000000	0.000000	0.000000	-0.731738	0.247598	-0.878480	0.000000	0.000000	3.000000	54.000000	0.000000
21385.402729	-0.017298	0.542213	0.227058	82.362976	2.011025	59.281666	1.735868	0.000000	4.689004	0.000000	0.000000	0.000000	-0.731738	0.247598	-0.878480	0.000000	0.000000	3.000000	54.000000	0.000000
21385.406062	-0.017298	0.542213	0.227058	82.362976	2.011025	59.281666	1.735868	0.000000	4.689004	0.000000	0.000000	0.000000	-0.731738	0.247598	-0.878480	0.000000	0.000000	3.000000	54.000000	0.000000
21385.409396	-0.019876	0.543039	0.224050	81.990158	4.689409	61.941566	1.711186	0.000000	4.698068	0.000000	0.000000	0.000000	-0.773305	0.247920	-0.902452	0.000000	0.000000	3.000000	54.000000	0.000000
21385.412729	-0.019876	0.543039	0.224050	81.990158	4.689409	61.941566	1.711186	0.000000	4.698068	0.000000	0.000000	0.000000	-0.773305	0.247920	-0.902452	0.000000	0.000000	3.000000	54.000000	0.000000
21385.416062	-0.019876	0.543039	0.224050	81.990158	4.689409	61.941566	1.711186	0.000000	4.698068	0.000000	0.000000	0.000000	-0.773305	0.247920	-0.902452	0.000000	0.000000	3.000000	54.000000	0.000000
21385.419396	-0.022557	0.543940	0.220951	81.583496	7.263434	64.186081	1.683662	0.000000	4.708002	0.000000	0.000000	0.000000	-0.804227	0.270313	-0.929672	0.000000	0.000000	3.000000	54.000000	0.000000
21385.422729	-0.022557	0.543940	0.220951	81.583496	7.263434	64.186081	1.683662	0.000000	4.708002	0.000000	0.000000	0.000000	-0.804227	0.270313	-0.929672	0.000000	0.000000	3.000000	54.000000	0.000000
21385.426062	-0.022557	0.543940	0.220951	81.583496	7.263434	64.186081	1.683662	0.000000	4.708002	0.000000	0.000000	0.000000	-0.804227	0.270313	-0.929672	0.000000	0.000000	3.000000	54.000000	0.000000
21385.429396	-0.025371	0.544845	0.217800	81.171318	9.578526	66.018471	1.653854	0.000000	4.718556	0.000000	0.000000	0.000000	-0.844405	0.271344	-0.945182	0.000000	0.000000	3.000000	54.000000	0.000000
21385.432729	-0.025371	0.544845	0.217800	81.171318	9.578526	66.018471	1.653854	0.000000	4.718556	0.000000	0.000000	0.000000	-0.844405	0.271344	-0.945182	0.000000	0.000000	3.000000	54.000000	0.000000
21385.436062	-0.025371	0.544845	0.217800	81.171318	9.578526	66.018471	1.653854	0.000000	4.718556	0.000000	0.000000	0.000000	-0.844405	0.271344	-0.945182	0.000000	0.000000	3.000000	54.000000	0.000000
21385.439396	-0.028255	0.545793	0.214627	80.778320	11.558626	67.620728	1.620732	0.000000	4.730034	0.000000	0.000000	0.000000	-0.864979	0.284576	-0.951982	0.000000	0.000000	3.000000	54.000000	0.000000
21385.442729	-0.028255	0.545793	0.214627	80.778320	11.558626	67.620728	1.620732	0.000000	4.730034	0.000000	0.000000	0.000000	-0.864979	0.284576	-0.951982	0.000000	0.000000	3.000000	54.000000	0.000000
21385.446062	-0.028255	0.545793	0.214627	80.778320	11.558626	67.620728	1.620732	0.000000	4.730034	0.000000	0.000000	0.000000	-0.864979	0.284576	-0.951982	0.000000	0.000000	3.000000	54.000000	0.000000
21385.449396	-0.031270	0.546753	0.211465	80.428085	13.167982	69.138763	1.585175	0.000000	4.742069	0.000000	0.000000	0.000000	-0.904684	0.287927	-0.948485	0.000000	0.000000	3.000000	54.000000	0.000000
21385.452729	-0.031270	0.546753	0.211465	80.428085	13.167982	69.138763	1.585175	0.000000	4.742069	0.000000	0.000000	0.000000	-0.904684	0.287927	-0.948485	0.000000	0.000000	3.000000	54.000000	0.000000
21385.456062	-0.031270	0.546753	0.211465	80.428085	13.167982	69.138763	1.585175	0.000000	4.742069	0.000000	0.000000	0.000000	-0.904684	0.287927	-0.948485	0.000000	0.000000	3.000000	54.000000	0.000000
21385.459396	-0.034321	0.547704	0.208305	80.129921	14.542230	70.521126	1.545501	0.000000	4.755147	0.000000	0.000000	0.000000	-0.915187	0.285224	-0.948164	0.000000	0.000000	3.000000	54.000000	0.000000
21385.462729	-0.034321	0.547704	0.208305	80.129921	14.542230	70.521126	1.545501	0.000000	4.755147	0.000000	0.000000	0.000000	-0.915187	0.285224	-0.948164	0.000000	0.000000	3.000000	54.000000	0.000000
21385.466062	-0.034321	0.547704	0.208305	80.129921	14.542230	70.521126	1.545501	0.000000	4.755147	0.000000	0.000000	0.000000	-0.915187	0.285224	-0.948164	0.000000	0.000000	3.000000	54.000000	0.000000
21385.469396	-0.037468	0.548625	0.205127	79.872047	15.871922	71.685135	1.503546	0.000000	4.768579	0.000000	0.000000	0.000000	-0.944109	0.276378	-0.953227	0.000000	0.000000	3.000000	54.000000	0.000000
21385.472729	-0.037468	0.548625	0.205127	79.872047	15.871922	71.685135	1.503546	0.000000	4.768579	0.000000	0.000000	0.000000	-0.944109	0.276378	-0.953227	0.000000	0.000000	3.000000	54.000000	0.000000
21385.476062	-0.037468	0.548625	0.205127	79.872047	15.871922	71.685135	1.503546	0.000000	4.768579	0.000000	0.000000	0.000000	-0.944109	0.276378	-0.953227	0.000000	0.000000	3.000000	54.000000	0.000000
21385.479396	-0.040677	0.549497	0.201920	79.650978	17.332123	72.758385	1.457984	0.000000	4.782706	0.000000	0.000000	0.000000	-0.962839	0.261551	-0.962376	0.000000	0.000000	3.000000	54.000000	0.000000
21385.482729	-0.040677	0.549497	0.201920	79.650978	17.332123	72.758385	1.457984	0.000000	4.782706	0.000000	0.000000	0.000000	-0.962839	0.261551	-0.962376	0.000000	0.000000	3.000000	54.000000	0.000000
21385.486062	-0.040677	0.549497	0.201920	79.650978	17.332123	72.758385	1.457984	0.000000	4.782706	0.000000	0.000000	0.000000	-0.962839	0.261551	-0.962376	0.000000	0.000000	3.000000	54.000000	0.000000
21385.489396	-0.043912	0.550310	0.198615	79.438080	19.104092	74.288216	1.409400	0.000000	4.797248	0.000000	0.000000	0.000000	-0.970391	0.243933	-0.991521	0.000000	0.000000	3.000000	54.000000	0.000000
21385.492729	-0.043912	0.550310	0.198615	79.438080	19.104092	74.288216	1.409400	0.000000	4.797248	0.000000	0.000000	0.000000	-0.970391	0.243933	-0.991521	0.000000	0.000000	3.000000	54.000000	0.000000
21385.496062	-0.043912	0.550310	0.198615	79.438080	19.104092	74.288216	1.409400	0.000000	4.797248	0.000000	0.000000	0.000000	-0.970391	0.243933	-0.991521	0.000000	0.000000	3.000000	54.000000	0.000000
21385.499396	-0.047140	0.551141	0.195237	79.236702	21.195877	76.310974	1.358839	0.000000	4.811814	0.000000	0.000000	0.000000	-0.968484	0.249201	-1.013234	0.000000	0.000000	3.000000	54.000000	0.000000
21385.502729	-0.047140	0.551141	0.195237	79.236702	21.195877	76.310974	1.358839	0.000000	4.811814	0.000000	0.000000	0.000000	-0.968484	0.249201	-1.013234	0.000000	0.000000	3.000000	54.000000	0.000000
21385.506062	-0.047140	0.551141	0.195237	79.236702	21.195877	76.310974	1.358839	0.000000	4.811814	0.000000	0.000000	0.000000	-0.968484	0.249201	-1.013234	0.000000	0.000000	3.000000	54.000000	0.000000
21385.509396	-0.050451	0.551983	0.191745	79.057312	23.302755	78.346550	1.306686	0.000000	4.826238	0.000000	0.000000	0.000000	-0.993068	0.252728	-1.047554	0.000000	0.000000	3.000000	54.000000	0.000000
21385.512729	-0.050451	0.551983	0.191745	79.057312	23.302755	78.346550	1.306686	0.000000	4.826238	0.000000	0.000000	0.000000	-0.993068	0.252728	-1.047554	0.000000	0.000000	3.000000	54.000000	0.000000
21385.516062	-0.050451	0.551983	0.191745	79.057312	23.302755	78.346550	1.306686	0.000000	4.826238	0.000000	0.000000	0.000000	-0.993068	0.252728	-1.047554	0.000000	0.000000	3.000000	54.000000	0.000000
21385.519396	-0.053782	0.552861	0.188191	78.937675	25.206484	79.982559	1.250973	0.000000	4.840979	0.000000	0.000000	0.000000	-0.999409	0.263481	-1.066396	0.000000	0.000000	3.000000	54.000000	0.000000
21385.522729	-0.053782	0.552861	0.188191	78.937675	25.206484	79.982559	1.250973	0.000000	4.840979	0.000000	0.000000	0.000000	-0.999409	0.263481	-1.066396	0.000000	0.000000	3.000000	54.000000	0.000000
21385.526062	-0.053782	0.552861	0.188191	78.937675	25.206484	79.982559	1.250973	0.000000	4.840979	0.000000	0.000000	0.000000	-0.999409	0.263481	-1.066396	0.000000	0.000000	3.000000	54.000000	0.000000
21385.529396	-0.057110	0.553735	0.184669	78.874611	26.730965	80.919899	1.192523	0.000000	4.855707	0.000000	0.000000	0.000000	-0.998582	0.262023	-1.056440	0.000000	0.000000	3.000000	54.000000	0.000000
21385.532729	-0.057110	0.553735	0.184669	78.874611	26.730965	80.919899	1.192523	0.000000	4.855707	0.000000	0.000000	0.000000	-0.998582	0.262023	-1.056440	0.000000	0.000000	3.000000	54.000000	0.000000
21385.536062	-0.057110	0.553735	0.184669	78.874611	26.730965	80.919899	1.192523	0.000000	4.855707	0.000000	0.000000	0.000000	-0.998582	0.262023	-1.056440	0.000000	0.000000	3.000000	54.000000	0.000000
21385.539396	-0.060440	0.554644	0.181211	78.830544	27.915642	81.575378	1.131147	0.000000	4.870371	0.000000	0.000000	0.000000	-0.998709	0.272761	-1.037428	0.000000	0.000000	3.000000	54.000000	0.000000
21385.542729	-0.060440	0.554644	0.181211	78.830544	27.915642	81.575378	1.131147	0.000000	4.870371	0.000000	0.000000	0.000000	-0.998709	0.272761	-1.037428	0.000000	0.000000	3.000000	54.000000	0.000000
21385.546062	-0.060440	0.554644	0.181211	78.830544	27.915642	81.575378	1.131147	0.000000	4.870371	0.000000	0.000000	0.000000	-0.998709	0.272761	-1.037428	0.000000	0.000000	3.000000	54.000000	0.000000
21385.549396	-0.063747	0.555565	0.177895	78.764496	29.019018	82.558327	1.066441	0.000000	4.884947	0.000000	0.000000	0.000000	-0.992336	0.276396	-0.994724	0.000000	0.000000	3.000000	54.000000	0.000000
21385.552729	-0.063747	0.555565	0.177895	78.764496	29.019018	82.558327	1.066441	0.000000	4.884947	0.000000	0.000000	0.000000	-0.992336	0.276396	-0.994724	0.000000	0.000000	3.000000	54.000000	0.000000
21385.556062	-0.063747	0.555565	0.177895	78.764496	29.019018	82.558327	1.066441	0.000000	4.884947	0.000000	0.000000	0.000000	-0.992336	0.276396	-0.994724	0.000000	0.000000	3.000000	54.000000	0.000000
21385.559396	-0.067001	0.556509	0.174672	78.667717	30.161428	83.894249	0.998413	0.000000	4.899303	0.000000	0.000000	0.000000	-0.976068	0.283139	-0.966916	0.000000	0.000000	3.000000	54.000000	0.000000
21385.562729	-0.067001	0.556509	0.174672	78.667717	30.161428	83.894249	0.998413	0.000000	4.899303	0.000000	0.000000	0.000000	-0.976068	0.283139	-0.966916	0.000000	0.000000	3.000000	54.000000	0.000000
21385.566062	-0.067001	0.556509	0.174672	78.667717	30.161428	83.894249	0.998413	0.000000	4.899303	0.000000	0.000000	0.000000	-0.976068	0.283139	-0.966916	0.000000	0.000000	3.000000	54.000000	0.000000
21385.569396	-0.070107	0.557485	0.171499	78.544807	31.284660	85.173576	0.928183	0.000000	4.913092	0.000000	0.000000	0.000000	-0.931790	0.292827	-0.952082	0.000000	0.000000	3.000000	54.000000	0.000000
21385.572729	-0.070107	0.557485	0.171499	78.544807	31.284660	85.173576	0.928183	0.000000	4.913092	0.000000	0.000000	0.000000	-0.931790	0.292827	-0.952082	0.000000	0.000000	3.000000	54.000000	0.000000
21385.576062	-0.070107	0.557485	0.171499	78.544807	31.284660	85.173576	0.928183	0.000000	4.913092	0.000000	0.000000	0.000000	-0.931790	0.292827	-0.952082	0.000000	0.000000	3.000000	54.000000	0.000000
21385.579396	-0.073155	0.558508	0.168346	78.437973	32.196808	86.008972	0.858583	0.000000	4.925732	0.000000	0.000000	0.000000	-0.914323	0.306795	-0.945662	0.000000	0.000000	3.000000	54.000000	0.000000
21385.582729	-0.073155	0.558508	0.168346	78.437973	32.196808	86.008972	0.858583	0.000000	4.925732	0.000000	0.000000	0.000000	-0.914323	0.306795	-0.945662	0.000000	0.000000	3.000000	54.000000	0.000000
21385.586062	-0.073155	0.558508	0.168346	78.437973	32.196808	86.008972	0.858583	0.000000	4.925732	0.000000	0.000000	0.000000	-0.914323	0.306795	-0.945662	0.000000	0.000000	3.000000	54.000000	0.000000
21385.589396	-0.076048	0.559565	0.165157	78.402588	32.706379	86.294281	0.787379	0.000000	4.937614	0.000000	0.000000	0.000000	-0.867973	0.317234	-0.956818	0.000000	0.000000	3.000000	54.000000	0.000000
21385.592729	-0.076048	0.559565	0.165157	78.402588	32.706379	86.294281	0.787379	0.000000	4.937614	0.000000	0.000000	0.000000	-0.867973	0.317234	-0.956818	0.000000	0.000000	3.000000	54.000000	0.000000
21385.596062	-0.076048	0.559565	0.165157	78.402588	32.706379	86.294281	0.787379	0.000000	4.937614	0.000000	0.000000	0.000000	-0.867973	0.317234	-0.956818	0.000000	0.000000	3.000000	54.000000	0.000000
21385.599396	-0.078877	0.560622	0.161926	78.466400	32.745518	86.229111	0.717626	0.000000	4.948234	0.000000	0.000000	0.000000	-0.848629	0.317157	-0.969166	0.000000	0.000000	3.000000	54.000000	0.000000
21385.602729	-0.078877	0.560622	0.161926	78.466400	32.745518	86.229111	0.717626	0.000000	4.948234	0.000000	0.000000	0.000000	-0.848629	0.317157	-0.969166	0.000000	0.000000	3.000000	54.000000	0.000000
21385.606062	-0.078877	0.560622	0.161926	78.466400	32.745518	86.229111	0.717626	0.000000	4.948234	0.000000	0.000000	0.000000	-0.848629	0.317157	-0.969166	0.000000	0.000000	3.000000	54.000000	0.000000
21385.609396	-0.081733	0.561685	0.158679	78.534615	32.742165	86.441872	0.646774	0.000000	4.957992	0.000000	0.000000	0.000000	-0.856973	0.318727	-0.974234	0.000000	0.000000	3.000000	54.000000	0.000000
21385.612729	-0.081733	0.561685	0.158679	78.534615	32.742165	86.441872	0.646774	0.000000	4.957992	0.000000	0.000000	0.000000	-0.856973	0.318727	-0.974234	0.000000	0.000000	3.000000	54.000000	0.000000
21385.616062	-0.081733	0.561685	0.158679	78.534615	32.742165	86.441872	0.646774	0.000000	4.957992	0.000000	0.000000	0.000000	-0.856973	0.318727	-0.974234	0.000000	0.000000	3.000000	54.000000	0.000000
21385.619396	-0.084563	0.562792	0.155452	78.597771	32.716713	86.589714	0.571815	0.000000	4.967195	0.000000	0.000000	0.000000	-0.848830	0.332272	-0.968077	0.000000	0.000000	3.000000	54.000000	0.000000
21385.622729	-0.084563	0.562792	0.155452	78.597771	32.716713	86.589714	0.571815	0.000000	4.967195	0.000000	0.000000	0.000000	-0.848830	0.332272	-0.968077	0.000000	0.000000	3.000000	54.000000	0.000000
21385.626062	-0.084563	0.562792	0.155452	78.597771	32.716713	86.589714	0.571815	0.000000	4.967195	0.000000	0.000000	0.000000	-0.848830	0.332272	-0.968077	0.000000	0.000000	3.000000	54.000000	0.000000
21385.629396	-0.087401	0.563884	0.152289	78.652328	32.669334	86.405426	0.494103	0.000000	4.975527	0.000000	0.000000	0.000000	-0.851550	0.327374	-0.948871	0.000000	0.000000	3.000000	54.000000	0.000000
21385.632729	-0.087401	0.563884	0.152289	78.652328	32.669334	86.405426	0.494103	0.000000	4.975527	0.000000	0.000000	0.000000	-0.851550	0.327374	-0.948871	0.000000	0.000000	3.000000	54.000000	0.000000
21385.636062	-0.087401	0.563884	0.152289	78.652328	32.669334	86.405426	0.494103	0.000000	4.975527	0.000000	0.000000	0.000000	-0.851550	0.327374	-0.948871	0.000000	0.000000	3.000000	54.000000	0.000000
21385.639396	-0.090302	0.564953	0.149147	78.690948	32.669941	85.956177	0.412243	0.000000	4.982976	0.000000	0.000000	0.000000	-0.870220	0.320912	-0.942732	0.000000	0.000000	3.000000	54.000000	0.000000
21385.642729	-0.090302	0.564953	0.149147	78.690948	32.669941	85.956177	0.412243	0.000000	4.982976	0.000000	0.000000	0.000000	-0.870220	0.320912	-0.942732	0.000000	0.000000	3.000000	54.000000	0.000000
21385.646062	-0.090302	0.564953	0.149147	78.690948	32.669941	85.956177	0.412243	0.000000	4.982976	0.000000	0.000000	0.000000	-0.870220	0.320912	-0.942732	0.000000	0.000000	3.000000	54.000000	0.000000
21385.649396	-0.093203	0.566049	0.146006	78.694023	32.784534	85.728226	0.324437	0.000000	4.989463	0.000000	0.000000	0.000000	-0.870309	0.328651	-0.942071	0.000000	0.000000	3.000000	54.000000	0.000000
21385.652729	-0.093203	0.566049	0.146006	78.694023	32.784534	85.728226	0.324437	0.000000	4.989463	0.000000	0.000000	0.000000	-0.870309	0.328651	-0.942071	0.000000	0.000000	3.000000	54.000000	0.000000
21385.656062	-0.093203	0.566049	0.146006	78.694023	32.784534	85.728226	0.324437	0.000000	4.989463	0.000000	0.000000	0.000000	-0.870309	0.328651	-0.942071	0.000000	0.000000	3.000000	54.000000	0.000000
21385.659396	-0.096130	0.567150	0.142849	78.667717	33.004364	85.764702	0.232517	0.000000	4.994591	0.000000	0.000000	0.000000	-0.878185	0.330422	-0.947263	0.000000	0.000000	3.000000	54.000000	0.000000
21385.662729	-0.096130	0.567150	0.142849	78.667717	33.004364	85.764702	0.232517	0.000000	4.994591	0.000000	0.000000	0.000000	-0.878185	0.330422	-0.947263	0.000000	0.000000	3.000000	54.000000	0.000000
21385.666062	-0.096130	0.567150	0.142849	78.667717	33.004364	85.764702	0.232517	0.000000	4.994591	0.000000	0.000000	0.000000	-0.878185	0.330422	-0.947263	0.000000	0.000000	3.000000	54.000000	0.000000
21385.669396	-0.099014	0.568244	0.139611	78.637535	33.181747	85.700073	0.135403	0.000000	4.998167	0.000000	0.000000	0.000000	-0.865231	0.328099	-0.971279	0.000000	0.000000	3.000000	54.000000	0.000000
21385.672729	-0.099014	0.568244	0.139611	78.637535	33.181747	85.700073	0.135403	0.000000	4.998167	0.000000	0.000000	0.000000	-0.865231	0.328099	-0.971279	0.000000	0.000000	3.000000	54.000000	0.000000
21385.676062	-0.099014	0.568244	0.139611	78.637535	33.181747	85.700073	0.135403	0.000000	4.998167	0.000000	0.000000	0.000000	-0.865231	0.328099	-0.971279	0.000000	0.000000	3.000000	54.000000	0.000000
21385.679396	-0.101914	0.569316	0.136305	78.596130	33.190285	85.472626	0.035303	0.000000	4.999875	0.000000	0.000000	0.000000	-0.869890	0.321673	-0.991907	0.000000	0.000000	3.000000	54.000000	0.000000
21385.682729	-0.101914	0.569316	0.136305	78.596130	33.190285	85.472626	0.035303	0.000000	4.999875	0.000000	0.000000	0.000000	-0.869890	0.321673	-0.991907	0.000000	0.000000	3.000000	54.000000	0.000000
21385.686062	-0.101914	0.569316	0.136305	78.596130	33.190285	85.472626	0.035303	0.000000	4.999875	0.000000	0.000000	0.000000	-0.869890	0.321673	-0.991907	0.000000	0.000000	3.000000	54.000000	0.000000
21385.689396	-0.104830	0.570386	0.132944	78.513313	32.952431	85.082596	-0.070198	0.000000	4.999507	0.000000	0.000000	0.000000	-0.874803	0.321062	-1.008228	0.000000	0.000000	3.000000	54.000000	0.000000
21385.692729	-0.104830	0.570386	0.132944	78.513313	32.952431	85.082596	-0.070198	0.000000	4.999507	0.000000	0.000000	0.000000	-0.874803	0.321062	-1.008228	0.000000	0.000000	3.000000	54.000000	0.000000
21385.696062	-0.104830	0.570386	0.132944	78.513313	32.952431	85.082596	-0.070198	0.000000	4.999507	0.000000	0.000000	0.000000	-0.874803	0.321062	-1.008228	0.000000	0.000000	3.000000	54.000000	0.000000
21385.699396	-0.107804	0.571403	0.129608	78.362732	32.712307	84.848785	-0.181531	0.000000	4.996703	0.000000	0.000000	0.000000	-0.892251	0.304945	-1.000950	0.000000	0.000000	3.000000	54.000000	0.000000
21385.702729	-0.107804	0.571403	0.129608	78.362732	32.712307	84.848785	-0.181531	0.000000	4.996703	0.000000	0.000000	0.000000	-0.892251	0.304945	-1.000950	0.000000	0.000000	3.000000	54.000000	0.000000
21385.706062	-0.107804	0.571403	0.129608	78.362732	32.712307	84.848785	-0.181531	0.000000	4.996703	0.000000	0.000000	0.000000	-0.892251	0.304945	-1.000950	0.000000	0.000000	3.000000	54.000000	0.000000
21385.709396	-0.110853	0.572372	0.126233	78.165672	32.715614	84.988762	-0.300520	0.000000	4.990961	0.000000	0.000000	0.000000	-0.914617	0.290840	-1.012526	0.000000	0.000000	3.000000	54.000000	0.000000
21385.712729	-0.110853	0.572372	0.126233	78.165672	32.715614	84.988762	-0.300520	0.000000	4.990961	0.000000	0.000000	0.000000	-0.914617	0.290840	-1.012526	0.000000	0.000000	3.000000	54.000000	0.000000
21385.716062	-0.110853	0.572372	0.126233	78.165672	32.715614	84.988762	-0.300520	0.000000	4.990961	0.000000	0.000000	0.000000	-0.914617	0.290840	-1.012526	0.000000	0.000000	3.000000	54.000000	0.000000
21385.719396	-0.114002	0.573295	0.122812	77.907875	33.050156	85.357841	-0.428292	0.000000	4.981623	0.000000	0.000000	0.000000	-0.944645	0.276873	-1.026083	0.000000	0.000000	3.000000	54.000000	0.000000
21385.722729	-0.114002	0.573295	0.122812	77.907875	33.050156	85.357841	-0.428292	0.000000	4.981623	0.000000	0.000000	0.000000	-0.944645	0.276873	-1.026083	0.000000	0.000000	3.000000	54.000000	0.000000
21385.726062	-0.114002	0.573295	0.122812	77.907875	33.050156	85.357841	-0.428292	0.000000	4.981623	0.000000	0.000000	0.000000	-0.944645	0.276873	-1.026083	0.000000	0.000000	3.000000	54.000000	0.000000
21385.729396	-0.117219	0.574120	0.119342	77.608124	33.660271	85.786125	-0.566371	0.000000	4.967819	0.000000	0.000000	0.000000	-0.965174	0.247428	-1.041075	0.000000	0.000000	3.000000	54.000000	0.000000
21385.732729	-0.117219	0.574120	0.119342	77.608124	33.660271	85.786125	-0.566371	0.000000	4.967819	0.000000	0.000000	0.000000	-0.965174	0.247428	-1.041075	0.000000	0.000000	3.000000	54.000000	0.000000
21385.736062	-0.117219	0.574120	0.119342	77.608124	33.660271	85.786125	-0.566371	0.000000	4.967819	0.000000	0.000000	0.000000	-0.965174	0.247428	-1.041075	0.000000	0.000000	3.000000	54.000000	0.000000
21385.739396	-0.120555	0.574880	0.115803	77.262711	34.543247	86.600357	-0.714013	0.000000	4.948756	0.000000	0.000000	0.000000	-1.000954	0.227896	-1.061735	0.000000	0.000000	3.000000	54.000000	0.000000
21385.742729	-0.120555	0.574880	0.115803	77.262711	34.543247	86.600357	-0.714013	0.000000	4.948756	0.000000	0.000000	0.000000	-1.000954	0.227896	-1.061735	0.000000	0.000000	3.000000	54.000000	0.000000
21385.746062	-0.120555	0.574880	0.115803	77.262711	34.543247	86.600357	-0.714013	0.000000	4.948756	0.000000	0.000000	0.000000	-1.000954	0.227896	-1.061735	0.000000	0.000000	3.000000	54.000000	0.000000
21385.749396	-0.123895	0.575587	0.112195	76.878410	35.578796	87.759224	-0.873854	0.000000	4.923046	0.000000	0.000000	0.000000	-1.001871	0.212108	-1.082406	0.000000	0.000000	3.000000	54.000000	0.000000
21385.752729	-0.123895	0.575587	0.112195	76.878410	35.578796	87.759224	-0.873854	0.000000	4.923046	0.000000	0.000000	0.000000	-1.001871	0.212108	-1.082406	0.000000	0.000000	3.000000	54.000000	0.000000
21385.756062	-0.123895	0.575587	0.112195	76.878410	35.578796	87.759224	-0.873854	0.000000	4.923046	0.000000	0.000000	0.000000	-1.001871	0.212108	-1.082406	0.000000	0.000000	3.000000	54.000000	0.000000
21385.759396	-0.127280	0.576225	0.108591	76.472336	36.508656	88.967392	-1.041525	0.000000	4.890320	0.000000	0.000000	0.000000	-1.015596	0.191490	-1.081295	0.000000	0.000000	3.000000	54.000000	0.000000
21385.762729	-0.127280	0.576225	0.108591	76.472336	36.508656	88.967392	-1.041525	0.000000	4.890320	0.000000	0.000000	0.000000	-1.015596	0.191490	-1.081295	0.000000	0.000000	3.000000	54.000000	0.000000
21385.766062	-0.127280	0.576225	0.108591	76.472336	36.508656	88.967392	-1.041525	0.000000	4.890320	0.000000	0.000000	0.000000	-1.015596	0.191490	-1.081295	0.000000	0.000000	3.000000	54.000000	0.000000
21385.769396	-0.130643	0.576823	0.105059	76.049751	37.130447	89.614616	-1.218250	0.000000	4.849316	0.000000	0.000000	0.000000	-1.008694	0.179387	-1.059346	0.000000	0.000000	3.000000	54.000000	0.000000
21385.772729	-0.130643	0.576823	0.105059	76.049751	37.130447	89.614616	-1.218250	0.000000	4.849316	0.000000	0.000000	0.000000	-1.008694	0.179387	-1.059346	0.000000	0.000000	3.000000	54.000000	0.000000
21385.776062	-0.130643	0.576823	0.105059	76.049751	37.130447	89.614616	-1.218250	0.000000	4.849316	0.000000	0.000000	0.000000	-1.008694	0.179387	-1.059346	0.000000	0.000000	3.000000	54.000000	0.000000
21385.779396	-0.134031	0.577311	0.101566	75.657349	37.483780	89.808220	-1.400009	0.000000	4.799997	0.000000	0.000000	0.000000	-1.016624	0.146540	-1.048046	0.000000	0.000000	3.000000	54.000000	0.000000
21385.782729	-0.134031	0.577311	0.101566	75.657349	37.483780	89.808220	-1.400009	0.000000	4.799997	0.000000	0.000000	0.000000	-1.016624	0.146540	-1.048046	0.000000	0.000000	3.000000	54.000000	0.000000
21385.786062	-0.134031	0.577311	0.101566	75.657349	37.483780	89.808220	-1.400009	0.000000	4.799997	0.000000	0.000000	0.000000	-1.016624	0.146540	-1.048046	0.000000	0.000000	3.000000	54.000000	0.000000
21385.789396	-0.137539	0.577720	0.098142	75.309265	37.685028	90.019402	-1.588530	0.000000	4.740946	0.000000	0.000000	0.000000	-1.052275	0.122499	-1.027194	0.000000	0.000000	3.000000	54.000000	0.000000
21385.792729	-0.137539	0.577720	0.098142	75.309265	37.685028	90.019402	-1.588530	0.000000	4.740946	0.000000	0.000000	0.000000	-1.052275	0.122499	-1.027194	0.000000	0.000000	3.000000	54.000000	0.000000
21385.796062	-0.137539	0.577720	0.098142	75.309265	37.685028	90.019402	-1.588530	0.000000	4.740946	0.000000	0.000000	0.000000	-1.052275	0.122499	-1.027194	0.000000	0.000000	3.000000	54.000000	0.000000
21385.799396	-0.141203	0.578053	0.094715	75.002747	37.880295	90.316475	-1.786269	0.000000	4.670037	0.000000	0.000000	0.000000	-1.099319	0.100079	-1.028247	0.000000	0.000000	3.000000	54.000000	0.000000
21385.802729	-0.141203	0.578053	0.094715	75.002747	37.880295	90.316475	-1.786269	0.000000	4.670037	0.000000	0.000000	0.000000	-1.099319	0.100079	-1.028247	0.000000	0.000000	3.000000	54.000000	0.000000
21385.806062	-0.141203	0.578053	0.094715	75.002747	37.880295	90.316475	-1.786269	0.000000	4.670037	0.000000	0.000000	0.000000	-1.099319	0.100079	-1.028247	0.000000	0.000000	3.000000	54.000000	0.000000
21385.809396	-0.144938	0.578330	0.091381	74.731400	38.184380	90.548309	-1.994570	0.000000	4.584942	0.000000	0.000000	0.000000	-1.120333	0.082926	-1.000028	0.000000	0.000000	3.000000	54.000000	0.000000
21385.812729	-0.144938	0.578330	0.091381	74.731400	38.184380	90.548309	-1.994570	0.000000	4.584942	0.000000	0.000000	0.000000	-1.120333	0.082926	-1.000028	0.000000	0.000000	3.000000	54.000000	0.000000
21385.816062	-0.144938	0.578330	0.091381	74.731400	38.184380	90.548309	-1.994570	0.000000	4.584942	0.000000	0.000000	0.000000	-1.120333	0.082926	-1.000028	0.000000	0.000000	3.000000	54.000000	0.000000
21385.819396	-0.148655	0.578573	0.088119	74.440605	38.604446	90.685669	-2.206449	0.000000	4.486824	0.000000	0.000000	0.000000	-1.115119	0.073069	-0.978612	0.000000	0.000000	3.000000	54.000000	0.000000
21385.822729	-0.148655	0.578573	0.088119	74.440605	38.604446	90.685669	-2.206449	0.000000	4.486824	0.000000	0.000000	0.000000	-1.115119	0.073069	-0.978612	0.000000	0.000000	3.000000	54.000000	0.000000
21385.826062	-0.148655	0.578573	0.088119	74.440605	38.604446	90.685669	-2.206449	0.000000	4.486824	0.000000	0.000000	0.000000	-1.115119	0.073069	-0.978612	0.000000	0.000000	3.000000	54.000000	0.000000
21385.829396	-0.152320	0.578813	0.084995	74.060654	39.096561	90.811913	-2.416811	0.000000	4.377102	0.000000	0.000000	0.000000	-1.099492	0.071838	-0.937235	0.000000	0.000000	3.000000	54.000000	0.000000
21385.832729	-0.152320	0.578813	0.084995	74.060654	39.096561	90.811913	-2.416811	0.000000	4.377102	0.000000	0.000000	0.000000	-1.099492	0.071838	-0.937235	0.000000	0.000000	3.000000	54.000000	0.000000
21385.836062	-0.152320	0.578813	0.084995	74.060654	39.096561	90.811913	-2.416811	0.000000	4.377102	0.000000	0.000000	0.000000	-1.099492	0.071838	-0.937235	0.000000	0.000000	3.000000	54.000000	0.000000
21385.839396	-0.155948	0.579022	0.081951	73.604912	39.620590	91.134789	-2.615989	0.000000	4.249747	0.000000	0.000000	0.000000	-1.088408	0.062612	-0.913104	0.000000	0.000000	3.000000	54.000000	0.000000
21385.842729	-0.155948	0.579022	0.081951	73.604912	39.620590	91.134789	-2.615989	0.000000	4.249747	0.000000	0.000000	0.000000	-1.088408	0.062612	-0.913104	0.000000	0.000000	3.000000	54.000000	0.000000
21385.846062	-0.155948	0.579022	0.081951	73.604912	39.620590	91.134789	-2.615989	0.000000	4.249747	0.000000	0.000000	0.000000	-1.088408	0.062612	-0.913104	0.000000	0.000000	3.000000	54.000000	0.000000
21385.849396	-0.159527	0.579209	0.079033	73.114197	40.107006	91.745018	-2.797390	0.000000	4.097563	0.000000	0.000000	0.000000	-1.073752	0.056114	-0.875502	0.000000	0.000000	3.000000	54.000000	0.000000
21385.852729	-0.159527	0.579209	0.079033	73.114197	40.107006	91.745018	-2.797390	0.000000	4.097563	0.000000	0.000000	0.000000	-1.073752	0.056114	-0.875502	0.000000	0.000000	3.000000	54.000000	0.000000
21385.856062	-0.159527	0.579209	0.079033	73.114197	40.107006	91.745018	-2.797390	0.000000	4.097563	0.000000	0.000000	0.000000	-1.073752	0.056114	-0.875502	0.000000	0.000000	3.000000	54.000000	0.000000
21385.859396	-0.163047	0.579317	0.076196	72.656830	40.469696	92.420769	-2.976349	0.000000	3.951646	0.000000	0.000000	0.000000	-1.056144	0.032466	-0.851072	0.000000	0.000000	3.000000	54.000000	0.000000
21385.862729	-0.163047	0.579317	0.076196	72.656830	40.469696	92.420769	-2.976349	0.000000	3.951646	0.000000	0.000000	0.000000	-1.056144	0.032466	-0.851072	0.000000	0.000000	3.000000	54.000000	0.000000
21385.866062	-0.163047	0.579317	0.076196	72.656830	40.469696	92.420769	-2.976349	0.000000	3.951646	0.000000	0.000000	0.000000	-1.056144	0.032466	-0.851072	0.000000	0.000000	3.000000	54.000000	0.000000
21385.869396	-0.166546	0.579320	0.073374	72.337273	40.677036	92.790421	-3.152372	0.000000	3.809801	0.000000	0.000000	0.000000	-1.049650	0.000818	-0.846469	0.000000	0.000000	3.000000	54.000000	0.000000
21385.872729	-0.166546	0.579320	0.073374	72.337273	40.677036	92.790421	-3.152372	0.000000	3.809801	0.000000	0.000000	0.000000	-1.049650	0.000818	-0.846469	0.000000	0.000000	3.000000	54.000000	0.000000
21385.876062	-0.166546	0.579320	0.073374	72.337273	40.677036	92.790421	-3.152372	0.000000	3.809801	0.000000	0.000000	0.000000	-1.049650	0.000818	-0.846469	0.000000	0.000000	3.000000	54.000000	0.000000
21385.879396	-0.169921	0.579182	0.070505	72.182373	40.750885	92.904579	-3.327314	0.000000	3.668723	0.000000	0.000000	0.000000	-1.012338	-0.041368	-0.860907	0.000000	0.000000	3.000000	54.000000	0.000000
21385.882729	-0.169921	0.579182	0.070505	72.182373	40.750885	92.904579	-3.327314	0.000000	3.668723	0.000000	0.000000	0.000000	-1.012338	-0.041368	-0.860907	0.000000	0.000000	3.000000	54.000000	0.000000
21385.886062	-0.169921	0.579182	0.070505	72.182373	40.750885	92.904579	-3.327314	0.000000	3.668723	0.000000	0.000000	0.000000	-1.012338	-0.041368	-0.860907	0.000000	0.000000	3.000000	54.000000	0.000000
21385.889396	-0.173179	0.578956	0.067531	72.142998	40.764248	92.551010	-3.496037	0.000000	3.525238	0.000000	0.000000	0.000000	-0.977606	-0.067721	-0.892019	0.000000	0.000000	3.000000	54.000000	0.000000
21385.892729	-0.173179	0.578956	0.067531	72.142998	40.764248	92.551010	-3.496037	0.000000	3.525238	0.000000	0.000000	0.000000	-0.977606	-0.067721	-0.892019	0.000000	0.000000	3.000000	54.000000	0.000000
21385.896062	-0.173179	0.578956	0.067531	72.142998	40.764248	92.551010	-3.496037	0.000000	3.525238	0.000000	0.000000	0.000000	-0.977606	-0.067721	-0.892019	0.000000	0.000000	3.000000	54.000000	0.000000
21385.899396	-0.176266	0.578624	0.064457	72.116776	40.838734	91.987137	-3.658972	0.000000	3.376568	0.000000	0.000000	0.000000	-0.925981	-0.099724	-0.922237	0.000000	0.000000	3.000000	54.000000	0.000000
21385.902729	-0.176266	0.578624	0.064457	72.116776	40.838734	91.987137	-3.658972	0.000000	3.376568	0.000000	0.000000	0.000000	-0.925981	-0.099724	-0.922237	0.000000	0.000000	3.000000	54.000000	0.000000
21385.906062	-0.176266	0.578624	0.064457	72.116776	40.838734	91.987137	-3.658972	0.000000	3.376568	0.000000	0.000000	0.000000	-0.925981	-0.099724	-0.922237	0.000000	0.000000	3.000000	54.000000	0.000000
21385.909396	-0.179160	0.578187	0.061227	72.035248	41.027122	91.449181	-3.813302	0.000000	3.222862	0.000000	0.000000	0.000000	-0.868055	-0.130901	-0.969169	0.000000	0.000000	3.000000	54.000000	0.000000
21385.912729	-0.179160	0.578187	0.061227	72.035248	41.027122	91.449181	-3.813302	0.000000	3.222862	0.000000	0.000000	0.000000	-0.868055	-0.130901	-0.969169	0.000000	0.000000	3.000000	54.000000	0.000000
21385.916062	-0.179160	0.578187	0.061227	72.035248	41.027122	91.449181	-3.813302	0.000000	3.222862	0.000000	0.000000	0.000000	-0.868055	-0.130901	-0.969169	0.000000	0.000000	3.000000	54.000000	0.000000
21385.919396	-0.181998	0.577675	0.057850	71.867661	41.225319	91.091797	-3.955025	0.000000	3.059049	0.000000	0.000000	0.000000	-0.851562	-0.153672	-1.013063	0.000000	0.000000	3.000000	54.000000	0.000000
21385.922729	-0.181998	0.577675	0.057850	71.867661	41.225319	91.091797	-3.955025	0.000000	3.059049	0.000000	0.000000	0.000000	-0.851562	-0.153672	-1.013063	0.000000	0.000000	3.000000	54.000000	0.000000
21385.926062	-0.181998	0.577675	0.057850	71.867661	41.225319	91.091797	-3.955025	0.000000	3.059049	0.000000	0.000000	0.000000	-0.851562	-0.153672	-1.013063	0.000000	0.000000	3.000000	54.000000	0.000000
21385.929396	-0.184758	0.577121	0.054498	71.587448	40.648766	90.302223	-4.085572	0.000000	2.882378	0.000000	0.000000	0.000000	-0.827940	-0.166094	-1.005455	0.000000	0.000000	3.000000	54.000000	0.000000
21385.932729	-0.184758	0.577121	0.054498	71.587448	40.648766	90.302223	-4.085572	0.000000	2.882378	0.000000	0.000000	0.000000	-0.827940	-0.166094	-1.005455	0.000000	0.000000	3.000000	54.000000	0.000000
21385.936062	-0.184758	0.577121	0.054498	71.587448	40.648766	90.302223	-4.085572	0.000000	2.882378	0.000000	0.000000	0.000000	-0.827940	-0.166094	-1.005455	0.000000	0.000000	3.000000	54.000000	0.000000
21385.939396	-0.187551	0.576582	0.051249	71.135971	38.600861	88.268417	-4.205643	0.000000	2.704176	0.000000	0.000000	0.000000	-0.837850	-0.161786	-0.974646	0.000000	0.000000	3.000000	54.000000	0.000000
21385.942729	-0.187551	0.576582	0.051249	71.135971	38.600861	88.268417	-4.205643	0.000000	2.704176	0.000000	0.000000	0.000000	-0.837850	-0.161786	-0.974646	0.000000	0.000000	3.000000	54.000000	0.000000
21385.946062	-0.187551	0.576582	0.051249	71.135971	38.600861	88.268417	-4.205643	0.000000	2.704176	0.000000	0.000000	0.000000	-0.837850	-0.161786	-0.974646	0.000000	0.000000	3.000000	54.000000	0.000000
21385.949396	-0.190336	0.575907	0.047915	70.588600	35.865738	85.604065	-4.315067	0.000000	2.525905	0.000000	0.000000	0.000000	-0.835454	-0.202455	-1.000223	0.000000	0.000000	3.000000	54.000000	0.000000
21385.952729	-0.190336	0.575907	0.047915	70.588600	35.865738	85.604065	-4.315067	0.000000	2.525905	0.000000	0.000000	0.000000	-0.835454	-0.202455	-1.000223	0.000000	0.000000	3.000000	54.000000	0.000000
21385.956062	-0.190336	0.575907	0.047915	70.588600	35.865738	85.604065	-4.315067	0.000000	2.525905	0.000000	0.000000	0.000000	-0.835454	-0.202455	-1.000223	0.000000	0.000000	3.000000	54.000000	0.000000
21385.959396	-0.193004	0.575138	0.044505	70.030457	33.164898	82.860847	-4.417105	0.000000	2.342901	0.000000	0.000000	0.000000	-0.800601	-0.230769	-1.023245	0.000000	0.000000	3.000000	54.000000	0.000000
21385.962729	-0.193004	0.575138	0.044505	70.030457	33.164898	82.860847	-4.417105	0.000000	2.342901	0.000000	0.000000	0.000000	-0.800601	-0.230769	-1.023245	0.000000	0.000000	3.000000	54.000000	0.000000
21385.966062	-0.193004	0.575138	0.044505	70.030457	33.164898	82.860847	-4.417105	0.000000	2.342901	0.000000	0.000000	0.000000	-0.800601	-0.230769	-1.023245	0.000000	0.000000	3.000000	54.000000	0.000000
21385.969396	-0.195591	0.574237	0.040969	69.457176	30.688164	80.165375	-4.510212	0.000000	2.158236	0.000000	0.000000	0.000000	-0.776012	-0.270128	-1.060726	0.000000	0.000000	3.000000	54.000000	0.000000
21385.972729	-0.195591	0.574237	0.040969	69.457176	30.688164	80.165375	-4.510212	0.000000	2.158236	0.000000	0.000000	0.000000	-0.776012	-0.270128	-1.060726	0.000000	0.000000	3.000000	54.000000	0.000000
21385.976062	-0.195591	0.574237	0.040969	69.457176	30.688164	80.165375	-4.510212	0.000000	2.158236	0.000000	0.000000	0.000000	-0.776012	-0.270128	-1.060726	0.000000	0.000000	3.000000	54.000000	0.000000
21385.979396	-0.198026	0.573255	0.037345	68.852867	28.555174	77.902634	-4.595703	0.000000	1.969648	0.000000	0.000000	0.000000	-0.730536	-0.294720	-1.086997	0.000000	0.000000	3.000000	54.000000	0.000000
21385.982729	-0.198026	0.573255	0.037345	68.852867	28.555174	77.902634	-4.595703	0.000000	1.969648	0.000000	0.000000	0.000000	-0.730536	-0.294720	-1.086997	0.000000	0.000000	3.000000	54.000000	0.000000
21385.986062	-0.198026	0.573255	0.037345	68.852867	28.555174	77.902634	-4.595703	0.000000	1.969648	0.000000	0.000000	0.000000	-0.730536	-0.294720	-1.086997	0.000000	0.000000	3.000000	54.000000	0.000000
21385.989396	-0.200355	0.572190	0.033684	68.195549	26.719864	76.144966	-4.672403	0.000000	1.780070	0.000000	0.000000	0.000000	-0.698763	-0.319518	-1.098558	0.000000	0.000000	3.000000	54.000000	0.000000
21385.992729	-0.200355	0.572190	0.033684	68.195549	26.719864	76.144966	-4.672403	0.000000	1.780070	0.000000	0.000000	0.000000	-0.698763	-0.319518	-1.098558	0.000000	0.000000	3.000000	54.000000	0.000000
21385.996062	-0.200355	0.572190	0.033684	68.195549	26.719864	76.144966	-4.672403	0.000000	1.780070	0.000000	0.000000	0.000000	-0.698763	-0.319518	-1.098558	0.000000	0.000000	3.000000	54.000000	0.000000
21385.999396	-0.202527	0.571101	0.029992	67.499176	25.172895	74.649590	-4.740121	0.000000	1.590992	0.000000	0.000000	0.000000	-0.651602	-0.326710	-1.107624	0.000000	0.000000	3.000000	54.000000	0.000000
21386.002729	-0.202527	0.571101	0.029992	67.499176	25.172895	74.649590	-4.740121	0.000000	1.590992	0.000000	0.000000	0.000000	-0.651602	-0.326710	-1.107624	0.000000	0.000000	3.000000	54.000000	0.000000
21386.006062	-0.202527	0.571101	0.029992	67.499176	25.172895	74.649590	-4.740121	0.000000	1.590992	0.000000	0.000000	0.000000	-0.651602	-0.326710	-1.107624	0.000000	0.000000	3.000000	54.000000	0.000000
21386.009396	-0.204594	0.569931	0.026263	66.784561	23.882425	73.181969	-4.798894	0.000000	1.403785	0.000000	0.000000	0.000000	-0.619862	-0.350994	-1.118652	0.000000	0.000000	3.000000	54.000000	0.000000
21386.012729	-0.204594	0.569931	0.026263	66.784561	23.882425	73.181969	-4.798894	0.000000	1.403785	0.000000	0.000000	0.000000	-0.619862	-0.350994	-1.118652	0.000000	0.000000	3.000000	54.000000	0.000000
21386.016062	-0.204594	0.569931	0.026263	66.784561	23.882425	73.181969	-4.798894	0.000000	1.403785	0.000000	0.000000	0.000000	-0.619862	-0.350994	-1.118652	0.000000	0.000000	3.000000	54.000000	0.000000
21386.019396	-0.206612	0.568718	0.022509	66.071365	22.764309	71.915176	-4.849462	0.000000	1.217667	0.000000	0.000000	0.000000	-0.605698	-0.363831	-1.126185	0.000000	0.000000	3.000000	54.000000	0.000000
21386.022729	-0.206612	0.568718	0.022509	66.071365	22.764309	71.915176	-4.849462	0.000000	1.217667	0.000000	0.000000	0.000000	-0.605698	-0.363831	-1.126185	0.000000	0.000000	3.000000	54.000000	0.000000
21386.026062	-0.206612	0.568718	0.022509	66.071365	22.764309	71.915176	-4.849462	0.000000	1.217667	0.000000	0.000000	0.000000	-0.605698	-0.363831	-1.126185	0.000000	0.000000	3.000000	54.000000	0.000000
21386.029396	-0.208480	0.567427	0.018738	65.374405	21.821421	70.927391	-4.892156	0.000000	1.032866	0.000000	0.000000	0.000000	-0.560194	-0.387486	-1.131082	0.000000	0.000000	3.000000	54.000000	0.000000
21386.032729	-0.208480	0.567427	0.018738	65.374405	21.821421	70.927391	-4.892156	0.000000	1.032866	0.000000	0.000000	0.000000	-0.560194	-0.387486	-1.131082	0.000000	0.000000	3.000000	54.000000	0.000000
21386.036062	-0.208480	0.567427	0.018738	65.374405	21.821421	70.927391	-4.892156	0.000000	1.032866	0.000000	0.000000	0.000000	-0.560194	-0.387486	-1.131082	0.000000	0.000000	3.000000	54.000000	0.000000
21386.039396	-0.210188	0.566094	0.014994	64.672928	21.013105	70.003304	-4.927033	0.000000	0.851082	0.000000	0.000000	0.000000	-0.512358	-0.399770	-1.123423	0.000000	0.000000	3.000000	54.000000	0.000000
21386.042729	-0.210188	0.566094	0.014994	64.672928	21.013105	70.003304	-4.927033	0.000000	0.851082	0.000000	0.000000	0.000000	-0.512358	-0.399770	-1.123423	0.000000	0.000000	3.000000	54.000000	0.000000
21386.046062	-0.210188	0.566094	0.014994	64.672928	21.013105	70.003304	-4.927033	0.000000	0.851082	0.000000	0.000000	0.000000	-0.512358	-0.399770	-1.123423	0.000000	0.000000	3.000000	54.000000	0.000000
21386.049396	-0.211653	0.564720	0.011383	63.944778	20.351107	69.119606	-4.954342	0.000000	0.674160	0.000000	0.000000	0.000000	-0.439580	-0.412276	-1.083095	0.000000	0.000000	3.000000	54.000000	0.000000
21386.052729	-0.211653	0.564720	0.011383	63.944778	20.351107	69.119606	-4.954342	0.000000	0.674160	0.000000	0.000000	0.000000	-0.439580	-0.412276	-1.083095	0.000000	0.000000	3.000000	54.000000	0.000000
21386.056062	-0.211653	0.564720	0.011383	63.944778	20.351107	69.119606	-4.954342	0.000000	0.674160	0.000000	0.000000	0.000000	-0.439580	-0.412276	-1.083095	0.000000	0.000000	3.000000	54.000000	0.000000
21386.059396	-0.212899	0.563361	0.007889	63.188587	19.792036	68.506699	-4.974214	0.000000	0.507140	0.000000	0.000000	0.000000	-0.373710	-0.407761	-1.048349	0.000000	0.000000	3.000000	54.000000	0.000000
21386.062729	-0.212899	0.563361	0.007889	63.188587	19.792036	68.506699	-4.974214	0.000000	0.507140	0.000000	0.000000	0.000000	-0.373710	-0.407761	-1.048349	0.000000	0.000000	3.000000	54.000000	0.000000
21386.066062	-0.212899	0.563361	0.007889	63.188587	19.792036	68.506699	-4.974214	0.000000	0.507140	0.000000	0.000000	0.000000	-0.373710	-0.407761	-1.048349	0.000000	0.000000	3.000000	54.000000	0.000000
21386.069396	-0.214005	0.562007	0.004503	62.401081	19.254208	68.209816	-4.987838	0.000000	0.348531	0.000000	0.000000	0.000000	-0.331987	-0.406176	-1.015885	0.000000	0.000000	3.000000	54.000000	0.000000
21386.072729	-0.214005	0.562007	0.004503	62.401081	19.254208	68.209816	-4.987838	0.000000	0.348531	0.000000	0.000000	0.000000	-0.331987	-0.406176	-1.015885	0.000000	0.000000	3.000000	54.000000	0.000000
21386.076062	-0.214005	0.562007	0.004503	62.401081	19.254208	68.209816	-4.987838	0.000000	0.348531	0.000000	0.000000	0.000000	-0.331987	-0.406176	-1.015885	0.000000	0.000000	3.000000	54.000000	0.000000
21386.079396	-0.214897	0.560730	0.001340	61.621334	18.651978	67.876389	-4.996105	0.000000	0.197322	0.000000	0.000000	0.000000	-0.267600	-0.383057	-0.948882	0.000000	0.000000	3.000000	54.000000	0.000000
21386.082729	-0.214897	0.560730	0.001340	61.621334	18.651978	67.876389	-4.996105	0.000000	0.197322	0.000000	0.000000	0.000000	-0.267600	-0.383057	-0.948882	0.000000	0.000000	3.000000	54.000000	0.000000
21386.086062	-0.214897	0.560730	0.001340	61.621334	18.651978	67.876389	-4.996105	0.000000	0.197322	0.000000	0.000000	0.000000	-0.267600	-0.383057	-0.948882	0.000000	0.000000	3.000000	54.000000	0.000000
21386.089396	-0.215604	0.559583	-0.001550	60.890713	17.919874	67.235512	-4.999660	0.000000	0.058296	0.000000	0.000000	0.000000	-0.212041	-0.344112	-0.867010	0.000000	0.000000	3.000000	54.000000	0.000000
21386.092729	-0.215604	0.559583	-0.001550	60.890713	17.919874	67.235512	-4.999660	0.000000	0.058296	0.000000	0.000000	0.000000	-0.212041	-0.344112	-0.867010	0.000000	0.000000	3.000000	54.000000	0.000000
21386.096062	-0.215604	0.559583	-0.001550	60.890713	17.919874	67.235512	-4.999660	0.000000	0.058296	0.000000	0.000000	0.000000	-0.212041	-0.344112	-0.867010	0.000000	0.000000	3.000000	54.000000	0.000000
21386.099396	-0.216181	0.558643	-0.004065	60.212784	17.053186	66.401047	-4.999551	0.000000	-0.067047	0.000000	0.000000	0.000000	-0.172938	-0.281802	-0.754501	0.000000	0.000000	3.000000	54.000000	0.000000
21386.102729	-0.216181	0.558643	-0.004065	60.212784	17.053186	66.401047	-4.999551	0.000000	-0.067047	0.000000	0.000000	0.000000	-0.172938	-0.281802	-0.754501	0.000000	0.000000	3.000000	54.000000	0.000000
21386.106062	-0.216181	0.558643	-0.004065	60.212784	17.053186	66.401047	-4.999551	0.000000	-0.067047	0.000000	0.000000	0.000000	-0.172938	-0.281802	-0.754501	0.000000	0.000000	3.000000	54.000000	0.000000
21386.109396	-0.216521	0.557911	-0.006219	59.625210	16.059620	65.553276	-4.996942	0.000000	-0.174850	0.000000	0.000000	0.000000	-0.102185	-0.219790	-0.646168	0.000000	0.000000	3.000000	54.000000	0.000000
21386.112729	-0.216521	0.557911	-0.006219	59.625210	16.059620	65.553276	-4.996942	0.000000	-0.174850	0.000000	0.000000	0.000000	-0.102185	-0.219790	-0.646168	0.000000	0.000000	3.000000	54.000000	0.000000
21386.116062	-0.216521	0.557911	-0.006219	59.625210	16.059620	65.553276	-4.996942	0.000000	-0.174850	0.000000	0.000000	0.000000	-0.102185	-0.219790	-0.646168	0.000000	0.000000	3.000000	54.000000	0.000000
21386.119396	-0.216700	0.557390	-0.007926	59.171772	14.952049	64.567062	-4.992893	0.000000	-0.266492	0.000000	0.000000	0.000000	-0.053560	-0.156273	-0.512103	0.000000	0.000000	3.000000	54.000000	0.000000
21386.122729	-0.216700	0.557390	-0.007926	59.171772	14.952049	64.567062	-4.992893	0.000000	-0.266492	0.000000	0.000000	0.000000	-0.053560	-0.156273	-0.512103	0.000000	0.000000	3.000000	54.000000	0.000000
21386.126062	-0.216700	0.557390	-0.007926	59.171772	14.952049	64.567062	-4.992893	0.000000	-0.266492	0.000000	0.000000	0.000000	-0.053560	-0.156273	-0.512103	0.000000	0.000000	3.000000	54.000000	0.000000
21386.129396	-0.216749	0.557124	-0.009184	58.925293	13.802130	63.547165	-4.988507	0.000000	-0.338819	0.000000	0.000000	0.000000	-0.014686	-0.079713	-0.377414	0.000000	0.000000	3.000000	54.000000	0.000000
21386.132729	-0.216749	0.557124	-0.009184	58.925293	13.802130	63.547165	-4.988507	0.000000	-0.338819	0.000000	0.000000	0.000000	-0.014686	-0.079713	-0.377414	0.000000	0.000000	3.000000	54.000000	0.000000
21386.136062	-0.216749	0.557124	-0.009184	58.925293	13.802130	63.547165	-4.988507	0.000000	-0.338819	0.000000	0.000000	0.000000	-0.014686	-0.079713	-0.377414	0.000000	0.000000	3.000000	54.000000	0.000000
21386.139396	-0.216754	0.557121	-0.009987	58.846901	12.644387	62.535950	-4.984600	0.000000	-0.392124	0.000000	0.000000	0.000000	-0.001474	-0.000986	-0.240714	0.000000	0.000000	3.000000	54.000000	0.000000
21386.142729	-0.216754	0.557121	-0.009987	58.846901	12.644387	62.535950	-4.984600	0.000000	-0.392124	0.000000	0.000000	0.000000	-0.001474	-0.000986	-0.240714	0.000000	0.000000	3.000000	54.000000	0.000000
21386.146062	-0.216754	0.557121	-0.009987	58.846901	12.644387	62.535950	-4.984600	0.000000	-0.392124	0.000000	0.000000	0.000000	-0.001474	-0.000986	-0.240714	0.000000	0.000000	3.000000	54.000000	0.000000
21386.149396	-0.216698	0.557352	-0.010318	58.821667	11.548783	61.367073	-4.981809	0.000000	-0.426125	0.000000	0.000000	0.000000	0.016723	0.069486	-0.099362	0.000000	0.000000	3.000000	54.000000	0.000000
21386.152729	-0.216698	0.557352	-0.010318	58.821667	11.548783	61.367073	-4.981809	0.000000	-0.426125	0.000000	0.000000	0.000000	0.016723	0.069486	-0.099362	0.000000	0.000000	3.000000	54.000000	0.000000
21386.156062	-0.216698	0.557352	-0.010318	58.821667	11.548783	61.367073	-4.981809	0.000000	-0.426125	0.000000	0.000000	0.000000	0.016723	0.069486	-0.099362	0.000000	0.000000	3.000000	54.000000	0.000000
21386.159396	-0.216681	0.557802	-0.010245	58.844090	10.524752	60.068783	-4.980571	0.000000	-0.440359	0.000000	0.000000	0.000000	0.005181	0.134819	0.021736	0.000000	0.000000	3.000000	54.000000	0.000000
21386.162729	-0.216681	0.557802	-0.010245	58.844090	10.524752	60.068783	-4.980571	0.000000	-0.440359	0.000000	0.000000	0.000000	0.005181	0.134819	0.021736	0.000000	0.000000	3.000000	54.000000	0.000000
21386.166062	-0.216681	0.557802	-0.010245	58.844090	10.524752	60.068783	-4.980571	0.000000	-0.440359	0.000000	0.000000	0.000000	0.005181	0.134819	0.021736	0.000000	0.000000	3.000000	54.000000	0.000000
21386.169396	-0.216698	0.558364	-0.009886	58.991558	9.669365	58.623024	-4.980835	0.000000	-0.437354	0.000000	0.000000	0.000000	-0.005145	0.168560	0.107965	0.000000	0.000000	3.000000	54.000000	0.000000
21386.172729	-0.216698	0.558364	-0.009886	58.991558	9.669365	58.623024	-4.980835	0.000000	-0.437354	0.000000	0.000000	0.000000	-0.005145	0.168560	0.107965	0.000000	0.000000	3.000000	54.000000	0.000000
21386.176062	-0.216698	0.558364	-0.009886	58.991558	9.669365	58.623024	-4.980835	0.000000	-0.437354	0.000000	0.000000	0.000000	-0.005145	0.168560	0.107965	0.000000	0.000000	3.000000	54.000000	0.000000
21386.179396	-0.216647	0.559050	-0.009286	59.352875	9.426039	57.398273	-4.982156	0.000000	-0.422041	0.000000	0.000000	0.000000	0.015239	0.205730	0.179819	0.000000	0.000000	3.000000	54.000000	0.000000
21386.182729	-0.216647	0.559050	-0.009286	59.352875	9.426039	57.398273	-4.982156	0.000000	-0.422041	0.000000	0.000000	0.000000	0.015239	0.205730	0.179819	0.000000	0.000000	3.000000	54.000000	0.000000
21386.186062	-0.216647	0.559050	-0.009286	59.352875	9.426039	57.398273	-4.982156	0.000000	-0.422041	0.000000	0.000000	0.000000	0.015239	0.205730	0.179819	0.000000	0.000000	3.000000	54.000000	0.000000
21386.189396	-0.216388	0.559851	-0.008355	59.895260	9.805389	56.514904	-4.984231	0.000000	-0.396789	0.000000	0.000000	0.000000	0.077732	0.240312	0.279308	0.000000	0.000000	3.000000	54.000000	0.000000
21386.192729	-0.216388	0.559851	-0.008355	59.895260	9.805389	56.514904	-4.984231	0.000000	-0.396789	0.000000	0.000000	0.000000	0.077732	0.240312	0.279308	0.000000	0.000000	3.000000	54.000000	0.000000
21386.196062	-0.216388	0.559851	-0.008355	59.895260	9.805389	56.514904	-4.984231	0.000000	-0.396789	0.000000	0.000000	0.000000	0.077732	0.240312	0.279308	0.000000	0.000000	3.000000	54.000000	0.000000
21386.199396	-0.215858	0.560813	-0.007052	60.535488	10.537625	56.131653	-4.987166	0.000000	-0.358013	0.000000	0.000000	0.000000	0.158823	0.288761	0.390888	0.000000	0.000000	3.000000	54.000000	0.000000
21386.202729	-0.215858	0.560813	-0.007052	60.535488	10.537625	56.131653	-4.987166	0.000000	-0.358013	0.000000	0.000000	0.000000	0.158823	0.288761	0.390888	0.000000	0.000000	3.000000	54.000000	0.000000
21386.206062	-0.215858	0.560813	-0.007052	60.535488	10.537625	56.131653	-4.987166	0.000000	-0.358013	0.000000	0.000000	0.000000	0.158823	0.288761	0.390888	0.000000	0.000000	3.000000	54.000000	0.000000
21386.209396	-0.215191	0.561875	-0.005477	61.221676	11.394235	56.773594	-4.990763	0.000000	-0.303781	0.000000	0.000000	0.000000	0.200153	0.318708	0.472500	0.000000	0.000000	3.000000	54.000000	0.000000
21386.212729	-0.215191	0.561875	-0.005477	61.221676	11.394235	56.773594	-4.990763	0.000000	-0.303781	0.000000	0.000000	0.000000	0.200153	0.318708	0.472500	0.000000	0.000000	3.000000	54.000000	0.000000
21386.216062	-0.215191	0.561875	-0.005477	61.221676	11.394235	56.773594	-4.990763	0.000000	-0.303781	0.000000	0.000000	0.000000	0.200153	0.318708	0.472500	0.000000	0.000000	3.000000	54.000000	0.000000
21386.219396	-0.214415	0.562948	-0.003673	61.969597	12.180655	57.751175	-4.994358	0.000000	-0.237473	0.000000	0.000000	0.000000	0.232766	0.321797	0.541280	0.000000	0.000000	3.000000	54.000000	0.000000
21386.222729	-0.214415	0.562948	-0.003673	61.969597	12.180655	57.751175	-4.994358	0.000000	-0.237473	0.000000	0.000000	0.000000	0.232766	0.321797	0.541280	0.000000	0.000000	3.000000	54.000000	0.000000
21386.226062	-0.214415	0.562948	-0.003673	61.969597	12.180655	57.751175	-4.994358	0.000000	-0.237473	0.000000	0.000000	0.000000	0.232766	0.321797	0.541280	0.000000	0.000000	3.000000	54.000000	0.000000
21386.229396	-0.213440	0.564024	-0.001714	62.783756	12.777894	58.414768	-4.997426	0.000000	-0.160424	0.000000	0.000000	0.000000	0.292671	0.322672	0.587645	0.000000	0.000000	3.000000	54.000000	0.000000
21386.232729	-0.213440	0.564024	-0.001714	62.783756	12.777894	58.414768	-4.997426	0.000000	-0.160424	0.000000	0.000000	0.000000	0.292671	0.322672	0.587645	0.000000	0.000000	3.000000	54.000000	0.000000
21386.236062	-0.213440	0.564024	-0.001714	62.783756	12.777894	58.414768	-4.997426	0.000000	-0.160424	0.000000	0.000000	0.000000	0.292671	0.322672	0.587645	0.000000	0.000000	3.000000	54.000000	0.000000
21386.239396	-0.212326	0.565102	0.000368	63.664967	13.175749	58.562309	-4.999429	0.000000	-0.075541	0.000000	0.000000	0.000000	0.334068	0.323586	0.624521	0.000000	0.000000	3.000000	54.000000	0.000000
21386.242729	-0.212326	0.565102	0.000368	63.664967	13.175749	58.562309	-4.999429	0.000000	-0.075541	0.000000	0.000000	0.000000	0.334068	0.323586	0.624521	0.000000	0.000000	3.000000	54.000000	0.000000
21386.246062	-0.212326	0.565102	0.000368	63.664967	13.175749	58.562309	-4.999429	0.000000	-0.075541	0.000000	0.000000	0.000000	0.334068	0.323586	0.624521	0.000000	0.000000	3.000000	54.000000	0.000000
21386.249396	-0.211067	0.566185	0.002504	64.580353	13.345710	58.574345	-4.999973	0.000000	0.016366	0.000000	0.000000	0.000000	0.377672	0.324761	0.640778	0.000000	0.000000	3.000000	54.000000	0.000000
21386.252729	-0.211067	0.566185	0.002504	64.580353	13.345710	58.574345	-4.999973	0.000000	0.016366	0.000000	0.000000	0.000000	0.377672	0.324761	0.640778	0.000000	0.000000	3.000000	54.000000	0.000000
21386.256062	-0.211067	0.566185	0.002504	64.580353	13.345710	58.574345	-4.999973	0.000000	0.016366	0.000000	0.000000	0.000000	0.377672	0.324761	0.640778	0.000000	0.000000	3.000000	54.000000	0.000000
21386.259396	-0.209564	0.567281	0.004711	65.500214	13.298147	58.547180	-4.998731	0.000000	0.112678	0.000000	0.000000	0.000000	0.450998	0.328765	0.662307	0.000000	0.000000	3.000000	54.000000	0.000000
21386.262729	-0.209564	0.567281	0.004711	65.500214	13.298147	58.547180	-4.998731	0.000000	0.112678	0.000000	0.000000	0.000000	0.450998	0.328765	0.662307	0.000000	0.000000	3.000000	54.000000	0.000000
21386.266062	-0.209564	0.567281	0.004711	65.500214	13.298147	58.547180	-4.998731	0.000000	0.112678	0.000000	0.000000	0.000000	0.450998	0.328765	0.662307	0.000000	0.000000	3.000000	54.000000	0.000000
21386.269396	-0.207911	0.568380	0.006970	66.410889	12.994478	58.404484	-4.995384	0.000000	0.214803	0.000000	0.000000	0.000000	0.495888	0.329935	0.677603	0.000000	0.000000	3.000000	54.000000	0.000000
21386.272729	-0.207911	0.568380	0.006970	66.410889	12.994478	58.404484	-4.995384	0.000000	0.214803	0.000000	0.000000	0.000000	0.495888	0.329935	0.677603	0.000000	0.000000	3.000000	54.000000	0.000000
21386.276062	-0.207911	0.568380	0.006970	66.410889	12.994478	58.404484	-4.995384	0.000000	0.214803	0.000000	0.000000	0.000000	0.495888	0.329935	0.677603	0.000000	0.000000	3.000000	54.000000	0.000000
21386.279396	-0.206084	0.569484	0.009288	67.291786	12.428919	57.865540	-4.989602	0.000000	0.322278	0.000000	0.000000	0.000000	0.547976	0.331133	0.695365	0.000000	0.000000	3.000000	54.000000	0.000000
21386.282729	-0.206084	0.569484	0.009288	67.291786	12.428919	57.865540	-4.989602	0.000000	0.322278	0.000000	0.000000	0.000000	0.547976	0.331133	0.695365	0.000000	0.000000	3.000000	54.000000	0.000000
21386.286062	-0.206084	0.569484	0.009288	67.291786	12.428919	57.865540	-4.989602	0.000000	0.322278	0.000000	0.000000	0.000000	0.547976	0.331133	0.695365	0.000000	0.000000	3.000000	54.000000	0.000000
21386.289396	-0.204226	0.570629	0.011568	68.140961	11.569494	56.745613	-4.980946	0.000000	0.436089	0.000000	0.000000	0.000000	0.557512	0.343530	0.684126	0.000000	0.000000	3.000000	54.000000	0.000000
21386.292729	-0.204226	0.570629	0.011568	68.140961	11.569494	56.745613	-4.980946	0.000000	0.436089	0.000000	0.000000	0.000000	0.557512	0.343530	0.684126	0.000000	0.000000	3.000000	54.000000	0.000000
21386.296062	-0.204226	0.570629	0.011568	68.140961	11.569494	56.745613	-4.980946	0.000000	0.436089	0.000000	0.000000	0.000000	0.557512	0.343530	0.684126	0.000000	0.000000	3.000000	54.000000	0.000000
21386.299396	-0.202287	0.571769	0.013820	68.917923	10.452488	55.302456	-4.969483	0.000000	0.551574	0.000000	0.000000	0.000000	0.581585	0.342034	0.675585	0.000000	0.000000	3.000000	54.000000	0.000000
21386.302729	-0.202287	0.571769	0.013820	68.917923	10.452488	55.302456	-4.969483	0.000000	0.551574	0.000000	0.000000	0.000000	0.581585	0.342034	0.675585	0.000000	0.000000	3.000000	54.000000	0.000000
21386.306062	-0.202287	0.571769	0.013820	68.917923	10.452488	55.302456	-4.969483	0.000000	0.551574	0.000000	0.000000	0.000000	0.581585	0.342034	0.675585	0.000000	0.000000	3.000000	54.000000	0.000000
21386.309396	-0.200343	0.572896	0.015968	69.576286	9.195642	53.908783	-4.954978	0.000000	0.669475	0.000000	0.000000	0.000000	0.583330	0.337864	0.644396	0.000000	0.000000	3.000000	54.000000	0.000000
21386.312729	-0.200343	0.572896	0.015968	69.576286	9.195642	53.908783	-4.954978	0.000000	0.669475	0.000000	0.000000	0.000000	0.583330	0.337864	0.644396	0.000000	0.000000	3.000000	54.000000	0.000000
21386.316062	-0.200343	0.572896	0.015968	69.576286	9.195642	53.908783	-4.954978	0.000000	0.669475	0.000000	0.000000	0.000000	0.583330	0.337864	0.644396	0.000000	0.000000	3.000000	54.000000	0.000000
21386.319396	-0.198433	0.574017	0.018040	70.084373	7.909054	52.602596	-4.937867	0.000000	0.785794	0.000000	0.000000	0.000000	0.573119	0.336250	0.621480	0.000000	0.000000	3.000000	54.000000	0.000000
21386.322729	-0.198433	0.574017	0.018040	70.084373	7.909054	52.602596	-4.937867	0.000000	0.785794	0.000000	0.000000	0.000000	0.573119	0.336250	0.621480	0.000000	0.000000	3.000000	54.000000	0.000000
21386.326062	-0.198433	0.574017	0.018040	70.084373	7.909054	52.602596	-4.937867	0.000000	0.785794	0.000000	0.000000	0.000000	0.573119	0.336250	0.621480	0.000000	0.000000	3.000000	54.000000	0.000000
21386.329396	-0.196398	0.575132	0.020034	70.420464	6.823349	51.444912	-4.918087	0.000000	0.901341	0.000000	0.000000	0.000000	0.610375	0.334762	0.598126	0.000000	0.000000	3.000000	54.000000	0.000000
21386.332729	-0.196398	0.575132	0.020034	70.420464	6.823349	51.444912	-4.918087	0.000000	0.901341	0.000000	0.000000	0.000000	0.610375	0.334762	0.598126	0.000000	0.000000	3.000000	54.000000	0.000000
21386.336062	-0.196398	0.575132	0.020034	70.420464	6.823349	51.444912	-4.918087	0.000000	0.901341	0.000000	0.000000	0.000000	0.610375	0.334762	0.598126	0.000000	0.000000	3.000000	54.000000	0.000000
21386.339396	-0.194284	0.576168	0.021926	70.619499	6.020694	50.757343	-4.819900	0.000000	1.001678	0.000000	0.000000	0.000000	0.634143	0.310606	0.567866	0.000000	0.000000	3.000000	54.000000	0.000000
21386.342729	-0.194284	0.576168	0.021926	70.619499	6.020694	50.757343	-4.819900	0.000000	1.001678	0.000000	0.000000	0.000000	0.634143	0.310606	0.567866	0.000000	0.000000	3.000000	54.000000	0.000000
21386.346062	-0.194284	0.576168	0.021926	70.619499	6.020694	50.757343	-4.819900	0.000000	1.001678	0.000000	0.000000	0.000000	0.634143	0.310606	0.567866	0.000000	0.000000	3.000000	54.000000	0.000000
21386.349396	-0.192138	0.577122	0.023633	70.747711	5.328928	50.267265	-4.714209	0.000000	1.096323	0.000000	0.000000	0.000000	0.643851	0.286365	0.511864	0.000000	0.000000	3.000000	54.000000	0.000000
21386.352729	-0.192138	0.577122	0.023633	70.747711	5.328928	50.267265	-4.714209	0.000000	1.096323	0.000000	0.000000	0.000000	0.643851	0.286365	0.511864	0.000000	0.000000	3.000000	54.000000	0.000000
21386.356062	-0.192138	0.577122	0.023633	70.747711	5.328928	50.267265	-4.714209	0.000000	1.096323	0.000000	0.000000	0.000000	0.643851	0.286365	0.511864	0.000000	0.000000	3.000000	54.000000	0.000000
21386.359396	-0.189997	0.577957	0.025238	70.883957	4.605357	49.661427	-4.606901	0.000000	1.181633	0.000000	0.000000	0.000000	0.642412	0.250355	0.481746	0.000000	0.000000	3.000000	54.000000	0.000000
21386.362729	-0.189997	0.577957	0.025238	70.883957	4.605357	49.661427	-4.606901	0.000000	1.181633	0.000000	0.000000	0.000000	0.642412	0.250355	0.481746	0.000000	0.000000	3.000000	54.000000	0.000000
21386.366062	-0.189997	0.577957	0.025238	70.883957	4.605357	49.661427	-4.606901	0.000000	1.181633	0.000000	0.000000	0.000000	0.642412	0.250355	0.481746	0.000000	0.000000	3.000000	54.000000	0.000000
21386.369396	-0.187816	0.578671	0.026695	71.075409	3.709215	48.757500	-4.499832	0.000000	1.261924	0.000000	0.000000	0.000000	0.654104	0.214267	0.437055	0.000000	0.000000	3.000000	54.000000	0.000000
21386.372729	-0.187816	0.578671	0.026695	71.075409	3.709215	48.757500	-4.499832	0.000000	1.261924	0.000000	0.000000	0.000000	0.654104	0.214267	0.437055	0.000000	0.000000	3.000000	54.000000	0.000000
21386.376062	-0.187816	0.578671	0.026695	71.075409	3.709215	48.757500	-4.499832	0.000000	1.261924	0.000000	0.000000	0.000000	0.654104	0.214267	0.437055	0.000000	0.000000	3.000000	54.000000	0.000000
21386.379396	-0.185699	0.579254	0.028057	71.316727	2.560191	47.404110	-4.390815	0.000000	1.334767	0.000000	0.000000	0.000000	0.635140	0.174989	0.408500	0.000000	0.000000	3.000000	54.000000	0.000000
21386.382729	-0.185699	0.579254	0.028057	71.316727	2.560191	47.404110	-4.390815	0.000000	1.334767	0.000000	0.000000	0.000000	0.635140	0.174989	0.408500	0.000000	0.000000	3.000000	54.000000	0.000000
21386.386062	-0.185699	0.579254	0.028057	71.316727	2.560191	47.404110	-4.390815	0.000000	1.334767	0.000000	0.000000	0.000000	0.635140	0.174989	0.408500	0.000000	0.000000	3.000000	54.000000	0.000000
21386.389396	-0.183575	0.579735	0.029345	71.575127	1.180392	45.905796	-4.284958	0.000000	1.402850	0.000000	0.000000	0.000000	0.637159	0.144105	0.386334	0.000000	0.000000	3.000000	54.000000	0.000000
21386.392729	-0.183575	0.579735	0.029345	71.575127	1.180392	45.905796	-4.284958	0.000000	1.402850	0.000000	0.000000	0.000000	0.637159	0.144105	0.386334	0.000000	0.000000	3.000000	54.000000	0.000000
21386.396062	-0.183575	0.579735	0.029345	71.575127	1.180392	45.905796	-4.284958	0.000000	1.402850	0.000000	0.000000	0.000000	0.637159	0.144105	0.386334	0.000000	0.000000	3.000000	54.000000	0.000000
21386.399396	-0.181538	0.580112	0.030525	71.819244	-0.297203	44.503105	-4.178765	0.000000	1.467239	0.000000	0.000000	0.000000	0.611046	0.113103	0.353930	0.000000	0.000000	3.000000	54.000000	0.000000
21386.402729	-0.181538	0.580112	0.030525	71.819244	-0.297203	44.503105	-4.178765	0.000000	1.467239	0.000000	0.000000	0.000000	0.611046	0.113103	0.353930	0.000000	0.000000	3.000000	54.000000	0.000000
21386.406062	-0.181538	0.580112	0.030525	71.819244	-0.297203	44.503105	-4.178765	0.000000	1.467239	0.000000	0.000000	0.000000	0.611046	0.113103	0.353930	0.000000	0.000000	3.000000	54.000000	0.000000
21386.409396	-0.179498	0.580385	0.031632	72.033020	-1.715394	43.166592	-4.076924	0.000000	1.526227	0.000000	0.000000	0.000000	0.612253	0.082017	0.332182	0.000000	0.000000	3.000000	54.000000	0.000000
21386.412729	-0.179498	0.580385	0.031632	72.033020	-1.715394	43.166592	-4.076924	0.000000	1.526227	0.000000	0.000000	0.000000	0.612253	0.082017	0.332182	0.000000	0.000000	3.000000	54.000000	0.000000
21386.416062	-0.179498	0.580385	0.031632	72.033020	-1.715394	43.166592	-4.076924	0.000000	1.526227	0.000000	0.000000	0.000000	0.612253	0.082017	0.332182	0.000000	0.000000	3.000000	54.000000	0.000000
21386.419396	-0.177457	0.580602	0.032676	72.212776	-2.985936	41.727745	-3.974881	0.000000	1.581591	0.000000	0.000000	0.000000	0.612179	0.065070	0.313206	0.000000	0.000000	3.000000	54.000000	0.000000
21386.422729	-0.177457	0.580602	0.032676	72.212776	-2.985936	41.727745	-3.974881	0.000000	1.581591	0.000000	0.000000	0.000000	0.612179	0.065070	0.313206	0.000000	0.000000	3.000000	54.000000	0.000000
21386.426062	-0.177457	0.580602	0.032676	72.212776	-2.985936	41.727745	-3.974881	0.000000	1.581591	0.000000	0.000000	0.000000	0.612179	0.065070	0.313206	0.000000	0.000000	3.000000	54.000000	0.000000
21386.429396	-0.175542	0.580781	0.033563	72.361221	-3.924497	40.569031	-3.872852	0.000000	1.633792	0.000000	0.000000	0.000000	0.574586	0.053833	0.266244	0.000000	0.000000	3.000000	54.000000	0.000000
21386.432729	-0.175542	0.580781	0.033563	72.361221	-3.924497	40.569031	-3.872852	0.000000	1.633792	0.000000	0.000000	0.000000	0.574586	0.053833	0.266244	0.000000	0.000000	3.000000	54.000000	0.000000
21386.436062	-0.175542	0.580781	0.033563	72.361221	-3.924497	40.569031	-3.872852	0.000000	1.633792	0.000000	0.000000	0.000000	0.574586	0.053833	0.266244	0.000000	0.000000	3.000000	54.000000	0.000000
21386.439396	-0.173616	0.580895	0.034352	72.490112	-4.404725	40.123569	-3.777087	0.000000	1.678166	0.000000	0.000000	0.000000	0.577701	0.034031	0.236514	0.000000	0.000000	3.000000	54.000000	0.000000
21386.442729	-0.173616	0.580895	0.034352	72.490112	-4.404725	40.123569	-3.777087	0.000000	1.678166	0.000000	0.000000	0.000000	0.577701	0.034031	0.236514	0.000000	0.000000	3.000000	54.000000	0.000000
21386.446062	-0.173616	0.580895	0.034352	72.490112	-4.404725	40.123569	-3.777087	0.000000	1.678166	0.000000	0.000000	0.000000	0.577701	0.034031	0.236514	0.000000	0.000000	3.000000	54.000000	0.000000
21386.449396	-0.171744	0.580999	0.035071	72.586700	-4.524091	40.069878	-3.680803	0.000000	1.717585	0.000000	0.000000	0.000000	0.561610	0.031259	0.215744	0.000000	0.000000	3.000000	54.000000	0.000000
21386.452729	-0.171744	0.580999	0.035071	72.586700	-4.524091	40.069878	-3.680803	0.000000	1.717585	0.000000	0.000000	0.000000	0.561610	0.031259	0.215744	0.000000	0.000000	3.000000	54.000000	0.000000
21386.456062	-0.171744	0.580999	0.035071	72.586700	-4.524091	40.069878	-3.680803	0.000000	1.717585	0.000000	0.000000	0.000000	0.561610	0.031259	0.215744	0.000000	0.000000	3.000000	54.000000	0.000000
21386.459396	-0.169914	0.581132	0.035760	72.666542	-4.441015	40.121391	-3.587202	0.000000	1.753543	0.000000	0.000000	0.000000	0.549124	0.039791	0.206839	0.000000	0.000000	3.000000	54.000000	0.000000
21386.462729	-0.169914	0.581132	0.035760	72.666542	-4.441015	40.121391	-3.587202	0.000000	1.753543	0.000000	0.000000	0.000000	0.549124	0.039791	0.206839	0.000000	0.000000	3.000000	54.000000	0.000000
21386.466062	-0.169914	0.581132	0.035760	72.666542	-4.441015	40.121391	-3.587202	0.000000	1.753543	0.000000	0.000000	0.000000	0.549124	0.039791	0.206839	0.000000	0.000000	3.000000	54.000000	0.000000
21386.469396	-0.168158	0.581255	0.036441	72.748047	-4.361134	40.071980	-3.495681	0.000000	1.788016	0.000000	0.000000	0.000000	0.526634	0.036938	0.204157	0.000000	0.000000	3.000000	54.000000	0.000000
21386.472729	-0.168158	0.581255	0.036441	72.748047	-4.361134	40.071980	-3.495681	0.000000	1.788016	0.000000	0.000000	0.000000	0.526634	0.036938	0.204157	0.000000	0.000000	3.000000	54.000000	0.000000
21386.476062	-0.168158	0.581255	0.036441	72.748047	-4.361134	40.071980	-3.495681	0.000000	1.788016	0.000000	0.000000	0.000000	0.526634	0.036938	0.204157	0.000000	0.000000	3.000000	54.000000	0.000000
21386.479396	-0.166472	0.581397	0.037174	72.821144	-4.415537	39.887550	-3.407909	0.000000	1.822042	0.000000	0.000000	0.000000	0.505834	0.042567	0.219914	0.000000	0.000000	3.000000	54.000000	0.000000
21386.482729	-0.166472	0.581397	0.037174	72.821144	-4.415537	39.887550	-3.407909	0.000000	1.822042	0.000000	0.000000	0.000000	0.505834	0.042567	0.219914	0.000000	0.000000	3.000000	54.000000	0.000000
21386.486062	-0.166472	0.581397	0.037174	72.821144	-4.415537	39.887550	-3.407909	0.000000	1.822042	0.000000	0.000000	0.000000	0.505834	0.042567	0.219914	0.000000	0.000000	3.000000	54.000000	0.000000
21386.489396	-0.164907	0.581576	0.037960	72.901131	-4.641132	39.716892	-3.323603	0.000000	1.858694	0.000000	0.000000	0.000000	0.469556	0.053897	0.235815	0.000000	0.000000	3.000000	54.000000	0.000000
21386.492729	-0.164907	0.581576	0.037960	72.901131	-4.641132	39.716892	-3.323603	0.000000	1.858694	0.000000	0.000000	0.000000	0.469556	0.053897	0.235815	0.000000	0.000000	3.000000	54.000000	0.000000
21386.496062	-0.164907	0.581576	0.037960	72.901131	-4.641132	39.716892	-3.323603	0.000000	1.858694	0.000000	0.000000	0.000000	0.469556	0.053897	0.235815	0.000000	0.000000	3.000000	54.000000	0.000000
21386.499396	-0.163347	0.581765	0.038845	73.019409	-4.998378	39.564781	-3.245344	0.000000	1.897997	0.000000	0.000000	0.000000	0.468095	0.056692	0.265612	0.000000	0.000000	3.000000	54.000000	0.000000
21386.502729	-0.163347	0.581765	0.038845	73.019409	-4.998378	39.564781	-3.245344	0.000000	1.897997	0.000000	0.000000	0.000000	0.468095	0.056692	0.265612	0.000000	0.000000	3.000000	54.000000	0.000000
21386.506062	-0.163347	0.581765	0.038845	73.019409	-4.998378	39.564781	-3.245344	0.000000	1.897997	0.000000	0.000000	0.000000	0.468095	0.056692	0.265612	0.000000	0.000000	3.000000	54.000000	0.000000
21386.509396	-0.161736	0.581973	0.039823	73.208817	-5.392772	39.299061	-3.167328	0.000000	1.942265	0.000000	0.000000	0.000000	0.483280	0.062337	0.293428	0.000000	0.000000	3.000000	54.000000	0.000000
21386.512729	-0.161736	0.581973	0.039823	73.208817	-5.392772	39.299061	-3.167328	0.000000	1.942265	0.000000	0.000000	0.000000	0.483280	0.062337	0.293428	0.000000	0.000000	3.000000	54.000000	0.000000
21386.516062	-0.161736	0.581973	0.039823	73.208817	-5.392772	39.299061	-3.167328	0.000000	1.942265	0.000000	0.000000	0.000000	0.483280	0.062337	0.293428	0.000000	0.000000	3.000000	54.000000	0.000000
21386.519396	-0.160024	0.582228	0.040902	73.525009	-5.757900	38.668285	-3.086781	0.000000	1.991170	0.000000	0.000000	0.000000	0.513633	0.076595	0.323684	0.000000	0.000000	3.000000	54.000000	0.000000
21386.522729	-0.160024	0.582228	0.040902	73.525009	-5.757900	38.668285	-3.086781	0.000000	1.991170	0.000000	0.000000	0.000000	0.513633	0.076595	0.323684	0.000000	0.000000	3.000000	54.000000	0.000000
21386.526062	-0.160024	0.582228	0.040902	73.525009	-5.757900	38.668285	-3.086781	0.000000	1.991170	0.000000	0.000000	0.000000	0.513633	0.076595	0.323684	0.000000	0.000000	3.000000	54.000000	0.000000
21386.529396	-0.158305	0.582503	0.042057	73.941353	-6.134719	38.134941	-3.001175	0.000000	2.045117	0.000000	0.000000	0.000000	0.515404	0.082261	0.346531	0.000000	0.000000	3.000000	54.000000	0.000000
21386.532729	-0.158305	0.582503	0.042057	73.941353	-6.134719	38.134941	-3.001175	0.000000	2.045117	0.000000	0.000000	0.000000	0.515404	0.082261	0.346531	0.000000	0.000000	3.000000	54.000000	0.000000
21386.536062	-0.158305	0.582503	0.042057	73.941353	-6.134719	38.134941	-3.001175	0.000000	2.045117	0.000000	0.000000	0.000000	0.515404	0.082261	0.346531	0.000000	0.000000	3.000000	54.000000	0.000000
21386.539396	-0.156597	0.582806	0.043259	74.409142	-6.546352	37.922363	-2.915275	0.000000	2.102873	0.000000	0.000000	0.000000	0.512421	0.090882	0.360499	0.000000	0.000000	3.000000	54.000000	0.000000
21386.542729	-0.156597	0.582806	0.043259	74.409142	-6.546352	37.922363	-2.915275	0.000000	2.102873	0.000000	0.000000	0.000000	0.512421	0.090882	0.360499	0.000000	0.000000	3.000000	54.000000	0.000000
21386.546062	-0.156597	0.582806	0.043259	74.409142	-6.546352	37.922363	-2.915275	0.000000	2.102873	0.000000	0.000000	0.000000	0.512421	0.090882	0.360499	0.000000	0.000000	3.000000	54.000000	0.000000
21386.549396	-0.154853	0.583108	0.044529	74.880913	-7.035449	37.649883	-2.829871	0.000000	2.162956	0.000000	0.000000	0.000000	0.523304	0.090865	0.380853	0.000000	0.000000	3.000000	54.000000	0.000000
21386.552729	-0.154853	0.583108	0.044529	74.880913	-7.035449	37.649883	-2.829871	0.000000	2.162956	0.000000	0.000000	0.000000	0.523304	0.090865	0.380853	0.000000	0.000000	3.000000	54.000000	0.000000
21386.556062	-0.154853	0.583108	0.044529	74.880913	-7.035449	37.649883	-2.829871	0.000000	2.162956	0.000000	0.000000	0.000000	0.523304	0.090865	0.380853	0.000000	0.000000	3.000000	54.000000	0.000000
21386.559396	-0.153067	0.583469	0.045852	75.346878	-7.598874	37.384827	-2.742654	0.000000	2.226431	0.000000	0.000000	0.000000	0.535717	0.108097	0.397118	0.000000	0.000000	3.000000	54.000000	0.000000
21386.562729	-0.153067	0.583469	0.045852	75.346878	-7.598874	37.384827	-2.742654	0.000000	2.226431	0.000000	0.000000	0.000000	0.535717	0.108097	0.397118	0.000000	0.000000	3.000000	54.000000	0.000000
21386.566062	-0.153067	0.583469	0.045852	75.346878	-7.598874	37.384827	-2.742654	0.000000	2.226431	0.000000	0.000000	0.000000	0.535717	0.108097	0.397118	0.000000	0.000000	3.000000	54.000000	0.000000
21386.569396	-0.151225	0.583829	0.047183	75.807785	-8.242006	36.938206	-2.653368	0.000000	2.292618	0.000000	0.000000	0.000000	0.552580	0.108201	0.399312	0.000000	0.000000	3.000000	54.000000	0.000000
21386.572729	-0.151225	0.583829	0.047183	75.807785	-8.242006	36.938206	-2.653368	0.000000	2.292618	0.000000	0.000000	0.000000	0.552580	0.108201	0.399312	0.000000	0.000000	3.000000	54.000000	0.000000
21386.576062	-0.151225	0.583829	0.047183	75.807785	-8.242006	36.938206	-2.653368	0.000000	2.292618	0.000000	0.000000	0.000000	0.552580	0.108201	0.399312	0.000000	0.000000	3.000000	54.000000	0.000000
21386.579396	-0.149269	0.584248	0.048589	76.262253	-8.997706	36.430210	-2.561271	0.000000	2.359169	0.000000	0.000000	0.000000	0.587064	0.125502	0.421590	0.000000	0.000000	3.000000	54.000000	0.000000
21386.582729	-0.149269	0.584248	0.048589	76.262253	-8.997706	36.430210	-2.561271	0.000000	2.359169	0.000000	0.000000	0.000000	0.587064	0.125502	0.421590	0.000000	0.000000	3.000000	54.000000	0.000000
21386.586062	-0.149269	0.584248	0.048589	76.262253	-8.997706	36.430210	-2.561271	0.000000	2.359169	0.000000	0.000000	0.000000	0.587064	0.125502	0.421590	0.000000	0.000000	3.000000	54.000000	0.000000
21386.589396	-0.147219	0.584657	0.049969	76.710144	-9.960151	35.644726	-2.463427	0.000000	2.429435	0.000000	0.000000	0.000000	0.614872	0.122801	0.414094	0.000000	0.000000	3.000000	54.000000	0.000000
21386.592729	-0.147219	0.584657	0.049969	76.710144	-9.960151	35.644726	-2.463427	0.000000	2.429435	0.000000	0.000000	0.000000	0.614872	0.122801	0.414094	0.000000	0.000000	3.000000	54.000000	0.000000
21386.596062	-0.147219	0.584657	0.049969	76.710144	-9.960151	35.644726	-2.463427	0.000000	2.429435	0.000000	0.000000	0.000000	0.614872	0.122801	0.414094	0.000000	0.000000	3.000000	54.000000	0.000000
21386.599396	-0.145158	0.585096	0.051333	77.142059	-11.274579	34.602695	-2.360948	0.000000	2.498450	0.000000	0.000000	0.000000	0.618327	0.131626	0.409343	0.000000	0.000000	3.000000	54.000000	0.000000
21386.602729	-0.145158	0.585096	0.051333	77.142059	-11.274579	34.602695	-2.360948	0.000000	2.498450	0.000000	0.000000	0.000000	0.618327	0.131626	0.409343	0.000000	0.000000	3.000000	54.000000	0.000000
21386.606062	-0.145158	0.585096	0.051333	77.142059	-11.274579	34.602695	-2.360948	0.000000	2.498450	0.000000	0.000000	0.000000	0.618327	0.131626	0.409343	0.000000	0.000000	3.000000	54.000000	0.000000
21386.609396	-0.143140	0.585554	0.052691	77.540283	-13.062181	32.950356	-2.257894	0.000000	2.566674	0.000000	0.000000	0.000000	0.605362	0.137568	0.407118	0.000000	0.000000	3.000000	54.000000	0.000000
21386.612729	-0.143140	0.585554	0.052691	77.540283	-13.062181	32.950356	-2.257894	0.000000	2.566674	0.000000	0.000000	0.000000	0.605362	0.137568	0.407118	0.000000	0.000000	3.000000	54.000000	0.000000
21386.616062	-0.143140	0.585554	0.052691	77.540283	-13.062181	32.950356	-2.257894	0.000000	2.566674	0.000000	0.000000	0.000000	0.605362	0.137568	0.407118	0.000000	0.000000	3.000000	54.000000	0.000000
21386.619396	-0.141151	0.586004	0.053988	77.885254	-15.328056	30.632256	-2.157000	0.000000	2.634527	0.000000	0.000000	0.000000	0.596723	0.134901	0.389158	0.000000	0.000000	3.000000	54.000000	0.000000
21386.622729	-0.141151	0.586004	0.053988	77.885254	-15.328056	30.632256	-2.157000	0.000000	2.634527	0.000000	0.000000	0.000000	0.596723	0.134901	0.389158	0.000000	0.000000	3.000000	54.000000	0.000000
21386.626062	-0.141151	0.586004	0.053988	77.885254	-15.328056	30.632256	-2.157000	0.000000	2.634527	0.000000	0.000000	0.000000	0.596723	0.134901	0.389158	0.000000	0.000000	3.000000	54.000000	0.000000
21386.629396	-0.139192	0.586445	0.055226	78.159279	-17.836012	27.945032	-2.057546	0.000000	2.699387	0.000000	0.000000	0.000000	0.587800	0.132242	0.371342	0.000000	0.000000	3.000000	54.000000	0.000000
21386.632729	-0.139192	0.586445	0.055226	78.159279	-17.836012	27.945032	-2.057546	0.000000	2.699387	0.000000	0.000000	0.000000	0.587800	0.132242	0.371342	0.000000	0.000000	3.000000	54.000000	0.000000
21386.636062	-0.139192	0.586445	0.055226	78.159279	-17.836012	27.945032	-2.057546	0.000000	2.699387	0.000000	0.000000	0.000000	0.587800	0.132242	0.371342	0.000000	0.000000	3.000000	54.000000	0.000000
21386.639396	-0.137271	0.586915	0.056435	78.358368	-20.337790	25.213398	-1.959579	0.000000	2.761277	0.000000	0.000000	0.000000	0.576153	0.141092	0.362888	0.000000	0.000000	3.000000	54.000000	0.000000
21386.642729	-0.137271	0.586915	0.056435	78.358368	-20.337790	25.213398	-1.959579	0.000000	2.761277	0.000000	0.000000	0.000000	0.576153	0.141092	0.362888	0.000000	0.000000	3.000000	54.000000	0.000000
21386.646062	-0.137271	0.586915	0.056435	78.358368	-20.337790	25.213398	-1.959579	0.000000	2.761277	0.000000	0.000000	0.000000	0.576153	0.141092	0.362888	0.000000	0.000000	3.000000	54.000000	0.000000
21386.649396	-0.135395	0.587396	0.057535	78.496567	-22.584536	22.745636	-1.863554	0.000000	2.821758	0.000000	0.000000	0.000000	0.562968	0.144332	0.330083	0.000000	0.000000	3.000000	54.000000	0.000000
21386.652729	-0.135395	0.587396	0.057535	78.496567	-22.584536	22.745636	-1.863554	0.000000	2.821758	0.000000	0.000000	0.000000	0.562968	0.144332	0.330083	0.000000	0.000000	3.000000	54.000000	0.000000
21386.656062	-0.135395	0.587396	0.057535	78.496567	-22.584536	22.745636	-1.863554	0.000000	2.821758	0.000000	0.000000	0.000000	0.562968	0.144332	0.330083	0.000000	0.000000	3.000000	54.000000	0.000000
21386.659396	-0.133607	0.587907	0.058596	78.588600	-24.241005	21.019648	-1.769726	0.000000	2.876772	0.000000	0.000000	0.000000	0.536150	0.153253	0.318110	0.000000	0.000000	3.000000	54.000000	0.000000
21386.662729	-0.133607	0.587907	0.058596	78.588600	-24.241005	21.019648	-1.769726	0.000000	2.876772	0.000000	0.000000	0.000000	0.536150	0.153253	0.318110	0.000000	0.000000	3.000000	54.000000	0.000000
21386.666062	-0.133607	0.587907	0.058596	78.588600	-24.241005	21.019648	-1.769726	0.000000	2.876772	0.000000	0.000000	0.000000	0.536150	0.153253	0.318110	0.000000	0.000000	3.000000	54.000000	0.000000
21386.669396	-0.131800	0.588390	0.059596	78.655746	-25.108116	20.425623	-1.680367	0.000000	2.929790	0.000000	0.000000	0.000000	0.542078	0.144773	0.300127	0.000000	0.000000	3.000000	54.000000	0.000000
21386.672729	-0.131800	0.588390	0.059596	78.655746	-25.108116	20.425623	-1.680367	0.000000	2.929790	0.000000	0.000000	0.000000	0.542078	0.144773	0.300127	0.000000	0.000000	3.000000	54.000000	0.000000
21386.676062	-0.131800	0.588390	0.059596	78.655746	-25.108116	20.425623	-1.680367	0.000000	2.929790	0.000000	0.000000	0.000000	0.542078	0.144773	0.300127	0.000000	0.000000	3.000000	54.000000	0.000000
21386.679396	-0.129954	0.588863	0.060558	78.711098	-25.333355	20.526772	-1.590021	0.000000	2.979812	0.000000	0.000000	0.000000	0.554026	0.142113	0.288583	0.000000	0.000000	3.000000	54.000000	0.000000
21386.682729	-0.129954	0.588863	0.060558	78.711098	-25.333355	20.526772	-1.590021	0.000000	2.979812	0.000000	0.000000	0.000000	0.554026	0.142113	0.288583	0.000000	0.000000	3.000000	54.000000	0.000000
21386.686062	-0.129954	0.588863	0.060558	78.711098	-25.333355	20.526772	-1.590021	0.000000	2.979812	0.000000	0.000000	0.000000	0.554026	0.142113	0.288583	0.000000	0.000000	3.000000	54.000000	0.000000
21386.689396	-0.128136	0.589338	0.061441	78.752335	-25.237667	20.691950	-1.497683	0.000000	3.027909	0.000000	0.000000	0.000000	0.545364	0.142338	0.264781	0.000000	0.000000	3.000000	54.000000	0.000000
21386.692729	-0.128136	0.589338	0.061441	78.752335	-25.237667	20.691950	-1.497683	0.000000	3.027909	0.000000	0.000000	0.000000	0.545364	0.142338	0.264781	0.000000	0.000000	3.000000	54.000000	0.000000
21386.696062	-0.128136	0.589338	0.061441	78.752335	-25.237667	20.691950	-1.497683	0.000000	3.027909	0.000000	0.000000	0.000000	0.545364	0.142338	0.264781	0.000000	0.000000	3.000000	54.000000	0.000000
21386.699396	-0.126387	0.589735	0.062297	78.745255	-25.081440	20.766670	-1.406789	0.000000	3.072039	0.000000	0.000000	0.000000	0.524736	0.119167	0.256918	0.000000	0.000000	3.000000	54.000000	0.000000
21386.702729	-0.126387	0.589735	0.062297	78.745255	-25.081440	20.766670	-1.406789	0.000000	3.072039	0.000000	0.000000	0.000000	0.524736	0.119167	0.256918	0.000000	0.000000	3.000000	54.000000	0.000000
21386.706062	-0.126387	0.589735	0.062297	78.745255	-25.081440	20.766670	-1.406789	0.000000	3.072039	0.000000	0.000000	0.000000	0.524736	0.119167	0.256918	0.000000	0.000000	3.000000	54.000000	0.000000
21386.709396	-0.124673	0.590123	0.063098	78.687233	-25.029285	20.818827	-1.319333	0.000000	3.114859	0.000000	0.000000	0.000000	0.514000	0.116406	0.240164	0.000000	0.000000	3.000000	54.000000	0.000000
21386.712729	-0.124673	0.590123	0.063098	78.687233	-25.029285	20.818827	-1.319333	0.000000	3.114859	0.000000	0.000000	0.000000	0.514000	0.116406	0.240164	0.000000	0.000000	3.000000	54.000000	0.000000
21386.716062	-0.124673	0.590123	0.063098	78.687233	-25.029285	20.818827	-1.319333	0.000000	3.114859	0.000000	0.000000	0.000000	0.514000	0.116406	0.240164	0.000000	0.000000	3.000000	54.000000	0.000000
21386.719396	-0.123083	0.590453	0.063877	78.611488	-25.133598	20.720987	-1.233666	0.000000	3.154886	0.000000	0.000000	0.000000	0.477131	0.098966	0.233829	0.000000	0.000000	3.000000	54.000000	0.000000
21386.722729	-0.123083	0.590453	0.063877	78.611488	-25.133598	20.720987	-1.233666	0.000000	3.154886	0.000000	0.000000	0.000000	0.477131	0.098966	0.233829	0.000000	0.000000	3.000000	54.000000	0.000000
21386.726062	-0.123083	0.590453	0.063877	78.611488	-25.133598	20.720987	-1.233666	0.000000	3.154886	0.000000	0.000000	0.000000	0.477131	0.098966	0.233829	0.000000	0.000000	3.000000	54.000000	0.000000
21386.729396	-0.121556	0.590744	0.064604	78.536919	-25.277079	20.572405	-1.154144	0.000000	3.193857	0.000000	0.000000	0.000000	0.458116	0.087371	0.217910	0.000000	0.000000	3.000000	54.000000	0.000000
21386.732729	-0.121556	0.590744	0.064604	78.536919	-25.277079	20.572405	-1.154144	0.000000	3.193857	0.000000	0.000000	0.000000	0.458116	0.087371	0.217910	0.000000	0.000000	3.000000	54.000000	0.000000
21386.736062	-0.121556	0.590744	0.064604	78.536919	-25.277079	20.572405	-1.154144	0.000000	3.193857	0.000000	0.000000	0.000000	0.458116	0.087371	0.217910	0.000000	0.000000	3.000000	54.000000	0.000000
21386.739396	-0.120052	0.591007	0.065327	78.477646	-25.306715	20.567942	-1.077792	0.000000	3.230176	0.000000	0.000000	0.000000	0.451200	0.078664	0.216907	0.000000	0.000000	3.000000	54.000000	0.000000
21386.742729	-0.120052	0.591007	0.065327	78.477646	-25.306715	20.567942	-1.077792	0.000000	3.230176	0.000000	0.000000	0.000000	0.451200	0.078664	0.216907	0.000000	0.000000	3.000000	54.000000	0.000000
21386.746062	-0.120052	0.591007	0.065327	78.477646	-25.306715	20.567942	-1.077792	0.000000	3.230176	0.000000	0.000000	0.000000	0.451200	0.078664	0.216907	0.000000	0.000000	3.000000	54.000000	0.000000
21386.749396	-0.118550	0.591201	0.065956	78.452774	-25.128134	20.844469	-1.002592	0.000000	3.266327	0.000000	0.000000	0.000000	0.450418	0.058286	0.188815	0.000000	0.000000	3.000000	54.000000	0.000000
21386.752729	-0.118550	0.591201	0.065956	78.452774	-25.128134	20.844469	-1.002592	0.000000	3.266327	0.000000	0.000000	0.000000	0.450418	0.058286	0.188815	0.000000	0.000000	3.000000	54.000000	0.000000
21386.756062	-0.118550	0.591201	0.065956	78.452774	-25.128134	20.844469	-1.002592	0.000000	3.266327	0.000000	0.000000	0.000000	0.450418	0.058286	0.188815	0.000000	0.000000	3.000000	54.000000	0.000000
21386.759396	-0.117038	0.591386	0.066543	78.472435	-25.000015	20.993271	-0.927522	0.000000	3.297796	0.000000	0.000000	0.000000	0.453760	0.055437	0.176180	0.000000	0.000000	3.000000	54.000000	0.000000
21386.762729	-0.117038	0.591386	0.066543	78.472435	-25.000015	20.993271	-0.927522	0.000000	3.297796	0.000000	0.000000	0.000000	0.453760	0.055437	0.176180	0.000000	0.000000	3.000000	54.000000	0.000000
21386.766062	-0.117038	0.591386	0.066543	78.472435	-25.000015	20.993271	-0.927522	0.000000	3.297796	0.000000	0.000000	0.000000	0.453760	0.055437	0.176180	0.000000	0.000000	3.000000	54.000000	0.000000
21386.769396	-0.115485	0.591571	0.067071	78.540253	-24.923447	21.167652	-0.851895	0.000000	3.327160	0.000000	0.000000	0.000000	0.465943	0.055504	0.158445	0.000000	0.000000	3.000000	54.000000	0.000000
21386.772729	-0.115485	0.591571	0.067071	78.540253	-24.923447	21.167652	-0.851895	0.000000	3.327160	0.000000	0.000000	0.000000	0.465943	0.055504	0.158445	0.000000	0.000000	3.000000	54.000000	0.000000
21386.776062	-0.115485	0.591571	0.067071	78.540253	-24.923447	21.167652	-0.851895	0.000000	3.327160	0.000000	0.000000	0.000000	0.465943	0.055504	0.158445	0.000000	0.000000	3.000000	54.000000	0.000000
21386.779396	-0.113860	0.591746	0.067633	78.618843	-24.868092	21.364668	-0.774238	0.000000	3.353567	0.000000	0.000000	0.000000	0.487549	0.052588	0.168629	0.000000	0.000000	3.000000	54.000000	0.000000
21386.782729	-0.113860	0.591746	0.067633	78.618843	-24.868092	21.364668	-0.774238	0.000000	3.353567	0.000000	0.000000	0.000000	0.487549	0.052588	0.168629	0.000000	0.000000	3.000000	54.000000	0.000000
21386.786062	-0.113860	0.591746	0.067633	78.618843	-24.868092	21.364668	-0.774238	0.000000	3.353567	0.000000	0.000000	0.000000	0.487549	0.052588	0.168629	0.000000	0.000000	3.000000	54.000000	0.000000
21386.789396	-0.112182	0.591921	0.068201	78.685776	-24.797987	21.390808	-0.692980	0.000000	3.381672	0.000000	0.000000	0.000000	0.503244	0.052624	0.170282	0.000000	0.000000	3.000000	54.000000	0.000000
21386.792729	-0.112182	0.591921	0.068201	78.685776	-24.797987	21.390808	-0.692980	0.000000	3.381672	0.000000	0.000000	0.000000	0.503244	0.052624	0.170282	0.000000	0.000000	3.000000	54.000000	0.000000
21386.796062	-0.112182	0.591921	0.068201	78.685776	-24.797987	21.390808	-0.692980	0.000000	3.381672	0.000000	0.000000	0.000000	0.503244	0.052624	0.170282	0.000000	0.000000	3.000000	54.000000	0.000000
21386.799396	-0.110440	0.592097	0.068839	78.718613	-24.713442	21.294764	-0.609106	0.000000	3.410052	0.000000	0.000000	0.000000	0.522678	0.052568	0.191418	0.000000	0.000000	3.000000	54.000000	0.000000
21386.802729	-0.110440	0.592097	0.068839	78.718613	-24.713442	21.294764	-0.609106	0.000000	3.410052	0.000000	0.000000	0.000000	0.522678	0.052568	0.191418	0.000000	0.000000	3.000000	54.000000	0.000000
21386.806062	-0.110440	0.592097	0.068839	78.718613	-24.713442	21.294764	-0.609106	0.000000	3.410052	0.000000	0.000000	0.000000	0.522678	0.052568	0.191418	0.000000	0.000000	3.000000	54.000000	0.000000
21386.809396	-0.108696	0.592243	0.069478	78.735748	-24.710449	21.119648	-0.521993	0.000000	3.441955	0.000000	0.000000	0.000000	0.523156	0.043796	0.191810	0.000000	0.000000	3.000000	54.000000	0.000000
21386.812729	-0.108696	0.592243	0.069478	78.735748	-24.710449	21.119648	-0.521993	0.000000	3.441955	0.000000	0.000000	0.000000	0.523156	0.043796	0.191810	0.000000	0.000000	3.000000	54.000000	0.000000
21386.816062	-0.108696	0.592243	0.069478	78.735748	-24.710449	21.119648	-0.521993	0.000000	3.441955	0.000000	0.000000	0.000000	0.523156	0.043796	0.191810	0.000000	0.000000	3.000000	54.000000	0.000000
21386.819396	-0.106949	0.592389	0.070112	78.754997	-24.840258	20.786184	-0.434800	0.000000	3.473923	0.000000	0.000000	0.000000	0.524087	0.043822	0.190044	0.000000	0.000000	3.000000	54.000000	0.000000
21386.822729	-0.106949	0.592389	0.070112	78.754997	-24.840258	20.786184	-0.434800	0.000000	3.473923	0.000000	0.000000	0.000000	0.524087	0.043822	0.190044	0.000000	0.000000	3.000000	54.000000	0.000000
21386.826062	-0.106949	0.592389	0.070112	78.754997	-24.840258	20.786184	-0.434800	0.000000	3.473923	0.000000	0.000000	0.000000	0.524087	0.043822	0.190044	0.000000	0.000000	3.000000	54.000000	0.000000
21386.829396	-0.105168	0.592496	0.070714	78.795120	-25.088930	20.377722	-0.347452	0.000000	3.505597	0.000000	0.000000	0.000000	0.534353	0.032093	0.180615	0.000000	0.000000	3.000000	54.000000	0.000000
21386.832729	-0.105168	0.592496	0.070714	78.795120	-25.088930	20.377722	-0.347452	0.000000	3.505597	0.000000	0.000000	0.000000	0.534353	0.032093	0.180615	0.000000	0.000000	3.000000	54.000000	0.000000
21386.836062	-0.105168	0.592496	0.070714	78.795120	-25.088930	20.377722	-0.347452	0.000000	3.505597	0.000000	0.000000	0.000000	0.534353	0.032093	0.180615	0.000000	0.000000	3.000000	54.000000	0.000000
21386.839396	-0.103456	0.592583	0.071280	78.853745	-25.512060	19.953623	-0.258394	0.000000	3.535700	0.000000	0.000000	0.000000	0.513546	0.026235	0.169791	0.000000	0.000000	3.000000	54.000000	0.000000
21386.842729	-0.103456	0.592583	0.071280	78.853745	-25.512060	19.953623	-0.258394	0.000000	3.535700	0.000000	0.000000	0.000000	0.513546	0.026235	0.169791	0.000000	0.000000	3.000000	54.000000	0.000000
21386.846062	-0.103456	0.592583	0.071280	78.853745	-25.512060	19.953623	-0.258394	0.000000	3.535700	0.000000	0.000000	0.000000	0.513546	0.026235	0.169791	0.000000	0.000000	3.000000	54.000000	0.000000
21386.849396	-0.101842	0.592671	0.071821	78.916046	-26.049824	19.708729	-0.172803	0.000000	3.563998	0.000000	0.000000	0.000000	0.484191	0.026260	0.162308	0.000000	0.000000	3.000000	54.000000	0.000000
21386.852729	-0.101842	0.592671	0.071821	78.916046	-26.049824	19.708729	-0.172803	0.000000	3.563998	0.000000	0.000000	0.000000	0.484191	0.026260	0.162308	0.000000	0.000000	3.000000	54.000000	0.000000
21386.856062	-0.101842	0.592671	0.071821	78.916046	-26.049824	19.708729	-0.172803	0.000000	3.563998	0.000000	0.000000	0.000000	0.484191	0.026260	0.162308	0.000000	0.000000	3.000000	54.000000	0.000000
21386.859396	-0.100241	0.592729	0.072299	78.947212	-26.684116	19.178905	-0.092105	0.000000	3.591049	0.000000	0.000000	0.000000	0.480381	0.017460	0.143464	0.000000	0.000000	3.000000	54.000000	0.000000
21386.862729	-0.100241	0.592729	0.072299	78.947212	-26.684116	19.178905	-0.092105	0.000000	3.591049	0.000000	0.000000	0.000000	0.480381	0.017460	0.143464	0.000000	0.000000	3.000000	54.000000	0.000000
21386.866062	-0.100241	0.592729	0.072299	78.947212	-26.684116	19.178905	-0.092105	0.000000	3.591049	0.000000	0.000000	0.000000	0.480381	0.017460	0.143464	0.000000	0.000000	3.000000	54.000000	0.000000
21386.869396	-0.098689	0.592758	0.072770	78.945694	-27.264482	18.669363	-0.012041	0.000000	3.614960	0.000000	0.000000	0.000000	0.465474	0.008651	0.141373	0.000000	0.000000	3.000000	54.000000	0.000000
21386.872729	-0.098689	0.592758	0.072770	78.945694	-27.264482	18.669363	-0.012041	0.000000	3.614960	0.000000	0.000000	0.000000	0.465474	0.008651	0.141373	0.000000	0.000000	3.000000	54.000000	0.000000
21386.876062	-0.098689	0.592758	0.072770	78.945694	-27.264482	18.669363	-0.012041	0.000000	3.614960	0.000000	0.000000	0.000000	0.465474	0.008651	0.141373	0.000000	0.000000	3.000000	54.000000	0.000000
21386.879396	-0.097207	0.592796	0.073201	78.932442	-27.624296	18.558292	0.065538	0.000000	3.638522	0.000000	0.000000	0.000000	0.444634	0.011605	0.129080	0.000000	0.000000	3.000000	54.000000	0.000000
21386.882729	-0.097207	0.592796	0.073201	78.932442	-27.624296	18.558292	0.065538	0.000000	3.638522	0.000000	0.000000	0.000000	0.444634	0.011605	0.129080	0.000000	0.000000	3.000000	54.000000	0.000000
21386.886062	-0.097207	0.592796	0.073201	78.932442	-27.624296	18.558292	0.065538	0.000000	3.638522	0.000000	0.000000	0.000000	0.444634	0.011605	0.129080	0.000000	0.000000	3.000000	54.000000	0.000000
21386.889396	-0.095667	0.592796	0.073605	78.916779	-27.681269	19.026829	0.139644	0.000000	3.660036	0.000000	0.000000	0.000000	0.461899	-0.000128	0.121389	0.000000	0.000000	3.000000	54.000000	0.000000
21386.892729	-0.095667	0.592796	0.073605	78.916779	-27.681269	19.026829	0.139644	0.000000	3.660036	0.000000	0.000000	0.000000	0.461899	-0.000128	0.121389	0.000000	0.000000	3.000000	54.000000	0.000000
21386.896062	-0.095667	0.592796	0.073605	78.916779	-27.681269	19.026829	0.139644	0.000000	3.660036	0.000000	0.000000	0.000000	0.461899	-0.000128	0.121389	0.000000	0.000000	3.000000	54.000000	0.000000
21386.899396	-0.094036	0.592806	0.073936	78.909409	-27.558807	19.733574	0.216627	0.000000	3.680267	0.000000	0.000000	0.000000	0.489466	0.002890	0.099159	0.000000	0.000000	3.000000	54.000000	0.000000
21386.902729	-0.094036	0.592806	0.073936	78.909409	-27.558807	19.733574	0.216627	0.000000	3.680267	0.000000	0.000000	0.000000	0.489466	0.002890	0.099159	0.000000	0.000000	3.000000	54.000000	0.000000
21386.906062	-0.094036	0.592806	0.073936	78.909409	-27.558807	19.733574	0.216627	0.000000	3.680267	0.000000	0.000000	0.000000	0.489466	0.002890	0.099159	0.000000	0.000000	3.000000	54.000000	0.000000
21386.909396	-0.092419	0.592786	0.074204	78.895943	-27.608194	20.272840	0.298205	0.000000	3.696794	0.000000	0.000000	0.000000	0.485011	-0.005884	0.080381	0.000000	0.000000	3.000000	54.000000	0.000000
21386.912729	-0.092419	0.592786	0.074204	78.895943	-27.608194	20.272840	0.298205	0.000000	3.696794	0.000000	0.000000	0.000000	0.485011	-0.005884	0.080381	0.000000	0.000000	3.000000	54.000000	0.000000
21386.916062	-0.092419	0.592786	0.074204	78.895943	-27.608194	20.272840	0.298205	0.000000	3.696794	0.000000	0.000000	0.000000	0.485011	-0.005884	0.080381	0.000000	0.000000	3.000000	54.000000	0.000000
21386.919396	-0.090813	0.592777	0.074379	78.840256	-28.203592	19.474394	0.379040	0.000000	3.710191	0.000000	0.000000	0.000000	0.481930	-0.002821	0.052677	0.000000	0.000000	3.000000	54.000000	0.000000
21386.922729	-0.090813	0.592777	0.074379	78.840256	-28.203592	19.474394	0.379040	0.000000	3.710191	0.000000	0.000000	0.000000	0.481930	-0.002821	0.052677	0.000000	0.000000	3.000000	54.000000	0.000000
21386.926062	-0.090813	0.592777	0.074379	78.840256	-28.203592	19.474394	0.379040	0.000000	3.710191	0.000000	0.000000	0.000000	0.481930	-0.002821	0.052677	0.000000	0.000000	3.000000	54.000000	0.000000
21386.929396	-0.089347	0.592767	0.074464	78.740753	-29.373348	17.909775	0.459361	0.000000	3.718970	0.000000	0.000000	0.000000	0.439613	-0.002761	0.025423	0.000000	0.000000	3.000000	54.000000	0.000000
21386.932729	-0.089347	0.592767	0.074464	78.740753	-29.373348	17.909775	0.459361	0.000000	3.718970	0.000000	0.000000	0.000000	0.439613	-0.002761	0.025423	0.000000	0.000000	3.000000	54.000000	0.000000
21386.936062	-0.089347	0.592767	0.074464	78.740753	-29.373348	17.909775	0.459361	0.000000	3.718970	0.000000	0.000000	0.000000	0.439613	-0.002761	0.025423	0.000000	0.000000	3.000000	54.000000	0.000000
21386.939396	-0.088055	0.592768	0.074493	78.614639	-30.780296	16.322092	0.532630	0.000000	3.723207	0.000000	0.000000	0.000000	0.387674	0.000176	0.008647	0.000000	0.000000	3.000000	54.000000	0.000000
21386.942729	-0.088055	0.592768	0.074493	78.614639	-30.780296	16.322092	0.532630	0.000000	3.723207	0.000000	0.000000	0.000000	0.387674	0.000176	0.008647	0.000000	0.000000	3.000000	54.000000	0.000000
21386.946062	-0.088055	0.592768	0.074493	78.614639	-30.780296	16.322092	0.532630	0.000000	3.723207	0.000000	0.000000	0.000000	0.387674	0.000176	0.008647	0.000000	0.000000	3.000000	54.000000	0.000000
21386.949396	-0.086935	0.592729	0.074459	78.493484	-32.022095	15.388319	0.597242	0.000000	3.724648	0.000000	0.000000	0.000000	0.336066	-0.011557	-0.010163	0.000000	0.000000	3.000000	54.000000	0.000000
21386.952729	-0.086935	0.592729	0.074459	78.493484	-32.022095	15.388319	0.597242	0.000000	3.724648	0.000000	0.000000	0.000000	0.336066	-0.011557	-0.010163	0.000000	0.000000	3.000000	54.000000	0.000000
21386.956062	-0.086935	0.592729	0.074459	78.493484	-32.022095	15.388319	0.597242	0.000000	3.724648	0.000000	0.000000	0.000000	0.336066	-0.011557	-0.010163	0.000000	0.000000	3.000000	54.000000	0.000000
21386.959396	-0.085882	0.592662	0.074357	78.411362	-32.913082	15.367388	0.653253	0.000000	3.722955	0.000000	0.000000	0.000000	0.315789	-0.020348	-0.030553	0.000000	0.000000	3.000000	54.000000	0.000000
21386.962729	-0.085882	0.592662	0.074357	78.411362	-32.913082	15.367388	0.653253	0.000000	3.722955	0.000000	0.000000	0.000000	0.315789	-0.020348	-0.030553	0.000000	0.000000	3.000000	54.000000	0.000000
21386.966062	-0.085882	0.592662	0.074357	78.411362	-32.913082	15.367388	0.653253	0.000000	3.722955	0.000000	0.000000	0.000000	0.315789	-0.020348	-0.030553	0.000000	0.000000	3.000000	54.000000	0.000000
21386.969396	-0.085882	0.592662	0.074357	78.373375	-33.313595	15.724591	0.705885	0.000000	3.717862	0.000000	0.000000	0.000000	0.315789	-0.020348	-0.030553	0.000000	0.000000	3.000000	54.000000	0.000000
21386.972729	-0.084907	0.592643	0.074249	78.373375	-33.313595	15.724591	0.705885	0.000000	3.717862	0.000000	0.000000	0.000000	0.292492	-0.005639	-0.032413	0.000000	0.000000	3.000000	54.000000	0.000000
21386.976062	-0.084907	0.592643	0.074249	78.373375	-33.313595	15.724591	0.705885	0.000000	3.717862	0.000000	0.000000	0.000000	0.292492	-0.005639	-0.032413	0.000000	0.000000	3.000000	54.000000	0.000000
21386.979396	-0.083904	0.592634	0.074121	78.391251	-33.243881	16.229025	0.754633	0.000000	3.712461	0.000000	0.000000	0.000000	0.300940	-0.002735	-0.038572	0.000000	0.000000	3.000000	54.000000	0.000000
21386.982729	-0.083904	0.592634	0.074121	78.391251	-33.243881	16.229025	0.754633	0.000000	3.712461	0.000000	0.000000	0.000000	0.300940	-0.002735	-0.038572	0.000000	0.000000	3.000000	54.000000	0.000000
21386.986062	-0.083904	0.592634	0.074121	78.391251	-33.243881	16.229025	0.754633	0.000000	3.712461	0.000000	0.000000	0.000000	0.300940	-0.002735	-0.038572	0.000000	0.000000	3.000000	54.000000	0.000000
21386.989396	-0.083904	0.592634	0.074121	78.402641	-33.168297	16.466698	0.804790	0.000000	3.706032	0.000000	0.000000	0.000000	0.300940	-0.002735	-0.038572	0.000000	0.000000	3.000000	54.000000	0.000000
21386.992729	-0.082920	0.592644	0.073941	78.402641	-33.168297	16.466698	0.804790	0.000000	3.706032	0.000000	0.000000	0.000000	0.295286	0.003169	-0.053951	0.000000	0.000000	3.000000	54.000000	0.000000
21386.996062	-0.082920	0.592644	0.073941	78.402641	-33.168297	16.466698	0.804790	0.000000	3.706032	0.000000	0.000000	0.000000	0.295286	0.003169	-0.053951	0.000000	0.000000	3.000000	54.000000	0.000000
21386.999396	-0.082920	0.592644	0.073941	78.414063	-33.100948	16.720285	0.854005	0.000000	3.697040	0.000000	0.000000	0.000000	0.295286	0.003169	-0.053951	0.000000	0.000000	3.000000	54.000000	0.000000
21387.002729	-0.082920	0.592644	0.073941	78.414063	-33.100948	16.720285	0.854005	0.000000	3.697040	0.000000	0.000000	0.000000	0.295286	0.003169	-0.053951	0.000000	0.000000	3.000000	54.000000	0.000000
21387.006062	-0.082033	0.592694	0.073713	78.414063	-33.100948	16.720285	0.854005	0.000000	3.697040	0.000000	0.000000	0.000000	0.266166	0.014872	-0.068198	0.000000	0.000000	3.000000	54.000000	0.000000
21387.009396	-0.081245	0.592802	0.073454	78.421860	-33.047546	17.083700	0.854005	0.000000	3.697040	0.000000	0.000000	0.000000	0.236342	0.032386	-0.077693	0.000000	0.000000	3.000000	54.000000	0.000000
21387.012729	-0.081245	0.592802	0.073454	78.421860	-33.047546	17.083700	0.854005	0.000000	3.697040	0.000000	0.000000	0.000000	0.236342	0.032386	-0.077693	0.000000	0.000000	3.000000	54.000000	0.000000
21387.016062	-0.081245	0.592802	0.073454	78.421860	-33.047546	17.083700	0.854005	0.000000	3.697040	0.000000	0.000000	0.000000	0.236342	0.032386	-0.077693	0.000000	0.000000	3.000000	54.000000	0.000000
21387.019396	-0.081245	0.592802	0.073454	78.427589	-32.994877	17.445812	0.937756	0.000000	3.672725	0.000000	0.000000	0.000000	0.236342	0.032386	-0.077693	0.000000	0.000000	3.000000	54.000000	0.000000
21387.022729	-0.080606	0.592919	0.073149	78.427589	-32.994877	17.445812	0.937756	0.000000	3.672725	0.000000	0.000000	0.000000	0.191802	0.035269	-0.091775	0.000000	0.000000	3.000000	54.000000	0.000000
21387.026062	-0.080606	0.592919	0.073149	78.427589	-32.994877	17.445812	0.937756	0.000000	3.672725	0.000000	0.000000	0.000000	0.191802	0.035269	-0.091775	0.000000	0.000000	3.000000	54.000000	0.000000
21387.029396	-0.080606	0.592919	0.073149	78.424713	-32.942337	17.532024	0.969723	0.000000	3.657429	0.000000	0.000000	0.000000	0.191802	0.035269	-0.091775	0.000000	0.000000	3.000000	54.000000	0.000000
21387.032729	-0.080150	0.593095	0.072861	78.424713	-32.942337	17.532024	0.969723	0.000000	3.657429	0.000000	0.000000	0.000000	0.136647	0.052741	-0.086170	0.000000	0.000000	3.000000	54.000000	0.000000
21387.036062	-0.080150	0.593095	0.072861	78.424713	-32.942337	17.532024	0.969723	0.000000	3.657429	0.000000	0.000000	0.000000	0.136647	0.052741	-0.086170	0.000000	0.000000	3.000000	54.000000	0.000000
21387.039396	-0.080150	0.593095	0.072861	78.428574	-32.857460	17.612492	0.992497	0.000000	3.643068	0.000000	0.000000	0.000000	0.136647	0.052741	-0.086170	0.000000	0.000000	3.000000	54.000000	0.000000
21387.042729	-0.080150	0.593095	0.072861	78.428574	-32.857460	17.612492	0.992497	0.000000	3.643068	0.000000	0.000000	0.000000	0.136647	0.052741	-0.086170	0.000000	0.000000	3.000000	54.000000	0.000000
21387.046062	-0.079945	0.593300	0.072528	78.428574	-32.857460	17.612492	0.992497	0.000000	3.643068	0.000000	0.000000	0.000000	0.061402	0.061405	-0.099898	0.000000	0.000000	3.000000	54.000000	0.000000
21387.049396	-0.079945	0.593300	0.072528	78.465790	-32.423820	18.143682	0.992497	0.000000	3.643068	0.000000	0.000000	0.000000	0.061402	0.061405	-0.099898	0.000000	0.000000	3.000000	54.000000	0.000000
21387.052729	-0.079945	0.593300	0.072528	78.465790	-32.423820	18.143682	0.992497	0.000000	3.643068	0.000000	0.000000	0.000000	0.061402	0.061405	-0.099898	0.000000	0.000000	3.000000	54.000000	0.000000
21387.056062	-0.079945	0.593300	0.072528	78.465790	-32.423820	18.143682	0.992497	0.000000	3.643068	0.000000	0.000000	0.000000	0.061402	0.061405	-0.099898	0.000000	0.000000	3.000000	54.000000	0.000000
21387.059396	-0.079919	0.593718	0.071843	78.579590	-31.294729	19.552858	1.002731	0.000000	3.626418	0.000000	0.000000	0.000000	0.007909	0.125464	-0.205587	0.000000	0.000000	3.000000	54.000000	0.000000
21387.062729	-0.079919	0.593718	0.071843	78.579590	-31.294729	19.552858	1.002731	0.000000	3.626418	0.000000	0.000000	0.000000	-0.000001	0.000008	-0.000001	0.000000	0.000000	3.000000	54.000000	0.000000
21387.066062	-0.079919	0.593718	0.071843	78.579590	-31.294729	19.552858	1.002731	0.000000	3.626418	0.000000	0.000000	0.000000	-0.000001	0.000008	-0.000001	0.000000	0.000000	3.000000	54.000000	0.000000
21387.069396	-0.079919	0.593718	0.071843	78.746773	-29.513903	21.764004	1.004050	0.000000	3.592153	0.000000	0.000000	0.000000	-0.000001	0.000008	-0.000001	0.000000	0.000000	3.000000	54.000000	0.000000
21387.072729	-0.079919	0.593718	0.071843	78.746773	-29.513903	21.764004	1.004050	0.000000	3.592153	0.000000	0.000000	0.000000	-0.000001	0.000008	-0.000001	0.000000	0.000000	3.000000	54.000000	0.000000
21387.076062	-0.080013	0.593902	0.071449	78.746773	-29.513903	21.764004	1.004050	0.000000	3.592153	0.000000	0.000000	0.000000	-0.028330	0.055251	-0.118323	0.000000	0.000000	3.000000	54.000000	0.000000
21387.079396	-0.080013	0.593902	0.071449	78.931198	-27.382082	24.405882	1.004050	0.000000	3.592153	0.000000	0.000000	0.000000	-0.028330	0.055251	-0.118323	0.000000	0.000000	3.000000	54.000000	0.000000
21387.082729	-0.080224	0.594086	0.070974	78.931198	-27.382082	24.405882	1.004050	0.000000	3.592153	0.000000	0.000000	0.000000	-0.063093	0.055057	-0.142362	0.000000	0.000000	3.000000	54.000000	0.000000
21387.086062	-0.080224	0.594086	0.070974	78.931198	-27.382082	24.405882	1.004050	0.000000	3.592153	0.000000	0.000000	0.000000	-0.063093	0.055057	-0.142362	0.000000	0.000000	3.000000	54.000000	0.000000
21387.089396	-0.080224	0.594086	0.070974	79.108643	-25.047709	27.294254	0.988812	0.000000	3.548706	0.000000	0.000000	0.000000	-0.063093	0.055057	-0.142362	0.000000	0.000000	3.000000	54.000000	0.000000
21387.092729	-0.080550	0.594269	0.070419	79.108643	-25.047709	27.294254	0.988812	0.000000	3.548706	0.000000	0.000000	0.000000	-0.097726	0.054841	-0.166456	0.000000	0.000000	3.000000	54.000000	0.000000
21387.096062	-0.080550	0.594269	0.070419	79.108643	-25.047709	27.294254	0.988812	0.000000	3.548706	0.000000	0.000000	0.000000	-0.097726	0.054841	-0.166456	0.000000	0.000000	3.000000	54.000000	0.000000
21387.099396	-0.080550	0.594269	0.070419	79.259590	-22.764940	30.127327	0.972525	0.000000	3.520963	0.000000	0.000000	0.000000	-0.097726	0.054841	-0.166456	0.000000	0.000000	3.000000	54.000000	0.000000
21387.102729	-0.081037	0.594460	0.069753	79.259590	-22.764940	30.127327	0.972525	0.000000	3.520963	0.000000	0.000000	0.000000	-0.146150	0.057438	-0.199784	0.000000	0.000000	3.000000	54.000000	0.000000
21387.106062	-0.081037	0.594460	0.069753	79.259590	-22.764940	30.127327	0.972525	0.000000	3.520963	0.000000	0.000000	0.000000	-0.146150	0.057438	-0.199784	0.000000	0.000000	3.000000	54.000000	0.000000
21387.109396	-0.081037	0.594460	0.069753	79.380775	-20.674784	32.745548	0.948166	0.000000	3.487666	0.000000	0.000000	0.000000	-0.146150	0.057438	-0.199784	0.000000	0.000000	3.000000	54.000000	0.000000
21387.112729	-0.081745	0.594631	0.069036	79.380775	-20.674784	32.745548	0.948166	0.000000	3.487666	0.000000	0.000000	0.000000	-0.212463	0.051383	-0.215085	0.000000	0.000000	3.000000	54.000000	0.000000
21387.116062	-0.081745	0.594631	0.069036	79.380775	-20.674784	32.745548	0.948166	0.000000	3.487666	0.000000	0.000000	0.000000	-0.212463	0.051383	-0.215085	0.000000	0.000000	3.000000	54.000000	0.000000
21387.119396	-0.081745	0.594631	0.069036	79.484459	-18.610531	35.352615	0.912756	0.000000	3.451818	0.000000	0.000000	0.000000	-0.212463	0.051383	-0.215085	0.000000	0.000000	3.000000	54.000000	0.000000
21387.122729	-0.082645	0.594792	0.068249	79.484459	-18.610531	35.352615	0.912756	0.000000	3.451818	0.000000	0.000000	0.000000	-0.269916	0.048130	-0.236317	0.000000	0.000000	3.000000	54.000000	0.000000
21387.126062	-0.082645	0.594792	0.068249	79.484459	-18.610531	35.352615	0.912756	0.000000	3.451818	0.000000	0.000000	0.000000	-0.269916	0.048130	-0.236317	0.000000	0.000000	3.000000	54.000000	0.000000
21387.129396	-0.082645	0.594792	0.068249	79.573380	-16.273935	38.292339	0.867770	0.000000	3.412432	0.000000	0.000000	0.000000	-0.269916	0.048130	-0.236317	0.000000	0.000000	3.000000	54.000000	0.000000
21387.132729	-0.083695	0.594942	0.067458	79.573380	-16.273935	38.292339	0.867770	0.000000	3.412432	0.000000	0.000000	0.000000	-0.315013	0.045074	-0.237175	0.000000	0.000000	3.000000	54.000000	0.000000
21387.136062	-0.083695	0.594942	0.067458	79.573380	-16.273935	38.292339	0.867770	0.000000	3.412432	0.000000	0.000000	0.000000	-0.315013	0.045074	-0.237175	0.000000	0.000000	3.000000	54.000000	0.000000
21387.139396	-0.084841	0.595091	0.066649	79.651489	-13.355812	41.933338	0.815268	0.000000	3.372903	0.000000	0.000000	0.000000	-0.343921	0.044838	-0.242723	0.000000	0.000000	3.000000	54.000000	0.000000
21387.142729	-0.084841	0.595091	0.066649	79.651489	-13.355812	41.933338	0.815268	0.000000	3.372903	0.000000	0.000000	0.000000	-0.343921	0.044838	-0.242723	0.000000	0.000000	3.000000	54.000000	0.000000
21387.146062	-0.084841	0.595091	0.066649	79.651489	-13.355812	41.933338	0.815268	0.000000	3.372903	0.000000	0.000000	0.000000	-0.343921	0.044838	-0.242723	0.000000	0.000000	3.000000	54.000000	0.000000
21387.149396	-0.084841	0.595091	0.066649	79.699142	-9.778128	46.351357	0.757948	0.000000	3.332449	0.000000	0.000000	0.000000	-0.343921	0.044838	-0.242723	0.000000	0.000000	3.000000	54.000000	0.000000
21387.152729	-0.085985	0.595211	0.065845	79.699142	-9.778128	46.351357	0.757948	0.000000	3.332449	0.000000	0.000000	0.000000	-0.343261	0.035971	-0.241327	0.000000	0.000000	3.000000	54.000000	0.000000
21387.156062	-0.085985	0.595211	0.065845	79.699142	-9.778128	46.351357	0.757948	0.000000	3.332449	0.000000	0.000000	0.000000	-0.343261	0.035971	-0.241327	0.000000	0.000000	3.000000	54.000000	0.000000
21387.159396	-0.085985	0.595211	0.065845	79.690384	-5.802400	51.184174	0.700737	0.000000	3.292228	0.000000	0.000000	0.000000	-0.343261	0.035971	-0.241327	0.000000	0.000000	3.000000	54.000000	0.000000
21387.162729	-0.087125	0.595360	0.065030	79.690384	-5.802400	51.184174	0.700737	0.000000	3.292228	0.000000	0.000000	0.000000	-0.341872	0.044433	-0.244393	0.000000	0.000000	3.000000	54.000000	0.000000
21387.166062	-0.087125	0.595360	0.065030	79.690384	-5.802400	51.184174	0.700737	0.000000	3.292228	0.000000	0.000000	0.000000	-0.341872	0.044433	-0.244393	0.000000	0.000000	3.000000	54.000000	0.000000
21387.169396	-0.087125	0.595360	0.065030	79.617737	-1.823462	55.674011	0.643759	0.000000	3.251496	0.000000	0.000000	0.000000	-0.341872	0.044433	-0.244393	0.000000	0.000000	3.000000	54.000000	0.000000
21387.172729	-0.088353	0.595497	0.064158	79.617737	-1.823462	55.674011	0.643759	0.000000	3.251496	0.000000	0.000000	0.000000	-0.368600	0.041178	-0.261712	0.000000	0.000000	3.000000	54.000000	0.000000
21387.176062	-0.088353	0.595497	0.064158	79.617737	-1.823462	55.674011	0.643759	0.000000	3.251496	0.000000	0.000000	0.000000	-0.368600	0.041178	-0.261712	0.000000	0.000000	3.000000	54.000000	0.000000
21387.179396	-0.088353	0.595497	0.064158	79.505066	1.474722	59.148640	0.582325	0.000000	3.207877	0.000000	0.000000	0.000000	-0.368600	0.041178	-0.261712	0.000000	0.000000	3.000000	54.000000	0.000000
21387.182729	-0.089698	0.595643	0.063238	79.505066	1.474722	59.148640	0.582325	0.000000	3.207877	0.000000	0.000000	0.000000	-0.403295	0.043741	-0.275905	0.000000	0.000000	3.000000	54.000000	0.000000
21387.186062	-0.089698	0.595643	0.063238	79.505066	1.474722	59.148640	0.582325	0.000000	3.207877	0.000000	0.000000	0.000000	-0.403295	0.043741	-0.275905	0.000000	0.000000	3.000000	54.000000	0.000000
21387.189396	-0.089698	0.595643	0.063238	79.401436	3.684740	61.240356	0.515110	0.000000	3.161893	0.000000	0.000000	0.000000	-0.403295	0.043741	-0.275905	0.000000	0.000000	3.000000	54.000000	0.000000
21387.192729	-0.091094	0.595798	0.062344	79.401436	3.684740	61.240356	0.515110	0.000000	3.161893	0.000000	0.000000	0.000000	-0.418741	0.046567	-0.268179	0.000000	0.000000	3.000000	54.000000	0.000000
21387.196062	-0.091094	0.595798	0.062344	79.401436	3.684740	61.240356	0.515110	0.000000	3.161893	0.000000	0.000000	0.000000	-0.418741	0.046567	-0.268179	0.000000	0.000000	3.000000	54.000000	0.000000
21387.199396	-0.091094	0.595798	0.062344	79.306213	5.101509	62.400036	0.445319	0.000000	3.117197	0.000000	0.000000	0.000000	-0.418741	0.046567	-0.268179	0.000000	0.000000	3.000000	54.000000	0.000000
21387.202729	-0.092641	0.595934	0.061465	79.306213	5.101509	62.400036	0.445319	0.000000	3.117197	0.000000	0.000000	0.000000	-0.464158	0.040763	-0.263605	0.000000	0.000000	3.000000	54.000000	0.000000
21387.206062	-0.092641	0.595934	0.061465	79.306213	5.101509	62.400036	0.445319	0.000000	3.117197	0.000000	0.000000	0.000000	-0.464158	0.040763	-0.263605	0.000000	0.000000	3.000000	54.000000	0.000000
21387.209396	-0.092641	0.595934	0.061465	79.180237	6.083810	63.236324	0.367959	0.000000	3.073262	0.000000	0.000000	0.000000	-0.464158	0.040763	-0.263605	0.000000	0.000000	3.000000	54.000000	0.000000
21387.212729	-0.094235	0.596088	0.060588	79.180237	6.083810	63.236324	0.367959	0.000000	3.073262	0.000000	0.000000	0.000000	-0.478328	0.046411	-0.263139	0.000000	0.000000	3.000000	54.000000	0.000000
21387.216062	-0.094235	0.596088	0.060588	79.180237	6.083810	63.236324	0.367959	0.000000	3.073262	0.000000	0.000000	0.000000	-0.478328	0.046411	-0.263139	0.000000	0.000000	3.000000	54.000000	0.000000
21387.219396	-0.094235	0.596088	0.060588	79.010307	7.005605	64.121750	0.288238	0.000000	3.029406	0.000000	0.000000	0.000000	-0.478328	0.046411	-0.263139	0.000000	0.000000	3.000000	54.000000	0.000000
21387.222729	-0.095856	0.596253	0.059739	79.010307	7.005605	64.121750	0.288238	0.000000	3.029406	0.000000	0.000000	0.000000	-0.486373	0.049301	-0.254594	0.000000	0.000000	3.000000	54.000000	0.000000
21387.226062	-0.095856	0.596253	0.059739	79.010307	7.005605	64.121750	0.288238	0.000000	3.029406	0.000000	0.000000	0.000000	-0.486373	0.049301	-0.254594	0.000000	0.000000	3.000000	54.000000	0.000000
21387.229396	-0.095856	0.596253	0.059739	78.785461	8.153312	65.319458	0.207176	0.000000	2.986973	0.000000	0.000000	0.000000	-0.486373	0.049301	-0.254594	0.000000	0.000000	3.000000	54.000000	0.000000
21387.232729	-0.097410	0.596446	0.058953	78.785461	8.153312	65.319458	0.207176	0.000000	2.986973	0.000000	0.000000	0.000000	-0.465961	0.058046	-0.235969	0.000000	0.000000	3.000000	54.000000	0.000000
21387.236062	-0.097410	0.596446	0.058953	78.785461	8.153312	65.319458	0.207176	0.000000	2.986973	0.000000	0.000000	0.000000	-0.465961	0.058046	-0.235969	0.000000	0.000000	3.000000	54.000000	0.000000
21387.239396	-0.097410	0.596446	0.058953	78.528084	9.555887	66.881683	0.129516	0.000000	2.947645	0.000000	0.000000	0.000000	-0.465961	0.058046	-0.235969	0.000000	0.000000	3.000000	54.000000	0.000000
21387.242729	-0.098757	0.596677	0.058169	78.528084	9.555887	66.881683	0.129516	0.000000	2.947645	0.000000	0.000000	0.000000	-0.404282	0.069235	-0.235255	0.000000	0.000000	3.000000	54.000000	0.000000
21387.246062	-0.098757	0.596677	0.058169	78.528084	9.555887	66.881683	0.129516	0.000000	2.947645	0.000000	0.000000	0.000000	-0.404282	0.069235	-0.235255	0.000000	0.000000	3.000000	54.000000	0.000000
21387.249396	-0.098757	0.596677	0.058169	78.264061	10.896090	68.395142	0.062136	0.000000	2.908436	0.000000	0.000000	0.000000	-0.404282	0.069235	-0.235255	0.000000	0.000000	3.000000	54.000000	0.000000
21387.252729	-0.100080	0.596927	0.057401	78.264061	10.896090	68.395142	0.062136	0.000000	2.908436	0.000000	0.000000	0.000000	-0.396743	0.074870	-0.230359	0.000000	0.000000	3.000000	54.000000	0.000000
21387.256062	-0.100080	0.596927	0.057401	78.264061	10.896090	68.395142	0.062136	0.000000	2.908436	0.000000	0.000000	0.000000	-0.396743	0.074870	-0.230359	0.000000	0.000000	3.000000	54.000000	0.000000
21387.259396	-0.100080	0.596927	0.057401	78.022865	11.846916	69.609253	-0.003988	0.000000	2.870043	0.000000	0.000000	0.000000	-0.396743	0.074870	-0.230359	0.000000	0.000000	3.000000	54.000000	0.000000
21387.262729	-0.101411	0.597174	0.056564	78.022865	11.846916	69.609253	-0.003988	0.000000	2.870043	0.000000	0.000000	0.000000	-0.399391	0.074305	-0.251177	0.000000	0.000000	3.000000	54.000000	0.000000
21387.266062	-0.101411	0.597174	0.056564	78.022865	11.846916	69.609253	-0.003988	0.000000	2.870043	0.000000	0.000000	0.000000	-0.399391	0.074305	-0.251177	0.000000	0.000000	3.000000	54.000000	0.000000
21387.269396	-0.101411	0.597174	0.056564	77.830200	12.083868	70.043556	-0.070553	0.000000	2.828180	0.000000	0.000000	0.000000	-0.399391	0.074305	-0.251177	0.000000	0.000000	3.000000	54.000000	0.000000
21387.272729	-0.102685	0.597430	0.055710	77.830200	12.083868	70.043556	-0.070553	0.000000	2.828180	0.000000	0.000000	0.000000	-0.382223	0.076784	-0.256214	0.000000	0.000000	3.000000	54.000000	0.000000
21387.276062	-0.102685	0.597430	0.055710	77.830200	12.083868	70.043556	-0.070553	0.000000	2.828180	0.000000	0.000000	0.000000	-0.382223	0.076784	-0.256214	0.000000	0.000000	3.000000	54.000000	0.000000
21387.279396	-0.102685	0.597430	0.055710	77.700920	11.705885	69.613968	-0.134257	0.000000	2.785477	0.000000	0.000000	0.000000	-0.382223	0.076784	-0.256214	0.000000	0.000000	3.000000	54.000000	0.000000
21387.282729	-0.103998	0.597646	0.054812	77.700920	11.705885	69.613968	-0.134257	0.000000	2.785477	0.000000	0.000000	0.000000	-0.393758	0.064821	-0.269390	0.000000	0.000000	3.000000	54.000000	0.000000
21387.286062	-0.103998	0.597646	0.054812	77.700920	11.705885	69.613968	-0.134257	0.000000	2.785477	0.000000	0.000000	0.000000	-0.393758	0.064821	-0.269390	0.000000	0.000000	3.000000	54.000000	0.000000
21387.289396	-0.103998	0.597646	0.054812	77.588860	11.270085	69.051880	-0.199884	0.000000	2.740579	0.000000	0.000000	0.000000	-0.393758	0.064821	-0.269390	0.000000	0.000000	3.000000	54.000000	0.000000
21387.292729	-0.105277	0.597870	0.053892	77.588860	11.270085	69.051880	-0.199884	0.000000	2.740579	0.000000	0.000000	0.000000	-0.383783	0.067274	-0.275833	0.000000	0.000000	3.000000	54.000000	0.000000
21387.296062	-0.105277	0.597870	0.053892	77.588860	11.270085	69.051880	-0.199884	0.000000	2.740579	0.000000	0.000000	0.000000	-0.383783	0.067274	-0.275833	0.000000	0.000000	3.000000	54.000000	0.000000
21387.299396	-0.105277	0.597870	0.053892	77.476135	10.843101	68.499023	-0.263847	0.000000	2.694607	0.000000	0.000000	0.000000	-0.383783	0.067274	-0.275833	0.000000	0.000000	3.000000	54.000000	0.000000
21387.302729	-0.106488	0.598073	0.052903	77.476135	10.843101	68.499023	-0.263847	0.000000	2.694607	0.000000	0.000000	0.000000	-0.363177	0.060685	-0.296712	0.000000	0.000000	3.000000	54.000000	0.000000
21387.306062	-0.106488	0.598073	0.052903	77.476135	10.843101	68.499023	-0.263847	0.000000	2.694607	0.000000	0.000000	0.000000	-0.363177	0.060685	-0.296712	0.000000	0.000000	3.000000	54.000000	0.000000
21387.309396	-0.106488	0.598073	0.052903	77.344322	10.423952	67.927925	-0.324377	0.000000	2.645155	0.000000	0.000000	0.000000	-0.363177	0.060685	-0.296712	0.000000	0.000000	3.000000	54.000000	0.000000
21387.312729	-0.107655	0.598224	0.051847	77.344322	10.423952	67.927925	-0.324377	0.000000	2.645155	0.000000	0.000000	0.000000	-0.350189	0.045497	-0.316748	0.000000	0.000000	3.000000	54.000000	0.000000
21387.316062	-0.107655	0.598224	0.051847	77.344322	10.423952	67.927925	-0.324377	0.000000	2.645155	0.000000	0.000000	0.000000	-0.350189	0.045497	-0.316748	0.000000	0.000000	3.000000	54.000000	0.000000
21387.319396	-0.107655	0.598224	0.051847	77.198822	9.963163	67.334625	-0.382742	0.000000	2.592364	0.000000	0.000000	0.000000	-0.350189	0.045497	-0.316748	0.000000	0.000000	3.000000	54.000000	0.000000
21387.322729	-0.108727	0.598382	0.050720	77.198822	9.963163	67.334625	-0.382742	0.000000	2.592364	0.000000	0.000000	0.000000	-0.321640	0.047321	-0.338150	0.000000	0.000000	3.000000	54.000000	0.000000
21387.326062	-0.108727	0.598382	0.050720	77.198822	9.963163	67.334625	-0.382742	0.000000	2.592364	0.000000	0.000000	0.000000	-0.321640	0.047321	-0.338150	0.000000	0.000000	3.000000	54.000000	0.000000
21387.329396	-0.108727	0.598382	0.050720	77.022934	9.414563	66.761902	-0.436349	0.000000	2.536005	0.000000	0.000000	0.000000	-0.321640	0.047321	-0.338150	0.000000	0.000000	3.000000	54.000000	0.000000
21387.332729	-0.109662	0.598508	0.049563	77.022934	9.414563	66.761902	-0.436349	0.000000	2.536005	0.000000	0.000000	0.000000	-0.280583	0.037892	-0.347179	0.000000	0.000000	3.000000	54.000000	0.000000
21387.336062	-0.109662	0.598508	0.049563	77.022934	9.414563	66.761902	-0.436349	0.000000	2.536005	0.000000	0.000000	0.000000	-0.280583	0.037892	-0.347179	0.000000	0.000000	3.000000	54.000000	0.000000
21387.339396	-0.109662	0.598508	0.049563	76.785507	8.737909	66.180916	-0.483112	0.000000	2.478142	0.000000	0.000000	0.000000	-0.280583	0.037892	-0.347179	0.000000	0.000000	3.000000	54.000000	0.000000
21387.342729	-0.110540	0.598642	0.048391	76.785507	8.737909	66.180916	-0.483112	0.000000	2.478142	0.000000	0.000000	0.000000	-0.263252	0.040101	-0.351562	0.000000	0.000000	3.000000	54.000000	0.000000
21387.346062	-0.110540	0.598642	0.048391	76.785507	8.737909	66.180916	-0.483112	0.000000	2.478142	0.000000	0.000000	0.000000	-0.263252	0.040101	-0.351562	0.000000	0.000000	3.000000	54.000000	0.000000
21387.349396	-0.110540	0.598642	0.048391	76.498512	7.995249	65.577332	-0.526988	0.000000	2.419549	0.000000	0.000000	0.000000	-0.263252	0.040101	-0.351562	0.000000	0.000000	3.000000	54.000000	0.000000
21387.352729	-0.111385	0.598755	0.047207	76.498512	7.995249	65.577332	-0.526988	0.000000	2.419549	0.000000	0.000000	0.000000	-0.253663	0.033813	-0.355191	0.000000	0.000000	3.000000	54.000000	0.000000
21387.356062	-0.111385	0.598755	0.047207	76.498512	7.995249	65.577332	-0.526988	0.000000	2.419549	0.000000	0.000000	0.000000	-0.253663	0.033813	-0.355191	0.000000	0.000000	3.000000	54.000000	0.000000
21387.359396	-0.111385	0.598755	0.047207	76.190552	7.231412	64.936394	-0.569265	0.000000	2.360350	0.000000	0.000000	0.000000	-0.253663	0.033813	-0.355191	0.000000	0.000000	3.000000	54.000000	0.000000
21387.362729	-0.112223	0.598847	0.046006	76.190552	7.231412	64.936394	-0.569265	0.000000	2.360350	0.000000	0.000000	0.000000	-0.251255	0.027538	-0.360378	0.000000	0.000000	3.000000	54.000000	0.000000
21387.366062	-0.112223	0.598847	0.046006	76.190552	7.231412	64.936394	-0.569265	0.000000	2.360350	0.000000	0.000000	0.000000	-0.251255	0.027538	-0.360378	0.000000	0.000000	3.000000	54.000000	0.000000
21387.369396	-0.112223	0.598847	0.046006	75.889664	6.513727	64.321808	-0.611141	0.000000	2.300287	0.000000	0.000000	0.000000	-0.251255	0.027538	-0.360378	0.000000	0.000000	3.000000	54.000000	0.000000
21387.372729	-0.113096	0.598898	0.044761	75.889664	6.513727	64.321808	-0.611141	0.000000	2.300287	0.000000	0.000000	0.000000	-0.262080	0.015437	-0.373375	0.000000	0.000000	3.000000	54.000000	0.000000
21387.376062	-0.113096	0.598898	0.044761	75.889664	6.513727	64.321808	-0.611141	0.000000	2.300287	0.000000	0.000000	0.000000	-0.262080	0.015437	-0.373375	0.000000	0.000000	3.000000	54.000000	0.000000
21387.379396	-0.113096	0.598898	0.044761	75.629585	5.895295	63.697643	-0.654821	0.000000	2.238058	0.000000	0.000000	0.000000	-0.262080	0.015437	-0.373375	0.000000	0.000000	3.000000	54.000000	0.000000
21387.382729	-0.113938	0.598929	0.043505	75.629585	5.895295	63.697643	-0.654821	0.000000	2.238058	0.000000	0.000000	0.000000	-0.252382	0.009197	-0.376989	0.000000	0.000000	3.000000	54.000000	0.000000
21387.386062	-0.113938	0.598929	0.043505	75.629585	5.895295	63.697643	-0.654821	0.000000	2.238058	0.000000	0.000000	0.000000	-0.252382	0.009197	-0.376989	0.000000	0.000000	3.000000	54.000000	0.000000
21387.389396	-0.113938	0.598929	0.043505	75.410538	5.369488	63.158897	-0.696885	0.000000	2.175226	0.000000	0.000000	0.000000	-0.252382	0.009197	-0.376989	0.000000	0.000000	3.000000	54.000000	0.000000
21387.392729	-0.114731	0.598889	0.042167	75.410538	5.369488	63.158897	-0.696885	0.000000	2.175226	0.000000	0.000000	0.000000	-0.237964	-0.011969	-0.401212	0.000000	0.000000	3.000000	54.000000	0.000000
21387.396062	-0.114731	0.598889	0.042167	75.410538	5.369488	63.158897	-0.696885	0.000000	2.175226	0.000000	0.000000	0.000000	-0.237964	-0.011969	-0.401212	0.000000	0.000000	3.000000	54.000000	0.000000
21387.399396	-0.114731	0.598889	0.042167	75.246231	4.953977	62.800415	-0.736545	0.000000	2.108358	0.000000	0.000000	0.000000	-0.237964	-0.011969	-0.401212	0.000000	0.000000	3.000000	54.000000	0.000000
21387.402729	-0.115381	0.598854	0.040771	75.246231	4.953977	62.800415	-0.736545	0.000000	2.108358	0.000000	0.000000	0.000000	-0.195076	-0.010517	-0.418788	0.000000	0.000000	3.000000	54.000000	0.000000
21387.406062	-0.115381	0.598854	0.040771	75.246231	4.953977	62.800415	-0.736545	0.000000	2.108358	0.000000	0.000000	0.000000	-0.195076	-0.010517	-0.418788	0.000000	0.000000	3.000000	54.000000	0.000000
21387.409396	-0.115381	0.598854	0.040771	75.116051	4.611832	62.500629	-0.769058	0.000000	2.038560	0.000000	0.000000	0.000000	-0.195076	-0.010517	-0.418788	0.000000	0.000000	3.000000	54.000000	0.000000
21387.412729	-0.115851	0.598759	0.039366	75.116051	4.611832	62.500629	-0.769058	0.000000	2.038560	0.000000	0.000000	0.000000	-0.140842	-0.028457	-0.421568	0.000000	0.000000	3.000000	54.000000	0.000000
21387.416062	-0.115851	0.598759	0.039366	75.116051	4.611832	62.500629	-0.769058	0.000000	2.038560	0.000000	0.000000	0.000000	-0.140842	-0.028457	-0.421568	0.000000	0.000000	3.000000	54.000000	0.000000
21387.419396	-0.115851	0.598759	0.039366	74.988617	4.304519	62.200607	-0.792532	0.000000	1.968298	0.000000	0.000000	0.000000	-0.140842	-0.028457	-0.421568	0.000000	0.000000	3.000000	54.000000	0.000000
21387.422729	-0.116108	0.598668	0.037919	74.988617	4.304519	62.200607	-0.792532	0.000000	1.968298	0.000000	0.000000	0.000000	-0.077231	-0.027144	-0.433978	0.000000	0.000000	3.000000	54.000000	0.000000
21387.426062	-0.116108	0.598668	0.037919	74.988617	4.304519	62.200607	-0.792532	0.000000	1.968298	0.000000	0.000000	0.000000	-0.077231	-0.027144	-0.433978	0.000000	0.000000	3.000000	54.000000	0.000000
21387.429396	-0.116108	0.598668	0.037919	74.819252	3.936647	61.881229	-0.805403	0.000000	1.895969	0.000000	0.000000	0.000000	-0.077231	-0.027144	-0.433978	0.000000	0.000000	3.000000	54.000000	0.000000
21387.432729	-0.116241	0.598557	0.036484	74.819252	3.936647	61.881229	-0.805403	0.000000	1.895969	0.000000	0.000000	0.000000	-0.039955	-0.033472	-0.430696	0.000000	0.000000	3.000000	54.000000	0.000000
21387.436062	-0.116241	0.598557	0.036484	74.819252	3.936647	61.881229	-0.805403	0.000000	1.895969	0.000000	0.000000	0.000000	-0.039955	-0.033472	-0.430696	0.000000	0.000000	3.000000	54.000000	0.000000
21387.439396	-0.116241	0.598557	0.036484	74.578064	3.442733	61.427670	-0.812062	0.000000	1.824186	0.000000	0.000000	0.000000	-0.039955	-0.033472	-0.430696	0.000000	0.000000	3.000000	54.000000	0.000000
21387.442729	-0.116210	0.598490	0.035093	74.578064	3.442733	61.427670	-0.812062	0.000000	1.824186	0.000000	0.000000	0.000000	0.009404	-0.019920	-0.417099	0.000000	0.000000	3.000000	54.000000	0.000000
21387.446062	-0.116210	0.598490	0.035093	74.578064	3.442733	61.427670	-0.812062	0.000000	1.824186	0.000000	0.000000	0.000000	0.009404	-0.019920	-0.417099	0.000000	0.000000	3.000000	54.000000	0.000000
21387.449396	-0.116210	0.598490	0.035093	74.288910	2.741067	60.703083	-0.810495	0.000000	1.754670	0.000000	0.000000	0.000000	0.009404	-0.019920	-0.417099	0.000000	0.000000	3.000000	54.000000	0.000000
21387.452729	-0.116058	0.598375	0.033722	74.288910	2.741067	60.703083	-0.810495	0.000000	1.754670	0.000000	0.000000	0.000000	0.045479	-0.034570	-0.411544	0.000000	0.000000	3.000000	54.000000	0.000000
21387.456062	-0.116058	0.598375	0.033722	74.288910	2.741067	60.703083	-0.810495	0.000000	1.754670	0.000000	0.000000	0.000000	0.045479	-0.034570	-0.411544	0.000000	0.000000	3.000000	54.000000	0.000000
21387.459396	-0.116058	0.598375	0.033722	73.991776	1.938200	59.817261	-0.802915	0.000000	1.686079	0.000000	0.000000	0.000000	0.045479	-0.034570	-0.411544	0.000000	0.000000	3.000000	54.000000	0.000000
21387.462729	-0.115780	0.598247	0.032338	73.991776	1.938200	59.817261	-0.802915	0.000000	1.686079	0.000000	0.000000	0.000000	0.083430	-0.038439	-0.415181	0.000000	0.000000	3.000000	54.000000	0.000000
21387.466062	-0.115780	0.598247	0.032338	73.991776	1.938200	59.817261	-0.802915	0.000000	1.686079	0.000000	0.000000	0.000000	0.083430	-0.038439	-0.415181	0.000000	0.000000	3.000000	54.000000	0.000000
21387.469396	-0.115780	0.598247	0.032338	73.701927	1.146561	58.906380	-0.789010	0.000000	1.616882	0.000000	0.000000	0.000000	0.083430	-0.038439	-0.415181	0.000000	0.000000	3.000000	54.000000	0.000000
21387.472729	-0.115305	0.598045	0.030844	73.701927	1.146561	58.906380	-0.789010	0.000000	1.616882	0.000000	0.000000	0.000000	0.142651	-0.060511	-0.448006	0.000000	0.000000	3.000000	54.000000	0.000000
21387.476062	-0.115305	0.598045	0.030844	73.701927	1.146561	58.906380	-0.789010	0.000000	1.616882	0.000000	0.000000	0.000000	0.142651	-0.060511	-0.448006	0.000000	0.000000	3.000000	54.000000	0.000000
21387.479396	-0.115305	0.598045	0.030844	73.428154	0.394601	58.007610	-0.765235	0.000000	1.542215	0.000000	0.000000	0.000000	0.142651	-0.060511	-0.448006	0.000000	0.000000	3.000000	54.000000	0.000000
21387.482729	-0.114619	0.597767	0.029179	73.428154	0.394601	58.007610	-0.765235	0.000000	1.542215	0.000000	0.000000	0.000000	0.205785	-0.083569	-0.499628	0.000000	0.000000	3.000000	54.000000	0.000000
21387.486062	-0.114619	0.597767	0.029179	73.428154	0.394601	58.007610	-0.765235	0.000000	1.542215	0.000000	0.000000	0.000000	0.205785	-0.083569	-0.499628	0.000000	0.000000	3.000000	54.000000	0.000000
21387.489396	-0.114619	0.597767	0.029179	73.134384	-0.436167	56.971783	-0.730937	0.000000	1.458943	0.000000	0.000000	0.000000	0.205785	-0.083569	-0.499628	0.000000	0.000000	3.000000	54.000000	0.000000
21387.492729	-0.113741	0.597461	0.027409	73.134384	-0.436167	56.971783	-0.730937	0.000000	1.458943	0.000000	0.000000	0.000000	0.263474	-0.091874	-0.530850	0.000000	0.000000	3.000000	54.000000	0.000000
21387.496062	-0.113741	0.597461	0.027409	73.134384	-0.436167	56.971783	-0.730937	0.000000	1.458943	0.000000	0.000000	0.000000	0.263474	-0.091874	-0.530850	0.000000	0.000000	3.000000	54.000000	0.000000
21387.499396	-0.113741	0.597461	0.027409	72.763275	-1.561451	55.509766	-0.687025	0.000000	1.370468	0.000000	0.000000	0.000000	0.263474	-0.091874	-0.530850	0.000000	0.000000	3.000000	54.000000	0.000000
21387.502729	-0.112614	0.597110	0.025596	72.763275	-1.561451	55.509766	-0.687025	0.000000	1.370468	0.000000	0.000000	0.000000	0.337961	-0.105139	-0.543897	0.000000	0.000000	3.000000	54.000000	0.000000
21387.506062	-0.112614	0.597110	0.025596	72.763275	-1.561451	55.509766	-0.687025	0.000000	1.370468	0.000000	0.000000	0.000000	0.337961	-0.105139	-0.543897	0.000000	0.000000	3.000000	54.000000	0.000000
21387.509396	-0.112614	0.597110	0.025596	72.255119	-3.022891	53.559914	-0.630698	0.000000	1.279819	0.000000	0.000000	0.000000	0.337961	-0.105139	-0.543897	0.000000	0.000000	3.000000	54.000000	0.000000
21387.512729	-0.111359	0.596776	0.023825	72.255119	-3.022891	53.559914	-0.630698	0.000000	1.279819	0.000000	0.000000	0.000000	0.376628	-0.100191	-0.531281	0.000000	0.000000	3.000000	54.000000	0.000000
21387.516062	-0.111359	0.596776	0.023825	72.255119	-3.022891	53.559914	-0.630698	0.000000	1.279819	0.000000	0.000000	0.000000	0.376628	-0.100191	-0.531281	0.000000	0.000000	3.000000	54.000000	0.000000
21387.519396	-0.111359	0.596776	0.023825	71.608772	-4.651280	51.325142	-0.567927	0.000000	1.191272	0.000000	0.000000	0.000000	0.376628	-0.100191	-0.531281	0.000000	0.000000	3.000000	54.000000	0.000000
21387.522729	-0.109992	0.596508	0.022166	71.608772	-4.651280	51.325142	-0.567927	0.000000	1.191272	0.000000	0.000000	0.000000	0.410010	-0.080477	-0.497853	0.000000	0.000000	3.000000	54.000000	0.000000
21387.526062	-0.109992	0.596508	0.022166	71.608772	-4.651280	51.325142	-0.567927	0.000000	1.191272	0.000000	0.000000	0.000000	0.410010	-0.080477	-0.497853	0.000000	0.000000	3.000000	54.000000	0.000000
21387.529396	-0.109992	0.596508	0.022166	70.883026	-6.234205	49.050945	-0.499592	0.000000	1.108297	0.000000	0.000000	0.000000	0.410010	-0.080477	-0.497853	0.000000	0.000000	3.000000	54.000000	0.000000
21387.532729	-0.108436	0.596248	0.020586	70.883026	-6.234205	49.050945	-0.499592	0.000000	1.108297	0.000000	0.000000	0.000000	0.466707	-0.077904	-0.474121	0.000000	0.000000	3.000000	54.000000	0.000000
21387.536062	-0.108436	0.596248	0.020586	70.883026	-6.234205	49.050945	-0.499592	0.000000	1.108297	0.000000	0.000000	0.000000	0.466707	-0.077904	-0.474121	0.000000	0.000000	3.000000	54.000000	0.000000
21387.539396	-0.108436	0.596248	0.020586	70.142799	-7.659630	46.952049	-0.421808	0.000000	1.029276	0.000000	0.000000	0.000000	0.466707	-0.077904	-0.474121	0.000000	0.000000	3.000000	54.000000	0.000000
21387.542729	-0.106695	0.595970	0.019090	70.142799	-7.659630	46.952049	-0.421808	0.000000	1.029276	0.000000	0.000000	0.000000	0.522364	-0.083344	-0.448683	0.000000	0.000000	3.000000	54.000000	0.000000
21387.546062	-0.106695	0.595970	0.019090	70.142799	-7.659630	46.952049	-0.421808	0.000000	1.029276	0.000000	0.000000	0.000000	0.522364	-0.083344	-0.448683	0.000000	0.000000	3.000000	54.000000	0.000000
21387.549396	-0.106695	0.595970	0.019090	69.424728	-8.838101	45.377636	-0.334747	0.000000	0.954496	0.000000	0.000000	0.000000	0.522364	-0.083344	-0.448683	0.000000	0.000000	3.000000	54.000000	0.000000
21387.552729	-0.104777	0.595698	0.017602	69.424728	-8.838101	45.377636	-0.334747	0.000000	0.954496	0.000000	0.000000	0.000000	0.575385	-0.081829	-0.446243	0.000000	0.000000	3.000000	54.000000	0.000000
21387.556062	-0.104777	0.595698	0.017602	69.424728	-8.838101	45.377636	-0.334747	0.000000	0.954496	0.000000	0.000000	0.000000	0.575385	-0.081829	-0.446243	0.000000	0.000000	3.000000	54.000000	0.000000
21387.559396	-0.104777	0.595698	0.017602	68.737221	-9.760411	44.535954	-0.238849	0.000000	0.880122	0.000000	0.000000	0.000000	0.575385	-0.081829	-0.446243	0.000000	0.000000	3.000000	54.000000	0.000000
21387.562729	-0.102717	0.595415	0.016163	68.737221	-9.760411	44.535954	-0.238849	0.000000	0.880122	0.000000	0.000000	0.000000	0.618054	-0.084873	-0.431969	0.000000	0.000000	3.000000	54.000000	0.000000
21387.566062	-0.102717	0.595415	0.016163	68.737221	-9.760411	44.535954	-0.238849	0.000000	0.880122	0.000000	0.000000	0.000000	0.618054	-0.084873	-0.431969	0.000000	0.000000	3.000000	54.000000	0.000000
21387.569396	-0.102717	0.595415	0.016163	68.086487	-10.469437	44.835922	-0.135840	0.000000	0.808127	0.000000	0.000000	0.000000	0.618054	-0.084873	-0.431969	0.000000	0.000000	3.000000	54.000000	0.000000
21387.572729	-0.100466	0.595129	0.014755	68.086487	-10.469437	44.835922	-0.135840	0.000000	0.808127	0.000000	0.000000	0.000000	0.675272	-0.085628	-0.422389	0.000000	0.000000	3.000000	54.000000	0.000000
21387.576062	-0.100466	0.595129	0.014755	68.086487	-10.469437	44.835922	-0.135840	0.000000	0.808127	0.000000	0.000000	0.000000	0.675272	-0.085628	-0.422389	0.000000	0.000000	3.000000	54.000000	0.000000
21387.579396	-0.100466	0.595129	0.014755	67.492973	-11.068806	45.113354	-0.023295	0.000000	0.737729	0.000000	0.000000	0.000000	0.675272	-0.085628	-0.422389	0.000000	0.000000	3.000000	54.000000	0.000000
21387.582729	-0.098009	0.594834	0.013404	67.492973	-11.068806	45.113354	-0.023295	0.000000	0.737729	0.000000	0.000000	0.000000	0.737166	-0.088581	-0.405245	0.000000	0.000000	3.000000	54.000000	0.000000
21387.586062	-0.098009	0.594834	0.013404	67.492973	-11.068806	45.113354	-0.023295	0.000000	0.737729	0.000000	0.000000	0.000000	0.737166	-0.088581	-0.405245	0.000000	0.000000	3.000000	54.000000	0.000000
21387.589396	-0.098009	0.594834	0.013404	67.024673	-11.643026	44.926926	0.099566	0.000000	0.670188	0.000000	0.000000	0.000000	0.737166	-0.088581	-0.405245	0.000000	0.000000	3.000000	54.000000	0.000000
21387.592729	-0.095320	0.594597	0.012203	67.024673	-11.643026	44.926926	0.099566	0.000000	0.670188	0.000000	0.000000	0.000000	0.806576	-0.071041	-0.360082	0.000000	0.000000	3.000000	54.000000	0.000000
21387.596062	-0.095320	0.594597	0.012203	67.024673	-11.643026	44.926926	0.099566	0.000000	0.670188	0.000000	0.000000	0.000000	0.806576	-0.071041	-0.360082	0.000000	0.000000	3.000000	54.000000	0.000000
21387.599396	-0.095320	0.594597	0.012203	66.849739	-12.251469	44.695583	0.233995	0.000000	0.610174	0.000000	0.000000	0.000000	0.806576	-0.071041	-0.360082	0.000000	0.000000	3.000000	54.000000	0.000000
21387.602729	-0.092477	0.594343	0.011068	66.849739	-12.251469	44.695583	0.233995	0.000000	0.610174	0.000000	0.000000	0.000000	0.852933	-0.076097	-0.340592	0.000000	0.000000	3.000000	54.000000	0.000000
21387.606062	-0.092477	0.594343	0.011068	66.849739	-12.251469	44.695583	0.233995	0.000000	0.610174	0.000000	0.000000	0.000000	0.852933	-0.076097	-0.340592	0.000000	0.000000	3.000000	54.000000	0.000000
21387.609396	-0.092477	0.594343	0.011068	66.944260	-12.960688	44.475101	0.376151	0.000000	0.553409	0.000000	0.000000	0.000000	0.852933	-0.076097	-0.340592	0.000000	0.000000	3.000000	54.000000	0.000000
21387.612729	-0.089616	0.594092	0.009986	66.944260	-12.960688	44.475101	0.376151	0.000000	0.553409	0.000000	0.000000	0.000000	0.858237	-0.075397	-0.324762	0.000000	0.000000	3.000000	54.000000	0.000000
21387.616062	-0.089616	0.594092	0.009986	66.944260	-12.960688	44.475101	0.376151	0.000000	0.553409	0.000000	0.000000	0.000000	0.858237	-0.075397	-0.324762	0.000000	0.000000	3.000000	54.000000	0.000000
21387.619396	-0.089616	0.594092	0.009986	67.052101	-13.798063	43.927353	0.519191	0.000000	0.499282	0.000000	0.000000	0.000000	0.858237	-0.075397	-0.324762	0.000000	0.000000	3.000000	54.000000	0.000000
21387.622729	-0.086660	0.593848	0.009035	67.052101	-13.798063	43.927353	0.519191	0.000000	0.499282	0.000000	0.000000	0.000000	0.886729	-0.073269	-0.285099	0.000000	0.000000	3.000000	54.000000	0.000000
21387.626062	-0.086660	0.593848	0.009035	67.052101	-13.798063	43.927353	0.519191	0.000000	0.499282	0.000000	0.000000	0.000000	0.886729	-0.073269	-0.285099	0.000000	0.000000	3.000000	54.000000	0.000000
21387.629396	-0.086660	0.593848	0.009035	67.096924	-14.686851	42.971645	0.666979	0.000000	0.451766	0.000000	0.000000	0.000000	0.886729	-0.073269	-0.285099	0.000000	0.000000	3.000000	54.000000	0.000000
21387.632729	-0.083512	0.593625	0.008184	67.096924	-14.686851	42.971645	0.666979	0.000000	0.451766	0.000000	0.000000	0.000000	0.944623	-0.066715	-0.255306	0.000000	0.000000	3.000000	54.000000	0.000000
21387.636062	-0.083512	0.593625	0.008184	67.096924	-14.686851	42.971645	0.666979	0.000000	0.451766	0.000000	0.000000	0.000000	0.944623	-0.066715	-0.255306	0.000000	0.000000	3.000000	54.000000	0.000000
21387.639396	-0.083512	0.593625	0.008184	67.096344	-15.577488	41.856979	0.824416	0.000000	0.409215	0.000000	0.000000	0.000000	0.944623	-0.066715	-0.255306	0.000000	0.000000	3.000000	54.000000	0.000000
21387.642729	-0.080217	0.593444	0.007437	67.096344	-15.577488	41.856979	0.824416	0.000000	0.409215	0.000000	0.000000	0.000000	0.988454	-0.054510	-0.224059	0.000000	0.000000	3.000000	54.000000	0.000000
21387.646062	-0.080217	0.593444	0.007437	67.096344	-15.577488	41.856979	0.824416	0.000000	0.409215	0.000000	0.000000	0.000000	0.988454	-0.054510	-0.224059	0.000000	0.000000	3.000000	54.000000	0.000000
21387.649396	-0.080217	0.593444	0.007437	67.072174	-16.424438	41.149712	0.989158	0.000000	0.371872	0.000000	0.000000	0.000000	0.988454	-0.054510	-0.224059	0.000000	0.000000	3.000000	54.000000	0.000000
21387.652729	-0.076783	0.593289	0.006839	67.072174	-16.424438	41.149712	0.989158	0.000000	0.371872	0.000000	0.000000	0.000000	1.030176	-0.046479	-0.179505	0.000000	0.000000	3.000000	54.000000	0.000000
21387.656062	-0.076783	0.593289	0.006839	67.072174	-16.424438	41.149712	0.989158	0.000000	0.371872	0.000000	0.000000	0.000000	1.030176	-0.046479	-0.179505	0.000000	0.000000	3.000000	54.000000	0.000000
21387.659396	-0.076783	0.593289	0.006839	67.015121	-17.265255	40.816998	1.160854	0.000000	0.341954	0.000000	0.000000	0.000000	1.030176	-0.046479	-0.179505	0.000000	0.000000	3.000000	54.000000	0.000000
21387.662729	-0.073251	0.593187	0.006372	67.015121	-17.265255	40.816998	1.160854	0.000000	0.341954	0.000000	0.000000	0.000000	1.059665	-0.030621	-0.140115	0.000000	0.000000	3.000000	54.000000	0.000000
21387.666062	-0.073251	0.593187	0.006372	67.015121	-17.265255	40.816998	1.160854	0.000000	0.341954	0.000000	0.000000	0.000000	1.059665	-0.030621	-0.140115	0.000000	0.000000	3.000000	54.000000	0.000000
21387.669396	-0.073251	0.593187	0.006372	66.915070	-18.132866	40.332382	1.337465	0.000000	0.318602	0.000000	0.000000	0.000000	1.059665	-0.030621	-0.140115	0.000000	0.000000	3.000000	54.000000	0.000000
21387.672729	-0.069693	0.593143	0.006088	66.915070	-18.132866	40.332382	1.337465	0.000000	0.318602	0.000000	0.000000	0.000000	1.067169	-0.013265	-0.085171	0.000000	0.000000	3.000000	54.000000	0.000000
21387.676062	-0.069693	0.593143	0.006088	66.915070	-18.132866	40.332382	1.337465	0.000000	0.318602	0.000000	0.000000	0.000000	1.067169	-0.013265	-0.085171	0.000000	0.000000	3.000000	54.000000	0.000000
21387.679396	-0.069693	0.593143	0.006088	66.773872	-19.010355	39.615379	1.515327	0.000000	0.304407	0.000000	0.000000	0.000000	1.067169	-0.013265	-0.085171	0.000000	0.000000	3.000000	54.000000	0.000000
21387.682729	-0.066109	0.593175	0.006003	66.773872	-19.010355	39.615379	1.515327	0.000000	0.304407	0.000000	0.000000	0.000000	1.075194	0.009836	-0.025421	0.000000	0.000000	3.000000	54.000000	0.000000
21387.686062	-0.066109	0.593175	0.006003	66.773872	-19.010355	39.615379	1.515327	0.000000	0.304407	0.000000	0.000000	0.000000	1.075194	0.009836	-0.025421	0.000000	0.000000	3.000000	54.000000	0.000000
21387.689396	-0.066109	0.593175	0.006003	66.609688	-19.828606	39.240490	1.694526	0.000000	0.300170	0.000000	0.000000	0.000000	1.075194	0.009836	-0.025421	0.000000	0.000000	3.000000	54.000000	0.000000
21387.692729	-0.062438	0.593218	0.006034	66.609688	-19.828606	39.240490	1.694526	0.000000	0.300170	0.000000	0.000000	0.000000	1.101416	0.012635	0.009091	0.000000	0.000000	3.000000	54.000000	0.000000
21387.696062	-0.062438	0.593218	0.006034	66.609688	-19.828606	39.240490	1.694526	0.000000	0.300170	0.000000	0.000000	0.000000	1.101416	0.012635	0.009091	0.000000	0.000000	3.000000	54.000000	0.000000
21387.699396	-0.062438	0.593218	0.006034	66.461586	-20.618917	39.207615	1.878095	0.000000	0.301685	0.000000	0.000000	0.000000	1.101416	0.012635	0.009091	0.000000	0.000000	3.000000	54.000000	0.000000
21387.702729	-0.058718	0.593251	0.006155	66.461586	-20.618917	39.207615	1.878095	0.000000	0.301685	0.000000	0.000000	0.000000	1.115904	0.009899	0.036380	0.000000	0.000000	3.000000	54.000000	0.000000
21387.706062	-0.058718	0.593251	0.006155	66.461586	-20.618917	39.207615	1.878095	0.000000	0.301685	0.000000	0.000000	0.000000	1.115904	0.009899	0.036380	0.000000	0.000000	3.000000	54.000000	0.000000
21387.709396	-0.058718	0.593251	0.006155	66.319557	-21.440548	39.223721	2.064079	0.000000	0.307748	0.000000	0.000000	0.000000	1.115904	0.009899	0.036380	0.000000	0.000000	3.000000	54.000000	0.000000
21387.712729	-0.054942	0.593288	0.006318	66.319557	-21.440548	39.223721	2.064079	0.000000	0.307748	0.000000	0.000000	0.000000	1.132820	0.011346	0.049014	0.000000	0.000000	3.000000	54.000000	0.000000
21387.716062	-0.054942	0.593288	0.006318	66.319557	-21.440548	39.223721	2.064079	0.000000	0.307748	0.000000	0.000000	0.000000	1.132820	0.011346	0.049014	0.000000	0.000000	3.000000	54.000000	0.000000
21387.719396	-0.054942	0.593288	0.006318	66.206161	-22.344576	38.849907	2.252882	0.000000	0.315917	0.000000	0.000000	0.000000	1.132820	0.011346	0.049014	0.000000	0.000000	3.000000	54.000000	0.000000
21387.722729	-0.051130	0.593287	0.006511	66.206161	-22.344576	38.849907	2.252882	0.000000	0.315917	0.000000	0.000000	0.000000	1.143846	-0.000412	0.057779	0.000000	0.000000	3.000000	54.000000	0.000000
21387.726062	-0.051130	0.593287	0.006511	66.206161	-22.344576	38.849907	2.252882	0.000000	0.315917	0.000000	0.000000	0.000000	1.143846	-0.000412	0.057779	0.000000	0.000000	3.000000	54.000000	0.000000
21387.729396	-0.051130	0.593287	0.006511	66.140228	-23.327375	37.696533	2.443523	0.000000	0.325547	0.000000	0.000000	0.000000	1.143846	-0.000412	0.057779	0.000000	0.000000	3.000000	54.000000	0.000000
21387.732729	-0.047322	0.593272	0.006720	66.140228	-23.327375	37.696533	2.443523	0.000000	0.325547	0.000000	0.000000	0.000000	1.142229	-0.004542	0.062710	0.000000	0.000000	3.000000	54.000000	0.000000
21387.736062	-0.047322	0.593272	0.006720	66.140228	-23.327375	37.696533	2.443523	0.000000	0.325547	0.000000	0.000000	0.000000	1.142229	-0.004542	0.062710	0.000000	0.000000	3.000000	54.000000	0.000000
21387.739396	-0.047322	0.593272	0.006720	66.111885	-24.360880	36.292835	2.633895	0.000000	0.335998	0.000000	0.000000	0.000000	1.142229	-0.004542	0.062710	0.000000	0.000000	3.000000	54.000000	0.000000
21387.742729	-0.043569	0.593248	0.007006	66.111885	-24.360880	36.292835	2.633895	0.000000	0.335998	0.000000	0.000000	0.000000	1.125852	-0.007105	0.085760	0.000000	0.000000	3.000000	54.000000	0.000000
21387.746062	-0.043569	0.593248	0.007006	66.111885	-24.360880	36.292835	2.633895	0.000000	0.335998	0.000000	0.000000	0.000000	1.125852	-0.007105	0.085760	0.000000	0.000000	3.000000	54.000000	0.000000
21387.749396	-0.043569	0.593248	0.007006	66.116737	-25.360516	35.336517	2.821537	0.000000	0.350292	0.000000	0.000000	0.000000	1.125852	-0.007105	0.085760	0.000000	0.000000	3.000000	54.000000	0.000000
21387.752729	-0.039911	0.593223	0.007342	66.116737	-25.360516	35.336517	2.821537	0.000000	0.350292	0.000000	0.000000	0.000000	1.097576	-0.007660	0.100894	0.000000	0.000000	3.000000	54.000000	0.000000
21387.756062	-0.039911	0.593223	0.007342	66.116737	-25.360516	35.336517	2.821537	0.000000	0.350292	0.000000	0.000000	0.000000	1.097576	-0.007660	0.100894	0.000000	0.000000	3.000000	54.000000	0.000000
21387.759396	-0.039911	0.593223	0.007342	66.170364	-26.228317	34.826187	3.004466	0.000000	0.367107	0.000000	0.000000	0.000000	1.097576	-0.007660	0.100894	0.000000	0.000000	3.000000	54.000000	0.000000
21387.762729	-0.036454	0.593221	0.007715	66.170364	-26.228317	34.826187	3.004466	0.000000	0.367107	0.000000	0.000000	0.000000	1.036872	-0.000537	0.111888	0.000000	0.000000	3.000000	54.000000	0.000000
21387.766062	-0.036454	0.593221	0.007715	66.170364	-26.228317	34.826187	3.004466	0.000000	0.367107	0.000000	0.000000	0.000000	1.036872	-0.000537	0.111888	0.000000	0.000000	3.000000	54.000000	0.000000
21387.769396	-0.036454	0.593221	0.007715	66.300720	-26.843561	34.580849	3.177279	0.000000	0.385755	0.000000	0.000000	0.000000	1.036872	-0.000537	0.111888	0.000000	0.000000	3.000000	54.000000	0.000000
21387.772729	-0.033130	0.593187	0.008084	66.300720	-26.843561	34.580849	3.177279	0.000000	0.385755	0.000000	0.000000	0.000000	0.997449	-0.010218	0.110760	0.000000	0.000000	3.000000	54.000000	0.000000
21387.776062	-0.033130	0.593187	0.008084	66.300720	-26.843561	34.580849	3.177279	0.000000	0.385755	0.000000	0.000000	0.000000	0.997449	-0.010218	0.110760	0.000000	0.000000	3.000000	54.000000	0.000000
21387.779396	-0.033130	0.593187	0.008084	66.507408	-27.131079	34.597900	3.343520	0.000000	0.404215	0.000000	0.000000	0.000000	0.997449	-0.010218	0.110760	0.000000	0.000000	3.000000	54.000000	0.000000
21387.782729	-0.029870	0.593120	0.008457	66.507408	-27.131079	34.597900	3.343520	0.000000	0.404215	0.000000	0.000000	0.000000	0.977980	-0.019930	0.111764	0.000000	0.000000	3.000000	54.000000	0.000000
21387.786062	-0.029870	0.593120	0.008457	66.507408	-27.131079	34.597900	3.343520	0.000000	0.404215	0.000000	0.000000	0.000000	0.977980	-0.019930	0.111764	0.000000	0.000000	3.000000	54.000000	0.000000
21387.789396	-0.029870	0.593120	0.008457	66.742630	-27.196884	34.863712	3.506517	0.000000	0.422843	0.000000	0.000000	0.000000	0.977980	-0.019930	0.111764	0.000000	0.000000	3.000000	54.000000	0.000000
21387.792729	-0.026876	0.593078	0.008872	66.742630	-27.196884	34.863712	3.506517	0.000000	0.422843	0.000000	0.000000	0.000000	0.898022	-0.012846	0.124668	0.000000	0.000000	3.000000	54.000000	0.000000
21387.796062	-0.026876	0.593078	0.008872	66.742630	-27.196884	34.863712	3.506517	0.000000	0.422843	0.000000	0.000000	0.000000	0.898022	-0.012846	0.124668	0.000000	0.000000	3.000000	54.000000	0.000000
21387.799396	-0.026876	0.593078	0.008872	66.946564	-27.250868	35.069439	3.656187	0.000000	0.443621	0.000000	0.000000	0.000000	0.898022	-0.012846	0.124668	0.000000	0.000000	3.000000	54.000000	0.000000
21387.802729	-0.024126	0.593058	0.009337	66.946564	-27.250868	35.069439	3.656187	0.000000	0.443621	0.000000	0.000000	0.000000	0.824930	-0.005812	0.139461	0.000000	0.000000	3.000000	54.000000	0.000000
21387.806062	-0.024126	0.593058	0.009337	66.946564	-27.250868	35.069439	3.656187	0.000000	0.443621	0.000000	0.000000	0.000000	0.824930	-0.005812	0.139461	0.000000	0.000000	3.000000	54.000000	0.000000
21387.809396	-0.024126	0.593058	0.009337	67.108231	-27.261753	35.454090	3.793675	0.000000	0.466864	0.000000	0.000000	0.000000	0.824930	-0.005812	0.139461	0.000000	0.000000	3.000000	54.000000	0.000000
21387.812729	-0.021687	0.593037	0.009860	67.108231	-27.261753	35.454090	3.793675	0.000000	0.466864	0.000000	0.000000	0.000000	0.731967	-0.006427	0.156844	0.000000	0.000000	3.000000	54.000000	0.000000
21387.816062	-0.021687	0.593037	0.009860	67.108231	-27.261753	35.454090	3.793675	0.000000	0.466864	0.000000	0.000000	0.000000	0.731967	-0.006427	0.156844	0.000000	0.000000	3.000000	54.000000	0.000000
21387.819396	-0.021687	0.593037	0.009860	67.270058	-27.196064	35.672791	3.915670	0.000000	0.493005	0.000000	0.000000	0.000000	0.731967	-0.006427	0.156844	0.000000	0.000000	3.000000	54.000000	0.000000
21387.822729	-0.019510	0.593027	0.010400	67.270058	-27.196064	35.672791	3.915670	0.000000	0.493005	0.000000	0.000000	0.000000	0.653009	-0.002974	0.161843	0.000000	0.000000	3.000000	54.000000	0.000000
21387.826062	-0.019510	0.593027	0.010400	67.270058	-27.196064	35.672791	3.915670	0.000000	0.493005	0.000000	0.000000	0.000000	0.653009	-0.002974	0.161843	0.000000	0.000000	3.000000	54.000000	0.000000
21387.829396	-0.019510	0.593027	0.010400	67.421906	-26.979332	35.841457	4.024505	0.000000	0.519979	0.000000	0.000000	0.000000	0.653009	-0.002974	0.161843	0.000000	0.000000	3.000000	54.000000	0.000000
21387.832729	-0.017533	0.593033	0.011026	67.421906	-26.979332	35.841457	4.024505	0.000000	0.519979	0.000000	0.000000	0.000000	0.593209	0.001935	0.188058	0.000000	0.000000	3.000000	54.000000	0.000000
21387.836062	-0.017533	0.593033	0.011026	67.421906	-26.979332	35.841457	4.024505	0.000000	0.519979	0.000000	0.000000	0.000000	0.593209	0.001935	0.188058	0.000000	0.000000	3.000000	54.000000	0.000000
21387.839396	-0.017533	0.593033	0.011026	67.606514	-26.513601	36.439754	4.123373	0.000000	0.551322	0.000000	0.000000	0.000000	0.593209	0.001935	0.188058	0.000000	0.000000	3.000000	54.000000	0.000000
21387.842729	-0.015882	0.593053	0.011586	67.606514	-26.513601	36.439754	4.123373	0.000000	0.551322	0.000000	0.000000	0.000000	0.495049	0.005973	0.167750	0.000000	0.000000	3.000000	54.000000	0.000000
21387.846062	-0.015882	0.593053	0.011586	67.606514	-26.513601	36.439754	4.123373	0.000000	0.551322	0.000000	0.000000	0.000000	0.495049	0.005973	0.167750	0.000000	0.000000	3.000000	54.000000	0.000000
21387.849396	-0.015882	0.593053	0.011586	67.823364	-25.813807	37.447048	4.205881	0.000000	0.579280	0.000000	0.000000	0.000000	0.495049	0.005973	0.167750	0.000000	0.000000	3.000000	54.000000	0.000000
21387.852729	-0.014429	0.593047	0.012140	67.823364	-25.813807	37.447048	4.205881	0.000000	0.579280	0.000000	0.000000	0.000000	0.435955	-0.001794	0.166348	0.000000	0.000000	3.000000	54.000000	0.000000
21387.856062	-0.014429	0.593047	0.012140	67.823364	-25.813807	37.447048	4.205881	0.000000	0.579280	0.000000	0.000000	0.000000	0.435955	-0.001794	0.166348	0.000000	0.000000	3.000000	54.000000	0.000000
21387.859396	-0.014429	0.593047	0.012140	68.062965	-24.882849	38.838154	4.278540	0.000000	0.607005	0.000000	0.000000	0.000000	0.435955	-0.001794	0.166348	0.000000	0.000000	3.000000	54.000000	0.000000
21387.862729	-0.013107	0.593041	0.012686	68.062965	-24.882849	38.838154	4.278540	0.000000	0.607005	0.000000	0.000000	0.000000	0.396803	-0.001892	0.163837	0.000000	0.000000	3.000000	54.000000	0.000000
21387.866062	-0.013107	0.593041	0.012686	68.062965	-24.882849	38.838154	4.278540	0.000000	0.607005	0.000000	0.000000	0.000000	0.396803	-0.001892	0.163837	0.000000	0.000000	3.000000	54.000000	0.000000
21387.869396	-0.013107	0.593041	0.012686	68.311790	-23.755749	40.570343	4.344674	0.000000	0.634311	0.000000	0.000000	0.000000	0.396803	-0.001892	0.163837	0.000000	0.000000	3.000000	54.000000	0.000000
21387.872729	-0.012094	0.593053	0.013237	68.311790	-23.755749	40.570343	4.344674	0.000000	0.634311	0.000000	0.000000	0.000000	0.303785	0.003593	0.165258	0.000000	0.000000	3.000000	54.000000	0.000000
21387.876062	-0.012094	0.593053	0.013237	68.311790	-23.755749	40.570343	4.344674	0.000000	0.634311	0.000000	0.000000	0.000000	0.303785	0.003593	0.165258	0.000000	0.000000	3.000000	54.000000	0.000000
21387.879396	-0.012094	0.593053	0.013237	68.558067	-22.545437	42.483150	4.395305	0.000000	0.661854	0.000000	0.000000	0.000000	0.303785	0.003593	0.165258	0.000000	0.000000	3.000000	54.000000	0.000000
21387.882729	-0.011394	0.593114	0.013852	68.558067	-22.545437	42.483150	4.395305	0.000000	0.661854	0.000000	0.000000	0.000000	0.210055	0.018254	0.184389	0.000000	0.000000	3.000000	54.000000	0.000000
21387.886062	-0.011394	0.593114	0.013852	68.558067	-22.545437	42.483150	4.395305	0.000000	0.661854	0.000000	0.000000	0.000000	0.210055	0.018254	0.184389	0.000000	0.000000	3.000000	54.000000	0.000000
21387.889396	-0.011394	0.593114	0.013852	68.798225	-21.249243	44.565613	4.430314	0.000000	0.692586	0.000000	0.000000	0.000000	0.210055	0.018254	0.184389	0.000000	0.000000	3.000000	54.000000	0.000000
21387.892729	-0.010984	0.593230	0.014508	68.798225	-21.249243	44.565613	4.430314	0.000000	0.692586	0.000000	0.000000	0.000000	0.122943	0.034989	0.196876	0.000000	0.000000	3.000000	54.000000	0.000000
21387.896062	-0.010984	0.593230	0.014508	68.798225	-21.249243	44.565613	4.430314	0.000000	0.692586	0.000000	0.000000	0.000000	0.122943	0.034989	0.196876	0.000000	0.000000	3.000000	54.000000	0.000000
21387.899396	-0.010984	0.593230	0.014508	69.049530	-19.814358	46.915531	4.450804	0.000000	0.725398	0.000000	0.000000	0.000000	0.122943	0.034989	0.196876	0.000000	0.000000	3.000000	54.000000	0.000000
21387.902729	-0.010865	0.593340	0.015181	69.049530	-19.814358	46.915531	4.450804	0.000000	0.725398	0.000000	0.000000	0.000000	0.035683	0.032771	0.201880	0.000000	0.000000	3.000000	54.000000	0.000000
21387.906062	-0.010865	0.593340	0.015181	69.049530	-19.814358	46.915531	4.450804	0.000000	0.725398	0.000000	0.000000	0.000000	0.035683	0.032771	0.201880	0.000000	0.000000	3.000000	54.000000	0.000000
21387.909396	-0.010865	0.593340	0.015181	69.316895	-18.206430	49.567032	4.456751	0.000000	0.759045	0.000000	0.000000	0.000000	0.035683	0.032771	0.201880	0.000000	0.000000	3.000000	54.000000	0.000000
21387.912729	-0.010926	0.593442	0.015873	69.316895	-18.206430	49.567032	4.456751	0.000000	0.759045	0.000000	0.000000	0.000000	-0.018259	0.030554	0.207725	0.000000	0.000000	3.000000	54.000000	0.000000
21387.916062	-0.010926	0.593442	0.015873	69.316895	-18.206430	49.567032	4.456751	0.000000	0.759045	0.000000	0.000000	0.000000	-0.018259	0.030554	0.207725	0.000000	0.000000	3.000000	54.000000	0.000000
21387.919396	-0.010926	0.593442	0.015873	69.613434	-16.373737	52.366951	4.453708	0.000000	0.793666	0.000000	0.000000	0.000000	-0.018259	0.030554	0.207725	0.000000	0.000000	3.000000	54.000000	0.000000
21387.922729	-0.011099	0.593524	0.016546	69.613434	-16.373737	52.366951	4.453708	0.000000	0.793666	0.000000	0.000000	0.000000	-0.051914	0.024824	0.201892	0.000000	0.000000	3.000000	54.000000	0.000000
21387.926062	-0.011099	0.593524	0.016546	69.613434	-16.373737	52.366951	4.453708	0.000000	0.793666	0.000000	0.000000	0.000000	-0.051914	0.024824	0.201892	0.000000	0.000000	3.000000	54.000000	0.000000
21387.929396	-0.011099	0.593524	0.016546	69.929550	-14.489418	54.396797	4.445056	0.000000	0.827314	0.000000	0.000000	0.000000	-0.051914	0.024824	0.201892	0.000000	0.000000	3.000000	54.000000	0.000000
21387.932729	-0.011474	0.593569	0.017181	69.929550	-14.489418	54.396797	4.445056	0.000000	0.827314	0.000000	0.000000	0.000000	-0.112612	0.013445	0.190440	0.000000	0.000000	3.000000	54.000000	0.000000
21387.936062	-0.011474	0.593569	0.017181	69.929550	-14.489418	54.396797	4.445056	0.000000	0.827314	0.000000	0.000000	0.000000	-0.112612	0.013445	0.190440	0.000000	0.000000	3.000000	54.000000	0.000000
21387.939396	-0.011474	0.593569	0.017181	70.223824	-12.662999	56.076721	4.426287	0.000000	0.859054	0.000000	0.000000	0.000000	-0.112612	0.013445	0.190440	0.000000	0.000000	3.000000	54.000000	0.000000
21387.942729	-0.011987	0.593651	0.017845	70.223824	-12.662999	56.076721	4.426287	0.000000	0.859054	0.000000	0.000000	0.000000	-0.153738	0.024571	0.199133	0.000000	0.000000	3.000000	54.000000	0.000000
21387.946062	-0.011987	0.593651	0.017845	70.223824	-12.662999	56.076721	4.426287	0.000000	0.859054	0.000000	0.000000	0.000000	-0.153738	0.024571	0.199133	0.000000	0.000000	3.000000	54.000000	0.000000
21387.949396	-0.011987	0.593651	0.017845	70.477715	-11.006936	57.867371	4.400664	0.000000	0.892243	0.000000	0.000000	0.000000	-0.153738	0.024571	0.199133	0.000000	0.000000	3.000000	54.000000	0.000000
21387.952729	-0.012864	0.593775	0.018595	70.477715	-11.006936	57.867371	4.400664	0.000000	0.892243	0.000000	0.000000	0.000000	-0.263334	0.037044	0.225134	0.000000	0.000000	3.000000	54.000000	0.000000
21387.956062	-0.012864	0.593775	0.018595	70.477715	-11.006936	57.867371	4.400664	0.000000	0.892243	0.000000	0.000000	0.000000	-0.263334	0.037044	0.225134	0.000000	0.000000	3.000000	54.000000	0.000000
21387.959396	-0.012864	0.593775	0.018595	70.712051	-9.595860	59.377525	4.356775	0.000000	0.929766	0.000000	0.000000	0.000000	-0.263334	0.037044	0.225134	0.000000	0.000000	3.000000	54.000000	0.000000
21387.962729	-0.013951	0.593973	0.019404	70.712051	-9.595860	59.377525	4.356775	0.000000	0.929766	0.000000	0.000000	0.000000	-0.325809	0.059485	0.242460	0.000000	0.000000	3.000000	54.000000	0.000000
21387.966062	-0.013951	0.593973	0.019404	70.712051	-9.595860	59.377525	4.356775	0.000000	0.929766	0.000000	0.000000	0.000000	-0.325809	0.059485	0.242460	0.000000	0.000000	3.000000	54.000000	0.000000
21387.969396	-0.013951	0.593973	0.019404	70.968498	-8.359014	60.336750	4.302474	0.000000	0.970176	0.000000	0.000000	0.000000	-0.325809	0.059485	0.242460	0.000000	0.000000	3.000000	54.000000	0.000000
21387.972729	-0.015087	0.594208	0.020240	70.968498	-8.359014	60.336750	4.302474	0.000000	0.970176	0.000000	0.000000	0.000000	-0.340813	0.070690	0.250960	0.000000	0.000000	3.000000	54.000000	0.000000
21387.976062	-0.015087	0.594208	0.020240	70.968498	-8.359014	60.336750	4.302474	0.000000	0.970176	0.000000	0.000000	0.000000	-0.340813	0.070690	0.250960	0.000000	0.000000	3.000000	54.000000	0.000000
21387.979396	-0.015087	0.594208	0.020240	71.284622	-7.212960	61.225666	4.245672	0.000000	1.012002	0.000000	0.000000	0.000000	-0.340813	0.070690	0.250960	0.000000	0.000000	3.000000	54.000000	0.000000
21387.982729	-0.016342	0.594474	0.021126	71.284622	-7.212960	61.225666	4.245672	0.000000	1.012002	0.000000	0.000000	0.000000	-0.376632	0.079748	0.265784	0.000000	0.000000	3.000000	54.000000	0.000000
21387.986062	-0.016342	0.594474	0.021126	71.284622	-7.212960	61.225666	4.245672	0.000000	1.012002	0.000000	0.000000	0.000000	-0.376632	0.079748	0.265784	0.000000	0.000000	3.000000	54.000000	0.000000
21387.989396	-0.016342	0.594474	0.021126	71.661087	-6.068956	62.300671	4.182900	0.000000	1.056300	0.000000	0.000000	0.000000	-0.376632	0.079748	0.265784	0.000000	0.000000	3.000000	54.000000	0.000000
21387.992729	-0.017717	0.594733	0.022028	71.661087	-6.068956	62.300671	4.182900	0.000000	1.056300	0.000000	0.000000	0.000000	-0.412402	0.077468	0.270467	0.000000	0.000000	3.000000	54.000000	0.000000
21387.996062	-0.017717	0.594733	0.022028	71.661087	-6.068956	62.300671	4.182900	0.000000	1.056300	0.000000	0.000000	0.000000	-0.412402	0.077468	0.270467	0.000000	0.000000	3.000000	54.000000	0.000000
21387.999396	-0.017717	0.594733	0.022028	72.063644	-4.893618	63.435486	4.114166	0.000000	1.101377	0.000000	0.000000	0.000000	-0.412402	0.077468	0.270467	0.000000	0.000000	3.000000	54.000000	0.000000
21388.002729	-0.019141	0.594998	0.022899	72.063644	-4.893618	63.435486	4.114166	0.000000	1.101377	0.000000	0.000000	0.000000	-0.427335	0.079602	0.261349	0.000000	0.000000	3.000000	54.000000	0.000000
21388.006062	-0.019141	0.594998	0.022899	72.063644	-4.893618	63.435486	4.114166	0.000000	1.101377	0.000000	0.000000	0.000000	-0.427335	0.079602	0.261349	0.000000	0.000000	3.000000	54.000000	0.000000
21388.009396	-0.019141	0.594998	0.022899	72.432808	-3.764007	64.354530	4.042943	0.000000	1.144935	0.000000	0.000000	0.000000	-0.427335	0.079602	0.261349	0.000000	0.000000	3.000000	54.000000	0.000000
21388.012729	-0.020663	0.595282	0.023777	72.432808	-3.764007	64.354530	4.042943	0.000000	1.144935	0.000000	0.000000	0.000000	-0.456491	0.085212	0.263566	0.000000	0.000000	3.000000	54.000000	0.000000
21388.016062	-0.020663	0.595282	0.023777	72.432808	-3.764007	64.354530	4.042943	0.000000	1.144935	0.000000	0.000000	0.000000	-0.456491	0.085212	0.263566	0.000000	0.000000	3.000000	54.000000	0.000000
21388.019396	-0.020663	0.595282	0.023777	72.759560	-2.739882	65.063179	3.966862	0.000000	1.188863	0.000000	0.000000	0.000000	-0.456491	0.085212	0.263566	0.000000	0.000000	3.000000	54.000000	0.000000
21388.022729	-0.022418	0.595618	0.024624	72.759560	-2.739882	65.063179	3.966862	0.000000	1.188863	0.000000	0.000000	0.000000	-0.526569	0.100971	0.254167	0.000000	0.000000	3.000000	54.000000	0.000000
21388.026062	-0.022418	0.595618	0.024624	72.759560	-2.739882	65.063179	3.966862	0.000000	1.188863	0.000000	0.000000	0.000000	-0.526569	0.100971	0.254167	0.000000	0.000000	3.000000	54.000000	0.000000
21388.029396	-0.022418	0.595618	0.024624	73.030617	-1.872705	65.655457	3.879100	0.000000	1.231224	0.000000	0.000000	0.000000	-0.526569	0.100971	0.254167	0.000000	0.000000	3.000000	54.000000	0.000000
21388.032729	-0.024295	0.595974	0.025475	73.030617	-1.872705	65.655457	3.879100	0.000000	1.231224	0.000000	0.000000	0.000000	-0.563056	0.106672	0.255126	0.000000	0.000000	3.000000	54.000000	0.000000
21388.036062	-0.024295	0.595974	0.025475	73.030617	-1.872705	65.655457	3.879100	0.000000	1.231224	0.000000	0.000000	0.000000	-0.563056	0.106672	0.255126	0.000000	0.000000	3.000000	54.000000	0.000000
21388.039396	-0.024295	0.595974	0.025475	73.243820	-1.124093	66.129517	3.785258	0.000000	1.273745	0.000000	0.000000	0.000000	-0.563056	0.106672	0.255126	0.000000	0.000000	3.000000	54.000000	0.000000
21388.042729	-0.026340	0.596375	0.026317	73.243820	-1.124093	66.129517	3.785258	0.000000	1.273745	0.000000	0.000000	0.000000	-0.613416	0.120310	0.252618	0.000000	0.000000	3.000000	54.000000	0.000000
21388.046062	-0.026340	0.596375	0.026317	73.243820	-1.124093	66.129517	3.785258	0.000000	1.273745	0.000000	0.000000	0.000000	-0.613416	0.120310	0.252618	0.000000	0.000000	3.000000	54.000000	0.000000
21388.049396	-0.026340	0.596375	0.026317	73.415764	-0.360369	66.615860	3.683022	0.000000	1.315848	0.000000	0.000000	0.000000	-0.613416	0.120310	0.252618	0.000000	0.000000	3.000000	54.000000	0.000000
21388.052729	-0.028582	0.596864	0.027243	73.415764	-0.360369	66.615860	3.683022	0.000000	1.315848	0.000000	0.000000	0.000000	-0.672641	0.146653	0.277852	0.000000	0.000000	3.000000	54.000000	0.000000
21388.056062	-0.028582	0.596864	0.027243	73.415764	-0.360369	66.615860	3.683022	0.000000	1.315848	0.000000	0.000000	0.000000	-0.672641	0.146653	0.277852	0.000000	0.000000	3.000000	54.000000	0.000000
21388.059396	-0.028582	0.596864	0.027243	73.533142	0.635701	67.326866	3.570915	0.000000	1.362157	0.000000	0.000000	0.000000	-0.672641	0.146653	0.277852	0.000000	0.000000	3.000000	54.000000	0.000000
21388.062729	-0.030838	0.597376	0.028237	73.533142	0.635701	67.326866	3.570915	0.000000	1.362157	0.000000	0.000000	0.000000	-0.676801	0.153707	0.298253	0.000000	0.000000	3.000000	54.000000	0.000000
21388.066062	-0.030838	0.597376	0.028237	73.533142	0.635701	67.326866	3.570915	0.000000	1.362157	0.000000	0.000000	0.000000	-0.676801	0.153707	0.298253	0.000000	0.000000	3.000000	54.000000	0.000000
21388.069396	-0.030838	0.597376	0.028237	73.621910	2.024798	68.580254	3.458115	0.000000	1.411866	0.000000	0.000000	0.000000	-0.676801	0.153707	0.298253	0.000000	0.000000	3.000000	54.000000	0.000000
21388.072729	-0.033131	0.597939	0.029290	73.621910	2.024798	68.580254	3.458115	0.000000	1.411866	0.000000	0.000000	0.000000	-0.688031	0.168748	0.315757	0.000000	0.000000	3.000000	54.000000	0.000000
21388.076062	-0.033131	0.597939	0.029290	73.621910	2.024798	68.580254	3.458115	0.000000	1.411866	0.000000	0.000000	0.000000	-0.688031	0.168748	0.315757	0.000000	0.000000	3.000000	54.000000	0.000000
21388.079396	-0.033131	0.597939	0.029290	73.772377	3.735888	70.290710	3.343443	0.000000	1.464492	0.000000	0.000000	0.000000	-0.688031	0.168748	0.315757	0.000000	0.000000	3.000000	54.000000	0.000000
21388.082729	-0.035550	0.598456	0.030313	73.772377	3.735888	70.290710	3.343443	0.000000	1.464492	0.000000	0.000000	0.000000	-0.725592	0.155184	0.306929	0.000000	0.000000	3.000000	54.000000	0.000000
21388.086062	-0.035550	0.598456	0.030313	73.772377	3.735888	70.290710	3.343443	0.000000	1.464492	0.000000	0.000000	0.000000	-0.725592	0.155184	0.306929	0.000000	0.000000	3.000000	54.000000	0.000000
21388.089396	-0.035550	0.598456	0.030313	74.058701	5.674292	72.223900	3.222511	0.000000	1.515647	0.000000	0.000000	0.000000	-0.725592	0.155184	0.306929	0.000000	0.000000	3.000000	54.000000	0.000000
21388.092729	-0.038116	0.598981	0.031288	74.058701	5.674292	72.223900	3.222511	0.000000	1.515647	0.000000	0.000000	0.000000	-0.769910	0.157571	0.292447	0.000000	0.000000	3.000000	54.000000	0.000000
21388.096062	-0.038116	0.598981	0.031288	74.058701	5.674292	72.223900	3.222511	0.000000	1.515647	0.000000	0.000000	0.000000	-0.769910	0.157571	0.292447	0.000000	0.000000	3.000000	54.000000	0.000000
21388.099396	-0.038116	0.598981	0.031288	74.417145	7.699317	74.222008	3.094193	0.000000	1.564388	0.000000	0.000000	0.000000	-0.769910	0.157571	0.292447	0.000000	0.000000	3.000000	54.000000	0.000000
21388.102729	-0.040833	0.599507	0.032236	74.417145	7.699317	74.222008	3.094193	0.000000	1.564388	0.000000	0.000000	0.000000	-0.814934	0.157727	0.284407	0.000000	0.000000	3.000000	54.000000	0.000000
21388.106062	-0.040833	0.599507	0.032236	74.417145	7.699317	74.222008	3.094193	0.000000	1.564388	0.000000	0.000000	0.000000	-0.814934	0.157727	0.284407	0.000000	0.000000	3.000000	54.000000	0.000000
21388.109396	-0.040833	0.599507	0.032236	74.770409	9.725606	76.165154	2.958370	0.000000	1.611789	0.000000	0.000000	0.000000	-0.814934	0.157727	0.284407	0.000000	0.000000	3.000000	54.000000	0.000000
21388.112729	-0.043637	0.600056	0.033240	74.770409	9.725606	76.165154	2.958370	0.000000	1.611789	0.000000	0.000000	0.000000	-0.841331	0.164754	0.301252	0.000000	0.000000	3.000000	54.000000	0.000000
21388.116062	-0.043637	0.600056	0.033240	74.770409	9.725606	76.165154	2.958370	0.000000	1.611789	0.000000	0.000000	0.000000	-0.841331	0.164754	0.301252	0.000000	0.000000	3.000000	54.000000	0.000000
21388.119396	-0.043637	0.600056	0.033240	75.092377	11.721456	77.829475	2.818149	0.000000	1.661998	0.000000	0.000000	0.000000	-0.841331	0.164754	0.301252	0.000000	0.000000	3.000000	54.000000	0.000000
21388.122729	-0.046484	0.600629	0.034303	75.092377	11.721456	77.829475	2.818149	0.000000	1.661998	0.000000	0.000000	0.000000	-0.854206	0.171821	0.318901	0.000000	0.000000	3.000000	54.000000	0.000000
21388.126062	-0.046484	0.600629	0.034303	75.092377	11.721456	77.829475	2.818149	0.000000	1.661998	0.000000	0.000000	0.000000	-0.854206	0.171821	0.318901	0.000000	0.000000	3.000000	54.000000	0.000000
21388.129396	-0.046484	0.600629	0.034303	75.369621	13.766858	79.502243	2.675781	0.000000	1.715148	0.000000	0.000000	0.000000	-0.854206	0.171821	0.318901	0.000000	0.000000	3.000000	54.000000	0.000000
21388.132729	-0.049346	0.601221	0.035363	75.369621	13.766858	79.502243	2.675781	0.000000	1.715148	0.000000	0.000000	0.000000	-0.858564	0.177721	0.318050	0.000000	0.000000	3.000000	54.000000	0.000000
21388.136062	-0.049346	0.601221	0.035363	75.369621	13.766858	79.502243	2.675781	0.000000	1.715148	0.000000	0.000000	0.000000	-0.858564	0.177721	0.318050	0.000000	0.000000	3.000000	54.000000	0.000000
21388.139396	-0.049346	0.601221	0.035363	75.615044	15.906855	81.427460	2.532687	0.000000	1.768157	0.000000	0.000000	0.000000	-0.858564	0.177721	0.318050	0.000000	0.000000	3.000000	54.000000	0.000000
21388.142729	-0.052178	0.601779	0.036441	75.615044	15.906855	81.427460	2.532687	0.000000	1.768157	0.000000	0.000000	0.000000	-0.849393	0.167411	0.323320	0.000000	0.000000	3.000000	54.000000	0.000000
21388.146062	-0.052178	0.601779	0.036441	75.615044	15.906855	81.427460	2.532687	0.000000	1.768157	0.000000	0.000000	0.000000	-0.849393	0.167411	0.323320	0.000000	0.000000	3.000000	54.000000	0.000000
21388.149396	-0.052178	0.601779	0.036441	75.828232	18.135199	83.485626	2.391121	0.000000	1.822043	0.000000	0.000000	0.000000	-0.849393	0.167411	0.323320	0.000000	0.000000	3.000000	54.000000	0.000000
21388.152729	-0.054947	0.602326	0.037469	75.828232	18.135199	83.485626	2.391121	0.000000	1.822043	0.000000	0.000000	0.000000	-0.830849	0.164049	0.308365	0.000000	0.000000	3.000000	54.000000	0.000000
21388.156062	-0.054947	0.602326	0.037469	75.828232	18.135199	83.485626	2.391121	0.000000	1.822043	0.000000	0.000000	0.000000	-0.830849	0.164049	0.308365	0.000000	0.000000	3.000000	54.000000	0.000000
21388.159396	-0.054947	0.602326	0.037469	76.017075	20.322561	85.488510	2.252647	0.000000	1.873437	0.000000	0.000000	0.000000	-0.830849	0.164049	0.308365	0.000000	0.000000	3.000000	54.000000	0.000000
21388.162729	-0.057607	0.602862	0.038454	76.017075	20.322561	85.488510	2.252647	0.000000	1.873437	0.000000	0.000000	0.000000	-0.797836	0.160681	0.295444	0.000000	0.000000	3.000000	54.000000	0.000000
21388.166062	-0.057607	0.602862	0.038454	76.017075	20.322561	85.488510	2.252647	0.000000	1.873437	0.000000	0.000000	0.000000	-0.797836	0.160681	0.295444	0.000000	0.000000	3.000000	54.000000	0.000000
21388.169396	-0.057607	0.602862	0.038454	76.206909	22.252329	87.227196	2.119674	0.000000	1.922678	0.000000	0.000000	0.000000	-0.797836	0.160681	0.295444	0.000000	0.000000	3.000000	54.000000	0.000000
21388.172729	-0.060136	0.603398	0.039439	76.206909	22.252329	87.227196	2.119674	0.000000	1.922678	0.000000	0.000000	0.000000	-0.758757	0.160765	0.295722	0.000000	0.000000	3.000000	54.000000	0.000000
21388.176062	-0.060136	0.603398	0.039439	76.206909	22.252329	87.227196	2.119674	0.000000	1.922678	0.000000	0.000000	0.000000	-0.758757	0.160765	0.295722	0.000000	0.000000	3.000000	54.000000	0.000000
21388.179396	-0.060136	0.603398	0.039439	76.441223	23.640198	88.266823	1.993214	0.000000	1.971965	0.000000	0.000000	0.000000	-0.758757	0.160765	0.295722	0.000000	0.000000	3.000000	54.000000	0.000000
21388.182729	-0.062529	0.603922	0.040389	76.441223	23.640198	88.266823	1.993214	0.000000	1.971965	0.000000	0.000000	0.000000	-0.717925	0.157391	0.284912	0.000000	0.000000	3.000000	54.000000	0.000000
21388.186062	-0.062529	0.603922	0.040389	76.441223	23.640198	88.266823	1.993214	0.000000	1.971965	0.000000	0.000000	0.000000	-0.717925	0.157391	0.284912	0.000000	0.000000	3.000000	54.000000	0.000000
21388.189396	-0.062529	0.603922	0.040389	76.725410	24.488424	88.610481	1.873560	0.000000	2.019450	0.000000	0.000000	0.000000	-0.717925	0.157391	0.284912	0.000000	0.000000	3.000000	54.000000	0.000000
21388.192729	-0.064740	0.604428	0.041334	76.725410	24.488424	88.610481	1.873560	0.000000	2.019450	0.000000	0.000000	0.000000	-0.663388	0.151647	0.283647	0.000000	0.000000	3.000000	54.000000	0.000000
21388.196062	-0.064740	0.604428	0.041334	76.725410	24.488424	88.610481	1.873560	0.000000	2.019450	0.000000	0.000000	0.000000	-0.663388	0.151647	0.283647	0.000000	0.000000	3.000000	54.000000	0.000000
21388.199396	-0.064740	0.604428	0.041334	76.971672	25.249300	89.019516	1.762995	0.000000	2.066725	0.000000	0.000000	0.000000	-0.663388	0.151647	0.283647	0.000000	0.000000	3.000000	54.000000	0.000000
21388.202729	-0.066736	0.604910	0.042219	76.971672	25.249300	89.019516	1.762995	0.000000	2.066725	0.000000	0.000000	0.000000	-0.598841	0.144795	0.265408	0.000000	0.000000	3.000000	54.000000	0.000000
21388.206062	-0.066736	0.604910	0.042219	76.971672	25.249300	89.019516	1.762995	0.000000	2.066725	0.000000	0.000000	0.000000	-0.598841	0.144795	0.265408	0.000000	0.000000	3.000000	54.000000	0.000000
21388.209396	-0.066736	0.604910	0.042219	77.179283	25.930611	89.532913	1.663189	0.000000	2.110960	0.000000	0.000000	0.000000	-0.598841	0.144795	0.265408	0.000000	0.000000	3.000000	54.000000	0.000000
21388.212729	-0.068590	0.605362	0.043060	77.179283	25.930611	89.532913	1.663189	0.000000	2.110960	0.000000	0.000000	0.000000	-0.556030	0.135562	0.252144	0.000000	0.000000	3.000000	54.000000	0.000000
21388.216062	-0.068590	0.605362	0.043060	77.179283	25.930611	89.532913	1.663189	0.000000	2.110960	0.000000	0.000000	0.000000	-0.556030	0.135562	0.252144	0.000000	0.000000	3.000000	54.000000	0.000000
21388.219396	-0.068590	0.605362	0.043060	77.360199	26.525503	89.995270	1.570517	0.000000	2.152984	0.000000	0.000000	0.000000	-0.556030	0.135562	0.252144	0.000000	0.000000	3.000000	54.000000	0.000000
21388.222729	-0.070285	0.605768	0.043757	77.360199	26.525503	89.995270	1.570517	0.000000	2.152984	0.000000	0.000000	0.000000	-0.508583	0.121823	0.209149	0.000000	0.000000	3.000000	54.000000	0.000000
21388.226062	-0.070285	0.605768	0.043757	77.360199	26.525503	89.995270	1.570517	0.000000	2.152984	0.000000	0.000000	0.000000	-0.508583	0.121823	0.209149	0.000000	0.000000	3.000000	54.000000	0.000000
21388.229396	-0.070285	0.605768	0.043757	77.514236	27.044619	90.364853	1.485753	0.000000	2.187842	0.000000	0.000000	0.000000	-0.508583	0.121823	0.209149	0.000000	0.000000	3.000000	54.000000	0.000000
21388.232729	-0.071775	0.606073	0.044336	77.514236	27.044619	90.364853	1.485753	0.000000	2.187842	0.000000	0.000000	0.000000	-0.446936	0.091458	0.173659	0.000000	0.000000	3.000000	54.000000	0.000000
21388.236062	-0.071775	0.606073	0.044336	77.514236	27.044619	90.364853	1.485753	0.000000	2.187842	0.000000	0.000000	0.000000	-0.446936	0.091458	0.173659	0.000000	0.000000	3.000000	54.000000	0.000000
21388.239396	-0.071775	0.606073	0.044336	77.643852	27.490517	90.713097	1.411264	0.000000	2.216785	0.000000	0.000000	0.000000	-0.446936	0.091458	0.173659	0.000000	0.000000	3.000000	54.000000	0.000000
21388.242729	-0.073031	0.606332	0.044786	77.643852	27.490517	90.713097	1.411264	0.000000	2.216785	0.000000	0.000000	0.000000	-0.376911	0.077687	0.135071	0.000000	0.000000	3.000000	54.000000	0.000000
21388.246062	-0.073031	0.606332	0.044786	77.643852	27.490517	90.713097	1.411264	0.000000	2.216785	0.000000	0.000000	0.000000	-0.376911	0.077687	0.135071	0.000000	0.000000	3.000000	54.000000	0.000000
21388.249396	-0.073031	0.606332	0.044786	77.774208	27.814669	91.022659	1.348446	0.000000	2.239297	0.000000	0.000000	0.000000	-0.376911	0.077687	0.135071	0.000000	0.000000	3.000000	54.000000	0.000000
21388.252729	-0.074068	0.606514	0.045052	77.774208	27.814669	91.022659	1.348446	0.000000	2.239297	0.000000	0.000000	0.000000	-0.311162	0.054557	0.079862	0.000000	0.000000	3.000000	54.000000	0.000000
21388.256062	-0.074068	0.606514	0.045052	77.774208	27.814669	91.022659	1.348446	0.000000	2.239297	0.000000	0.000000	0.000000	-0.311162	0.054557	0.079862	0.000000	0.000000	3.000000	54.000000	0.000000
21388.259396	-0.074068	0.606514	0.045052	77.914551	27.905548	91.064827	1.296585	0.000000	2.252607	0.000000	0.000000	0.000000	-0.311162	0.054557	0.079862	0.000000	0.000000	3.000000	54.000000	0.000000
21388.262729	-0.074068	0.606514	0.045052	77.914551	27.905548	91.064827	1.296585	0.000000	2.252607	0.000000	0.000000	0.000000	-0.311162	0.054557	0.079862	0.000000	0.000000	3.000000	54.000000	0.000000
21388.266062	-0.074825	0.606642	0.045224	77.914551	27.905548	91.064827	1.296585	0.000000	2.252607	0.000000	0.000000	0.000000	-0.226963	0.038344	0.051537	0.000000	0.000000	3.000000	54.000000	0.000000
21388.269396	-0.074825	0.606642	0.045224	78.059532	27.810682	90.899864	1.296585	0.000000	2.252607	0.000000	0.000000	0.000000	-0.226963	0.038344	0.051537	0.000000	0.000000	3.000000	54.000000	0.000000
21388.272729	-0.075348	0.606716	0.045296	78.059532	27.810682	90.899864	1.296585	0.000000	2.252607	0.000000	0.000000	0.000000	-0.156829	0.022125	0.021490	0.000000	0.000000	3.000000	54.000000	0.000000
21388.276062	-0.075348	0.606716	0.045296	78.059532	27.810682	90.899864	1.296585	0.000000	2.252607	0.000000	0.000000	0.000000	-0.156829	0.022125	0.021490	0.000000	0.000000	3.000000	54.000000	0.000000
21388.279396	-0.075348	0.606716	0.045296	78.212570	27.551632	90.530434	1.232620	0.000000	2.264778	0.000000	0.000000	0.000000	-0.156829	0.022125	0.021490	0.000000	0.000000	3.000000	54.000000	0.000000
21388.282729	-0.075348	0.606716	0.045296	78.212570	27.551632	90.530434	1.232620	0.000000	2.264778	0.000000	0.000000	0.000000	-0.156829	0.022125	0.021490	0.000000	0.000000	3.000000	54.000000	0.000000
21388.286062	-0.075677	0.606770	0.045380	78.212570	27.551632	90.530434	1.232620	0.000000	2.264778	0.000000	0.000000	0.000000	-0.098948	0.016247	0.025368	0.000000	0.000000	3.000000	54.000000	0.000000
21388.289396	-0.075677	0.606770	0.045380	78.370804	27.011499	89.825897	1.232620	0.000000	2.264778	0.000000	0.000000	0.000000	-0.098948	0.016247	0.025368	0.000000	0.000000	3.000000	54.000000	0.000000
21388.292729	-0.075677	0.606770	0.045380	78.370804	27.011499	89.825897	1.232620	0.000000	2.264778	0.000000	0.000000	0.000000	-0.098948	0.016247	0.025368	0.000000	0.000000	3.000000	54.000000	0.000000
21388.296062	-0.075677	0.606770	0.045380	78.370804	27.011499	89.825897	1.232620	0.000000	2.264778	0.000000	0.000000	0.000000	-0.098948	0.016247	0.025368	0.000000	0.000000	3.000000	54.000000	0.000000
21388.299396	-0.076088	0.606873	0.045674	78.525139	26.148928	88.742699	1.216128	0.000000	2.269006	0.000000	0.000000	0.000000	-0.123126	0.031029	0.088052	0.000000	0.000000	3.000000	54.000000	0.000000
21388.302729	-0.076088	0.606873	0.045674	78.525139	26.148928	88.742699	1.216128	0.000000	2.269006	0.000000	0.000000	0.000000	0.000001	0.000005	-0.000000	0.000000	0.000000	3.000000	54.000000	0.000000
21388.306062	-0.076088	0.606873	0.045674	78.525139	26.148928	88.742699	1.216128	0.000000	2.269006	0.000000	0.000000	0.000000	0.000001	0.000005	-0.000000	0.000000	0.000000	3.000000	54.000000	0.000000
21388.309396	-0.076088	0.606873	0.045674	78.674393	25.123734	87.471893	1.195607	0.000000	2.283682	0.000000	0.000000	0.000000	0.000001	0.000005	-0.000000	0.000000	0.000000	3.000000	54.000000	0.000000
21388.312729	-0.076179	0.606898	0.045953	78.674393	25.123734	87.471893	1.195607	0.000000	2.283682	0.000000	0.000000	0.000000	-0.027330	0.007439	0.083746	0.000000	0.000000	3.000000	54.000000	0.000000
21388.316062	-0.076179	0.606898	0.045953	78.674393	25.123734	87.471893	1.195607	0.000000	2.283682	0.000000	0.000000	0.000000	-0.027330	0.007439	0.083746	0.000000	0.000000	3.000000	54.000000	0.000000
21388.319396	-0.076179	0.606898	0.045953	78.794014	24.202934	86.334480	1.191052	0.000000	2.297639	0.000000	0.000000	0.000000	-0.027330	0.007439	0.083746	0.000000	0.000000	3.000000	54.000000	0.000000
21388.322729	-0.076179	0.606898	0.045953	78.794014	24.202934	86.334480	1.191052	0.000000	2.297639	0.000000	0.000000	0.000000	-0.027330	0.007439	0.083746	0.000000	0.000000	3.000000	54.000000	0.000000
21388.326062	-0.076261	0.606938	0.046336	78.794014	24.202934	86.334480	1.191052	0.000000	2.297639	0.000000	0.000000	0.000000	-0.024740	0.011866	0.114963	0.000000	0.000000	3.000000	54.000000	0.000000
21388.329396	-0.076261	0.606938	0.046336	78.848396	23.649004	85.654846	1.191052	0.000000	2.297639	0.000000	0.000000	0.000000	-0.024740	0.011866	0.114963	0.000000	0.000000	3.000000	54.000000	0.000000
21388.332729	-0.076261	0.606938	0.046336	78.848396	23.649004	85.654846	1.191052	0.000000	2.297639	0.000000	0.000000	0.000000	-0.024740	0.011866	0.114963	0.000000	0.000000	3.000000	54.000000	0.000000
21388.336062	-0.076261	0.606938	0.046336	78.848396	23.649004	85.654846	1.191052	0.000000	2.297639	0.000000	0.000000	0.000000	-0.024740	0.011866	0.114963	0.000000	0.000000	3.000000	54.000000	0.000000
21388.339396	-0.076265	0.606970	0.047333	78.836639	23.558670	85.538712	1.186929	0.000000	2.316800	0.000000	0.000000	0.000000	-0.001196	0.009752	0.299058	0.000000	0.000000	3.000000	54.000000	0.000000
21388.342729	-0.076265	0.606970	0.047333	78.836639	23.558670	85.538712	1.186929	0.000000	2.316800	0.000000	0.000000	0.000000	-0.000001	0.000007	-0.000000	0.000000	0.000000	3.000000	54.000000	0.000000
21388.346062	-0.076265	0.606970	0.047333	78.836639	23.558670	85.538712	1.186929	0.000000	2.316800	0.000000	0.000000	0.000000	-0.000001	0.000007	-0.000000	0.000000	0.000000	3.000000	54.000000	0.000000
21388.349396	-0.076265	0.606970	0.047333	78.815407	23.496695	85.469978	1.186729	0.000000	2.366643	0.000000	0.000000	0.000000	-0.000001	0.000007	-0.000000	0.000000	0.000000	3.000000	54.000000	0.000000
21388.352729	-0.076265	0.606970	0.047333	78.815407	23.496695	85.469978	1.186729	0.000000	2.366643	0.000000	0.000000	0.000000	-0.000001	0.000007	-0.000000	0.000000	0.000000	3.000000	54.000000	0.000000
21388.356062	-0.076301	0.606951	0.047890	78.815407	23.496695	85.469978	1.186729	0.000000	2.366643	0.000000	0.000000	0.000000	-0.010541	-0.005596	0.167071	0.000000	0.000000	3.000000	54.000000	0.000000
21388.359396	-0.076301	0.606951	0.047890	78.795876	23.444311	85.418030	1.186729	0.000000	2.366643	0.000000	0.000000	0.000000	-0.010541	-0.005596	0.167071	0.000000	0.000000	3.000000	54.000000	0.000000
21388.362729	-0.076417	0.606936	0.048497	78.795876	23.444311	85.418030	1.186729	0.000000	2.366643	0.000000	0.000000	0.000000	-0.034904	-0.004778	0.182296	0.000000	0.000000	3.000000	54.000000	0.000000
21388.366062	-0.076417	0.606936	0.048497	78.795876	23.444311	85.418030	1.186729	0.000000	2.366643	0.000000	0.000000	0.000000	-0.034904	-0.004778	0.182296	0.000000	0.000000	3.000000	54.000000	0.000000
21388.369396	-0.076417	0.606936	0.048497	78.767166	23.400888	85.381050	1.179155	0.000000	2.424871	0.000000	0.000000	0.000000	-0.034904	-0.004778	0.182296	0.000000	0.000000	3.000000	54.000000	0.000000
21388.372729	-0.076417	0.606936	0.048497	78.767166	23.400888	85.381050	1.179155	0.000000	2.424871	0.000000	0.000000	0.000000	-0.034904	-0.004778	0.182296	0.000000	0.000000	3.000000	54.000000	0.000000
21388.376062	-0.076495	0.606922	0.049174	78.767166	23.400888	85.381050	1.179155	0.000000	2.424871	0.000000	0.000000	0.000000	-0.023288	-0.004032	0.202932	0.000000	0.000000	3.000000	54.000000	0.000000
21388.379396	-0.076495	0.606922	0.049174	78.712296	23.528837	85.558037	1.179155	0.000000	2.424871	0.000000	0.000000	0.000000	-0.023288	-0.004032	0.202932	0.000000	0.000000	3.000000	54.000000	0.000000
21388.382729	-0.076605	0.606911	0.049908	78.712296	23.528837	85.558037	1.179155	0.000000	2.424871	0.000000	0.000000	0.000000	-0.033275	-0.003287	0.220277	0.000000	0.000000	3.000000	54.000000	0.000000
21388.386062	-0.076605	0.606911	0.049908	78.712296	23.528837	85.558037	1.179155	0.000000	2.424871	0.000000	0.000000	0.000000	-0.033275	-0.003287	0.220277	0.000000	0.000000	3.000000	54.000000	0.000000
21388.389396	-0.076605	0.606911	0.049908	78.599495	23.948841	86.107018	1.169728	0.000000	2.495405	0.000000	0.000000	0.000000	-0.033275	-0.003287	0.220277	0.000000	0.000000	3.000000	54.000000	0.000000
21388.392729	-0.076605	0.606911	0.049908	78.599495	23.948841	86.107018	1.169728	0.000000	2.495405	0.000000	0.000000	0.000000	-0.033275	-0.003287	0.220277	0.000000	0.000000	3.000000	54.000000	0.000000
21388.396062	-0.076729	0.606894	0.050727	78.599495	23.948841	86.107018	1.169728	0.000000	2.495405	0.000000	0.000000	0.000000	-0.037111	-0.005106	0.245660	0.000000	0.000000	3.000000	54.000000	0.000000
21388.399396	-0.076729	0.606894	0.050727	78.423706	24.752758	87.143402	1.169728	0.000000	2.495405	0.000000	0.000000	0.000000	-0.037111	-0.005106	0.245660	0.000000	0.000000	3.000000	54.000000	0.000000
21388.402729	-0.076883	0.606887	0.051580	78.423706	24.752758	87.143402	1.169728	0.000000	2.495405	0.000000	0.000000	0.000000	-0.046076	-0.002006	0.255950	0.000000	0.000000	3.000000	54.000000	0.000000
21388.406062	-0.076883	0.606887	0.051580	78.423706	24.752758	87.143402	1.169728	0.000000	2.495405	0.000000	0.000000	0.000000	-0.046076	-0.002006	0.255950	0.000000	0.000000	3.000000	54.000000	0.000000
21388.409396	-0.076883	0.606887	0.051580	78.243607	26.123125	88.829231	1.155863	0.000000	2.579007	0.000000	0.000000	0.000000	-0.046076	-0.002006	0.255950	0.000000	0.000000	3.000000	54.000000	0.000000
21388.412729	-0.076883	0.606887	0.051580	78.243607	26.123125	88.829231	1.155863	0.000000	2.579007	0.000000	0.000000	0.000000	-0.046076	-0.002006	0.255950	0.000000	0.000000	3.000000	54.000000	0.000000
21388.416062	-0.077021	0.606883	0.052498	78.243607	26.123125	88.829231	1.155863	0.000000	2.579007	0.000000	0.000000	0.000000	-0.041613	-0.001450	0.275377	0.000000	0.000000	3.000000	54.000000	0.000000
21388.419396	-0.077021	0.606883	0.052498	78.243607	28.559515	91.606873	1.155863	0.000000	2.579007	0.000000	0.000000	0.000000	-0.041613	-0.001450	0.275377	0.000000	0.000000	3.000000	54.000000	0.000000
21388.422729	-0.077213	0.606823	0.053274	78.243607	28.559515	91.606873	1.155863	0.000000	2.579007	0.000000	0.000000	0.000000	-0.057485	-0.017799	0.232811	0.000000	0.000000	3.000000	54.000000	0.000000
21388.426062	-0.077213	0.606823	0.053274	78.243607	28.559515	91.606873	1.155863	0.000000	2.579007	0.000000	0.000000	0.000000	-0.057485	-0.017799	0.232811	0.000000	0.000000	3.000000	54.000000	0.000000
21388.429396	-0.077213	0.606823	0.053274	78.393608	31.732759	95.068375	1.139347	0.000000	2.663705	0.000000	0.000000	0.000000	-0.057485	-0.017799	0.232811	0.000000	0.000000	3.000000	54.000000	0.000000
21388.432729	-0.077354	0.606743	0.054042	78.393608	31.732759	95.068375	1.139347	0.000000	2.663705	0.000000	0.000000	0.000000	-0.042287	-0.024030	0.230326	0.000000	0.000000	3.000000	54.000000	0.000000
21388.436062	-0.077354	0.606743	0.054042	78.393608	31.732759	95.068375	1.139347	0.000000	2.663705	0.000000	0.000000	0.000000	-0.042287	-0.024030	0.230326	0.000000	0.000000	3.000000	54.000000	0.000000
21388.439396	-0.077354	0.606743	0.054042	78.545235	34.752319	98.280853	1.132299	0.000000	2.702093	0.000000	0.000000	0.000000	-0.042287	-0.024030	0.230326	0.000000	0.000000	3.000000	54.000000	0.000000
21388.442729	-0.077487	0.606724	0.054920	78.545235	34.752319	98.280853	1.132299	0.000000	2.702093	0.000000	0.000000	0.000000	-0.039850	-0.005729	0.263374	0.000000	0.000000	3.000000	54.000000	0.000000
21388.446062	-0.077487	0.606724	0.054920	78.545235	34.752319	98.280853	1.132299	0.000000	2.702093	0.000000	0.000000	0.000000	-0.039850	-0.005729	0.263374	0.000000	0.000000	3.000000	54.000000	0.000000
21388.449396	-0.077487	0.606724	0.054920	78.686836	37.413757	100.982979	1.125657	0.000000	2.745988	0.000000	0.000000	0.000000	-0.039850	-0.005729	0.263374	0.000000	0.000000	3.000000	54.000000	0.000000
21388.452729	-0.077682	0.606746	0.055881	78.686836	37.413757	100.982979	1.125657	0.000000	2.745988	0.000000	0.000000	0.000000	-0.058600	0.006566	0.288507	0.000000	0.000000	3.000000	54.000000	0.000000
21388.456062	-0.077682	0.606746	0.055881	78.686836	37.413757	100.982979	1.125657	0.000000	2.745988	0.000000	0.000000	0.000000	-0.058600	0.006566	0.288507	0.000000	0.000000	3.000000	54.000000	0.000000
21388.459396	-0.077682	0.606746	0.055881	78.811813	39.792202	103.321220	1.115891	0.000000	2.794073	0.000000	0.000000	0.000000	-0.058600	0.006566	0.288507	0.000000	0.000000	3.000000	54.000000	0.000000
21388.462729	-0.077916	0.606809	0.056930	78.811813	39.792202	103.321220	1.115891	0.000000	2.794073	0.000000	0.000000	0.000000	-0.070111	0.018846	0.314661	0.000000	0.000000	3.000000	54.000000	0.000000
21388.466062	-0.077916	0.606809	0.056930	78.811813	39.792202	103.321220	1.115891	0.000000	2.794073	0.000000	0.000000	0.000000	-0.070111	0.018846	0.314661	0.000000	0.000000	3.000000	54.000000	0.000000
21388.469396	-0.077916	0.606809	0.056930	78.904556	41.925995	105.420319	1.104205	0.000000	2.846516	0.000000	0.000000	0.000000	-0.070111	0.018846	0.314661	0.000000	0.000000	3.000000	54.000000	0.000000
21388.472729	-0.078259	0.606893	0.058040	78.904556	41.925995	105.420319	1.104205	0.000000	2.846516	0.000000	0.000000	0.000000	-0.102988	0.025157	0.332857	0.000000	0.000000	3.000000	54.000000	0.000000
21388.476062	-0.078259	0.606893	0.058040	78.904556	41.925995	105.420319	1.104205	0.000000	2.846516	0.000000	0.000000	0.000000	-0.102988	0.025157	0.332857	0.000000	0.000000	3.000000	54.000000	0.000000
21388.479396	-0.078259	0.606893	0.058040	78.927742	43.998600	107.527924	1.087041	0.000000	2.901993	0.000000	0.000000	0.000000	-0.102988	0.025157	0.332857	0.000000	0.000000	3.000000	54.000000	0.000000
21388.482729	-0.078681	0.607015	0.059167	78.927742	43.998600	107.527924	1.087041	0.000000	2.901993	0.000000	0.000000	0.000000	-0.126602	0.036619	0.338164	0.000000	0.000000	3.000000	54.000000	0.000000
21388.486062	-0.078681	0.607015	0.059167	78.927742	43.998600	107.527924	1.087041	0.000000	2.901993	0.000000	0.000000	0.000000	-0.126602	0.036619	0.338164	0.000000	0.000000	3.000000	54.000000	0.000000
21388.489396	-0.078681	0.607015	0.059167	78.838982	46.202629	109.803055	1.065940	0.000000	2.958353	0.000000	0.000000	0.000000	-0.126602	0.036619	0.338164	0.000000	0.000000	3.000000	54.000000	0.000000
21388.492729	-0.079097	0.607153	0.060247	78.838982	46.202629	109.803055	1.065940	0.000000	2.958353	0.000000	0.000000	0.000000	-0.124753	0.041526	0.323869	0.000000	0.000000	3.000000	54.000000	0.000000
21388.496062	-0.079097	0.607153	0.060247	78.838982	46.202629	109.803055	1.065940	0.000000	2.958353	0.000000	0.000000	0.000000	-0.124753	0.041526	0.323869	0.000000	0.000000	3.000000	54.000000	0.000000
21388.499396	-0.079097	0.607153	0.060247	78.676918	48.796116	112.479309	1.045148	0.000000	3.012331	0.000000	0.000000	0.000000	-0.124753	0.041526	0.323869	0.000000	0.000000	3.000000	54.000000	0.000000
21388.502729	-0.079427	0.607297	0.061252	78.676918	48.796116	112.479309	1.045148	0.000000	3.012331	0.000000	0.000000	0.000000	-0.098989	0.043182	0.301571	0.000000	0.000000	3.000000	54.000000	0.000000
21388.506062	-0.079427	0.607297	0.061252	78.676918	48.796116	112.479309	1.045148	0.000000	3.012331	0.000000	0.000000	0.000000	-0.098989	0.043182	0.301571	0.000000	0.000000	3.000000	54.000000	0.000000
21388.509396	-0.079427	0.607297	0.061252	78.483856	51.722424	115.619164	1.028650	0.000000	3.062593	0.000000	0.000000	0.000000	-0.098989	0.043182	0.301571	0.000000	0.000000	3.000000	54.000000	0.000000
21388.512729	-0.079706	0.607405	0.062084	78.483856	51.722424	115.619164	1.028650	0.000000	3.062593	0.000000	0.000000	0.000000	-0.083681	0.032372	0.249778	0.000000	0.000000	3.000000	54.000000	0.000000
21388.516062	-0.079706	0.607405	0.062084	78.483856	51.722424	115.619164	1.028650	0.000000	3.062593	0.000000	0.000000	0.000000	-0.083681	0.032372	0.249778	0.000000	0.000000	3.000000	54.000000	0.000000
21388.519396	-0.079706	0.607405	0.062084	78.329567	54.571159	118.682243	1.014703	0.000000	3.104223	0.000000	0.000000	0.000000	-0.083681	0.032372	0.249778	0.000000	0.000000	3.000000	54.000000	0.000000
21388.522729	-0.079955	0.607486	0.062718	78.329567	54.571159	118.682243	1.014703	0.000000	3.104223	0.000000	0.000000	0.000000	-0.074646	0.024323	0.190062	0.000000	0.000000	3.000000	54.000000	0.000000
21388.526062	-0.079955	0.607486	0.062718	78.329567	54.571159	118.682243	1.014703	0.000000	3.104223	0.000000	0.000000	0.000000	-0.074646	0.024323	0.190062	0.000000	0.000000	3.000000	54.000000	0.000000
21388.529396	-0.079955	0.607486	0.062718	78.324539	56.961941	121.096634	1.002262	0.000000	3.135900	0.000000	0.000000	0.000000	-0.074646	0.024323	0.190062	0.000000	0.000000	3.000000	54.000000	0.000000
21388.532729	-0.079955	0.607486	0.062718	78.324539	56.961941	121.096634	1.002262	0.000000	3.135900	0.000000	0.000000	0.000000	-0.074646	0.024323	0.190062	0.000000	0.000000	3.000000	54.000000	0.000000
21388.536062	-0.080091	0.607510	0.063111	78.324539	56.961941	121.096634	1.002262	0.000000	3.135900	0.000000	0.000000	0.000000	-0.040899	0.007090	0.117987	0.000000	0.000000	3.000000	54.000000	0.000000
21388.539396	-0.080091	0.607510	0.063111	78.436073	59.018211	123.042374	1.002262	0.000000	3.135900	0.000000	0.000000	0.000000	-0.040899	0.007090	0.117987	0.000000	0.000000	3.000000	54.000000	0.000000
21388.542729	-0.080135	0.607514	0.063230	78.436073	59.018211	123.042374	1.002262	0.000000	3.135900	0.000000	0.000000	0.000000	-0.013055	0.001255	0.035517	0.000000	0.000000	3.000000	54.000000	0.000000
21388.546062	-0.080135	0.607514	0.063230	78.436073	59.018211	123.042374	1.002262	0.000000	3.135900	0.000000	0.000000	0.000000	-0.013055	0.001255	0.035517	0.000000	0.000000	3.000000	54.000000	0.000000
21388.549396	-0.080135	0.607514	0.063230	78.521225	60.913937	124.856979	0.993270	0.000000	3.161484	0.000000	0.000000	0.000000	-0.013055	0.001255	0.035517	0.000000	0.000000	3.000000	54.000000	0.000000
21388.552729	-0.080135	0.607514	0.063230	78.521225	60.913937	124.856979	0.993270	0.000000	3.161484	0.000000	0.000000	0.000000	-0.013055	0.001255	0.035517	0.000000	0.000000	3.000000	54.000000	0.000000
21388.556062	-0.079990	0.607490	0.063112	78.521225	60.913937	124.856979	0.993270	0.000000	3.161484	0.000000	0.000000	0.000000	0.043385	-0.007211	-0.035443	0.000000	0.000000	3.000000	54.000000	0.000000
21388.559396	-0.079990	0.607490	0.063112	78.605354	62.690563	126.552261	0.993270	0.000000	3.161484	0.000000	0.000000	0.000000	0.043385	-0.007211	-0.035443	0.000000	0.000000	3.000000	54.000000	0.000000
21388.562729	-0.079990	0.607490	0.063112	78.605354	62.690563	126.552261	0.993270	0.000000	3.161484	0.000000	0.000000	0.000000	0.043385	-0.007211	-0.035443	0.000000	0.000000	3.000000	54.000000	0.000000
21388.566062	-0.079990	0.607490	0.063112	78.605354	62.690563	126.552261	0.993270	0.000000	3.161484	0.000000	0.000000	0.000000	0.043385	-0.007211	-0.035443	0.000000	0.000000	3.000000	54.000000	0.000000
21388.569396	-0.079352	0.607248	0.062079	78.721321	64.103081	127.850365	1.000500	0.000000	3.155576	0.000000	0.000000	0.000000	0.191444	-0.072460	-0.309873	0.000000	0.000000	3.000000	54.000000	0.000000
21388.572729	-0.079352	0.607248	0.062079	78.721321	64.103081	127.850365	1.000500	0.000000	3.155576	0.000000	0.000000	0.000000	0.191444	-0.072460	-0.309873	0.000000	0.000000	3.000000	54.000000	0.000000
21388.576062	-0.079352	0.607248	0.062079	78.721321	64.103081	127.850365	1.000500	0.000000	3.155576	0.000000	0.000000	0.000000	0.191444	-0.072460	-0.309873	0.000000	0.000000	3.000000	54.000000	0.000000
21388.579396	-0.079352	0.607248	0.062079	78.928185	64.072029	127.633987	1.032408	0.000000	3.103931	0.000000	0.000000	0.000000	0.191444	-0.072460	-0.309873	0.000000	0.000000	3.000000	54.000000	0.000000
21388.582729	-0.078922	0.607072	0.061246	78.928185	64.072029	127.633987	1.032408	0.000000	3.103931	0.000000	0.000000	0.000000	0.128812	-0.052812	-0.249691	0.000000	0.000000	3.000000	54.000000	0.000000
21388.586062	-0.078922	0.607072	0.061246	78.928185	64.072029	127.633987	1.032408	0.000000	3.103931	0.000000	0.000000	0.000000	0.128812	-0.052812	-0.249691	0.000000	0.000000	3.000000	54.000000	0.000000
21388.589396	-0.078922	0.607072	0.061246	79.228134	61.639133	124.906662	1.053876	0.000000	3.062316	0.000000	0.000000	0.000000	0.128812	-0.052812	-0.249691	0.000000	0.000000	3.000000	54.000000	0.000000
21388.592729	-0.078922	0.607072	0.061246	79.228134	61.639133	124.906662	1.053876	0.000000	3.062316	0.000000	0.000000	0.000000	0.128812	-0.052812	-0.249691	0.000000	0.000000	3.000000	54.000000	0.000000
21388.596062	-0.078424	0.606964	0.060446	79.228134	61.639133	124.906662	1.053876	0.000000	3.062316	0.000000	0.000000	0.000000	0.149671	-0.032491	-0.240060	0.000000	0.000000	3.000000	54.000000	0.000000
21388.599396	-0.078424	0.606964	0.060446	79.496719	56.989998	119.901375	1.053876	0.000000	3.062316	0.000000	0.000000	0.000000	0.149671	-0.032491	-0.240060	0.000000	0.000000	3.000000	54.000000	0.000000
21388.602729	-0.077882	0.606943	0.059689	79.496719	56.989998	119.901375	1.053876	0.000000	3.062316	0.000000	0.000000	0.000000	0.162391	-0.006281	-0.227050	0.000000	0.000000	3.000000	54.000000	0.000000
21388.606062	-0.077882	0.606943	0.059689	79.496719	56.989998	119.901375	1.053876	0.000000	3.062316	0.000000	0.000000	0.000000	0.162391	-0.006281	-0.227050	0.000000	0.000000	3.000000	54.000000	0.000000
21388.609396	-0.077882	0.606943	0.059689	79.608154	51.370823	113.933456	1.105887	0.000000	2.984464	0.000000	0.000000	0.000000	0.162391	-0.006281	-0.227050	0.000000	0.000000	3.000000	54.000000	0.000000
21388.612729	-0.077882	0.606943	0.059689	79.608154	51.370823	113.933456	1.105887	0.000000	2.984464	0.000000	0.000000	0.000000	0.162391	-0.006281	-0.227050	0.000000	0.000000	3.000000	54.000000	0.000000
21388.616062	-0.077274	0.607009	0.058979	79.608154	51.370823	113.933456	1.105887	0.000000	2.984464	0.000000	0.000000	0.000000	0.182416	0.019862	-0.212939	0.000000	0.000000	3.000000	54.000000	0.000000
21388.619396	-0.077274	0.607009	0.058979	79.520782	45.725533	107.989342	1.105887	0.000000	2.984464	0.000000	0.000000	0.000000	0.182416	0.019862	-0.212939	0.000000	0.000000	3.000000	54.000000	0.000000
21388.622729	-0.076571	0.607123	0.058290	79.520782	45.725533	107.989342	1.105887	0.000000	2.984464	0.000000	0.000000	0.000000	0.211066	0.034053	-0.206827	0.000000	0.000000	3.000000	54.000000	0.000000
21388.626062	-0.076571	0.607123	0.058290	79.520782	45.725533	107.989342	1.105887	0.000000	2.984464	0.000000	0.000000	0.000000	0.211066	0.034053	-0.206827	0.000000	0.000000	3.000000	54.000000	0.000000
21388.629396	-0.076571	0.607123	0.058290	79.281677	40.598698	102.620476	1.171467	0.000000	2.914503	0.000000	0.000000	0.000000	0.211066	0.034053	-0.206827	0.000000	0.000000	3.000000	54.000000	0.000000
21388.632729	-0.076571	0.607123	0.058290	79.281677	40.598698	102.620476	1.171467	0.000000	2.914503	0.000000	0.000000	0.000000	0.211066	0.034053	-0.206827	0.000000	0.000000	3.000000	54.000000	0.000000
21388.636062	-0.075903	0.607286	0.057664	79.281677	40.598698	102.620476	1.171467	0.000000	2.914503	0.000000	0.000000	0.000000	0.200225	0.048988	-0.187798	0.000000	0.000000	3.000000	54.000000	0.000000
21388.639396	-0.075903	0.607286	0.057664	78.961563	36.021854	97.822914	1.171467	0.000000	2.914503	0.000000	0.000000	0.000000	0.200225	0.048988	-0.187798	0.000000	0.000000	3.000000	54.000000	0.000000
21388.642729	-0.075318	0.607479	0.057079	78.961563	36.021854	97.822914	1.171467	0.000000	2.914503	0.000000	0.000000	0.000000	0.175493	0.057946	-0.175375	0.000000	0.000000	3.000000	54.000000	0.000000
21388.646062	-0.075318	0.607479	0.057079	78.961563	36.021854	97.822914	1.171467	0.000000	2.914503	0.000000	0.000000	0.000000	0.175493	0.057946	-0.175375	0.000000	0.000000	3.000000	54.000000	0.000000
21388.649396	-0.075318	0.607479	0.057079	78.600906	31.853062	93.424255	1.234087	0.000000	2.853974	0.000000	0.000000	0.000000	0.175493	0.057946	-0.175375	0.000000	0.000000	3.000000	54.000000	0.000000
21388.652729	-0.075318	0.607479	0.057079	78.600906	31.853062	93.424255	1.234087	0.000000	2.853974	0.000000	0.000000	0.000000	0.175493	0.057946	-0.175375	0.000000	0.000000	3.000000	54.000000	0.000000
21388.656062	-0.074846	0.607685	0.056580	78.600906	31.853062	93.424255	1.234087	0.000000	2.853974	0.000000	0.000000	0.000000	0.141532	0.061845	-0.149988	0.000000	0.000000	3.000000	54.000000	0.000000
21388.659396	-0.074846	0.607685	0.056580	78.215179	28.168089	89.514885	1.234087	0.000000	2.853974	0.000000	0.000000	0.000000	0.141532	0.061845	-0.149988	0.000000	0.000000	3.000000	54.000000	0.000000
21388.662729	-0.074464	0.607876	0.056176	78.215179	28.168089	89.514885	1.234087	0.000000	2.853974	0.000000	0.000000	0.000000	0.114673	0.057305	-0.120978	0.000000	0.000000	3.000000	54.000000	0.000000
21388.666062	-0.074464	0.607876	0.056176	78.215179	28.168089	89.514885	1.234087	0.000000	2.853974	0.000000	0.000000	0.000000	0.114673	0.057305	-0.120978	0.000000	0.000000	3.000000	54.000000	0.000000
21388.669396	-0.074464	0.607876	0.056176	77.818428	25.077173	86.226646	1.276788	0.000000	2.808813	0.000000	0.000000	0.000000	0.114673	0.057305	-0.120978	0.000000	0.000000	3.000000	54.000000	0.000000
21388.672729	-0.074464	0.607876	0.056176	77.818428	25.077173	86.226646	1.276788	0.000000	2.808813	0.000000	0.000000	0.000000	0.114673	0.057305	-0.120978	0.000000	0.000000	3.000000	54.000000	0.000000
21388.676062	-0.074164	0.608070	0.055824	77.818428	25.077173	86.226646	1.276788	0.000000	2.808813	0.000000	0.000000	0.000000	0.089939	0.057967	-0.105817	0.000000	0.000000	3.000000	54.000000	0.000000
21388.679396	-0.074164	0.608070	0.055824	77.651176	23.530224	84.528183	1.276788	0.000000	2.808813	0.000000	0.000000	0.000000	0.089939	0.057967	-0.105817	0.000000	0.000000	3.000000	54.000000	0.000000
21388.682729	-0.073972	0.608237	0.055526	77.651176	23.530224	84.528183	1.276788	0.000000	2.808813	0.000000	0.000000	0.000000	0.057621	0.050184	-0.089203	0.000000	0.000000	3.000000	54.000000	0.000000
21388.686062	-0.073972	0.608237	0.055526	77.651176	23.530224	84.528183	1.276788	0.000000	2.808813	0.000000	0.000000	0.000000	0.057621	0.050184	-0.089203	0.000000	0.000000	3.000000	54.000000	0.000000
21388.689396	-0.073972	0.608237	0.055526	77.813004	23.811754	84.735748	1.301381	0.000000	2.776310	0.000000	0.000000	0.000000	0.057621	0.050184	-0.089203	0.000000	0.000000	3.000000	54.000000	0.000000
21388.692729	-0.073826	0.608336	0.055200	77.813004	23.811754	84.735748	1.301381	0.000000	2.776310	0.000000	0.000000	0.000000	0.043927	0.029746	-0.097954	0.000000	0.000000	3.000000	54.000000	0.000000
21388.696062	-0.073826	0.608336	0.055200	77.813004	23.811754	84.735748	1.301381	0.000000	2.776310	0.000000	0.000000	0.000000	0.043927	0.029746	-0.097954	0.000000	0.000000	3.000000	54.000000	0.000000
21388.699396	-0.073826	0.608336	0.055200	77.976067	24.469017	85.380859	1.308702	0.000000	2.759984	0.000000	0.000000	0.000000	0.043927	0.029746	-0.097954	0.000000	0.000000	3.000000	54.000000	0.000000
21388.702729	-0.073826	0.608336	0.055200	77.976067	24.469017	85.380859	1.308702	0.000000	2.759984	0.000000	0.000000	0.000000	0.043927	0.029746	-0.097954	0.000000	0.000000	3.000000	54.000000	0.000000
21388.706062	-0.073792	0.608421	0.054967	77.976067	24.469017	85.380859	1.308702	0.000000	2.759984	0.000000	0.000000	0.000000	0.010049	0.025443	-0.069759	0.000000	0.000000	3.000000	54.000000	0.000000
21388.709396	-0.073792	0.608421	0.054967	78.116776	25.016834	85.919731	1.308702	0.000000	2.759984	0.000000	0.000000	0.000000	0.010049	0.025443	-0.069759	0.000000	0.000000	3.000000	54.000000	0.000000
21388.712729	-0.073792	0.608421	0.054967	78.116776	25.016834	85.919731	1.308702	0.000000	2.759984	0.000000	0.000000	0.000000	0.010049	0.025443	-0.069759	0.000000	0.000000	3.000000	54.000000	0.000000
21388.716062	-0.073792	0.608421	0.054967	78.116776	25.016834	85.919731	1.308702	0.000000	2.759984	0.000000	0.000000	0.000000	0.010049	0.025443	-0.069759	0.000000	0.000000	3.000000	54.000000	0.000000
21388.719396	-0.073993	0.608568	0.054810	78.224243	25.453894	86.364456	1.310377	0.000000	2.748357	0.000000	0.000000	0.000000	-0.060189	0.044071	-0.047195	0.000000	0.000000	3.000000	54.000000	0.000000
21388.722729	-0.073993	0.608568	0.054810	78.224243	25.453894	86.364456	1.310377	0.000000	2.748357	0.000000	0.000000	0.000000	-0.060189	0.044071	-0.047195	0.000000	0.000000	3.000000	54.000000	0.000000
21388.726062	-0.073993	0.608568	0.054810	78.224243	25.453894	86.364456	1.310377	0.000000	2.748357	0.000000	0.000000	0.000000	-0.060189	0.044071	-0.047195	0.000000	0.000000	3.000000	54.000000	0.000000
21388.729396	-0.073993	0.608568	0.054810	78.305588	25.779016	86.700714	1.300346	0.000000	2.740492	0.000000	0.000000	0.000000	-0.060189	0.044071	-0.047195	0.000000	0.000000	3.000000	54.000000	0.000000
21388.732729	-0.074142	0.608636	0.054811	78.305588	25.779016	86.700714	1.300346	0.000000	2.740492	0.000000	0.000000	0.000000	-0.044703	0.020355	0.000258	0.000000	0.000000	3.000000	54.000000	0.000000
21388.736062	-0.074142	0.608636	0.054811	78.305588	25.779016	86.700714	1.300346	0.000000	2.740492	0.000000	0.000000	0.000000	-0.044703	0.020355	0.000258	0.000000	0.000000	3.000000	54.000000	0.000000
21388.739396	-0.074142	0.608636	0.054811	78.359070	26.017370	86.952446	1.292895	0.000000	2.740535	0.000000	0.000000	0.000000	-0.044703	0.020355	0.000258	0.000000	0.000000	3.000000	54.000000	0.000000
21388.742729	-0.074142	0.608636	0.054811	78.359070	26.017370	86.952446	1.292895	0.000000	2.740535	0.000000	0.000000	0.000000	-0.044703	0.020355	0.000258	0.000000	0.000000	3.000000	54.000000	0.000000
21388.746062	-0.074320	0.608667	0.054839	78.359070	26.017370	86.952446	1.292895	0.000000	2.740535	0.000000	0.000000	0.000000	-0.053364	0.009344	0.008617	0.000000	0.000000	3.000000	54.000000	0.000000
21388.749396	-0.074320	0.608667	0.054839	78.384445	26.122240	87.074791	1.292895	0.000000	2.740535	0.000000	0.000000	0.000000	-0.053364	0.009344	0.008617	0.000000	0.000000	3.000000	54.000000	0.000000
21388.752729	-0.074320	0.608667	0.054839	78.384445	26.122240	87.074791	1.292895	0.000000	2.740535	0.000000	0.000000	0.000000	-0.053364	0.009344	0.008617	0.000000	0.000000	3.000000	54.000000	0.000000
21388.756062	-0.074320	0.608667	0.054839	78.384445	26.122240	87.074791	1.292895	0.000000	2.740535	0.000000	0.000000	0.000000	-0.053364	0.009344	0.008617	0.000000	0.000000	3.000000	54.000000	0.000000
21388.759396	-0.074637	0.608704	0.054974	78.378967	26.110880	87.079643	1.284001	0.000000	2.741971	0.000000	0.000000	0.000000	-0.095216	0.011052	0.040229	0.000000	0.000000	3.000000	54.000000	0.000000
21388.762729	-0.074637	0.608704	0.054974	78.378967	26.110880	87.079643	1.284001	0.000000	2.741971	0.000000	0.000000	0.000000	-0.095216	0.011052	0.040229	0.000000	0.000000	3.000000	54.000000	0.000000
21388.766062	-0.074637	0.608704	0.054974	78.378967	26.110880	87.079643	1.284001	0.000000	2.741971	0.000000	0.000000	0.000000	-0.095216	0.011052	0.040229	0.000000	0.000000	3.000000	54.000000	0.000000
21388.769396	-0.074637	0.608704	0.054974	78.369110	26.127619	87.123474	1.268132	0.000000	2.748676	0.000000	0.000000	0.000000	-0.095216	0.011052	0.040229	0.000000	0.000000	3.000000	54.000000	0.000000
21388.772729	-0.074771	0.608698	0.055041	78.369110	26.127619	87.123474	1.268132	0.000000	2.748676	0.000000	0.000000	0.000000	-0.040182	-0.001683	0.020125	0.000000	0.000000	3.000000	54.000000	0.000000
21388.776062	-0.074771	0.608698	0.055041	78.369110	26.127619	87.123474	1.268132	0.000000	2.748676	0.000000	0.000000	0.000000	-0.040182	-0.001683	0.020125	0.000000	0.000000	3.000000	54.000000	0.000000
21388.779396	-0.074771	0.608698	0.055041	78.354546	26.197168	87.228554	1.261435	0.000000	2.752030	0.000000	0.000000	0.000000	-0.040182	-0.001683	0.020125	0.000000	0.000000	3.000000	54.000000	0.000000
21388.782729	-0.074771	0.608698	0.055041	78.354546	26.197168	87.228554	1.261435	0.000000	2.752030	0.000000	0.000000	0.000000	-0.040182	-0.001683	0.020125	0.000000	0.000000	3.000000	54.000000	0.000000
21388.786062	-0.074927	0.608673	0.055089	78.354546	26.197168	87.228554	1.261435	0.000000	2.752030	0.000000	0.000000	0.000000	-0.046827	-0.007620	0.014528	0.000000	0.000000	3.000000	54.000000	0.000000
21388.789396	-0.074927	0.608673	0.055089	78.330574	26.319700	87.400696	1.261435	0.000000	2.752030	0.000000	0.000000	0.000000	-0.046827	-0.007620	0.014528	0.000000	0.000000	3.000000	54.000000	0.000000
21388.792729	-0.074927	0.608673	0.055089	78.330574	26.319700	87.400696	1.261435	0.000000	2.752030	0.000000	0.000000	0.000000	-0.046827	-0.007620	0.014528	0.000000	0.000000	3.000000	54.000000	0.000000
21388.796062	-0.074927	0.608673	0.055089	78.330574	26.319700	87.400696	1.261435	0.000000	2.752030	0.000000	0.000000	0.000000	-0.046827	-0.007620	0.014528	0.000000	0.000000	3.000000	54.000000	0.000000
21388.799396	-0.075164	0.608602	0.055181	78.299622	26.505753	87.647888	1.253631	0.000000	2.754451	0.000000	0.000000	0.000000	-0.071132	-0.021224	0.027705	0.000000	0.000000	3.000000	54.000000	0.000000
21388.802729	-0.075164	0.608602	0.055181	78.299622	26.505753	87.647888	1.253631	0.000000	2.754451	0.000000	0.000000	0.000000	-0.071132	-0.021224	0.027705	0.000000	0.000000	3.000000	54.000000	0.000000
21388.806062	-0.075164	0.608602	0.055181	78.299622	26.505753	87.647888	1.253631	0.000000	2.754451	0.000000	0.000000	0.000000	-0.071132	-0.021224	0.027705	0.000000	0.000000	3.000000	54.000000	0.000000
21388.809396	-0.075164	0.608602	0.055181	78.265366	26.708122	87.916138	1.241775	0.000000	2.759068	0.000000	0.000000	0.000000	-0.071132	-0.021224	0.027705	0.000000	0.000000	3.000000	54.000000	0.000000
21388.812729	-0.075245	0.608557	0.055225	78.265366	26.708122	87.916138	1.241775	0.000000	2.759068	0.000000	0.000000	0.000000	-0.024298	-0.013567	0.013187	0.000000	0.000000	3.000000	54.000000	0.000000
21388.816062	-0.075245	0.608557	0.055225	78.265366	26.708122	87.916138	1.241775	0.000000	2.759068	0.000000	0.000000	0.000000	-0.024298	-0.013567	0.013187	0.000000	0.000000	3.000000	54.000000	0.000000
21388.819396	-0.075245	0.608557	0.055225	78.244072	26.859863	88.118286	1.237725	0.000000	2.761266	0.000000	0.000000	0.000000	-0.024298	-0.013567	0.013187	0.000000	0.000000	3.000000	54.000000	0.000000
21388.822729	-0.075245	0.608557	0.055225	78.244072	26.859863	88.118286	1.237725	0.000000	2.761266	0.000000	0.000000	0.000000	-0.024298	-0.013567	0.013187	0.000000	0.000000	3.000000	54.000000	0.000000
21388.826062	-0.075342	0.608509	0.055204	78.244072	26.859863	88.118286	1.237725	0.000000	2.761266	0.000000	0.000000	0.000000	-0.028887	-0.014424	-0.006354	0.000000	0.000000	3.000000	54.000000	0.000000
21388.829396	-0.075342	0.608509	0.055204	78.240089	26.938726	88.225822	1.237725	0.000000	2.761266	0.000000	0.000000	0.000000	-0.028887	-0.014424	-0.006354	0.000000	0.000000	3.000000	54.000000	0.000000
21388.832729	-0.075342	0.608509	0.055204	78.240089	26.938726	88.225822	1.237725	0.000000	2.761266	0.000000	0.000000	0.000000	-0.028887	-0.014424	-0.006354	0.000000	0.000000	3.000000	54.000000	0.000000
21388.836062	-0.075342	0.608509	0.055204	78.240089	26.938726	88.225822	1.237725	0.000000	2.761266	0.000000	0.000000	0.000000	-0.028887	-0.014424	-0.006354	0.000000	0.000000	3.000000	54.000000	0.000000
21388.839396	-0.075583	0.608336	0.055156	78.243469	26.974361	88.281868	1.232911	0.000000	2.760207	0.000000	0.000000	0.000000	-0.072413	-0.051776	-0.014496	0.000000	0.000000	3.000000	54.000000	0.000000
21388.842729	-0.075583	0.608336	0.055156	78.243469	26.974361	88.281868	1.232911	0.000000	2.760207	0.000000	0.000000	0.000000	-0.072413	-0.051776	-0.014496	0.000000	0.000000	3.000000	54.000000	0.000000
21388.846062	-0.075583	0.608336	0.055156	78.243469	26.974361	88.281868	1.232911	0.000000	2.760207	0.000000	0.000000	0.000000	-0.072413	-0.051776	-0.014496	0.000000	0.000000	3.000000	54.000000	0.000000
21388.849396	-0.075583	0.608336	0.055156	78.239220	27.091284	88.443832	1.220842	0.000000	2.757791	0.000000	0.000000	0.000000	-0.072413	-0.051776	-0.014496	0.000000	0.000000	3.000000	54.000000	0.000000
21388.852729	-0.075748	0.608248	0.055094	78.239220	27.091284	88.443832	1.220842	0.000000	2.757791	0.000000	0.000000	0.000000	-0.049432	-0.026285	-0.018656	0.000000	0.000000	3.000000	54.000000	0.000000
21388.856062	-0.075748	0.608248	0.055094	78.239220	27.091284	88.443832	1.220842	0.000000	2.757791	0.000000	0.000000	0.000000	-0.049432	-0.026285	-0.018656	0.000000	0.000000	3.000000	54.000000	0.000000
21388.859396	-0.075748	0.608248	0.055094	78.202347	27.357052	88.801064	1.212604	0.000000	2.754682	0.000000	0.000000	0.000000	-0.049432	-0.026285	-0.018656	0.000000	0.000000	3.000000	54.000000	0.000000
21388.862729	-0.075748	0.608248	0.055094	78.202347	27.357052	88.801064	1.212604	0.000000	2.754682	0.000000	0.000000	0.000000	-0.049432	-0.026285	-0.018656	0.000000	0.000000	3.000000	54.000000	0.000000
21388.866062	-0.075937	0.608161	0.055028	78.202347	27.357052	88.801064	1.212604	0.000000	2.754682	0.000000	0.000000	0.000000	-0.056713	-0.026312	-0.019758	0.000000	0.000000	3.000000	54.000000	0.000000
21388.869396	-0.075937	0.608161	0.055028	78.140205	27.745232	89.322212	1.212604	0.000000	2.754682	0.000000	0.000000	0.000000	-0.056713	-0.026312	-0.019758	0.000000	0.000000	3.000000	54.000000	0.000000
21388.872729	-0.076171	0.608082	0.054931	78.140205	27.745232	89.322212	1.212604	0.000000	2.754682	0.000000	0.000000	0.000000	-0.070253	-0.023757	-0.028922	0.000000	0.000000	3.000000	54.000000	0.000000
21388.876062	-0.076171	0.608082	0.054931	78.140205	27.745232	89.322212	1.212604	0.000000	2.754682	0.000000	0.000000	0.000000	-0.070253	-0.023757	-0.028922	0.000000	0.000000	3.000000	54.000000	0.000000
21388.879396	-0.076171	0.608082	0.054931	78.054314	28.244951	89.987862	1.191442	0.000000	2.746569	0.000000	0.000000	0.000000	-0.070253	-0.023757	-0.028922	0.000000	0.000000	3.000000	54.000000	0.000000
21388.882729	-0.076171	0.608082	0.054931	78.054314	28.244951	89.987862	1.191442	0.000000	2.746569	0.000000	0.000000	0.000000	-0.070253	-0.023757	-0.028922	0.000000	0.000000	3.000000	54.000000	0.000000
21388.886062	-0.076402	0.608011	0.054812	78.054314	28.244951	89.987862	1.191442	0.000000	2.746569	0.000000	0.000000	0.000000	-0.069188	-0.021178	-0.035928	0.000000	0.000000	3.000000	54.000000	0.000000
21388.889396	-0.076402	0.608011	0.054812	77.954689	28.773214	90.698715	1.191442	0.000000	2.746569	0.000000	0.000000	0.000000	-0.069188	-0.021178	-0.035928	0.000000	0.000000	3.000000	54.000000	0.000000
21388.892729	-0.076687	0.607952	0.054723	77.954689	28.773214	90.698715	1.191442	0.000000	2.746569	0.000000	0.000000	0.000000	-0.085463	-0.017804	-0.026656	0.000000	0.000000	3.000000	54.000000	0.000000
21388.896062	-0.076687	0.607952	0.054723	77.954689	28.773214	90.698715	1.191442	0.000000	2.746569	0.000000	0.000000	0.000000	-0.085463	-0.017804	-0.026656	0.000000	0.000000	3.000000	54.000000	0.000000
21388.899396	-0.076687	0.607952	0.054723	77.854591	29.255190	91.369354	1.165668	0.000000	2.736138	0.000000	0.000000	0.000000	-0.085463	-0.017804	-0.026656	0.000000	0.000000	3.000000	54.000000	0.000000
21388.902729	-0.076687	0.607952	0.054723	77.854591	29.255190	91.369354	1.165668	0.000000	2.736138	0.000000	0.000000	0.000000	-0.085463	-0.017804	-0.026656	0.000000	0.000000	3.000000	54.000000	0.000000
21388.906062	-0.077022	0.607912	0.054642	77.854591	29.255190	91.369354	1.165668	0.000000	2.736138	0.000000	0.000000	0.000000	-0.100695	-0.011860	-0.024373	0.000000	0.000000	3.000000	54.000000	0.000000
21388.909396	-0.077022	0.607912	0.054642	77.757576	29.681591	91.980240	1.165668	0.000000	2.736138	0.000000	0.000000	0.000000	-0.100695	-0.011860	-0.024373	0.000000	0.000000	3.000000	54.000000	0.000000
21388.912729	-0.077022	0.607912	0.054642	77.757576	29.681591	91.980240	1.165668	0.000000	2.736138	0.000000	0.000000	0.000000	-0.100695	-0.011860	-0.024373	0.000000	0.000000	3.000000	54.000000	0.000000
21388.916062	-0.077022	0.607912	0.054642	77.757576	29.681591	91.980240	1.165668	0.000000	2.736138	0.000000	0.000000	0.000000	-0.100695	-0.011860	-0.024373	0.000000	0.000000	3.000000	54.000000	0.000000
21388.919396	-0.077956	0.607887	0.054571	77.645439	30.114304	92.617790	1.148885	0.000000	2.732076	0.000000	0.000000	0.000000	-0.280131	-0.007658	-0.021033	0.000000	0.000000	3.000000	54.000000	0.000000
21388.922729	-0.077956	0.607887	0.054571	77.645439	30.114304	92.617790	1.148885	0.000000	2.732076	0.000000	0.000000	0.000000	0.000001	-0.000005	-0.000000	0.000000	0.000000	3.000000	54.000000	0.000000
21388.926062	-0.077956	0.607887	0.054571	77.645439	30.114304	92.617790	1.148885	0.000000	2.732076	0.000000	0.000000	0.000000	0.000001	-0.000005	-0.000000	0.000000	0.000000	3.000000	54.000000	0.000000
21388.929396	-0.077956	0.607887	0.054571	77.514687	30.590294	93.297607	1.102196	0.000000	2.728570	0.000000	0.000000	0.000000	0.000001	-0.000005	-0.000000	0.000000	0.000000	3.000000	54.000000	0.000000
21388.932729	-0.077956	0.607887	0.054571	77.514687	30.590294	93.297607	1.102196	0.000000	2.728570	0.000000	0.000000	0.000000	0.000001	-0.000005	-0.000000	0.000000	0.000000	3.000000	54.000000	0.000000
21388.936062	-0.078485	0.607892	0.054616	77.514687	30.590294	93.297607	1.102196	0.000000	2.728570	0.000000	0.000000	0.000000	-0.158694	0.001662	0.013512	0.000000	0.000000	3.000000	54.000000	0.000000
21388.939396	-0.078485	0.607892	0.054616	77.368317	31.090548	93.972023	1.102196	0.000000	2.728570	0.000000	0.000000	0.000000	-0.158694	0.001662	0.013512	0.000000	0.000000	3.000000	54.000000	0.000000
21388.942729	-0.079048	0.607900	0.054719	77.368317	31.090548	93.972023	1.102196	0.000000	2.728570	0.000000	0.000000	0.000000	-0.168884	0.002470	0.030666	0.000000	0.000000	3.000000	54.000000	0.000000
21388.946062	-0.079048	0.607900	0.054719	77.368317	31.090548	93.972023	1.102196	0.000000	2.728570	0.000000	0.000000	0.000000	-0.168884	0.002470	0.030666	0.000000	0.000000	3.000000	54.000000	0.000000
21388.949396	-0.079048	0.607900	0.054719	77.235886	31.514172	94.485611	1.047600	0.000000	2.735933	0.000000	0.000000	0.000000	-0.168884	0.002470	0.030666	0.000000	0.000000	3.000000	54.000000	0.000000
21388.952729	-0.079048	0.607900	0.054719	77.235886	31.514172	94.485611	1.047600	0.000000	2.735933	0.000000	0.000000	0.000000	-0.168884	0.002470	0.030666	0.000000	0.000000	3.000000	54.000000	0.000000
21388.956062	-0.079615	0.607900	0.054843	77.235886	31.514172	94.485611	1.047600	0.000000	2.735933	0.000000	0.000000	0.000000	-0.170051	-0.000070	0.037431	0.000000	0.000000	3.000000	54.000000	0.000000
21388.959396	-0.079615	0.607900	0.054843	77.129753	31.818966	94.756508	1.047600	0.000000	2.735933	0.000000	0.000000	0.000000	-0.170051	-0.000070	0.037431	0.000000	0.000000	3.000000	54.000000	0.000000
21388.962729	-0.080182	0.607900	0.054968	77.129753	31.818966	94.756508	1.047600	0.000000	2.735933	0.000000	0.000000	0.000000	-0.170157	-0.000109	0.037233	0.000000	0.000000	3.000000	54.000000	0.000000
21388.966062	-0.080182	0.607900	0.054968	77.129753	31.818966	94.756508	1.047600	0.000000	2.735933	0.000000	0.000000	0.000000	-0.170157	-0.000109	0.037233	0.000000	0.000000	3.000000	54.000000	0.000000
21388.969396	-0.080182	0.607900	0.054968	77.069336	32.021122	94.787132	0.990898	0.000000	2.748377	0.000000	0.000000	0.000000	-0.170157	-0.000109	0.037233	0.000000	0.000000	3.000000	54.000000	0.000000
21388.972729	-0.080182	0.607900	0.054968	77.069336	32.021122	94.787132	0.990898	0.000000	2.748377	0.000000	0.000000	0.000000	-0.170157	-0.000109	0.037233	0.000000	0.000000	3.000000	54.000000	0.000000
21388.976062	-0.080753	0.607891	0.055114	77.069336	32.021122	94.787132	0.990898	0.000000	2.748377	0.000000	0.000000	0.000000	-0.171354	-0.002693	0.043992	0.000000	0.000000	3.000000	54.000000	0.000000
21388.979396	-0.080753	0.607891	0.055114	77.081139	32.162624	94.646820	0.990898	0.000000	2.748377	0.000000	0.000000	0.000000	-0.171354	-0.002693	0.043992	0.000000	0.000000	3.000000	54.000000	0.000000
21388.982729	-0.081274	0.607862	0.055253	77.081139	32.162624	94.646820	0.990898	0.000000	2.748377	0.000000	0.000000	0.000000	-0.156158	-0.008617	0.041592	0.000000	0.000000	3.000000	54.000000	0.000000
21388.986062	-0.081274	0.607862	0.055253	77.081139	32.162624	94.646820	0.990898	0.000000	2.748377	0.000000	0.000000	0.000000	-0.156158	-0.008617	0.041592	0.000000	0.000000	3.000000	54.000000	0.000000
21388.989396	-0.081274	0.607862	0.055253	77.116623	32.299194	94.519241	0.936313	0.000000	2.762641	0.000000	0.000000	0.000000	-0.156158	-0.008617	0.041592	0.000000	0.000000	3.000000	54.000000	0.000000
21388.992729	-0.081274	0.607862	0.055253	77.116623	32.299194	94.519241	0.936313	0.000000	2.762641	0.000000	0.000000	0.000000	-0.156158	-0.008617	0.041592	0.000000	0.000000	3.000000	54.000000	0.000000
21388.996062	-0.081716	0.607822	0.055364	77.116623	32.299194	94.519241	0.936313	0.000000	2.762641	0.000000	0.000000	0.000000	-0.132532	-0.012047	0.033451	0.000000	0.000000	3.000000	54.000000	0.000000
21388.999396	-0.081716	0.607822	0.055364	77.139725	32.387039	94.466049	0.936313	0.000000	2.762641	0.000000	0.000000	0.000000	-0.132532	-0.012047	0.033451	0.000000	0.000000	3.000000	54.000000	0.000000
21389.002729	-0.081716	0.607822	0.055364	77.139725	32.387039	94.466049	0.936313	0.000000	2.762641	0.000000	0.000000	0.000000	-0.132532	-0.012047	0.033451	0.000000	0.000000	3.000000	54.000000	0.000000
21389.006062	-0.081716	0.607822	0.055364	77.139725	32.387039	94.466049	0.936313	0.000000	2.762641	0.000000	0.000000	0.000000	-0.132532	-0.012047	0.033451	0.000000	0.000000	3.000000	54.000000	0.000000
21389.009396	-0.082379	0.607770	0.055613	77.142212	32.363396	94.432312	0.914224	0.000000	2.768216	0.000000	0.000000	0.000000	-0.199154	-0.015595	0.074676	0.000000	0.000000	3.000000	54.000000	0.000000
21389.012729	-0.082379	0.607770	0.055613	77.142212	32.363396	94.432312	0.914224	0.000000	2.768216	0.000000	0.000000	0.000000	-0.000000	-0.000003	0.000000	0.000000	0.000000	3.000000	54.000000	0.000000
21389.016062	-0.082379	0.607770	0.055613	77.142212	32.363396	94.432312	0.914224	0.000000	2.768216	0.000000	0.000000	0.000000	-0.000000	-0.000003	0.000000	0.000000	0.000000	3.000000	54.000000	0.000000
21389.019396	-0.082379	0.607770	0.055613	77.135185	32.303555	94.404404	0.881031	0.000000	2.780663	0.000000	0.000000	0.000000	-0.000000	-0.000003	0.000000	0.000000	0.000000	3.000000	54.000000	0.000000
21389.022729	-0.082379	0.607770	0.055613	77.135185	32.303555	94.404404	0.881031	0.000000	2.780663	0.000000	0.000000	0.000000	-0.000000	-0.000003	0.000000	0.000000	0.000000	3.000000	54.000000	0.000000
21389.026062	-0.082705	0.607769	0.055773	77.135185	32.303555	94.404404	0.881031	0.000000	2.780663	0.000000	0.000000	0.000000	-0.097653	-0.000222	0.048060	0.000000	0.000000	3.000000	54.000000	0.000000
21389.029396	-0.082705	0.607769	0.055773	77.130524	32.258205	94.385780	0.881031	0.000000	2.780663	0.000000	0.000000	0.000000	-0.097653	-0.000222	0.048060	0.000000	0.000000	3.000000	54.000000	0.000000
21389.032729	-0.082705	0.607769	0.055773	77.130524	32.258205	94.385780	0.881031	0.000000	2.780663	0.000000	0.000000	0.000000	-0.097653	-0.000222	0.048060	0.000000	0.000000	3.000000	54.000000	0.000000
21389.036062	-0.082705	0.607769	0.055773	77.130524	32.258205	94.385780	0.881031	0.000000	2.780663	0.000000	0.000000	0.000000	-0.097653	-0.000222	0.048060	0.000000	0.000000	3.000000	54.000000	0.000000
21389.039396	-0.083287	0.607682	0.056129	77.129387	32.214600	94.362328	0.864756	0.000000	2.788672	0.000000	0.000000	0.000000	-0.174745	-0.026045	0.106772	0.000000	0.000000	3.000000	54.000000	0.000000
21389.042729	-0.083287	0.607682	0.056129	77.129387	32.214600	94.362328	0.864756	0.000000	2.788672	0.000000	0.000000	0.000000	-0.000001	0.000008	0.000000	0.000000	0.000000	3.000000	54.000000	0.000000
21389.046062	-0.083287	0.607682	0.056129	77.129387	32.214600	94.362328	0.864756	0.000000	2.788672	0.000000	0.000000	0.000000	-0.000001	0.000008	0.000000	0.000000	0.000000	3.000000	54.000000	0.000000
21389.049396	-0.083287	0.607682	0.056129	77.124664	32.172005	94.335754	0.835632	0.000000	2.806468	0.000000	0.000000	0.000000	-0.000001	0.000008	0.000000	0.000000	0.000000	3.000000	54.000000	0.000000
21389.052729	-0.083287	0.607682	0.056129	77.124664	32.172005	94.335754	0.835632	0.000000	2.806468	0.000000	0.000000	0.000000	-0.000001	0.000008	0.000000	0.000000	0.000000	3.000000	54.000000	0.000000
21389.056062	-0.083542	0.607653	0.056309	77.124664	32.172005	94.335754	0.835632	0.000000	2.806468	0.000000	0.000000	0.000000	-0.076294	-0.008781	0.053864	0.000000	0.000000	3.000000	54.000000	0.000000
21389.059396	-0.083542	0.607653	0.056309	77.122337	32.141209	94.318497	0.835632	0.000000	2.806468	0.000000	0.000000	0.000000	-0.076294	-0.008781	0.053864	0.000000	0.000000	3.000000	54.000000	0.000000
21389.062729	-0.083542	0.607653	0.056309	77.122337	32.141209	94.318497	0.835632	0.000000	2.806468	0.000000	0.000000	0.000000	-0.076294	-0.008781	0.053864	0.000000	0.000000	3.000000	54.000000	0.000000
21389.066062	-0.083542	0.607653	0.056309	77.122337	32.141209	94.318497	0.835632	0.000000	2.806468	0.000000	0.000000	0.000000	-0.076294	-0.008781	0.053864	0.000000	0.000000	3.000000	54.000000	0.000000
21389.069396	-0.083876	0.607526	0.056673	77.122337	32.130306	94.318489	0.822917	0.000000	2.815445	0.000000	0.000000	0.000000	-0.100430	-0.038088	0.109377	0.000000	0.000000	3.000000	54.000000	0.000000
21389.072729	-0.083876	0.607526	0.056673	77.122337	32.130306	94.318489	0.822917	0.000000	2.815445	0.000000	0.000000	0.000000	-0.100430	-0.038088	0.109377	0.000000	0.000000	3.000000	54.000000	0.000000
21389.076062	-0.083876	0.607526	0.056673	77.122337	32.130306	94.318489	0.822917	0.000000	2.815445	0.000000	0.000000	0.000000	-0.100430	-0.038088	0.109377	0.000000	0.000000	3.000000	54.000000	0.000000
21389.079396	-0.083876	0.607526	0.056673	77.122337	32.127621	94.318512	0.806178	0.000000	2.833675	0.000000	0.000000	0.000000	-0.100430	-0.038088	0.109377	0.000000	0.000000	3.000000	54.000000	0.000000
21389.082729	-0.083927	0.607466	0.056831	77.122337	32.127621	94.318512	0.806178	0.000000	2.833675	0.000000	0.000000	0.000000	-0.015249	-0.018146	0.047371	0.000000	0.000000	3.000000	54.000000	0.000000
21389.086062	-0.083927	0.607466	0.056831	77.122337	32.127621	94.318512	0.806178	0.000000	2.833675	0.000000	0.000000	0.000000	-0.015249	-0.018146	0.047371	0.000000	0.000000	3.000000	54.000000	0.000000
21389.089396	-0.083927	0.607466	0.056831	77.128227	32.141106	94.330902	0.803637	0.000000	2.841570	0.000000	0.000000	0.000000	-0.015249	-0.018146	0.047371	0.000000	0.000000	3.000000	54.000000	0.000000
21389.092729	-0.083953	0.607357	0.056986	77.128227	32.141106	94.330902	0.803637	0.000000	2.841570	0.000000	0.000000	0.000000	-0.007590	-0.032662	0.046483	0.000000	0.000000	3.000000	54.000000	0.000000
21389.096062	-0.083953	0.607357	0.056986	77.128227	32.141106	94.330902	0.803637	0.000000	2.841570	0.000000	0.000000	0.000000	-0.007590	-0.032662	0.046483	0.000000	0.000000	3.000000	54.000000	0.000000
21389.099396	-0.083953	0.607357	0.056986	77.136490	32.163677	94.352608	0.802372	0.000000	2.849317	0.000000	0.000000	0.000000	-0.007590	-0.032662	0.046483	0.000000	0.000000	3.000000	54.000000	0.000000
21389.102729	-0.083953	0.607357	0.056986	77.136490	32.163677	94.352608	0.802372	0.000000	2.849317	0.000000	0.000000	0.000000	-0.007590	-0.032662	0.046483	0.000000	0.000000	3.000000	54.000000	0.000000
21389.106062	-0.083972	0.607237	0.057103	77.136490	32.163677	94.352608	0.802372	0.000000	2.849317	0.000000	0.000000	0.000000	-0.005717	-0.036010	0.035027	0.000000	0.000000	3.000000	54.000000	0.000000
21389.109396	-0.083972	0.607237	0.057103	77.144730	32.186275	94.374344	0.802372	0.000000	2.849317	0.000000	0.000000	0.000000	-0.005717	-0.036010	0.035027	0.000000	0.000000	3.000000	54.000000	0.000000
21389.112729	-0.083972	0.607237	0.057103	77.144730	32.186275	94.374344	0.802372	0.000000	2.849317	0.000000	0.000000	0.000000	-0.005717	-0.036010	0.035027	0.000000	0.000000	3.000000	54.000000	0.000000
21389.116062	-0.083972	0.607237	0.057103	77.144730	32.186275	94.374344	0.802372	0.000000	2.849317	0.000000	0.000000	0.000000	-0.005717	-0.036010	0.035027	0.000000	0.000000	3.000000	54.000000	0.000000
21389.119396	-0.084035	0.606968	0.057341	77.154121	32.219933	94.411652	0.801419	0.000000	2.855155	0.000000	0.000000	0.000000	-0.019157	-0.080636	0.071252	0.000000	0.000000	3.000000	54.000000	0.000000
21389.122729	-0.084035	0.606968	0.057341	77.154121	32.219933	94.411652	0.801419	0.000000	2.855155	0.000000	0.000000	0.000000	-0.019157	-0.080636	0.071252	0.000000	0.000000	3.000000	54.000000	0.000000
21389.126062	-0.084035	0.606968	0.057341	77.154121	32.219933	94.411652	0.801419	0.000000	2.855155	0.000000	0.000000	0.000000	-0.019157	-0.080636	0.071252	0.000000	0.000000	3.000000	54.000000	0.000000
21389.129396	-0.084035	0.606968	0.057341	77.161163	32.244526	94.439667	0.798226	0.000000	2.867030	0.000000	0.000000	0.000000	-0.019157	-0.080636	0.071252	0.000000	0.000000	3.000000	54.000000	0.000000
21389.132729	-0.084083	0.606839	0.057476	77.161163	32.244526	94.439667	0.798226	0.000000	2.867030	0.000000	0.000000	0.000000	-0.014176	-0.038663	0.040732	0.000000	0.000000	3.000000	54.000000	0.000000
21389.136062	-0.084083	0.606839	0.057476	77.161163	32.244526	94.439667	0.798226	0.000000	2.867030	0.000000	0.000000	0.000000	-0.014176	-0.038663	0.040732	0.000000	0.000000	3.000000	54.000000	0.000000
21389.139396	-0.084083	0.606839	0.057476	77.168175	32.274540	94.467651	0.795864	0.000000	2.873819	0.000000	0.000000	0.000000	-0.014176	-0.038663	0.040732	0.000000	0.000000	3.000000	54.000000	0.000000
21389.142729	-0.084083	0.606839	0.057476	77.168175	32.274540	94.467651	0.795864	0.000000	2.873819	0.000000	0.000000	0.000000	-0.014176	-0.038663	0.040732	0.000000	0.000000	3.000000	54.000000	0.000000
21389.146062	-0.084081	0.606710	0.057620	77.168175	32.274540	94.467651	0.795864	0.000000	2.873819	0.000000	0.000000	0.000000	0.000482	-0.038712	0.043113	0.000000	0.000000	3.000000	54.000000	0.000000
21389.149396	-0.084081	0.606710	0.057620	77.175217	32.307350	94.495728	0.795864	0.000000	2.873819	0.000000	0.000000	0.000000	0.000482	-0.038712	0.043113	0.000000	0.000000	3.000000	54.000000	0.000000
21389.152729	-0.084055	0.606581	0.057768	77.175217	32.307350	94.495728	0.795864	0.000000	2.873819	0.000000	0.000000	0.000000	0.007822	-0.038707	0.044299	0.000000	0.000000	3.000000	54.000000	0.000000
21389.156062	-0.084055	0.606581	0.057768	77.175217	32.307350	94.495728	0.795864	0.000000	2.873819	0.000000	0.000000	0.000000	0.007822	-0.038707	0.044299	0.000000	0.000000	3.000000	54.000000	0.000000
21389.159396	-0.084055	0.606581	0.057768	77.182251	32.345631	94.523827	0.797248	0.000000	2.888387	0.000000	0.000000	0.000000	0.007822	-0.038707	0.044299	0.000000	0.000000	3.000000	54.000000	0.000000
21389.162729	-0.084055	0.606581	0.057768	77.182251	32.345631	94.523827	0.797248	0.000000	2.888387	0.000000	0.000000	0.000000	0.007822	-0.038707	0.044299	0.000000	0.000000	3.000000	54.000000	0.000000
21389.166062	-0.083976	0.606460	0.057900	77.182251	32.345631	94.523827	0.797248	0.000000	2.888387	0.000000	0.000000	0.000000	0.023634	-0.036139	0.039751	0.000000	0.000000	3.000000	54.000000	0.000000
21389.169396	-0.083976	0.606460	0.057900	77.191597	32.393078	94.561333	0.797248	0.000000	2.888387	0.000000	0.000000	0.000000	0.023634	-0.036139	0.039751	0.000000	0.000000	3.000000	54.000000	0.000000
21389.172729	-0.083976	0.606460	0.057900	77.191597	32.393078	94.561333	0.797248	0.000000	2.888387	0.000000	0.000000	0.000000	0.023634	-0.036139	0.039751	0.000000	0.000000	3.000000	54.000000	0.000000
21389.176062	-0.083976	0.606460	0.057900	77.191597	32.393078	94.561333	0.797248	0.000000	2.888387	0.000000	0.000000	0.000000	0.023634	-0.036139	0.039751	0.000000	0.000000	3.000000	54.000000	0.000000
21389.179396	-0.083827	0.606206	0.058062	77.200943	32.435116	94.598869	0.801187	0.000000	2.895013	0.000000	0.000000	0.000000	0.044828	-0.076301	0.048450	0.000000	0.000000	3.000000	54.000000	0.000000
21389.182729	-0.083827	0.606206	0.058062	77.200943	32.435116	94.598869	0.801187	0.000000	2.895013	0.000000	0.000000	0.000000	0.044828	-0.076301	0.048450	0.000000	0.000000	3.000000	54.000000	0.000000
21389.186062	-0.083827	0.606206	0.058062	77.200943	32.435116	94.598869	0.801187	0.000000	2.895013	0.000000	0.000000	0.000000	0.044828	-0.076301	0.048450	0.000000	0.000000	3.000000	54.000000	0.000000
21389.189396	-0.083827	0.606206	0.058062	77.207954	32.468056	94.627060	0.808658	0.000000	2.903088	0.000000	0.000000	0.000000	0.044828	-0.076301	0.048450	0.000000	0.000000	3.000000	54.000000	0.000000
21389.192729	-0.083810	0.606112	0.058113	77.207954	32.468056	94.627060	0.808658	0.000000	2.903088	0.000000	0.000000	0.000000	0.005034	-0.028291	0.015350	0.000000	0.000000	3.000000	54.000000	0.000000
21389.196062	-0.083810	0.606112	0.058113	77.207954	32.468056	94.627060	0.808658	0.000000	2.903088	0.000000	0.000000	0.000000	0.005034	-0.028291	0.015350	0.000000	0.000000	3.000000	54.000000	0.000000
21389.199396	-0.083810	0.606112	0.058113	77.214989	32.498325	94.655319	0.809497	0.000000	2.905646	0.000000	0.000000	0.000000	0.005034	-0.028291	0.015350	0.000000	0.000000	3.000000	54.000000	0.000000
21389.202729	-0.083810	0.606112	0.058113	77.214989	32.498325	94.655319	0.809497	0.000000	2.905646	0.000000	0.000000	0.000000	0.005034	-0.028291	0.015350	0.000000	0.000000	3.000000	54.000000	0.000000
21389.206062	-0.083793	0.606018	0.058164	77.214989	32.498325	94.655319	0.809497	0.000000	2.905646	0.000000	0.000000	0.000000	0.005039	-0.028292	0.015345	0.000000	0.000000	3.000000	54.000000	0.000000
21389.209396	-0.083793	0.606018	0.058164	77.219658	32.519409	94.674156	0.809497	0.000000	2.905646	0.000000	0.000000	0.000000	0.005039	-0.028292	0.015345	0.000000	0.000000	3.000000	54.000000	0.000000
21389.212729	-0.083793	0.606018	0.058164	77.219658	32.519409	94.674156	0.809497	0.000000	2.905646	0.000000	0.000000	0.000000	0.005039	-0.028292	0.015345	0.000000	0.000000	3.000000	54.000000	0.000000
21389.216062	-0.083793	0.606018	0.058164	77.219658	32.519409	94.674156	0.809497	0.000000	2.905646	0.000000	0.000000	0.000000	0.005039	-0.028292	0.015345	0.000000	0.000000	3.000000	54.000000	0.000000
21389.219396	-0.083745	0.605908	0.058331	77.218430	32.529484	94.680351	0.810337	0.000000	2.908204	0.000000	0.000000	0.000000	0.014484	-0.032890	0.049952	0.000000	0.000000	3.000000	54.000000	0.000000
21389.222729	-0.083745	0.605908	0.058331	77.218430	32.529484	94.680351	0.810337	0.000000	2.908204	0.000000	0.000000	0.000000	0.014484	-0.032890	0.049952	0.000000	0.000000	3.000000	54.000000	0.000000
21389.226062	-0.083745	0.605908	0.058331	77.218430	32.529484	94.680351	0.810337	0.000000	2.908204	0.000000	0.000000	0.000000	0.014484	-0.032890	0.049952	0.000000	0.000000	3.000000	54.000000	0.000000
21389.229396	-0.083745	0.605908	0.058331	77.218430	32.532181	94.680328	0.812751	0.000000	2.916529	0.000000	0.000000	0.000000	0.014484	-0.032890	0.049952	0.000000	0.000000	3.000000	54.000000	0.000000
21389.232729	-0.083715	0.605864	0.058454	77.218430	32.532181	94.680328	0.812751	0.000000	2.916529	0.000000	0.000000	0.000000	0.009062	-0.013153	0.037014	0.000000	0.000000	3.000000	54.000000	0.000000
21389.236062	-0.083715	0.605864	0.058454	77.218430	32.532181	94.680328	0.812751	0.000000	2.916529	0.000000	0.000000	0.000000	0.009062	-0.013153	0.037014	0.000000	0.000000	3.000000	54.000000	0.000000
21389.239396	-0.083715	0.605864	0.058454	77.213768	32.521988	94.661514	0.814261	0.000000	2.922698	0.000000	0.000000	0.000000	0.009062	-0.013153	0.037014	0.000000	0.000000	3.000000	54.000000	0.000000
21389.242729	-0.083715	0.605864	0.058454	77.213768	32.521988	94.661514	0.814261	0.000000	2.922698	0.000000	0.000000	0.000000	0.009062	-0.013153	0.037014	0.000000	0.000000	3.000000	54.000000	0.000000
21389.246062	-0.083682	0.605877	0.058561	77.213768	32.521988	94.661514	0.814261	0.000000	2.922698	0.000000	0.000000	0.000000	0.009849	0.003981	0.032201	0.000000	0.000000	3.000000	54.000000	0.000000
21389.249396	-0.083682	0.605877	0.058561	77.210556	32.517075	94.650497	0.814261	0.000000	2.922698	0.000000	0.000000	0.000000	0.009849	0.003981	0.032201	0.000000	0.000000	3.000000	54.000000	0.000000
21389.252729	-0.083682	0.605877	0.058561	77.210556	32.517075	94.650497	0.814261	0.000000	2.922698	0.000000	0.000000	0.000000	0.009849	0.003981	0.032201	0.000000	0.000000	3.000000	54.000000	0.000000
21389.256062	-0.083682	0.605877	0.058561	77.210556	32.517075	94.650497	0.814261	0.000000	2.922698	0.000000	0.000000	0.000000	0.009849	0.003981	0.032201	0.000000	0.000000	3.000000	54.000000	0.000000
21389.259396	-0.083615	0.605932	0.058768	77.210342	32.528236	94.655151	0.815903	0.000000	2.928065	0.000000	0.000000	0.000000	0.020108	0.016473	0.061986	0.000000	0.000000	3.000000	54.000000	0.000000
21389.262729	-0.083615	0.605932	0.058768	77.210342	32.528236	94.655151	0.815903	0.000000	2.928065	0.000000	0.000000	0.000000	0.020108	0.016473	0.061986	0.000000	0.000000	3.000000	54.000000	0.000000
21389.266062	-0.083615	0.605932	0.058768	77.210342	32.528236	94.655151	0.815903	0.000000	2.928065	0.000000	0.000000	0.000000	0.020108	0.016473	0.061986	0.000000	0.000000	3.000000	54.000000	0.000000
21389.269396	-0.083615	0.605932	0.058768	77.222046	32.600941	94.722481	0.819254	0.000000	2.938396	0.000000	0.000000	0.000000	0.020108	0.016473	0.061986	0.000000	0.000000	3.000000	54.000000	0.000000
21389.272729	-0.083572	0.605943	0.058814	77.222046	32.600941	94.722481	0.819254	0.000000	2.938396	0.000000	0.000000	0.000000	0.012843	0.003300	0.013823	0.000000	0.000000	3.000000	54.000000	0.000000
21389.276062	-0.083572	0.605943	0.058814	77.222046	32.600941	94.722481	0.819254	0.000000	2.938396	0.000000	0.000000	0.000000	0.012843	0.003300	0.013823	0.000000	0.000000	3.000000	54.000000	0.000000
21389.279396	-0.083572	0.605943	0.058814	77.238960	32.701824	94.815094	0.821394	0.000000	2.940700	0.000000	0.000000	0.000000	0.012843	0.003300	0.013823	0.000000	0.000000	3.000000	54.000000	0.000000
21389.282729	-0.083572	0.605943	0.058814	77.238960	32.701824	94.815094	0.821394	0.000000	2.940700	0.000000	0.000000	0.000000	0.012843	0.003300	0.013823	0.000000	0.000000	3.000000	54.000000	0.000000
21389.286062	-0.083554	0.605954	0.058856	77.238960	32.701824	94.815094	0.821394	0.000000	2.940700	0.000000	0.000000	0.000000	0.005495	0.003307	0.012633	0.000000	0.000000	3.000000	54.000000	0.000000
21389.289396	-0.083554	0.605954	0.058856	77.254410	32.794888	94.900101	0.821394	0.000000	2.940700	0.000000	0.000000	0.000000	0.005495	0.003307	0.012633	0.000000	0.000000	3.000000	54.000000	0.000000
21389.292729	-0.083554	0.605954	0.058856	77.254410	32.794888	94.900101	0.821394	0.000000	2.940700	0.000000	0.000000	0.000000	0.005495	0.003307	0.012633	0.000000	0.000000	3.000000	54.000000	0.000000
21389.296062	-0.083554	0.605954	0.058856	77.254410	32.794888	94.900101	0.821394	0.000000	2.940700	0.000000	0.000000	0.000000	0.005495	0.003307	0.012633	0.000000	0.000000	3.000000	54.000000	0.000000
21389.299396	-0.083488	0.606014	0.058913	77.263893	32.853004	94.953667	0.822310	0.000000	2.942805	0.000000	0.000000	0.000000	0.019857	0.017796	0.017120	0.000000	0.000000	3.000000	54.000000	0.000000
21389.302729	-0.083488	0.606014	0.058913	77.263893	32.853004	94.953667	0.822310	0.000000	2.942805	0.000000	0.000000	0.000000	0.019857	0.017796	0.017120	0.000000	0.000000	3.000000	54.000000	0.000000
21389.306062	-0.083488	0.606014	0.058913	77.263893	32.853004	94.953667	0.822310	0.000000	2.942805	0.000000	0.000000	0.000000	0.019857	0.017796	0.017120	0.000000	0.000000	3.000000	54.000000	0.000000
21389.309396	-0.083488	0.606014	0.058913	77.260727	32.845299	94.942566	0.825620	0.000000	2.945658	0.000000	0.000000	0.000000	0.019857	0.017796	0.017120	0.000000	0.000000	3.000000	54.000000	0.000000
21389.312729	-0.083468	0.606053	0.058947	77.260727	32.845299	94.942566	0.825620	0.000000	2.945658	0.000000	0.000000	0.000000	0.005888	0.011870	0.010221	0.000000	0.000000	3.000000	54.000000	0.000000
21389.316062	-0.083468	0.606053	0.058947	77.260727	32.845299	94.942566	0.825620	0.000000	2.945658	0.000000	0.000000	0.000000	0.005888	0.011870	0.010221	0.000000	0.000000	3.000000	54.000000	0.000000
21389.319396	-0.083468	0.606053	0.058947	77.253761	32.817513	94.914085	0.826601	0.000000	2.947362	0.000000	0.000000	0.000000	0.005888	0.011870	0.010221	0.000000	0.000000	3.000000	54.000000	0.000000
21389.322729	-0.083468	0.606053	0.058947	77.253761	32.817513	94.914085	0.826601	0.000000	2.947362	0.000000	0.000000	0.000000	0.005888	0.011870	0.010221	0.000000	0.000000	3.000000	54.000000	0.000000
21389.326062	-0.083472	0.606121	0.058969	77.253761	32.817513	94.914085	0.826601	0.000000	2.947362	0.000000	0.000000	0.000000	-0.001070	0.020431	0.006624	0.000000	0.000000	3.000000	54.000000	0.000000
21389.329396	-0.083472	0.606121	0.058969	77.244446	32.780491	94.876114	0.826601	0.000000	2.947362	0.000000	0.000000	0.000000	-0.001070	0.020431	0.006624	0.000000	0.000000	3.000000	54.000000	0.000000
21389.332729	-0.083472	0.606121	0.058969	77.244446	32.780491	94.876114	0.826601	0.000000	2.947362	0.000000	0.000000	0.000000	-0.001070	0.020431	0.006624	0.000000	0.000000	3.000000	54.000000	0.000000
21389.336062	-0.083472	0.606121	0.058969	77.244446	32.780491	94.876114	0.826601	0.000000	2.947362	0.000000	0.000000	0.000000	-0.001070	0.020431	0.006624	0.000000	0.000000	3.000000	54.000000	0.000000
21389.339396	-0.083498	0.606262	0.059136	77.232811	32.734299	94.828773	0.826422	0.000000	2.948466	0.000000	0.000000	0.000000	-0.008079	0.042217	0.049962	0.000000	0.000000	3.000000	54.000000	0.000000
21389.342729	-0.083498	0.606262	0.059136	77.232811	32.734299	94.828773	0.826422	0.000000	2.948466	0.000000	0.000000	0.000000	-0.008079	0.042217	0.049962	0.000000	0.000000	3.000000	54.000000	0.000000
21389.346062	-0.083498	0.606262	0.059136	77.232811	32.734299	94.828773	0.826422	0.000000	2.948466	0.000000	0.000000	0.000000	-0.008079	0.042217	0.049962	0.000000	0.000000	3.000000	54.000000	0.000000
21389.349396	-0.083498	0.606262	0.059136	77.228775	32.722717	94.816093	0.825076	0.000000	2.956793	0.000000	0.000000	0.000000	-0.008079	0.042217	0.049962	0.000000	0.000000	3.000000	54.000000	0.000000
21389.352729	-0.083516	0.606324	0.059242	77.228775	32.722717	94.816093	0.825076	0.000000	2.956793	0.000000	0.000000	0.000000	-0.005158	0.018474	0.031898	0.000000	0.000000	3.000000	54.000000	0.000000
21389.356062	-0.083516	0.606324	0.059242	77.228775	32.722717	94.816093	0.825076	0.000000	2.956793	0.000000	0.000000	0.000000	-0.005158	0.018474	0.031898	0.000000	0.000000	3.000000	54.000000	0.000000
21389.359396	-0.083516	0.606324	0.059242	77.237831	32.768322	94.860138	0.824216	0.000000	2.962110	0.000000	0.000000	0.000000	-0.005158	0.018474	0.031898	0.000000	0.000000	3.000000	54.000000	0.000000
21389.362729	-0.083559	0.606357	0.059353	77.237831	32.768322	94.860138	0.824216	0.000000	2.962110	0.000000	0.000000	0.000000	-0.012903	0.009909	0.033116	0.000000	0.000000	3.000000	54.000000	0.000000
21389.366062	-0.083559	0.606357	0.059353	77.237831	32.768322	94.860138	0.824216	0.000000	2.962110	0.000000	0.000000	0.000000	-0.012903	0.009909	0.033116	0.000000	0.000000	3.000000	54.000000	0.000000
21389.369396	-0.083559	0.606357	0.059353	77.271576	32.957329	95.046227	0.822065	0.000000	2.967629	0.000000	0.000000	0.000000	-0.012903	0.009909	0.033116	0.000000	0.000000	3.000000	54.000000	0.000000
21389.372729	-0.083559	0.606357	0.059353	77.271576	32.957329	95.046227	0.822065	0.000000	2.967629	0.000000	0.000000	0.000000	-0.012903	0.009909	0.033116	0.000000	0.000000	3.000000	54.000000	0.000000
21389.376062	-0.083601	0.606341	0.059456	77.271576	32.957329	95.046227	0.822065	0.000000	2.967629	0.000000	0.000000	0.000000	-0.012565	-0.004612	0.031015	0.000000	0.000000	3.000000	54.000000	0.000000
21389.379396	-0.083601	0.606341	0.059456	77.337654	33.318653	95.404015	0.822065	0.000000	2.967629	0.000000	0.000000	0.000000	-0.012565	-0.004612	0.031015	0.000000	0.000000	3.000000	54.000000	0.000000
21389.382729	-0.083601	0.606341	0.059456	77.337654	33.318653	95.404015	0.822065	0.000000	2.967629	0.000000	0.000000	0.000000	-0.012565	-0.004612	0.031015	0.000000	0.000000	3.000000	54.000000	0.000000
21389.386062	-0.083601	0.606341	0.059456	77.337654	33.318653	95.404015	0.822065	0.000000	2.967629	0.000000	0.000000	0.000000	-0.012565	-0.004612	0.031015	0.000000	0.000000	3.000000	54.000000	0.000000
21389.389396	-0.083704	0.606271	0.059629	77.404694	33.694775	95.773697	0.819971	0.000000	2.972798	0.000000	0.000000	0.000000	-0.031043	-0.021111	0.051806	0.000000	0.000000	3.000000	54.000000	0.000000
21389.392729	-0.083704	0.606271	0.059629	77.404694	33.694775	95.773697	0.819971	0.000000	2.972798	0.000000	0.000000	0.000000	-0.031043	-0.021111	0.051806	0.000000	0.000000	3.000000	54.000000	0.000000
21389.396062	-0.083704	0.606271	0.059629	77.404694	33.694775	95.773697	0.819971	0.000000	2.972798	0.000000	0.000000	0.000000	-0.031043	-0.021111	0.051806	0.000000	0.000000	3.000000	54.000000	0.000000
21389.399396	-0.083704	0.606271	0.059629	77.458054	33.983948	96.059586	0.814797	0.000000	2.981432	0.000000	0.000000	0.000000	-0.031043	-0.021111	0.051806	0.000000	0.000000	3.000000	54.000000	0.000000
21389.402729	-0.083772	0.606227	0.059736	77.458054	33.983948	96.059586	0.814797	0.000000	2.981432	0.000000	0.000000	0.000000	-0.020327	-0.013213	0.032223	0.000000	0.000000	3.000000	54.000000	0.000000
21389.406062	-0.083772	0.606227	0.059736	77.458054	33.983948	96.059586	0.814797	0.000000	2.981432	0.000000	0.000000	0.000000	-0.020327	-0.013213	0.032223	0.000000	0.000000	3.000000	54.000000	0.000000
21389.409396	-0.083772	0.606227	0.059736	77.492386	34.169094	96.233322	0.811409	0.000000	2.986803	0.000000	0.000000	0.000000	-0.020327	-0.013213	0.032223	0.000000	0.000000	3.000000	54.000000	0.000000
21389.412729	-0.083772	0.606227	0.059736	77.492386	34.169094	96.233322	0.811409	0.000000	2.986803	0.000000	0.000000	0.000000	-0.020327	-0.013213	0.032223	0.000000	0.000000	3.000000	54.000000	0.000000
21389.416062	-0.083843	0.606174	0.059867	77.492386	34.169094	96.233322	0.811409	0.000000	2.986803	0.000000	0.000000	0.000000	-0.021458	-0.015874	0.039136	0.000000	0.000000	3.000000	54.000000	0.000000
21389.419396	-0.083843	0.606174	0.059867	77.507004	34.231468	96.293091	0.811409	0.000000	2.986803	0.000000	0.000000	0.000000	-0.021458	-0.015874	0.039136	0.000000	0.000000	3.000000	54.000000	0.000000
21389.422729	-0.083843	0.606174	0.059867	77.507004	34.231468	96.293091	0.811409	0.000000	2.986803	0.000000	0.000000	0.000000	-0.021458	-0.015874	0.039136	0.000000	0.000000	3.000000	54.000000	0.000000
21389.426062	-0.083843	0.606174	0.059867	77.507004	34.231468	96.293091	0.811409	0.000000	2.986803	0.000000	0.000000	0.000000	-0.021458	-0.015874	0.039136	0.000000	0.000000	3.000000	54.000000	0.000000
21389.429396	-0.083867	0.606136	0.060169	77.513245	34.229935	96.281326	0.807833	0.000000	2.993326	0.000000	0.000000	0.000000	-0.007167	-0.011293	0.090837	0.000000	0.000000	3.000000	54.000000	0.000000
21389.432729	-0.083867	0.606136	0.060169	77.513245	34.229935	96.281326	0.807833	0.000000	2.993326	0.000000	0.000000	0.000000	-0.007167	-0.011293	0.090837	0.000000	0.000000	3.000000	54.000000	0.000000
21389.436062	-0.083867	0.606136	0.060169	77.513245	34.229935	96.281326	0.807833	0.000000	2.993326	0.000000	0.000000	0.000000	-0.007167	-0.011293	0.090837	0.000000	0.000000	3.000000	54.000000	0.000000
21389.439396	-0.083867	0.606136	0.060169	77.524658	34.252274	96.296005	0.806639	0.000000	3.008465	0.000000	0.000000	0.000000	-0.007167	-0.011293	0.090837	0.000000	0.000000	3.000000	54.000000	0.000000
21389.442729	-0.083896	0.606094	0.060346	77.524658	34.252274	96.296005	0.806639	0.000000	3.008465	0.000000	0.000000	0.000000	-0.008582	-0.012626	0.052935	0.000000	0.000000	3.000000	54.000000	0.000000
21389.446062	-0.083896	0.606094	0.060346	77.524658	34.252274	96.296005	0.806639	0.000000	3.008465	0.000000	0.000000	0.000000	-0.008582	-0.012626	0.052935	0.000000	0.000000	3.000000	54.000000	0.000000
21389.449396	-0.083896	0.606094	0.060346	77.556076	34.390064	96.426079	0.805209	0.000000	3.017288	0.000000	0.000000	0.000000	-0.008582	-0.012626	0.052935	0.000000	0.000000	3.000000	54.000000	0.000000
21389.452729	-0.083896	0.606094	0.060346	77.556076	34.390064	96.426079	0.805209	0.000000	3.017288	0.000000	0.000000	0.000000	-0.008582	-0.012626	0.052935	0.000000	0.000000	3.000000	54.000000	0.000000
21389.456062	-0.083953	0.606043	0.060541	77.556076	34.390064	96.426079	0.805209	0.000000	3.017288	0.000000	0.000000	0.000000	-0.017076	-0.015291	0.058649	0.000000	0.000000	3.000000	54.000000	0.000000
21389.459396	-0.083953	0.606043	0.060541	77.622284	34.766499	96.795181	0.805209	0.000000	3.017288	0.000000	0.000000	0.000000	-0.017076	-0.015291	0.058649	0.000000	0.000000	3.000000	54.000000	0.000000
21389.462729	-0.083953	0.606043	0.060541	77.622284	34.766499	96.795181	0.805209	0.000000	3.017288	0.000000	0.000000	0.000000	-0.017076	-0.015291	0.058649	0.000000	0.000000	3.000000	54.000000	0.000000
21389.466062	-0.083953	0.606043	0.060541	77.622284	34.766499	96.795181	0.805209	0.000000	3.017288	0.000000	0.000000	0.000000	-0.017076	-0.015291	0.058649	0.000000	0.000000	3.000000	54.000000	0.000000
21389.469396	-0.084064	0.605844	0.060918	77.703552	35.255192	97.275711	0.802363	0.000000	3.027063	0.000000	0.000000	0.000000	-0.033480	-0.059750	0.113062	0.000000	0.000000	3.000000	54.000000	0.000000
21389.472729	-0.084064	0.605844	0.060918	77.703552	35.255192	97.275711	0.802363	0.000000	3.027063	0.000000	0.000000	0.000000	0.000001	-0.000008	-0.000000	0.000000	0.000000	3.000000	54.000000	0.000000
21389.476062	-0.084064	0.605844	0.060918	77.703552	35.255192	97.275711	0.802363	0.000000	3.027063	0.000000	0.000000	0.000000	0.000001	-0.000008	-0.000000	0.000000	0.000000	3.000000	54.000000	0.000000
21389.479396	-0.084064	0.605844	0.060918	77.776947	35.706501	97.719849	0.796783	0.000000	3.045907	0.000000	0.000000	0.000000	0.000001	-0.000008	-0.000000	0.000000	0.000000	3.000000	54.000000	0.000000
21389.482729	-0.084064	0.605844	0.060918	77.776947	35.706501	97.719849	0.796783	0.000000	3.045907	0.000000	0.000000	0.000000	0.000001	-0.000008	-0.000000	0.000000	0.000000	3.000000	54.000000	0.000000
21389.486062	-0.084120	0.605744	0.061106	77.776947	35.706501	97.719849	0.796783	0.000000	3.045907	0.000000	0.000000	0.000000	-0.016744	-0.029927	0.056511	0.000000	0.000000	3.000000	54.000000	0.000000
21389.489396	-0.084120	0.605744	0.061106	77.828156	36.029087	98.037811	0.796783	0.000000	3.045907	0.000000	0.000000	0.000000	-0.016744	-0.029927	0.056511	0.000000	0.000000	3.000000	54.000000	0.000000
21389.492729	-0.084175	0.605673	0.061287	77.828156	36.029087	98.037811	0.796783	0.000000	3.045907	0.000000	0.000000	0.000000	-0.016358	-0.021344	0.054096	0.000000	0.000000	3.000000	54.000000	0.000000
21389.496062	-0.084175	0.605673	0.061287	77.828156	36.029087	98.037811	0.796783	0.000000	3.045907	0.000000	0.000000	0.000000	-0.016358	-0.021344	0.054096	0.000000	0.000000	3.000000	54.000000	0.000000
21389.499396	-0.084175	0.605673	0.061287	77.854034	36.200340	98.198967	0.791266	0.000000	3.064341	0.000000	0.000000	0.000000	-0.016358	-0.021344	0.054096	0.000000	0.000000	3.000000	54.000000	0.000000
21389.502729	-0.084175	0.605673	0.061287	77.854034	36.200340	98.198967	0.791266	0.000000	3.064341	0.000000	0.000000	0.000000	-0.016358	-0.021344	0.054096	0.000000	0.000000	3.000000	54.000000	0.000000
21389.506062	-0.084230	0.605650	0.061474	77.854034	36.200340	98.198967	0.791266	0.000000	3.064341	0.000000	0.000000	0.000000	-0.016703	-0.006805	0.056194	0.000000	0.000000	3.000000	54.000000	0.000000
21389.509396	-0.084230	0.605650	0.061474	77.871040	36.314236	98.309845	0.791266	0.000000	3.064341	0.000000	0.000000	0.000000	-0.016703	-0.006805	0.056194	0.000000	0.000000	3.000000	54.000000	0.000000
21389.512729	-0.084230	0.605650	0.061474	77.871040	36.314236	98.309845	0.791266	0.000000	3.064341	0.000000	0.000000	0.000000	-0.016703	-0.006805	0.056194	0.000000	0.000000	3.000000	54.000000	0.000000
21389.516062	-0.084230	0.605650	0.061474	77.871040	36.314236	98.309845	0.791266	0.000000	3.064341	0.000000	0.000000	0.000000	-0.016703	-0.006805	0.056194	0.000000	0.000000	3.000000	54.000000	0.000000
21389.519396	-0.084323	0.605616	0.061891	77.871315	36.324802	98.321426	0.788482	0.000000	3.073707	0.000000	0.000000	0.000000	-0.027882	-0.010411	0.124975	0.000000	0.000000	3.000000	54.000000	0.000000
21389.522729	-0.084323	0.605616	0.061891	77.871315	36.324802	98.321426	0.788482	0.000000	3.073707	0.000000	0.000000	0.000000	-0.027882	-0.010411	0.124975	0.000000	0.000000	3.000000	54.000000	0.000000
21389.526062	-0.084323	0.605616	0.061891	77.871315	36.324802	98.321426	0.788482	0.000000	3.073707	0.000000	0.000000	0.000000	-0.027882	-0.010411	0.124975	0.000000	0.000000	3.000000	54.000000	0.000000
21389.529396	-0.084323	0.605616	0.061891	77.868851	36.322994	98.315598	0.783835	0.000000	3.094536	0.000000	0.000000	0.000000	-0.027882	-0.010411	0.124975	0.000000	0.000000	3.000000	54.000000	0.000000
21389.532729	-0.084332	0.605613	0.062101	77.868851	36.322994	98.315598	0.783835	0.000000	3.094536	0.000000	0.000000	0.000000	-0.002655	-0.000920	0.063072	0.000000	0.000000	3.000000	54.000000	0.000000
21389.536062	-0.084332	0.605613	0.062101	77.868851	36.322994	98.315598	0.783835	0.000000	3.094536	0.000000	0.000000	0.000000	-0.002655	-0.000920	0.063072	0.000000	0.000000	3.000000	54.000000	0.000000
21389.539396	-0.084332	0.605613	0.062101	77.869041	36.325512	98.312332	0.783392	0.000000	3.105048	0.000000	0.000000	0.000000	-0.002655	-0.000920	0.063072	0.000000	0.000000	3.000000	54.000000	0.000000
21389.542729	-0.084335	0.605599	0.062273	77.869041	36.325512	98.312332	0.783392	0.000000	3.105048	0.000000	0.000000	0.000000	-0.000797	-0.004219	0.051653	0.000000	0.000000	3.000000	54.000000	0.000000
21389.546062	-0.084335	0.605599	0.062273	77.869041	36.325512	98.312332	0.783392	0.000000	3.105048	0.000000	0.000000	0.000000	-0.000797	-0.004219	0.051653	0.000000	0.000000	3.000000	54.000000	0.000000
21389.549396	-0.084335	0.605599	0.062273	77.890495	36.436134	98.411949	0.783260	0.000000	3.113657	0.000000	0.000000	0.000000	-0.000797	-0.004219	0.051653	0.000000	0.000000	3.000000	54.000000	0.000000
21389.552729	-0.084335	0.605599	0.062273	77.890495	36.436134	98.411949	0.783260	0.000000	3.113657	0.000000	0.000000	0.000000	-0.000797	-0.004219	0.051653	0.000000	0.000000	3.000000	54.000000	0.000000
21389.556062	-0.084334	0.605593	0.062422	77.890495	36.436134	98.411949	0.783260	0.000000	3.113657	0.000000	0.000000	0.000000	0.000331	-0.001537	0.044739	0.000000	0.000000	3.000000	54.000000	0.000000
21389.559396	-0.084334	0.605593	0.062422	77.921486	36.533470	98.493935	0.783260	0.000000	3.113657	0.000000	0.000000	0.000000	0.000331	-0.001537	0.044739	0.000000	0.000000	3.000000	54.000000	0.000000
21389.562729	-0.084334	0.605593	0.062422	77.921486	36.533470	98.493935	0.783260	0.000000	3.113657	0.000000	0.000000	0.000000	0.000331	-0.001537	0.044739	0.000000	0.000000	3.000000	54.000000	0.000000
21389.566062	-0.084334	0.605593	0.062422	77.921486	36.533470	98.493935	0.783260	0.000000	3.113657	0.000000	0.000000	0.000000	0.000331	-0.001537	0.044739	0.000000	0.000000	3.000000	54.000000	0.000000
21389.569396	-0.084378	0.605520	0.062541	77.956818	36.494232	98.417770	0.783315	0.000000	3.121113	0.000000	0.000000	0.000000	-0.013394	-0.022045	0.035724	0.000000	0.000000	3.000000	54.000000	0.000000
21389.572729	-0.084378	0.605520	0.062541	77.956818	36.494232	98.417770	0.783315	0.000000	3.121113	0.000000	0.000000	0.000000	-0.013394	-0.022045	0.035724	0.000000	0.000000	3.000000	54.000000	0.000000
21389.576062	-0.084378	0.605520	0.062541	77.956818	36.494232	98.417770	0.783315	0.000000	3.121113	0.000000	0.000000	0.000000	-0.013394	-0.022045	0.035724	0.000000	0.000000	3.000000	54.000000	0.000000
21389.579396	-0.084378	0.605520	0.062541	78.011101	36.336857	98.204826	0.781083	0.000000	3.127067	0.000000	0.000000	0.000000	-0.013394	-0.022045	0.035724	0.000000	0.000000	3.000000	54.000000	0.000000
21389.582729	-0.084423	0.605480	0.062503	78.011101	36.336857	98.204826	0.781083	0.000000	3.127067	0.000000	0.000000	0.000000	-0.013340	-0.011881	-0.011414	0.000000	0.000000	3.000000	54.000000	0.000000
21389.586062	-0.084423	0.605480	0.062503	78.011101	36.336857	98.204826	0.781083	0.000000	3.127067	0.000000	0.000000	0.000000	-0.013340	-0.011881	-0.011414	0.000000	0.000000	3.000000	54.000000	0.000000
21389.589396	-0.084423	0.605480	0.062503	78.097908	36.057487	97.818008	0.778859	0.000000	3.125165	0.000000	0.000000	0.000000	-0.013340	-0.011881	-0.011414	0.000000	0.000000	3.000000	54.000000	0.000000
21389.592729	-0.084423	0.605480	0.062503	78.097908	36.057487	97.818008	0.778859	0.000000	3.125165	0.000000	0.000000	0.000000	-0.013340	-0.011881	-0.011414	0.000000	0.000000	3.000000	54.000000	0.000000
21389.596062	-0.084439	0.605450	0.062446	78.097908	36.057487	97.818008	0.778859	0.000000	3.125165	0.000000	0.000000	0.000000	-0.004816	-0.009218	-0.017118	0.000000	0.000000	3.000000	54.000000	0.000000
21389.599396	-0.084439	0.605450	0.062446	78.183456	35.760841	97.425385	0.778859	0.000000	3.125165	0.000000	0.000000	0.000000	-0.004816	-0.009218	-0.017118	0.000000	0.000000	3.000000	54.000000	0.000000
21389.602729	-0.084439	0.605450	0.062446	78.183456	35.760841	97.425385	0.778859	0.000000	3.125165	0.000000	0.000000	0.000000	-0.004816	-0.009218	-0.017118	0.000000	0.000000	3.000000	54.000000	0.000000
21389.606062	-0.084439	0.605450	0.062446	78.183456	35.760841	97.425385	0.778859	0.000000	3.125165	0.000000	0.000000	0.000000	-0.004816	-0.009218	-0.017118	0.000000	0.000000	3.000000	54.000000	0.000000
21389.609396	-0.084397	0.605466	0.062343	78.232712	35.583096	97.183472	0.778057	0.000000	3.122312	0.000000	0.000000	0.000000	0.012621	0.004806	-0.030923	0.000000	0.000000	3.000000	54.000000	0.000000
21389.612729	-0.084397	0.605466	0.062343	78.232712	35.583096	97.183472	0.778057	0.000000	3.122312	0.000000	0.000000	0.000000	0.012621	0.004806	-0.030923	0.000000	0.000000	3.000000	54.000000	0.000000
21389.616062	-0.084397	0.605466	0.062343	78.232712	35.583096	97.183472	0.778057	0.000000	3.122312	0.000000	0.000000	0.000000	0.012621	0.004806	-0.030923	0.000000	0.000000	3.000000	54.000000	0.000000
21389.619396	-0.084397	0.605466	0.062343	78.239540	35.546715	97.127876	0.780160	0.000000	3.117158	0.000000	0.000000	0.000000	0.012621	0.004806	-0.030923	0.000000	0.000000	3.000000	54.000000	0.000000
21389.622729	-0.084318	0.605503	0.062324	78.239540	35.546715	97.127876	0.780160	0.000000	3.117158	0.000000	0.000000	0.000000	0.023704	0.011312	-0.005700	0.000000	0.000000	3.000000	54.000000	0.000000
21389.626062	-0.084318	0.605503	0.062324	78.239540	35.546715	97.127876	0.780160	0.000000	3.117158	0.000000	0.000000	0.000000	0.023704	0.011312	-0.005700	0.000000	0.000000	3.000000	54.000000	0.000000
21389.629396	-0.084318	0.605503	0.062324	78.238617	35.539440	97.110672	0.784111	0.000000	3.116208	0.000000	0.000000	0.000000	0.023704	0.011312	-0.005700	0.000000	0.000000	3.000000	54.000000	0.000000
21389.632729	-0.084318	0.605503	0.062324	78.238617	35.539440	97.110672	0.784111	0.000000	3.116208	0.000000	0.000000	0.000000	0.023704	0.011312	-0.005700	0.000000	0.000000	3.000000	54.000000	0.000000
21389.636062	-0.084231	0.605559	0.062259	78.238617	35.539440	97.110672	0.784111	0.000000	3.116208	0.000000	0.000000	0.000000	0.025946	0.016674	-0.019518	0.000000	0.000000	3.000000	54.000000	0.000000
21389.639396	-0.084231	0.605559	0.062259	78.241562	35.512154	97.074242	0.784111	0.000000	3.116208	0.000000	0.000000	0.000000	0.025946	0.016674	-0.019518	0.000000	0.000000	3.000000	54.000000	0.000000
21389.642729	-0.084231	0.605559	0.062259	78.241562	35.512154	97.074242	0.784111	0.000000	3.116208	0.000000	0.000000	0.000000	0.025946	0.016674	-0.019518	0.000000	0.000000	3.000000	54.000000	0.000000
21389.646062	-0.084231	0.605559	0.062259	78.241562	35.512154	97.074242	0.784111	0.000000	3.116208	0.000000	0.000000	0.000000	0.025946	0.016674	-0.019518	0.000000	0.000000	3.000000	54.000000	0.000000
21389.649396	-0.084178	0.605679	0.062086	78.248383	35.467533	97.018593	0.788435	0.000000	3.112955	0.000000	0.000000	0.000000	0.016013	0.036025	-0.051952	0.000000	0.000000	3.000000	54.000000	0.000000
21389.652729	-0.084178	0.605679	0.062086	78.248383	35.467533	97.018593	0.788435	0.000000	3.112955	0.000000	0.000000	0.000000	0.016013	0.036025	-0.051952	0.000000	0.000000	3.000000	54.000000	0.000000
21389.656062	-0.084178	0.605679	0.062086	78.248383	35.467533	97.018593	0.788435	0.000000	3.112955	0.000000	0.000000	0.000000	0.016013	0.036025	-0.051952	0.000000	0.000000	3.000000	54.000000	0.000000
21389.659396	-0.084178	0.605679	0.062086	78.263870	35.403564	96.941521	0.791104	0.000000	3.104296	0.000000	0.000000	0.000000	0.016013	0.036025	-0.051952	0.000000	0.000000	3.000000	54.000000	0.000000
21389.662729	-0.084205	0.605733	0.061940	78.263870	35.403564	96.941521	0.791104	0.000000	3.104296	0.000000	0.000000	0.000000	-0.008068	0.016053	-0.043846	0.000000	0.000000	3.000000	54.000000	0.000000
21389.666062	-0.084205	0.605733	0.061940	78.263870	35.403564	96.941521	0.791104	0.000000	3.104296	0.000000	0.000000	0.000000	-0.008068	0.016053	-0.043846	0.000000	0.000000	3.000000	54.000000	0.000000
21389.669396	-0.084205	0.605733	0.061940	78.290604	35.315735	96.822014	0.789760	0.000000	3.096988	0.000000	0.000000	0.000000	-0.008068	0.016053	-0.043846	0.000000	0.000000	3.000000	54.000000	0.000000
21389.672729	-0.084205	0.605733	0.061940	78.290604	35.315735	96.822014	0.789760	0.000000	3.096988	0.000000	0.000000	0.000000	-0.008068	0.016053	-0.043846	0.000000	0.000000	3.000000	54.000000	0.000000
21389.676062	-0.084229	0.605766	0.061779	78.290604	35.315735	96.822014	0.789760	0.000000	3.096988	0.000000	0.000000	0.000000	-0.007327	0.010121	-0.048358	0.000000	0.000000	3.000000	54.000000	0.000000
21389.679396	-0.084229	0.605766	0.061779	78.313774	35.219044	96.689713	0.789760	0.000000	3.096988	0.000000	0.000000	0.000000	-0.007327	0.010121	-0.048358	0.000000	0.000000	3.000000	54.000000	0.000000
21389.682729	-0.084229	0.605766	0.061779	78.313774	35.219044	96.689713	0.789760	0.000000	3.096988	0.000000	0.000000	0.000000	-0.007327	0.010121	-0.048358	0.000000	0.000000	3.000000	54.000000	0.000000
21389.686062	-0.084229	0.605766	0.061779	78.313774	35.219044	96.689713	0.789760	0.000000	3.096988	0.000000	0.000000	0.000000	-0.007327	0.010121	-0.048358	0.000000	0.000000	3.000000	54.000000	0.000000
21389.689396	-0.084333	0.605844	0.061486	78.323608	35.180641	96.638367	0.788538	0.000000	3.088928	0.000000	0.000000	0.000000	-0.031252	0.023456	-0.087715	0.000000	0.000000	3.000000	54.000000	0.000000
21389.692729	-0.084333	0.605844	0.061486	78.323608	35.180641	96.638367	0.788538	0.000000	3.088928	0.000000	0.000000	0.000000	-0.031252	0.023456	-0.087715	0.000000	0.000000	3.000000	54.000000	0.000000
21389.696062	-0.084333	0.605844	0.061486	78.323608	35.180641	96.638367	0.788538	0.000000	3.088928	0.000000	0.000000	0.000000	-0.031252	0.023456	-0.087715	0.000000	0.000000	3.000000	54.000000	0.000000
21389.699396	-0.084333	0.605844	0.061486	78.325836	35.185814	96.649200	0.783330	0.000000	3.074309	0.000000	0.000000	0.000000	-0.031252	0.023456	-0.087715	0.000000	0.000000	3.000000	54.000000	0.000000
21389.702729	-0.084344	0.605851	0.061398	78.325836	35.185814	96.649200	0.783330	0.000000	3.074309	0.000000	0.000000	0.000000	-0.003282	0.002046	-0.026440	0.000000	0.000000	3.000000	54.000000	0.000000
21389.706062	-0.084344	0.605851	0.061398	78.325836	35.185814	96.649200	0.783330	0.000000	3.074309	0.000000	0.000000	0.000000	-0.003282	0.002046	-0.026440	0.000000	0.000000	3.000000	54.000000	0.000000
21389.709396	-0.084344	0.605851	0.061398	78.328049	35.188244	96.660011	0.782783	0.000000	3.069903	0.000000	0.000000	0.000000	-0.003282	0.002046	-0.026440	0.000000	0.000000	3.000000	54.000000	0.000000
21389.712729	-0.084344	0.605851	0.061398	78.328049	35.188244	96.660011	0.782783	0.000000	3.069903	0.000000	0.000000	0.000000	-0.003282	0.002046	-0.026440	0.000000	0.000000	3.000000	54.000000	0.000000
21389.716062	-0.084408	0.605849	0.061325	78.328049	35.188244	96.660011	0.782783	0.000000	3.069903	0.000000	0.000000	0.000000	-0.019172	-0.000597	-0.021934	0.000000	0.000000	3.000000	54.000000	0.000000
21389.719396	-0.084408	0.605849	0.061325	78.330315	35.190704	96.670876	0.782783	0.000000	3.069903	0.000000	0.000000	0.000000	-0.019172	-0.000597	-0.021934	0.000000	0.000000	3.000000	54.000000	0.000000
21389.722729	-0.084480	0.605830	0.061298	78.330315	35.190704	96.670876	0.782783	0.000000	3.069903	0.000000	0.000000	0.000000	-0.021420	-0.005939	-0.008114	0.000000	0.000000	3.000000	54.000000	0.000000
21389.726062	-0.084480	0.605830	0.061298	78.330315	35.190704	96.670876	0.782783	0.000000	3.069903	0.000000	0.000000	0.000000	-0.021420	-0.005939	-0.008114	0.000000	0.000000	3.000000	54.000000	0.000000
21389.729396	-0.084480	0.605830	0.061298	78.332527	35.195862	96.681686	0.776018	0.000000	3.064895	0.000000	0.000000	0.000000	-0.021420	-0.005939	-0.008114	0.000000	0.000000	3.000000	54.000000	0.000000
21389.732729	-0.084480	0.605830	0.061298	78.332527	35.195862	96.681686	0.776018	0.000000	3.064895	0.000000	0.000000	0.000000	-0.021420	-0.005939	-0.008114	0.000000	0.000000	3.000000	54.000000	0.000000
21389.736062	-0.084549	0.605790	0.061256	78.332527	35.195862	96.681686	0.776018	0.000000	3.064895	0.000000	0.000000	0.000000	-0.020682	-0.011886	-0.012624	0.000000	0.000000	3.000000	54.000000	0.000000
21389.739396	-0.084549	0.605790	0.061256	78.334763	35.201046	96.692543	0.776018	0.000000	3.064895	0.000000	0.000000	0.000000	-0.020682	-0.011886	-0.012624	0.000000	0.000000	3.000000	54.000000	0.000000
21389.742729	-0.084549	0.605790	0.061256	78.334763	35.201046	96.692543	0.776018	0.000000	3.064895	0.000000	0.000000	0.000000	-0.020682	-0.011886	-0.012624	0.000000	0.000000	3.000000	54.000000	0.000000
21389.746062	-0.084549	0.605790	0.061256	78.334763	35.201046	96.692543	0.776018	0.000000	3.064895	0.000000	0.000000	0.000000	-0.020682	-0.011886	-0.012624	0.000000	0.000000	3.000000	54.000000	0.000000
21389.749396	-0.084595	0.605770	0.061233	78.336998	35.208935	96.703354	0.772571	0.000000	3.062791	0.000000	0.000000	0.000000	-0.014030	-0.005927	-0.006916	0.000000	0.000000	3.000000	54.000000	0.000000
21389.752729	-0.084595	0.605770	0.061233	78.336998	35.208935	96.703354	0.772571	0.000000	3.062791	0.000000	0.000000	0.000000	-0.014030	-0.005927	-0.006916	0.000000	0.000000	3.000000	54.000000	0.000000
21389.756062	-0.084595	0.605770	0.061233	78.336998	35.208935	96.703354	0.772571	0.000000	3.062791	0.000000	0.000000	0.000000	-0.014030	-0.005927	-0.006916	0.000000	0.000000	3.000000	54.000000	0.000000
21389.759396	-0.084595	0.605770	0.061233	78.339226	35.219563	96.714211	0.770232	0.000000	3.061638	0.000000	0.000000	0.000000	-0.014030	-0.005927	-0.006916	0.000000	0.000000	3.000000	54.000000	0.000000
21389.762729	-0.084589	0.605759	0.061195	78.339226	35.219563	96.714211	0.770232	0.000000	3.061638	0.000000	0.000000	0.000000	0.001863	-0.003286	-0.011418	0.000000	0.000000	3.000000	54.000000	0.000000
21389.766062	-0.084589	0.605759	0.061195	78.339226	35.219563	96.714211	0.770232	0.000000	3.061638	0.000000	0.000000	0.000000	0.001863	-0.003286	-0.011418	0.000000	0.000000	3.000000	54.000000	0.000000
21389.769396	-0.084589	0.605759	0.061195	78.336998	35.206226	96.695396	0.770543	0.000000	3.059735	0.000000	0.000000	0.000000	0.001863	-0.003286	-0.011418	0.000000	0.000000	3.000000	54.000000	0.000000
21389.772729	-0.084589	0.605759	0.061195	78.336998	35.206226	96.695396	0.770543	0.000000	3.059735	0.000000	0.000000	0.000000	0.001863	-0.003286	-0.011418	0.000000	0.000000	3.000000	54.000000	0.000000
21389.776062	-0.084612	0.605788	0.061183	78.336998	35.206226	96.695396	0.770543	0.000000	3.059735	0.000000	0.000000	0.000000	-0.006991	0.008610	-0.003609	0.000000	0.000000	3.000000	54.000000	0.000000
21389.779396	-0.084612	0.605788	0.061183	78.334763	35.190155	96.684547	0.770543	0.000000	3.059735	0.000000	0.000000	0.000000	-0.006991	0.008610	-0.003609	0.000000	0.000000	3.000000	54.000000	0.000000
21389.782729	-0.084612	0.605788	0.061183	78.334763	35.190155	96.684547	0.770543	0.000000	3.059735	0.000000	0.000000	0.000000	-0.006991	0.008610	-0.003609	0.000000	0.000000	3.000000	54.000000	0.000000
21389.786062	-0.084612	0.605788	0.061183	78.334763	35.190155	96.684547	0.770543	0.000000	3.059735	0.000000	0.000000	0.000000	-0.006991	0.008610	-0.003609	0.000000	0.000000	3.000000	54.000000	0.000000
21389.789396	-0.084774	0.605858	0.061242	78.330276	35.160759	96.662849	0.769378	0.000000	3.059134	0.000000	0.000000	0.000000	-0.048369	0.021103	0.017701	0.000000	0.000000	3.000000	54.000000	0.000000
21389.792729	-0.084774	0.605858	0.061242	78.330276	35.160759	96.662849	0.769378	0.000000	3.059134	0.000000	0.000000	0.000000	-0.048369	0.021103	0.017701	0.000000	0.000000	3.000000	54.000000	0.000000
21389.796062	-0.084774	0.605858	0.061242	78.330276	35.160759	96.662849	0.769378	0.000000	3.059134	0.000000	0.000000	0.000000	-0.048369	0.021103	0.017701	0.000000	0.000000	3.000000	54.000000	0.000000
21389.799396	-0.084774	0.605858	0.061242	78.325836	35.128674	96.641205	0.761316	0.000000	3.062084	0.000000	0.000000	0.000000	-0.048369	0.021103	0.017701	0.000000	0.000000	3.000000	54.000000	0.000000
21389.802729	-0.084888	0.605871	0.061325	78.325836	35.128674	96.641205	0.761316	0.000000	3.062084	0.000000	0.000000	0.000000	-0.034401	0.003884	0.024910	0.000000	0.000000	3.000000	54.000000	0.000000
21389.806062	-0.084888	0.605871	0.061325	78.325836	35.128674	96.641205	0.761316	0.000000	3.062084	0.000000	0.000000	0.000000	-0.034401	0.003884	0.024910	0.000000	0.000000	3.000000	54.000000	0.000000
21389.809396	-0.084888	0.605871	0.061325	78.321350	35.093891	96.619568	0.755583	0.000000	3.066235	0.000000	0.000000	0.000000	-0.034401	0.003884	0.024910	0.000000	0.000000	3.000000	54.000000	0.000000
21389.812729	-0.084888	0.605871	0.061325	78.321350	35.093891	96.619568	0.755583	0.000000	3.066235	0.000000	0.000000	0.000000	-0.034401	0.003884	0.024910	0.000000	0.000000	3.000000	54.000000	0.000000
21389.816062	-0.085007	0.605875	0.061431	78.321350	35.093891	96.619568	0.755583	0.000000	3.066235	0.000000	0.000000	0.000000	-0.035542	0.001213	0.031807	0.000000	0.000000	3.000000	54.000000	0.000000
21389.819396	-0.085007	0.605875	0.061431	78.316895	35.061813	96.589951	0.755583	0.000000	3.066235	0.000000	0.000000	0.000000	-0.035542	0.001213	0.031807	0.000000	0.000000	3.000000	54.000000	0.000000
21389.822729	-0.085007	0.605875	0.061431	78.316895	35.061813	96.589951	0.755583	0.000000	3.066235	0.000000	0.000000	0.000000	-0.035542	0.001213	0.031807	0.000000	0.000000	3.000000	54.000000	0.000000
21389.826062	-0.085007	0.605875	0.061431	78.316895	35.061813	96.589951	0.755583	0.000000	3.066235	0.000000	0.000000	0.000000	-0.035542	0.001213	0.031807	0.000000	0.000000	3.000000	54.000000	0.000000
21389.829396	-0.085271	0.605826	0.061655	78.314651	35.037636	96.555206	0.749659	0.000000	3.071537	0.000000	0.000000	0.000000	-0.079304	-0.014853	0.067175	0.000000	0.000000	3.000000	54.000000	0.000000
21389.832729	-0.085271	0.605826	0.061655	78.314651	35.037636	96.555206	0.749659	0.000000	3.071537	0.000000	0.000000	0.000000	-0.079304	-0.014853	0.067175	0.000000	0.000000	3.000000	54.000000	0.000000
21389.836062	-0.085271	0.605826	0.061655	78.314651	35.037636	96.555206	0.749659	0.000000	3.071537	0.000000	0.000000	0.000000	-0.079304	-0.014853	0.067175	0.000000	0.000000	3.000000	54.000000	0.000000
21389.839396	-0.085271	0.605826	0.061655	78.312424	35.016174	96.480583	0.736442	0.000000	3.082733	0.000000	0.000000	0.000000	-0.079304	-0.014853	0.067175	0.000000	0.000000	3.000000	54.000000	0.000000
21389.842729	-0.085416	0.605801	0.061765	78.312424	35.016174	96.480583	0.736442	0.000000	3.082733	0.000000	0.000000	0.000000	-0.043368	-0.007428	0.032958	0.000000	0.000000	3.000000	54.000000	0.000000
21389.846062	-0.085416	0.605801	0.061765	78.312424	35.016174	96.480583	0.736442	0.000000	3.082733	0.000000	0.000000	0.000000	-0.043368	-0.007428	0.032958	0.000000	0.000000	3.000000	54.000000	0.000000
21389.849396	-0.085416	0.605801	0.061765	78.312408	35.002563	96.336967	0.729214	0.000000	3.088226	0.000000	0.000000	0.000000	-0.043368	-0.007428	0.032958	0.000000	0.000000	3.000000	54.000000	0.000000
21389.852729	-0.085416	0.605801	0.061765	78.312408	35.002563	96.336967	0.729214	0.000000	3.088226	0.000000	0.000000	0.000000	-0.043368	-0.007428	0.032958	0.000000	0.000000	3.000000	54.000000	0.000000
21389.856062	-0.085529	0.605765	0.061840	78.312408	35.002563	96.336967	0.729214	0.000000	3.088226	0.000000	0.000000	0.000000	-0.034112	-0.010719	0.022753	0.000000	0.000000	3.000000	54.000000	0.000000
21389.859396	-0.085529	0.605765	0.061840	78.312408	34.989010	96.145538	0.729214	0.000000	3.088226	0.000000	0.000000	0.000000	-0.034112	-0.010719	0.022753	0.000000	0.000000	3.000000	54.000000	0.000000
21389.862729	-0.085529	0.605765	0.061840	78.312408	34.989010	96.145538	0.729214	0.000000	3.088226	0.000000	0.000000	0.000000	-0.034112	-0.010719	0.022753	0.000000	0.000000	3.000000	54.000000	0.000000
21389.866062	-0.085529	0.605765	0.061840	78.312408	34.989010	96.145538	0.729214	0.000000	3.088226	0.000000	0.000000	0.000000	-0.034112	-0.010719	0.022753	0.000000	0.000000	3.000000	54.000000	0.000000
21389.869396	-0.085831	0.605694	0.061980	78.312408	34.975388	95.954048	0.723528	0.000000	3.092018	0.000000	0.000000	0.000000	-0.090434	-0.021431	0.041813	0.000000	0.000000	3.000000	54.000000	0.000000
21389.872729	-0.085831	0.605694	0.061980	78.312408	34.975388	95.954048	0.723528	0.000000	3.092018	0.000000	0.000000	0.000000	0.000001	0.000009	-0.000000	0.000000	0.000000	3.000000	54.000000	0.000000
21389.876062	-0.085831	0.605694	0.061980	78.312408	34.975388	95.954048	0.723528	0.000000	3.092018	0.000000	0.000000	0.000000	0.000001	0.000009	-0.000000	0.000000	0.000000	3.000000	54.000000	0.000000
21389.879396	-0.085831	0.605694	0.061980	78.312408	34.959072	95.810463	0.708456	0.000000	3.098987	0.000000	0.000000	0.000000	0.000001	0.000009	-0.000000	0.000000	0.000000	3.000000	54.000000	0.000000
21389.882729	-0.085831	0.605694	0.061980	78.312408	34.959072	95.810463	0.708456	0.000000	3.098987	0.000000	0.000000	0.000000	0.000001	0.000009	-0.000000	0.000000	0.000000	3.000000	54.000000	0.000000
21389.886062	-0.085969	0.605658	0.062051	78.312408	34.959072	95.810463	0.708456	0.000000	3.098987	0.000000	0.000000	0.000000	-0.041539	-0.010721	0.021495	0.000000	0.000000	3.000000	54.000000	0.000000
21389.889396	-0.085969	0.605658	0.062051	78.312386	34.945450	95.746613	0.708456	0.000000	3.098987	0.000000	0.000000	0.000000	-0.041539	-0.010721	0.021495	0.000000	0.000000	3.000000	54.000000	0.000000
21389.892729	-0.085969	0.605658	0.062051	78.312386	34.945450	95.746613	0.708456	0.000000	3.098987	0.000000	0.000000	0.000000	-0.041539	-0.010721	0.021495	0.000000	0.000000	3.000000	54.000000	0.000000
21389.896062	-0.085969	0.605658	0.062051	78.312386	34.945450	95.746613	0.708456	0.000000	3.098987	0.000000	0.000000	0.000000	-0.041539	-0.010721	0.021495	0.000000	0.000000	3.000000	54.000000	0.000000
21389.899396	-0.086281	0.605588	0.062251	78.310165	34.921288	95.703911	0.701533	0.000000	3.102570	0.000000	0.000000	0.000000	-0.093549	-0.020903	0.060026	0.000000	0.000000	3.000000	54.000000	0.000000
21389.902729	-0.086281	0.605588	0.062251	78.310165	34.921288	95.703911	0.701533	0.000000	3.102570	0.000000	0.000000	0.000000	-0.000000	0.000000	0.000000	0.000000	0.000000	3.000000	54.000000	0.000000
21389.906062	-0.086281	0.605588	0.062251	78.310165	34.921288	95.703911	0.701533	0.000000	3.102570	0.000000	0.000000	0.000000	-0.000000	0.000000	0.000000	0.000000	0.000000	3.000000	54.000000	0.000000
21389.909396	-0.086281	0.605588	0.062251	78.303444	34.878708	95.663559	0.685941	0.000000	3.112574	0.000000	0.000000	0.000000	-0.000000	0.000000	0.000000	0.000000	0.000000	3.000000	54.000000	0.000000
21389.912729	-0.086281	0.605588	0.062251	78.303444	34.878708	95.663559	0.685941	0.000000	3.112574	0.000000	0.000000	0.000000	-0.000000	0.000000	0.000000	0.000000	0.000000	3.000000	54.000000	0.000000
21389.916062	-0.086386	0.605594	0.062422	78.303444	34.878708	95.663559	0.685941	0.000000	3.112574	0.000000	0.000000	0.000000	-0.031318	0.001703	0.051215	0.000000	0.000000	3.000000	54.000000	0.000000
21389.919396	-0.086386	0.605594	0.062422	78.296730	34.838844	95.623199	0.685941	0.000000	3.112574	0.000000	0.000000	0.000000	-0.031318	0.001703	0.051215	0.000000	0.000000	3.000000	54.000000	0.000000
21389.922729	-0.086386	0.605594	0.062422	78.296730	34.838844	95.623199	0.685941	0.000000	3.112574	0.000000	0.000000	0.000000	-0.031318	0.001703	0.051215	0.000000	0.000000	3.000000	54.000000	0.000000
21389.926062	-0.086386	0.605594	0.062422	78.296730	34.838844	95.623199	0.685941	0.000000	3.112574	0.000000	0.000000	0.000000	-0.031318	0.001703	0.051215	0.000000	0.000000	3.000000	54.000000	0.000000
21389.929396	-0.086632	0.605627	0.062835	78.287750	34.788528	95.556221	0.680722	0.000000	3.121109	0.000000	0.000000	0.000000	-0.073882	0.009892	0.123946	0.000000	0.000000	3.000000	54.000000	0.000000
21389.932729	-0.086632	0.605627	0.062835	78.287750	34.788528	95.556221	0.680722	0.000000	3.121109	0.000000	0.000000	0.000000	-0.073882	0.009892	0.123946	0.000000	0.000000	3.000000	54.000000	0.000000
21389.936062	-0.086632	0.605627	0.062835	78.287750	34.788528	95.556221	0.680722	0.000000	3.121109	0.000000	0.000000	0.000000	-0.073882	0.009892	0.123946	0.000000	0.000000	3.000000	54.000000	0.000000
21389.939396	-0.086632	0.605627	0.062835	78.276535	34.722313	95.430679	0.668408	0.000000	3.141767	0.000000	0.000000	0.000000	-0.073882	0.009892	0.123946	0.000000	0.000000	3.000000	54.000000	0.000000
21389.942729	-0.086800	0.605625	0.063082	78.276535	34.722313	95.430679	0.668408	0.000000	3.141767	0.000000	0.000000	0.000000	-0.050384	-0.000472	0.073879	0.000000	0.000000	3.000000	54.000000	0.000000
21389.946062	-0.086800	0.605625	0.063082	78.276535	34.722313	95.430679	0.668408	0.000000	3.141767	0.000000	0.000000	0.000000	-0.050384	-0.000472	0.073879	0.000000	0.000000	3.000000	54.000000	0.000000
21389.949396	-0.086800	0.605625	0.063082	78.265312	34.648041	95.281319	0.660011	0.000000	3.154080	0.000000	0.000000	0.000000	-0.050384	-0.000472	0.073879	0.000000	0.000000	3.000000	54.000000	0.000000
21389.952729	-0.087051	0.605654	0.063368	78.265312	34.648041	95.281319	0.660011	0.000000	3.154080	0.000000	0.000000	0.000000	-0.075310	0.008690	0.086014	0.000000	0.000000	3.000000	54.000000	0.000000
21389.956062	-0.087051	0.605654	0.063368	78.265312	34.648041	95.281319	0.660011	0.000000	3.154080	0.000000	0.000000	0.000000	-0.075310	0.008690	0.086014	0.000000	0.000000	3.000000	54.000000	0.000000
21389.959396	-0.087051	0.605654	0.063368	78.250565	34.562904	95.095940	0.647459	0.000000	3.168416	0.000000	0.000000	0.000000	-0.075310	0.008690	0.086014	0.000000	0.000000	3.000000	54.000000	0.000000
21389.962729	-0.087051	0.605654	0.063368	78.250565	34.562904	95.095940	0.647459	0.000000	3.168416	0.000000	0.000000	0.000000	-0.075310	0.008690	0.086014	0.000000	0.000000	3.000000	54.000000	0.000000
21389.966062	-0.087359	0.605665	0.063692	78.250565	34.562904	95.095940	0.647459	0.000000	3.168416	0.000000	0.000000	0.000000	-0.092524	0.003259	0.097247	0.000000	0.000000	3.000000	54.000000	0.000000
21389.969396	-0.087359	0.605665	0.063692	78.233543	34.467464	94.836205	0.647459	0.000000	3.168416	0.000000	0.000000	0.000000	-0.092524	0.003259	0.097247	0.000000	0.000000	3.000000	54.000000	0.000000
21389.972729	-0.087359	0.605665	0.063692	78.233543	34.467464	94.836205	0.647459	0.000000	3.168416	0.000000	0.000000	0.000000	-0.092524	0.003259	0.097247	0.000000	0.000000	3.000000	54.000000	0.000000
21389.976062	-0.087359	0.605665	0.063692	78.233543	34.467464	94.836205	0.647459	0.000000	3.168416	0.000000	0.000000	0.000000	-0.092524	0.003259	0.097247	0.000000	0.000000	3.000000	54.000000	0.000000
21389.979396	-0.088021	0.605719	0.064450	78.214211	34.361805	94.550072	0.632039	0.000000	3.184624	0.000000	0.000000	0.000000	-0.198505	0.016081	0.227106	0.000000	0.000000	3.000000	54.000000	0.000000
21389.982729	-0.088021	0.605719	0.064450	78.214211	34.361805	94.550072	0.632039	0.000000	3.184624	0.000000	0.000000	0.000000	0.000000	0.000006	-0.000001	0.000000	0.000000	3.000000	54.000000	0.000000
21389.986062	-0.088021	0.605719	0.064450	78.214211	34.361805	94.550072	0.632039	0.000000	3.184624	0.000000	0.000000	0.000000	0.000000	0.000006	-0.000001	0.000000	0.000000	3.000000	54.000000	0.000000
21389.989396	-0.088021	0.605719	0.064450	78.192627	34.240578	94.317390	0.598954	0.000000	3.222475	0.000000	0.000000	0.000000	0.000000	0.000006	-0.000001	0.000000	0.000000	3.000000	54.000000	0.000000
21389.992729	-0.088021	0.605719	0.064450	78.192627	34.240578	94.317390	0.598954	0.000000	3.222475	0.000000	0.000000	0.000000	0.000000	0.000006	-0.000001	0.000000	0.000000	3.000000	54.000000	0.000000
21389.996062	-0.088374	0.605761	0.064882	78.192627	34.240578	94.317390	0.598954	0.000000	3.222475	0.000000	0.000000	0.000000	-0.106025	0.012805	0.129816	0.000000	0.000000	3.000000	54.000000	0.000000
21389.999396	-0.088374	0.605761	0.064882	78.173302	34.132774	94.199364	0.598954	0.000000	3.222475	0.000000	0.000000	0.000000	-0.106025	0.012805	0.129816	0.000000	0.000000	3.000000	54.000000	0.000000
21390.002729	-0.088722	0.605793	0.065277	78.173302	34.132774	94.199364	0.598954	0.000000	3.222475	0.000000	0.000000	0.000000	-0.104227	0.009523	0.118329	0.000000	0.000000	3.000000	54.000000	0.000000
21390.006062	-0.088722	0.605793	0.065277	78.173302	34.132774	94.199364	0.598954	0.000000	3.222475	0.000000	0.000000	0.000000	-0.104227	0.009523	0.118329	0.000000	0.000000	3.000000	54.000000	0.000000
21390.009396	-0.088722	0.605793	0.065277	78.156647	34.031803	94.075745	0.563912	0.000000	3.263833	0.000000	0.000000	0.000000	-0.104227	0.009523	0.118329	0.000000	0.000000	3.000000	54.000000	0.000000
21390.012729	-0.088722	0.605793	0.065277	78.156647	34.031803	94.075745	0.563912	0.000000	3.263833	0.000000	0.000000	0.000000	-0.104227	0.009523	0.118329	0.000000	0.000000	3.000000	54.000000	0.000000
21390.016062	-0.089045	0.605825	0.065675	78.156647	34.031803	94.075745	0.563912	0.000000	3.263833	0.000000	0.000000	0.000000	-0.096903	0.009441	0.119480	0.000000	0.000000	3.000000	54.000000	0.000000
21390.019396	-0.089045	0.605825	0.065675	78.150284	33.984112	93.951981	0.563912	0.000000	3.263833	0.000000	0.000000	0.000000	-0.096903	0.009441	0.119480	0.000000	0.000000	3.000000	54.000000	0.000000
21390.022729	-0.089388	0.605816	0.066039	78.150284	33.984112	93.951981	0.563912	0.000000	3.263833	0.000000	0.000000	0.000000	-0.102939	-0.002527	0.109155	0.000000	0.000000	3.000000	54.000000	0.000000
21390.026062	-0.089388	0.605816	0.066039	78.150284	33.984112	93.951981	0.563912	0.000000	3.263833	0.000000	0.000000	0.000000	-0.102939	-0.002527	0.109155	0.000000	0.000000	3.000000	54.000000	0.000000
21390.029396	-0.089388	0.605816	0.066039	78.163712	34.066433	93.885742	0.530605	0.000000	3.301939	0.000000	0.000000	0.000000	-0.102939	-0.002527	0.109155	0.000000	0.000000	3.000000	54.000000	0.000000
21390.032729	-0.089747	0.605777	0.066345	78.163712	34.066433	93.885742	0.530605	0.000000	3.301939	0.000000	0.000000	0.000000	-0.107797	-0.011780	0.091953	0.000000	0.000000	3.000000	54.000000	0.000000
21390.036062	-0.089747	0.605777	0.066345	78.163712	34.066433	93.885742	0.530605	0.000000	3.301939	0.000000	0.000000	0.000000	-0.107797	-0.011780	0.091953	0.000000	0.000000	3.000000	54.000000	0.000000
21390.039396	-0.089747	0.605777	0.066345	78.204666	34.317547	93.947380	0.512639	0.000000	3.317264	0.000000	0.000000	0.000000	-0.107797	-0.011780	0.091953	0.000000	0.000000	3.000000	54.000000	0.000000
21390.042729	-0.089747	0.605777	0.066345	78.204666	34.317547	93.947380	0.512639	0.000000	3.317264	0.000000	0.000000	0.000000	-0.107797	-0.011780	0.091953	0.000000	0.000000	3.000000	54.000000	0.000000
21390.046062	-0.090154	0.605718	0.066628	78.204666	34.317547	93.947380	0.512639	0.000000	3.317264	0.000000	0.000000	0.000000	-0.122057	-0.017794	0.084815	0.000000	0.000000	3.000000	54.000000	0.000000
21390.049396	-0.090154	0.605718	0.066628	78.245338	34.675480	94.174507	0.512639	0.000000	3.317264	0.000000	0.000000	0.000000	-0.122057	-0.017794	0.084815	0.000000	0.000000	3.000000	54.000000	0.000000
21390.052729	-0.090581	0.605618	0.066876	78.245338	34.675480	94.174507	0.512639	0.000000	3.317264	0.000000	0.000000	0.000000	-0.128096	-0.029793	0.074461	0.000000	0.000000	3.000000	54.000000	0.000000
21390.056062	-0.090581	0.605618	0.066876	78.245338	34.675480	94.174507	0.512639	0.000000	3.317264	0.000000	0.000000	0.000000	-0.128096	-0.029793	0.074461	0.000000	0.000000	3.000000	54.000000	0.000000
21390.059396	-0.090581	0.605618	0.066876	78.257660	35.080463	94.518150	0.470947	0.000000	3.343810	0.000000	0.000000	0.000000	-0.128096	-0.029793	0.074461	0.000000	0.000000	3.000000	54.000000	0.000000
21390.062729	-0.090581	0.605618	0.066876	78.257660	35.080463	94.518150	0.470947	0.000000	3.343810	0.000000	0.000000	0.000000	-0.128096	-0.029793	0.074461	0.000000	0.000000	3.000000	54.000000	0.000000
21390.066062	-0.091079	0.605528	0.067088	78.257660	35.080463	94.518150	0.470947	0.000000	3.343810	0.000000	0.000000	0.000000	-0.149420	-0.027102	0.063580	0.000000	0.000000	3.000000	54.000000	0.000000
21390.069396	-0.091079	0.605528	0.067088	78.251991	35.442589	94.830147	0.470947	0.000000	3.343810	0.000000	0.000000	0.000000	-0.149420	-0.027102	0.063580	0.000000	0.000000	3.000000	54.000000	0.000000
21390.072729	-0.091584	0.605448	0.067337	78.251991	35.442589	94.830147	0.470947	0.000000	3.343810	0.000000	0.000000	0.000000	-0.151520	-0.023944	0.074748	0.000000	0.000000	3.000000	54.000000	0.000000
21390.076062	-0.091584	0.605448	0.067337	78.251991	35.442589	94.830147	0.470947	0.000000	3.343810	0.000000	0.000000	0.000000	-0.151520	-0.023944	0.074748	0.000000	0.000000	3.000000	54.000000	0.000000
21390.079396	-0.091584	0.605448	0.067337	78.248131	35.753155	95.083435	0.420790	0.000000	3.366865	0.000000	0.000000	0.000000	-0.151520	-0.023944	0.074748	0.000000	0.000000	3.000000	54.000000	0.000000
21390.082729	-0.091584	0.605448	0.067337	78.248131	35.753155	95.083435	0.420790	0.000000	3.366865	0.000000	0.000000	0.000000	-0.151520	-0.023944	0.074748	0.000000	0.000000	3.000000	54.000000	0.000000
21390.086062	-0.092061	0.605377	0.067567	78.248131	35.753155	95.083435	0.420790	0.000000	3.366865	0.000000	0.000000	0.000000	-0.142987	-0.021260	0.069028	0.000000	0.000000	3.000000	54.000000	0.000000
21390.089396	-0.092061	0.605377	0.067567	78.239922	35.965439	95.280685	0.420790	0.000000	3.366865	0.000000	0.000000	0.000000	-0.142987	-0.021260	0.069028	0.000000	0.000000	3.000000	54.000000	0.000000
21390.092729	-0.092540	0.605326	0.067812	78.239922	35.965439	95.280685	0.420790	0.000000	3.366865	0.000000	0.000000	0.000000	-0.143901	-0.015325	0.073344	0.000000	0.000000	3.000000	54.000000	0.000000
21390.096062	-0.092540	0.605326	0.067812	78.239922	35.965439	95.280685	0.420790	0.000000	3.366865	0.000000	0.000000	0.000000	-0.143901	-0.015325	0.073344	0.000000	0.000000	3.000000	54.000000	0.000000
21390.099396	-0.092540	0.605326	0.067812	78.247025	36.196815	95.463326	0.372976	0.000000	3.390594	0.000000	0.000000	0.000000	-0.143901	-0.015325	0.073344	0.000000	0.000000	3.000000	54.000000	0.000000
21390.102729	-0.092540	0.605326	0.067812	78.247025	36.196815	95.463326	0.372976	0.000000	3.390594	0.000000	0.000000	0.000000	-0.143901	-0.015325	0.073344	0.000000	0.000000	3.000000	54.000000	0.000000
21390.106062	-0.092964	0.605264	0.068027	78.247025	36.196815	95.463326	0.372976	0.000000	3.390594	0.000000	0.000000	0.000000	-0.127069	-0.018585	0.064519	0.000000	0.000000	3.000000	54.000000	0.000000
21390.109396	-0.092964	0.605264	0.068027	78.276100	36.458126	95.591904	0.372976	0.000000	3.390594	0.000000	0.000000	0.000000	-0.127069	-0.018585	0.064519	0.000000	0.000000	3.000000	54.000000	0.000000
21390.112729	-0.092964	0.605264	0.068027	78.276100	36.458126	95.591904	0.372976	0.000000	3.390594	0.000000	0.000000	0.000000	-0.127069	-0.018585	0.064519	0.000000	0.000000	3.000000	54.000000	0.000000
21390.116062	-0.092964	0.605264	0.068027	78.276100	36.458126	95.591904	0.372976	0.000000	3.390594	0.000000	0.000000	0.000000	-0.127069	-0.018585	0.064519	0.000000	0.000000	3.000000	54.000000	0.000000
21390.119396	-0.093814	0.605088	0.068323	78.304337	36.677158	95.676292	0.351798	0.000000	3.401347	0.000000	0.000000	0.000000	-0.255074	-0.052814	0.088949	0.000000	0.000000	3.000000	54.000000	0.000000
21390.122729	-0.093814	0.605088	0.068323	78.304337	36.677158	95.676292	0.351798	0.000000	3.401347	0.000000	0.000000	0.000000	-0.000001	0.000007	-0.000000	0.000000	0.000000	3.000000	54.000000	0.000000
21390.126062	-0.093814	0.605088	0.068323	78.304337	36.677158	95.676292	0.351798	0.000000	3.401347	0.000000	0.000000	0.000000	-0.000001	0.000007	-0.000000	0.000000	0.000000	3.000000	54.000000	0.000000
21390.129396	-0.093814	0.605088	0.068323	78.311089	36.876675	95.716263	0.309285	0.000000	3.416172	0.000000	0.000000	0.000000	-0.000001	0.000007	-0.000000	0.000000	0.000000	3.000000	54.000000	0.000000
21390.132729	-0.093814	0.605088	0.068323	78.311089	36.876675	95.716263	0.309285	0.000000	3.416172	0.000000	0.000000	0.000000	-0.000001	0.000007	-0.000000	0.000000	0.000000	3.000000	54.000000	0.000000
21390.136062	-0.094347	0.604985	0.068425	78.311089	36.876675	95.716263	0.309285	0.000000	3.416172	0.000000	0.000000	0.000000	-0.159925	-0.031011	0.030372	0.000000	0.000000	3.000000	54.000000	0.000000
21390.139396	-0.094347	0.604985	0.068425	78.264587	37.089924	95.677391	0.309285	0.000000	3.416172	0.000000	0.000000	0.000000	-0.159925	-0.031011	0.030372	0.000000	0.000000	3.000000	54.000000	0.000000
21390.142729	-0.094896	0.604851	0.068468	78.264587	37.089924	95.677391	0.309285	0.000000	3.416172	0.000000	0.000000	0.000000	-0.164647	-0.040214	0.013077	0.000000	0.000000	3.000000	54.000000	0.000000
21390.146062	-0.094896	0.604851	0.068468	78.264587	37.089924	95.677391	0.309285	0.000000	3.416172	0.000000	0.000000	0.000000	-0.164647	-0.040214	0.013077	0.000000	0.000000	3.000000	54.000000	0.000000
21390.149396	-0.094896	0.604851	0.068468	78.151222	37.461910	95.744728	0.255190	0.000000	3.423413	0.000000	0.000000	0.000000	-0.164647	-0.040214	0.013077	0.000000	0.000000	3.000000	54.000000	0.000000
21390.152729	-0.094896	0.604851	0.068468	78.151222	37.461910	95.744728	0.255190	0.000000	3.423413	0.000000	0.000000	0.000000	-0.164647	-0.040214	0.013077	0.000000	0.000000	3.000000	54.000000	0.000000
21390.156062	-0.095495	0.604717	0.068502	78.151222	37.461910	95.744728	0.255190	0.000000	3.423413	0.000000	0.000000	0.000000	-0.179671	-0.040209	0.010175	0.000000	0.000000	3.000000	54.000000	0.000000
21390.159396	-0.095495	0.604717	0.068502	77.990929	37.948032	96.036301	0.255190	0.000000	3.423413	0.000000	0.000000	0.000000	-0.179671	-0.040209	0.010175	0.000000	0.000000	3.000000	54.000000	0.000000
21390.162729	-0.096147	0.604603	0.068541	77.990929	37.948032	96.036301	0.255190	0.000000	3.423413	0.000000	0.000000	0.000000	-0.195515	-0.034290	0.011683	0.000000	0.000000	3.000000	54.000000	0.000000
21390.166062	-0.096147	0.604603	0.068541	77.990929	37.948032	96.036301	0.255190	0.000000	3.423413	0.000000	0.000000	0.000000	-0.195515	-0.034290	0.011683	0.000000	0.000000	3.000000	54.000000	0.000000
21390.169396	-0.096147	0.604603	0.068541	77.793808	38.501671	96.748535	0.192659	0.000000	3.427056	0.000000	0.000000	0.000000	-0.195515	-0.034290	0.011683	0.000000	0.000000	3.000000	54.000000	0.000000
21390.172729	-0.096147	0.604603	0.068541	77.793808	38.501671	96.748535	0.192659	0.000000	3.427056	0.000000	0.000000	0.000000	-0.195515	-0.034290	0.011683	0.000000	0.000000	3.000000	54.000000	0.000000
21390.176062	-0.096872	0.604517	0.068558	77.793808	38.501671	96.748535	0.192659	0.000000	3.427056	0.000000	0.000000	0.000000	-0.217604	-0.025518	0.004916	0.000000	0.000000	3.000000	54.000000	0.000000
21390.179396	-0.096872	0.604517	0.068558	77.581665	39.019440	97.519630	0.192659	0.000000	3.427056	0.000000	0.000000	0.000000	-0.217604	-0.025518	0.004916	0.000000	0.000000	3.000000	54.000000	0.000000
21390.182729	-0.097585	0.604483	0.068645	77.581665	39.019440	97.519630	0.192659	0.000000	3.427056	0.000000	0.000000	0.000000	-0.213935	-0.010475	0.026217	0.000000	0.000000	3.000000	54.000000	0.000000
21390.186062	-0.097585	0.604483	0.068645	77.581665	39.019440	97.519630	0.192659	0.000000	3.427056	0.000000	0.000000	0.000000	-0.213935	-0.010475	0.026217	0.000000	0.000000	3.000000	54.000000	0.000000
21390.189396	-0.097585	0.604483	0.068645	77.375687	39.475746	98.114655	0.120736	0.000000	3.432245	0.000000	0.000000	0.000000	-0.213935	-0.010475	0.026217	0.000000	0.000000	3.000000	54.000000	0.000000
21390.192729	-0.097585	0.604483	0.068645	77.375687	39.475746	98.114655	0.120736	0.000000	3.432245	0.000000	0.000000	0.000000	-0.213935	-0.010475	0.026217	0.000000	0.000000	3.000000	54.000000	0.000000
21390.196062	-0.098306	0.604458	0.068769	77.375687	39.475746	98.114655	0.120736	0.000000	3.432245	0.000000	0.000000	0.000000	-0.216155	-0.007339	0.037203	0.000000	0.000000	3.000000	54.000000	0.000000
21390.199396	-0.098306	0.604458	0.068769	77.202339	39.818810	98.362946	0.120736	0.000000	3.432245	0.000000	0.000000	0.000000	-0.216155	-0.007339	0.037203	0.000000	0.000000	3.000000	54.000000	0.000000
21390.202729	-0.099034	0.604444	0.068929	77.202339	39.818810	98.362946	0.120736	0.000000	3.432245	0.000000	0.000000	0.000000	-0.218420	-0.004201	0.048178	0.000000	0.000000	3.000000	54.000000	0.000000
21390.206062	-0.099034	0.604444	0.068929	77.202339	39.818810	98.362946	0.120736	0.000000	3.432245	0.000000	0.000000	0.000000	-0.218420	-0.004201	0.048178	0.000000	0.000000	3.000000	54.000000	0.000000
21390.209396	-0.099034	0.604444	0.068929	77.063538	40.069504	98.282410	0.048307	0.000000	3.446475	0.000000	0.000000	0.000000	-0.218420	-0.004201	0.048178	0.000000	0.000000	3.000000	54.000000	0.000000
21390.212729	-0.099034	0.604444	0.068929	77.063538	40.069504	98.282410	0.048307	0.000000	3.446475	0.000000	0.000000	0.000000	-0.218420	-0.004201	0.048178	0.000000	0.000000	3.000000	54.000000	0.000000
21390.216062	-0.099807	0.604390	0.069050	77.063538	40.069504	98.282410	0.048307	0.000000	3.446475	0.000000	0.000000	0.000000	-0.231886	-0.016167	0.036107	0.000000	0.000000	3.000000	54.000000	0.000000
21390.219396	-0.099807	0.604390	0.069050	76.946014	40.344887	98.227623	0.048307	0.000000	3.446475	0.000000	0.000000	0.000000	-0.231886	-0.016167	0.036107	0.000000	0.000000	3.000000	54.000000	0.000000
21390.222729	-0.100604	0.604287	0.069157	76.946014	40.344887	98.227623	0.048307	0.000000	3.446475	0.000000	0.000000	0.000000	-0.239138	-0.030965	0.032234	0.000000	0.000000	3.000000	54.000000	0.000000
21390.226062	-0.100604	0.604287	0.069157	76.946014	40.344887	98.227623	0.048307	0.000000	3.446475	0.000000	0.000000	0.000000	-0.239138	-0.030965	0.032234	0.000000	0.000000	3.000000	54.000000	0.000000
21390.229396	-0.100604	0.604287	0.069157	76.822845	40.724728	98.460297	-0.030198	0.000000	3.457865	0.000000	0.000000	0.000000	-0.239138	-0.030965	0.032234	0.000000	0.000000	3.000000	54.000000	0.000000
21390.232729	-0.100604	0.604287	0.069157	76.822845	40.724728	98.460297	-0.030198	0.000000	3.457865	0.000000	0.000000	0.000000	-0.239138	-0.030965	0.032234	0.000000	0.000000	3.000000	54.000000	0.000000
21390.236062	-0.101465	0.604183	0.069189	76.822845	40.724728	98.460297	-0.030198	0.000000	3.457865	0.000000	0.000000	0.000000	-0.258292	-0.031324	0.009435	0.000000	0.000000	3.000000	54.000000	0.000000
21390.239396	-0.101465	0.604183	0.069189	76.675995	41.147655	98.707954	-0.030198	0.000000	3.457865	0.000000	0.000000	0.000000	-0.258292	-0.031324	0.009435	0.000000	0.000000	3.000000	54.000000	0.000000
21390.242729	-0.102348	0.604058	0.069199	76.675995	41.147655	98.707954	-0.030198	0.000000	3.457865	0.000000	0.000000	0.000000	-0.265025	-0.037312	0.003092	0.000000	0.000000	3.000000	54.000000	0.000000
21390.246062	-0.102348	0.604058	0.069199	76.675995	41.147655	98.707954	-0.030198	0.000000	3.457865	0.000000	0.000000	0.000000	-0.265025	-0.037312	0.003092	0.000000	0.000000	3.000000	54.000000	0.000000
21390.249396	-0.102348	0.604058	0.069199	76.489044	41.579144	98.837097	-0.117417	0.000000	3.459952	0.000000	0.000000	0.000000	-0.265025	-0.037312	0.003092	0.000000	0.000000	3.000000	54.000000	0.000000
21390.252729	-0.103203	0.603943	0.069190	76.489044	41.579144	98.837097	-0.117417	0.000000	3.459952	0.000000	0.000000	0.000000	-0.256279	-0.034528	-0.002705	0.000000	0.000000	3.000000	54.000000	0.000000
21390.256062	-0.103203	0.603943	0.069190	76.489044	41.579144	98.837097	-0.117417	0.000000	3.459952	0.000000	0.000000	0.000000	-0.256279	-0.034528	-0.002705	0.000000	0.000000	3.000000	54.000000	0.000000
21390.259396	-0.103203	0.603943	0.069190	76.267342	41.984116	99.022888	-0.160130	0.000000	3.459502	0.000000	0.000000	0.000000	-0.256279	-0.034528	-0.002705	0.000000	0.000000	3.000000	54.000000	0.000000
21390.262729	-0.104065	0.603838	0.069217	76.267342	41.984116	99.022888	-0.160130	0.000000	3.459502	0.000000	0.000000	0.000000	-0.258571	-0.031420	0.008125	0.000000	0.000000	3.000000	54.000000	0.000000
21390.266062	-0.104065	0.603838	0.069217	76.267342	41.984116	99.022888	-0.160130	0.000000	3.459502	0.000000	0.000000	0.000000	-0.258571	-0.031420	0.008125	0.000000	0.000000	3.000000	54.000000	0.000000
21390.269396	-0.104065	0.603838	0.069217	76.053787	42.352501	99.402771	-0.203225	0.000000	3.460856	0.000000	0.000000	0.000000	-0.258571	-0.031420	0.008125	0.000000	0.000000	3.000000	54.000000	0.000000
21390.272729	-0.104065	0.603838	0.069217	76.053787	42.352501	99.402771	-0.203225	0.000000	3.460856	0.000000	0.000000	0.000000	-0.258571	-0.031420	0.008125	0.000000	0.000000	3.000000	54.000000	0.000000
21390.276062	-0.104909	0.603744	0.069285	76.053787	42.352501	99.402771	-0.203225	0.000000	3.460856	0.000000	0.000000	0.000000	-0.253413	-0.028310	0.020435	0.000000	0.000000	3.000000	54.000000	0.000000
21390.279396	-0.104909	0.603744	0.069285	75.881866	42.672615	99.825569	-0.203225	0.000000	3.460856	0.000000	0.000000	0.000000	-0.253413	-0.028310	0.020435	0.000000	0.000000	3.000000	54.000000	0.000000
21390.282729	-0.105682	0.603669	0.069382	75.881866	42.672615	99.825569	-0.203225	0.000000	3.460856	0.000000	0.000000	0.000000	-0.231942	-0.022398	0.028978	0.000000	0.000000	3.000000	54.000000	0.000000
21390.286062	-0.105682	0.603669	0.069382	75.881866	42.672615	99.825569	-0.203225	0.000000	3.460856	0.000000	0.000000	0.000000	-0.231942	-0.022398	0.028978	0.000000	0.000000	3.000000	54.000000	0.000000
21390.289396	-0.105682	0.603669	0.069382	75.788620	43.094036	100.244347	-0.284118	0.000000	3.469091	0.000000	0.000000	0.000000	-0.231942	-0.022398	0.028978	0.000000	0.000000	3.000000	54.000000	0.000000
21390.292729	-0.105682	0.603669	0.069382	75.788620	43.094036	100.244347	-0.284118	0.000000	3.469091	0.000000	0.000000	0.000000	-0.231942	-0.022398	0.028978	0.000000	0.000000	3.000000	54.000000	0.000000
21390.296062	-0.106373	0.603584	0.069455	75.788620	43.094036	100.244347	-0.284118	0.000000	3.469091	0.000000	0.000000	0.000000	-0.207305	-0.025535	0.021928	0.000000	0.000000	3.000000	54.000000	0.000000
21390.299396	-0.106373	0.603584	0.069455	75.774437	43.628010	100.627518	-0.284118	0.000000	3.469091	0.000000	0.000000	0.000000	-0.207305	-0.025535	0.021928	0.000000	0.000000	3.000000	54.000000	0.000000
21390.302729	-0.106991	0.603469	0.069550	75.774437	43.628010	100.627518	-0.284118	0.000000	3.469091	0.000000	0.000000	0.000000	-0.185378	-0.034406	0.028565	0.000000	0.000000	3.000000	54.000000	0.000000
21390.306062	-0.106991	0.603469	0.069550	75.774437	43.628010	100.627518	-0.284118	0.000000	3.469091	0.000000	0.000000	0.000000	-0.185378	-0.034406	0.028565	0.000000	0.000000	3.000000	54.000000	0.000000
21390.309396	-0.106991	0.603469	0.069550	75.803909	44.129189	100.890396	-0.349565	0.000000	3.477506	0.000000	0.000000	0.000000	-0.185378	-0.034406	0.028565	0.000000	0.000000	3.000000	54.000000	0.000000
21390.312729	-0.106991	0.603469	0.069550	75.803909	44.129189	100.890396	-0.349565	0.000000	3.477506	0.000000	0.000000	0.000000	-0.185378	-0.034406	0.028565	0.000000	0.000000	3.000000	54.000000	0.000000
21390.316062	-0.107528	0.603394	0.069629	75.803909	44.129189	100.890396	-0.349565	0.000000	3.477506	0.000000	0.000000	0.000000	-0.161102	-0.022763	0.023789	0.000000	0.000000	3.000000	54.000000	0.000000
21390.319396	-0.107528	0.603394	0.069629	75.849159	44.518669	101.102333	-0.349565	0.000000	3.477506	0.000000	0.000000	0.000000	-0.161102	-0.022763	0.023789	0.000000	0.000000	3.000000	54.000000	0.000000
21390.322729	-0.108013	0.603298	0.069704	75.849159	44.518669	101.102333	-0.349565	0.000000	3.477506	0.000000	0.000000	0.000000	-0.145257	-0.028747	0.022250	0.000000	0.000000	3.000000	54.000000	0.000000
21390.326062	-0.108013	0.603298	0.069704	75.849159	44.518669	101.102333	-0.349565	0.000000	3.477506	0.000000	0.000000	0.000000	-0.145257	-0.028747	0.022250	0.000000	0.000000	3.000000	54.000000	0.000000
21390.329396	-0.108013	0.603298	0.069704	75.883369	44.791264	101.305565	-0.400625	0.000000	3.485180	0.000000	0.000000	0.000000	-0.145257	-0.028747	0.022250	0.000000	0.000000	3.000000	54.000000	0.000000
21390.332729	-0.108444	0.603261	0.069772	75.883369	44.791264	101.305565	-0.400625	0.000000	3.485180	0.000000	0.000000	0.000000	-0.129341	-0.011145	0.020509	0.000000	0.000000	3.000000	54.000000	0.000000
21390.336062	-0.108444	0.603261	0.069772	75.883369	44.791264	101.305565	-0.400625	0.000000	3.485180	0.000000	0.000000	0.000000	-0.129341	-0.011145	0.020509	0.000000	0.000000	3.000000	54.000000	0.000000
21390.339396	-0.108444	0.603261	0.069772	75.896942	44.898830	101.333847	-0.422182	0.000000	3.488598	0.000000	0.000000	0.000000	-0.129341	-0.011145	0.020509	0.000000	0.000000	3.000000	54.000000	0.000000
21390.342729	-0.108444	0.603261	0.069772	75.896942	44.898830	101.333847	-0.422182	0.000000	3.488598	0.000000	0.000000	0.000000	-0.129341	-0.011145	0.020509	0.000000	0.000000	3.000000	54.000000	0.000000
21390.346062	-0.108828	0.603243	0.069865	75.896942	44.898830	101.333847	-0.422182	0.000000	3.488598	0.000000	0.000000	0.000000	-0.115297	-0.005205	0.027939	0.000000	0.000000	3.000000	54.000000	0.000000
21390.349396	-0.108828	0.603243	0.069865	75.892639	44.841064	101.158630	-0.422182	0.000000	3.488598	0.000000	0.000000	0.000000	-0.115297	-0.005205	0.027939	0.000000	0.000000	3.000000	54.000000	0.000000
21390.352729	-0.109186	0.603255	0.069955	75.892639	44.841064	101.158630	-0.422182	0.000000	3.488598	0.000000	0.000000	0.000000	-0.107353	0.003624	0.027060	0.000000	0.000000	3.000000	54.000000	0.000000
21390.356062	-0.109186	0.603255	0.069955	75.892639	44.841064	101.158630	-0.422182	0.000000	3.488598	0.000000	0.000000	0.000000	-0.107353	0.003624	0.027060	0.000000	0.000000	3.000000	54.000000	0.000000
21390.359396	-0.109186	0.603255	0.069955	75.889206	44.790394	100.969696	-0.459290	0.000000	3.497765	0.000000	0.000000	0.000000	-0.107353	0.003624	0.027060	0.000000	0.000000	3.000000	54.000000	0.000000
21390.362729	-0.109186	0.603255	0.069955	75.889206	44.790394	100.969696	-0.459290	0.000000	3.497765	0.000000	0.000000	0.000000	-0.107353	0.003624	0.027060	0.000000	0.000000	3.000000	54.000000	0.000000
21390.366062	-0.109516	0.603248	0.070036	75.889206	44.790394	100.969696	-0.459290	0.000000	3.497765	0.000000	0.000000	0.000000	-0.098968	-0.002368	0.024102	0.000000	0.000000	3.000000	54.000000	0.000000
21390.369396	-0.109516	0.603248	0.070036	75.885742	44.739693	100.828590	-0.459290	0.000000	3.497765	0.000000	0.000000	0.000000	-0.098968	-0.002368	0.024102	0.000000	0.000000	3.000000	54.000000	0.000000
21390.372729	-0.109516	0.603248	0.070036	75.885742	44.739693	100.828590	-0.459290	0.000000	3.497765	0.000000	0.000000	0.000000	-0.098968	-0.002368	0.024102	0.000000	0.000000	3.000000	54.000000	0.000000
21390.376062	-0.109516	0.603248	0.070036	75.885742	44.739693	100.828590	-0.459290	0.000000	3.497765	0.000000	0.000000	0.000000	-0.098968	-0.002368	0.024102	0.000000	0.000000	3.000000	54.000000	0.000000
21390.379396	-0.110045	0.603192	0.070192	75.885735	44.715206	100.764763	-0.475785	0.000000	3.501781	0.000000	0.000000	0.000000	-0.158642	-0.016670	0.046976	0.000000	0.000000	3.000000	54.000000	0.000000
21390.382729	-0.110045	0.603192	0.070192	75.885735	44.715206	100.764763	-0.475785	0.000000	3.501781	0.000000	0.000000	0.000000	-0.158642	-0.016670	0.046976	0.000000	0.000000	3.000000	54.000000	0.000000
21390.386062	-0.110045	0.603192	0.070192	75.885735	44.715206	100.764763	-0.475785	0.000000	3.501781	0.000000	0.000000	0.000000	-0.158642	-0.016670	0.046976	0.000000	0.000000	3.000000	54.000000	0.000000
21390.389396	-0.110045	0.603192	0.070192	75.885742	44.693478	100.716934	-0.502225	0.000000	3.509611	0.000000	0.000000	0.000000	-0.158642	-0.016670	0.046976	0.000000	0.000000	3.000000	54.000000	0.000000
21390.392729	-0.110243	0.603144	0.070269	75.885742	44.693478	100.716934	-0.502225	0.000000	3.509611	0.000000	0.000000	0.000000	-0.059656	-0.014324	0.022910	0.000000	0.000000	3.000000	54.000000	0.000000
21390.396062	-0.110243	0.603144	0.070269	75.885742	44.693478	100.716934	-0.502225	0.000000	3.509611	0.000000	0.000000	0.000000	-0.059656	-0.014324	0.022910	0.000000	0.000000	3.000000	54.000000	0.000000
21390.399396	-0.110243	0.603144	0.070269	75.887489	44.690228	100.647835	-0.512168	0.000000	3.513429	0.000000	0.000000	0.000000	-0.059656	-0.014324	0.022910	0.000000	0.000000	3.000000	54.000000	0.000000
21390.402729	-0.110243	0.603144	0.070269	75.887489	44.690228	100.647835	-0.512168	0.000000	3.513429	0.000000	0.000000	0.000000	-0.059656	-0.014324	0.022910	0.000000	0.000000	3.000000	54.000000	0.000000
21390.406062	-0.110377	0.603076	0.070281	75.887489	44.690228	100.647835	-0.512168	0.000000	3.513429	0.000000	0.000000	0.000000	-0.039953	-0.020527	0.003605	0.000000	0.000000	3.000000	54.000000	0.000000
21390.409396	-0.110377	0.603076	0.070281	75.894394	44.723640	100.555054	-0.512168	0.000000	3.513429	0.000000	0.000000	0.000000	-0.039953	-0.020527	0.003605	0.000000	0.000000	3.000000	54.000000	0.000000
21390.412729	-0.110377	0.603076	0.070281	75.894394	44.723640	100.555054	-0.512168	0.000000	3.513429	0.000000	0.000000	0.000000	-0.039953	-0.020527	0.003605	0.000000	0.000000	3.000000	54.000000	0.000000
21390.416062	-0.110377	0.603076	0.070281	75.894394	44.723640	100.555054	-0.512168	0.000000	3.513429	0.000000	0.000000	0.000000	-0.039953	-0.020527	0.003605	0.000000	0.000000	3.000000	54.000000	0.000000
21390.419396	-0.110526	0.602869	0.070244	75.903015	44.767498	100.473083	-0.518827	0.000000	3.514030	0.000000	0.000000	0.000000	-0.044729	-0.062072	-0.011060	0.000000	0.000000	3.000000	54.000000	0.000000
21390.422729	-0.110526	0.602869	0.070244	75.903015	44.767498	100.473083	-0.518827	0.000000	3.514030	0.000000	0.000000	0.000000	-0.044729	-0.062072	-0.011060	0.000000	0.000000	3.000000	54.000000	0.000000
21390.426062	-0.110526	0.602869	0.070244	75.903015	44.767498	100.473083	-0.518827	0.000000	3.514030	0.000000	0.000000	0.000000	-0.044729	-0.062072	-0.011060	0.000000	0.000000	3.000000	54.000000	0.000000
21390.429396	-0.110526	0.602869	0.070244	75.914864	44.821880	100.445557	-0.526282	0.000000	3.512187	0.000000	0.000000	0.000000	-0.044729	-0.062072	-0.011060	0.000000	0.000000	3.000000	54.000000	0.000000
21390.432729	-0.110592	0.602731	0.070184	75.914864	44.821880	100.445557	-0.526282	0.000000	3.512187	0.000000	0.000000	0.000000	-0.019786	-0.041515	-0.017812	0.000000	0.000000	3.000000	54.000000	0.000000
21390.436062	-0.110592	0.602731	0.070184	75.914864	44.821880	100.445557	-0.526282	0.000000	3.512187	0.000000	0.000000	0.000000	-0.019786	-0.041515	-0.017812	0.000000	0.000000	3.000000	54.000000	0.000000
21390.439396	-0.110592	0.602731	0.070184	75.923454	44.868576	100.459412	-0.529580	0.000000	3.509218	0.000000	0.000000	0.000000	-0.019786	-0.041515	-0.017812	0.000000	0.000000	3.000000	54.000000	0.000000
21390.442729	-0.110592	0.602731	0.070184	75.923454	44.868576	100.459412	-0.529580	0.000000	3.509218	0.000000	0.000000	0.000000	-0.019786	-0.041515	-0.017812	0.000000	0.000000	3.000000	54.000000	0.000000
21390.446062	-0.110598	0.602611	0.070090	75.923454	44.868576	100.459412	-0.529580	0.000000	3.509218	0.000000	0.000000	0.000000	-0.001923	-0.035774	-0.028226	0.000000	0.000000	3.000000	54.000000	0.000000
21390.449396	-0.110598	0.602611	0.070090	75.933762	44.931274	100.524055	-0.529580	0.000000	3.509218	0.000000	0.000000	0.000000	-0.001923	-0.035774	-0.028226	0.000000	0.000000	3.000000	54.000000	0.000000
21390.452729	-0.110598	0.602611	0.070090	75.933762	44.931274	100.524055	-0.529580	0.000000	3.509218	0.000000	0.000000	0.000000	-0.001923	-0.035774	-0.028226	0.000000	0.000000	3.000000	54.000000	0.000000
21390.456062	-0.110598	0.602611	0.070090	75.933762	44.931274	100.524055	-0.529580	0.000000	3.509218	0.000000	0.000000	0.000000	-0.001923	-0.035774	-0.028226	0.000000	0.000000	3.000000	54.000000	0.000000
21390.459396	-0.110526	0.602393	0.069998	75.940628	44.978523	100.567146	-0.529900	0.000000	3.504514	0.000000	0.000000	0.000000	0.021496	-0.065343	-0.027745	0.000000	0.000000	3.000000	54.000000	0.000000
21390.462729	-0.110526	0.602393	0.069998	75.940628	44.978523	100.567146	-0.529900	0.000000	3.504514	0.000000	0.000000	0.000000	0.021496	-0.065343	-0.027745	0.000000	0.000000	3.000000	54.000000	0.000000
21390.466062	-0.110526	0.602393	0.069998	75.940628	44.978523	100.567146	-0.529900	0.000000	3.504514	0.000000	0.000000	0.000000	0.021496	-0.065343	-0.027745	0.000000	0.000000	3.000000	54.000000	0.000000
21390.469396	-0.110526	0.602393	0.069998	75.945755	45.018059	100.599503	-0.526318	0.000000	3.499890	0.000000	0.000000	0.000000	0.021496	-0.065343	-0.027745	0.000000	0.000000	3.000000	54.000000	0.000000
21390.472729	-0.110426	0.602315	0.070019	75.945755	45.018059	100.599503	-0.526318	0.000000	3.499890	0.000000	0.000000	0.000000	0.029988	-0.023607	0.006505	0.000000	0.000000	3.000000	54.000000	0.000000
21390.476062	-0.110426	0.602315	0.070019	75.945755	45.018059	100.599503	-0.526318	0.000000	3.499890	0.000000	0.000000	0.000000	0.029988	-0.023607	0.006505	0.000000	0.000000	3.000000	54.000000	0.000000
21390.479396	-0.110426	0.602315	0.070019	75.950890	45.060349	100.631874	-0.521319	0.000000	3.500974	0.000000	0.000000	0.000000	0.029988	-0.023607	0.006505	0.000000	0.000000	3.000000	54.000000	0.000000
21390.482729	-0.110426	0.602315	0.070019	75.950890	45.060349	100.631874	-0.521319	0.000000	3.500974	0.000000	0.000000	0.000000	0.029988	-0.023607	0.006505	0.000000	0.000000	3.000000	54.000000	0.000000
21390.486062	-0.110347	0.602246	0.070013	75.950890	45.060349	100.631874	-0.521319	0.000000	3.500974	0.000000	0.000000	0.000000	0.023897	-0.020749	-0.001851	0.000000	0.000000	3.000000	54.000000	0.000000
21390.489396	-0.110347	0.602246	0.070013	75.956024	45.102684	100.664299	-0.521319	0.000000	3.500974	0.000000	0.000000	0.000000	0.023897	-0.020749	-0.001851	0.000000	0.000000	3.000000	54.000000	0.000000
21390.492729	-0.110347	0.602246	0.070013	75.956024	45.102684	100.664299	-0.521319	0.000000	3.500974	0.000000	0.000000	0.000000	0.023897	-0.020749	-0.001851	0.000000	0.000000	3.000000	54.000000	0.000000
21390.496062	-0.110347	0.602246	0.070013	75.956024	45.102684	100.664299	-0.521319	0.000000	3.500974	0.000000	0.000000	0.000000	0.023897	-0.020749	-0.001851	0.000000	0.000000	3.000000	54.000000	0.000000
21390.499396	-0.110119	0.602147	0.070046	75.959442	45.134560	100.685936	-0.517337	0.000000	3.500665	0.000000	0.000000	0.000000	0.068464	-0.029579	0.009880	0.000000	0.000000	3.000000	54.000000	0.000000
21390.502729	-0.110119	0.602147	0.070046	75.959442	45.134560	100.685936	-0.517337	0.000000	3.500665	0.000000	0.000000	0.000000	0.000000	-0.000003	0.000001	0.000000	0.000000	3.000000	54.000000	0.000000
21390.506062	-0.110119	0.602147	0.070046	75.959442	45.134560	100.685936	-0.517337	0.000000	3.500665	0.000000	0.000000	0.000000	0.000000	-0.000003	0.000001	0.000000	0.000000	3.000000	54.000000	0.000000
21390.509396	-0.110119	0.602147	0.070046	75.962868	45.166405	100.699585	-0.505926	0.000000	3.502312	0.000000	0.000000	0.000000	0.000000	-0.000003	0.000001	0.000000	0.000000	3.000000	54.000000	0.000000
21390.512729	-0.110119	0.602147	0.070046	75.962868	45.166405	100.699585	-0.505926	0.000000	3.502312	0.000000	0.000000	0.000000	0.000000	-0.000003	0.000001	0.000000	0.000000	3.000000	54.000000	0.000000
21390.516062	-0.110042	0.602098	0.070055	75.962868	45.166405	100.699585	-0.505926	0.000000	3.502312	0.000000	0.000000	0.000000	0.022968	-0.014798	0.002578	0.000000	0.000000	3.000000	54.000000	0.000000
21390.519396	-0.110042	0.602098	0.070055	75.966263	45.198269	100.713234	-0.505926	0.000000	3.502312	0.000000	0.000000	0.000000	0.022968	-0.014798	0.002578	0.000000	0.000000	3.000000	54.000000	0.000000
21390.522729	-0.110042	0.602098	0.070055	75.966263	45.198269	100.713234	-0.505926	0.000000	3.502312	0.000000	0.000000	0.000000	0.022968	-0.014798	0.002578	0.000000	0.000000	3.000000	54.000000	0.000000
21390.526062	-0.110042	0.602098	0.070055	75.966263	45.198269	100.713234	-0.505926	0.000000	3.502312	0.000000	0.000000	0.000000	0.022968	-0.014798	0.002578	0.000000	0.000000	3.000000	54.000000	0.000000
21390.529396	-0.109818	0.601990	0.070110	75.967995	45.222393	100.700150	-0.502098	0.000000	3.502741	0.000000	0.000000	0.000000	0.067055	-0.032420	0.016611	0.000000	0.000000	3.000000	54.000000	0.000000
21390.532729	-0.109818	0.601990	0.070110	75.967995	45.222393	100.700150	-0.502098	0.000000	3.502741	0.000000	0.000000	0.000000	0.067055	-0.032420	0.016611	0.000000	0.000000	3.000000	54.000000	0.000000
21390.536062	-0.109818	0.601990	0.070110	75.967995	45.222393	100.700150	-0.502098	0.000000	3.502741	0.000000	0.000000	0.000000	0.067055	-0.032420	0.016611	0.000000	0.000000	3.000000	54.000000	0.000000
21390.539396	-0.109818	0.601990	0.070110	75.969681	45.246483	100.695000	-0.490922	0.000000	3.505510	0.000000	0.000000	0.000000	0.067055	-0.032420	0.016611	0.000000	0.000000	3.000000	54.000000	0.000000
21390.542729	-0.109698	0.601980	0.070159	75.969681	45.246483	100.695000	-0.490922	0.000000	3.505510	0.000000	0.000000	0.000000	0.036138	-0.002876	0.014590	0.000000	0.000000	3.000000	54.000000	0.000000
21390.546062	-0.109698	0.601980	0.070159	75.969681	45.246483	100.695000	-0.490922	0.000000	3.505510	0.000000	0.000000	0.000000	0.036138	-0.002876	0.014590	0.000000	0.000000	3.000000	54.000000	0.000000
21390.549396	-0.109698	0.601980	0.070159	75.971375	45.270580	100.697845	-0.484899	0.000000	3.507942	0.000000	0.000000	0.000000	0.036138	-0.002876	0.014590	0.000000	0.000000	3.000000	54.000000	0.000000
21390.552729	-0.109698	0.601980	0.070159	75.971375	45.270580	100.697845	-0.484899	0.000000	3.507942	0.000000	0.000000	0.000000	0.036138	-0.002876	0.014590	0.000000	0.000000	3.000000	54.000000	0.000000
21390.556062	-0.109559	0.601931	0.070243	75.971375	45.270580	100.697845	-0.484899	0.000000	3.507942	0.000000	0.000000	0.000000	0.041764	-0.014572	0.025240	0.000000	0.000000	3.000000	54.000000	0.000000
21390.559396	-0.109559	0.601931	0.070243	75.969841	45.292236	100.701996	-0.484899	0.000000	3.507942	0.000000	0.000000	0.000000	0.041764	-0.014572	0.025240	0.000000	0.000000	3.000000	54.000000	0.000000
21390.562729	-0.109559	0.601931	0.070243	75.969841	45.292236	100.701996	-0.484899	0.000000	3.507942	0.000000	0.000000	0.000000	0.041764	-0.014572	0.025240	0.000000	0.000000	3.000000	54.000000	0.000000
21390.566062	-0.109559	0.601931	0.070243	75.969841	45.292236	100.701996	-0.484899	0.000000	3.507942	0.000000	0.000000	0.000000	0.041764	-0.014572	0.025240	0.000000	0.000000	3.000000	54.000000	0.000000
21390.569396	-0.109207	0.601884	0.070434	75.969849	45.313988	100.701988	-0.477938	0.000000	3.512149	0.000000	0.000000	0.000000	0.105663	-0.014372	0.057246	0.000000	0.000000	3.000000	54.000000	0.000000
21390.572729	-0.109207	0.601884	0.070434	75.969849	45.313988	100.701988	-0.477938	0.000000	3.512149	0.000000	0.000000	0.000000	-0.000000	0.000004	-0.000001	0.000000	0.000000	3.000000	54.000000	0.000000
21390.576062	-0.109207	0.601884	0.070434	75.969849	45.313988	100.701988	-0.477938	0.000000	3.512149	0.000000	0.000000	0.000000	-0.000000	0.000004	-0.000001	0.000000	0.000000	3.000000	54.000000	0.000000
21390.579396	-0.109207	0.601884	0.070434	75.969826	45.341175	100.701973	-0.460328	0.000000	3.521690	0.000000	0.000000	0.000000	-0.000000	0.000004	-0.000001	0.000000	0.000000	3.000000	54.000000	0.000000
21390.582729	-0.108961	0.601874	0.070508	75.969826	45.341175	100.701973	-0.460328	0.000000	3.521690	0.000000	0.000000	0.000000	0.073743	-0.002870	0.022308	0.000000	0.000000	3.000000	54.000000	0.000000
21390.586062	-0.108961	0.601874	0.070508	75.969826	45.341175	100.701973	-0.460328	0.000000	3.521690	0.000000	0.000000	0.000000	0.073743	-0.002870	0.022308	0.000000	0.000000	3.000000	54.000000	0.000000
21390.589396	-0.108961	0.601874	0.070508	75.968147	45.363323	100.691170	-0.448037	0.000000	3.525408	0.000000	0.000000	0.000000	0.073743	-0.002870	0.022308	0.000000	0.000000	3.000000	54.000000	0.000000
21390.592729	-0.108961	0.601874	0.070508	75.968147	45.363323	100.691170	-0.448037	0.000000	3.525408	0.000000	0.000000	0.000000	0.073743	-0.002870	0.022308	0.000000	0.000000	3.000000	54.000000	0.000000
21390.596062	-0.108663	0.601894	0.070585	75.968147	45.363323	100.691170	-0.448037	0.000000	3.525408	0.000000	0.000000	0.000000	0.089269	0.005959	0.023052	0.000000	0.000000	3.000000	54.000000	0.000000
21390.599396	-0.108663	0.601894	0.070585	75.968132	45.395962	100.691162	-0.448037	0.000000	3.525408	0.000000	0.000000	0.000000	0.089269	0.005959	0.023052	0.000000	0.000000	3.000000	54.000000	0.000000
21390.602729	-0.108663	0.601894	0.070585	75.968132	45.395962	100.691162	-0.448037	0.000000	3.525408	0.000000	0.000000	0.000000	0.089269	0.005959	0.023052	0.000000	0.000000	3.000000	54.000000	0.000000
21390.606062	-0.108663	0.601894	0.070585	75.968132	45.395962	100.691162	-0.448037	0.000000	3.525408	0.000000	0.000000	0.000000	0.089269	0.005959	0.023052	0.000000	0.000000	3.000000	54.000000	0.000000
21390.609396	-0.107992	0.601962	0.070621	75.969666	45.428707	100.687027	-0.433159	0.000000	3.529249	0.000000	0.000000	0.000000	0.201469	0.020330	0.010671	0.000000	0.000000	3.000000	54.000000	0.000000
21390.612729	-0.107992	0.601962	0.070621	75.969666	45.428707	100.687027	-0.433159	0.000000	3.529249	0.000000	0.000000	0.000000	-0.000001	-0.000002	0.000000	0.000000	0.000000	3.000000	54.000000	0.000000
21390.616062	-0.107992	0.601962	0.070621	75.969666	45.428707	100.687027	-0.433159	0.000000	3.529249	0.000000	0.000000	0.000000	-0.000001	-0.000002	0.000000	0.000000	0.000000	3.000000	54.000000	0.000000
21390.619396	-0.107992	0.601962	0.070621	75.966270	45.448494	100.665367	-0.399581	0.000000	3.531028	0.000000	0.000000	0.000000	-0.000001	-0.000002	0.000000	0.000000	0.000000	3.000000	54.000000	0.000000
21390.622729	-0.107992	0.601962	0.070621	75.966270	45.448494	100.665367	-0.399581	0.000000	3.531028	0.000000	0.000000	0.000000	-0.000001	-0.000002	0.000000	0.000000	0.000000	3.000000	54.000000	0.000000
21390.626062	-0.107630	0.602010	0.070639	75.966270	45.448494	100.665367	-0.399581	0.000000	3.531028	0.000000	0.000000	0.000000	0.108478	0.014574	0.005610	0.000000	0.000000	3.000000	54.000000	0.000000
21390.629396	-0.107630	0.602010	0.070639	75.965927	45.463070	100.635445	-0.399581	0.000000	3.531028	0.000000	0.000000	0.000000	0.108478	0.014574	0.005610	0.000000	0.000000	3.000000	54.000000	0.000000
21390.632729	-0.107630	0.602010	0.070639	75.965927	45.463070	100.635445	-0.399581	0.000000	3.531028	0.000000	0.000000	0.000000	0.108478	0.014574	0.005610	0.000000	0.000000	3.000000	54.000000	0.000000
21390.636062	-0.107630	0.602010	0.070639	75.965927	45.463070	100.635445	-0.399581	0.000000	3.531028	0.000000	0.000000	0.000000	0.108478	0.014574	0.005610	0.000000	0.000000	3.000000	54.000000	0.000000
21390.639396	-0.106804	0.602138	0.070814	75.974701	45.457016	100.565704	-0.381501	0.000000	3.531963	0.000000	0.000000	0.000000	0.247706	0.038416	0.052315	0.000000	0.000000	3.000000	54.000000	0.000000
21390.642729	-0.106804	0.602138	0.070814	75.974701	45.457016	100.565704	-0.381501	0.000000	3.531963	0.000000	0.000000	0.000000	-0.000001	0.000007	0.000001	0.000000	0.000000	3.000000	54.000000	0.000000
21390.646062	-0.106804	0.602138	0.070814	75.974701	45.457016	100.565704	-0.381501	0.000000	3.531963	0.000000	0.000000	0.000000	-0.000001	0.000007	0.000001	0.000000	0.000000	3.000000	54.000000	0.000000
21390.649396	-0.106804	0.602138	0.070814	76.004860	45.400787	100.422539	-0.340217	0.000000	3.540682	0.000000	0.000000	0.000000	-0.000001	0.000007	0.000001	0.000000	0.000000	3.000000	54.000000	0.000000
21390.652729	-0.106804	0.602138	0.070814	76.004860	45.400787	100.422539	-0.340217	0.000000	3.540682	0.000000	0.000000	0.000000	-0.000001	0.000007	0.000001	0.000000	0.000000	3.000000	54.000000	0.000000
21390.656062	-0.106349	0.602198	0.071014	76.004860	45.400787	100.422539	-0.340217	0.000000	3.540682	0.000000	0.000000	0.000000	0.136559	0.018079	0.060227	0.000000	0.000000	3.000000	54.000000	0.000000
21390.659396	-0.106349	0.602198	0.071014	76.064194	45.298687	100.199043	-0.340217	0.000000	3.540682	0.000000	0.000000	0.000000	0.136559	0.018079	0.060227	0.000000	0.000000	3.000000	54.000000	0.000000
21390.662729	-0.105882	0.602230	0.071288	76.064194	45.298687	100.199043	-0.340217	0.000000	3.540682	0.000000	0.000000	0.000000	0.140091	0.009468	0.081967	0.000000	0.000000	3.000000	54.000000	0.000000
21390.666062	-0.105882	0.602230	0.071288	76.064194	45.298687	100.199043	-0.340217	0.000000	3.540682	0.000000	0.000000	0.000000	0.140091	0.009468	0.081967	0.000000	0.000000	3.000000	54.000000	0.000000
21390.669396	-0.105882	0.602230	0.071288	76.140488	45.181068	99.942375	-0.294109	0.000000	3.564381	0.000000	0.000000	0.000000	0.140091	0.009468	0.081967	0.000000	0.000000	3.000000	54.000000	0.000000
21390.672729	-0.105882	0.602230	0.071288	76.140488	45.181068	99.942375	-0.294109	0.000000	3.564381	0.000000	0.000000	0.000000	0.140091	0.009468	0.081967	0.000000	0.000000	3.000000	54.000000	0.000000
21390.676062	-0.105391	0.602232	0.071573	76.140488	45.181068	99.942375	-0.294109	0.000000	3.564381	0.000000	0.000000	0.000000	0.147287	0.000631	0.085667	0.000000	0.000000	3.000000	54.000000	0.000000
21390.679396	-0.105391	0.602232	0.071573	76.227509	45.052235	99.668396	-0.294109	0.000000	3.564381	0.000000	0.000000	0.000000	0.147287	0.000631	0.085667	0.000000	0.000000	3.000000	54.000000	0.000000
21390.682729	-0.104935	0.602185	0.071906	76.227509	45.052235	99.668396	-0.294109	0.000000	3.564381	0.000000	0.000000	0.000000	0.136738	-0.013984	0.099932	0.000000	0.000000	3.000000	54.000000	0.000000
21390.686062	-0.104935	0.602185	0.071906	76.227509	45.052235	99.668396	-0.294109	0.000000	3.564381	0.000000	0.000000	0.000000	0.136738	-0.013984	0.099932	0.000000	0.000000	3.000000	54.000000	0.000000
21390.689396	-0.104935	0.602185	0.071906	76.323517	44.903610	99.365494	-0.246771	0.000000	3.595314	0.000000	0.000000	0.000000	0.136738	-0.013984	0.099932	0.000000	0.000000	3.000000	54.000000	0.000000
21390.692729	-0.104935	0.602185	0.071906	76.323517	44.903610	99.365494	-0.246771	0.000000	3.595314	0.000000	0.000000	0.000000	0.136738	-0.013984	0.099932	0.000000	0.000000	3.000000	54.000000	0.000000
21390.696062	-0.104484	0.602129	0.072262	76.323517	44.903610	99.365494	-0.246771	0.000000	3.595314	0.000000	0.000000	0.000000	0.135561	-0.016902	0.106583	0.000000	0.000000	3.000000	54.000000	0.000000
21390.699396	-0.104484	0.602129	0.072262	76.431702	44.741966	99.039223	-0.246771	0.000000	3.595314	0.000000	0.000000	0.000000	0.135561	-0.016902	0.106583	0.000000	0.000000	3.000000	54.000000	0.000000
21390.702729	-0.104033	0.602043	0.072624	76.431702	44.741966	99.039223	-0.246771	0.000000	3.595314	0.000000	0.000000	0.000000	0.135283	-0.025785	0.108786	0.000000	0.000000	3.000000	54.000000	0.000000
21390.706062	-0.104033	0.602043	0.072624	76.431702	44.741966	99.039223	-0.246771	0.000000	3.595314	0.000000	0.000000	0.000000	0.135283	-0.025785	0.108786	0.000000	0.000000	3.000000	54.000000	0.000000
21390.709396	-0.104033	0.602043	0.072624	76.529976	44.566082	98.704224	-0.201630	0.000000	3.631209	0.000000	0.000000	0.000000	0.135283	-0.025785	0.108786	0.000000	0.000000	3.000000	54.000000	0.000000
21390.712729	-0.104033	0.602043	0.072624	76.529976	44.566082	98.704224	-0.201630	0.000000	3.631209	0.000000	0.000000	0.000000	0.135283	-0.025785	0.108786	0.000000	0.000000	3.000000	54.000000	0.000000
21390.716062	-0.103584	0.601949	0.073134	76.529976	44.566082	98.704224	-0.201630	0.000000	3.631209	0.000000	0.000000	0.000000	0.134648	-0.028381	0.152955	0.000000	0.000000	3.000000	54.000000	0.000000
21390.719396	-0.103584	0.601949	0.073134	76.607445	44.394436	98.376984	-0.201630	0.000000	3.631209	0.000000	0.000000	0.000000	0.134648	-0.028381	0.152955	0.000000	0.000000	3.000000	54.000000	0.000000
21390.722729	-0.103113	0.601894	0.073803	76.607445	44.394436	98.376984	-0.201630	0.000000	3.631209	0.000000	0.000000	0.000000	0.141322	-0.016227	0.200688	0.000000	0.000000	3.000000	54.000000	0.000000
21390.726062	-0.103113	0.601894	0.073803	76.607445	44.394436	98.376984	-0.201630	0.000000	3.631209	0.000000	0.000000	0.000000	0.141322	-0.016227	0.200688	0.000000	0.000000	3.000000	54.000000	0.000000
21390.729396	-0.103113	0.601894	0.073803	76.636353	44.247013	98.109451	-0.155635	0.000000	3.690149	0.000000	0.000000	0.000000	0.141322	-0.016227	0.200688	0.000000	0.000000	3.000000	54.000000	0.000000
21390.732729	-0.103113	0.601894	0.073803	76.636353	44.247013	98.109451	-0.155635	0.000000	3.690149	0.000000	0.000000	0.000000	0.141322	-0.016227	0.200688	0.000000	0.000000	3.000000	54.000000	0.000000
21390.736062	-0.102627	0.601861	0.074676	76.636353	44.247013	98.109451	-0.155635	0.000000	3.690149	0.000000	0.000000	0.000000	0.145600	-0.009969	0.261901	0.000000	0.000000	3.000000	54.000000	0.000000
21390.739396	-0.102627	0.601861	0.074676	76.637230	44.131268	97.891960	-0.155635	0.000000	3.690149	0.000000	0.000000	0.000000	0.145600	-0.009969	0.261901	0.000000	0.000000	3.000000	54.000000	0.000000
21390.742729	-0.102124	0.601829	0.075738	76.637230	44.131268	97.891960	-0.155635	0.000000	3.690149	0.000000	0.000000	0.000000	0.151028	-0.009806	0.318547	0.000000	0.000000	3.000000	54.000000	0.000000
21390.746062	-0.102124	0.601829	0.075738	76.637230	44.131268	97.891960	-0.155635	0.000000	3.690149	0.000000	0.000000	0.000000	0.151028	-0.009806	0.318547	0.000000	0.000000	3.000000	54.000000	0.000000
21390.749396	-0.102124	0.601829	0.075738	76.640129	43.970467	97.618210	-0.106197	0.000000	3.786891	0.000000	0.000000	0.000000	0.151028	-0.009806	0.318547	0.000000	0.000000	3.000000	54.000000	0.000000
21390.752729	-0.101599	0.601776	0.076973	76.640129	43.970467	97.618210	-0.106197	0.000000	3.786891	0.000000	0.000000	0.000000	0.157626	-0.015827	0.370614	0.000000	0.000000	3.000000	54.000000	0.000000
21390.756062	-0.101599	0.601776	0.076973	76.640129	43.970467	97.618210	-0.106197	0.000000	3.786891	0.000000	0.000000	0.000000	0.157626	-0.015827	0.370614	0.000000	0.000000	3.000000	54.000000	0.000000
21390.759396	-0.101599	0.601776	0.076973	76.689384	43.776543	97.271523	-0.079926	0.000000	3.848660	0.000000	0.000000	0.000000	0.157626	-0.015827	0.370614	0.000000	0.000000	3.000000	54.000000	0.000000
21390.762729	-0.101133	0.601692	0.078265	76.689384	43.776543	97.271523	-0.079926	0.000000	3.848660	0.000000	0.000000	0.000000	0.139565	-0.025179	0.387595	0.000000	0.000000	3.000000	54.000000	0.000000
21390.766062	-0.101133	0.601692	0.078265	76.689384	43.776543	97.271523	-0.079926	0.000000	3.848660	0.000000	0.000000	0.000000	0.139565	-0.025179	0.387595	0.000000	0.000000	3.000000	54.000000	0.000000
21390.769396	-0.101133	0.601692	0.078265	76.885643	44.262146	97.532013	-0.056665	0.000000	3.913259	0.000000	0.000000	0.000000	0.139565	-0.025179	0.387595	0.000000	0.000000	3.000000	54.000000	0.000000
21390.772729	-0.100741	0.601527	0.079542	76.885643	44.262146	97.532013	-0.056665	0.000000	3.913259	0.000000	0.000000	0.000000	0.117602	-0.049605	0.383063	0.000000	0.000000	3.000000	54.000000	0.000000
21390.776062	-0.100741	0.601527	0.079542	76.885643	44.262146	97.532013	-0.056665	0.000000	3.913259	0.000000	0.000000	0.000000	0.117602	-0.049605	0.383063	0.000000	0.000000	3.000000	54.000000	0.000000
21390.779396	-0.100741	0.601527	0.079542	77.250038	45.889702	98.868881	-0.037065	0.000000	3.977103	0.000000	0.000000	0.000000	0.117602	-0.049605	0.383063	0.000000	0.000000	3.000000	54.000000	0.000000
21390.782729	-0.100310	0.601279	0.080763	77.250038	45.889702	98.868881	-0.037065	0.000000	3.977103	0.000000	0.000000	0.000000	0.129470	-0.074215	0.366345	0.000000	0.000000	3.000000	54.000000	0.000000
21390.786062	-0.100310	0.601279	0.080763	77.250038	45.889702	98.868881	-0.037065	0.000000	3.977103	0.000000	0.000000	0.000000	0.129470	-0.074215	0.366345	0.000000	0.000000	3.000000	54.000000	0.000000
21390.789396	-0.100310	0.601279	0.080763	77.629288	47.913750	100.604279	-0.015487	0.000000	4.038160	0.000000	0.000000	0.000000	0.129470	-0.074215	0.366345	0.000000	0.000000	3.000000	54.000000	0.000000
21390.792729	-0.099905	0.601020	0.082001	77.629288	47.913750	100.604279	-0.015487	0.000000	4.038160	0.000000	0.000000	0.000000	0.121426	-0.077882	0.371272	0.000000	0.000000	3.000000	54.000000	0.000000
21390.796062	-0.099905	0.601020	0.082001	77.629288	47.913750	100.604279	-0.015487	0.000000	4.038160	0.000000	0.000000	0.000000	0.121426	-0.077882	0.371272	0.000000	0.000000	3.000000	54.000000	0.000000
21390.799396	-0.099905	0.601020	0.082001	77.932945	49.977085	102.432884	0.004751	0.000000	4.100039	0.000000	0.000000	0.000000	0.121426	-0.077882	0.371272	0.000000	0.000000	3.000000	54.000000	0.000000
21390.802729	-0.099526	0.600698	0.083248	77.932945	49.977085	102.432884	0.004751	0.000000	4.100039	0.000000	0.000000	0.000000	0.113748	-0.096615	0.374076	0.000000	0.000000	3.000000	54.000000	0.000000
21390.806062	-0.099526	0.600698	0.083248	77.932945	49.977085	102.432884	0.004751	0.000000	4.100039	0.000000	0.000000	0.000000	0.113748	-0.096615	0.374076	0.000000	0.000000	3.000000	54.000000	0.000000
21390.809396	-0.099526	0.600698	0.083248	78.130997	52.017288	104.342262	0.023709	0.000000	4.162385	0.000000	0.000000	0.000000	0.113748	-0.096615	0.374076	0.000000	0.000000	3.000000	54.000000	0.000000
21390.812729	-0.099144	0.600293	0.084494	78.130997	52.017288	104.342262	0.023709	0.000000	4.162385	0.000000	0.000000	0.000000	0.114562	-0.121419	0.373843	0.000000	0.000000	3.000000	54.000000	0.000000
21390.816062	-0.099144	0.600293	0.084494	78.130997	52.017288	104.342262	0.023709	0.000000	4.162385	0.000000	0.000000	0.000000	0.114562	-0.121419	0.373843	0.000000	0.000000	3.000000	54.000000	0.000000
21390.819396	-0.099144	0.600293	0.084494	78.258598	54.002686	106.244186	0.042802	0.000000	4.224692	0.000000	0.000000	0.000000	0.114562	-0.121419	0.373843	0.000000	0.000000	3.000000	54.000000	0.000000
21390.822729	-0.098800	0.599805	0.085670	78.258598	54.002686	106.244186	0.042802	0.000000	4.224692	0.000000	0.000000	0.000000	0.103173	-0.146251	0.352866	0.000000	0.000000	3.000000	54.000000	0.000000
21390.826062	-0.098800	0.599805	0.085670	78.258598	54.002686	106.244186	0.042802	0.000000	4.224692	0.000000	0.000000	0.000000	0.103173	-0.146251	0.352866	0.000000	0.000000	3.000000	54.000000	0.000000
21390.829396	-0.098800	0.599805	0.085670	78.360367	55.818848	108.036507	0.059998	0.000000	4.283504	0.000000	0.000000	0.000000	0.103173	-0.146251	0.352866	0.000000	0.000000	3.000000	54.000000	0.000000
21390.832729	-0.098567	0.599276	0.086732	78.360367	55.818848	108.036507	0.059998	0.000000	4.283504	0.000000	0.000000	0.000000	0.070026	-0.158898	0.318678	0.000000	0.000000	3.000000	54.000000	0.000000
21390.836062	-0.098567	0.599276	0.086732	78.360367	55.818848	108.036507	0.059998	0.000000	4.283504	0.000000	0.000000	0.000000	0.070026	-0.158898	0.318678	0.000000	0.000000	3.000000	54.000000	0.000000
21390.839396	-0.098567	0.599276	0.086732	78.448036	57.499687	109.682289	0.071669	0.000000	4.336617	0.000000	0.000000	0.000000	0.070026	-0.158898	0.318678	0.000000	0.000000	3.000000	54.000000	0.000000
21390.842729	-0.098363	0.598634	0.087673	78.448036	57.499687	109.682289	0.071669	0.000000	4.336617	0.000000	0.000000	0.000000	0.061052	-0.192539	0.282180	0.000000	0.000000	3.000000	54.000000	0.000000
21390.846062	-0.098363	0.598634	0.087673	78.448036	57.499687	109.682289	0.071669	0.000000	4.336617	0.000000	0.000000	0.000000	0.061052	-0.192539	0.282180	0.000000	0.000000	3.000000	54.000000	0.000000
21390.849396	-0.098363	0.598634	0.087673	78.521027	59.000290	111.136818	0.081844	0.000000	4.383646	0.000000	0.000000	0.000000	0.061052	-0.192539	0.282180	0.000000	0.000000	3.000000	54.000000	0.000000
21390.852729	-0.098181	0.597931	0.088439	78.521027	59.000290	111.136818	0.081844	0.000000	4.383646	0.000000	0.000000	0.000000	0.054761	-0.210747	0.229960	0.000000	0.000000	3.000000	54.000000	0.000000
21390.856062	-0.098181	0.597931	0.088439	78.521027	59.000290	111.136818	0.081844	0.000000	4.383646	0.000000	0.000000	0.000000	0.054761	-0.210747	0.229960	0.000000	0.000000	3.000000	54.000000	0.000000
21390.859396	-0.098181	0.597931	0.088439	78.581146	60.332386	112.420334	0.090971	0.000000	4.421973	0.000000	0.000000	0.000000	0.054761	-0.210747	0.229960	0.000000	0.000000	3.000000	54.000000	0.000000
21390.862729	-0.097978	0.597168	0.089101	78.581146	60.332386	112.420334	0.090971	0.000000	4.421973	0.000000	0.000000	0.000000	0.060669	-0.228988	0.198405	0.000000	0.000000	3.000000	54.000000	0.000000
21390.866062	-0.097978	0.597168	0.089101	78.581146	60.332386	112.420334	0.090971	0.000000	4.421973	0.000000	0.000000	0.000000	0.060669	-0.228988	0.198405	0.000000	0.000000	3.000000	54.000000	0.000000
21390.869396	-0.097978	0.597168	0.089101	78.629768	61.444088	113.493080	0.101083	0.000000	4.455040	0.000000	0.000000	0.000000	0.060669	-0.228988	0.198405	0.000000	0.000000	3.000000	54.000000	0.000000
21390.872729	-0.097779	0.596355	0.089630	78.629768	61.444088	113.493080	0.101083	0.000000	4.455040	0.000000	0.000000	0.000000	0.059941	-0.243969	0.158716	0.000000	0.000000	3.000000	54.000000	0.000000
21390.876062	-0.097779	0.596355	0.089630	78.629768	61.444088	113.493080	0.101083	0.000000	4.455040	0.000000	0.000000	0.000000	0.059941	-0.243969	0.158716	0.000000	0.000000	3.000000	54.000000	0.000000
21390.879396	-0.097779	0.596355	0.089630	78.673294	62.401348	114.415459	0.111073	0.000000	4.481493	0.000000	0.000000	0.000000	0.059941	-0.243969	0.158716	0.000000	0.000000	3.000000	54.000000	0.000000
21390.882729	-0.097562	0.595502	0.090068	78.673294	62.401348	114.415459	0.111073	0.000000	4.481493	0.000000	0.000000	0.000000	0.064941	-0.255940	0.131541	0.000000	0.000000	3.000000	54.000000	0.000000
21390.886062	-0.097562	0.595502	0.090068	78.673294	62.401348	114.415459	0.111073	0.000000	4.481493	0.000000	0.000000	0.000000	0.064941	-0.255940	0.131541	0.000000	0.000000	3.000000	54.000000	0.000000
21390.889396	-0.097562	0.595502	0.090068	78.714966	63.197617	115.182152	0.121896	0.000000	4.503416	0.000000	0.000000	0.000000	0.064941	-0.255940	0.131541	0.000000	0.000000	3.000000	54.000000	0.000000
21390.892729	-0.097562	0.595502	0.090068	78.714966	63.197617	115.182152	0.121896	0.000000	4.503416	0.000000	0.000000	0.000000	0.064941	-0.255940	0.131541	0.000000	0.000000	3.000000	54.000000	0.000000
21390.896062	-0.097374	0.594600	0.090370	78.714966	63.197617	115.182152	0.121896	0.000000	4.503416	0.000000	0.000000	0.000000	0.056294	-0.270579	0.090384	0.000000	0.000000	3.000000	54.000000	0.000000
21390.899396	-0.097374	0.594600	0.090370	78.762848	63.855137	115.807884	0.121896	0.000000	4.503416	0.000000	0.000000	0.000000	0.056294	-0.270579	0.090384	0.000000	0.000000	3.000000	54.000000	0.000000
21390.902729	-0.097163	0.593680	0.090535	78.762848	63.855137	115.807884	0.121896	0.000000	4.503416	0.000000	0.000000	0.000000	0.063571	-0.275919	0.049736	0.000000	0.000000	3.000000	54.000000	0.000000
21390.906062	-0.097163	0.593680	0.090535	78.762848	63.855137	115.807884	0.121896	0.000000	4.503416	0.000000	0.000000	0.000000	0.063571	-0.275919	0.049736	0.000000	0.000000	3.000000	54.000000	0.000000
21390.909396	-0.097163	0.593680	0.090535	78.834541	64.410439	116.318283	0.141874	0.000000	4.526770	0.000000	0.000000	0.000000	0.063571	-0.275919	0.049736	0.000000	0.000000	3.000000	54.000000	0.000000
21390.912729	-0.096962	0.592692	0.090613	78.834541	64.410439	116.318283	0.141874	0.000000	4.526770	0.000000	0.000000	0.000000	0.060251	-0.296494	0.023213	0.000000	0.000000	3.000000	54.000000	0.000000
21390.916062	-0.096962	0.592692	0.090613	78.834541	64.410439	116.318283	0.141874	0.000000	4.526770	0.000000	0.000000	0.000000	0.060251	-0.296494	0.023213	0.000000	0.000000	3.000000	54.000000	0.000000
21390.919396	-0.096962	0.592692	0.090613	78.947975	65.007469	116.848053	0.151916	0.000000	4.530639	0.000000	0.000000	0.000000	0.060251	-0.296494	0.023213	0.000000	0.000000	3.000000	54.000000	0.000000
21390.922729	-0.096785	0.591617	0.090522	78.947975	65.007469	116.848053	0.151916	0.000000	4.530639	0.000000	0.000000	0.000000	0.053075	-0.322488	-0.027184	0.000000	0.000000	3.000000	54.000000	0.000000
21390.926062	-0.096785	0.591617	0.090522	78.947975	65.007469	116.848053	0.151916	0.000000	4.530639	0.000000	0.000000	0.000000	0.053075	-0.322488	-0.027184	0.000000	0.000000	3.000000	54.000000	0.000000
21390.929396	-0.096785	0.591617	0.090522	79.106682	65.669838	117.412048	0.160761	0.000000	4.526108	0.000000	0.000000	0.000000	0.053075	-0.322488	-0.027184	0.000000	0.000000	3.000000	54.000000	0.000000
21390.932729	-0.096671	0.590474	0.090333	79.106682	65.669838	117.412048	0.160761	0.000000	4.526108	0.000000	0.000000	0.000000	0.034152	-0.342715	-0.056753	0.000000	0.000000	3.000000	54.000000	0.000000
21390.936062	-0.096671	0.590474	0.090333	79.106682	65.669838	117.412048	0.160761	0.000000	4.526108	0.000000	0.000000	0.000000	0.034152	-0.342715	-0.056753	0.000000	0.000000	3.000000	54.000000	0.000000
21390.939396	-0.096671	0.590474	0.090333	79.308205	66.393715	118.010658	0.166454	0.000000	4.516649	0.000000	0.000000	0.000000	0.034152	-0.342715	-0.056753	0.000000	0.000000	3.000000	54.000000	0.000000
21390.942729	-0.096565	0.589245	0.090039	79.308205	66.393715	118.010658	0.166454	0.000000	4.516649	0.000000	0.000000	0.000000	0.031656	-0.368702	-0.088266	0.000000	0.000000	3.000000	54.000000	0.000000
21390.946062	-0.096565	0.589245	0.090039	79.308205	66.393715	118.010658	0.166454	0.000000	4.516649	0.000000	0.000000	0.000000	0.031656	-0.368702	-0.088266	0.000000	0.000000	3.000000	54.000000	0.000000
21390.949396	-0.096565	0.589245	0.090039	79.530067	67.183159	118.665047	0.171729	0.000000	4.501938	0.000000	0.000000	0.000000	0.031656	-0.368702	-0.088266	0.000000	0.000000	3.000000	54.000000	0.000000
21390.952729	-0.096490	0.587941	0.089612	79.530067	67.183159	118.665047	0.171729	0.000000	4.501938	0.000000	0.000000	0.000000	0.022596	-0.391265	-0.128047	0.000000	0.000000	3.000000	54.000000	0.000000
21390.956062	-0.096490	0.587941	0.089612	79.530067	67.183159	118.665047	0.171729	0.000000	4.501938	0.000000	0.000000	0.000000	0.022596	-0.391265	-0.128047	0.000000	0.000000	3.000000	54.000000	0.000000
21390.959396	-0.096490	0.587941	0.089612	79.757828	67.783203	119.127792	0.175495	0.000000	4.480597	0.000000	0.000000	0.000000	0.022596	-0.391265	-0.128047	0.000000	0.000000	3.000000	54.000000	0.000000
21390.962729	-0.096406	0.586580	0.089136	79.757828	67.783203	119.127792	0.175495	0.000000	4.480597	0.000000	0.000000	0.000000	0.025205	-0.408236	-0.142837	0.000000	0.000000	3.000000	54.000000	0.000000
21390.966062	-0.096406	0.586580	0.089136	79.757828	67.783203	119.127792	0.175495	0.000000	4.480597	0.000000	0.000000	0.000000	0.025205	-0.408236	-0.142837	0.000000	0.000000	3.000000	54.000000	0.000000
21390.969396	-0.096406	0.586580	0.089136	79.946289	67.436264	118.685837	0.179696	0.000000	4.456790	0.000000	0.000000	0.000000	0.025205	-0.408236	-0.142837	0.000000	0.000000	3.000000	54.000000	0.000000
21390.972729	-0.096370	0.585203	0.088631	79.946289	67.436264	118.685837	0.179696	0.000000	4.456790	0.000000	0.000000	0.000000	0.010672	-0.413346	-0.151339	0.000000	0.000000	3.000000	54.000000	0.000000
21390.976062	-0.096370	0.585203	0.088631	79.946289	67.436264	118.685837	0.179696	0.000000	4.456790	0.000000	0.000000	0.000000	0.010672	-0.413346	-0.151339	0.000000	0.000000	3.000000	54.000000	0.000000
21390.979396	-0.096370	0.585203	0.088631	80.037193	65.809578	117.043663	0.181475	0.000000	4.431567	0.000000	0.000000	0.000000	0.010672	-0.413346	-0.151339	0.000000	0.000000	3.000000	54.000000	0.000000
21390.982729	-0.096340	0.583866	0.088154	80.037193	65.809578	117.043663	0.181475	0.000000	4.431567	0.000000	0.000000	0.000000	0.009285	-0.400854	-0.143303	0.000000	0.000000	3.000000	54.000000	0.000000
21390.986062	-0.096340	0.583866	0.088154	80.037193	65.809578	117.043663	0.181475	0.000000	4.431567	0.000000	0.000000	0.000000	0.009285	-0.400854	-0.143303	0.000000	0.000000	3.000000	54.000000	0.000000
21390.989396	-0.096340	0.583866	0.088154	80.029617	63.373951	114.663795	0.183023	0.000000	4.407683	0.000000	0.000000	0.000000	0.009285	-0.400854	-0.143303	0.000000	0.000000	3.000000	54.000000	0.000000
21390.992729	-0.096312	0.582522	0.087694	80.029617	63.373951	114.663795	0.183023	0.000000	4.407683	0.000000	0.000000	0.000000	0.008331	-0.403388	-0.137763	0.000000	0.000000	3.000000	54.000000	0.000000
21390.996062	-0.096312	0.582522	0.087694	80.029617	63.373951	114.663795	0.183023	0.000000	4.407683	0.000000	0.000000	0.000000	0.008331	-0.403388	-0.137763	0.000000	0.000000	3.000000	54.000000	0.000000
21390.999396	-0.096312	0.582522	0.087694	79.977051	60.670494	112.040413	0.184411	0.000000	4.384723	0.000000	0.000000	0.000000	0.008331	-0.403388	-0.137763	0.000000	0.000000	3.000000	54.000000	0.000000
21391.002729	-0.096304	0.581141	0.087196	79.977051	60.670494	112.040413	0.184411	0.000000	4.384723	0.000000	0.000000	0.000000	0.002452	-0.414296	-0.149563	0.000000	0.000000	3.000000	54.000000	0.000000
21391.006062	-0.096304	0.581141	0.087196	79.977051	60.670494	112.040413	0.184411	0.000000	4.384723	0.000000	0.000000	0.000000	0.002452	-0.414296	-0.149563	0.000000	0.000000	3.000000	54.000000	0.000000
21391.009396	-0.096304	0.581141	0.087196	79.904785	58.016125	109.466080	0.184820	0.000000	4.359796	0.000000	0.000000	0.000000	0.002452	-0.414296	-0.149563	0.000000	0.000000	3.000000	54.000000	0.000000
21391.012729	-0.096318	0.579743	0.086673	79.904785	58.016125	109.466080	0.184820	0.000000	4.359796	0.000000	0.000000	0.000000	-0.004214	-0.419314	-0.156794	0.000000	0.000000	3.000000	54.000000	0.000000
21391.016062	-0.096318	0.579743	0.086673	79.904785	58.016125	109.466080	0.184820	0.000000	4.359796	0.000000	0.000000	0.000000	-0.004214	-0.419314	-0.156794	0.000000	0.000000	3.000000	54.000000	0.000000
21391.019396	-0.096318	0.579743	0.086673	79.818115	55.516682	107.044571	0.184118	0.000000	4.333664	0.000000	0.000000	0.000000	-0.004214	-0.419314	-0.156794	0.000000	0.000000	3.000000	54.000000	0.000000
21391.022729	-0.096294	0.578351	0.086091	79.818115	55.516682	107.044571	0.184118	0.000000	4.333664	0.000000	0.000000	0.000000	0.006985	-0.417750	-0.174629	0.000000	0.000000	3.000000	54.000000	0.000000
21391.026062	-0.096294	0.578351	0.086091	79.818115	55.516682	107.044571	0.184118	0.000000	4.333664	0.000000	0.000000	0.000000	0.006985	-0.417750	-0.174629	0.000000	0.000000	3.000000	54.000000	0.000000
21391.029396	-0.096294	0.578351	0.086091	79.728806	53.274975	104.876488	0.185282	0.000000	4.304559	0.000000	0.000000	0.000000	0.006985	-0.417750	-0.174629	0.000000	0.000000	3.000000	54.000000	0.000000
21391.032729	-0.096240	0.576972	0.085487	79.728806	53.274975	104.876488	0.185282	0.000000	4.304559	0.000000	0.000000	0.000000	0.016164	-0.413622	-0.181145	0.000000	0.000000	3.000000	54.000000	0.000000
21391.036062	-0.096240	0.576972	0.085487	79.728806	53.274975	104.876488	0.185282	0.000000	4.304559	0.000000	0.000000	0.000000	0.016164	-0.413622	-0.181145	0.000000	0.000000	3.000000	54.000000	0.000000
21391.039396	-0.096240	0.576972	0.085487	79.653503	51.246853	102.899544	0.187976	0.000000	4.274368	0.000000	0.000000	0.000000	0.016164	-0.413622	-0.181145	0.000000	0.000000	3.000000	54.000000	0.000000
21391.042729	-0.096211	0.575596	0.084875	79.653503	51.246853	102.899544	0.187976	0.000000	4.274368	0.000000	0.000000	0.000000	0.008699	-0.412746	-0.183756	0.000000	0.000000	3.000000	54.000000	0.000000
21391.046062	-0.096211	0.575596	0.084875	79.653503	51.246853	102.899544	0.187976	0.000000	4.274368	0.000000	0.000000	0.000000	0.008699	-0.412746	-0.183756	0.000000	0.000000	3.000000	54.000000	0.000000
21391.049396	-0.096211	0.575596	0.084875	79.592628	49.355431	101.043510	0.189426	0.000000	4.243742	0.000000	0.000000	0.000000	0.008699	-0.412746	-0.183756	0.000000	0.000000	3.000000	54.000000	0.000000
21391.052729	-0.096217	0.574251	0.084307	79.592628	49.355431	101.043510	0.189426	0.000000	4.243742	0.000000	0.000000	0.000000	-0.001605	-0.403627	-0.170231	0.000000	0.000000	3.000000	54.000000	0.000000
21391.056062	-0.096217	0.574251	0.084307	79.592628	49.355431	101.043510	0.189426	0.000000	4.243742	0.000000	0.000000	0.000000	-0.001605	-0.403627	-0.170231	0.000000	0.000000	3.000000	54.000000	0.000000
21391.059396	-0.096217	0.574251	0.084307	79.534927	47.548996	99.262108	0.189158	0.000000	4.215370	0.000000	0.000000	0.000000	-0.001605	-0.403627	-0.170231	0.000000	0.000000	3.000000	54.000000	0.000000
21391.062729	-0.096234	0.572954	0.083806	79.534927	47.548996	99.262108	0.189158	0.000000	4.215370	0.000000	0.000000	0.000000	-0.005056	-0.388906	-0.150473	0.000000	0.000000	3.000000	54.000000	0.000000
21391.066062	-0.096234	0.572954	0.083806	79.534927	47.548996	99.262108	0.189158	0.000000	4.215370	0.000000	0.000000	0.000000	-0.005056	-0.388906	-0.150473	0.000000	0.000000	3.000000	54.000000	0.000000
21391.069396	-0.096234	0.572954	0.083806	79.448700	45.843750	97.597206	0.188316	0.000000	4.190291	0.000000	0.000000	0.000000	-0.005056	-0.388906	-0.150473	0.000000	0.000000	3.000000	54.000000	0.000000
21391.072729	-0.096273	0.571704	0.083431	79.448700	45.843750	97.597206	0.188316	0.000000	4.190291	0.000000	0.000000	0.000000	-0.011753	-0.375241	-0.112527	0.000000	0.000000	3.000000	54.000000	0.000000
21391.076062	-0.096273	0.571704	0.083431	79.448700	45.843750	97.597206	0.188316	0.000000	4.190291	0.000000	0.000000	0.000000	-0.011753	-0.375241	-0.112527	0.000000	0.000000	3.000000	54.000000	0.000000
21391.079396	-0.096273	0.571704	0.083431	79.333878	44.258190	96.068260	0.186357	0.000000	4.171536	0.000000	0.000000	0.000000	-0.011753	-0.375241	-0.112527	0.000000	0.000000	3.000000	54.000000	0.000000
21391.082729	-0.096313	0.570487	0.083209	79.333878	44.258190	96.068260	0.186357	0.000000	4.171536	0.000000	0.000000	0.000000	-0.011992	-0.365094	-0.066432	0.000000	0.000000	3.000000	54.000000	0.000000
21391.086062	-0.096313	0.570487	0.083209	79.333878	44.258190	96.068260	0.186357	0.000000	4.171536	0.000000	0.000000	0.000000	-0.011992	-0.365094	-0.066432	0.000000	0.000000	3.000000	54.000000	0.000000
21391.089396	-0.096313	0.570487	0.083209	79.218597	42.806587	94.669403	0.184358	0.000000	4.160465	0.000000	0.000000	0.000000	-0.011992	-0.365094	-0.066432	0.000000	0.000000	3.000000	54.000000	0.000000
21391.092729	-0.096340	0.569287	0.083066	79.218597	42.806587	94.669403	0.184358	0.000000	4.160465	0.000000	0.000000	0.000000	-0.008201	-0.359941	-0.043065	0.000000	0.000000	3.000000	54.000000	0.000000
21391.096062	-0.096340	0.569287	0.083066	79.218597	42.806587	94.669403	0.184358	0.000000	4.160465	0.000000	0.000000	0.000000	-0.008201	-0.359941	-0.043065	0.000000	0.000000	3.000000	54.000000	0.000000
21391.099396	-0.096340	0.569287	0.083066	79.115677	41.569710	93.475983	0.182991	0.000000	4.153287	0.000000	0.000000	0.000000	-0.008201	-0.359941	-0.043065	0.000000	0.000000	3.000000	54.000000	0.000000
21391.102729	-0.096326	0.568085	0.082989	79.115677	41.569710	93.475983	0.182991	0.000000	4.153287	0.000000	0.000000	0.000000	0.004115	-0.360651	-0.023087	0.000000	0.000000	3.000000	54.000000	0.000000
21391.106062	-0.096326	0.568085	0.082989	79.115677	41.569710	93.475983	0.182991	0.000000	4.153287	0.000000	0.000000	0.000000	0.004115	-0.360651	-0.023087	0.000000	0.000000	3.000000	54.000000	0.000000
21391.109396	-0.096326	0.568085	0.082989	79.028580	40.544579	92.487541	0.183677	0.000000	4.149439	0.000000	0.000000	0.000000	0.004115	-0.360651	-0.023087	0.000000	0.000000	3.000000	54.000000	0.000000
21391.112729	-0.096300	0.566899	0.082990	79.028580	40.544579	92.487541	0.183677	0.000000	4.149439	0.000000	0.000000	0.000000	0.007874	-0.355738	0.000364	0.000000	0.000000	3.000000	54.000000	0.000000
21391.116062	-0.096300	0.566899	0.082990	79.028580	40.544579	92.487541	0.183677	0.000000	4.149439	0.000000	0.000000	0.000000	0.007874	-0.355738	0.000364	0.000000	0.000000	3.000000	54.000000	0.000000
21391.119396	-0.096300	0.566899	0.082990	78.965240	39.770439	91.745201	0.184990	0.000000	4.149500	0.000000	0.000000	0.000000	0.007874	-0.355738	0.000364	0.000000	0.000000	3.000000	54.000000	0.000000
21391.122729	-0.096270	0.565725	0.082967	78.965240	39.770439	91.745201	0.184990	0.000000	4.149500	0.000000	0.000000	0.000000	0.009184	-0.352264	-0.007011	0.000000	0.000000	3.000000	54.000000	0.000000
21391.126062	-0.096270	0.565725	0.082967	78.965240	39.770439	91.745201	0.184990	0.000000	4.149500	0.000000	0.000000	0.000000	0.009184	-0.352264	-0.007011	0.000000	0.000000	3.000000	54.000000	0.000000
21391.129396	-0.096270	0.565725	0.082967	78.922997	39.202667	91.207153	0.186520	0.000000	4.148331	0.000000	0.000000	0.000000	0.009184	-0.352264	-0.007011	0.000000	0.000000	3.000000	54.000000	0.000000
21391.132729	-0.096275	0.564547	0.082996	78.922997	39.202667	91.207153	0.186520	0.000000	4.148331	0.000000	0.000000	0.000000	-0.001586	-0.353174	0.008911	0.000000	0.000000	3.000000	54.000000	0.000000
21391.136062	-0.096275	0.564547	0.082996	78.922997	39.202667	91.207153	0.186520	0.000000	4.148331	0.000000	0.000000	0.000000	-0.001586	-0.353174	0.008911	0.000000	0.000000	3.000000	54.000000	0.000000
21391.139396	-0.096275	0.564547	0.082996	78.906212	38.860607	90.890137	0.186256	0.000000	4.149817	0.000000	0.000000	0.000000	-0.001586	-0.353174	0.008911	0.000000	0.000000	3.000000	54.000000	0.000000
21391.142729	-0.096292	0.563415	0.083094	78.906212	38.860607	90.890137	0.186256	0.000000	4.149817	0.000000	0.000000	0.000000	-0.005234	-0.339568	0.029368	0.000000	0.000000	3.000000	54.000000	0.000000
21391.146062	-0.096292	0.563415	0.083094	78.906212	38.860607	90.890137	0.186256	0.000000	4.149817	0.000000	0.000000	0.000000	-0.005234	-0.339568	0.029368	0.000000	0.000000	3.000000	54.000000	0.000000
21391.149396	-0.096292	0.563415	0.083094	78.914383	38.740280	90.794182	0.185384	0.000000	4.154711	0.000000	0.000000	0.000000	-0.005234	-0.339568	0.029368	0.000000	0.000000	3.000000	54.000000	0.000000
21391.152729	-0.096376	0.562347	0.083268	78.914383	38.740280	90.794182	0.185384	0.000000	4.154711	0.000000	0.000000	0.000000	-0.025162	-0.320490	0.052056	0.000000	0.000000	3.000000	54.000000	0.000000
21391.156062	-0.096376	0.562347	0.083268	78.914383	38.740280	90.794182	0.185384	0.000000	4.154711	0.000000	0.000000	0.000000	-0.025162	-0.320490	0.052056	0.000000	0.000000	3.000000	54.000000	0.000000
21391.159396	-0.096376	0.562347	0.083268	78.936089	38.763916	90.837166	0.181190	0.000000	4.163387	0.000000	0.000000	0.000000	-0.025162	-0.320490	0.052056	0.000000	0.000000	3.000000	54.000000	0.000000
21391.162729	-0.096474	0.561263	0.083521	78.936089	38.763916	90.837166	0.181190	0.000000	4.163387	0.000000	0.000000	0.000000	-0.029455	-0.325179	0.076061	0.000000	0.000000	3.000000	54.000000	0.000000
21391.166062	-0.096474	0.561263	0.083521	78.936089	38.763916	90.837166	0.181190	0.000000	4.163387	0.000000	0.000000	0.000000	-0.029455	-0.325179	0.076061	0.000000	0.000000	3.000000	54.000000	0.000000
21391.169396	-0.096474	0.561263	0.083521	78.977516	38.963837	91.054466	0.176281	0.000000	4.176064	0.000000	0.000000	0.000000	-0.029455	-0.325179	0.076061	0.000000	0.000000	3.000000	54.000000	0.000000
21391.172729	-0.096565	0.560261	0.083881	78.977516	38.963837	91.054466	0.176281	0.000000	4.176064	0.000000	0.000000	0.000000	-0.027201	-0.300793	0.107898	0.000000	0.000000	3.000000	54.000000	0.000000
21391.176062	-0.096565	0.560261	0.083881	78.977516	38.963837	91.054466	0.176281	0.000000	4.176064	0.000000	0.000000	0.000000	-0.027201	-0.300793	0.107898	0.000000	0.000000	3.000000	54.000000	0.000000
21391.179396	-0.096565	0.560261	0.083881	79.031380	39.292164	91.396049	0.171748	0.000000	4.194047	0.000000	0.000000	0.000000	-0.027201	-0.300793	0.107898	0.000000	0.000000	3.000000	54.000000	0.000000
21391.182729	-0.096689	0.559343	0.084278	79.031380	39.292164	91.396049	0.171748	0.000000	4.194047	0.000000	0.000000	0.000000	-0.037162	-0.275310	0.119061	0.000000	0.000000	3.000000	54.000000	0.000000
21391.186062	-0.096689	0.559343	0.084278	79.031380	39.292164	91.396049	0.171748	0.000000	4.194047	0.000000	0.000000	0.000000	-0.037162	-0.275310	0.119061	0.000000	0.000000	3.000000	54.000000	0.000000
21391.189396	-0.096689	0.559343	0.084278	79.078087	39.575531	91.684677	0.165554	0.000000	4.213891	0.000000	0.000000	0.000000	-0.037162	-0.275310	0.119061	0.000000	0.000000	3.000000	54.000000	0.000000
21391.192729	-0.096689	0.559343	0.084278	79.078087	39.575531	91.684677	0.165554	0.000000	4.213891	0.000000	0.000000	0.000000	-0.037162	-0.275310	0.119061	0.000000	0.000000	3.000000	54.000000	0.000000
21391.196062	-0.096762	0.558503	0.084688	79.078087	39.575531	91.684677	0.165554	0.000000	4.213891	0.000000	0.000000	0.000000	-0.021964	-0.252052	0.122994	0.000000	0.000000	3.000000	54.000000	0.000000
21391.199396	-0.096762	0.558503	0.084688	79.116463	39.816830	91.924873	0.165554	0.000000	4.213891	0.000000	0.000000	0.000000	-0.021964	-0.252052	0.122994	0.000000	0.000000	3.000000	54.000000	0.000000
21391.202729	-0.096791	0.557747	0.085150	79.116463	39.816830	91.924873	0.165554	0.000000	4.213891	0.000000	0.000000	0.000000	-0.008794	-0.226589	0.138512	0.000000	0.000000	3.000000	54.000000	0.000000
21391.206062	-0.096791	0.557747	0.085150	79.116463	39.816830	91.924873	0.165554	0.000000	4.213891	0.000000	0.000000	0.000000	-0.008794	-0.226589	0.138512	0.000000	0.000000	3.000000	54.000000	0.000000
21391.209396	-0.096791	0.557747	0.085150	79.146637	40.009701	92.115723	0.160428	0.000000	4.257475	0.000000	0.000000	0.000000	-0.008794	-0.226589	0.138512	0.000000	0.000000	3.000000	54.000000	0.000000
21391.212729	-0.096791	0.557747	0.085150	79.146637	40.009701	92.115723	0.160428	0.000000	4.257475	0.000000	0.000000	0.000000	-0.008794	-0.226589	0.138512	0.000000	0.000000	3.000000	54.000000	0.000000
21391.216062	-0.096817	0.557111	0.085589	79.146637	40.009701	92.115723	0.160428	0.000000	4.257475	0.000000	0.000000	0.000000	-0.007559	-0.190792	0.131733	0.000000	0.000000	3.000000	54.000000	0.000000
21391.219396	-0.096817	0.557111	0.085589	79.172653	40.175678	92.281960	0.160428	0.000000	4.257475	0.000000	0.000000	0.000000	-0.007559	-0.190792	0.131733	0.000000	0.000000	3.000000	54.000000	0.000000
21391.222729	-0.096868	0.556553	0.086028	79.172653	40.175678	92.281960	0.160428	0.000000	4.257475	0.000000	0.000000	0.000000	-0.015534	-0.167429	0.131839	0.000000	0.000000	3.000000	54.000000	0.000000
21391.226062	-0.096868	0.556553	0.086028	79.172653	40.175678	92.281960	0.160428	0.000000	4.257475	0.000000	0.000000	0.000000	-0.015534	-0.167429	0.131839	0.000000	0.000000	3.000000	54.000000	0.000000
21391.229396	-0.096868	0.556553	0.086028	79.190651	40.289200	92.397514	0.156579	0.000000	4.301404	0.000000	0.000000	0.000000	-0.015534	-0.167429	0.131839	0.000000	0.000000	3.000000	54.000000	0.000000
21391.232729	-0.096868	0.556553	0.086028	79.190651	40.289200	92.397514	0.156579	0.000000	4.301404	0.000000	0.000000	0.000000	-0.015534	-0.167429	0.131839	0.000000	0.000000	3.000000	54.000000	0.000000
21391.236062	-0.096935	0.556108	0.086403	79.190651	40.289200	92.397514	0.156579	0.000000	4.301404	0.000000	0.000000	0.000000	-0.020045	-0.133599	0.112413	0.000000	0.000000	3.000000	54.000000	0.000000
21391.239396	-0.096935	0.556108	0.086403	79.201248	40.363808	92.480591	0.156579	0.000000	4.301404	0.000000	0.000000	0.000000	-0.020045	-0.133599	0.112413	0.000000	0.000000	3.000000	54.000000	0.000000
21391.242729	-0.097051	0.555753	0.086752	79.201248	40.363808	92.480591	0.156579	0.000000	4.301404	0.000000	0.000000	0.000000	-0.034664	-0.106593	0.104749	0.000000	0.000000	3.000000	54.000000	0.000000
21391.246062	-0.097051	0.555753	0.086752	79.201248	40.363808	92.480591	0.156579	0.000000	4.301404	0.000000	0.000000	0.000000	-0.034664	-0.106593	0.104749	0.000000	0.000000	3.000000	54.000000	0.000000
21391.249396	-0.097051	0.555753	0.086752	79.209244	40.411762	92.532181	0.147461	0.000000	4.337598	0.000000	0.000000	0.000000	-0.034664	-0.106593	0.104749	0.000000	0.000000	3.000000	54.000000	0.000000
21391.252729	-0.097051	0.555753	0.086752	79.209244	40.411762	92.532181	0.147461	0.000000	4.337598	0.000000	0.000000	0.000000	-0.034664	-0.106593	0.104749	0.000000	0.000000	3.000000	54.000000	0.000000
21391.256062	-0.097134	0.555499	0.087068	79.209244	40.411762	92.532181	0.147461	0.000000	4.337598	0.000000	0.000000	0.000000	-0.024903	-0.076083	0.094755	0.000000	0.000000	3.000000	54.000000	0.000000
21391.259396	-0.097134	0.555499	0.087068	79.211243	40.421734	92.545097	0.147461	0.000000	4.337598	0.000000	0.000000	0.000000	-0.024903	-0.076083	0.094755	0.000000	0.000000	3.000000	54.000000	0.000000
21391.262729	-0.097134	0.555499	0.087068	79.211243	40.421734	92.545097	0.147461	0.000000	4.337598	0.000000	0.000000	0.000000	-0.024903	-0.076083	0.094755	0.000000	0.000000	3.000000	54.000000	0.000000
21391.266062	-0.097134	0.555499	0.087068	79.211243	40.421734	92.545097	0.147461	0.000000	4.337598	0.000000	0.000000	0.000000	-0.024903	-0.076083	0.094755	0.000000	0.000000	3.000000	54.000000	0.000000
21391.269396	-0.097252	0.555249	0.087580	79.207230	40.396366	92.519272	0.143310	0.000000	4.353391	0.000000	0.000000	0.000000	-0.035414	-0.074906	0.153579	0.000000	0.000000	3.000000	54.000000	0.000000
21391.272729	-0.097252	0.555249	0.087580	79.207230	40.396366	92.519272	0.143310	0.000000	4.353391	0.000000	0.000000	0.000000	-0.035414	-0.074906	0.153579	0.000000	0.000000	3.000000	54.000000	0.000000
21391.276062	-0.097252	0.555249	0.087580	79.207230	40.396366	92.519272	0.143310	0.000000	4.353391	0.000000	0.000000	0.000000	-0.035414	-0.074906	0.153579	0.000000	0.000000	3.000000	54.000000	0.000000
21391.279396	-0.097252	0.555249	0.087580	79.201271	40.358364	92.480583	0.137408	0.000000	4.378987	0.000000	0.000000	0.000000	-0.035414	-0.074906	0.153579	0.000000	0.000000	3.000000	54.000000	0.000000
21391.282729	-0.097280	0.555247	0.087738	79.201271	40.358364	92.480583	0.137408	0.000000	4.378987	0.000000	0.000000	0.000000	-0.008464	-0.000825	0.047415	0.000000	0.000000	3.000000	54.000000	0.000000
21391.286062	-0.097280	0.555247	0.087738	79.201271	40.358364	92.480583	0.137408	0.000000	4.378987	0.000000	0.000000	0.000000	-0.008464	-0.000825	0.047415	0.000000	0.000000	3.000000	54.000000	0.000000
21391.289396	-0.097280	0.555247	0.087738	79.196472	40.331036	92.452400	0.135997	0.000000	4.386889	0.000000	0.000000	0.000000	-0.008464	-0.000825	0.047415	0.000000	0.000000	3.000000	54.000000	0.000000
21391.292729	-0.097280	0.555247	0.087738	79.196472	40.331036	92.452400	0.135997	0.000000	4.386889	0.000000	0.000000	0.000000	-0.008464	-0.000825	0.047415	0.000000	0.000000	3.000000	54.000000	0.000000
21391.296062	-0.097296	0.555309	0.087825	79.196472	40.331036	92.452400	0.135997	0.000000	4.386889	0.000000	0.000000	0.000000	-0.004689	0.018748	0.026267	0.000000	0.000000	3.000000	54.000000	0.000000
21391.299396	-0.097296	0.555309	0.087825	79.189827	40.273560	92.395073	0.135997	0.000000	4.386889	0.000000	0.000000	0.000000	-0.004689	0.018748	0.026267	0.000000	0.000000	3.000000	54.000000	0.000000
21391.302729	-0.097296	0.555309	0.087825	79.189827	40.273560	92.395073	0.135997	0.000000	4.386889	0.000000	0.000000	0.000000	-0.004689	0.018748	0.026267	0.000000	0.000000	3.000000	54.000000	0.000000
21391.306062	-0.097296	0.555309	0.087825	79.189827	40.273560	92.395073	0.135997	0.000000	4.386889	0.000000	0.000000	0.000000	-0.004689	0.018748	0.026267	0.000000	0.000000	3.000000	54.000000	0.000000
21391.309396	-0.097370	0.555539	0.087791	79.181839	40.220375	92.343689	0.135215	0.000000	4.391267	0.000000	0.000000	0.000000	-0.022183	0.069094	-0.010316	0.000000	0.000000	3.000000	54.000000	0.000000
21391.312729	-0.097370	0.555539	0.087791	79.181839	40.220375	92.343689	0.135215	0.000000	4.391267	0.000000	0.000000	0.000000	-0.022183	0.069094	-0.010316	0.000000	0.000000	3.000000	54.000000	0.000000
21391.316062	-0.097370	0.555539	0.087791	79.181839	40.220375	92.343689	0.135215	0.000000	4.391267	0.000000	0.000000	0.000000	-0.022183	0.069094	-0.010316	0.000000	0.000000	3.000000	54.000000	0.000000
21391.319396	-0.097370	0.555539	0.087791	79.175201	40.157604	92.286514	0.131518	0.000000	4.389548	0.000000	0.000000	0.000000	-0.022183	0.069094	-0.010316	0.000000	0.000000	3.000000	54.000000	0.000000
21391.322729	-0.097403	0.555677	0.087679	79.175201	40.157604	92.286514	0.131518	0.000000	4.389548	0.000000	0.000000	0.000000	-0.010010	0.041236	-0.033622	0.000000	0.000000	3.000000	54.000000	0.000000
21391.326062	-0.097403	0.555677	0.087679	79.175201	40.157604	92.286514	0.131518	0.000000	4.389548	0.000000	0.000000	0.000000	-0.010010	0.041236	-0.033622	0.000000	0.000000	3.000000	54.000000	0.000000
21391.329396	-0.097403	0.555677	0.087679	79.167168	40.099091	92.235252	0.129850	0.000000	4.383945	0.000000	0.000000	0.000000	-0.010010	0.041236	-0.033622	0.000000	0.000000	3.000000	54.000000	0.000000
21391.332729	-0.097403	0.555677	0.087679	79.167168	40.099091	92.235252	0.129850	0.000000	4.383945	0.000000	0.000000	0.000000	-0.010010	0.041236	-0.033622	0.000000	0.000000	3.000000	54.000000	0.000000
21391.336062	-0.097486	0.555875	0.087547	79.167168	40.099091	92.235252	0.129850	0.000000	4.383945	0.000000	0.000000	0.000000	-0.024947	0.059346	-0.039592	0.000000	0.000000	3.000000	54.000000	0.000000
21391.339396	-0.097486	0.555875	0.087547	79.159157	40.037926	92.184052	0.129850	0.000000	4.383945	0.000000	0.000000	0.000000	-0.024947	0.059346	-0.039592	0.000000	0.000000	3.000000	54.000000	0.000000
21391.342729	-0.097486	0.555875	0.087547	79.159157	40.037926	92.184052	0.129850	0.000000	4.383945	0.000000	0.000000	0.000000	-0.024947	0.059346	-0.039592	0.000000	0.000000	3.000000	54.000000	0.000000
21391.346062	-0.097486	0.555875	0.087547	79.159157	40.037926	92.184052	0.129850	0.000000	4.383945	0.000000	0.000000	0.000000	-0.024947	0.059346	-0.039592	0.000000	0.000000	3.000000	54.000000	0.000000
21391.349396	-0.097620	0.556263	0.087249	79.147118	39.951817	92.107452	0.125692	0.000000	4.377346	0.000000	0.000000	0.000000	-0.040029	0.116562	-0.089329	0.000000	0.000000	3.000000	54.000000	0.000000
21391.352729	-0.097620	0.556263	0.087249	79.147118	39.951817	92.107452	0.125692	0.000000	4.377346	0.000000	0.000000	0.000000	0.000001	-0.000007	0.000000	0.000000	0.000000	3.000000	54.000000	0.000000
21391.356062	-0.097620	0.556263	0.087249	79.147118	39.951817	92.107452	0.125692	0.000000	4.377346	0.000000	0.000000	0.000000	0.000001	-0.000007	0.000000	0.000000	0.000000	3.000000	54.000000	0.000000
21391.359396	-0.097620	0.556263	0.087249	79.137077	39.881050	92.043709	0.119021	0.000000	4.362458	0.000000	0.000000	0.000000	0.000001	-0.000007	0.000000	0.000000	0.000000	3.000000	54.000000	0.000000
21391.362729	-0.097620	0.556263	0.087249	79.137077	39.881050	92.043709	0.119021	0.000000	4.362458	0.000000	0.000000	0.000000	0.000001	-0.000007	0.000000	0.000000	0.000000	3.000000	54.000000	0.000000
21391.366062	-0.097669	0.556484	0.087078	79.137077	39.881050	92.043709	0.119021	0.000000	4.362458	0.000000	0.000000	0.000000	-0.014796	0.066241	-0.051336	0.000000	0.000000	3.000000	54.000000	0.000000
21391.369396	-0.097669	0.556484	0.087078	79.125038	39.800713	91.967422	0.119021	0.000000	4.362458	0.000000	0.000000	0.000000	-0.014796	0.066241	-0.051336	0.000000	0.000000	3.000000	54.000000	0.000000
21391.372729	-0.097669	0.556484	0.087078	79.125038	39.800713	91.967422	0.119021	0.000000	4.362458	0.000000	0.000000	0.000000	-0.014796	0.066241	-0.051336	0.000000	0.000000	3.000000	54.000000	0.000000
21391.376062	-0.097669	0.556484	0.087078	79.125038	39.800713	91.967422	0.119021	0.000000	4.362458	0.000000	0.000000	0.000000	-0.014796	0.066241	-0.051336	0.000000	0.000000	3.000000	54.000000	0.000000
21391.379396	-0.097722	0.556963	0.086778	79.112938	39.720486	91.891281	0.116555	0.000000	4.353902	0.000000	0.000000	0.000000	-0.015811	0.143563	-0.090134	0.000000	0.000000	3.000000	54.000000	0.000000
21391.382729	-0.097722	0.556963	0.086778	79.112938	39.720486	91.891281	0.116555	0.000000	4.353902	0.000000	0.000000	0.000000	-0.015811	0.143563	-0.090134	0.000000	0.000000	3.000000	54.000000	0.000000
21391.386062	-0.097722	0.556963	0.086778	79.112938	39.720486	91.891281	0.116555	0.000000	4.353902	0.000000	0.000000	0.000000	-0.015811	0.143563	-0.090134	0.000000	0.000000	3.000000	54.000000	0.000000
21391.389396	-0.097722	0.556963	0.086778	79.100845	39.643150	91.815292	0.113919	0.000000	4.338880	0.000000	0.000000	0.000000	-0.015811	0.143563	-0.090134	0.000000	0.000000	3.000000	54.000000	0.000000
21391.392729	-0.097718	0.557213	0.086610	79.100845	39.643150	91.815292	0.113919	0.000000	4.338880	0.000000	0.000000	0.000000	0.001035	0.075195	-0.050261	0.000000	0.000000	3.000000	54.000000	0.000000
21391.396062	-0.097718	0.557213	0.086610	79.100845	39.643150	91.815292	0.113919	0.000000	4.338880	0.000000	0.000000	0.000000	0.001035	0.075195	-0.050261	0.000000	0.000000	3.000000	54.000000	0.000000
21391.399396	-0.097718	0.557213	0.086610	79.090729	39.581097	91.752098	0.113919	0.000000	4.338880	0.000000	0.000000	0.000000	0.001035	0.075195	-0.050261	0.000000	0.000000	3.000000	54.000000	0.000000
21391.402729	-0.097718	0.557213	0.086610	79.090729	39.581097	91.752098	0.113919	0.000000	4.338880	0.000000	0.000000	0.000000	0.001035	0.075195	-0.050261	0.000000	0.000000	3.000000	54.000000	0.000000
21391.406062	-0.097694	0.557422	0.086474	79.090729	39.581097	91.752098	0.113919	0.000000	4.338880	0.000000	0.000000	0.000000	0.007325	0.062626	-0.040753	0.000000	0.000000	3.000000	54.000000	0.000000
21391.409396	-0.097694	0.557422	0.086474	79.082649	39.531551	91.701637	0.114092	0.000000	4.330503	0.000000	0.000000	0.000000	0.007325	0.062626	-0.040753	0.000000	0.000000	3.000000	54.000000	0.000000
21391.412729	-0.097694	0.557422	0.086474	79.082649	39.531551	91.701637	0.114092	0.000000	4.330503	0.000000	0.000000	0.000000	0.007325	0.062626	-0.040753	0.000000	0.000000	3.000000	54.000000	0.000000
21391.416062	-0.097694	0.557422	0.086474	79.082649	39.531551	91.701637	0.114092	0.000000	4.330503	0.000000	0.000000	0.000000	0.007325	0.062626	-0.040753	0.000000	0.000000	3.000000	54.000000	0.000000
21391.419396	-0.097624	0.557818	0.086088	79.078575	39.506775	91.676414	0.115313	0.000000	4.323710	0.000000	0.000000	0.000000	0.020835	0.118822	-0.115955	0.000000	0.000000	3.000000	54.000000	0.000000
21391.422729	-0.097624	0.557818	0.086088	79.078575	39.506775	91.676414	0.115313	0.000000	4.323710	0.000000	0.000000	0.000000	0.020835	0.118822	-0.115955	0.000000	0.000000	3.000000	54.000000	0.000000
21391.426062	-0.097624	0.557818	0.086088	79.078575	39.506775	91.676414	0.115313	0.000000	4.323710	0.000000	0.000000	0.000000	0.020835	0.118822	-0.115955	0.000000	0.000000	3.000000	54.000000	0.000000
21391.429396	-0.097624	0.557818	0.086088	79.076553	39.497135	91.663826	0.118785	0.000000	4.304384	0.000000	0.000000	0.000000	0.020835	0.118822	-0.115955	0.000000	0.000000	3.000000	54.000000	0.000000
21391.432729	-0.097555	0.557945	0.085852	79.076553	39.497135	91.663826	0.118785	0.000000	4.304384	0.000000	0.000000	0.000000	0.020662	0.038068	-0.070568	0.000000	0.000000	3.000000	54.000000	0.000000
21391.436062	-0.097555	0.557945	0.085852	79.076553	39.497135	91.663826	0.118785	0.000000	4.304384	0.000000	0.000000	0.000000	0.020662	0.038068	-0.070568	0.000000	0.000000	3.000000	54.000000	0.000000
21391.439396	-0.097555	0.557945	0.085852	79.076553	39.502575	91.663803	0.122229	0.000000	4.292623	0.000000	0.000000	0.000000	0.020662	0.038068	-0.070568	0.000000	0.000000	3.000000	54.000000	0.000000
21391.442729	-0.097555	0.557945	0.085852	79.076553	39.502575	91.663803	0.122229	0.000000	4.292623	0.000000	0.000000	0.000000	0.020662	0.038068	-0.070568	0.000000	0.000000	3.000000	54.000000	0.000000
21391.446062	-0.097465	0.558060	0.085644	79.076553	39.502575	91.663803	0.122229	0.000000	4.292623	0.000000	0.000000	0.000000	0.027217	0.034569	-0.062658	0.000000	0.000000	3.000000	54.000000	0.000000
[truncated: 3,452 more rows]
