# Supplementary material for: Haptic Guidance Needs to Be Intuitive Not Just Informative to Improve Human Motor Accuracy
Source: PLoS One. 2016 Mar 16;11(3):e0150912. doi: 10.1371/journal.pone.0150912 (PMC4794196; doi:10.1371/journal.pone.0150912)
Supplement: S2 Data — (ZIP) [file pone.0150912.s002.zip › Subject2/exp2_0055.txt]

Time	PosX	PosY	PosZ	RotX	RotY	RotZ	ForceX	ForceY	ForceZ	MomentX	MomentY	MomentZ	VelocityX	VelocityY	VelocityZ	CalibratedWeight	ButtonDown	Condition	Trial	Visual
21407.086062	-0.000657	0.536507	0.254494	82.399864	-138.063995	-83.873909	0.000000	0.000000	0.000000	0.000000	0.000000	0.000000	-0.020287	-0.009603	0.019804	0.000000	1.000000	3.000000	55.000000	0.000000
21407.089396	-0.000996	0.536459	0.255123	82.422104	-137.953629	-83.742111	-1.838976	0.000000	4.649534	0.000000	0.000000	0.000000	-0.101615	-0.014393	0.188896	0.000000	1.000000	3.000000	55.000000	0.000000
21407.092729	-0.000996	0.536459	0.255123	82.422104	-137.953629	-83.742111	-1.838976	0.000000	4.649534	0.000000	0.000000	0.000000	-0.101615	-0.014393	0.188896	0.000000	1.000000	3.000000	55.000000	0.000000
21407.096062	-0.000996	0.536459	0.255123	82.422104	-137.953629	-83.742111	-1.838976	0.000000	4.649534	0.000000	0.000000	0.000000	-0.101615	-0.014393	0.188896	0.000000	1.000000	3.000000	55.000000	0.000000
21407.099396	-0.001605	0.536627	0.255572	82.472534	-137.649567	-83.394432	-1.840389	0.000000	4.648975	0.000000	0.000000	0.000000	-0.182897	0.050484	0.134433	0.000000	1.000000	3.000000	55.000000	0.000000
21407.102729	-0.001605	0.536627	0.255572	82.472534	-137.649567	-83.394432	-1.840389	0.000000	4.648975	0.000000	0.000000	0.000000	-0.182897	0.050484	0.134433	0.000000	1.000000	3.000000	55.000000	0.000000
21407.106062	-0.001605	0.536627	0.255572	82.472534	-137.649567	-83.394432	-1.840389	0.000000	4.648975	0.000000	0.000000	0.000000	-0.182897	0.050484	0.134433	0.000000	1.000000	3.000000	55.000000	0.000000
21407.109396	-0.001605	0.536627	0.255572	82.532738	-137.320099	-83.010292	-1.847181	0.000000	4.646281	0.000000	0.000000	0.000000	-0.182897	0.050484	0.134433	0.000000	1.000000	3.000000	55.000000	0.000000
21407.112729	-0.002014	0.536674	0.256344	82.532738	-137.320099	-83.010292	-1.847181	0.000000	4.646281	0.000000	0.000000	0.000000	-0.122460	0.014030	0.231790	0.000000	1.000000	3.000000	55.000000	0.000000
21407.116062	-0.002014	0.536674	0.256344	82.532738	-137.320099	-83.010292	-1.847181	0.000000	4.646281	0.000000	0.000000	0.000000	-0.122460	0.014030	0.231790	0.000000	1.000000	3.000000	55.000000	0.000000
21407.119396	-0.002492	0.536662	0.257479	82.635078	-137.125137	-82.749451	-1.847181	0.000000	4.646281	0.000000	0.000000	0.000000	-0.143449	-0.003559	0.340359	0.000000	1.000000	3.000000	55.000000	0.000000
21407.122729	-0.002492	0.536662	0.257479	82.635078	-137.125137	-82.749451	-1.847181	0.000000	4.646281	0.000000	0.000000	0.000000	-0.143449	-0.003559	0.340359	0.000000	1.000000	3.000000	55.000000	0.000000
21407.126062	-0.002492	0.536662	0.257479	82.635078	-137.125137	-82.749451	-1.847181	0.000000	4.646281	0.000000	0.000000	0.000000	-0.143449	-0.003559	0.340359	0.000000	1.000000	3.000000	55.000000	0.000000
21407.129396	-0.003482	0.536805	0.258761	82.846481	-137.684570	-83.133041	-1.849177	0.000000	4.645486	0.000000	0.000000	0.000000	-0.297027	0.042901	0.384636	0.000000	1.000000	3.000000	55.000000	0.000000
21407.132729	-0.003482	0.536805	0.258761	82.846481	-137.684570	-83.133041	-1.849177	0.000000	4.645486	0.000000	0.000000	0.000000	-0.297027	0.042901	0.384636	0.000000	1.000000	3.000000	55.000000	0.000000
21407.136062	-0.003482	0.536805	0.258761	82.846481	-137.684570	-83.133041	-1.849177	0.000000	4.645486	0.000000	0.000000	0.000000	-0.297027	0.042901	0.384636	0.000000	1.000000	3.000000	55.000000	0.000000
21407.139396	-0.004373	0.536965	0.260021	83.115791	-139.236526	-84.433830	-1.856605	0.000000	4.642523	0.000000	0.000000	0.000000	-0.267406	0.048142	0.378037	0.000000	1.000000	3.000000	55.000000	0.000000
21407.142729	-0.004373	0.536965	0.260021	83.115791	-139.236526	-84.433830	-1.856605	0.000000	4.642523	0.000000	0.000000	0.000000	-0.267406	0.048142	0.378037	0.000000	1.000000	3.000000	55.000000	0.000000
21407.146062	-0.004373	0.536965	0.260021	83.115791	-139.236526	-84.433830	-1.856605	0.000000	4.642523	0.000000	0.000000	0.000000	-0.267406	0.048142	0.378037	0.000000	1.000000	3.000000	55.000000	0.000000
21407.149396	-0.005335	0.537133	0.261167	83.253754	-142.951950	-87.822594	-1.862563	0.000000	4.640135	0.000000	0.000000	0.000000	-0.288554	0.050396	0.343879	0.000000	1.000000	3.000000	55.000000	0.000000
21407.152729	-0.005335	0.537133	0.261167	83.253754	-142.951950	-87.822594	-1.862563	0.000000	4.640135	0.000000	0.000000	0.000000	-0.288554	0.050396	0.343879	0.000000	1.000000	3.000000	55.000000	0.000000
21407.156062	-0.005335	0.537133	0.261167	83.253754	-142.951950	-87.822594	-1.862563	0.000000	4.640135	0.000000	0.000000	0.000000	-0.288554	0.050396	0.343879	0.000000	1.000000	3.000000	55.000000	0.000000
21407.159396	-0.006812	0.537294	0.262244	83.121033	-148.873856	-93.337196	-1.870233	0.000000	4.637049	0.000000	0.000000	0.000000	-0.442986	0.048291	0.322954	0.000000	1.000000	3.000000	55.000000	0.000000
21407.162729	-0.006812	0.537294	0.262244	83.121033	-148.873856	-93.337196	-1.870233	0.000000	4.637049	0.000000	0.000000	0.000000	-0.442986	0.048291	0.322954	0.000000	1.000000	3.000000	55.000000	0.000000
21407.166062	-0.006812	0.537294	0.262244	83.121033	-148.873856	-93.337196	-1.870233	0.000000	4.637049	0.000000	0.000000	0.000000	-0.442986	0.048291	0.322954	0.000000	1.000000	3.000000	55.000000	0.000000
21407.169396	-0.008326	0.537448	0.263253	82.849693	-155.026718	-99.068001	-1.886054	0.000000	4.630637	0.000000	0.000000	0.000000	-0.454352	0.046191	0.302937	0.000000	1.000000	3.000000	55.000000	0.000000
21407.172729	-0.008326	0.537448	0.263253	82.849693	-155.026718	-99.068001	-1.886054	0.000000	4.630637	0.000000	0.000000	0.000000	-0.454352	0.046191	0.302937	0.000000	1.000000	3.000000	55.000000	0.000000
21407.176062	-0.008326	0.537448	0.263253	82.849693	-155.026718	-99.068001	-1.886054	0.000000	4.630637	0.000000	0.000000	0.000000	-0.454352	0.046191	0.302937	0.000000	1.000000	3.000000	55.000000	0.000000
21407.179396	-0.009775	0.537552	0.264172	82.528008	-160.569717	-104.208794	-1.902662	0.000000	4.623838	0.000000	0.000000	0.000000	-0.434718	0.031315	0.275656	0.000000	1.000000	3.000000	55.000000	0.000000
21407.182729	-0.009775	0.537552	0.264172	82.528008	-160.569717	-104.208794	-1.902662	0.000000	4.623838	0.000000	0.000000	0.000000	-0.434718	0.031315	0.275656	0.000000	1.000000	3.000000	55.000000	0.000000
21407.186062	-0.009775	0.537552	0.264172	82.528008	-160.569717	-104.208794	-1.902662	0.000000	4.623838	0.000000	0.000000	0.000000	-0.434718	0.031315	0.275656	0.000000	1.000000	3.000000	55.000000	0.000000
21407.189396	-0.011502	0.537578	0.265091	82.190582	-165.429428	-108.663582	-1.918658	0.000000	4.617223	0.000000	0.000000	0.000000	-0.518146	0.007567	0.275497	0.000000	1.000000	3.000000	55.000000	0.000000
21407.192729	-0.011502	0.537578	0.265091	82.190582	-165.429428	-108.663582	-1.918658	0.000000	4.617223	0.000000	0.000000	0.000000	-0.518146	0.007567	0.275497	0.000000	1.000000	3.000000	55.000000	0.000000
21407.196062	-0.011502	0.537578	0.265091	82.190582	-165.429428	-108.663582	-1.918658	0.000000	4.617223	0.000000	0.000000	0.000000	-0.518146	0.007567	0.275497	0.000000	1.000000	3.000000	55.000000	0.000000
21407.199396	-0.013234	0.537621	0.265986	81.828453	-169.438446	-112.301987	-1.938589	0.000000	4.608891	0.000000	0.000000	0.000000	-0.519365	0.012857	0.268467	0.000000	1.000000	3.000000	55.000000	0.000000
21407.202729	-0.013234	0.537621	0.265986	81.828453	-169.438446	-112.301987	-1.938589	0.000000	4.608891	0.000000	0.000000	0.000000	-0.519365	0.012857	0.268467	0.000000	1.000000	3.000000	55.000000	0.000000
21407.206062	-0.013234	0.537621	0.265986	81.828453	-169.438446	-112.301987	-1.938589	0.000000	4.608891	0.000000	0.000000	0.000000	-0.519365	0.012857	0.268467	0.000000	1.000000	3.000000	55.000000	0.000000
21407.209396	-0.014898	0.537589	0.266747	81.462822	-172.627075	-115.172386	-1.958482	0.000000	4.600473	0.000000	0.000000	0.000000	-0.499231	-0.009558	0.228539	0.000000	1.000000	3.000000	55.000000	0.000000
21407.212729	-0.014898	0.537589	0.266747	81.462822	-172.627075	-115.172386	-1.958482	0.000000	4.600473	0.000000	0.000000	0.000000	-0.499231	-0.009558	0.228539	0.000000	1.000000	3.000000	55.000000	0.000000
21407.216062	-0.014898	0.537589	0.266747	81.462822	-172.627075	-115.172386	-1.958482	0.000000	4.600473	0.000000	0.000000	0.000000	-0.499231	-0.009558	0.228539	0.000000	1.000000	3.000000	55.000000	0.000000
21407.219396	-0.016563	0.537507	0.267418	81.114670	-175.181793	-117.467300	-1.977990	0.000000	4.592119	0.000000	0.000000	0.000000	-0.499697	-0.024546	0.201322	0.000000	1.000000	3.000000	55.000000	0.000000
21407.222729	-0.016563	0.537507	0.267418	81.114670	-175.181793	-117.467300	-1.977990	0.000000	4.592119	0.000000	0.000000	0.000000	-0.499697	-0.024546	0.201322	0.000000	1.000000	3.000000	55.000000	0.000000
21407.226062	-0.016563	0.537507	0.267418	81.114670	-175.181793	-117.467300	-1.977990	0.000000	4.592119	0.000000	0.000000	0.000000	-0.499697	-0.024546	0.201322	0.000000	1.000000	3.000000	55.000000	0.000000
21407.229396	-0.018162	0.537458	0.268022	80.797539	-177.249832	-119.492508	-1.997874	0.000000	4.583503	0.000000	0.000000	0.000000	-0.479489	-0.014771	0.181095	0.000000	1.000000	3.000000	55.000000	0.000000
21407.232729	-0.018162	0.537458	0.268022	80.797539	-177.249832	-119.492508	-1.997874	0.000000	4.583503	0.000000	0.000000	0.000000	-0.479489	-0.014771	0.181095	0.000000	1.000000	3.000000	55.000000	0.000000
21407.236062	-0.018162	0.537458	0.268022	80.797539	-177.249832	-119.492508	-1.997874	0.000000	4.583503	0.000000	0.000000	0.000000	-0.479489	-0.014771	0.181095	0.000000	1.000000	3.000000	55.000000	0.000000
21407.239396	-0.019692	0.537420	0.268546	80.512558	-178.901642	-121.327538	-2.017008	0.000000	4.575115	0.000000	0.000000	0.000000	-0.458998	-0.011391	0.157261	0.000000	1.000000	3.000000	55.000000	0.000000
21407.242729	-0.019692	0.537420	0.268546	80.512558	-178.901642	-121.327538	-2.017008	0.000000	4.575115	0.000000	0.000000	0.000000	-0.458998	-0.011391	0.157261	0.000000	1.000000	3.000000	55.000000	0.000000
21407.246062	-0.019692	0.537420	0.268546	80.512558	-178.901642	-121.327538	-2.017008	0.000000	4.575115	0.000000	0.000000	0.000000	-0.458998	-0.011391	0.157261	0.000000	1.000000	3.000000	55.000000	0.000000
21407.249396	-0.021187	0.537332	0.268982	80.288254	179.888901	-122.810440	-2.035487	0.000000	4.566924	0.000000	0.000000	0.000000	-0.448585	-0.026331	0.130851	0.000000	0.000000	3.000000	55.000000	0.000000
21407.252729	-0.021187	0.537332	0.268982	80.288254	179.888901	-122.810440	-2.035487	0.000000	4.566924	0.000000	0.000000	0.000000	-0.448585	-0.026331	0.130851	0.000000	0.000000	3.000000	55.000000	0.000000
21407.256062	-0.021187	0.537332	0.268982	80.288254	179.888901	-122.810440	-2.035487	0.000000	4.566924	0.000000	0.000000	0.000000	-0.448585	-0.026331	0.130851	0.000000	0.000000	3.000000	55.000000	0.000000
21407.259396	-0.022543	0.537274	0.269326	80.134247	179.062653	-123.846962	-2.053864	0.000000	4.558689	0.000000	0.000000	0.000000	-0.406876	-0.017441	0.102936	0.000000	0.000000	3.000000	55.000000	0.000000
21407.262729	-0.022543	0.537274	0.269326	80.134247	179.062653	-123.846962	-2.053864	0.000000	4.558689	0.000000	0.000000	0.000000	-0.406876	-0.017441	0.102936	0.000000	0.000000	3.000000	55.000000	0.000000
21407.266062	-0.022543	0.537274	0.269326	80.134247	179.062653	-123.846962	-2.053864	0.000000	4.558689	0.000000	0.000000	0.000000	-0.406876	-0.017441	0.102936	0.000000	0.000000	3.000000	55.000000	0.000000
21407.269396	-0.023831	0.537273	0.269647	80.106598	178.720398	-124.228920	-2.070729	0.000000	4.551053	0.000000	0.000000	0.000000	-0.386362	-0.000117	0.096316	0.000000	0.000000	3.000000	55.000000	0.000000
21407.272729	-0.023831	0.537273	0.269647	80.106598	178.720398	-124.228920	-2.070729	0.000000	4.551053	0.000000	0.000000	0.000000	-0.386362	-0.000117	0.096316	0.000000	0.000000	3.000000	55.000000	0.000000
21407.276062	-0.023831	0.537273	0.269647	80.106598	178.720398	-124.228920	-2.070729	0.000000	4.551053	0.000000	0.000000	0.000000	-0.386362	-0.000117	0.096316	0.000000	0.000000	3.000000	55.000000	0.000000
21407.279396	-0.025119	0.537248	0.269923	80.183372	178.662247	-124.388924	-2.086656	0.000000	4.543772	0.000000	0.000000	0.000000	-0.386278	-0.007536	0.082798	0.000000	0.000000	3.000000	55.000000	0.000000
21407.282729	-0.025119	0.537248	0.269923	80.183372	178.662247	-124.388924	-2.086656	0.000000	4.543772	0.000000	0.000000	0.000000	-0.386278	-0.007536	0.082798	0.000000	0.000000	3.000000	55.000000	0.000000
21407.286062	-0.025119	0.537248	0.269923	80.183372	178.662247	-124.388924	-2.086656	0.000000	4.543772	0.000000	0.000000	0.000000	-0.386278	-0.007536	0.082798	0.000000	0.000000	3.000000	55.000000	0.000000
21407.289396	-0.026234	0.537241	0.270185	80.315742	178.580597	-124.731903	-2.102755	0.000000	4.536345	0.000000	0.000000	0.000000	-0.334610	-0.002132	0.078807	0.000000	0.000000	3.000000	55.000000	0.000000
21407.292729	-0.026234	0.537241	0.270185	80.315742	178.580597	-124.731903	-2.102755	0.000000	4.536345	0.000000	0.000000	0.000000	-0.334610	-0.002132	0.078807	0.000000	0.000000	3.000000	55.000000	0.000000
21407.296062	-0.026234	0.537241	0.270185	80.315742	178.580597	-124.731903	-2.102755	0.000000	4.536345	0.000000	0.000000	0.000000	-0.334610	-0.002132	0.078807	0.000000	0.000000	3.000000	55.000000	0.000000
21407.299396	-0.027280	0.537231	0.270419	80.479752	178.509277	-124.992966	-2.116458	0.000000	4.529968	0.000000	0.000000	0.000000	-0.313806	-0.003098	0.070105	0.000000	0.000000	3.000000	55.000000	0.000000
21407.302729	-0.027280	0.537231	0.270419	80.479752	178.509277	-124.992966	-2.116458	0.000000	4.529968	0.000000	0.000000	0.000000	-0.313806	-0.003098	0.070105	0.000000	0.000000	3.000000	55.000000	0.000000
21407.306062	-0.027280	0.537231	0.270419	80.479752	178.509277	-124.992966	-2.116458	0.000000	4.529968	0.000000	0.000000	0.000000	-0.313806	-0.003098	0.070105	0.000000	0.000000	3.000000	55.000000	0.000000
21407.309396	-0.028464	0.537177	0.270620	80.663780	178.431488	-125.108765	-2.129314	0.000000	4.523939	0.000000	0.000000	0.000000	-0.355183	-0.016045	0.060389	0.000000	0.000000	3.000000	55.000000	0.000000
21407.312729	-0.028464	0.537177	0.270620	80.663780	178.431488	-125.108765	-2.129314	0.000000	4.523939	0.000000	0.000000	0.000000	-0.355183	-0.016045	0.060389	0.000000	0.000000	3.000000	55.000000	0.000000
21407.316062	-0.028464	0.537177	0.270620	80.663780	178.431488	-125.108765	-2.129314	0.000000	4.523939	0.000000	0.000000	0.000000	-0.355183	-0.016045	0.060389	0.000000	0.000000	3.000000	55.000000	0.000000
21407.319396	-0.029543	0.537139	0.270777	80.857803	178.357529	-125.135735	-2.144185	0.000000	4.516910	0.000000	0.000000	0.000000	-0.323727	-0.011559	0.047025	0.000000	0.000000	3.000000	55.000000	0.000000
21407.322729	-0.029543	0.537139	0.270777	80.857803	178.357529	-125.135735	-2.144185	0.000000	4.516910	0.000000	0.000000	0.000000	-0.323727	-0.011559	0.047025	0.000000	0.000000	3.000000	55.000000	0.000000
21407.326062	-0.029543	0.537139	0.270777	80.857803	178.357529	-125.135735	-2.144185	0.000000	4.516910	0.000000	0.000000	0.000000	-0.323727	-0.011559	0.047025	0.000000	0.000000	3.000000	55.000000	0.000000
21407.329396	-0.030620	0.537072	0.270860	81.044693	178.302826	-125.317444	-2.157833	0.000000	4.510406	0.000000	0.000000	0.000000	-0.322975	-0.019985	0.024927	0.000000	0.000000	3.000000	55.000000	0.000000
21407.332729	-0.030620	0.537072	0.270860	81.044693	178.302826	-125.317444	-2.157833	0.000000	4.510406	0.000000	0.000000	0.000000	-0.322975	-0.019985	0.024927	0.000000	0.000000	3.000000	55.000000	0.000000
21407.336062	-0.030620	0.537072	0.270860	81.044693	178.302826	-125.317444	-2.157833	0.000000	4.510406	0.000000	0.000000	0.000000	-0.322975	-0.019985	0.024927	0.000000	0.000000	3.000000	55.000000	0.000000
21407.339396	-0.031661	0.537002	0.270913	81.256233	178.248474	-125.719467	-2.171851	0.000000	4.503673	0.000000	0.000000	0.000000	-0.312310	-0.020959	0.015995	0.000000	0.000000	3.000000	55.000000	0.000000
21407.342729	-0.031661	0.537002	0.270913	81.256233	178.248474	-125.719467	-2.171851	0.000000	4.503673	0.000000	0.000000	0.000000	-0.312310	-0.020959	0.015995	0.000000	0.000000	3.000000	55.000000	0.000000
21407.346062	-0.031661	0.537002	0.270913	81.256233	178.248474	-125.719467	-2.171851	0.000000	4.503673	0.000000	0.000000	0.000000	-0.312310	-0.020959	0.015995	0.000000	0.000000	3.000000	55.000000	0.000000
21407.349396	-0.032631	0.536908	0.270926	81.493912	178.246658	-126.093529	-2.185515	0.000000	4.497057	0.000000	0.000000	0.000000	-0.291066	-0.028401	0.003790	0.000000	0.000000	3.000000	55.000000	0.000000
21407.352729	-0.032631	0.536908	0.270926	81.493912	178.246658	-126.093529	-2.185515	0.000000	4.497057	0.000000	0.000000	0.000000	-0.291066	-0.028401	0.003790	0.000000	0.000000	3.000000	55.000000	0.000000
21407.356062	-0.032631	0.536908	0.270926	81.493912	178.246658	-126.093529	-2.185515	0.000000	4.497057	0.000000	0.000000	0.000000	-0.291066	-0.028401	0.003790	0.000000	0.000000	3.000000	55.000000	0.000000
21407.359396	-0.033566	0.536853	0.270935	81.785324	178.382721	-126.202530	-2.198433	0.000000	4.490756	0.000000	0.000000	0.000000	-0.280664	-0.016467	0.002572	0.000000	0.000000	3.000000	55.000000	0.000000
21407.362729	-0.033566	0.536853	0.270935	81.785324	178.382721	-126.202530	-2.198433	0.000000	4.490756	0.000000	0.000000	0.000000	-0.280664	-0.016467	0.002572	0.000000	0.000000	3.000000	55.000000	0.000000
21407.366062	-0.033566	0.536853	0.270935	81.785324	178.382721	-126.202530	-2.198433	0.000000	4.490756	0.000000	0.000000	0.000000	-0.280664	-0.016467	0.002572	0.000000	0.000000	3.000000	55.000000	0.000000
21407.369396	-0.033566	0.536853	0.270935	82.112206	178.772141	-125.962242	-2.210860	0.000000	4.484652	0.000000	0.000000	0.000000	-0.280664	-0.016467	0.002572	0.000000	0.000000	3.000000	55.000000	0.000000
21407.372729	-0.034466	0.536795	0.270914	82.112206	178.772141	-125.962242	-2.210860	0.000000	4.484652	0.000000	0.000000	0.000000	-0.269896	-0.017430	-0.006201	0.000000	0.000000	3.000000	55.000000	0.000000
21407.376062	-0.034466	0.536795	0.270914	82.112206	178.772141	-125.962242	-2.210860	0.000000	4.484652	0.000000	0.000000	0.000000	-0.269896	-0.017430	-0.006201	0.000000	0.000000	3.000000	55.000000	0.000000
21407.379396	-0.035261	0.536733	0.270868	82.462379	179.389191	-125.431808	-2.210860	0.000000	4.484652	0.000000	0.000000	0.000000	-0.238359	-0.018398	-0.013903	0.000000	0.000000	3.000000	55.000000	0.000000
21407.382729	-0.035261	0.536733	0.270868	82.462379	179.389191	-125.431808	-2.210860	0.000000	4.484652	0.000000	0.000000	0.000000	-0.238359	-0.018398	-0.013903	0.000000	0.000000	3.000000	55.000000	0.000000
21407.386062	-0.035261	0.536733	0.270868	82.462379	179.389191	-125.431808	-2.210860	0.000000	4.484652	0.000000	0.000000	0.000000	-0.238359	-0.018398	-0.013903	0.000000	0.000000	3.000000	55.000000	0.000000
21407.389396	-0.036017	0.536684	0.270746	82.811813	-179.857712	-124.687798	-2.233779	0.000000	4.473280	0.000000	0.000000	0.000000	-0.226841	-0.014866	-0.036539	0.000000	0.000000	3.000000	55.000000	0.000000
21407.392729	-0.036017	0.536684	0.270746	82.811813	-179.857712	-124.687798	-2.233779	0.000000	4.473280	0.000000	0.000000	0.000000	-0.226841	-0.014866	-0.036539	0.000000	0.000000	3.000000	55.000000	0.000000
21407.396062	-0.036017	0.536684	0.270746	82.811813	-179.857712	-124.687798	-2.233779	0.000000	4.473280	0.000000	0.000000	0.000000	-0.226841	-0.014866	-0.036539	0.000000	0.000000	3.000000	55.000000	0.000000
21407.399396	-0.036771	0.536591	0.270598	83.139305	-178.998947	-123.835442	-2.244563	0.000000	4.467878	0.000000	0.000000	0.000000	-0.226392	-0.027765	-0.044374	0.000000	0.000000	3.000000	55.000000	0.000000
21407.402729	-0.036771	0.536591	0.270598	83.139305	-178.998947	-123.835442	-2.244563	0.000000	4.467878	0.000000	0.000000	0.000000	-0.226392	-0.027765	-0.044374	0.000000	0.000000	3.000000	55.000000	0.000000
21407.406062	-0.036771	0.536591	0.270598	83.139305	-178.998947	-123.835442	-2.244563	0.000000	4.467878	0.000000	0.000000	0.000000	-0.226392	-0.027765	-0.044374	0.000000	0.000000	3.000000	55.000000	0.000000
21407.409396	-0.036771	0.536591	0.270598	83.439476	-178.050278	-122.897484	-2.255472	0.000000	4.462381	0.000000	0.000000	0.000000	-0.226392	-0.027765	-0.044374	0.000000	0.000000	3.000000	55.000000	0.000000
21407.412729	-0.037421	0.536477	0.270442	83.439476	-178.050278	-122.897484	-2.255472	0.000000	4.462381	0.000000	0.000000	0.000000	-0.195029	-0.034218	-0.046831	0.000000	0.000000	3.000000	55.000000	0.000000
21407.416062	-0.037421	0.536477	0.270442	83.439476	-178.050278	-122.897484	-2.255472	0.000000	4.462381	0.000000	0.000000	0.000000	-0.195029	-0.034218	-0.046831	0.000000	0.000000	3.000000	55.000000	0.000000
21407.419396	-0.038002	0.536363	0.270289	83.696739	-177.174683	-122.025635	-2.255472	0.000000	4.462381	0.000000	0.000000	0.000000	-0.174232	-0.034215	-0.045931	0.000000	0.000000	3.000000	55.000000	0.000000
21407.422729	-0.038002	0.536363	0.270289	83.696739	-177.174683	-122.025635	-2.255472	0.000000	4.462381	0.000000	0.000000	0.000000	-0.174232	-0.034215	-0.045931	0.000000	0.000000	3.000000	55.000000	0.000000
21407.426062	-0.038002	0.536363	0.270289	83.696739	-177.174683	-122.025635	-2.255472	0.000000	4.462381	0.000000	0.000000	0.000000	-0.174232	-0.034215	-0.045931	0.000000	0.000000	3.000000	55.000000	0.000000
21407.429396	-0.038479	0.536209	0.270145	83.909729	-176.644241	-121.492088	-2.273656	0.000000	4.453143	0.000000	0.000000	0.000000	-0.143159	-0.046151	-0.043152	0.000000	0.000000	3.000000	55.000000	0.000000
21407.432729	-0.038479	0.536209	0.270145	83.909729	-176.644241	-121.492088	-2.273656	0.000000	4.453143	0.000000	0.000000	0.000000	-0.143159	-0.046151	-0.043152	0.000000	0.000000	3.000000	55.000000	0.000000
21407.436062	-0.038479	0.536209	0.270145	83.909729	-176.644241	-121.492088	-2.273656	0.000000	4.453143	0.000000	0.000000	0.000000	-0.143159	-0.046151	-0.043152	0.000000	0.000000	3.000000	55.000000	0.000000
21407.439396	-0.038479	0.536209	0.270145	84.063438	-176.497910	-121.381927	-2.280848	0.000000	4.449464	0.000000	0.000000	0.000000	-0.143159	-0.046151	-0.043152	0.000000	0.000000	3.000000	55.000000	0.000000
21407.442729	-0.038851	0.536052	0.269976	84.063438	-176.497910	-121.381927	-2.280848	0.000000	4.449464	0.000000	0.000000	0.000000	-0.111561	-0.047075	-0.050514	0.000000	0.000000	3.000000	55.000000	0.000000
21407.446062	-0.038851	0.536052	0.269976	84.063438	-176.497910	-121.381927	-2.280848	0.000000	4.449464	0.000000	0.000000	0.000000	-0.111561	-0.047075	-0.050514	0.000000	0.000000	3.000000	55.000000	0.000000
21407.449396	-0.039153	0.535852	0.269786	84.151054	-176.409927	-121.399117	-2.280848	0.000000	4.449464	0.000000	0.000000	0.000000	-0.090393	-0.059979	-0.057100	0.000000	0.000000	3.000000	55.000000	0.000000
21407.452729	-0.039153	0.535852	0.269786	84.151054	-176.409927	-121.399117	-2.280848	0.000000	4.449464	0.000000	0.000000	0.000000	-0.090393	-0.059979	-0.057100	0.000000	0.000000	3.000000	55.000000	0.000000
21407.456062	-0.039153	0.535852	0.269786	84.151054	-176.409927	-121.399117	-2.280848	0.000000	4.449464	0.000000	0.000000	0.000000	-0.090393	-0.059979	-0.057100	0.000000	0.000000	3.000000	55.000000	0.000000
21407.459396	-0.039153	0.535852	0.269786	84.172104	-176.351212	-121.415497	-2.292020	0.000000	4.443720	0.000000	0.000000	0.000000	-0.090393	-0.059979	-0.057100	0.000000	0.000000	3.000000	55.000000	0.000000
21407.462729	-0.039415	0.535664	0.269521	84.172104	-176.351212	-121.415497	-2.292020	0.000000	4.443720	0.000000	0.000000	0.000000	-0.078750	-0.056383	-0.079555	0.000000	0.000000	3.000000	55.000000	0.000000
21407.466062	-0.039415	0.535664	0.269521	84.172104	-176.351212	-121.415497	-2.292020	0.000000	4.443720	0.000000	0.000000	0.000000	-0.078750	-0.056383	-0.079555	0.000000	0.000000	3.000000	55.000000	0.000000
21407.469396	-0.039415	0.535664	0.269521	84.142113	-176.177704	-121.243179	-2.292020	0.000000	4.443720	0.000000	0.000000	0.000000	-0.078750	-0.056383	-0.079555	0.000000	0.000000	3.000000	55.000000	0.000000
21407.472729	-0.039415	0.535664	0.269521	84.142113	-176.177704	-121.243179	-2.292020	0.000000	4.443720	0.000000	0.000000	0.000000	-0.078750	-0.056383	-0.079555	0.000000	0.000000	3.000000	55.000000	0.000000
21407.476062	-0.039641	0.535452	0.269215	84.142113	-176.177704	-121.243179	-2.292020	0.000000	4.443720	0.000000	0.000000	0.000000	-0.067648	-0.063778	-0.091828	0.000000	0.000000	3.000000	55.000000	0.000000
21407.479396	-0.039827	0.535230	0.268821	84.081291	-175.667419	-120.751068	-2.297215	0.000000	4.441037	0.000000	0.000000	0.000000	-0.055773	-0.066609	-0.118165	0.000000	0.000000	3.000000	55.000000	0.000000
21407.482729	-0.039827	0.535230	0.268821	84.081291	-175.667419	-120.751068	-2.297215	0.000000	4.441037	0.000000	0.000000	0.000000	-0.055773	-0.066609	-0.118165	0.000000	0.000000	3.000000	55.000000	0.000000
21407.486062	-0.039827	0.535230	0.268821	84.081291	-175.667419	-120.751068	-2.297215	0.000000	4.441037	0.000000	0.000000	0.000000	-0.055773	-0.066609	-0.118165	0.000000	0.000000	3.000000	55.000000	0.000000
21407.489396	-0.039827	0.535230	0.268821	84.043098	-174.768219	-119.892593	-2.307278	0.000000	4.435816	0.000000	0.000000	0.000000	-0.055773	-0.066609	-0.118165	0.000000	0.000000	3.000000	55.000000	0.000000
21407.492729	-0.039906	0.535002	0.268373	84.043098	-174.768219	-119.892593	-2.307278	0.000000	4.435816	0.000000	0.000000	0.000000	-0.023714	-0.068482	-0.134487	0.000000	0.000000	3.000000	55.000000	0.000000
21407.496062	-0.039906	0.535002	0.268373	84.043098	-174.768219	-119.892593	-2.307278	0.000000	4.435816	0.000000	0.000000	0.000000	-0.023714	-0.068482	-0.134487	0.000000	0.000000	3.000000	55.000000	0.000000
21407.499396	-0.039948	0.534749	0.267883	84.077980	-173.229279	-118.429085	-2.307278	0.000000	4.435816	0.000000	0.000000	0.000000	-0.012634	-0.075802	-0.146898	0.000000	0.000000	3.000000	55.000000	0.000000
21407.502729	-0.039948	0.534749	0.267883	84.077980	-173.229279	-118.429085	-2.307278	0.000000	4.435816	0.000000	0.000000	0.000000	-0.012634	-0.075802	-0.146898	0.000000	0.000000	3.000000	55.000000	0.000000
21407.506062	-0.039948	0.534749	0.267883	84.077980	-173.229279	-118.429085	-2.307278	0.000000	4.435816	0.000000	0.000000	0.000000	-0.012634	-0.075802	-0.146898	0.000000	0.000000	3.000000	55.000000	0.000000
21407.509396	-0.039948	0.534749	0.267883	84.231018	-171.099991	-116.397255	-2.315204	0.000000	4.431684	0.000000	0.000000	0.000000	-0.012634	-0.075802	-0.146898	0.000000	0.000000	3.000000	55.000000	0.000000
21407.512729	-0.039952	0.534490	0.267335	84.231018	-171.099991	-116.397255	-2.315204	0.000000	4.431684	0.000000	0.000000	0.000000	-0.001287	-0.077676	-0.164476	0.000000	0.000000	3.000000	55.000000	0.000000
21407.516062	-0.039952	0.534490	0.267335	84.231018	-171.099991	-116.397255	-2.315204	0.000000	4.431684	0.000000	0.000000	0.000000	-0.001287	-0.077676	-0.164476	0.000000	0.000000	3.000000	55.000000	0.000000
21407.519396	-0.039884	0.534225	0.266730	84.500389	-168.705978	-114.101288	-2.315204	0.000000	4.431684	0.000000	0.000000	0.000000	0.020351	-0.079522	-0.181562	0.000000	0.000000	3.000000	55.000000	0.000000
21407.522729	-0.039884	0.534225	0.266730	84.500389	-168.705978	-114.101288	-2.315204	0.000000	4.431684	0.000000	0.000000	0.000000	0.020351	-0.079522	-0.181562	0.000000	0.000000	3.000000	55.000000	0.000000
21407.526062	-0.039884	0.534225	0.266730	84.500389	-168.705978	-114.101288	-2.315204	0.000000	4.431684	0.000000	0.000000	0.000000	0.020351	-0.079522	-0.181562	0.000000	0.000000	3.000000	55.000000	0.000000
21407.529396	-0.039708	0.533929	0.266026	84.830811	-166.185013	-111.670517	-2.322231	0.000000	4.428007	0.000000	0.000000	0.000000	0.052948	-0.088718	-0.211032	0.000000	0.000000	3.000000	55.000000	0.000000
21407.532729	-0.039708	0.533929	0.266026	84.830811	-166.185013	-111.670517	-2.322231	0.000000	4.428007	0.000000	0.000000	0.000000	0.052948	-0.088718	-0.211032	0.000000	0.000000	3.000000	55.000000	0.000000
21407.536062	-0.039708	0.533929	0.266026	84.830811	-166.185013	-111.670517	-2.322231	0.000000	4.428007	0.000000	0.000000	0.000000	0.052948	-0.088718	-0.211032	0.000000	0.000000	3.000000	55.000000	0.000000
21407.539396	-0.039525	0.533621	0.265201	85.192749	-163.820099	-109.372520	-2.324742	0.000000	4.426689	0.000000	0.000000	0.000000	0.054864	-0.092459	-0.247509	0.000000	0.000000	3.000000	55.000000	0.000000
21407.542729	-0.039525	0.533621	0.265201	85.192749	-163.820099	-109.372520	-2.324742	0.000000	4.426689	0.000000	0.000000	0.000000	0.054864	-0.092459	-0.247509	0.000000	0.000000	3.000000	55.000000	0.000000
21407.546062	-0.039525	0.533621	0.265201	85.192749	-163.820099	-109.372520	-2.324742	0.000000	4.426689	0.000000	0.000000	0.000000	0.054864	-0.092459	-0.247509	0.000000	0.000000	3.000000	55.000000	0.000000
21407.549396	-0.039525	0.533621	0.265201	85.570343	-161.788879	-107.382103	-2.328016	0.000000	4.424968	0.000000	0.000000	0.000000	0.054864	-0.092459	-0.247509	0.000000	0.000000	3.000000	55.000000	0.000000
21407.552729	-0.039304	0.533285	0.264303	85.570343	-161.788879	-107.382103	-2.328016	0.000000	4.424968	0.000000	0.000000	0.000000	0.066271	-0.100647	-0.269507	0.000000	0.000000	3.000000	55.000000	0.000000
21407.556062	-0.039304	0.533285	0.264303	85.570343	-161.788879	-107.382103	-2.328016	0.000000	4.424968	0.000000	0.000000	0.000000	0.066271	-0.100647	-0.269507	0.000000	0.000000	3.000000	55.000000	0.000000
21407.559396	-0.039008	0.532916	0.263272	85.951942	-159.773193	-105.391785	-2.328016	0.000000	4.424968	0.000000	0.000000	0.000000	0.088877	-0.110717	-0.309200	0.000000	0.000000	3.000000	55.000000	0.000000
21407.562729	-0.039008	0.532916	0.263272	85.951942	-159.773193	-105.391785	-2.328016	0.000000	4.424968	0.000000	0.000000	0.000000	0.088877	-0.110717	-0.309200	0.000000	0.000000	3.000000	55.000000	0.000000
21407.566062	-0.039008	0.532916	0.263272	85.951942	-159.773193	-105.391785	-2.328016	0.000000	4.424968	0.000000	0.000000	0.000000	0.088877	-0.110717	-0.309200	0.000000	0.000000	3.000000	55.000000	0.000000
21407.569396	-0.038707	0.532538	0.262148	86.311356	-157.464310	-103.111122	-2.334560	0.000000	4.421519	0.000000	0.000000	0.000000	0.090182	-0.113447	-0.337366	0.000000	0.000000	3.000000	55.000000	0.000000
21407.572729	-0.038707	0.532538	0.262148	86.311356	-157.464310	-103.111122	-2.334560	0.000000	4.421519	0.000000	0.000000	0.000000	0.090182	-0.113447	-0.337366	0.000000	0.000000	3.000000	55.000000	0.000000
21407.576062	-0.038707	0.532538	0.262148	86.311356	-157.464310	-103.111122	-2.334560	0.000000	4.421519	0.000000	0.000000	0.000000	0.090182	-0.113447	-0.337366	0.000000	0.000000	3.000000	55.000000	0.000000
21407.579396	-0.038332	0.532127	0.260889	86.647949	-154.805222	-100.485703	-2.338424	0.000000	4.419476	0.000000	0.000000	0.000000	0.112623	-0.123476	-0.377690	0.000000	0.000000	3.000000	55.000000	0.000000
21407.582729	-0.038332	0.532127	0.260889	86.647949	-154.805222	-100.485703	-2.338424	0.000000	4.419476	0.000000	0.000000	0.000000	0.112623	-0.123476	-0.377690	0.000000	0.000000	3.000000	55.000000	0.000000
21407.586062	-0.038332	0.532127	0.260889	86.647949	-154.805222	-100.485703	-2.338424	0.000000	4.419476	0.000000	0.000000	0.000000	0.112623	-0.123476	-0.377690	0.000000	0.000000	3.000000	55.000000	0.000000
21407.589396	-0.037886	0.531731	0.259581	86.957146	-151.774704	-97.494286	-2.342270	0.000000	4.417440	0.000000	0.000000	0.000000	0.133537	-0.118858	-0.392247	0.000000	0.000000	3.000000	55.000000	0.000000
21407.592729	-0.037886	0.531731	0.259581	86.957146	-151.774704	-97.494286	-2.342270	0.000000	4.417440	0.000000	0.000000	0.000000	0.133537	-0.118858	-0.392247	0.000000	0.000000	3.000000	55.000000	0.000000
21407.596062	-0.037886	0.531731	0.259581	86.957146	-151.774704	-97.494286	-2.342270	0.000000	4.417440	0.000000	0.000000	0.000000	0.133537	-0.118858	-0.392247	0.000000	0.000000	3.000000	55.000000	0.000000
21407.599396	-0.037403	0.531304	0.258166	87.240257	-148.251419	-94.013809	-2.345563	0.000000	4.415691	0.000000	0.000000	0.000000	0.145031	-0.127882	-0.424614	0.000000	0.000000	3.000000	55.000000	0.000000
21407.602729	-0.037403	0.531304	0.258166	87.240257	-148.251419	-94.013809	-2.345563	0.000000	4.415691	0.000000	0.000000	0.000000	0.145031	-0.127882	-0.424614	0.000000	0.000000	3.000000	55.000000	0.000000
21407.606062	-0.037403	0.531304	0.258166	87.240257	-148.251419	-94.013809	-2.345563	0.000000	4.415691	0.000000	0.000000	0.000000	0.145031	-0.127882	-0.424614	0.000000	0.000000	3.000000	55.000000	0.000000
21407.609396	-0.036783	0.530893	0.256704	87.504402	-143.893387	-89.710594	-2.349142	0.000000	4.413789	0.000000	0.000000	0.000000	0.186034	-0.123261	-0.438567	0.000000	0.000000	3.000000	55.000000	0.000000
21407.612729	-0.036783	0.530893	0.256704	87.504402	-143.893387	-89.710594	-2.349142	0.000000	4.413789	0.000000	0.000000	0.000000	0.186034	-0.123261	-0.438567	0.000000	0.000000	3.000000	55.000000	0.000000
21407.616062	-0.036783	0.530893	0.256704	87.504402	-143.893387	-89.710594	-2.349142	0.000000	4.413789	0.000000	0.000000	0.000000	0.186034	-0.123261	-0.438567	0.000000	0.000000	3.000000	55.000000	0.000000
21407.619396	-0.036162	0.530477	0.255174	87.749359	-137.966156	-83.854927	-2.351257	0.000000	4.412662	0.000000	0.000000	0.000000	0.186382	-0.125029	-0.458829	0.000000	0.000000	3.000000	55.000000	0.000000
21407.622729	-0.036162	0.530477	0.255174	87.749359	-137.966156	-83.854927	-2.351257	0.000000	4.412662	0.000000	0.000000	0.000000	0.186382	-0.125029	-0.458829	0.000000	0.000000	3.000000	55.000000	0.000000
21407.626062	-0.036162	0.530477	0.255174	87.749359	-137.966156	-83.854927	-2.351257	0.000000	4.412662	0.000000	0.000000	0.000000	0.186382	-0.125029	-0.458829	0.000000	0.000000	3.000000	55.000000	0.000000
21407.629396	-0.035439	0.530075	0.253595	87.948143	-129.527328	-75.515656	-2.353864	0.000000	4.411273	0.000000	0.000000	0.000000	0.216858	-0.120449	-0.473737	0.000000	0.000000	3.000000	55.000000	0.000000
21407.632729	-0.035439	0.530075	0.253595	87.948143	-129.527328	-75.515656	-2.353864	0.000000	4.411273	0.000000	0.000000	0.000000	0.216858	-0.120449	-0.473737	0.000000	0.000000	3.000000	55.000000	0.000000
21407.636062	-0.035439	0.530075	0.253595	87.948143	-129.527328	-75.515656	-2.353864	0.000000	4.411273	0.000000	0.000000	0.000000	0.216858	-0.120449	-0.473737	0.000000	0.000000	3.000000	55.000000	0.000000
21407.639396	-0.034747	0.529644	0.251901	88.065483	-118.487762	-64.604362	-2.355485	0.000000	4.410407	0.000000	0.000000	0.000000	0.207552	-0.129455	-0.508269	0.000000	0.000000	3.000000	55.000000	0.000000
21407.642729	-0.034747	0.529644	0.251901	88.065483	-118.487762	-64.604362	-2.355485	0.000000	4.410407	0.000000	0.000000	0.000000	0.207552	-0.129455	-0.508269	0.000000	0.000000	3.000000	55.000000	0.000000
21407.646062	-0.034747	0.529644	0.251901	88.065483	-118.487762	-64.604362	-2.355485	0.000000	4.410407	0.000000	0.000000	0.000000	0.207552	-0.129455	-0.508269	0.000000	0.000000	3.000000	55.000000	0.000000
21407.649396	-0.034019	0.529221	0.250090	88.086540	-106.911652	-53.170830	-2.358386	0.000000	4.408857	0.000000	0.000000	0.000000	0.218454	-0.126813	-0.543393	0.000000	0.000000	3.000000	55.000000	0.000000
21407.652729	-0.034019	0.529221	0.250090	88.086540	-106.911652	-53.170830	-2.358386	0.000000	4.408857	0.000000	0.000000	0.000000	0.218454	-0.126813	-0.543393	0.000000	0.000000	3.000000	55.000000	0.000000
21407.656062	-0.034019	0.529221	0.250090	88.086540	-106.911652	-53.170830	-2.358386	0.000000	4.408857	0.000000	0.000000	0.000000	0.218454	-0.126813	-0.543393	0.000000	0.000000	3.000000	55.000000	0.000000
21407.659396	-0.033288	0.528845	0.248154	88.066490	-95.801102	-42.181709	-2.361683	0.000000	4.407091	0.000000	0.000000	0.000000	0.219209	-0.112644	-0.580572	0.000000	0.000000	3.000000	55.000000	0.000000
21407.662729	-0.033288	0.528845	0.248154	88.066490	-95.801102	-42.181709	-2.361683	0.000000	4.407091	0.000000	0.000000	0.000000	0.219209	-0.112644	-0.580572	0.000000	0.000000	3.000000	55.000000	0.000000
21407.666062	-0.033288	0.528845	0.248154	88.066490	-95.801102	-42.181709	-2.361683	0.000000	4.407091	0.000000	0.000000	0.000000	0.219209	-0.112644	-0.580572	0.000000	0.000000	3.000000	55.000000	0.000000
21407.669396	-0.032520	0.528513	0.246064	88.044052	-85.629929	-32.093582	-2.365907	0.000000	4.404825	0.000000	0.000000	0.000000	0.230334	-0.099619	-0.627112	0.000000	0.000000	3.000000	55.000000	0.000000
21407.672729	-0.032520	0.528513	0.246064	88.044052	-85.629929	-32.093582	-2.365907	0.000000	4.404825	0.000000	0.000000	0.000000	0.230334	-0.099619	-0.627112	0.000000	0.000000	3.000000	55.000000	0.000000
21407.676062	-0.032520	0.528513	0.246064	88.044052	-85.629929	-32.093582	-2.365907	0.000000	4.404825	0.000000	0.000000	0.000000	0.230334	-0.099619	-0.627112	0.000000	0.000000	3.000000	55.000000	0.000000
21407.679396	-0.031718	0.528171	0.243870	87.994354	-76.486992	-23.019684	-2.370835	0.000000	4.402174	0.000000	0.000000	0.000000	0.240539	-0.102578	-0.658281	0.000000	0.000000	3.000000	55.000000	0.000000
21407.682729	-0.031718	0.528171	0.243870	87.994354	-76.486992	-23.019684	-2.370835	0.000000	4.402174	0.000000	0.000000	0.000000	0.240539	-0.102578	-0.658281	0.000000	0.000000	3.000000	55.000000	0.000000
21407.686062	-0.031718	0.528171	0.243870	87.994354	-76.486992	-23.019684	-2.370835	0.000000	4.402174	0.000000	0.000000	0.000000	0.240539	-0.102578	-0.658281	0.000000	0.000000	3.000000	55.000000	0.000000
21407.689396	-0.030849	0.527875	0.241550	87.909126	-68.855377	-15.460698	-2.376146	0.000000	4.399310	0.000000	0.000000	0.000000	0.260811	-0.088853	-0.695933	0.000000	0.000000	3.000000	55.000000	0.000000
21407.692729	-0.030849	0.527875	0.241550	87.909126	-68.855377	-15.460698	-2.376146	0.000000	4.399310	0.000000	0.000000	0.000000	0.260811	-0.088853	-0.695933	0.000000	0.000000	3.000000	55.000000	0.000000
21407.696062	-0.030849	0.527875	0.241550	87.909126	-68.855377	-15.460698	-2.376146	0.000000	4.399310	0.000000	0.000000	0.000000	0.260811	-0.088853	-0.695933	0.000000	0.000000	3.000000	55.000000	0.000000
21407.699396	-0.029883	0.527554	0.239176	87.802246	-62.458359	-9.146860	-2.381549	0.000000	4.396388	0.000000	0.000000	0.000000	0.289775	-0.096259	-0.712237	0.000000	0.000000	3.000000	55.000000	0.000000
21407.702729	-0.029883	0.527554	0.239176	87.802246	-62.458359	-9.146860	-2.381549	0.000000	4.396388	0.000000	0.000000	0.000000	0.289775	-0.096259	-0.712237	0.000000	0.000000	3.000000	55.000000	0.000000
21407.706062	-0.029883	0.527554	0.239176	87.802246	-62.458359	-9.146860	-2.381549	0.000000	4.396388	0.000000	0.000000	0.000000	0.289775	-0.096259	-0.712237	0.000000	0.000000	3.000000	55.000000	0.000000
21407.709396	-0.028854	0.527226	0.236727	87.689621	-57.366184	-4.142937	-2.386095	0.000000	4.393922	0.000000	0.000000	0.000000	0.308720	-0.098404	-0.734682	0.000000	0.000000	3.000000	55.000000	0.000000
21407.712729	-0.028854	0.527226	0.236727	87.689621	-57.366184	-4.142937	-2.386095	0.000000	4.393922	0.000000	0.000000	0.000000	0.308720	-0.098404	-0.734682	0.000000	0.000000	3.000000	55.000000	0.000000
21407.716062	-0.028854	0.527226	0.236727	87.689621	-57.366184	-4.142937	-2.386095	0.000000	4.393922	0.000000	0.000000	0.000000	0.308720	-0.098404	-0.734682	0.000000	0.000000	3.000000	55.000000	0.000000
21407.719396	-0.027695	0.526885	0.234140	87.588486	-53.579140	-0.438682	-2.390404	0.000000	4.391580	0.000000	0.000000	0.000000	0.347842	-0.102524	-0.776041	0.000000	0.000000	3.000000	55.000000	0.000000
21407.722729	-0.027695	0.526885	0.234140	87.588486	-53.579140	-0.438682	-2.390404	0.000000	4.391580	0.000000	0.000000	0.000000	0.347842	-0.102524	-0.776041	0.000000	0.000000	3.000000	55.000000	0.000000
21407.726062	-0.027695	0.526885	0.234140	87.588486	-53.579140	-0.438682	-2.390404	0.000000	4.391580	0.000000	0.000000	0.000000	0.347842	-0.102524	-0.776041	0.000000	0.000000	3.000000	55.000000	0.000000
21407.729396	-0.026504	0.526546	0.231391	87.509346	-50.930984	2.132266	-2.393997	0.000000	4.389621	0.000000	0.000000	0.000000	0.357140	-0.101524	-0.824763	0.000000	0.000000	3.000000	55.000000	0.000000
21407.732729	-0.026504	0.526546	0.231391	87.509346	-50.930984	2.132266	-2.393997	0.000000	4.389621	0.000000	0.000000	0.000000	0.357140	-0.101524	-0.824763	0.000000	0.000000	3.000000	55.000000	0.000000
21407.736062	-0.026504	0.526546	0.231391	87.509346	-50.930984	2.132266	-2.393997	0.000000	4.389621	0.000000	0.000000	0.000000	0.357140	-0.101524	-0.824763	0.000000	0.000000	3.000000	55.000000	0.000000
21407.739396	-0.025316	0.526228	0.228457	87.451553	-49.070595	3.915815	-2.398510	0.000000	4.387157	0.000000	0.000000	0.000000	0.356555	-0.095520	-0.880053	0.000000	0.000000	3.000000	55.000000	0.000000
21407.742729	-0.025316	0.526228	0.228457	87.451553	-49.070595	3.915815	-2.398510	0.000000	4.387157	0.000000	0.000000	0.000000	0.356555	-0.095520	-0.880053	0.000000	0.000000	3.000000	55.000000	0.000000
21407.746062	-0.025316	0.526228	0.228457	87.451553	-49.070595	3.915815	-2.398510	0.000000	4.387157	0.000000	0.000000	0.000000	0.356555	-0.095520	-0.880053	0.000000	0.000000	3.000000	55.000000	0.000000
21407.749396	-0.024097	0.525966	0.225334	87.394135	-47.347042	5.711154	-2.404643	0.000000	4.383800	0.000000	0.000000	0.000000	0.365499	-0.078568	-0.936930	0.000000	0.000000	3.000000	55.000000	0.000000
21407.752729	-0.024097	0.525966	0.225334	87.394135	-47.347042	5.711154	-2.404643	0.000000	4.383800	0.000000	0.000000	0.000000	0.365499	-0.078568	-0.936930	0.000000	0.000000	3.000000	55.000000	0.000000
21407.756062	-0.024097	0.525966	0.225334	87.394135	-47.347042	5.711154	-2.404643	0.000000	4.383800	0.000000	0.000000	0.000000	0.365499	-0.078568	-0.936930	0.000000	0.000000	3.000000	55.000000	0.000000
21407.759396	-0.022853	0.525749	0.222103	87.319778	-45.362064	7.972260	-2.412032	0.000000	4.379737	0.000000	0.000000	0.000000	0.373211	-0.065073	-0.969373	0.000000	0.000000	3.000000	55.000000	0.000000
21407.762729	-0.022853	0.525749	0.222103	87.319778	-45.362064	7.972260	-2.412032	0.000000	4.379737	0.000000	0.000000	0.000000	0.373211	-0.065073	-0.969373	0.000000	0.000000	3.000000	55.000000	0.000000
21407.766062	-0.022853	0.525749	0.222103	87.319778	-45.362064	7.972260	-2.412032	0.000000	4.379737	0.000000	0.000000	0.000000	0.373211	-0.065073	-0.969373	0.000000	0.000000	3.000000	55.000000	0.000000
21407.769396	-0.021490	0.525620	0.218828	87.183182	-42.357132	11.188068	-2.420121	0.000000	4.375273	0.000000	0.000000	0.000000	0.408918	-0.038802	-0.982535	0.000000	0.000000	3.000000	55.000000	0.000000
21407.772729	-0.021490	0.525620	0.218828	87.183182	-42.357132	11.188068	-2.420121	0.000000	4.375273	0.000000	0.000000	0.000000	0.408918	-0.038802	-0.982535	0.000000	0.000000	3.000000	55.000000	0.000000
21407.776062	-0.021490	0.525620	0.218828	87.183182	-42.357132	11.188068	-2.420121	0.000000	4.375273	0.000000	0.000000	0.000000	0.408918	-0.038802	-0.982535	0.000000	0.000000	3.000000	55.000000	0.000000
21407.779396	-0.020044	0.525583	0.215574	86.954254	-38.266510	15.369852	-2.426979	0.000000	4.371472	0.000000	0.000000	0.000000	0.433810	-0.010894	-0.976196	0.000000	0.000000	3.000000	55.000000	0.000000
21407.782729	-0.020044	0.525583	0.215574	86.954254	-38.266510	15.369852	-2.426979	0.000000	4.371472	0.000000	0.000000	0.000000	0.433810	-0.010894	-0.976196	0.000000	0.000000	3.000000	55.000000	0.000000
21407.786062	-0.020044	0.525583	0.215574	86.954254	-38.266510	15.369852	-2.426979	0.000000	4.371472	0.000000	0.000000	0.000000	0.433810	-0.010894	-0.976196	0.000000	0.000000	3.000000	55.000000	0.000000
21407.789396	-0.018548	0.525566	0.212348	86.624023	-33.742889	19.997450	-2.432562	0.000000	4.368368	0.000000	0.000000	0.000000	0.448716	-0.005315	-0.967760	0.000000	0.000000	3.000000	55.000000	0.000000
21407.792729	-0.018548	0.525566	0.212348	86.624023	-33.742889	19.997450	-2.432562	0.000000	4.368368	0.000000	0.000000	0.000000	0.448716	-0.005315	-0.967760	0.000000	0.000000	3.000000	55.000000	0.000000
21407.796062	-0.018548	0.525566	0.212348	86.624023	-33.742889	19.997450	-2.432562	0.000000	4.368368	0.000000	0.000000	0.000000	0.448716	-0.005315	-0.967760	0.000000	0.000000	3.000000	55.000000	0.000000
21407.799396	-0.017002	0.525616	0.209095	86.238396	-29.671856	24.267769	-2.437278	0.000000	4.365738	0.000000	0.000000	0.000000	0.463824	0.015047	-0.976040	0.000000	0.000000	3.000000	55.000000	0.000000
21407.802729	-0.017002	0.525616	0.209095	86.238396	-29.671856	24.267769	-2.437278	0.000000	4.365738	0.000000	0.000000	0.000000	0.463824	0.015047	-0.976040	0.000000	0.000000	3.000000	55.000000	0.000000
21407.806062	-0.017002	0.525616	0.209095	86.238396	-29.671856	24.267769	-2.437278	0.000000	4.365738	0.000000	0.000000	0.000000	0.463824	0.015047	-0.976040	0.000000	0.000000	3.000000	55.000000	0.000000
21407.809396	-0.015376	0.525716	0.205833	85.848099	-26.407692	27.617208	-2.441576	0.000000	4.363336	0.000000	0.000000	0.000000	0.487910	0.030185	-0.978531	0.000000	0.000000	3.000000	55.000000	0.000000
21407.812729	-0.015376	0.525716	0.205833	85.848099	-26.407692	27.617208	-2.441576	0.000000	4.363336	0.000000	0.000000	0.000000	0.487910	0.030185	-0.978531	0.000000	0.000000	3.000000	55.000000	0.000000
21407.816062	-0.015376	0.525716	0.205833	85.848099	-26.407692	27.617208	-2.441576	0.000000	4.363336	0.000000	0.000000	0.000000	0.487910	0.030185	-0.978531	0.000000	0.000000	3.000000	55.000000	0.000000
21407.819396	-0.013796	0.525867	0.202560	85.482697	-23.882692	30.050014	-2.444784	0.000000	4.361540	0.000000	0.000000	0.000000	0.473976	0.045082	-0.981897	0.000000	0.000000	3.000000	55.000000	0.000000
21407.822729	-0.013796	0.525867	0.202560	85.482697	-23.882692	30.050014	-2.444784	0.000000	4.361540	0.000000	0.000000	0.000000	0.473976	0.045082	-0.981897	0.000000	0.000000	3.000000	55.000000	0.000000
21407.826062	-0.013796	0.525867	0.202560	85.482697	-23.882692	30.050014	-2.444784	0.000000	4.361540	0.000000	0.000000	0.000000	0.473976	0.045082	-0.981897	0.000000	0.000000	3.000000	55.000000	0.000000
21407.829396	-0.012230	0.526062	0.199243	85.152809	-21.925667	32.080738	-2.448954	0.000000	4.359200	0.000000	0.000000	0.000000	0.469704	0.058670	-0.995205	0.000000	0.000000	3.000000	55.000000	0.000000
21407.832729	-0.012230	0.526062	0.199243	85.152809	-21.925667	32.080738	-2.448954	0.000000	4.359200	0.000000	0.000000	0.000000	0.469704	0.058670	-0.995205	0.000000	0.000000	3.000000	55.000000	0.000000
21407.836062	-0.012230	0.526062	0.199243	85.152809	-21.925667	32.080738	-2.448954	0.000000	4.359200	0.000000	0.000000	0.000000	0.469704	0.058670	-0.995205	0.000000	0.000000	3.000000	55.000000	0.000000
21407.839396	-0.010711	0.526274	0.195953	84.852348	-20.347607	33.948967	-2.453904	0.000000	4.356415	0.000000	0.000000	0.000000	0.455689	0.063466	-0.986867	0.000000	0.000000	3.000000	55.000000	0.000000
21407.842729	-0.010711	0.526274	0.195953	84.852348	-20.347607	33.948967	-2.453904	0.000000	4.356415	0.000000	0.000000	0.000000	0.455689	0.063466	-0.986867	0.000000	0.000000	3.000000	55.000000	0.000000
21407.846062	-0.010711	0.526274	0.195953	84.852348	-20.347607	33.948967	-2.453904	0.000000	4.356415	0.000000	0.000000	0.000000	0.455689	0.063466	-0.986867	0.000000	0.000000	3.000000	55.000000	0.000000
21407.849396	-0.009238	0.526549	0.192635	84.590752	-19.049902	35.460938	-2.459535	0.000000	4.353239	0.000000	0.000000	0.000000	0.442119	0.082530	-0.995501	0.000000	0.000000	3.000000	55.000000	0.000000
21407.852729	-0.009238	0.526549	0.192635	84.590752	-19.049902	35.460938	-2.459535	0.000000	4.353239	0.000000	0.000000	0.000000	0.442119	0.082530	-0.995501	0.000000	0.000000	3.000000	55.000000	0.000000
21407.856062	-0.009238	0.526549	0.192635	84.590752	-19.049902	35.460938	-2.459535	0.000000	4.353239	0.000000	0.000000	0.000000	0.442119	0.082530	-0.995501	0.000000	0.000000	3.000000	55.000000	0.000000
21407.859396	-0.007748	0.526874	0.189343	84.372696	-17.913450	36.633099	-2.466397	0.000000	4.349355	0.000000	0.000000	0.000000	0.446857	0.097676	-0.987560	0.000000	0.000000	3.000000	55.000000	0.000000
21407.862729	-0.007748	0.526874	0.189343	84.372696	-17.913450	36.633099	-2.466397	0.000000	4.349355	0.000000	0.000000	0.000000	0.446857	0.097676	-0.987560	0.000000	0.000000	3.000000	55.000000	0.000000
21407.866062	-0.007748	0.526874	0.189343	84.372696	-17.913450	36.633099	-2.466397	0.000000	4.349355	0.000000	0.000000	0.000000	0.446857	0.097676	-0.987560	0.000000	0.000000	3.000000	55.000000	0.000000
21407.869396	-0.006273	0.527242	0.186008	84.221786	-16.622536	38.141792	-2.472944	0.000000	4.345635	0.000000	0.000000	0.000000	0.442553	0.110347	-1.000564	0.000000	0.000000	3.000000	55.000000	0.000000
21407.872729	-0.006273	0.527242	0.186008	84.221786	-16.622536	38.141792	-2.472944	0.000000	4.345635	0.000000	0.000000	0.000000	0.442553	0.110347	-1.000564	0.000000	0.000000	3.000000	55.000000	0.000000
21407.876062	-0.006273	0.527242	0.186008	84.221786	-16.622536	38.141792	-2.472944	0.000000	4.345635	0.000000	0.000000	0.000000	0.442553	0.110347	-1.000564	0.000000	0.000000	3.000000	55.000000	0.000000
21407.879396	-0.004812	0.527632	0.182613	84.140709	-14.883259	40.151020	-2.480395	0.000000	4.341387	0.000000	0.000000	0.000000	0.438203	0.116859	-1.018333	0.000000	0.000000	3.000000	55.000000	0.000000
21407.882729	-0.004812	0.527632	0.182613	84.140709	-14.883259	40.151020	-2.480395	0.000000	4.341387	0.000000	0.000000	0.000000	0.438203	0.116859	-1.018333	0.000000	0.000000	3.000000	55.000000	0.000000
21407.886062	-0.004812	0.527632	0.182613	84.140709	-14.883259	40.151020	-2.480395	0.000000	4.341387	0.000000	0.000000	0.000000	0.438203	0.116859	-1.018333	0.000000	0.000000	3.000000	55.000000	0.000000
21407.889396	-0.003246	0.528096	0.179172	84.126770	-12.758459	42.315304	-2.488960	0.000000	4.336483	0.000000	0.000000	0.000000	0.469970	0.139421	-1.032483	0.000000	0.000000	3.000000	55.000000	0.000000
21407.892729	-0.003246	0.528096	0.179172	84.126770	-12.758459	42.315304	-2.488960	0.000000	4.336483	0.000000	0.000000	0.000000	0.469970	0.139421	-1.032483	0.000000	0.000000	3.000000	55.000000	0.000000
21407.896062	-0.003246	0.528096	0.179172	84.126770	-12.758459	42.315304	-2.488960	0.000000	4.336483	0.000000	0.000000	0.000000	0.469970	0.139421	-1.032483	0.000000	0.000000	3.000000	55.000000	0.000000
21407.899396	-0.001726	0.528570	0.175725	84.160378	-10.611657	44.514244	-2.496390	0.000000	4.332209	0.000000	0.000000	0.000000	0.455950	0.141943	-1.034063	0.000000	0.000000	3.000000	55.000000	0.000000
21407.902729	-0.001726	0.528570	0.175725	84.160378	-10.611657	44.514244	-2.496390	0.000000	4.332209	0.000000	0.000000	0.000000	0.455950	0.141943	-1.034063	0.000000	0.000000	3.000000	55.000000	0.000000
21407.906062	-0.001726	0.528570	0.175725	84.160378	-10.611657	44.514244	-2.496390	0.000000	4.332209	0.000000	0.000000	0.000000	0.455950	0.141943	-1.034063	0.000000	0.000000	3.000000	55.000000	0.000000
21407.909396	-0.000222	0.529066	0.172253	84.238091	-8.791168	46.373573	-2.505007	0.000000	4.327232	0.000000	0.000000	0.000000	0.451038	0.148938	-1.041426	0.000000	0.000000	3.000000	55.000000	0.000000
21407.912729	-0.000222	0.529066	0.172253	84.238091	-8.791168	46.373573	-2.505007	0.000000	4.327232	0.000000	0.000000	0.000000	0.451038	0.148938	-1.041426	0.000000	0.000000	3.000000	55.000000	0.000000
21407.916062	-0.000222	0.529066	0.172253	84.238091	-8.791168	46.373573	-2.505007	0.000000	4.327232	0.000000	0.000000	0.000000	0.451038	0.148938	-1.041426	0.000000	0.000000	3.000000	55.000000	0.000000
21407.919396	0.001265	0.529555	0.168797	84.334068	-7.552409	47.597832	-2.514513	0.000000	4.321715	0.000000	0.000000	0.000000	0.446103	0.146763	-1.036775	0.000000	0.000000	3.000000	55.000000	0.000000
21407.922729	0.001265	0.529555	0.168797	84.334068	-7.552409	47.597832	-2.514513	0.000000	4.321715	0.000000	0.000000	0.000000	0.446103	0.146763	-1.036775	0.000000	0.000000	3.000000	55.000000	0.000000
21407.926062	0.001265	0.529555	0.168797	84.334068	-7.552409	47.597832	-2.514513	0.000000	4.321715	0.000000	0.000000	0.000000	0.446103	0.146763	-1.036775	0.000000	0.000000	3.000000	55.000000	0.000000
21407.929396	0.002706	0.530056	0.165374	84.462746	-7.008480	48.068005	-2.524510	0.000000	4.315883	0.000000	0.000000	0.000000	0.432363	0.150322	-1.027065	0.000000	0.000000	3.000000	55.000000	0.000000
21407.932729	0.002706	0.530056	0.165374	84.462746	-7.008480	48.068005	-2.524510	0.000000	4.315883	0.000000	0.000000	0.000000	0.432363	0.150322	-1.027065	0.000000	0.000000	3.000000	55.000000	0.000000
21407.936062	0.002706	0.530056	0.165374	84.462746	-7.008480	48.068005	-2.524510	0.000000	4.315883	0.000000	0.000000	0.000000	0.432363	0.150322	-1.027065	0.000000	0.000000	3.000000	55.000000	0.000000
21407.939396	0.004132	0.530559	0.162040	84.551872	-6.876483	48.090218	-2.535401	0.000000	4.309494	0.000000	0.000000	0.000000	0.427773	0.150762	-1.000165	0.000000	0.000000	3.000000	55.000000	0.000000
21407.942729	0.004132	0.530559	0.162040	84.551872	-6.876483	48.090218	-2.535401	0.000000	4.309494	0.000000	0.000000	0.000000	0.427773	0.150762	-1.000165	0.000000	0.000000	3.000000	55.000000	0.000000
21407.946062	0.004132	0.530559	0.162040	84.551872	-6.876483	48.090218	-2.535401	0.000000	4.309494	0.000000	0.000000	0.000000	0.427773	0.150762	-1.000165	0.000000	0.000000	3.000000	55.000000	0.000000
21407.949396	0.005601	0.531078	0.158777	84.530510	-6.596802	48.308445	-2.545959	0.000000	4.303266	0.000000	0.000000	0.000000	0.440869	0.155791	-0.979011	0.000000	0.000000	3.000000	55.000000	0.000000
21407.952729	0.005601	0.531078	0.158777	84.530510	-6.596802	48.308445	-2.545959	0.000000	4.303266	0.000000	0.000000	0.000000	0.440869	0.155791	-0.979011	0.000000	0.000000	3.000000	55.000000	0.000000
21407.956062	0.005601	0.531078	0.158777	84.530510	-6.596802	48.308445	-2.545959	0.000000	4.303266	0.000000	0.000000	0.000000	0.440869	0.155791	-0.979011	0.000000	0.000000	3.000000	55.000000	0.000000
21407.959396	0.007085	0.531619	0.155621	84.390106	-5.856827	49.427147	-2.555199	0.000000	4.297785	0.000000	0.000000	0.000000	0.445250	0.162203	-0.946541	0.000000	0.000000	3.000000	55.000000	0.000000
21407.962729	0.007085	0.531619	0.155621	84.390106	-5.856827	49.427147	-2.555199	0.000000	4.297785	0.000000	0.000000	0.000000	0.445250	0.162203	-0.946541	0.000000	0.000000	3.000000	55.000000	0.000000
21407.966062	0.007085	0.531619	0.155621	84.390106	-5.856827	49.427147	-2.555199	0.000000	4.297785	0.000000	0.000000	0.000000	0.445250	0.162203	-0.946541	0.000000	0.000000	3.000000	55.000000	0.000000
21407.969396	0.008584	0.532177	0.152539	84.164200	-5.086799	51.234814	-2.563177	0.000000	4.293031	0.000000	0.000000	0.000000	0.449595	0.167377	-0.924649	0.000000	0.000000	3.000000	55.000000	0.000000
21407.972729	0.008584	0.532177	0.152539	84.164200	-5.086799	51.234814	-2.563177	0.000000	4.293031	0.000000	0.000000	0.000000	0.449595	0.167377	-0.924649	0.000000	0.000000	3.000000	55.000000	0.000000
21407.976062	0.008584	0.532177	0.152539	84.164200	-5.086799	51.234814	-2.563177	0.000000	4.293031	0.000000	0.000000	0.000000	0.449595	0.167377	-0.924649	0.000000	0.000000	3.000000	55.000000	0.000000
21407.979396	0.010096	0.532729	0.149478	83.905098	-4.628200	52.667068	-2.570254	0.000000	4.288798	0.000000	0.000000	0.000000	0.453719	0.165608	-0.918459	0.000000	0.000000	3.000000	55.000000	0.000000
21407.982729	0.010096	0.532729	0.149478	83.905098	-4.628200	52.667068	-2.570254	0.000000	4.288798	0.000000	0.000000	0.000000	0.453719	0.165608	-0.918459	0.000000	0.000000	3.000000	55.000000	0.000000
21407.986062	0.010096	0.532729	0.149478	83.905098	-4.628200	52.667068	-2.570254	0.000000	4.288798	0.000000	0.000000	0.000000	0.453719	0.165608	-0.918459	0.000000	0.000000	3.000000	55.000000	0.000000
21407.989396	0.011737	0.533360	0.146443	83.644608	-4.201007	53.635384	-2.577049	0.000000	4.284719	0.000000	0.000000	0.000000	0.492201	0.189321	-0.910390	0.000000	0.000000	3.000000	55.000000	0.000000
21407.992729	0.011737	0.533360	0.146443	83.644608	-4.201007	53.635384	-2.577049	0.000000	4.284719	0.000000	0.000000	0.000000	0.492201	0.189321	-0.910390	0.000000	0.000000	3.000000	55.000000	0.000000
21407.996062	0.011737	0.533360	0.146443	83.644608	-4.201007	53.635384	-2.577049	0.000000	4.284719	0.000000	0.000000	0.000000	0.492201	0.189321	-0.910390	0.000000	0.000000	3.000000	55.000000	0.000000
21407.999396	0.013362	0.534003	0.143446	83.398415	-3.818705	54.076031	-2.581010	0.000000	4.282334	0.000000	0.000000	0.000000	0.487407	0.193059	-0.899061	0.000000	0.000000	3.000000	55.000000	0.000000
21408.002729	0.013362	0.534003	0.143446	83.398415	-3.818705	54.076031	-2.581010	0.000000	4.282334	0.000000	0.000000	0.000000	0.487407	0.193059	-0.899061	0.000000	0.000000	3.000000	55.000000	0.000000
21408.006062	0.013362	0.534003	0.143446	83.398415	-3.818705	54.076031	-2.581010	0.000000	4.282334	0.000000	0.000000	0.000000	0.487407	0.193059	-0.899061	0.000000	0.000000	3.000000	55.000000	0.000000
21408.009396	0.014942	0.534692	0.140484	83.166779	-3.451303	54.320015	-2.584983	0.000000	4.279937	0.000000	0.000000	0.000000	0.474177	0.206629	-0.888581	0.000000	0.000000	3.000000	55.000000	0.000000
21408.012729	0.014942	0.534692	0.140484	83.166779	-3.451303	54.320015	-2.584983	0.000000	4.279937	0.000000	0.000000	0.000000	0.474177	0.206629	-0.888581	0.000000	0.000000	3.000000	55.000000	0.000000
21408.016062	0.014942	0.534692	0.140484	83.166779	-3.451303	54.320015	-2.584983	0.000000	4.279937	0.000000	0.000000	0.000000	0.474177	0.206629	-0.888581	0.000000	0.000000	3.000000	55.000000	0.000000
21408.019396	0.016450	0.535388	0.137526	82.947289	-3.115273	54.708485	-2.589629	0.000000	4.277127	0.000000	0.000000	0.000000	0.452426	0.208823	-0.887564	0.000000	0.000000	3.000000	55.000000	0.000000
21408.022729	0.016450	0.535388	0.137526	82.947289	-3.115273	54.708485	-2.589629	0.000000	4.277127	0.000000	0.000000	0.000000	0.452426	0.208823	-0.887564	0.000000	0.000000	3.000000	55.000000	0.000000
21408.026062	0.016450	0.535388	0.137526	82.947289	-3.115273	54.708485	-2.589629	0.000000	4.277127	0.000000	0.000000	0.000000	0.452426	0.208823	-0.887564	0.000000	0.000000	3.000000	55.000000	0.000000
21408.029396	0.017832	0.536046	0.134598	82.754562	-2.820477	55.393906	-2.596066	0.000000	4.273224	0.000000	0.000000	0.000000	0.414313	0.197227	-0.878273	0.000000	0.000000	3.000000	55.000000	0.000000
21408.032729	0.017832	0.536046	0.134598	82.754562	-2.820477	55.393906	-2.596066	0.000000	4.273224	0.000000	0.000000	0.000000	0.414313	0.197227	-0.878273	0.000000	0.000000	3.000000	55.000000	0.000000
21408.036062	0.017832	0.536046	0.134598	82.754562	-2.820477	55.393906	-2.596066	0.000000	4.273224	0.000000	0.000000	0.000000	0.414313	0.197227	-0.878273	0.000000	0.000000	3.000000	55.000000	0.000000
21408.039396	0.019200	0.536702	0.131733	82.587227	-2.550720	56.182083	-2.605266	0.000000	4.267622	0.000000	0.000000	0.000000	0.410645	0.196962	-0.859677	0.000000	0.000000	3.000000	55.000000	0.000000
21408.042729	0.019200	0.536702	0.131733	82.587227	-2.550720	56.182083	-2.605266	0.000000	4.267622	0.000000	0.000000	0.000000	0.410645	0.196962	-0.859677	0.000000	0.000000	3.000000	55.000000	0.000000
21408.046062	0.019200	0.536702	0.131733	82.587227	-2.550720	56.182083	-2.605266	0.000000	4.267622	0.000000	0.000000	0.000000	0.410645	0.196962	-0.859677	0.000000	0.000000	3.000000	55.000000	0.000000
21408.049396	0.020639	0.537335	0.128872	82.439766	-2.291634	56.760078	-2.614230	0.000000	4.262136	0.000000	0.000000	0.000000	0.431594	0.189714	-0.858030	0.000000	0.000000	3.000000	55.000000	0.000000
21408.052729	0.020639	0.537335	0.128872	82.439766	-2.291634	56.760078	-2.614230	0.000000	4.262136	0.000000	0.000000	0.000000	0.431594	0.189714	-0.858030	0.000000	0.000000	3.000000	55.000000	0.000000
21408.056062	0.020639	0.537335	0.128872	82.439766	-2.291634	56.760078	-2.614230	0.000000	4.262136	0.000000	0.000000	0.000000	0.431594	0.189714	-0.858030	0.000000	0.000000	3.000000	55.000000	0.000000
21408.059396	0.022175	0.537980	0.126050	82.309914	-2.039876	57.203079	-2.621802	0.000000	4.257482	0.000000	0.000000	0.000000	0.460891	0.193699	-0.846756	0.000000	0.000000	3.000000	55.000000	0.000000
21408.062729	0.022175	0.537980	0.126050	82.309914	-2.039876	57.203079	-2.621802	0.000000	4.257482	0.000000	0.000000	0.000000	0.460891	0.193699	-0.846756	0.000000	0.000000	3.000000	55.000000	0.000000
21408.066062	0.022175	0.537980	0.126050	82.309914	-2.039876	57.203079	-2.621802	0.000000	4.257482	0.000000	0.000000	0.000000	0.460891	0.193699	-0.846756	0.000000	0.000000	3.000000	55.000000	0.000000
21408.069396	0.023808	0.538608	0.123269	82.184479	-1.792054	57.826466	-2.626740	0.000000	4.254437	0.000000	0.000000	0.000000	0.489877	0.188204	-0.834242	0.000000	0.000000	3.000000	55.000000	0.000000
21408.072729	0.023808	0.538608	0.123269	82.184479	-1.792054	57.826466	-2.626740	0.000000	4.254437	0.000000	0.000000	0.000000	0.489877	0.188204	-0.834242	0.000000	0.000000	3.000000	55.000000	0.000000
21408.076062	0.023808	0.538608	0.123269	82.184479	-1.792054	57.826466	-2.626740	0.000000	4.254437	0.000000	0.000000	0.000000	0.489877	0.188204	-0.834242	0.000000	0.000000	3.000000	55.000000	0.000000
21408.079396	0.025482	0.539267	0.120545	82.059723	-1.606439	58.595566	-2.628838	0.000000	4.253141	0.000000	0.000000	0.000000	0.502236	0.197903	-0.817389	0.000000	0.000000	3.000000	55.000000	0.000000
21408.082729	0.025482	0.539267	0.120545	82.059723	-1.606439	58.595566	-2.628838	0.000000	4.253141	0.000000	0.000000	0.000000	0.502236	0.197903	-0.817389	0.000000	0.000000	3.000000	55.000000	0.000000
21408.086062	0.025482	0.539267	0.120545	82.059723	-1.606439	58.595566	-2.628838	0.000000	4.253141	0.000000	0.000000	0.000000	0.502236	0.197903	-0.817389	0.000000	0.000000	3.000000	55.000000	0.000000
21408.089396	0.027224	0.539941	0.117858	81.903259	-1.902249	58.757114	-2.629092	0.000000	4.252985	0.000000	0.000000	0.000000	0.522491	0.202030	-0.805922	0.000000	0.000000	3.000000	55.000000	0.000000
21408.092729	0.027224	0.539941	0.117858	81.903259	-1.902249	58.757114	-2.629092	0.000000	4.252985	0.000000	0.000000	0.000000	0.522491	0.202030	-0.805922	0.000000	0.000000	3.000000	55.000000	0.000000
21408.096062	0.027224	0.539941	0.117858	81.903259	-1.902249	58.757114	-2.629092	0.000000	4.252985	0.000000	0.000000	0.000000	0.522491	0.202030	-0.805922	0.000000	0.000000	3.000000	55.000000	0.000000
21408.099396	0.028816	0.540584	0.115247	81.705635	-2.921486	57.988579	-2.626977	0.000000	4.254292	0.000000	0.000000	0.000000	0.477720	0.192999	-0.783445	0.000000	0.000000	3.000000	55.000000	0.000000
21408.102729	0.028816	0.540584	0.115247	81.705635	-2.921486	57.988579	-2.626977	0.000000	4.254292	0.000000	0.000000	0.000000	0.477720	0.192999	-0.783445	0.000000	0.000000	3.000000	55.000000	0.000000
21408.106062	0.028816	0.540584	0.115247	81.705635	-2.921486	57.988579	-2.626977	0.000000	4.254292	0.000000	0.000000	0.000000	0.477720	0.192999	-0.783445	0.000000	0.000000	3.000000	55.000000	0.000000
21408.109396	0.030236	0.541248	0.112726	81.450363	-4.449919	56.476936	-2.627516	0.000000	4.253959	0.000000	0.000000	0.000000	0.425791	0.199059	-0.756281	0.000000	0.000000	3.000000	55.000000	0.000000
21408.112729	0.030236	0.541248	0.112726	81.450363	-4.449919	56.476936	-2.627516	0.000000	4.253959	0.000000	0.000000	0.000000	0.425791	0.199059	-0.756281	0.000000	0.000000	3.000000	55.000000	0.000000
21408.116062	0.030236	0.541248	0.112726	81.450363	-4.449919	56.476936	-2.627516	0.000000	4.253959	0.000000	0.000000	0.000000	0.425791	0.199059	-0.756281	0.000000	0.000000	3.000000	55.000000	0.000000
21408.119396	0.031616	0.541858	0.110222	81.134193	-6.113511	54.739601	-2.631276	0.000000	4.251634	0.000000	0.000000	0.000000	0.414006	0.183182	-0.751041	0.000000	0.000000	3.000000	55.000000	0.000000
21408.122729	0.031616	0.541858	0.110222	81.134193	-6.113511	54.739601	-2.631276	0.000000	4.251634	0.000000	0.000000	0.000000	0.414006	0.183182	-0.751041	0.000000	0.000000	3.000000	55.000000	0.000000
21408.126062	0.031616	0.541858	0.110222	81.134193	-6.113511	54.739601	-2.631276	0.000000	4.251634	0.000000	0.000000	0.000000	0.414006	0.183182	-0.751041	0.000000	0.000000	3.000000	55.000000	0.000000
21408.129396	0.032928	0.542380	0.107705	80.796730	-7.452899	53.376766	-2.635994	0.000000	4.248710	0.000000	0.000000	0.000000	0.393743	0.156524	-0.755305	0.000000	0.000000	3.000000	55.000000	0.000000
21408.132729	0.032928	0.542380	0.107705	80.796730	-7.452899	53.376766	-2.635994	0.000000	4.248710	0.000000	0.000000	0.000000	0.393743	0.156524	-0.755305	0.000000	0.000000	3.000000	55.000000	0.000000
21408.136062	0.032928	0.542380	0.107705	80.796730	-7.452899	53.376766	-2.635994	0.000000	4.248710	0.000000	0.000000	0.000000	0.393743	0.156524	-0.755305	0.000000	0.000000	3.000000	55.000000	0.000000
21408.139396	0.034200	0.542875	0.105162	80.462318	-8.340066	52.470524	-2.643091	0.000000	4.244298	0.000000	0.000000	0.000000	0.381499	0.148561	-0.762693	0.000000	0.000000	3.000000	55.000000	0.000000
21408.142729	0.034200	0.542875	0.105162	80.462318	-8.340066	52.470524	-2.643091	0.000000	4.244298	0.000000	0.000000	0.000000	0.381499	0.148561	-0.762693	0.000000	0.000000	3.000000	55.000000	0.000000
21408.146062	0.034200	0.542875	0.105162	80.462318	-8.340066	52.470524	-2.643091	0.000000	4.244298	0.000000	0.000000	0.000000	0.381499	0.148561	-0.762693	0.000000	0.000000	3.000000	55.000000	0.000000
21408.149396	0.035459	0.543331	0.102615	80.145233	-8.764280	52.100319	-2.652133	0.000000	4.238654	0.000000	0.000000	0.000000	0.377692	0.136911	-0.764031	0.000000	0.000000	3.000000	55.000000	0.000000
21408.152729	0.035459	0.543331	0.102615	80.145233	-8.764280	52.100319	-2.652133	0.000000	4.238654	0.000000	0.000000	0.000000	0.377692	0.136911	-0.764031	0.000000	0.000000	3.000000	55.000000	0.000000
21408.156062	0.035459	0.543331	0.102615	80.145233	-8.764280	52.100319	-2.652133	0.000000	4.238654	0.000000	0.000000	0.000000	0.377692	0.136911	-0.764031	0.000000	0.000000	3.000000	55.000000	0.000000
21408.159396	0.036712	0.543749	0.100164	79.838120	-8.750017	52.291241	-2.662042	0.000000	4.232438	0.000000	0.000000	0.000000	0.375844	0.125310	-0.735568	0.000000	0.000000	3.000000	55.000000	0.000000
21408.162729	0.036712	0.543749	0.100164	79.838120	-8.750017	52.291241	-2.662042	0.000000	4.232438	0.000000	0.000000	0.000000	0.375844	0.125310	-0.735568	0.000000	0.000000	3.000000	55.000000	0.000000
21408.166062	0.036712	0.543749	0.100164	79.838120	-8.750017	52.291241	-2.662042	0.000000	4.232438	0.000000	0.000000	0.000000	0.375844	0.125310	-0.735568	0.000000	0.000000	3.000000	55.000000	0.000000
21408.169396	0.037959	0.544160	0.097803	79.532997	-8.405741	52.824631	-2.670785	0.000000	4.226926	0.000000	0.000000	0.000000	0.374133	0.123173	-0.708283	0.000000	0.000000	3.000000	55.000000	0.000000
21408.172729	0.037959	0.544160	0.097803	79.532997	-8.405741	52.824631	-2.670785	0.000000	4.226926	0.000000	0.000000	0.000000	0.374133	0.123173	-0.708283	0.000000	0.000000	3.000000	55.000000	0.000000
21408.176062	0.037959	0.544160	0.097803	79.532997	-8.405741	52.824631	-2.670785	0.000000	4.226926	0.000000	0.000000	0.000000	0.374133	0.123173	-0.708283	0.000000	0.000000	3.000000	55.000000	0.000000
21408.179396	0.039179	0.544558	0.095596	79.231331	-7.903081	53.511093	-2.678329	0.000000	4.222150	0.000000	0.000000	0.000000	0.366064	0.119445	-0.662031	0.000000	0.000000	3.000000	55.000000	0.000000
21408.182729	0.039179	0.544558	0.095596	79.231331	-7.903081	53.511093	-2.678329	0.000000	4.222150	0.000000	0.000000	0.000000	0.366064	0.119445	-0.662031	0.000000	0.000000	3.000000	55.000000	0.000000
21408.186062	0.039179	0.544558	0.095596	79.231331	-7.903081	53.511093	-2.678329	0.000000	4.222150	0.000000	0.000000	0.000000	0.366064	0.119445	-0.662031	0.000000	0.000000	3.000000	55.000000	0.000000
21408.189396	0.040345	0.544908	0.093512	78.958145	-7.374067	54.234829	-2.683980	0.000000	4.218560	0.000000	0.000000	0.000000	0.349864	0.105137	-0.625103	0.000000	0.000000	3.000000	55.000000	0.000000
21408.192729	0.040345	0.544908	0.093512	78.958145	-7.374067	54.234829	-2.683980	0.000000	4.218560	0.000000	0.000000	0.000000	0.349864	0.105137	-0.625103	0.000000	0.000000	3.000000	55.000000	0.000000
21408.196062	0.040345	0.544908	0.093512	78.958145	-7.374067	54.234829	-2.683980	0.000000	4.218560	0.000000	0.000000	0.000000	0.349864	0.105137	-0.625103	0.000000	0.000000	3.000000	55.000000	0.000000
21408.199396	0.041401	0.545230	0.091474	78.717613	-6.910528	54.810932	-2.689096	0.000000	4.215302	0.000000	0.000000	0.000000	0.316613	0.096417	-0.611502	0.000000	0.000000	3.000000	55.000000	0.000000
21408.202729	0.041401	0.545230	0.091474	78.717613	-6.910528	54.810932	-2.689096	0.000000	4.215302	0.000000	0.000000	0.000000	0.316613	0.096417	-0.611502	0.000000	0.000000	3.000000	55.000000	0.000000
21408.206062	0.041401	0.545230	0.091474	78.717613	-6.910528	54.810932	-2.689096	0.000000	4.215302	0.000000	0.000000	0.000000	0.316613	0.096417	-0.611502	0.000000	0.000000	3.000000	55.000000	0.000000
21408.209396	0.042345	0.545505	0.089465	78.524033	-6.526981	55.324360	-2.697104	0.000000	4.210182	0.000000	0.000000	0.000000	0.283399	0.082453	-0.602770	0.000000	0.000000	3.000000	55.000000	0.000000
21408.212729	0.042345	0.545505	0.089465	78.524033	-6.526981	55.324360	-2.697104	0.000000	4.210182	0.000000	0.000000	0.000000	0.283399	0.082453	-0.602770	0.000000	0.000000	3.000000	55.000000	0.000000
21408.216062	0.042345	0.545505	0.089465	78.524033	-6.526981	55.324360	-2.697104	0.000000	4.210182	0.000000	0.000000	0.000000	0.283399	0.082453	-0.602770	0.000000	0.000000	3.000000	55.000000	0.000000
21408.219396	0.043282	0.545745	0.087455	78.381714	-6.207803	55.707138	-2.708502	0.000000	4.202858	0.000000	0.000000	0.000000	0.281074	0.072146	-0.602867	0.000000	0.000000	3.000000	55.000000	0.000000
21408.222729	0.043282	0.545745	0.087455	78.381714	-6.207803	55.707138	-2.708502	0.000000	4.202858	0.000000	0.000000	0.000000	0.281074	0.072146	-0.602867	0.000000	0.000000	3.000000	55.000000	0.000000
21408.226062	0.043282	0.545745	0.087455	78.381714	-6.207803	55.707138	-2.708502	0.000000	4.202858	0.000000	0.000000	0.000000	0.281074	0.072146	-0.602867	0.000000	0.000000	3.000000	55.000000	0.000000
21408.229396	0.044236	0.545933	0.085426	78.296082	-5.963406	55.868343	-2.720628	0.000000	4.195018	0.000000	0.000000	0.000000	0.286059	0.056482	-0.608730	0.000000	0.000000	3.000000	55.000000	0.000000
21408.232729	0.044236	0.545933	0.085426	78.296082	-5.963406	55.868343	-2.720628	0.000000	4.195018	0.000000	0.000000	0.000000	0.286059	0.056482	-0.608730	0.000000	0.000000	3.000000	55.000000	0.000000
21408.236062	0.044236	0.545933	0.085426	78.296082	-5.963406	55.868343	-2.720628	0.000000	4.195018	0.000000	0.000000	0.000000	0.286059	0.056482	-0.608730	0.000000	0.000000	3.000000	55.000000	0.000000
21408.239396	0.045207	0.546088	0.083394	78.259361	-5.773410	56.132896	-2.733120	0.000000	4.186891	0.000000	0.000000	0.000000	0.291360	0.046412	-0.609469	0.000000	0.000000	3.000000	55.000000	0.000000
21408.242729	0.045207	0.546088	0.083394	78.259361	-5.773410	56.132896	-2.733120	0.000000	4.186891	0.000000	0.000000	0.000000	0.291360	0.046412	-0.609469	0.000000	0.000000	3.000000	55.000000	0.000000
21408.246062	0.045207	0.546088	0.083394	78.259361	-5.773410	56.132896	-2.733120	0.000000	4.186891	0.000000	0.000000	0.000000	0.291360	0.046412	-0.609469	0.000000	0.000000	3.000000	55.000000	0.000000
21408.249396	0.046225	0.546263	0.081410	78.239838	-5.601950	56.727783	-2.739660	0.000000	4.169719	0.000000	0.000000	0.000000	0.305576	0.052598	-0.595376	0.000000	0.000000	3.000000	55.000000	0.000000
21408.252729	0.046225	0.546263	0.081410	78.239838	-5.601950	56.727783	-2.739660	0.000000	4.169719	0.000000	0.000000	0.000000	0.305576	0.052598	-0.595376	0.000000	0.000000	3.000000	55.000000	0.000000
21408.256062	0.046225	0.546263	0.081410	78.239838	-5.601950	56.727783	-2.739660	0.000000	4.169719	0.000000	0.000000	0.000000	0.305576	0.052598	-0.595376	0.000000	0.000000	3.000000	55.000000	0.000000
21408.259396	0.047269	0.546466	0.079514	78.191322	-5.414798	57.463127	-2.688730	0.000000	4.070490	0.000000	0.000000	0.000000	0.313133	0.060782	-0.568789	0.000000	0.000000	3.000000	55.000000	0.000000
21408.262729	0.047269	0.546466	0.079514	78.191322	-5.414798	57.463127	-2.688730	0.000000	4.070490	0.000000	0.000000	0.000000	0.313133	0.060782	-0.568789	0.000000	0.000000	3.000000	55.000000	0.000000
21408.266062	0.047269	0.546466	0.079514	78.191322	-5.414798	57.463127	-2.688730	0.000000	4.070490	0.000000	0.000000	0.000000	0.313133	0.060782	-0.568789	0.000000	0.000000	3.000000	55.000000	0.000000
21408.269396	0.048344	0.546691	0.077768	78.092819	-5.320405	57.790108	-2.636541	0.000000	3.975692	0.000000	0.000000	0.000000	0.322476	0.067606	-0.523643	0.000000	0.000000	3.000000	55.000000	0.000000
21408.272729	0.048344	0.546691	0.077768	78.092819	-5.320405	57.790108	-2.636541	0.000000	3.975692	0.000000	0.000000	0.000000	0.322476	0.067606	-0.523643	0.000000	0.000000	3.000000	55.000000	0.000000
21408.276062	0.048344	0.546691	0.077768	78.092819	-5.320405	57.790108	-2.636541	0.000000	3.975692	0.000000	0.000000	0.000000	0.322476	0.067606	-0.523643	0.000000	0.000000	3.000000	55.000000	0.000000
21408.279396	0.049391	0.546938	0.076077	77.923607	-5.475134	57.706932	-2.582795	0.000000	3.888418	0.000000	0.000000	0.000000	0.314079	0.073989	-0.507275	0.000000	0.000000	3.000000	55.000000	0.000000
21408.282729	0.049391	0.546938	0.076077	77.923607	-5.475134	57.706932	-2.582795	0.000000	3.888418	0.000000	0.000000	0.000000	0.314079	0.073989	-0.507275	0.000000	0.000000	3.000000	55.000000	0.000000
21408.286062	0.049391	0.546938	0.076077	77.923607	-5.475134	57.706932	-2.582795	0.000000	3.888418	0.000000	0.000000	0.000000	0.314079	0.073989	-0.507275	0.000000	0.000000	3.000000	55.000000	0.000000
21408.289396	0.050312	0.547166	0.074478	77.728508	-5.791545	57.615993	-2.530449	0.000000	3.803872	0.000000	0.000000	0.000000	0.276355	0.068258	-0.479801	0.000000	0.000000	3.000000	55.000000	0.000000
21408.292729	0.050312	0.547166	0.074478	77.728508	-5.791545	57.615993	-2.530449	0.000000	3.803872	0.000000	0.000000	0.000000	0.276355	0.068258	-0.479801	0.000000	0.000000	3.000000	55.000000	0.000000
21408.296062	0.050312	0.547166	0.074478	77.728508	-5.791545	57.615993	-2.530449	0.000000	3.803872	0.000000	0.000000	0.000000	0.276355	0.068258	-0.479801	0.000000	0.000000	3.000000	55.000000	0.000000
21408.299396	0.051225	0.547401	0.072853	77.528130	-6.183889	57.392952	-2.484390	0.000000	3.723905	0.000000	0.000000	0.000000	0.273797	0.070757	-0.487546	0.000000	0.000000	3.000000	55.000000	0.000000
21408.302729	0.051225	0.547401	0.072853	77.528130	-6.183889	57.392952	-2.484390	0.000000	3.723905	0.000000	0.000000	0.000000	0.273797	0.070757	-0.487546	0.000000	0.000000	3.000000	55.000000	0.000000
21408.306062	0.051225	0.547401	0.072853	77.528130	-6.183889	57.392952	-2.484390	0.000000	3.723905	0.000000	0.000000	0.000000	0.273797	0.070757	-0.487546	0.000000	0.000000	3.000000	55.000000	0.000000
21408.309396	0.052180	0.547558	0.071212	77.338089	-6.490008	57.099247	-2.438757	0.000000	3.642648	0.000000	0.000000	0.000000	0.286678	0.047058	-0.492374	0.000000	0.000000	3.000000	55.000000	0.000000
21408.312729	0.052180	0.547558	0.071212	77.338089	-6.490008	57.099247	-2.438757	0.000000	3.642648	0.000000	0.000000	0.000000	0.286678	0.047058	-0.492374	0.000000	0.000000	3.000000	55.000000	0.000000
21408.316062	0.052180	0.547558	0.071212	77.338089	-6.490008	57.099247	-2.438757	0.000000	3.642648	0.000000	0.000000	0.000000	0.286678	0.047058	-0.492374	0.000000	0.000000	3.000000	55.000000	0.000000
21408.319396	0.053175	0.547706	0.069522	77.176125	-6.626118	57.254616	-2.390977	0.000000	3.560585	0.000000	0.000000	0.000000	0.298428	0.044214	-0.506908	0.000000	0.000000	3.000000	55.000000	0.000000
21408.322729	0.053175	0.547706	0.069522	77.176125	-6.626118	57.254616	-2.390977	0.000000	3.560585	0.000000	0.000000	0.000000	0.298428	0.044214	-0.506908	0.000000	0.000000	3.000000	55.000000	0.000000
21408.326062	0.053175	0.547706	0.069522	77.176125	-6.626118	57.254616	-2.390977	0.000000	3.560585	0.000000	0.000000	0.000000	0.298428	0.044214	-0.506908	0.000000	0.000000	3.000000	55.000000	0.000000
21408.329396	0.054209	0.547815	0.067788	77.028664	-6.705588	57.710297	-2.341239	0.000000	3.476101	0.000000	0.000000	0.000000	0.310098	0.032678	-0.520083	0.000000	0.000000	3.000000	55.000000	0.000000
21408.332729	0.054209	0.547815	0.067788	77.028664	-6.705588	57.710297	-2.341239	0.000000	3.476101	0.000000	0.000000	0.000000	0.310098	0.032678	-0.520083	0.000000	0.000000	3.000000	55.000000	0.000000
21408.336062	0.054209	0.547815	0.067788	77.028664	-6.705588	57.710297	-2.341239	0.000000	3.476101	0.000000	0.000000	0.000000	0.310098	0.032678	-0.520083	0.000000	0.000000	3.000000	55.000000	0.000000
21408.339396	0.055359	0.547921	0.066037	76.866058	-6.989353	57.821732	-2.289556	0.000000	3.389420	0.000000	0.000000	0.000000	0.344996	0.031887	-0.525293	0.000000	0.000000	3.000000	55.000000	0.000000
21408.342729	0.055359	0.547921	0.066037	76.866058	-6.989353	57.821732	-2.289556	0.000000	3.389420	0.000000	0.000000	0.000000	0.344996	0.031887	-0.525293	0.000000	0.000000	3.000000	55.000000	0.000000
21408.346062	0.055359	0.547921	0.066037	76.866058	-6.989353	57.821732	-2.289556	0.000000	3.389420	0.000000	0.000000	0.000000	0.344996	0.031887	-0.525293	0.000000	0.000000	3.000000	55.000000	0.000000
21408.349396	0.056554	0.548003	0.064321	76.645065	-7.660504	57.433212	-2.232057	0.000000	3.301872	0.000000	0.000000	0.000000	0.358690	0.024577	-0.514900	0.000000	0.000000	3.000000	55.000000	0.000000
21408.352729	0.056554	0.548003	0.064321	76.645065	-7.660504	57.433212	-2.232057	0.000000	3.301872	0.000000	0.000000	0.000000	0.358690	0.024577	-0.514900	0.000000	0.000000	3.000000	55.000000	0.000000
21408.356062	0.056554	0.548003	0.064321	76.645065	-7.660504	57.433212	-2.232057	0.000000	3.301872	0.000000	0.000000	0.000000	0.358690	0.024577	-0.514900	0.000000	0.000000	3.000000	55.000000	0.000000
21408.359396	0.057670	0.548071	0.062631	76.362953	-8.687807	56.534966	-2.172275	0.000000	3.216055	0.000000	0.000000	0.000000	0.334582	0.020589	-0.507157	0.000000	0.000000	3.000000	55.000000	0.000000
21408.362729	0.057670	0.548071	0.062631	76.362953	-8.687807	56.534966	-2.172275	0.000000	3.216055	0.000000	0.000000	0.000000	0.334582	0.020589	-0.507157	0.000000	0.000000	3.000000	55.000000	0.000000
21408.366062	0.057670	0.548071	0.062631	76.362953	-8.687807	56.534966	-2.172275	0.000000	3.216055	0.000000	0.000000	0.000000	0.334582	0.020589	-0.507157	0.000000	0.000000	3.000000	55.000000	0.000000
21408.369396	0.058802	0.548109	0.060938	76.027657	-9.946234	55.606541	-2.116512	0.000000	3.131529	0.000000	0.000000	0.000000	0.339658	0.011379	-0.507829	0.000000	0.000000	3.000000	55.000000	0.000000
21408.372729	0.058802	0.548109	0.060938	76.027657	-9.946234	55.606541	-2.116512	0.000000	3.131529	0.000000	0.000000	0.000000	0.339658	0.011379	-0.507829	0.000000	0.000000	3.000000	55.000000	0.000000
21408.376062	0.058802	0.548109	0.060938	76.027657	-9.946234	55.606541	-2.116512	0.000000	3.131529	0.000000	0.000000	0.000000	0.339658	0.011379	-0.507829	0.000000	0.000000	3.000000	55.000000	0.000000
21408.379396	0.059938	0.548067	0.059128	75.672897	-11.240953	54.547768	-2.059902	0.000000	3.046891	0.000000	0.000000	0.000000	0.340670	-0.012646	-0.542981	0.000000	0.000000	3.000000	55.000000	0.000000
21408.382729	0.059938	0.548067	0.059128	75.672897	-11.240953	54.547768	-2.059902	0.000000	3.046891	0.000000	0.000000	0.000000	0.340670	-0.012646	-0.542981	0.000000	0.000000	3.000000	55.000000	0.000000
21408.386062	0.059938	0.548067	0.059128	75.672897	-11.240953	54.547768	-2.059902	0.000000	3.046891	0.000000	0.000000	0.000000	0.340670	-0.012646	-0.542981	0.000000	0.000000	3.000000	55.000000	0.000000
21408.389396	0.061149	0.547945	0.057192	75.322899	-12.482354	53.394913	-2.003124	0.000000	2.956394	0.000000	0.000000	0.000000	0.363301	-0.036589	-0.580912	0.000000	0.000000	3.000000	55.000000	0.000000
21408.392729	0.061149	0.547945	0.057192	75.322899	-12.482354	53.394913	-2.003124	0.000000	2.956394	0.000000	0.000000	0.000000	0.363301	-0.036589	-0.580912	0.000000	0.000000	3.000000	55.000000	0.000000
21408.396062	0.061149	0.547945	0.057192	75.322899	-12.482354	53.394913	-2.003124	0.000000	2.956394	0.000000	0.000000	0.000000	0.363301	-0.036589	-0.580912	0.000000	0.000000	3.000000	55.000000	0.000000
21408.399396	0.062456	0.547698	0.055112	74.970802	-13.580564	52.361214	-1.942573	0.000000	2.859575	0.000000	0.000000	0.000000	0.392131	-0.074143	-0.623876	0.000000	0.000000	3.000000	55.000000	0.000000
21408.402729	0.062456	0.547698	0.055112	74.970802	-13.580564	52.361214	-1.942573	0.000000	2.859575	0.000000	0.000000	0.000000	0.392131	-0.074143	-0.623876	0.000000	0.000000	3.000000	55.000000	0.000000
21408.406062	0.062456	0.547698	0.055112	74.970802	-13.580564	52.361214	-1.942573	0.000000	2.859575	0.000000	0.000000	0.000000	0.392131	-0.074143	-0.623876	0.000000	0.000000	3.000000	55.000000	0.000000
21408.409396	0.063903	0.547383	0.052872	74.582512	-14.465439	51.640934	-1.877218	0.000000	2.755596	0.000000	0.000000	0.000000	0.434305	-0.094599	-0.672071	0.000000	0.000000	3.000000	55.000000	0.000000
21408.412729	0.063903	0.547383	0.052872	74.582512	-14.465439	51.640934	-1.877218	0.000000	2.755596	0.000000	0.000000	0.000000	0.434305	-0.094599	-0.672071	0.000000	0.000000	3.000000	55.000000	0.000000
21408.416062	0.063903	0.547383	0.052872	74.582512	-14.465439	51.640934	-1.877218	0.000000	2.755596	0.000000	0.000000	0.000000	0.434305	-0.094599	-0.672071	0.000000	0.000000	3.000000	55.000000	0.000000
21408.419396	0.065484	0.547028	0.050632	74.086800	-15.199815	51.075447	-1.804834	0.000000	2.643584	0.000000	0.000000	0.000000	0.474349	-0.106409	-0.671780	0.000000	0.000000	3.000000	55.000000	0.000000
21408.422729	0.065484	0.547028	0.050632	74.086800	-15.199815	51.075447	-1.804834	0.000000	2.643584	0.000000	0.000000	0.000000	0.474349	-0.106409	-0.671780	0.000000	0.000000	3.000000	55.000000	0.000000
21408.426062	0.065484	0.547028	0.050632	74.086800	-15.199815	51.075447	-1.804834	0.000000	2.643584	0.000000	0.000000	0.000000	0.474349	-0.106409	-0.671780	0.000000	0.000000	3.000000	55.000000	0.000000
21408.429396	0.067149	0.546662	0.048394	73.455017	-15.855329	50.568050	-1.725776	0.000000	2.531621	0.000000	0.000000	0.000000	0.499297	-0.109732	-0.671404	0.000000	0.000000	3.000000	55.000000	0.000000
21408.432729	0.067149	0.546662	0.048394	73.455017	-15.855329	50.568050	-1.725776	0.000000	2.531621	0.000000	0.000000	0.000000	0.499297	-0.109732	-0.671404	0.000000	0.000000	3.000000	55.000000	0.000000
21408.436062	0.067149	0.546662	0.048394	73.455017	-15.855329	50.568050	-1.725776	0.000000	2.531621	0.000000	0.000000	0.000000	0.499297	-0.109732	-0.671404	0.000000	0.000000	3.000000	55.000000	0.000000
21408.439396	0.068880	0.546282	0.046223	72.721558	-16.488598	49.925774	-1.642560	0.000000	2.419720	0.000000	0.000000	0.000000	0.519337	-0.113940	-0.651445	0.000000	0.000000	3.000000	55.000000	0.000000
21408.442729	0.068880	0.546282	0.046223	72.721558	-16.488598	49.925774	-1.642560	0.000000	2.419720	0.000000	0.000000	0.000000	0.519337	-0.113940	-0.651445	0.000000	0.000000	3.000000	55.000000	0.000000
21408.446062	0.068880	0.546282	0.046223	72.721558	-16.488598	49.925774	-1.642560	0.000000	2.419720	0.000000	0.000000	0.000000	0.519337	-0.113940	-0.651445	0.000000	0.000000	3.000000	55.000000	0.000000
21408.449396	0.070648	0.545882	0.044081	71.944969	-17.177416	49.156868	-1.556003	0.000000	2.311146	0.000000	0.000000	0.000000	0.530554	-0.120190	-0.642692	0.000000	0.000000	3.000000	55.000000	0.000000
21408.452729	0.070648	0.545882	0.044081	71.944969	-17.177416	49.156868	-1.556003	0.000000	2.311146	0.000000	0.000000	0.000000	0.530554	-0.120190	-0.642692	0.000000	0.000000	3.000000	55.000000	0.000000
21408.456062	0.070648	0.545882	0.044081	71.944969	-17.177416	49.156868	-1.556003	0.000000	2.311146	0.000000	0.000000	0.000000	0.530554	-0.120190	-0.642692	0.000000	0.000000	3.000000	55.000000	0.000000
21408.459396	0.072356	0.545471	0.041958	71.166214	-17.934177	48.196491	-1.467578	0.000000	2.204031	0.000000	0.000000	0.000000	0.512326	-0.123258	-0.636675	0.000000	0.000000	3.000000	55.000000	0.000000
21408.462729	0.072356	0.545471	0.041958	71.166214	-17.934177	48.196491	-1.467578	0.000000	2.204031	0.000000	0.000000	0.000000	0.512326	-0.123258	-0.636675	0.000000	0.000000	3.000000	55.000000	0.000000
21408.466062	0.072356	0.545471	0.041958	71.166214	-17.934177	48.196491	-1.467578	0.000000	2.204031	0.000000	0.000000	0.000000	0.512326	-0.123258	-0.636675	0.000000	0.000000	3.000000	55.000000	0.000000
21408.469396	0.074119	0.545033	0.039821	70.408234	-18.676817	47.222744	-1.382190	0.000000	2.097918	0.000000	0.000000	0.000000	0.528939	-0.131490	-0.641091	0.000000	0.000000	3.000000	55.000000	0.000000
21408.472729	0.074119	0.545033	0.039821	70.408234	-18.676817	47.222744	-1.382190	0.000000	2.097918	0.000000	0.000000	0.000000	0.528939	-0.131490	-0.641091	0.000000	0.000000	3.000000	55.000000	0.000000
21408.476062	0.074119	0.545033	0.039821	70.408234	-18.676817	47.222744	-1.382190	0.000000	2.097918	0.000000	0.000000	0.000000	0.528939	-0.131490	-0.641091	0.000000	0.000000	3.000000	55.000000	0.000000
21408.479396	0.075940	0.544584	0.037687	69.710281	-19.269781	46.856983	-1.294034	0.000000	1.991070	0.000000	0.000000	0.000000	0.546099	-0.134462	-0.640365	0.000000	0.000000	3.000000	55.000000	0.000000
21408.482729	0.075940	0.544584	0.037687	69.710281	-19.269781	46.856983	-1.294034	0.000000	1.991070	0.000000	0.000000	0.000000	0.546099	-0.134462	-0.640365	0.000000	0.000000	3.000000	55.000000	0.000000
21408.486062	0.075940	0.544584	0.037687	69.710281	-19.269781	46.856983	-1.294034	0.000000	1.991070	0.000000	0.000000	0.000000	0.546099	-0.134462	-0.640365	0.000000	0.000000	3.000000	55.000000	0.000000
21408.489396	0.077890	0.544117	0.035566	69.095116	-19.730314	46.829678	-1.203017	0.000000	1.884342	0.000000	0.000000	0.000000	0.585174	-0.140363	-0.636381	0.000000	0.000000	3.000000	55.000000	0.000000
21408.492729	0.077890	0.544117	0.035566	69.095116	-19.730314	46.829678	-1.203017	0.000000	1.884342	0.000000	0.000000	0.000000	0.585174	-0.140363	-0.636381	0.000000	0.000000	3.000000	55.000000	0.000000
21408.496062	0.077890	0.544117	0.035566	69.095116	-19.730314	46.829678	-1.203017	0.000000	1.884342	0.000000	0.000000	0.000000	0.585174	-0.140363	-0.636381	0.000000	0.000000	3.000000	55.000000	0.000000
21408.499396	0.079990	0.543612	0.033434	68.561592	-20.078762	47.007004	-1.105488	0.000000	1.778279	0.000000	0.000000	0.000000	0.629987	-0.151331	-0.639362	0.000000	0.000000	3.000000	55.000000	0.000000
21408.502729	0.079990	0.543612	0.033434	68.561592	-20.078762	47.007004	-1.105488	0.000000	1.778279	0.000000	0.000000	0.000000	0.629987	-0.151331	-0.639362	0.000000	0.000000	3.000000	55.000000	0.000000
21408.506062	0.079990	0.543612	0.033434	68.561592	-20.078762	47.007004	-1.105488	0.000000	1.778279	0.000000	0.000000	0.000000	0.629987	-0.151331	-0.639362	0.000000	0.000000	3.000000	55.000000	0.000000
21408.509396	0.082214	0.543099	0.031290	68.094238	-20.422306	47.316635	-1.000490	0.000000	1.671718	0.000000	0.000000	0.000000	0.667068	-0.154065	-0.643171	0.000000	0.000000	3.000000	55.000000	0.000000
21408.512729	0.082214	0.543099	0.031290	68.094238	-20.422306	47.316635	-1.000490	0.000000	1.671718	0.000000	0.000000	0.000000	0.667068	-0.154065	-0.643171	0.000000	0.000000	3.000000	55.000000	0.000000
21408.516062	0.082214	0.543099	0.031290	68.094238	-20.422306	47.316635	-1.000490	0.000000	1.671718	0.000000	0.000000	0.000000	0.667068	-0.154065	-0.643171	0.000000	0.000000	3.000000	55.000000	0.000000
21408.519396	0.084454	0.542600	0.029211	67.688477	-20.893768	47.353382	-0.889312	0.000000	1.564523	0.000000	0.000000	0.000000	0.672096	-0.149523	-0.623914	0.000000	0.000000	3.000000	55.000000	0.000000
21408.522729	0.084454	0.542600	0.029211	67.688477	-20.893768	47.353382	-0.889312	0.000000	1.564523	0.000000	0.000000	0.000000	0.672096	-0.149523	-0.623914	0.000000	0.000000	3.000000	55.000000	0.000000
21408.526062	0.084454	0.542600	0.029211	67.688477	-20.893768	47.353382	-0.889312	0.000000	1.564523	0.000000	0.000000	0.000000	0.672096	-0.149523	-0.623914	0.000000	0.000000	3.000000	55.000000	0.000000
21408.529396	0.086591	0.542181	0.027184	67.339653	-21.598721	46.696106	-0.777296	0.000000	1.460538	0.000000	0.000000	0.000000	0.641216	-0.125847	-0.608000	0.000000	0.000000	3.000000	55.000000	0.000000
21408.532729	0.086591	0.542181	0.027184	67.339653	-21.598721	46.696106	-0.777296	0.000000	1.460538	0.000000	0.000000	0.000000	0.641216	-0.125847	-0.608000	0.000000	0.000000	3.000000	55.000000	0.000000
21408.536062	0.086591	0.542181	0.027184	67.339653	-21.598721	46.696106	-0.777296	0.000000	1.460538	0.000000	0.000000	0.000000	0.641216	-0.125847	-0.608000	0.000000	0.000000	3.000000	55.000000	0.000000
21408.539396	0.088528	0.541853	0.025314	67.010307	-22.287479	45.746628	-0.670427	0.000000	1.359204	0.000000	0.000000	0.000000	0.581024	-0.098143	-0.560910	0.000000	0.000000	3.000000	55.000000	0.000000
21408.542729	0.088528	0.541853	0.025314	67.010307	-22.287479	45.746628	-0.670427	0.000000	1.359204	0.000000	0.000000	0.000000	0.581024	-0.098143	-0.560910	0.000000	0.000000	3.000000	55.000000	0.000000
21408.546062	0.088528	0.541853	0.025314	67.010307	-22.287479	45.746628	-0.670427	0.000000	1.359204	0.000000	0.000000	0.000000	0.581024	-0.098143	-0.560910	0.000000	0.000000	3.000000	55.000000	0.000000
21408.549396	0.090231	0.541577	0.023532	66.766647	-22.742664	45.316860	-0.573589	0.000000	1.265719	0.000000	0.000000	0.000000	0.510941	-0.082865	-0.534665	0.000000	0.000000	3.000000	55.000000	0.000000
21408.552729	0.090231	0.541577	0.023532	66.766647	-22.742664	45.316860	-0.573589	0.000000	1.265719	0.000000	0.000000	0.000000	0.510941	-0.082865	-0.534665	0.000000	0.000000	3.000000	55.000000	0.000000
21408.556062	0.090231	0.541577	0.023532	66.766647	-22.742664	45.316860	-0.573589	0.000000	1.265719	0.000000	0.000000	0.000000	0.510941	-0.082865	-0.534665	0.000000	0.000000	3.000000	55.000000	0.000000
21408.559396	0.091813	0.541361	0.021796	66.721100	-22.863840	45.643925	-0.488432	0.000000	1.176609	0.000000	0.000000	0.000000	0.474631	-0.064804	-0.520923	0.000000	0.000000	3.000000	55.000000	0.000000
21408.562729	0.091813	0.541361	0.021796	66.721100	-22.863840	45.643925	-0.488432	0.000000	1.176609	0.000000	0.000000	0.000000	0.474631	-0.064804	-0.520923	0.000000	0.000000	3.000000	55.000000	0.000000
21408.566062	0.091813	0.541361	0.021796	66.721100	-22.863840	45.643925	-0.488432	0.000000	1.176609	0.000000	0.000000	0.000000	0.474631	-0.064804	-0.520923	0.000000	0.000000	3.000000	55.000000	0.000000
21408.569396	0.093417	0.541169	0.020107	66.840912	-22.706644	46.206360	-0.409327	0.000000	1.089788	0.000000	0.000000	0.000000	0.481179	-0.057735	-0.506627	0.000000	0.000000	3.000000	55.000000	0.000000
21408.572729	0.093417	0.541169	0.020107	66.840912	-22.706644	46.206360	-0.409327	0.000000	1.089788	0.000000	0.000000	0.000000	0.481179	-0.057735	-0.506627	0.000000	0.000000	3.000000	55.000000	0.000000
21408.576062	0.093417	0.541169	0.020107	66.840912	-22.706644	46.206360	-0.409327	0.000000	1.089788	0.000000	0.000000	0.000000	0.481179	-0.057735	-0.506627	0.000000	0.000000	3.000000	55.000000	0.000000
21408.579396	0.094934	0.541017	0.018506	67.015343	-22.449137	46.494064	-0.329131	0.000000	1.005350	0.000000	0.000000	0.000000	0.455074	-0.045607	-0.480158	0.000000	0.000000	3.000000	55.000000	0.000000
21408.582729	0.094934	0.541017	0.018506	67.015343	-22.449137	46.494064	-0.329131	0.000000	1.005350	0.000000	0.000000	0.000000	0.455074	-0.045607	-0.480158	0.000000	0.000000	3.000000	55.000000	0.000000
21408.586062	0.094934	0.541017	0.018506	67.015343	-22.449137	46.494064	-0.329131	0.000000	1.005350	0.000000	0.000000	0.000000	0.455074	-0.045607	-0.480158	0.000000	0.000000	3.000000	55.000000	0.000000
21408.589396	0.096307	0.540912	0.017050	67.217979	-22.141775	46.913536	-0.253285	0.000000	0.925324	0.000000	0.000000	0.000000	0.411727	-0.031394	-0.437054	0.000000	0.000000	3.000000	55.000000	0.000000
21408.592729	0.096307	0.540912	0.017050	67.217979	-22.141775	46.913536	-0.253285	0.000000	0.925324	0.000000	0.000000	0.000000	0.411727	-0.031394	-0.437054	0.000000	0.000000	3.000000	55.000000	0.000000
21408.596062	0.096307	0.540912	0.017050	67.217979	-22.141775	46.913536	-0.253285	0.000000	0.925324	0.000000	0.000000	0.000000	0.411727	-0.031394	-0.437054	0.000000	0.000000	3.000000	55.000000	0.000000
21408.599396	0.097635	0.540888	0.015756	67.430115	-21.763233	47.479961	-0.184664	0.000000	0.852482	0.000000	0.000000	0.000000	0.398373	-0.007118	-0.388185	0.000000	0.000000	3.000000	55.000000	0.000000
21408.602729	0.097635	0.540888	0.015756	67.430115	-21.763233	47.479961	-0.184664	0.000000	0.852482	0.000000	0.000000	0.000000	0.398373	-0.007118	-0.388185	0.000000	0.000000	3.000000	55.000000	0.000000
21408.606062	0.097635	0.540888	0.015756	67.430115	-21.763233	47.479961	-0.184664	0.000000	0.852482	0.000000	0.000000	0.000000	0.398373	-0.007118	-0.388185	0.000000	0.000000	3.000000	55.000000	0.000000
21408.609396	0.098837	0.540905	0.014562	67.680336	-21.308104	48.247791	-0.118269	0.000000	0.787784	0.000000	0.000000	0.000000	0.360654	0.004888	-0.357960	0.000000	0.000000	3.000000	55.000000	0.000000
21408.612729	0.098837	0.540905	0.014562	67.680336	-21.308104	48.247791	-0.118269	0.000000	0.787784	0.000000	0.000000	0.000000	0.360654	0.004888	-0.357960	0.000000	0.000000	3.000000	55.000000	0.000000
21408.616062	0.098837	0.540905	0.014562	67.680336	-21.308104	48.247791	-0.118269	0.000000	0.787784	0.000000	0.000000	0.000000	0.360654	0.004888	-0.357960	0.000000	0.000000	3.000000	55.000000	0.000000
21408.619396	0.100001	0.540944	0.013434	67.972214	-20.737001	49.259151	-0.058160	0.000000	0.728124	0.000000	0.000000	0.000000	0.349108	0.011854	-0.338540	0.000000	0.000000	3.000000	55.000000	0.000000
21408.622729	0.100001	0.540944	0.013434	67.972214	-20.737001	49.259151	-0.058160	0.000000	0.728124	0.000000	0.000000	0.000000	0.349108	0.011854	-0.338540	0.000000	0.000000	3.000000	55.000000	0.000000
21408.626062	0.100001	0.540944	0.013434	67.972214	-20.737001	49.259151	-0.058160	0.000000	0.728124	0.000000	0.000000	0.000000	0.349108	0.011854	-0.338540	0.000000	0.000000	3.000000	55.000000	0.000000
21408.629396	0.101193	0.541007	0.012356	68.314171	-20.043943	50.515484	0.000025	0.000000	0.671701	0.000000	0.000000	0.000000	0.357878	0.018840	-0.323333	0.000000	0.000000	3.000000	55.000000	0.000000
21408.632729	0.101193	0.541007	0.012356	68.314171	-20.043943	50.515484	0.000025	0.000000	0.671701	0.000000	0.000000	0.000000	0.357878	0.018840	-0.323333	0.000000	0.000000	3.000000	55.000000	0.000000
21408.636062	0.101193	0.541007	0.012356	68.314171	-20.043943	50.515484	0.000025	0.000000	0.671701	0.000000	0.000000	0.000000	0.357878	0.018840	-0.323333	0.000000	0.000000	3.000000	55.000000	0.000000
21408.639396	0.102408	0.541060	0.011293	68.681343	-19.250143	51.948360	0.059671	0.000000	0.617812	0.000000	0.000000	0.000000	0.364380	0.015776	-0.319038	0.000000	0.000000	3.000000	55.000000	0.000000
21408.642729	0.102408	0.541060	0.011293	68.681343	-19.250143	51.948360	0.059671	0.000000	0.617812	0.000000	0.000000	0.000000	0.364380	0.015776	-0.319038	0.000000	0.000000	3.000000	55.000000	0.000000
21408.646062	0.102408	0.541060	0.011293	68.681343	-19.250143	51.948360	0.059671	0.000000	0.617812	0.000000	0.000000	0.000000	0.364380	0.015776	-0.319038	0.000000	0.000000	3.000000	55.000000	0.000000
21408.649396	0.103684	0.541112	0.010211	69.060730	-18.373238	53.500748	0.120401	0.000000	0.564639	0.000000	0.000000	0.000000	0.382706	0.015587	-0.324515	0.000000	0.000000	3.000000	55.000000	0.000000
21408.652729	0.103684	0.541112	0.010211	69.060730	-18.373238	53.500748	0.120401	0.000000	0.564639	0.000000	0.000000	0.000000	0.382706	0.015587	-0.324515	0.000000	0.000000	3.000000	55.000000	0.000000
21408.656062	0.103684	0.541112	0.010211	69.060730	-18.373238	53.500748	0.120401	0.000000	0.564639	0.000000	0.000000	0.000000	0.382706	0.015587	-0.324515	0.000000	0.000000	3.000000	55.000000	0.000000
21408.659396	0.105034	0.541161	0.009174	69.423103	-17.463629	55.062328	0.184186	0.000000	0.510553	0.000000	0.000000	0.000000	0.405164	0.014771	-0.311172	0.000000	0.000000	3.000000	55.000000	0.000000
21408.662729	0.105034	0.541161	0.009174	69.423103	-17.463629	55.062328	0.184186	0.000000	0.510553	0.000000	0.000000	0.000000	0.405164	0.014771	-0.311172	0.000000	0.000000	3.000000	55.000000	0.000000
21408.666062	0.105034	0.541161	0.009174	69.423103	-17.463629	55.062328	0.184186	0.000000	0.510553	0.000000	0.000000	0.000000	0.405164	0.014771	-0.311172	0.000000	0.000000	3.000000	55.000000	0.000000
21408.669396	0.106392	0.541260	0.008187	69.742432	-16.569315	56.535393	0.251713	0.000000	0.458691	0.000000	0.000000	0.000000	0.407179	0.029628	-0.296143	0.000000	0.000000	3.000000	55.000000	0.000000
21408.672729	0.106392	0.541260	0.008187	69.742432	-16.569315	56.535393	0.251713	0.000000	0.458691	0.000000	0.000000	0.000000	0.407179	0.029628	-0.296143	0.000000	0.000000	3.000000	55.000000	0.000000
21408.676062	0.106392	0.541260	0.008187	69.742432	-16.569315	56.535393	0.251713	0.000000	0.458691	0.000000	0.000000	0.000000	0.407179	0.029628	-0.296143	0.000000	0.000000	3.000000	55.000000	0.000000
21408.679396	0.107804	0.541425	0.007257	69.988022	-15.782568	57.740788	0.319576	0.000000	0.409334	0.000000	0.000000	0.000000	0.423838	0.049492	-0.278770	0.000000	0.000000	3.000000	55.000000	0.000000
21408.682729	0.107804	0.541425	0.007257	69.988022	-15.782568	57.740788	0.319576	0.000000	0.409334	0.000000	0.000000	0.000000	0.423838	0.049492	-0.278770	0.000000	0.000000	3.000000	55.000000	0.000000
21408.686062	0.107804	0.541425	0.007257	69.988022	-15.782568	57.740788	0.319576	0.000000	0.409334	0.000000	0.000000	0.000000	0.423838	0.049492	-0.278770	0.000000	0.000000	3.000000	55.000000	0.000000
21408.689396	0.109269	0.541639	0.006368	70.143158	-15.162663	58.574646	0.390216	0.000000	0.362872	0.000000	0.000000	0.000000	0.439355	0.064339	-0.266972	0.000000	0.000000	3.000000	55.000000	0.000000
21408.692729	0.109269	0.541639	0.006368	70.143158	-15.162663	58.574646	0.390216	0.000000	0.362872	0.000000	0.000000	0.000000	0.439355	0.064339	-0.266972	0.000000	0.000000	3.000000	55.000000	0.000000
21408.696062	0.109269	0.541639	0.006368	70.143158	-15.162663	58.574646	0.390216	0.000000	0.362872	0.000000	0.000000	0.000000	0.439355	0.064339	-0.266972	0.000000	0.000000	3.000000	55.000000	0.000000
21408.699396	0.110711	0.541869	0.005496	70.228493	-14.717511	59.062122	0.463442	0.000000	0.318377	0.000000	0.000000	0.000000	0.432596	0.069143	-0.261431	0.000000	0.000000	3.000000	55.000000	0.000000
21408.702729	0.110711	0.541869	0.005496	70.228493	-14.717511	59.062122	0.463442	0.000000	0.318377	0.000000	0.000000	0.000000	0.432596	0.069143	-0.261431	0.000000	0.000000	3.000000	55.000000	0.000000
21408.706062	0.110711	0.541869	0.005496	70.228493	-14.717511	59.062122	0.463442	0.000000	0.318377	0.000000	0.000000	0.000000	0.432596	0.069143	-0.261431	0.000000	0.000000	3.000000	55.000000	0.000000
21408.709396	0.112126	0.542099	0.004625	70.257126	-14.436117	59.240368	0.535541	0.000000	0.274805	0.000000	0.000000	0.000000	0.424613	0.068934	-0.261247	0.000000	0.000000	3.000000	55.000000	0.000000
21408.712729	0.112126	0.542099	0.004625	70.257126	-14.436117	59.240368	0.535541	0.000000	0.274805	0.000000	0.000000	0.000000	0.424613	0.068934	-0.261247	0.000000	0.000000	3.000000	55.000000	0.000000
21408.716062	0.112126	0.542099	0.004625	70.257126	-14.436117	59.240368	0.535541	0.000000	0.274805	0.000000	0.000000	0.000000	0.424613	0.068934	-0.261247	0.000000	0.000000	3.000000	55.000000	0.000000
21408.719396	0.113549	0.542321	0.003704	70.256401	-14.245095	59.244297	0.606310	0.000000	0.231264	0.000000	0.000000	0.000000	0.426788	0.066506	-0.276399	0.000000	0.000000	3.000000	55.000000	0.000000
21408.722729	0.113549	0.542321	0.003704	70.256401	-14.245095	59.244297	0.606310	0.000000	0.231264	0.000000	0.000000	0.000000	0.426788	0.066506	-0.276399	0.000000	0.000000	3.000000	55.000000	0.000000
21408.726062	0.113549	0.542321	0.003704	70.256401	-14.245095	59.244297	0.606310	0.000000	0.231264	0.000000	0.000000	0.000000	0.426788	0.066506	-0.276399	0.000000	0.000000	3.000000	55.000000	0.000000
21408.729396	0.114984	0.542525	0.002755	70.260620	-14.049190	59.264000	0.677441	0.000000	0.185197	0.000000	0.000000	0.000000	0.430487	0.061272	-0.284825	0.000000	0.000000	3.000000	55.000000	0.000000
21408.732729	0.114984	0.542525	0.002755	70.260620	-14.049190	59.264000	0.677441	0.000000	0.185197	0.000000	0.000000	0.000000	0.430487	0.061272	-0.284825	0.000000	0.000000	3.000000	55.000000	0.000000
21408.736062	0.114984	0.542525	0.002755	70.260620	-14.049190	59.264000	0.677441	0.000000	0.185197	0.000000	0.000000	0.000000	0.430487	0.061272	-0.284825	0.000000	0.000000	3.000000	55.000000	0.000000
21408.739396	0.116425	0.542721	0.001754	70.266144	-13.856143	59.287182	0.749189	0.000000	0.137727	0.000000	0.000000	0.000000	0.432369	0.058769	-0.300048	0.000000	0.000000	3.000000	55.000000	0.000000
21408.742729	0.116425	0.542721	0.001754	70.266144	-13.856143	59.287182	0.749189	0.000000	0.137727	0.000000	0.000000	0.000000	0.432369	0.058769	-0.300048	0.000000	0.000000	3.000000	55.000000	0.000000
21408.746062	0.116425	0.542721	0.001754	70.266144	-13.856143	59.287182	0.749189	0.000000	0.137727	0.000000	0.000000	0.000000	0.432369	0.058769	-0.300048	0.000000	0.000000	3.000000	55.000000	0.000000
21408.749396	0.117965	0.542900	0.000703	70.274437	-13.659046	59.609165	0.821251	0.000000	0.087719	0.000000	0.000000	0.000000	0.461901	0.053533	-0.315268	0.000000	0.000000	3.000000	55.000000	0.000000
21408.752729	0.117965	0.542900	0.000703	70.274437	-13.659046	59.609165	0.821251	0.000000	0.087719	0.000000	0.000000	0.000000	0.461901	0.053533	-0.315268	0.000000	0.000000	3.000000	55.000000	0.000000
21408.756062	0.117965	0.542900	0.000703	70.274437	-13.659046	59.609165	0.821251	0.000000	0.087719	0.000000	0.000000	0.000000	0.461901	0.053533	-0.315268	0.000000	0.000000	3.000000	55.000000	0.000000
21408.759396	0.119585	0.543077	-0.000376	70.278488	-13.448421	60.749111	0.898234	0.000000	0.035174	0.000000	0.000000	0.000000	0.486044	0.053298	-0.323701	0.000000	0.000000	3.000000	55.000000	0.000000
21408.762729	0.119585	0.543077	-0.000376	70.278488	-13.448421	60.749111	0.898234	0.000000	0.035174	0.000000	0.000000	0.000000	0.486044	0.053298	-0.323701	0.000000	0.000000	3.000000	55.000000	0.000000
21408.766062	0.119585	0.543077	-0.000376	70.278488	-13.448421	60.749111	0.898234	0.000000	0.035174	0.000000	0.000000	0.000000	0.486044	0.053298	-0.323701	0.000000	0.000000	3.000000	55.000000	0.000000
21408.769396	0.121246	0.543271	-0.001454	70.285309	-13.239198	62.155926	0.979241	0.000000	-0.018776	0.000000	0.000000	0.000000	0.498448	0.058056	-0.323561	0.000000	0.000000	3.000000	55.000000	0.000000
21408.772729	0.121246	0.543271	-0.001454	70.285309	-13.239198	62.155926	0.979241	0.000000	-0.018776	0.000000	0.000000	0.000000	0.498448	0.058056	-0.323561	0.000000	0.000000	3.000000	55.000000	0.000000
21408.776062	0.121246	0.543271	-0.001454	70.285309	-13.239198	62.155926	0.979241	0.000000	-0.018776	0.000000	0.000000	0.000000	0.498448	0.058056	-0.323561	0.000000	0.000000	3.000000	55.000000	0.000000
21408.779396	0.122993	0.543455	-0.002540	70.273445	-13.067296	63.329720	1.062316	0.000000	-0.072703	0.000000	0.000000	0.000000	0.524137	0.055129	-0.325704	0.000000	0.000000	3.000000	55.000000	0.000000
21408.782729	0.122993	0.543455	-0.002540	70.273445	-13.067296	63.329720	1.062316	0.000000	-0.072703	0.000000	0.000000	0.000000	0.524137	0.055129	-0.325704	0.000000	0.000000	3.000000	55.000000	0.000000
21408.786062	0.122993	0.543455	-0.002540	70.273445	-13.067296	63.329720	1.062316	0.000000	-0.072703	0.000000	0.000000	0.000000	0.524137	0.055129	-0.325704	0.000000	0.000000	3.000000	55.000000	0.000000
21408.789396	0.124846	0.543654	-0.003644	70.218277	-12.982431	64.011749	1.149672	0.000000	-0.126987	0.000000	0.000000	0.000000	0.555800	0.059912	-0.331290	0.000000	0.000000	3.000000	55.000000	0.000000
21408.792729	0.124846	0.543654	-0.003644	70.218277	-12.982431	64.011749	1.149672	0.000000	-0.126987	0.000000	0.000000	0.000000	0.555800	0.059912	-0.331290	0.000000	0.000000	3.000000	55.000000	0.000000
21408.796062	0.124846	0.543654	-0.003644	70.218277	-12.982431	64.011749	1.149672	0.000000	-0.126987	0.000000	0.000000	0.000000	0.555800	0.059912	-0.331290	0.000000	0.000000	3.000000	55.000000	0.000000
21408.799396	0.126666	0.543852	-0.004681	70.122574	-13.028812	64.218002	1.242306	0.000000	-0.182202	0.000000	0.000000	0.000000	0.545961	0.059318	-0.311175	0.000000	0.000000	3.000000	55.000000	0.000000
21408.802729	0.126666	0.543852	-0.004681	70.122574	-13.028812	64.218002	1.242306	0.000000	-0.182202	0.000000	0.000000	0.000000	0.545961	0.059318	-0.311175	0.000000	0.000000	3.000000	55.000000	0.000000
21408.806062	0.126666	0.543852	-0.004681	70.122574	-13.028812	64.218002	1.242306	0.000000	-0.182202	0.000000	0.000000	0.000000	0.545961	0.059318	-0.311175	0.000000	0.000000	3.000000	55.000000	0.000000
21408.809396	0.128448	0.544057	-0.005674	69.985893	-13.217452	64.299118	1.333299	0.000000	-0.234064	0.000000	0.000000	0.000000	0.534532	0.061474	-0.297671	0.000000	0.000000	3.000000	55.000000	0.000000
21408.812729	0.128448	0.544057	-0.005674	69.985893	-13.217452	64.299118	1.333299	0.000000	-0.234064	0.000000	0.000000	0.000000	0.534532	0.061474	-0.297671	0.000000	0.000000	3.000000	55.000000	0.000000
21408.816062	0.128448	0.544057	-0.005674	69.985893	-13.217452	64.299118	1.333299	0.000000	-0.234064	0.000000	0.000000	0.000000	0.534532	0.061474	-0.297671	0.000000	0.000000	3.000000	55.000000	0.000000
21408.819396	0.130246	0.544236	-0.006675	69.810013	-13.563021	64.244499	1.422388	0.000000	-0.283676	0.000000	0.000000	0.000000	0.539488	0.053593	-0.300308	0.000000	0.000000	3.000000	55.000000	0.000000
21408.822729	0.130246	0.544236	-0.006675	69.810013	-13.563021	64.244499	1.422388	0.000000	-0.283676	0.000000	0.000000	0.000000	0.539488	0.053593	-0.300308	0.000000	0.000000	3.000000	55.000000	0.000000
21408.826062	0.130246	0.544236	-0.006675	69.810013	-13.563021	64.244499	1.422388	0.000000	-0.283676	0.000000	0.000000	0.000000	0.539488	0.053593	-0.300308	0.000000	0.000000	3.000000	55.000000	0.000000
21408.829396	0.131959	0.544405	-0.007635	69.589523	-14.071712	63.972412	1.512302	0.000000	-0.333727	0.000000	0.000000	0.000000	0.513978	0.050796	-0.288262	0.000000	0.000000	3.000000	55.000000	0.000000
21408.832729	0.131959	0.544405	-0.007635	69.589523	-14.071712	63.972412	1.512302	0.000000	-0.333727	0.000000	0.000000	0.000000	0.513978	0.050796	-0.288262	0.000000	0.000000	3.000000	55.000000	0.000000
21408.836062	0.131959	0.544405	-0.007635	69.589523	-14.071712	63.972412	1.512302	0.000000	-0.333727	0.000000	0.000000	0.000000	0.513978	0.050796	-0.288262	0.000000	0.000000	3.000000	55.000000	0.000000
21408.839396	0.133647	0.544548	-0.008592	69.312996	-14.681915	63.441605	1.597965	0.000000	-0.381771	0.000000	0.000000	0.000000	0.506282	0.042969	-0.286978	0.000000	0.000000	3.000000	55.000000	0.000000
21408.842729	0.133647	0.544548	-0.008592	69.312996	-14.681915	63.441605	1.597965	0.000000	-0.381771	0.000000	0.000000	0.000000	0.506282	0.042969	-0.286978	0.000000	0.000000	3.000000	55.000000	0.000000
21408.846062	0.133647	0.544548	-0.008592	69.312996	-14.681915	63.441605	1.597965	0.000000	-0.381771	0.000000	0.000000	0.000000	0.506282	0.042969	-0.286978	0.000000	0.000000	3.000000	55.000000	0.000000
21408.849396	0.135274	0.544683	-0.009582	68.987190	-15.330865	62.783401	1.682345	0.000000	-0.429601	0.000000	0.000000	0.000000	0.488207	0.040503	-0.297100	0.000000	0.000000	3.000000	55.000000	0.000000
21408.852729	0.135274	0.544683	-0.009582	68.987190	-15.330865	62.783401	1.682345	0.000000	-0.429601	0.000000	0.000000	0.000000	0.488207	0.040503	-0.297100	0.000000	0.000000	3.000000	55.000000	0.000000
21408.856062	0.135274	0.544683	-0.009582	68.987190	-15.330865	62.783401	1.682345	0.000000	-0.429601	0.000000	0.000000	0.000000	0.488207	0.040503	-0.297100	0.000000	0.000000	3.000000	55.000000	0.000000
21408.859396	0.136825	0.544800	-0.010508	68.636513	-15.985888	62.097538	1.763713	0.000000	-0.479117	0.000000	0.000000	0.000000	0.465138	0.035067	-0.277707	0.000000	0.000000	3.000000	55.000000	0.000000
21408.862729	0.136825	0.544800	-0.010508	68.636513	-15.985888	62.097538	1.763713	0.000000	-0.479117	0.000000	0.000000	0.000000	0.465138	0.035067	-0.277707	0.000000	0.000000	3.000000	55.000000	0.000000
21408.866062	0.136825	0.544800	-0.010508	68.636513	-15.985888	62.097538	1.763713	0.000000	-0.479117	0.000000	0.000000	0.000000	0.465138	0.035067	-0.277707	0.000000	0.000000	3.000000	55.000000	0.000000
21408.869396	0.138268	0.544892	-0.011471	68.281998	-16.568659	61.478302	1.841236	0.000000	-0.525402	0.000000	0.000000	0.000000	0.432837	0.027577	-0.288812	0.000000	0.000000	3.000000	55.000000	0.000000
21408.872729	0.138268	0.544892	-0.011471	68.281998	-16.568659	61.478302	1.841236	0.000000	-0.525402	0.000000	0.000000	0.000000	0.432837	0.027577	-0.288812	0.000000	0.000000	3.000000	55.000000	0.000000
21408.876062	0.138268	0.544892	-0.011471	68.281998	-16.568659	61.478302	1.841236	0.000000	-0.525402	0.000000	0.000000	0.000000	0.432837	0.027577	-0.288812	0.000000	0.000000	3.000000	55.000000	0.000000
21408.879396	0.139564	0.544975	-0.012370	67.955627	-17.028042	60.871506	1.913376	0.000000	-0.573537	0.000000	0.000000	0.000000	0.389049	0.024833	-0.269630	0.000000	0.000000	3.000000	55.000000	0.000000
21408.882729	0.139564	0.544975	-0.012370	67.955627	-17.028042	60.871506	1.913376	0.000000	-0.573537	0.000000	0.000000	0.000000	0.389049	0.024833	-0.269630	0.000000	0.000000	3.000000	55.000000	0.000000
21408.886062	0.139564	0.544975	-0.012370	67.955627	-17.028042	60.871506	1.913376	0.000000	-0.573537	0.000000	0.000000	0.000000	0.389049	0.024833	-0.269630	0.000000	0.000000	3.000000	55.000000	0.000000
21408.889396	0.140774	0.545032	-0.013241	67.684357	-17.318708	60.196766	1.978217	0.000000	-0.618476	0.000000	0.000000	0.000000	0.362873	0.017098	-0.261398	0.000000	0.000000	3.000000	55.000000	0.000000
21408.892729	0.140774	0.545032	-0.013241	67.684357	-17.318708	60.196766	1.978217	0.000000	-0.618476	0.000000	0.000000	0.000000	0.362873	0.017098	-0.261398	0.000000	0.000000	3.000000	55.000000	0.000000
21408.896062	0.140774	0.545032	-0.013241	67.684357	-17.318708	60.196766	1.978217	0.000000	-0.618476	0.000000	0.000000	0.000000	0.362873	0.017098	-0.261398	0.000000	0.000000	3.000000	55.000000	0.000000
21408.899396	0.141884	0.545147	-0.014051	67.515343	-17.437017	59.712685	2.038696	0.000000	-0.662042	0.000000	0.000000	0.000000	0.333075	0.034628	-0.243052	0.000000	0.000000	3.000000	55.000000	0.000000
21408.902729	0.141884	0.545147	-0.014051	67.515343	-17.437017	59.712685	2.038696	0.000000	-0.662042	0.000000	0.000000	0.000000	0.333075	0.034628	-0.243052	0.000000	0.000000	3.000000	55.000000	0.000000
21408.906062	0.141884	0.545147	-0.014051	67.515343	-17.437017	59.712685	2.038696	0.000000	-0.662042	0.000000	0.000000	0.000000	0.333075	0.034628	-0.243052	0.000000	0.000000	3.000000	55.000000	0.000000
21408.909396	0.142905	0.545287	-0.014772	67.454933	-17.384041	59.863083	2.094209	0.000000	-0.702551	0.000000	0.000000	0.000000	0.306114	0.041905	-0.216436	0.000000	0.000000	3.000000	55.000000	0.000000
21408.912729	0.142905	0.545287	-0.014772	67.454933	-17.384041	59.863083	2.094209	0.000000	-0.702551	0.000000	0.000000	0.000000	0.306114	0.041905	-0.216436	0.000000	0.000000	3.000000	55.000000	0.000000
21408.916062	0.142905	0.545287	-0.014772	67.454933	-17.384041	59.863083	2.094209	0.000000	-0.702551	0.000000	0.000000	0.000000	0.306114	0.041905	-0.216436	0.000000	0.000000	3.000000	55.000000	0.000000
21408.919396	0.143800	0.545468	-0.015373	67.453384	-17.242226	60.412224	2.145227	0.000000	-0.738623	0.000000	0.000000	0.000000	0.268599	0.054226	-0.180237	0.000000	0.000000	3.000000	55.000000	0.000000
21408.922729	0.143800	0.545468	-0.015373	67.453384	-17.242226	60.412224	2.145227	0.000000	-0.738623	0.000000	0.000000	0.000000	0.268599	0.054226	-0.180237	0.000000	0.000000	3.000000	55.000000	0.000000
21408.926062	0.143800	0.545468	-0.015373	67.453384	-17.242226	60.412224	2.145227	0.000000	-0.738623	0.000000	0.000000	0.000000	0.268599	0.054226	-0.180237	0.000000	0.000000	3.000000	55.000000	0.000000
21408.929396	0.143800	0.545468	-0.015373	67.436272	-17.115425	60.888618	2.189994	0.000000	-0.768663	0.000000	0.000000	0.000000	0.268599	0.054226	-0.180237	0.000000	0.000000	3.000000	55.000000	0.000000
21408.932729	0.144503	0.545673	-0.015850	67.436272	-17.115425	60.888618	2.189994	0.000000	-0.768663	0.000000	0.000000	0.000000	0.210808	0.061534	-0.142941	0.000000	0.000000	3.000000	55.000000	0.000000
21408.936062	0.144503	0.545673	-0.015850	67.436272	-17.115425	60.888618	2.189994	0.000000	-0.768663	0.000000	0.000000	0.000000	0.210808	0.061534	-0.142941	0.000000	0.000000	3.000000	55.000000	0.000000
21408.939396	0.144993	0.545902	-0.016194	67.419258	-17.007540	60.988674	2.189994	0.000000	-0.768663	0.000000	0.000000	0.000000	0.147038	0.068888	-0.103311	0.000000	0.000000	3.000000	55.000000	0.000000
21408.942729	0.144993	0.545902	-0.016194	67.419258	-17.007540	60.988674	2.189994	0.000000	-0.768663	0.000000	0.000000	0.000000	0.147038	0.068888	-0.103311	0.000000	0.000000	3.000000	55.000000	0.000000
21408.946062	0.144993	0.545902	-0.016194	67.419258	-17.007540	60.988674	2.189994	0.000000	-0.768663	0.000000	0.000000	0.000000	0.147038	0.068888	-0.103311	0.000000	0.000000	3.000000	55.000000	0.000000
21408.949396	0.144993	0.545902	-0.016194	67.402245	-16.926918	61.024830	2.249635	0.000000	-0.809705	0.000000	0.000000	0.000000	0.147038	0.068888	-0.103311	0.000000	0.000000	3.000000	55.000000	0.000000
21408.952729	0.145307	0.546140	-0.016437	67.402245	-16.926918	61.024830	2.249635	0.000000	-0.809705	0.000000	0.000000	0.000000	0.094303	0.071238	-0.072906	0.000000	0.000000	3.000000	55.000000	0.000000
21408.956062	0.145307	0.546140	-0.016437	67.402245	-16.926918	61.024830	2.249635	0.000000	-0.809705	0.000000	0.000000	0.000000	0.094303	0.071238	-0.072906	0.000000	0.000000	3.000000	55.000000	0.000000
21408.959396	0.145307	0.546140	-0.016437	67.389458	-16.883509	61.048279	2.249635	0.000000	-0.809705	0.000000	0.000000	0.000000	0.094303	0.071238	-0.072906	0.000000	0.000000	3.000000	55.000000	0.000000
21408.962729	0.145307	0.546140	-0.016437	67.389458	-16.883509	61.048279	2.249635	0.000000	-0.809705	0.000000	0.000000	0.000000	0.094303	0.071238	-0.072906	0.000000	0.000000	3.000000	55.000000	0.000000
21408.966062	0.145402	0.546318	-0.016642	67.389458	-16.883509	61.048279	2.249635	0.000000	-0.809705	0.000000	0.000000	0.000000	0.028428	0.053593	-0.061476	0.000000	0.000000	3.000000	55.000000	0.000000
21408.969396	0.145402	0.546318	-0.016642	67.379326	-16.863375	61.081589	2.265352	0.000000	-0.821856	0.000000	0.000000	0.000000	0.028428	0.053593	-0.061476	0.000000	0.000000	3.000000	55.000000	0.000000
21408.972729	0.145402	0.546318	-0.016642	67.379326	-16.863375	61.081589	2.265352	0.000000	-0.821856	0.000000	0.000000	0.000000	0.028428	0.053593	-0.061476	0.000000	0.000000	3.000000	55.000000	0.000000
21408.976062	0.145402	0.546318	-0.016642	67.379326	-16.863375	61.081589	2.265352	0.000000	-0.821856	0.000000	0.000000	0.000000	0.028428	0.053593	-0.061476	0.000000	0.000000	3.000000	55.000000	0.000000
21408.979396	0.145023	0.546634	-0.016948	67.381332	-16.868652	61.117313	2.270090	0.000000	-0.832102	0.000000	0.000000	0.000000	-0.113698	0.094595	-0.091773	0.000000	0.000000	3.000000	55.000000	0.000000
21408.982729	0.145023	0.546634	-0.016948	67.381332	-16.868652	61.117313	2.270090	0.000000	-0.832102	0.000000	0.000000	0.000000	-0.113698	0.094595	-0.091773	0.000000	0.000000	3.000000	55.000000	0.000000
21408.986062	0.145023	0.546634	-0.016948	67.381332	-16.868652	61.117313	2.270090	0.000000	-0.832102	0.000000	0.000000	0.000000	-0.113698	0.094595	-0.091773	0.000000	0.000000	3.000000	55.000000	0.000000
21408.989396	0.145023	0.546634	-0.016948	67.390465	-16.882334	61.179447	2.251141	0.000000	-0.847397	0.000000	0.000000	0.000000	-0.113698	0.094595	-0.091773	0.000000	0.000000	3.000000	55.000000	0.000000
21408.992729	0.144593	0.546745	-0.017058	67.390465	-16.882334	61.179447	2.251141	0.000000	-0.847397	0.000000	0.000000	0.000000	-0.129011	0.033401	-0.033162	0.000000	0.000000	3.000000	55.000000	0.000000
21408.996062	0.144593	0.546745	-0.017058	67.390465	-16.882334	61.179447	2.251141	0.000000	-0.847397	0.000000	0.000000	0.000000	-0.129011	0.033401	-0.033162	0.000000	0.000000	3.000000	55.000000	0.000000
21408.999396	0.144593	0.546745	-0.017058	67.405708	-16.908604	61.250153	2.251141	0.000000	-0.847397	0.000000	0.000000	0.000000	-0.129011	0.033401	-0.033162	0.000000	0.000000	3.000000	55.000000	0.000000
21409.002729	0.144593	0.546745	-0.017058	67.405708	-16.908604	61.250153	2.251141	0.000000	-0.847397	0.000000	0.000000	0.000000	-0.129011	0.033401	-0.033162	0.000000	0.000000	3.000000	55.000000	0.000000
21409.006062	0.144094	0.546839	-0.017098	67.405708	-16.908604	61.250153	2.251141	0.000000	-0.847397	0.000000	0.000000	0.000000	-0.149626	0.028197	-0.011716	0.000000	0.000000	3.000000	55.000000	0.000000
21409.009396	0.143525	0.546941	-0.017070	67.432610	-16.920008	61.378540	2.229639	0.000000	-0.852924	0.000000	0.000000	0.000000	-0.170717	0.030613	0.008268	0.000000	0.000000	3.000000	55.000000	0.000000
21409.012729	0.143525	0.546941	-0.017070	67.432610	-16.920008	61.378540	2.229639	0.000000	-0.852924	0.000000	0.000000	0.000000	-0.170717	0.030613	0.008268	0.000000	0.000000	3.000000	55.000000	0.000000
21409.016062	0.143525	0.546941	-0.017070	67.432610	-16.920008	61.378540	2.229639	0.000000	-0.852924	0.000000	0.000000	0.000000	-0.170717	0.030613	0.008268	0.000000	0.000000	3.000000	55.000000	0.000000
21409.019396	0.143525	0.546941	-0.017070	67.490433	-16.900608	61.608696	2.176248	0.000000	-0.853499	0.000000	0.000000	0.000000	-0.170717	0.030613	0.008268	0.000000	0.000000	3.000000	55.000000	0.000000
21409.022729	0.142896	0.546992	-0.016944	67.490433	-16.900608	61.608696	2.176248	0.000000	-0.853499	0.000000	0.000000	0.000000	-0.188776	0.015307	0.037666	0.000000	0.000000	3.000000	55.000000	0.000000
21409.026062	0.142896	0.546992	-0.016944	67.490433	-16.900608	61.608696	2.176248	0.000000	-0.853499	0.000000	0.000000	0.000000	-0.188776	0.015307	0.037666	0.000000	0.000000	3.000000	55.000000	0.000000
21409.029396	0.142214	0.547076	-0.016695	67.571831	-16.830982	61.967331	2.176248	0.000000	-0.853499	0.000000	0.000000	0.000000	-0.204439	0.025196	0.074783	0.000000	0.000000	3.000000	55.000000	0.000000
21409.032729	0.142214	0.547076	-0.016695	67.571831	-16.830982	61.967331	2.176248	0.000000	-0.853499	0.000000	0.000000	0.000000	-0.204439	0.025196	0.074783	0.000000	0.000000	3.000000	55.000000	0.000000
21409.036062	0.142214	0.547076	-0.016695	67.571831	-16.830982	61.967331	2.176248	0.000000	-0.853499	0.000000	0.000000	0.000000	-0.204439	0.025196	0.074783	0.000000	0.000000	3.000000	55.000000	0.000000
21409.039396	0.142214	0.547076	-0.016695	67.671524	-16.715666	62.442677	2.110713	0.000000	-0.834757	0.000000	0.000000	0.000000	-0.204439	0.025196	0.074783	0.000000	0.000000	3.000000	55.000000	0.000000
21409.042729	0.141510	0.547159	-0.016302	67.671524	-16.715666	62.442677	2.110713	0.000000	-0.834757	0.000000	0.000000	0.000000	-0.211388	0.024977	0.117913	0.000000	0.000000	3.000000	55.000000	0.000000
21409.046062	0.141510	0.547159	-0.016302	67.671524	-16.715666	62.442677	2.110713	0.000000	-0.834757	0.000000	0.000000	0.000000	-0.211388	0.024977	0.117913	0.000000	0.000000	3.000000	55.000000	0.000000
21409.049396	0.140761	0.547242	-0.015828	67.800179	-16.526983	63.079422	2.110713	0.000000	-0.834757	0.000000	0.000000	0.000000	-0.224559	0.024844	0.142291	0.000000	0.000000	3.000000	55.000000	0.000000
21409.052729	0.140761	0.547242	-0.015828	67.800179	-16.526983	63.079422	2.110713	0.000000	-0.834757	0.000000	0.000000	0.000000	-0.224559	0.024844	0.142291	0.000000	0.000000	3.000000	55.000000	0.000000
21409.056062	0.140761	0.547242	-0.015828	67.800179	-16.526983	63.079422	2.110713	0.000000	-0.834757	0.000000	0.000000	0.000000	-0.224559	0.024844	0.142291	0.000000	0.000000	3.000000	55.000000	0.000000
21409.059396	0.139982	0.547333	-0.015301	67.970100	-16.242861	63.924774	2.038055	0.000000	-0.791390	0.000000	0.000000	0.000000	-0.233720	0.027326	0.157895	0.000000	0.000000	3.000000	55.000000	0.000000
21409.062729	0.139982	0.547333	-0.015301	67.970100	-16.242861	63.924774	2.038055	0.000000	-0.791390	0.000000	0.000000	0.000000	-0.233720	0.027326	0.157895	0.000000	0.000000	3.000000	55.000000	0.000000
21409.066062	0.139982	0.547333	-0.015301	67.970100	-16.242861	63.924774	2.038055	0.000000	-0.791390	0.000000	0.000000	0.000000	-0.233720	0.027326	0.157895	0.000000	0.000000	3.000000	55.000000	0.000000
21409.069396	0.139172	0.547432	-0.014723	68.172379	-15.861513	64.966179	1.999102	0.000000	-0.765074	0.000000	0.000000	0.000000	-0.243010	0.029776	0.173444	0.000000	0.000000	3.000000	55.000000	0.000000
21409.072729	0.139172	0.547432	-0.014723	68.172379	-15.861513	64.966179	1.999102	0.000000	-0.765074	0.000000	0.000000	0.000000	-0.243010	0.029776	0.173444	0.000000	0.000000	3.000000	55.000000	0.000000
21409.076062	0.139172	0.547432	-0.014723	68.172379	-15.861513	64.966179	1.999102	0.000000	-0.765074	0.000000	0.000000	0.000000	-0.243010	0.029776	0.173444	0.000000	0.000000	3.000000	55.000000	0.000000
21409.079396	0.138324	0.547549	-0.014116	68.404617	-15.383552	66.199280	1.958600	0.000000	-0.736167	0.000000	0.000000	0.000000	-0.254514	0.034812	0.182221	0.000000	0.000000	3.000000	55.000000	0.000000
21409.082729	0.138324	0.547549	-0.014116	68.404617	-15.383552	66.199280	1.958600	0.000000	-0.736167	0.000000	0.000000	0.000000	-0.254514	0.034812	0.182221	0.000000	0.000000	3.000000	55.000000	0.000000
21409.086062	0.138324	0.547549	-0.014116	68.404617	-15.383552	66.199280	1.958600	0.000000	-0.736167	0.000000	0.000000	0.000000	-0.254514	0.034812	0.182221	0.000000	0.000000	3.000000	55.000000	0.000000
21409.089396	0.137408	0.547664	-0.013422	68.657257	-14.880483	67.403008	1.916181	0.000000	-0.705797	0.000000	0.000000	0.000000	-0.274584	0.034696	0.208280	0.000000	0.000000	3.000000	55.000000	0.000000
21409.092729	0.137408	0.547664	-0.013422	68.657257	-14.880483	67.403008	1.916181	0.000000	-0.705797	0.000000	0.000000	0.000000	-0.274584	0.034696	0.208280	0.000000	0.000000	3.000000	55.000000	0.000000
21409.096062	0.137408	0.547664	-0.013422	68.657257	-14.880483	67.403008	1.916181	0.000000	-0.705797	0.000000	0.000000	0.000000	-0.274584	0.034696	0.208280	0.000000	0.000000	3.000000	55.000000	0.000000
21409.099396	0.136491	0.547780	-0.012729	68.920486	-14.362710	67.984558	1.870417	0.000000	-0.671083	0.000000	0.000000	0.000000	-0.275337	0.034723	0.207680	0.000000	0.000000	3.000000	55.000000	0.000000
21409.102729	0.136491	0.547780	-0.012729	68.920486	-14.362710	67.984558	1.870417	0.000000	-0.671083	0.000000	0.000000	0.000000	-0.275337	0.034723	0.207680	0.000000	0.000000	3.000000	55.000000	0.000000
21409.106062	0.136491	0.547780	-0.012729	68.920486	-14.362710	67.984558	1.870417	0.000000	-0.671083	0.000000	0.000000	0.000000	-0.275337	0.034723	0.207680	0.000000	0.000000	3.000000	55.000000	0.000000
21409.109396	0.135535	0.547887	-0.012004	69.192863	-13.801218	68.196724	1.824528	0.000000	-0.636470	0.000000	0.000000	0.000000	-0.286725	0.032132	0.217667	0.000000	0.000000	3.000000	55.000000	0.000000
21409.112729	0.135535	0.547887	-0.012004	69.192863	-13.801218	68.196724	1.824528	0.000000	-0.636470	0.000000	0.000000	0.000000	-0.286725	0.032132	0.217667	0.000000	0.000000	3.000000	55.000000	0.000000
21409.116062	0.135535	0.547887	-0.012004	69.192863	-13.801218	68.196724	1.824528	0.000000	-0.636470	0.000000	0.000000	0.000000	-0.286725	0.032132	0.217667	0.000000	0.000000	3.000000	55.000000	0.000000
21409.119396	0.134407	0.547994	-0.011229	69.473068	-13.171337	68.614044	1.776740	0.000000	-0.600192	0.000000	0.000000	0.000000	-0.338357	0.032134	0.232339	0.000000	0.000000	3.000000	55.000000	0.000000
21409.122729	0.134407	0.547994	-0.011229	69.473068	-13.171337	68.614044	1.776740	0.000000	-0.600192	0.000000	0.000000	0.000000	-0.338357	0.032134	0.232339	0.000000	0.000000	3.000000	55.000000	0.000000
21409.126062	0.134407	0.547994	-0.011229	69.473068	-13.171337	68.614044	1.776740	0.000000	-0.600192	0.000000	0.000000	0.000000	-0.338357	0.032134	0.232339	0.000000	0.000000	3.000000	55.000000	0.000000
21409.129396	0.133219	0.548093	-0.010416	69.769699	-12.470143	69.161774	1.720348	0.000000	-0.561469	0.000000	0.000000	0.000000	-0.356434	0.029554	0.243876	0.000000	0.000000	3.000000	55.000000	0.000000
21409.132729	0.133219	0.548093	-0.010416	69.769699	-12.470143	69.161774	1.720348	0.000000	-0.561469	0.000000	0.000000	0.000000	-0.356434	0.029554	0.243876	0.000000	0.000000	3.000000	55.000000	0.000000
21409.136062	0.133219	0.548093	-0.010416	69.769699	-12.470143	69.161774	1.720348	0.000000	-0.561469	0.000000	0.000000	0.000000	-0.356434	0.029554	0.243876	0.000000	0.000000	3.000000	55.000000	0.000000
21409.139396	0.131962	0.548217	-0.009593	70.071480	-11.685992	69.661194	1.660942	0.000000	-0.520823	0.000000	0.000000	0.000000	-0.377073	0.037203	0.247099	0.000000	0.000000	3.000000	55.000000	0.000000
21409.142729	0.131962	0.548217	-0.009593	70.071480	-11.685992	69.661194	1.660942	0.000000	-0.520823	0.000000	0.000000	0.000000	-0.377073	0.037203	0.247099	0.000000	0.000000	3.000000	55.000000	0.000000
21409.146062	0.131962	0.548217	-0.009593	70.071480	-11.685992	69.661194	1.660942	0.000000	-0.520823	0.000000	0.000000	0.000000	-0.377073	0.037203	0.247099	0.000000	0.000000	3.000000	55.000000	0.000000
21409.149396	0.130572	0.548366	-0.008740	70.379738	-10.806214	70.036369	1.598096	0.000000	-0.479640	0.000000	0.000000	0.000000	-0.416972	0.044853	0.255725	0.000000	0.000000	3.000000	55.000000	0.000000
21409.152729	0.130572	0.548366	-0.008740	70.379738	-10.806214	70.036369	1.598096	0.000000	-0.479640	0.000000	0.000000	0.000000	-0.416972	0.044853	0.255725	0.000000	0.000000	3.000000	55.000000	0.000000
21409.156062	0.130572	0.548366	-0.008740	70.379738	-10.806214	70.036369	1.598096	0.000000	-0.479640	0.000000	0.000000	0.000000	-0.416972	0.044853	0.255725	0.000000	0.000000	3.000000	55.000000	0.000000
21409.159396	0.129070	0.548541	-0.007867	70.689499	-9.831354	70.570587	1.528601	0.000000	-0.437019	0.000000	0.000000	0.000000	-0.450664	0.052558	0.262141	0.000000	0.000000	3.000000	55.000000	0.000000
21409.162729	0.129070	0.548541	-0.007867	70.689499	-9.831354	70.570587	1.528601	0.000000	-0.437019	0.000000	0.000000	0.000000	-0.450664	0.052558	0.262141	0.000000	0.000000	3.000000	55.000000	0.000000
21409.166062	0.129070	0.548541	-0.007867	70.689499	-9.831354	70.570587	1.528601	0.000000	-0.437019	0.000000	0.000000	0.000000	-0.450664	0.052558	0.262141	0.000000	0.000000	3.000000	55.000000	0.000000
21409.169396	0.127466	0.548750	-0.006932	71.022423	-8.655372	71.518021	1.453490	0.000000	-0.393329	0.000000	0.000000	0.000000	-0.481111	0.062718	0.280291	0.000000	0.000000	3.000000	55.000000	0.000000
21409.172729	0.127466	0.548750	-0.006932	71.022423	-8.655372	71.518021	1.453490	0.000000	-0.393329	0.000000	0.000000	0.000000	-0.481111	0.062718	0.280291	0.000000	0.000000	3.000000	55.000000	0.000000
21409.176062	0.127466	0.548750	-0.006932	71.022423	-8.655372	71.518021	1.453490	0.000000	-0.393329	0.000000	0.000000	0.000000	-0.481111	0.062718	0.280291	0.000000	0.000000	3.000000	55.000000	0.000000
21409.179396	0.125776	0.548977	-0.005962	71.377563	-7.215476	72.818176	1.373305	0.000000	-0.346614	0.000000	0.000000	0.000000	-0.506935	0.067867	0.290991	0.000000	0.000000	3.000000	55.000000	0.000000
21409.182729	0.125776	0.548977	-0.005962	71.377563	-7.215476	72.818176	1.373305	0.000000	-0.346614	0.000000	0.000000	0.000000	-0.506935	0.067867	0.290991	0.000000	0.000000	3.000000	55.000000	0.000000
21409.186062	0.125776	0.548977	-0.005962	71.377563	-7.215476	72.818176	1.373305	0.000000	-0.346614	0.000000	0.000000	0.000000	-0.506935	0.067867	0.290991	0.000000	0.000000	3.000000	55.000000	0.000000
21409.189396	0.124011	0.549228	-0.004917	71.745300	-5.458226	74.448997	1.288816	0.000000	-0.298115	0.000000	0.000000	0.000000	-0.529676	0.075446	0.313489	0.000000	0.000000	3.000000	55.000000	0.000000
21409.192729	0.124011	0.549228	-0.004917	71.745300	-5.458226	74.448997	1.288816	0.000000	-0.298115	0.000000	0.000000	0.000000	-0.529676	0.075446	0.313489	0.000000	0.000000	3.000000	55.000000	0.000000
21409.196062	0.124011	0.549228	-0.004917	71.745300	-5.458226	74.448997	1.288816	0.000000	-0.298115	0.000000	0.000000	0.000000	-0.529676	0.075446	0.313489	0.000000	0.000000	3.000000	55.000000	0.000000
21409.199396	0.122120	0.549488	-0.003804	72.107193	-3.398367	76.542053	1.200537	0.000000	-0.245867	0.000000	0.000000	0.000000	-0.567153	0.077989	0.333861	0.000000	0.000000	3.000000	55.000000	0.000000
21409.202729	0.122120	0.549488	-0.003804	72.107193	-3.398367	76.542053	1.200537	0.000000	-0.245867	0.000000	0.000000	0.000000	-0.567153	0.077989	0.333861	0.000000	0.000000	3.000000	55.000000	0.000000
21409.206062	0.122120	0.549488	-0.003804	72.107193	-3.398367	76.542053	1.200537	0.000000	-0.245867	0.000000	0.000000	0.000000	-0.567153	0.077989	0.333861	0.000000	0.000000	3.000000	55.000000	0.000000
21409.209396	0.120128	0.549799	-0.002618	72.423470	-1.130451	78.843552	1.106011	0.000000	-0.190224	0.000000	0.000000	0.000000	-0.597585	0.093356	0.355901	0.000000	0.000000	3.000000	55.000000	0.000000
21409.212729	0.120128	0.549799	-0.002618	72.423470	-1.130451	78.843552	1.106011	0.000000	-0.190224	0.000000	0.000000	0.000000	-0.597585	0.093356	0.355901	0.000000	0.000000	3.000000	55.000000	0.000000
21409.216062	0.120128	0.549799	-0.002618	72.423470	-1.130451	78.843552	1.106011	0.000000	-0.190224	0.000000	0.000000	0.000000	-0.597585	0.093356	0.355901	0.000000	0.000000	3.000000	55.000000	0.000000
21409.219396	0.118018	0.550136	-0.001418	72.686951	1.283205	80.963249	1.006414	0.000000	-0.130907	0.000000	0.000000	0.000000	-0.633014	0.101181	0.360068	0.000000	0.000000	3.000000	55.000000	0.000000
21409.222729	0.118018	0.550136	-0.001418	72.686951	1.283205	80.963249	1.006414	0.000000	-0.130907	0.000000	0.000000	0.000000	-0.633014	0.101181	0.360068	0.000000	0.000000	3.000000	55.000000	0.000000
21409.226062	0.118018	0.550136	-0.001418	72.686951	1.283205	80.963249	1.006414	0.000000	-0.130907	0.000000	0.000000	0.000000	-0.633014	0.101181	0.360068	0.000000	0.000000	3.000000	55.000000	0.000000
21409.229396	0.115708	0.550491	-0.000161	72.881897	3.775273	82.982208	0.900911	0.000000	-0.070896	0.000000	0.000000	0.000000	-0.692976	0.106448	0.377140	0.000000	0.000000	3.000000	55.000000	0.000000
21409.232729	0.115708	0.550491	-0.000161	72.881897	3.775273	82.982208	0.900911	0.000000	-0.070896	0.000000	0.000000	0.000000	-0.692976	0.106448	0.377140	0.000000	0.000000	3.000000	55.000000	0.000000
21409.236062	0.115708	0.550491	-0.000161	72.881897	3.775273	82.982208	0.900911	0.000000	-0.070896	0.000000	0.000000	0.000000	-0.692976	0.106448	0.377140	0.000000	0.000000	3.000000	55.000000	0.000000
21409.239396	0.113223	0.550881	0.001163	73.005539	6.368579	85.030312	0.785415	0.000000	-0.008039	0.000000	0.000000	0.000000	-0.745649	0.116803	0.397012	0.000000	0.000000	3.000000	55.000000	0.000000
21409.242729	0.113223	0.550881	0.001163	73.005539	6.368579	85.030312	0.785415	0.000000	-0.008039	0.000000	0.000000	0.000000	-0.745649	0.116803	0.397012	0.000000	0.000000	3.000000	55.000000	0.000000
21409.246062	0.113223	0.550881	0.001163	73.005539	6.368579	85.030312	0.785415	0.000000	-0.008039	0.000000	0.000000	0.000000	-0.745649	0.116803	0.397012	0.000000	0.000000	3.000000	55.000000	0.000000
21409.249396	0.110674	0.551296	0.002546	73.062607	9.071302	87.259644	0.661140	0.000000	0.058130	0.000000	0.000000	0.000000	-0.764570	0.124623	0.414954	0.000000	0.000000	3.000000	55.000000	0.000000
21409.252729	0.110674	0.551296	0.002546	73.062607	9.071302	87.259644	0.661140	0.000000	0.058130	0.000000	0.000000	0.000000	-0.764570	0.124623	0.414954	0.000000	0.000000	3.000000	55.000000	0.000000
21409.256062	0.110674	0.551296	0.002546	73.062607	9.071302	87.259644	0.661140	0.000000	0.058130	0.000000	0.000000	0.000000	-0.764570	0.124623	0.414954	0.000000	0.000000	3.000000	55.000000	0.000000
21409.259396	0.108024	0.551703	0.004026	73.040756	11.832358	89.715599	0.533712	0.000000	0.127289	0.000000	0.000000	0.000000	-0.795147	0.122047	0.443978	0.000000	0.000000	3.000000	55.000000	0.000000
21409.262729	0.108024	0.551703	0.004026	73.040756	11.832358	89.715599	0.533712	0.000000	0.127289	0.000000	0.000000	0.000000	-0.795147	0.122047	0.443978	0.000000	0.000000	3.000000	55.000000	0.000000
21409.266062	0.108024	0.551703	0.004026	73.040756	11.832358	89.715599	0.533712	0.000000	0.127289	0.000000	0.000000	0.000000	-0.795147	0.122047	0.443978	0.000000	0.000000	3.000000	55.000000	0.000000
21409.269396	0.105254	0.552102	0.005537	72.954758	14.536999	92.283783	0.401187	0.000000	0.201285	0.000000	0.000000	0.000000	-0.830815	0.119630	0.453477	0.000000	0.000000	3.000000	55.000000	0.000000
21409.272729	0.105254	0.552102	0.005537	72.954758	14.536999	92.283783	0.401187	0.000000	0.201285	0.000000	0.000000	0.000000	-0.830815	0.119630	0.453477	0.000000	0.000000	3.000000	55.000000	0.000000
21409.276062	0.105254	0.552102	0.005537	72.954758	14.536999	92.283783	0.401187	0.000000	0.201285	0.000000	0.000000	0.000000	-0.830815	0.119630	0.453477	0.000000	0.000000	3.000000	55.000000	0.000000
21409.279396	0.102380	0.552432	0.007043	72.923782	17.107027	94.914719	0.262718	0.000000	0.276865	0.000000	0.000000	0.000000	-0.862306	0.099100	0.451793	0.000000	0.000000	3.000000	55.000000	0.000000
21409.282729	0.102380	0.552432	0.007043	72.923782	17.107027	94.914719	0.262718	0.000000	0.276865	0.000000	0.000000	0.000000	-0.862306	0.099100	0.451793	0.000000	0.000000	3.000000	55.000000	0.000000
21409.286062	0.102380	0.552432	0.007043	72.923782	17.107027	94.914719	0.262718	0.000000	0.276865	0.000000	0.000000	0.000000	-0.862306	0.099100	0.451793	0.000000	0.000000	3.000000	55.000000	0.000000
21409.289396	0.099315	0.552703	0.008470	73.075516	19.549845	97.204521	0.119001	0.000000	0.352163	0.000000	0.000000	0.000000	-0.919373	0.081263	0.427982	0.000000	0.000000	3.000000	55.000000	0.000000
21409.292729	0.099315	0.552703	0.008470	73.075516	19.549845	97.204521	0.119001	0.000000	0.352163	0.000000	0.000000	0.000000	-0.919373	0.081263	0.427982	0.000000	0.000000	3.000000	55.000000	0.000000
21409.296062	0.099315	0.552703	0.008470	73.075516	19.549845	97.204521	0.119001	0.000000	0.352163	0.000000	0.000000	0.000000	-0.919373	0.081263	0.427982	0.000000	0.000000	3.000000	55.000000	0.000000
21409.299396	0.096125	0.552974	0.009899	73.327446	21.838924	98.869019	-0.034228	0.000000	0.423494	0.000000	0.000000	0.000000	-0.957128	0.081364	0.428593	0.000000	0.000000	3.000000	55.000000	0.000000
21409.302729	0.096125	0.552974	0.009899	73.327446	21.838924	98.869019	-0.034228	0.000000	0.423494	0.000000	0.000000	0.000000	-0.957128	0.081364	0.428593	0.000000	0.000000	3.000000	55.000000	0.000000
21409.306062	0.096125	0.552974	0.009899	73.327446	21.838924	98.869019	-0.034228	0.000000	0.423494	0.000000	0.000000	0.000000	-0.957128	0.081364	0.428593	0.000000	0.000000	3.000000	55.000000	0.000000
21409.309396	0.092874	0.553323	0.011430	73.560036	24.022831	100.253464	-0.193750	0.000000	0.494926	0.000000	0.000000	0.000000	-0.975155	0.104594	0.459329	0.000000	0.000000	3.000000	55.000000	0.000000
21409.312729	0.092874	0.553323	0.011430	73.560036	24.022831	100.253464	-0.193750	0.000000	0.494926	0.000000	0.000000	0.000000	-0.975155	0.104594	0.459329	0.000000	0.000000	3.000000	55.000000	0.000000
21409.316062	0.092874	0.553323	0.011430	73.560036	24.022831	100.253464	-0.193750	0.000000	0.494926	0.000000	0.000000	0.000000	-0.975155	0.104594	0.459329	0.000000	0.000000	3.000000	55.000000	0.000000
21409.319396	0.089667	0.553740	0.013131	73.721863	26.149931	101.745209	-0.356275	0.000000	0.571481	0.000000	0.000000	0.000000	-0.962352	0.125122	0.510471	0.000000	0.000000	3.000000	55.000000	0.000000
21409.322729	0.089667	0.553740	0.013131	73.721863	26.149931	101.745209	-0.356275	0.000000	0.571481	0.000000	0.000000	0.000000	-0.962352	0.125122	0.510471	0.000000	0.000000	3.000000	55.000000	0.000000
21409.326062	0.089667	0.553740	0.013131	73.721863	26.149931	101.745209	-0.356275	0.000000	0.571481	0.000000	0.000000	0.000000	-0.962352	0.125122	0.510471	0.000000	0.000000	3.000000	55.000000	0.000000
21409.329396	0.086546	0.554218	0.014887	73.813156	28.301840	103.514122	-0.516667	0.000000	0.656559	0.000000	0.000000	0.000000	-0.936317	0.143377	0.526755	0.000000	0.000000	3.000000	55.000000	0.000000
21409.332729	0.086546	0.554218	0.014887	73.813156	28.301840	103.514122	-0.516667	0.000000	0.656559	0.000000	0.000000	0.000000	-0.936317	0.143377	0.526755	0.000000	0.000000	3.000000	55.000000	0.000000
21409.336062	0.086546	0.554218	0.014887	73.813156	28.301840	103.514122	-0.516667	0.000000	0.656559	0.000000	0.000000	0.000000	-0.936317	0.143377	0.526755	0.000000	0.000000	3.000000	55.000000	0.000000
21409.339396	0.083515	0.554722	0.016727	73.849739	30.421663	105.528770	-0.672720	0.000000	0.744352	0.000000	0.000000	0.000000	-0.909069	0.151194	0.551947	0.000000	0.000000	3.000000	55.000000	0.000000
21409.342729	0.083515	0.554722	0.016727	73.849739	30.421663	105.528770	-0.672720	0.000000	0.744352	0.000000	0.000000	0.000000	-0.909069	0.151194	0.551947	0.000000	0.000000	3.000000	55.000000	0.000000
21409.346062	0.083515	0.554722	0.016727	73.849739	30.421663	105.528770	-0.672720	0.000000	0.744352	0.000000	0.000000	0.000000	-0.909069	0.151194	0.551947	0.000000	0.000000	3.000000	55.000000	0.000000
21409.349396	0.080584	0.555209	0.018572	73.868561	32.411541	107.514687	-0.824232	0.000000	0.836343	0.000000	0.000000	0.000000	-0.879321	0.146107	0.553630	0.000000	0.000000	3.000000	55.000000	0.000000
21409.352729	0.080584	0.555209	0.018572	73.868561	32.411541	107.514687	-0.824232	0.000000	0.836343	0.000000	0.000000	0.000000	-0.879321	0.146107	0.553630	0.000000	0.000000	3.000000	55.000000	0.000000
21409.356062	0.080584	0.555209	0.018572	73.868561	32.411541	107.514687	-0.824232	0.000000	0.836343	0.000000	0.000000	0.000000	-0.879321	0.146107	0.553630	0.000000	0.000000	3.000000	55.000000	0.000000
21409.359396	0.077734	0.555627	0.020309	73.960648	34.203423	109.155853	-0.970785	0.000000	0.928615	0.000000	0.000000	0.000000	-0.855113	0.125444	0.520895	0.000000	0.000000	3.000000	55.000000	0.000000
21409.362729	0.077734	0.555627	0.020309	73.960648	34.203423	109.155853	-0.970785	0.000000	0.928615	0.000000	0.000000	0.000000	-0.855113	0.125444	0.520895	0.000000	0.000000	3.000000	55.000000	0.000000
21409.366062	0.077734	0.555627	0.020309	73.960648	34.203423	109.155853	-0.970785	0.000000	0.928615	0.000000	0.000000	0.000000	-0.855113	0.125444	0.520895	0.000000	0.000000	3.000000	55.000000	0.000000
21409.369396	0.074899	0.555976	0.021949	74.170891	35.683292	110.265976	-1.113304	0.000000	1.015431	0.000000	0.000000	0.000000	-0.850541	0.104687	0.491973	0.000000	0.000000	3.000000	55.000000	0.000000
21409.372729	0.074899	0.555976	0.021949	74.170891	35.683292	110.265976	-1.113304	0.000000	1.015431	0.000000	0.000000	0.000000	-0.850541	0.104687	0.491973	0.000000	0.000000	3.000000	55.000000	0.000000
21409.376062	0.074899	0.555976	0.021949	74.170891	35.683292	110.265976	-1.113304	0.000000	1.015431	0.000000	0.000000	0.000000	-0.850541	0.104687	0.491973	0.000000	0.000000	3.000000	55.000000	0.000000
21409.379396	0.072137	0.556325	0.023557	74.463707	36.815838	110.925385	-1.255061	0.000000	1.097426	0.000000	0.000000	0.000000	-0.828497	0.104764	0.482424	0.000000	0.000000	3.000000	55.000000	0.000000
21409.382729	0.072137	0.556325	0.023557	74.463707	36.815838	110.925385	-1.255061	0.000000	1.097426	0.000000	0.000000	0.000000	-0.828497	0.104764	0.482424	0.000000	0.000000	3.000000	55.000000	0.000000
21409.386062	0.072137	0.556325	0.023557	74.463707	36.815838	110.925385	-1.255061	0.000000	1.097426	0.000000	0.000000	0.000000	-0.828497	0.104764	0.482424	0.000000	0.000000	3.000000	55.000000	0.000000
21409.389396	0.069562	0.556657	0.025100	74.781418	37.661816	111.351501	-1.393144	0.000000	1.177830	0.000000	0.000000	0.000000	-0.772568	0.099607	0.463059	0.000000	0.000000	3.000000	55.000000	0.000000
21409.392729	0.069562	0.556657	0.025100	74.781418	37.661816	111.351501	-1.393144	0.000000	1.177830	0.000000	0.000000	0.000000	-0.772568	0.099607	0.463059	0.000000	0.000000	3.000000	55.000000	0.000000
21409.396062	0.069562	0.556657	0.025100	74.781418	37.661816	111.351501	-1.393144	0.000000	1.177830	0.000000	0.000000	0.000000	-0.772568	0.099607	0.463059	0.000000	0.000000	3.000000	55.000000	0.000000
21409.399396	0.067252	0.556997	0.026631	75.074066	38.456749	111.913254	-1.521905	0.000000	1.255007	0.000000	0.000000	0.000000	-0.692823	0.102180	0.459266	0.000000	0.000000	3.000000	55.000000	0.000000
21409.402729	0.067252	0.556997	0.026631	75.074066	38.456749	111.913254	-1.521905	0.000000	1.255007	0.000000	0.000000	0.000000	-0.692823	0.102180	0.459266	0.000000	0.000000	3.000000	55.000000	0.000000
21409.406062	0.067252	0.556997	0.026631	75.074066	38.456749	111.913254	-1.521905	0.000000	1.255007	0.000000	0.000000	0.000000	-0.692823	0.102180	0.459266	0.000000	0.000000	3.000000	55.000000	0.000000
21409.409396	0.065205	0.557365	0.028107	75.330704	39.183479	112.544060	-1.637376	0.000000	1.331551	0.000000	0.000000	0.000000	-0.614319	0.110254	0.442800	0.000000	0.000000	3.000000	55.000000	0.000000
21409.412729	0.065205	0.557365	0.028107	75.330704	39.183479	112.544060	-1.637376	0.000000	1.331551	0.000000	0.000000	0.000000	-0.614319	0.110254	0.442800	0.000000	0.000000	3.000000	55.000000	0.000000
21409.416062	0.065205	0.557365	0.028107	75.330704	39.183479	112.544060	-1.637376	0.000000	1.331551	0.000000	0.000000	0.000000	-0.614319	0.110254	0.442800	0.000000	0.000000	3.000000	55.000000	0.000000
21409.419396	0.063269	0.557732	0.029622	75.570602	39.742771	113.015244	-1.739762	0.000000	1.405351	0.000000	0.000000	0.000000	-0.580852	0.110117	0.454369	0.000000	0.000000	3.000000	55.000000	0.000000
21409.422729	0.063269	0.557732	0.029622	75.570602	39.742771	113.015244	-1.739762	0.000000	1.405351	0.000000	0.000000	0.000000	-0.580852	0.110117	0.454369	0.000000	0.000000	3.000000	55.000000	0.000000
21409.426062	0.063269	0.557732	0.029622	75.570602	39.742771	113.015244	-1.739762	0.000000	1.405351	0.000000	0.000000	0.000000	-0.580852	0.110117	0.454369	0.000000	0.000000	3.000000	55.000000	0.000000
21409.429396	0.061432	0.558064	0.031077	75.830536	40.044273	113.036781	-1.836571	0.000000	1.481079	0.000000	0.000000	0.000000	-0.551026	0.099594	0.436700	0.000000	0.000000	3.000000	55.000000	0.000000
21409.432729	0.061432	0.558064	0.031077	75.830536	40.044273	113.036781	-1.836571	0.000000	1.481079	0.000000	0.000000	0.000000	-0.551026	0.099594	0.436700	0.000000	0.000000	3.000000	55.000000	0.000000
21409.436062	0.061432	0.558064	0.031077	75.830536	40.044273	113.036781	-1.836571	0.000000	1.481079	0.000000	0.000000	0.000000	-0.551026	0.099594	0.436700	0.000000	0.000000	3.000000	55.000000	0.000000
21409.439396	0.059634	0.558360	0.032547	76.117805	39.993408	112.517700	-1.928409	0.000000	1.553863	0.000000	0.000000	0.000000	-0.539338	0.088764	0.441059	0.000000	0.000000	3.000000	55.000000	0.000000
21409.442729	0.059634	0.558360	0.032547	76.117805	39.993408	112.517700	-1.928409	0.000000	1.553863	0.000000	0.000000	0.000000	-0.539338	0.088764	0.441059	0.000000	0.000000	3.000000	55.000000	0.000000
21409.446062	0.059634	0.558360	0.032547	76.117805	39.993408	112.517700	-1.928409	0.000000	1.553863	0.000000	0.000000	0.000000	-0.539338	0.088764	0.441059	0.000000	0.000000	3.000000	55.000000	0.000000
21409.449396	0.057895	0.558656	0.034001	76.447525	39.529408	111.697571	-2.018298	0.000000	1.627373	0.000000	0.000000	0.000000	-0.521627	0.088752	0.436189	0.000000	0.000000	3.000000	55.000000	0.000000
21409.452729	0.057895	0.558656	0.034001	76.447525	39.529408	111.697571	-2.018298	0.000000	1.627373	0.000000	0.000000	0.000000	-0.521627	0.088752	0.436189	0.000000	0.000000	3.000000	55.000000	0.000000
21409.456062	0.057895	0.558656	0.034001	76.447525	39.529408	111.697571	-2.018298	0.000000	1.627373	0.000000	0.000000	0.000000	-0.521627	0.088752	0.436189	0.000000	0.000000	3.000000	55.000000	0.000000
21409.459396	0.056102	0.558942	0.035476	76.790558	38.621452	110.488556	-2.105236	0.000000	1.700071	0.000000	0.000000	0.000000	-0.538011	0.085920	0.442422	0.000000	0.000000	3.000000	55.000000	0.000000
21409.462729	0.056102	0.558942	0.035476	76.790558	38.621452	110.488556	-2.105236	0.000000	1.700071	0.000000	0.000000	0.000000	-0.538011	0.085920	0.442422	0.000000	0.000000	3.000000	55.000000	0.000000
21409.466062	0.056102	0.558942	0.035476	76.790558	38.621452	110.488556	-2.105236	0.000000	1.700071	0.000000	0.000000	0.000000	-0.538011	0.085920	0.442422	0.000000	0.000000	3.000000	55.000000	0.000000
21409.469396	0.054272	0.559238	0.036922	77.114555	37.403866	108.929863	-2.194905	0.000000	1.773808	0.000000	0.000000	0.000000	-0.549072	0.088696	0.433902	0.000000	0.000000	3.000000	55.000000	0.000000
21409.472729	0.054272	0.559238	0.036922	77.114555	37.403866	108.929863	-2.194905	0.000000	1.773808	0.000000	0.000000	0.000000	-0.549072	0.088696	0.433902	0.000000	0.000000	3.000000	55.000000	0.000000
21409.476062	0.054272	0.559238	0.036922	77.114555	37.403866	108.929863	-2.194905	0.000000	1.773808	0.000000	0.000000	0.000000	-0.549072	0.088696	0.433902	0.000000	0.000000	3.000000	55.000000	0.000000
21409.479396	0.052504	0.559524	0.038376	77.381477	36.113560	107.338593	-2.286416	0.000000	1.846125	0.000000	0.000000	0.000000	-0.530406	0.085844	0.436101	0.000000	0.000000	3.000000	55.000000	0.000000
21409.482729	0.052504	0.559524	0.038376	77.381477	36.113560	107.338593	-2.286416	0.000000	1.846125	0.000000	0.000000	0.000000	-0.530406	0.085844	0.436101	0.000000	0.000000	3.000000	55.000000	0.000000
21409.486062	0.052504	0.559524	0.038376	77.381477	36.113560	107.338593	-2.286416	0.000000	1.846125	0.000000	0.000000	0.000000	-0.530406	0.085844	0.436101	0.000000	0.000000	3.000000	55.000000	0.000000
21409.489396	0.050819	0.559810	0.039812	77.575851	34.964912	105.952515	-2.374818	0.000000	1.918808	0.000000	0.000000	0.000000	-0.505253	0.085781	0.430881	0.000000	0.000000	3.000000	55.000000	0.000000
21409.492729	0.050819	0.559810	0.039812	77.575851	34.964912	105.952515	-2.374818	0.000000	1.918808	0.000000	0.000000	0.000000	-0.505253	0.085781	0.430881	0.000000	0.000000	3.000000	55.000000	0.000000
21409.496062	0.050819	0.559810	0.039812	77.575851	34.964912	105.952515	-2.374818	0.000000	1.918808	0.000000	0.000000	0.000000	-0.505253	0.085781	0.430881	0.000000	0.000000	3.000000	55.000000	0.000000
21409.499396	0.049150	0.560068	0.041245	77.712677	34.113754	104.827858	-2.459026	0.000000	1.990622	0.000000	0.000000	0.000000	-0.500973	0.077530	0.429710	0.000000	0.000000	3.000000	55.000000	0.000000
21409.502729	0.049150	0.560068	0.041245	77.712677	34.113754	104.827858	-2.459026	0.000000	1.990622	0.000000	0.000000	0.000000	-0.500973	0.077530	0.429710	0.000000	0.000000	3.000000	55.000000	0.000000
21409.506062	0.049150	0.560068	0.041245	77.712677	34.113754	104.827858	-2.459026	0.000000	1.990622	0.000000	0.000000	0.000000	-0.500973	0.077530	0.429710	0.000000	0.000000	3.000000	55.000000	0.000000
21409.509396	0.047464	0.560300	0.042612	77.829536	33.657753	104.000290	-2.542522	0.000000	2.062240	0.000000	0.000000	0.000000	-0.505560	0.069595	0.410290	0.000000	0.000000	3.000000	55.000000	0.000000
21409.512729	0.047464	0.560300	0.042612	77.829536	33.657753	104.000290	-2.542522	0.000000	2.062240	0.000000	0.000000	0.000000	-0.505560	0.069595	0.410290	0.000000	0.000000	3.000000	55.000000	0.000000
21409.516062	0.047464	0.560300	0.042612	77.829536	33.657753	104.000290	-2.542522	0.000000	2.062240	0.000000	0.000000	0.000000	-0.505560	0.069595	0.410290	0.000000	0.000000	3.000000	55.000000	0.000000
21409.519396	0.045762	0.560442	0.043886	78.004494	33.769360	103.734421	-2.626782	0.000000	2.130622	0.000000	0.000000	0.000000	-0.510740	0.042628	0.382176	0.000000	0.000000	3.000000	55.000000	0.000000
21409.522729	0.045762	0.560442	0.043886	78.004494	33.769360	103.734421	-2.626782	0.000000	2.130622	0.000000	0.000000	0.000000	-0.510740	0.042628	0.382176	0.000000	0.000000	3.000000	55.000000	0.000000
21409.526062	0.045762	0.560442	0.043886	78.004494	33.769360	103.734421	-2.626782	0.000000	2.130622	0.000000	0.000000	0.000000	-0.510740	0.042628	0.382176	0.000000	0.000000	3.000000	55.000000	0.000000
21409.529396	0.044017	0.560531	0.045040	78.193695	34.265697	103.878304	-2.711905	0.000000	2.194318	0.000000	0.000000	0.000000	-0.523525	0.026732	0.346179	0.000000	0.000000	3.000000	55.000000	0.000000
21409.532729	0.044017	0.560531	0.045040	78.193695	34.265697	103.878304	-2.711905	0.000000	2.194318	0.000000	0.000000	0.000000	-0.523525	0.026732	0.346179	0.000000	0.000000	3.000000	55.000000	0.000000
21409.536062	0.044017	0.560531	0.045040	78.193695	34.265697	103.878304	-2.711905	0.000000	2.194318	0.000000	0.000000	0.000000	-0.523525	0.026732	0.346179	0.000000	0.000000	3.000000	55.000000	0.000000
21409.539396	0.042240	0.560592	0.046195	78.380424	34.801514	104.059586	-2.799159	0.000000	2.252014	0.000000	0.000000	0.000000	-0.532919	0.018273	0.346406	0.000000	0.000000	3.000000	55.000000	0.000000
21409.542729	0.042240	0.560592	0.046195	78.380424	34.801514	104.059586	-2.799159	0.000000	2.252014	0.000000	0.000000	0.000000	-0.532919	0.018273	0.346406	0.000000	0.000000	3.000000	55.000000	0.000000
21409.546062	0.042240	0.560592	0.046195	78.380424	34.801514	104.059586	-2.799159	0.000000	2.252014	0.000000	0.000000	0.000000	-0.532919	0.018273	0.346406	0.000000	0.000000	3.000000	55.000000	0.000000
21409.549396	0.040523	0.560626	0.047279	78.537964	35.270691	104.206917	-2.887979	0.000000	2.309749	0.000000	0.000000	0.000000	-0.515155	0.010179	0.325283	0.000000	0.000000	3.000000	55.000000	0.000000
21409.552729	0.040523	0.560626	0.047279	78.537964	35.270691	104.206917	-2.887979	0.000000	2.309749	0.000000	0.000000	0.000000	-0.515155	0.010179	0.325283	0.000000	0.000000	3.000000	55.000000	0.000000
21409.556062	0.040523	0.560626	0.047279	78.537964	35.270691	104.206917	-2.887979	0.000000	2.309749	0.000000	0.000000	0.000000	-0.515155	0.010179	0.325283	0.000000	0.000000	3.000000	55.000000	0.000000
21409.559396	0.038943	0.560632	0.048352	78.664261	35.695972	104.291512	-2.973838	0.000000	2.363962	0.000000	0.000000	0.000000	-0.473999	0.001689	0.321687	0.000000	0.000000	3.000000	55.000000	0.000000
21409.562729	0.038943	0.560632	0.048352	78.664261	35.695972	104.291512	-2.973838	0.000000	2.363962	0.000000	0.000000	0.000000	-0.473999	0.001689	0.321687	0.000000	0.000000	3.000000	55.000000	0.000000
21409.566062	0.038943	0.560632	0.048352	78.664261	35.695972	104.291512	-2.973838	0.000000	2.363962	0.000000	0.000000	0.000000	-0.473999	0.001689	0.321687	0.000000	0.000000	3.000000	55.000000	0.000000
21409.569396	0.037479	0.560627	0.049432	78.755348	36.132423	104.509514	-3.052838	0.000000	2.417577	0.000000	0.000000	0.000000	-0.439411	-0.001512	0.324205	0.000000	0.000000	3.000000	55.000000	0.000000
21409.572729	0.037479	0.560627	0.049432	78.755348	36.132423	104.509514	-3.052838	0.000000	2.417577	0.000000	0.000000	0.000000	-0.439411	-0.001512	0.324205	0.000000	0.000000	3.000000	55.000000	0.000000
21409.576062	0.037479	0.560627	0.049432	78.755348	36.132423	104.509514	-3.052838	0.000000	2.417577	0.000000	0.000000	0.000000	-0.439411	-0.001512	0.324205	0.000000	0.000000	3.000000	55.000000	0.000000
21409.579396	0.036175	0.560603	0.050479	78.827187	36.553726	104.906189	-3.126073	0.000000	2.471611	0.000000	0.000000	0.000000	-0.391046	-0.007151	0.313932	0.000000	0.000000	3.000000	55.000000	0.000000
21409.582729	0.036175	0.560603	0.050479	78.827187	36.553726	104.906189	-3.126073	0.000000	2.471611	0.000000	0.000000	0.000000	-0.391046	-0.007151	0.313932	0.000000	0.000000	3.000000	55.000000	0.000000
21409.586062	0.036175	0.560603	0.050479	78.827187	36.553726	104.906189	-3.126073	0.000000	2.471611	0.000000	0.000000	0.000000	-0.391046	-0.007151	0.313932	0.000000	0.000000	3.000000	55.000000	0.000000
21409.589396	0.034937	0.560560	0.051499	78.898102	36.867504	105.235298	-3.191247	0.000000	2.523933	0.000000	0.000000	0.000000	-0.371300	-0.012853	0.306046	0.000000	0.000000	3.000000	55.000000	0.000000
21409.592729	0.034937	0.560560	0.051499	78.898102	36.867504	105.235298	-3.191247	0.000000	2.523933	0.000000	0.000000	0.000000	-0.371300	-0.012853	0.306046	0.000000	0.000000	3.000000	55.000000	0.000000
21409.596062	0.034937	0.560560	0.051499	78.898102	36.867504	105.235298	-3.191247	0.000000	2.523933	0.000000	0.000000	0.000000	-0.371300	-0.012853	0.306046	0.000000	0.000000	3.000000	55.000000	0.000000
21409.599396	0.033815	0.560544	0.052502	78.975769	37.119560	105.412102	-3.253131	0.000000	2.574941	0.000000	0.000000	0.000000	-0.336630	-0.004757	0.300844	0.000000	0.000000	3.000000	55.000000	0.000000
21409.602729	0.033815	0.560544	0.052502	78.975769	37.119560	105.412102	-3.253131	0.000000	2.574941	0.000000	0.000000	0.000000	-0.336630	-0.004757	0.300844	0.000000	0.000000	3.000000	55.000000	0.000000
21409.606062	0.033815	0.560544	0.052502	78.975769	37.119560	105.412102	-3.253131	0.000000	2.574941	0.000000	0.000000	0.000000	-0.336630	-0.004757	0.300844	0.000000	0.000000	3.000000	55.000000	0.000000
21409.609396	0.032759	0.560519	0.053457	79.069458	37.464523	105.560165	-3.309236	0.000000	2.625082	0.000000	0.000000	0.000000	-0.316938	-0.007453	0.286467	0.000000	0.000000	3.000000	55.000000	0.000000
21409.612729	0.032759	0.560519	0.053457	79.069458	37.464523	105.560165	-3.309236	0.000000	2.625082	0.000000	0.000000	0.000000	-0.316938	-0.007453	0.286467	0.000000	0.000000	3.000000	55.000000	0.000000
21409.616062	0.032759	0.560519	0.053457	79.069458	37.464523	105.560165	-3.309236	0.000000	2.625082	0.000000	0.000000	0.000000	-0.316938	-0.007453	0.286467	0.000000	0.000000	3.000000	55.000000	0.000000
21409.619396	0.031745	0.560504	0.054383	79.175400	37.884026	105.726013	-3.362059	0.000000	2.672826	0.000000	0.000000	0.000000	-0.304009	-0.004683	0.277863	0.000000	0.000000	3.000000	55.000000	0.000000
21409.622729	0.031745	0.560504	0.054383	79.175400	37.884026	105.726013	-3.362059	0.000000	2.672826	0.000000	0.000000	0.000000	-0.304009	-0.004683	0.277863	0.000000	0.000000	3.000000	55.000000	0.000000
21409.626062	0.031745	0.560504	0.054383	79.175400	37.884026	105.726013	-3.362059	0.000000	2.672826	0.000000	0.000000	0.000000	-0.304009	-0.004683	0.277863	0.000000	0.000000	3.000000	55.000000	0.000000
21409.629396	0.030774	0.560507	0.055258	79.287262	38.355618	106.030922	-3.412727	0.000000	2.719137	0.000000	0.000000	0.000000	-0.291363	0.001063	0.262495	0.000000	0.000000	3.000000	55.000000	0.000000
21409.632729	0.030774	0.560507	0.055258	79.287262	38.355618	106.030922	-3.412727	0.000000	2.719137	0.000000	0.000000	0.000000	-0.291363	0.001063	0.262495	0.000000	0.000000	3.000000	55.000000	0.000000
21409.636062	0.030774	0.560507	0.055258	79.287262	38.355618	106.030922	-3.412727	0.000000	2.719137	0.000000	0.000000	0.000000	-0.291363	0.001063	0.262495	0.000000	0.000000	3.000000	55.000000	0.000000
21409.639396	0.029872	0.560492	0.056109	79.405708	38.874657	106.478745	-3.461287	0.000000	2.762886	0.000000	0.000000	0.000000	-0.270751	-0.004514	0.255346	0.000000	0.000000	3.000000	55.000000	0.000000
21409.642729	0.029872	0.560492	0.056109	79.405708	38.874657	106.478745	-3.461287	0.000000	2.762886	0.000000	0.000000	0.000000	-0.270751	-0.004514	0.255346	0.000000	0.000000	3.000000	55.000000	0.000000
21409.646062	0.029872	0.560492	0.056109	79.405708	38.874657	106.478745	-3.461287	0.000000	2.762886	0.000000	0.000000	0.000000	-0.270751	-0.004514	0.255346	0.000000	0.000000	3.000000	55.000000	0.000000
21409.649396	0.029060	0.560507	0.056884	79.511101	39.362534	106.840187	-3.506413	0.000000	2.805443	0.000000	0.000000	0.000000	-0.243547	0.004313	0.232515	0.000000	0.000000	3.000000	55.000000	0.000000
21409.652729	0.029060	0.560507	0.056884	79.511101	39.362534	106.840187	-3.506413	0.000000	2.805443	0.000000	0.000000	0.000000	-0.243547	0.004313	0.232515	0.000000	0.000000	3.000000	55.000000	0.000000
21409.656062	0.029060	0.560507	0.056884	79.511101	39.362534	106.840187	-3.506413	0.000000	2.805443	0.000000	0.000000	0.000000	-0.243547	0.004313	0.232515	0.000000	0.000000	3.000000	55.000000	0.000000
21409.659396	0.028391	0.560503	0.057632	79.608307	39.867222	107.162880	-3.547004	0.000000	2.844196	0.000000	0.000000	0.000000	-0.200595	-0.001241	0.224423	0.000000	0.000000	3.000000	55.000000	0.000000
21409.662729	0.028391	0.560503	0.057632	79.608307	39.867222	107.162880	-3.547004	0.000000	2.844196	0.000000	0.000000	0.000000	-0.200595	-0.001241	0.224423	0.000000	0.000000	3.000000	55.000000	0.000000
21409.666062	0.028391	0.560503	0.057632	79.608307	39.867222	107.162880	-3.547004	0.000000	2.844196	0.000000	0.000000	0.000000	-0.200595	-0.001241	0.224423	0.000000	0.000000	3.000000	55.000000	0.000000
21409.669396	0.028391	0.560503	0.057632	79.688354	40.332829	107.440468	-3.580436	0.000000	2.881600	0.000000	0.000000	0.000000	-0.200595	-0.001241	0.224423	0.000000	0.000000	3.000000	55.000000	0.000000
21409.672729	0.027863	0.560510	0.058285	79.688354	40.332829	107.440468	-3.580436	0.000000	2.881600	0.000000	0.000000	0.000000	-0.158537	0.002281	0.195983	0.000000	0.000000	3.000000	55.000000	0.000000
21409.676062	0.027863	0.560510	0.058285	79.688354	40.332829	107.440468	-3.580436	0.000000	2.881600	0.000000	0.000000	0.000000	-0.158537	0.002281	0.195983	0.000000	0.000000	3.000000	55.000000	0.000000
21409.679396	0.027527	0.560538	0.058882	79.754662	40.695354	107.708611	-3.580436	0.000000	2.881600	0.000000	0.000000	0.000000	-0.100888	0.008232	0.178915	0.000000	0.000000	3.000000	55.000000	0.000000
21409.682729	0.027527	0.560538	0.058882	79.754662	40.695354	107.708611	-3.580436	0.000000	2.881600	0.000000	0.000000	0.000000	-0.100888	0.008232	0.178915	0.000000	0.000000	3.000000	55.000000	0.000000
21409.686062	0.027527	0.560538	0.058882	79.754662	40.695354	107.708611	-3.580436	0.000000	2.881600	0.000000	0.000000	0.000000	-0.100888	0.008232	0.178915	0.000000	0.000000	3.000000	55.000000	0.000000
21409.689396	0.027408	0.560557	0.059426	79.808311	41.014385	108.013992	-3.623674	0.000000	2.944082	0.000000	0.000000	0.000000	-0.035559	0.005775	0.163282	0.000000	0.000000	3.000000	55.000000	0.000000
21409.692729	0.027408	0.560557	0.059426	79.808311	41.014385	108.013992	-3.623674	0.000000	2.944082	0.000000	0.000000	0.000000	-0.035559	0.005775	0.163282	0.000000	0.000000	3.000000	55.000000	0.000000
21409.696062	0.027408	0.560557	0.059426	79.808311	41.014385	108.013992	-3.623674	0.000000	2.944082	0.000000	0.000000	0.000000	-0.035559	0.005775	0.163282	0.000000	0.000000	3.000000	55.000000	0.000000
21409.699396	0.027361	0.560614	0.059938	79.843437	41.222031	108.219025	-3.629600	0.000000	2.971296	0.000000	0.000000	0.000000	-0.014011	0.017229	0.153504	0.000000	0.000000	3.000000	55.000000	0.000000
21409.702729	0.027361	0.560614	0.059938	79.843437	41.222031	108.219025	-3.629600	0.000000	2.971296	0.000000	0.000000	0.000000	-0.014011	0.017229	0.153504	0.000000	0.000000	3.000000	55.000000	0.000000
21409.706062	0.027361	0.560614	0.059938	79.843437	41.222031	108.219025	-3.629600	0.000000	2.971296	0.000000	0.000000	0.000000	-0.014011	0.017229	0.153504	0.000000	0.000000	3.000000	55.000000	0.000000
21409.709396	0.027361	0.560614	0.059938	79.842590	41.242149	108.230957	-3.631935	0.000000	2.996880	0.000000	0.000000	0.000000	-0.014011	0.017229	0.153504	0.000000	0.000000	3.000000	55.000000	0.000000
21409.712729	0.027412	0.560682	0.060421	79.842590	41.242149	108.230957	-3.631935	0.000000	2.996880	0.000000	0.000000	0.000000	0.015065	0.020243	0.145043	0.000000	0.000000	3.000000	55.000000	0.000000
21409.716062	0.027412	0.560682	0.060421	79.842590	41.242149	108.230957	-3.631935	0.000000	2.996880	0.000000	0.000000	0.000000	0.015065	0.020243	0.145043	0.000000	0.000000	3.000000	55.000000	0.000000
21409.719396	0.027412	0.560682	0.060421	79.818642	41.114418	108.088043	-3.631935	0.000000	2.996880	0.000000	0.000000	0.000000	0.015065	0.020243	0.145043	0.000000	0.000000	3.000000	55.000000	0.000000
21409.722729	0.027412	0.560682	0.060421	79.818642	41.114418	108.088043	-3.631935	0.000000	2.996880	0.000000	0.000000	0.000000	0.015065	0.020243	0.145043	0.000000	0.000000	3.000000	55.000000	0.000000
21409.726062	0.027509	0.560741	0.060862	79.818642	41.114418	108.088043	-3.631935	0.000000	2.996880	0.000000	0.000000	0.000000	0.029197	0.017836	0.132223	0.000000	0.000000	3.000000	55.000000	0.000000
21409.729396	0.027607	0.560772	0.061308	79.796410	41.023331	107.981987	-3.629425	0.000000	3.021054	0.000000	0.000000	0.000000	0.029323	0.009291	0.133860	0.000000	0.000000	3.000000	55.000000	0.000000
21409.732729	0.027607	0.560772	0.061308	79.796410	41.023331	107.981987	-3.629425	0.000000	3.021054	0.000000	0.000000	0.000000	0.029323	0.009291	0.133860	0.000000	0.000000	3.000000	55.000000	0.000000
21409.736062	0.027607	0.560772	0.061308	79.796410	41.023331	107.981987	-3.629425	0.000000	3.021054	0.000000	0.000000	0.000000	0.029323	0.009291	0.133860	0.000000	0.000000	3.000000	55.000000	0.000000
21409.739396	0.027607	0.560772	0.061308	79.775650	40.954536	107.902649	-3.619671	0.000000	3.065402	0.000000	0.000000	0.000000	0.029323	0.009291	0.133860	0.000000	0.000000	3.000000	55.000000	0.000000
21409.742729	0.027701	0.560777	0.061697	79.775650	40.954536	107.902649	-3.619671	0.000000	3.065402	0.000000	0.000000	0.000000	0.028445	0.001403	0.116709	0.000000	0.000000	3.000000	55.000000	0.000000
21409.746062	0.027701	0.560777	0.061697	79.775650	40.954536	107.902649	-3.619671	0.000000	3.065402	0.000000	0.000000	0.000000	0.028445	0.001403	0.116709	0.000000	0.000000	3.000000	55.000000	0.000000
21409.749396	0.027701	0.560777	0.061697	79.762268	40.928837	107.856041	-3.619671	0.000000	3.065402	0.000000	0.000000	0.000000	0.028445	0.001403	0.116709	0.000000	0.000000	3.000000	55.000000	0.000000
21409.752729	0.027701	0.560777	0.061697	79.762268	40.928837	107.856041	-3.619671	0.000000	3.065402	0.000000	0.000000	0.000000	0.028445	0.001403	0.116709	0.000000	0.000000	3.000000	55.000000	0.000000
21409.756062	0.027941	0.560755	0.062021	79.762268	40.928837	107.856041	-3.619671	0.000000	3.065402	0.000000	0.000000	0.000000	0.071927	-0.006455	0.097196	0.000000	0.000000	3.000000	55.000000	0.000000
21409.759396	0.028253	0.560697	0.062307	79.753815	40.935402	107.831169	-3.614930	0.000000	3.084853	0.000000	0.000000	0.000000	0.093649	-0.017414	0.085669	0.000000	0.000000	3.000000	55.000000	0.000000
21409.762729	0.028253	0.560697	0.062307	79.753815	40.935402	107.831169	-3.614930	0.000000	3.084853	0.000000	0.000000	0.000000	0.093649	-0.017414	0.085669	0.000000	0.000000	3.000000	55.000000	0.000000
21409.766062	0.028253	0.560697	0.062307	79.753815	40.935402	107.831169	-3.614930	0.000000	3.084853	0.000000	0.000000	0.000000	0.093649	-0.017414	0.085669	0.000000	0.000000	3.000000	55.000000	0.000000
21409.769396	0.028253	0.560697	0.062307	79.746384	40.949806	107.798798	-3.587334	0.000000	3.115330	0.000000	0.000000	0.000000	0.093649	-0.017414	0.085669	0.000000	0.000000	3.000000	55.000000	0.000000
21409.772729	0.028710	0.560670	0.062516	79.746384	40.949806	107.798798	-3.587334	0.000000	3.115330	0.000000	0.000000	0.000000	0.137030	-0.008219	0.062676	0.000000	0.000000	3.000000	55.000000	0.000000
21409.776062	0.028710	0.560670	0.062516	79.746384	40.949806	107.798798	-3.587334	0.000000	3.115330	0.000000	0.000000	0.000000	0.137030	-0.008219	0.062676	0.000000	0.000000	3.000000	55.000000	0.000000
21409.779396	0.029313	0.560634	0.062676	79.743912	41.004456	107.788010	-3.587334	0.000000	3.115330	0.000000	0.000000	0.000000	0.180894	-0.010632	0.048096	0.000000	0.000000	3.000000	55.000000	0.000000
21409.782729	0.029313	0.560634	0.062676	79.743912	41.004456	107.788010	-3.587334	0.000000	3.115330	0.000000	0.000000	0.000000	0.180894	-0.010632	0.048096	0.000000	0.000000	3.000000	55.000000	0.000000
21409.786062	0.029313	0.560634	0.062676	79.743912	41.004456	107.788010	-3.587334	0.000000	3.115330	0.000000	0.000000	0.000000	0.180894	-0.010632	0.048096	0.000000	0.000000	3.000000	55.000000	0.000000
21409.789396	0.029313	0.560634	0.062676	79.741425	41.064579	107.777245	-3.534347	0.000000	3.133792	0.000000	0.000000	0.000000	0.180894	-0.010632	0.048096	0.000000	0.000000	3.000000	55.000000	0.000000
21409.792729	0.029962	0.560601	0.062770	79.741425	41.064579	107.777245	-3.534347	0.000000	3.133792	0.000000	0.000000	0.000000	0.194744	-0.009935	0.028255	0.000000	0.000000	3.000000	55.000000	0.000000
21409.796062	0.029962	0.560601	0.062770	79.741425	41.064579	107.777245	-3.534347	0.000000	3.133792	0.000000	0.000000	0.000000	0.194744	-0.009935	0.028255	0.000000	0.000000	3.000000	55.000000	0.000000
21409.799396	0.030661	0.560540	0.062866	79.738945	41.127434	107.766479	-3.534347	0.000000	3.133792	0.000000	0.000000	0.000000	0.209739	-0.018468	0.028826	0.000000	0.000000	3.000000	55.000000	0.000000
21409.802729	0.030661	0.560540	0.062866	79.738945	41.127434	107.766479	-3.534347	0.000000	3.133792	0.000000	0.000000	0.000000	0.209739	-0.018468	0.028826	0.000000	0.000000	3.000000	55.000000	0.000000
21409.806062	0.030661	0.560540	0.062866	79.738945	41.127434	107.766479	-3.534347	0.000000	3.133792	0.000000	0.000000	0.000000	0.209739	-0.018468	0.028826	0.000000	0.000000	3.000000	55.000000	0.000000
21409.809396	0.030661	0.560540	0.062866	79.741425	41.211475	107.777275	-3.466933	0.000000	3.143306	0.000000	0.000000	0.000000	0.209739	-0.018468	0.028826	0.000000	0.000000	3.000000	55.000000	0.000000
21409.812729	0.031332	0.560480	0.062900	79.741425	41.211475	107.777275	-3.466933	0.000000	3.143306	0.000000	0.000000	0.000000	0.201293	-0.017794	0.010224	0.000000	0.000000	3.000000	55.000000	0.000000
21409.816062	0.031332	0.560480	0.062900	79.741425	41.211475	107.777275	-3.466933	0.000000	3.143306	0.000000	0.000000	0.000000	0.201293	-0.017794	0.010224	0.000000	0.000000	3.000000	55.000000	0.000000
21409.819396	0.032002	0.560431	0.062911	79.743912	41.295483	107.788025	-3.466933	0.000000	3.143306	0.000000	0.000000	0.000000	0.200916	-0.014706	0.003146	0.000000	0.000000	3.000000	55.000000	0.000000
21409.822729	0.032002	0.560431	0.062911	79.743912	41.295483	107.788025	-3.466933	0.000000	3.143306	0.000000	0.000000	0.000000	0.200916	-0.014706	0.003146	0.000000	0.000000	3.000000	55.000000	0.000000
21409.826062	0.032002	0.560431	0.062911	79.743912	41.295483	107.788025	-3.466933	0.000000	3.143306	0.000000	0.000000	0.000000	0.200916	-0.014706	0.003146	0.000000	0.000000	3.000000	55.000000	0.000000
21409.829396	0.032002	0.560431	0.062911	79.746407	41.387699	107.798813	-3.399899	0.000000	3.145534	0.000000	0.000000	0.000000	0.200916	-0.014706	0.003146	0.000000	0.000000	3.000000	55.000000	0.000000
21409.832729	0.032746	0.560382	0.062916	79.746407	41.387699	107.798813	-3.399899	0.000000	3.145534	0.000000	0.000000	0.000000	0.223159	-0.014729	0.001489	0.000000	0.000000	3.000000	55.000000	0.000000
21409.836062	0.032746	0.560382	0.062916	79.746407	41.387699	107.798813	-3.399899	0.000000	3.145534	0.000000	0.000000	0.000000	0.223159	-0.014729	0.001489	0.000000	0.000000	3.000000	55.000000	0.000000
21409.839396	0.033612	0.560315	0.062894	79.751320	41.501358	107.820343	-3.399899	0.000000	3.145534	0.000000	0.000000	0.000000	0.259885	-0.020155	-0.006348	0.000000	0.000000	3.000000	55.000000	0.000000
21409.842729	0.033612	0.560315	0.062894	79.751320	41.501358	107.820343	-3.399899	0.000000	3.145534	0.000000	0.000000	0.000000	0.259885	-0.020155	-0.006348	0.000000	0.000000	3.000000	55.000000	0.000000
21409.846062	0.033612	0.560315	0.062894	79.751320	41.501358	107.820343	-3.399899	0.000000	3.145534	0.000000	0.000000	0.000000	0.259885	-0.020155	-0.006348	0.000000	0.000000	3.000000	55.000000	0.000000
21409.849396	0.033612	0.560315	0.062894	79.753815	41.612606	107.831116	-3.319391	0.000000	3.144724	0.000000	0.000000	0.000000	0.259885	-0.020155	-0.006348	0.000000	0.000000	3.000000	55.000000	0.000000
21409.852729	0.034526	0.560287	0.062840	79.753815	41.612606	107.831116	-3.319391	0.000000	3.144724	0.000000	0.000000	0.000000	0.274139	-0.008553	-0.016266	0.000000	0.000000	3.000000	55.000000	0.000000
21409.856062	0.034526	0.560287	0.062840	79.753815	41.612606	107.831116	-3.319391	0.000000	3.144724	0.000000	0.000000	0.000000	0.274139	-0.008553	-0.016266	0.000000	0.000000	3.000000	55.000000	0.000000
21409.859396	0.035493	0.560284	0.062838	79.751320	41.708076	107.820358	-3.319391	0.000000	3.144724	0.000000	0.000000	0.000000	0.290088	-0.000720	-0.000694	0.000000	0.000000	3.000000	55.000000	0.000000
21409.862729	0.035493	0.560284	0.062838	79.751320	41.708076	107.820358	-3.319391	0.000000	3.144724	0.000000	0.000000	0.000000	0.290088	-0.000720	-0.000694	0.000000	0.000000	3.000000	55.000000	0.000000
21409.866062	0.035493	0.560284	0.062838	79.751320	41.708076	107.820358	-3.319391	0.000000	3.144724	0.000000	0.000000	0.000000	0.290088	-0.000720	-0.000694	0.000000	0.000000	3.000000	55.000000	0.000000
21409.869396	0.035493	0.560284	0.062838	79.749878	41.797733	107.802063	-3.225353	0.000000	3.141898	0.000000	0.000000	0.000000	0.290088	-0.000720	-0.000694	0.000000	0.000000	3.000000	55.000000	0.000000
21409.872729	0.036461	0.560300	0.062851	79.749878	41.797733	107.802063	-3.225353	0.000000	3.141898	0.000000	0.000000	0.000000	0.290481	0.004719	0.003889	0.000000	0.000000	3.000000	55.000000	0.000000
21409.876062	0.036461	0.560300	0.062851	79.749878	41.797733	107.802063	-3.225353	0.000000	3.141898	0.000000	0.000000	0.000000	0.290481	0.004719	0.003889	0.000000	0.000000	3.000000	55.000000	0.000000
21409.879396	0.037457	0.560324	0.062900	79.742493	41.874760	107.769775	-3.225353	0.000000	3.141898	0.000000	0.000000	0.000000	0.298797	0.007103	0.014747	0.000000	0.000000	3.000000	55.000000	0.000000
21409.882729	0.037457	0.560324	0.062900	79.742493	41.874760	107.769775	-3.225353	0.000000	3.141898	0.000000	0.000000	0.000000	0.298797	0.007103	0.014747	0.000000	0.000000	3.000000	55.000000	0.000000
21409.886062	0.037457	0.560324	0.062900	79.742493	41.874760	107.769775	-3.225353	0.000000	3.141898	0.000000	0.000000	0.000000	0.298797	0.007103	0.014747	0.000000	0.000000	3.000000	55.000000	0.000000
21409.889396	0.038430	0.560337	0.062972	79.735054	41.949047	107.737473	-3.127140	0.000000	3.145004	0.000000	0.000000	0.000000	0.291987	0.004014	0.021524	0.000000	0.000000	3.000000	55.000000	0.000000
21409.892729	0.038430	0.560337	0.062972	79.735054	41.949047	107.737473	-3.127140	0.000000	3.145004	0.000000	0.000000	0.000000	0.291987	0.004014	0.021524	0.000000	0.000000	3.000000	55.000000	0.000000
21409.896062	0.038430	0.560337	0.062972	79.735054	41.949047	107.737473	-3.127140	0.000000	3.145004	0.000000	0.000000	0.000000	0.291987	0.004014	0.021524	0.000000	0.000000	3.000000	55.000000	0.000000
21409.899396	0.039434	0.560348	0.063102	79.726166	42.009800	107.687050	-3.078476	0.000000	3.148592	0.000000	0.000000	0.000000	0.300934	0.003268	0.039141	0.000000	0.000000	3.000000	55.000000	0.000000
21409.902729	0.039434	0.560348	0.063102	79.726166	42.009800	107.687050	-3.078476	0.000000	3.148592	0.000000	0.000000	0.000000	0.300934	0.003268	0.039141	0.000000	0.000000	3.000000	55.000000	0.000000
21409.906062	0.039434	0.560348	0.063102	79.726166	42.009800	107.687050	-3.078476	0.000000	3.148592	0.000000	0.000000	0.000000	0.300934	0.003268	0.039141	0.000000	0.000000	3.000000	55.000000	0.000000
21409.909396	0.040438	0.560330	0.063236	79.716255	42.076408	107.644173	-3.028320	0.000000	3.155115	0.000000	0.000000	0.000000	0.301253	-0.005296	0.040237	0.000000	0.000000	3.000000	55.000000	0.000000
21409.912729	0.040438	0.560330	0.063236	79.716255	42.076408	107.644173	-3.028320	0.000000	3.155115	0.000000	0.000000	0.000000	0.301253	-0.005296	0.040237	0.000000	0.000000	3.000000	55.000000	0.000000
21409.916062	0.040438	0.560330	0.063236	79.716255	42.076408	107.644173	-3.028320	0.000000	3.155115	0.000000	0.000000	0.000000	0.301253	-0.005296	0.040237	0.000000	0.000000	3.000000	55.000000	0.000000
21409.919396	0.041490	0.560323	0.063342	79.708817	42.159054	107.612053	-2.978111	0.000000	3.161821	0.000000	0.000000	0.000000	0.315734	-0.002200	0.031661	0.000000	0.000000	3.000000	55.000000	0.000000
21409.922729	0.041490	0.560323	0.063342	79.708817	42.159054	107.612053	-2.978111	0.000000	3.161821	0.000000	0.000000	0.000000	0.315734	-0.002200	0.031661	0.000000	0.000000	3.000000	55.000000	0.000000
21409.926062	0.041490	0.560323	0.063342	79.708817	42.159054	107.612053	-2.978111	0.000000	3.161821	0.000000	0.000000	0.000000	0.315734	-0.002200	0.031661	0.000000	0.000000	3.000000	55.000000	0.000000
21409.929396	0.042572	0.560295	0.063489	79.701393	42.244492	107.580040	-2.925489	0.000000	3.167098	0.000000	0.000000	0.000000	0.324432	-0.008424	0.044005	0.000000	0.000000	3.000000	55.000000	0.000000
21409.932729	0.042572	0.560295	0.063489	79.701393	42.244492	107.580040	-2.925489	0.000000	3.167098	0.000000	0.000000	0.000000	0.324432	-0.008424	0.044005	0.000000	0.000000	3.000000	55.000000	0.000000
21409.936062	0.042572	0.560295	0.063489	79.701393	42.244492	107.580040	-2.925489	0.000000	3.167098	0.000000	0.000000	0.000000	0.324432	-0.008424	0.044005	0.000000	0.000000	3.000000	55.000000	0.000000
21409.939396	0.043702	0.560248	0.063612	79.699928	42.347832	107.561836	-2.871417	0.000000	3.174432	0.000000	0.000000	0.000000	0.339069	-0.013918	0.036960	0.000000	0.000000	3.000000	55.000000	0.000000
21409.942729	0.043702	0.560248	0.063612	79.699928	42.347832	107.561836	-2.871417	0.000000	3.174432	0.000000	0.000000	0.000000	0.339069	-0.013918	0.036960	0.000000	0.000000	3.000000	55.000000	0.000000
21409.946062	0.043702	0.560248	0.063612	79.699928	42.347832	107.561836	-2.871417	0.000000	3.174432	0.000000	0.000000	0.000000	0.339069	-0.013918	0.036960	0.000000	0.000000	3.000000	55.000000	0.000000
21409.949396	0.044834	0.560145	0.063744	79.704628	42.419270	107.498756	-2.814905	0.000000	3.180593	0.000000	0.000000	0.000000	0.339572	-0.031061	0.039576	0.000000	0.000000	3.000000	55.000000	0.000000
21409.952729	0.044834	0.560145	0.063744	79.704628	42.419270	107.498756	-2.814905	0.000000	3.180593	0.000000	0.000000	0.000000	0.339572	-0.031061	0.039576	0.000000	0.000000	3.000000	55.000000	0.000000
21409.956062	0.044834	0.560145	0.063744	79.704628	42.419270	107.498756	-2.814905	0.000000	3.180593	0.000000	0.000000	0.000000	0.339572	-0.031061	0.039576	0.000000	0.000000	3.000000	55.000000	0.000000
21409.959396	0.045966	0.560041	0.063873	79.723106	42.440025	107.363693	-2.758310	0.000000	3.187189	0.000000	0.000000	0.000000	0.339800	-0.031110	0.038821	0.000000	0.000000	3.000000	55.000000	0.000000
21409.962729	0.045966	0.560041	0.063873	79.723106	42.440025	107.363693	-2.758310	0.000000	3.187189	0.000000	0.000000	0.000000	0.339800	-0.031110	0.038821	0.000000	0.000000	3.000000	55.000000	0.000000
21409.966062	0.045966	0.560041	0.063873	79.723106	42.440025	107.363693	-2.758310	0.000000	3.187189	0.000000	0.000000	0.000000	0.339800	-0.031110	0.038821	0.000000	0.000000	3.000000	55.000000	0.000000
21409.969396	0.047124	0.559891	0.063986	79.755737	42.428764	107.189537	-2.701677	0.000000	3.193659	0.000000	0.000000	0.000000	0.347137	-0.045169	0.033961	0.000000	0.000000	3.000000	55.000000	0.000000
21409.972729	0.047124	0.559891	0.063986	79.755737	42.428764	107.189537	-2.701677	0.000000	3.193659	0.000000	0.000000	0.000000	0.347137	-0.045169	0.033961	0.000000	0.000000	3.000000	55.000000	0.000000
21409.976062	0.047124	0.559891	0.063986	79.755737	42.428764	107.189537	-2.701677	0.000000	3.193659	0.000000	0.000000	0.000000	0.347137	-0.045169	0.033961	0.000000	0.000000	3.000000	55.000000	0.000000
21409.979396	0.048331	0.559740	0.064092	79.788277	42.419270	107.046371	-2.643821	0.000000	3.199319	0.000000	0.000000	0.000000	0.362197	-0.045227	0.031791	0.000000	0.000000	3.000000	55.000000	0.000000
21409.982729	0.048331	0.559740	0.064092	79.788277	42.419270	107.046371	-2.643821	0.000000	3.199319	0.000000	0.000000	0.000000	0.362197	-0.045227	0.031791	0.000000	0.000000	3.000000	55.000000	0.000000
21409.986062	0.048331	0.559740	0.064092	79.788277	42.419270	107.046371	-2.643821	0.000000	3.199319	0.000000	0.000000	0.000000	0.362197	-0.045227	0.031791	0.000000	0.000000	3.000000	55.000000	0.000000
21409.989396	0.049592	0.559597	0.064230	79.812157	42.441914	107.088829	-2.583454	0.000000	3.204617	0.000000	0.000000	0.000000	0.378393	-0.042944	0.041409	0.000000	0.000000	3.000000	55.000000	0.000000
21409.992729	0.049592	0.559597	0.064230	79.812157	42.441914	107.088829	-2.583454	0.000000	3.204617	0.000000	0.000000	0.000000	0.378393	-0.042944	0.041409	0.000000	0.000000	3.000000	55.000000	0.000000
21409.996062	0.049592	0.559597	0.064230	79.812157	42.441914	107.088829	-2.583454	0.000000	3.204617	0.000000	0.000000	0.000000	0.378393	-0.042944	0.041409	0.000000	0.000000	3.000000	55.000000	0.000000
21409.999396	0.050935	0.559451	0.064420	79.832466	42.464840	107.263283	-2.520389	0.000000	3.211519	0.000000	0.000000	0.000000	0.402775	-0.043773	0.056956	0.000000	0.000000	3.000000	55.000000	0.000000
21410.002729	0.050935	0.559451	0.064420	79.832466	42.464840	107.263283	-2.520389	0.000000	3.211519	0.000000	0.000000	0.000000	0.402775	-0.043773	0.056956	0.000000	0.000000	3.000000	55.000000	0.000000
21410.006062	0.050935	0.559451	0.064420	79.832466	42.464840	107.263283	-2.520389	0.000000	3.211519	0.000000	0.000000	0.000000	0.402775	-0.043773	0.056956	0.000000	0.000000	3.000000	55.000000	0.000000
21410.009396	0.052359	0.559331	0.064656	79.879913	42.285614	107.153809	-2.453260	0.000000	3.221012	0.000000	0.000000	0.000000	0.427149	-0.036071	0.070634	0.000000	0.000000	3.000000	55.000000	0.000000
21410.012729	0.052359	0.559331	0.064656	79.879913	42.285614	107.153809	-2.453260	0.000000	3.221012	0.000000	0.000000	0.000000	0.427149	-0.036071	0.070634	0.000000	0.000000	3.000000	55.000000	0.000000
21410.016062	0.052359	0.559331	0.064656	79.879913	42.285614	107.153809	-2.453260	0.000000	3.221012	0.000000	0.000000	0.000000	0.427149	-0.036071	0.070634	0.000000	0.000000	3.000000	55.000000	0.000000
21410.019396	0.053844	0.559215	0.064984	79.975143	41.786102	106.735191	-2.382068	0.000000	3.232784	0.000000	0.000000	0.000000	0.445644	-0.034666	0.098404	0.000000	0.000000	3.000000	55.000000	0.000000
21410.022729	0.053844	0.559215	0.064984	79.975143	41.786102	106.735191	-2.382068	0.000000	3.232784	0.000000	0.000000	0.000000	0.445644	-0.034666	0.098404	0.000000	0.000000	3.000000	55.000000	0.000000
21410.026062	0.053844	0.559215	0.064984	79.975143	41.786102	106.735191	-2.382068	0.000000	3.232784	0.000000	0.000000	0.000000	0.445644	-0.034666	0.098404	0.000000	0.000000	3.000000	55.000000	0.000000
21410.029396	0.055392	0.559133	0.065398	80.107277	40.891052	105.968071	-2.307794	0.000000	3.249184	0.000000	0.000000	0.000000	0.464234	-0.024677	0.124324	0.000000	0.000000	3.000000	55.000000	0.000000
21410.032729	0.055392	0.559133	0.065398	80.107277	40.891052	105.968071	-2.307794	0.000000	3.249184	0.000000	0.000000	0.000000	0.464234	-0.024677	0.124324	0.000000	0.000000	3.000000	55.000000	0.000000
21410.036062	0.055392	0.559133	0.065398	80.107277	40.891052	105.968071	-2.307794	0.000000	3.249184	0.000000	0.000000	0.000000	0.464234	-0.024677	0.124324	0.000000	0.000000	3.000000	55.000000	0.000000
21410.039396	0.057034	0.559052	0.065963	80.282059	39.608486	104.773499	-2.230422	0.000000	3.269905	0.000000	0.000000	0.000000	0.492758	-0.024207	0.169493	0.000000	0.000000	3.000000	55.000000	0.000000
21410.042729	0.057034	0.559052	0.065963	80.282059	39.608486	104.773499	-2.230422	0.000000	3.269905	0.000000	0.000000	0.000000	0.492758	-0.024207	0.169493	0.000000	0.000000	3.000000	55.000000	0.000000
21410.046062	0.057034	0.559052	0.065963	80.282059	39.608486	104.773499	-2.230422	0.000000	3.269905	0.000000	0.000000	0.000000	0.492758	-0.024207	0.169493	0.000000	0.000000	3.000000	55.000000	0.000000
21410.049396	0.058766	0.559004	0.066610	80.469437	37.994526	103.112946	-2.148295	0.000000	3.298154	0.000000	0.000000	0.000000	0.519507	-0.014351	0.194069	0.000000	0.000000	3.000000	55.000000	0.000000
21410.052729	0.058766	0.559004	0.066610	80.469437	37.994526	103.112946	-2.148295	0.000000	3.298154	0.000000	0.000000	0.000000	0.519507	-0.014351	0.194069	0.000000	0.000000	3.000000	55.000000	0.000000
21410.056062	0.058766	0.559004	0.066610	80.469437	37.994526	103.112946	-2.148295	0.000000	3.298154	0.000000	0.000000	0.000000	0.519507	-0.014351	0.194069	0.000000	0.000000	3.000000	55.000000	0.000000
21410.059396	0.060609	0.558953	0.067301	80.644760	36.280647	101.368645	-2.061711	0.000000	3.330499	0.000000	0.000000	0.000000	0.552890	-0.015447	0.207291	0.000000	0.000000	3.000000	55.000000	0.000000
21410.062729	0.060609	0.558953	0.067301	80.644760	36.280647	101.368645	-2.061711	0.000000	3.330499	0.000000	0.000000	0.000000	0.552890	-0.015447	0.207291	0.000000	0.000000	3.000000	55.000000	0.000000
21410.066062	0.060609	0.558953	0.067301	80.644760	36.280647	101.368645	-2.061711	0.000000	3.330499	0.000000	0.000000	0.000000	0.552890	-0.015447	0.207291	0.000000	0.000000	3.000000	55.000000	0.000000
21410.069396	0.062619	0.558876	0.068074	80.778381	34.744434	99.964493	-1.969563	0.000000	3.365047	0.000000	0.000000	0.000000	0.603127	-0.022995	0.231810	0.000000	0.000000	3.000000	55.000000	0.000000
21410.072729	0.062619	0.558876	0.068074	80.778381	34.744434	99.964493	-1.969563	0.000000	3.365047	0.000000	0.000000	0.000000	0.603127	-0.022995	0.231810	0.000000	0.000000	3.000000	55.000000	0.000000
21410.076062	0.062619	0.558876	0.068074	80.778381	34.744434	99.964493	-1.969563	0.000000	3.365047	0.000000	0.000000	0.000000	0.603127	-0.022995	0.231810	0.000000	0.000000	3.000000	55.000000	0.000000
21410.079396	0.064811	0.558798	0.068816	80.877518	33.423801	98.859474	-1.869042	0.000000	3.403682	0.000000	0.000000	0.000000	0.657442	-0.023346	0.222792	0.000000	0.000000	3.000000	55.000000	0.000000
21410.082729	0.064811	0.558798	0.068816	80.877518	33.423801	98.859474	-1.869042	0.000000	3.403682	0.000000	0.000000	0.000000	0.657442	-0.023346	0.222792	0.000000	0.000000	3.000000	55.000000	0.000000
21410.086062	0.064811	0.558798	0.068816	80.877518	33.423801	98.859474	-1.869042	0.000000	3.403682	0.000000	0.000000	0.000000	0.657442	-0.023346	0.222792	0.000000	0.000000	3.000000	55.000000	0.000000
21410.089396	0.067162	0.558709	0.069552	80.977875	32.020161	97.613609	-1.759468	0.000000	3.440814	0.000000	0.000000	0.000000	0.705317	-0.026891	0.220782	0.000000	0.000000	3.000000	55.000000	0.000000
21410.092729	0.067162	0.558709	0.069552	80.977875	32.020161	97.613609	-1.759468	0.000000	3.440814	0.000000	0.000000	0.000000	0.705317	-0.026891	0.220782	0.000000	0.000000	3.000000	55.000000	0.000000
21410.096062	0.067162	0.558709	0.069552	80.977875	32.020161	97.613609	-1.759468	0.000000	3.440814	0.000000	0.000000	0.000000	0.705317	-0.026891	0.220782	0.000000	0.000000	3.000000	55.000000	0.000000
21410.099396	0.069624	0.558578	0.070291	81.099426	30.159790	95.855263	-1.641915	0.000000	3.477611	0.000000	0.000000	0.000000	0.738644	-0.039200	0.221751	0.000000	0.000000	3.000000	55.000000	0.000000
21410.102729	0.069624	0.558578	0.070291	81.099426	30.159790	95.855263	-1.641915	0.000000	3.477611	0.000000	0.000000	0.000000	0.738644	-0.039200	0.221751	0.000000	0.000000	3.000000	55.000000	0.000000
21410.106062	0.069624	0.558578	0.070291	81.099426	30.159790	95.855263	-1.641915	0.000000	3.477611	0.000000	0.000000	0.000000	0.738644	-0.039200	0.221751	0.000000	0.000000	3.000000	55.000000	0.000000
21410.109396	0.072222	0.558435	0.071023	81.252571	27.657822	93.279999	-1.518808	0.000000	3.514570	0.000000	0.000000	0.000000	0.779482	-0.042887	0.219572	0.000000	0.000000	3.000000	55.000000	0.000000
21410.112729	0.072222	0.558435	0.071023	81.252571	27.657822	93.279999	-1.518808	0.000000	3.514570	0.000000	0.000000	0.000000	0.779482	-0.042887	0.219572	0.000000	0.000000	3.000000	55.000000	0.000000
21410.116062	0.072222	0.558435	0.071023	81.252571	27.657822	93.279999	-1.518808	0.000000	3.514570	0.000000	0.000000	0.000000	0.779482	-0.042887	0.219572	0.000000	0.000000	3.000000	55.000000	0.000000
21410.119396	0.074886	0.558240	0.071784	81.414413	24.367752	89.981056	-1.388894	0.000000	3.551165	0.000000	0.000000	0.000000	0.799121	-0.058601	0.228310	0.000000	0.000000	3.000000	55.000000	0.000000
21410.122729	0.074886	0.558240	0.071784	81.414413	24.367752	89.981056	-1.388894	0.000000	3.551165	0.000000	0.000000	0.000000	0.799121	-0.058601	0.228310	0.000000	0.000000	3.000000	55.000000	0.000000
21410.126062	0.074886	0.558240	0.071784	81.414413	24.367752	89.981056	-1.388894	0.000000	3.551165	0.000000	0.000000	0.000000	0.799121	-0.058601	0.228310	0.000000	0.000000	3.000000	55.000000	0.000000
21410.129396	0.077570	0.558028	0.072614	81.564247	20.275732	86.049316	-1.255707	0.000000	3.589217	0.000000	0.000000	0.000000	0.805393	-0.063487	0.248996	0.000000	0.000000	3.000000	55.000000	0.000000
21410.132729	0.077570	0.558028	0.072614	81.564247	20.275732	86.049316	-1.255707	0.000000	3.589217	0.000000	0.000000	0.000000	0.805393	-0.063487	0.248996	0.000000	0.000000	3.000000	55.000000	0.000000
21410.136062	0.077570	0.558028	0.072614	81.564247	20.275732	86.049316	-1.255707	0.000000	3.589217	0.000000	0.000000	0.000000	0.805393	-0.063487	0.248996	0.000000	0.000000	3.000000	55.000000	0.000000
21410.139396	0.080398	0.557763	0.073460	81.661484	15.606303	81.522743	-1.121475	0.000000	3.630716	0.000000	0.000000	0.000000	0.848249	-0.079475	0.253756	0.000000	0.000000	3.000000	55.000000	0.000000
21410.142729	0.080398	0.557763	0.073460	81.661484	15.606303	81.522743	-1.121475	0.000000	3.630716	0.000000	0.000000	0.000000	0.848249	-0.079475	0.253756	0.000000	0.000000	3.000000	55.000000	0.000000
21410.146062	0.080398	0.557763	0.073460	81.661484	15.606303	81.522743	-1.121475	0.000000	3.630716	0.000000	0.000000	0.000000	0.848249	-0.079475	0.253756	0.000000	0.000000	3.000000	55.000000	0.000000
21410.149396	0.083419	0.557474	0.074306	81.688210	10.780524	76.832802	-0.980100	0.000000	3.673009	0.000000	0.000000	0.000000	0.906354	-0.086803	0.253788	0.000000	0.000000	3.000000	55.000000	0.000000
21410.152729	0.083419	0.557474	0.074306	81.688210	10.780524	76.832802	-0.980100	0.000000	3.673009	0.000000	0.000000	0.000000	0.906354	-0.086803	0.253788	0.000000	0.000000	3.000000	55.000000	0.000000
21410.156062	0.083419	0.557474	0.074306	81.688210	10.780524	76.832802	-0.980100	0.000000	3.673009	0.000000	0.000000	0.000000	0.906354	-0.086803	0.253788	0.000000	0.000000	3.000000	55.000000	0.000000
21410.159396	0.086589	0.557149	0.075179	81.642288	6.168857	72.487877	-0.829041	0.000000	3.715307	0.000000	0.000000	0.000000	0.950798	-0.097602	0.261902	0.000000	0.000000	3.000000	55.000000	0.000000
21410.162729	0.086589	0.557149	0.075179	81.642288	6.168857	72.487877	-0.829041	0.000000	3.715307	0.000000	0.000000	0.000000	0.950798	-0.097602	0.261902	0.000000	0.000000	3.000000	55.000000	0.000000
21410.166062	0.086589	0.557149	0.075179	81.642288	6.168857	72.487877	-0.829041	0.000000	3.715307	0.000000	0.000000	0.000000	0.950798	-0.097602	0.261902	0.000000	0.000000	3.000000	55.000000	0.000000
21410.169396	0.089895	0.556743	0.076004	81.533592	1.884560	68.547432	-0.670575	0.000000	3.758957	0.000000	0.000000	0.000000	0.992054	-0.121752	0.247550	0.000000	0.000000	3.000000	55.000000	0.000000
21410.172729	0.089895	0.556743	0.076004	81.533592	1.884560	68.547432	-0.670575	0.000000	3.758957	0.000000	0.000000	0.000000	0.992054	-0.121752	0.247550	0.000000	0.000000	3.000000	55.000000	0.000000
21410.176062	0.089895	0.556743	0.076004	81.533592	1.884560	68.547432	-0.670575	0.000000	3.758957	0.000000	0.000000	0.000000	0.992054	-0.121752	0.247550	0.000000	0.000000	3.000000	55.000000	0.000000
21410.179396	0.093266	0.556304	0.076804	81.370445	-2.199392	64.972870	-0.505233	0.000000	3.800215	0.000000	0.000000	0.000000	1.011189	-0.131632	0.239813	0.000000	0.000000	3.000000	55.000000	0.000000
21410.182729	0.093266	0.556304	0.076804	81.370445	-2.199392	64.972870	-0.505233	0.000000	3.800215	0.000000	0.000000	0.000000	1.011189	-0.131632	0.239813	0.000000	0.000000	3.000000	55.000000	0.000000
21410.186062	0.093266	0.556304	0.076804	81.370445	-2.199392	64.972870	-0.505233	0.000000	3.800215	0.000000	0.000000	0.000000	1.011189	-0.131632	0.239813	0.000000	0.000000	3.000000	55.000000	0.000000
21410.189396	0.096593	0.555795	0.077561	81.153221	-6.192510	61.422588	-0.336701	0.000000	3.840185	0.000000	0.000000	0.000000	0.998097	-0.152626	0.227251	0.000000	0.000000	3.000000	55.000000	0.000000
21410.192729	0.096593	0.555795	0.077561	81.153221	-6.192510	61.422588	-0.336701	0.000000	3.840185	0.000000	0.000000	0.000000	0.998097	-0.152626	0.227251	0.000000	0.000000	3.000000	55.000000	0.000000
21410.196062	0.096593	0.555795	0.077561	81.153221	-6.192510	61.422588	-0.336701	0.000000	3.840185	0.000000	0.000000	0.000000	0.998097	-0.152626	0.227251	0.000000	0.000000	3.000000	55.000000	0.000000
21410.199396	0.099900	0.555246	0.078268	80.875748	-10.037118	57.736286	-0.170352	0.000000	3.878060	0.000000	0.000000	0.000000	0.992075	-0.164766	0.211955	0.000000	0.000000	3.000000	55.000000	0.000000
21410.202729	0.099900	0.555246	0.078268	80.875748	-10.037118	57.736286	-0.170352	0.000000	3.878060	0.000000	0.000000	0.000000	0.992075	-0.164766	0.211955	0.000000	0.000000	3.000000	55.000000	0.000000
21410.206062	0.099900	0.555246	0.078268	80.875748	-10.037118	57.736286	-0.170352	0.000000	3.878060	0.000000	0.000000	0.000000	0.992075	-0.164766	0.211955	0.000000	0.000000	3.000000	55.000000	0.000000
21410.209396	0.103159	0.554686	0.078923	80.563873	-13.453048	54.190517	-0.005006	0.000000	3.913385	0.000000	0.000000	0.000000	0.977870	-0.167970	0.196699	0.000000	0.000000	3.000000	55.000000	0.000000
21410.212729	0.103159	0.554686	0.078923	80.563873	-13.453048	54.190517	-0.005006	0.000000	3.913385	0.000000	0.000000	0.000000	0.977870	-0.167970	0.196699	0.000000	0.000000	3.000000	55.000000	0.000000
21410.216062	0.103159	0.554686	0.078923	80.563873	-13.453048	54.190517	-0.005006	0.000000	3.913385	0.000000	0.000000	0.000000	0.977870	-0.167970	0.196699	0.000000	0.000000	3.000000	55.000000	0.000000
21410.219396	0.106392	0.554127	0.079502	80.253006	-16.201410	51.288246	0.157972	0.000000	3.946168	0.000000	0.000000	0.000000	0.969721	-0.167625	0.173722	0.000000	0.000000	3.000000	55.000000	0.000000
21410.222729	0.106392	0.554127	0.079502	80.253006	-16.201410	51.288246	0.157972	0.000000	3.946168	0.000000	0.000000	0.000000	0.969721	-0.167625	0.173722	0.000000	0.000000	3.000000	55.000000	0.000000
21410.226062	0.106392	0.554127	0.079502	80.253006	-16.201410	51.288246	0.157972	0.000000	3.946168	0.000000	0.000000	0.000000	0.969721	-0.167625	0.173722	0.000000	0.000000	3.000000	55.000000	0.000000
21410.229396	0.109562	0.553554	0.080098	80.015388	-17.890823	49.740147	0.319593	0.000000	3.975122	0.000000	0.000000	0.000000	0.950910	-0.172087	0.178587	0.000000	0.000000	3.000000	55.000000	0.000000
21410.232729	0.109562	0.553554	0.080098	80.015388	-17.890823	49.740147	0.319593	0.000000	3.975122	0.000000	0.000000	0.000000	0.950910	-0.172087	0.178587	0.000000	0.000000	3.000000	55.000000	0.000000
21410.236062	0.109562	0.553554	0.080098	80.015388	-17.890823	49.740147	0.319593	0.000000	3.975122	0.000000	0.000000	0.000000	0.950910	-0.172087	0.178587	0.000000	0.000000	3.000000	55.000000	0.000000
21410.239396	0.112773	0.553014	0.080700	79.874474	-18.609447	49.362053	0.478078	0.000000	4.004887	0.000000	0.000000	0.000000	0.963437	-0.162064	0.180775	0.000000	0.000000	3.000000	55.000000	0.000000
21410.242729	0.112773	0.553014	0.080700	79.874474	-18.609447	49.362053	0.478078	0.000000	4.004887	0.000000	0.000000	0.000000	0.963437	-0.162064	0.180775	0.000000	0.000000	3.000000	55.000000	0.000000
21410.246062	0.112773	0.553014	0.080700	79.874474	-18.609447	49.362053	0.478078	0.000000	4.004887	0.000000	0.000000	0.000000	0.963437	-0.162064	0.180775	0.000000	0.000000	3.000000	55.000000	0.000000
21410.249396	0.115929	0.552495	0.081353	79.801773	-18.677238	49.632729	0.638650	0.000000	4.035016	0.000000	0.000000	0.000000	0.946827	-0.155516	0.195843	0.000000	0.000000	3.000000	55.000000	0.000000
21410.252729	0.115929	0.552495	0.081353	79.801773	-18.677238	49.632729	0.638650	0.000000	4.035016	0.000000	0.000000	0.000000	0.946827	-0.155516	0.195843	0.000000	0.000000	3.000000	55.000000	0.000000
21410.256062	0.115929	0.552495	0.081353	79.801773	-18.677238	49.632729	0.638650	0.000000	4.035016	0.000000	0.000000	0.000000	0.946827	-0.155516	0.195843	0.000000	0.000000	3.000000	55.000000	0.000000
21410.259396	0.118924	0.551980	0.082063	79.779480	-18.350302	50.261208	0.796455	0.000000	4.067657	0.000000	0.000000	0.000000	0.898541	-0.154579	0.213022	0.000000	0.000000	3.000000	55.000000	0.000000
21410.262729	0.118924	0.551980	0.082063	79.779480	-18.350302	50.261208	0.796455	0.000000	4.067657	0.000000	0.000000	0.000000	0.898541	-0.154579	0.213022	0.000000	0.000000	3.000000	55.000000	0.000000
21410.266062	0.118924	0.551980	0.082063	79.779480	-18.350302	50.261208	0.796455	0.000000	4.067657	0.000000	0.000000	0.000000	0.898541	-0.154579	0.213022	0.000000	0.000000	3.000000	55.000000	0.000000
21410.269396	0.121684	0.551516	0.082862	79.752571	-17.997911	50.813919	0.946212	0.000000	4.103160	0.000000	0.000000	0.000000	0.827869	-0.139045	0.239624	0.000000	0.000000	3.000000	55.000000	0.000000
21410.272729	0.121684	0.551516	0.082862	79.752571	-17.997911	50.813919	0.946212	0.000000	4.103160	0.000000	0.000000	0.000000	0.827869	-0.139045	0.239624	0.000000	0.000000	3.000000	55.000000	0.000000
21410.276062	0.121684	0.551516	0.082862	79.752571	-17.997911	50.813919	0.946212	0.000000	4.103160	0.000000	0.000000	0.000000	0.827869	-0.139045	0.239624	0.000000	0.000000	3.000000	55.000000	0.000000
21410.279396	0.124165	0.551061	0.083688	79.726471	-17.669378	51.358444	1.084190	0.000000	4.143097	0.000000	0.000000	0.000000	0.744448	-0.136559	0.247879	0.000000	0.000000	3.000000	55.000000	0.000000
21410.282729	0.124165	0.551061	0.083688	79.726471	-17.669378	51.358444	1.084190	0.000000	4.143097	0.000000	0.000000	0.000000	0.744448	-0.136559	0.247879	0.000000	0.000000	3.000000	55.000000	0.000000
21410.286062	0.124165	0.551061	0.083688	79.726471	-17.669378	51.358444	1.084190	0.000000	4.143097	0.000000	0.000000	0.000000	0.744448	-0.136559	0.247879	0.000000	0.000000	3.000000	55.000000	0.000000
21410.289396	0.126439	0.550626	0.084507	79.714264	-17.258074	51.699535	1.208264	0.000000	4.184411	0.000000	0.000000	0.000000	0.682196	-0.130425	0.245520	0.000000	0.000000	3.000000	55.000000	0.000000
21410.292729	0.126439	0.550626	0.084507	79.714264	-17.258074	51.699535	1.208264	0.000000	4.184411	0.000000	0.000000	0.000000	0.682196	-0.130425	0.245520	0.000000	0.000000	3.000000	55.000000	0.000000
21410.296062	0.126439	0.550626	0.084507	79.714264	-17.258074	51.699535	1.208264	0.000000	4.184411	0.000000	0.000000	0.000000	0.682196	-0.130425	0.245520	0.000000	0.000000	3.000000	55.000000	0.000000
21410.299396	0.128573	0.550206	0.085264	79.751701	-16.508120	52.392860	1.321964	0.000000	4.225331	0.000000	0.000000	0.000000	0.640017	-0.126103	0.227217	0.000000	0.000000	3.000000	55.000000	0.000000
21410.302729	0.128573	0.550206	0.085264	79.751701	-16.508120	52.392860	1.321964	0.000000	4.225331	0.000000	0.000000	0.000000	0.640017	-0.126103	0.227217	0.000000	0.000000	3.000000	55.000000	0.000000
21410.306062	0.128573	0.550206	0.085264	79.751701	-16.508120	52.392860	1.321964	0.000000	4.225331	0.000000	0.000000	0.000000	0.640017	-0.126103	0.227217	0.000000	0.000000	3.000000	55.000000	0.000000
21410.309396	0.130632	0.549794	0.085906	79.842529	-15.376294	53.581017	1.428633	0.000000	4.263200	0.000000	0.000000	0.000000	0.617927	-0.123544	0.192639	0.000000	0.000000	3.000000	55.000000	0.000000
21410.312729	0.130632	0.549794	0.085906	79.842529	-15.376294	53.581017	1.428633	0.000000	4.263200	0.000000	0.000000	0.000000	0.617927	-0.123544	0.192639	0.000000	0.000000	3.000000	55.000000	0.000000
21410.316062	0.130632	0.549794	0.085906	79.842529	-15.376294	53.581017	1.428633	0.000000	4.263200	0.000000	0.000000	0.000000	0.617927	-0.123544	0.192639	0.000000	0.000000	3.000000	55.000000	0.000000
21410.319396	0.132628	0.549367	0.086477	79.975006	-13.868176	55.240353	1.531621	0.000000	4.295307	0.000000	0.000000	0.000000	0.598549	-0.128102	0.171168	0.000000	0.000000	3.000000	55.000000	0.000000
21410.322729	0.132628	0.549367	0.086477	79.975006	-13.868176	55.240353	1.531621	0.000000	4.295307	0.000000	0.000000	0.000000	0.598549	-0.128102	0.171168	0.000000	0.000000	3.000000	55.000000	0.000000
21410.326062	0.132628	0.549367	0.086477	79.975006	-13.868176	55.240353	1.531621	0.000000	4.295307	0.000000	0.000000	0.000000	0.598549	-0.128102	0.171168	0.000000	0.000000	3.000000	55.000000	0.000000
21410.329396	0.134528	0.549017	0.086968	80.128448	-12.094345	57.226425	1.631379	0.000000	4.323834	0.000000	0.000000	0.000000	0.570072	-0.104975	0.147499	0.000000	0.000000	3.000000	55.000000	0.000000
21410.332729	0.134528	0.549017	0.086968	80.128448	-12.094345	57.226425	1.631379	0.000000	4.323834	0.000000	0.000000	0.000000	0.570072	-0.104975	0.147499	0.000000	0.000000	3.000000	55.000000	0.000000
21410.336062	0.134528	0.549017	0.086968	80.128448	-12.094345	57.226425	1.631379	0.000000	4.323834	0.000000	0.000000	0.000000	0.570072	-0.104975	0.147499	0.000000	0.000000	3.000000	55.000000	0.000000
21410.339396	0.136215	0.548690	0.087462	80.272881	-10.204412	59.365601	1.726391	0.000000	4.348418	0.000000	0.000000	0.000000	0.506062	-0.098156	0.148086	0.000000	0.000000	3.000000	55.000000	0.000000
21410.342729	0.136215	0.548690	0.087462	80.272881	-10.204412	59.365601	1.726391	0.000000	4.348418	0.000000	0.000000	0.000000	0.506062	-0.098156	0.148086	0.000000	0.000000	3.000000	55.000000	0.000000
21410.346062	0.136215	0.548690	0.087462	80.272881	-10.204412	59.365601	1.726391	0.000000	4.348418	0.000000	0.000000	0.000000	0.506062	-0.098156	0.148086	0.000000	0.000000	3.000000	55.000000	0.000000
21410.349396	0.137731	0.548460	0.087916	80.389549	-8.433824	61.360897	1.810734	0.000000	4.373099	0.000000	0.000000	0.000000	0.454977	-0.069182	0.136152	0.000000	0.000000	3.000000	55.000000	0.000000
21410.352729	0.137731	0.548460	0.087916	80.389549	-8.433824	61.360897	1.810734	0.000000	4.373099	0.000000	0.000000	0.000000	0.454977	-0.069182	0.136152	0.000000	0.000000	3.000000	55.000000	0.000000
21410.356062	0.137731	0.548460	0.087916	80.389549	-8.433824	61.360897	1.810734	0.000000	4.373099	0.000000	0.000000	0.000000	0.454977	-0.069182	0.136152	0.000000	0.000000	3.000000	55.000000	0.000000
21410.359396	0.139075	0.548326	0.088434	80.473747	-6.799986	63.188992	1.886564	0.000000	4.395791	0.000000	0.000000	0.000000	0.403187	-0.039952	0.155439	0.000000	0.000000	3.000000	55.000000	0.000000
21410.362729	0.139075	0.548326	0.088434	80.473747	-6.799986	63.188992	1.886564	0.000000	4.395791	0.000000	0.000000	0.000000	0.403187	-0.039952	0.155439	0.000000	0.000000	3.000000	55.000000	0.000000
21410.366062	0.139075	0.548326	0.088434	80.473747	-6.799986	63.188992	1.886564	0.000000	4.395791	0.000000	0.000000	0.000000	0.403187	-0.039952	0.155439	0.000000	0.000000	3.000000	55.000000	0.000000
21410.369396	0.140284	0.548266	0.088951	80.546783	-5.052663	65.163803	1.953762	0.000000	4.421697	0.000000	0.000000	0.000000	0.362706	-0.018060	0.155049	0.000000	0.000000	3.000000	55.000000	0.000000
21410.372729	0.140284	0.548266	0.088951	80.546783	-5.052663	65.163803	1.953762	0.000000	4.421697	0.000000	0.000000	0.000000	0.362706	-0.018060	0.155049	0.000000	0.000000	3.000000	55.000000	0.000000
21410.376062	0.140284	0.548266	0.088951	80.546783	-5.052663	65.163803	1.953762	0.000000	4.421697	0.000000	0.000000	0.000000	0.362706	-0.018060	0.155049	0.000000	0.000000	3.000000	55.000000	0.000000
21410.379396	0.141430	0.548292	0.089426	80.634979	-2.833929	67.696800	2.014213	0.000000	4.447539	0.000000	0.000000	0.000000	0.343794	0.007691	0.142593	0.000000	0.000000	3.000000	55.000000	0.000000
21410.382729	0.141430	0.548292	0.089426	80.634979	-2.833929	67.696800	2.014213	0.000000	4.447539	0.000000	0.000000	0.000000	0.343794	0.007691	0.142593	0.000000	0.000000	3.000000	55.000000	0.000000
21410.386062	0.141430	0.548292	0.089426	80.634979	-2.833929	67.696800	2.014213	0.000000	4.447539	0.000000	0.000000	0.000000	0.343794	0.007691	0.142593	0.000000	0.000000	3.000000	55.000000	0.000000
21410.389396	0.142578	0.548348	0.089791	80.727333	-0.123287	70.801994	2.071512	0.000000	4.471304	0.000000	0.000000	0.000000	0.344328	0.016811	0.109619	0.000000	0.000000	3.000000	55.000000	0.000000
21410.392729	0.142578	0.548348	0.089791	80.727333	-0.123287	70.801994	2.071512	0.000000	4.471304	0.000000	0.000000	0.000000	0.344328	0.016811	0.109619	0.000000	0.000000	3.000000	55.000000	0.000000
21410.396062	0.142578	0.548348	0.089791	80.727333	-0.123287	70.801994	2.071512	0.000000	4.471304	0.000000	0.000000	0.000000	0.344328	0.016811	0.109619	0.000000	0.000000	3.000000	55.000000	0.000000
21410.399396	0.143752	0.548466	0.090035	80.809608	2.884019	74.250526	2.128900	0.000000	4.489574	0.000000	0.000000	0.000000	0.352148	0.035324	0.073193	0.000000	0.000000	3.000000	55.000000	0.000000
21410.402729	0.143752	0.548466	0.090035	80.809608	2.884019	74.250526	2.128900	0.000000	4.489574	0.000000	0.000000	0.000000	0.352148	0.035324	0.073193	0.000000	0.000000	3.000000	55.000000	0.000000
21410.406062	0.143752	0.548466	0.090035	80.809608	2.884019	74.250526	2.128900	0.000000	4.489574	0.000000	0.000000	0.000000	0.352148	0.035324	0.073193	0.000000	0.000000	3.000000	55.000000	0.000000
21410.409396	0.144842	0.548657	0.090165	80.861351	5.755375	77.531631	2.185341	0.000000	4.497142	0.000000	0.000000	0.000000	0.326967	0.057576	0.038716	0.000000	0.000000	3.000000	55.000000	0.000000
21410.412729	0.144842	0.548657	0.090165	80.861351	5.755375	77.531631	2.185341	0.000000	4.497142	0.000000	0.000000	0.000000	0.326967	0.057576	0.038716	0.000000	0.000000	3.000000	55.000000	0.000000
21410.416062	0.144842	0.548657	0.090165	80.861351	5.755375	77.531631	2.185341	0.000000	4.497142	0.000000	0.000000	0.000000	0.326967	0.057576	0.038716	0.000000	0.000000	3.000000	55.000000	0.000000
21410.419396	0.145879	0.548911	0.090193	80.867653	7.982522	80.046173	2.226508	0.000000	4.476903	0.000000	0.000000	0.000000	0.311047	0.076152	0.008620	0.000000	0.000000	3.000000	55.000000	0.000000
21410.422729	0.145879	0.548911	0.090193	80.867653	7.982522	80.046173	2.226508	0.000000	4.476903	0.000000	0.000000	0.000000	0.311047	0.076152	0.008620	0.000000	0.000000	3.000000	55.000000	0.000000
21410.426062	0.145879	0.548911	0.090193	80.867653	7.982522	80.046173	2.226508	0.000000	4.476903	0.000000	0.000000	0.000000	0.311047	0.076152	0.008620	0.000000	0.000000	3.000000	55.000000	0.000000
21410.429396	0.146826	0.549221	0.090092	80.832794	9.108529	81.268883	2.266923	0.000000	4.456575	0.000000	0.000000	0.000000	0.284185	0.092921	-0.030411	0.000000	0.000000	3.000000	55.000000	0.000000
21410.432729	0.146826	0.549221	0.090092	80.832794	9.108529	81.268883	2.266923	0.000000	4.456575	0.000000	0.000000	0.000000	0.284185	0.092921	-0.030411	0.000000	0.000000	3.000000	55.000000	0.000000
21410.436062	0.146826	0.549221	0.090092	80.832794	9.108529	81.268883	2.266923	0.000000	4.456575	0.000000	0.000000	0.000000	0.284185	0.092921	-0.030411	0.000000	0.000000	3.000000	55.000000	0.000000
21410.439396	0.146826	0.549221	0.090092	80.760475	9.223781	81.344460	2.305913	0.000000	4.436527	0.000000	0.000000	0.000000	0.284185	0.092921	-0.030411	0.000000	0.000000	3.000000	55.000000	0.000000
21410.442729	0.147635	0.549605	0.089993	80.760475	9.223781	81.344460	2.305913	0.000000	4.436527	0.000000	0.000000	0.000000	0.242743	0.115220	-0.029660	0.000000	0.000000	3.000000	55.000000	0.000000
21410.446062	0.147635	0.549605	0.089993	80.760475	9.223781	81.344460	2.305913	0.000000	4.436527	0.000000	0.000000	0.000000	0.242743	0.115220	-0.029660	0.000000	0.000000	3.000000	55.000000	0.000000
21410.449396	0.148329	0.550014	0.089777	80.681534	9.353440	81.589500	2.305913	0.000000	4.436527	0.000000	0.000000	0.000000	0.208208	0.122636	-0.064836	0.000000	0.000000	3.000000	55.000000	0.000000
21410.452729	0.148329	0.550014	0.089777	80.681534	9.353440	81.589500	2.305913	0.000000	4.436527	0.000000	0.000000	0.000000	0.208208	0.122636	-0.064836	0.000000	0.000000	3.000000	55.000000	0.000000
21410.456062	0.148329	0.550014	0.089777	80.681534	9.353440	81.589500	2.305913	0.000000	4.436527	0.000000	0.000000	0.000000	0.208208	0.122636	-0.064836	0.000000	0.000000	3.000000	55.000000	0.000000
21410.459396	0.148329	0.550014	0.089777	80.585243	9.498872	81.673729	2.370027	0.000000	4.402610	0.000000	0.000000	0.000000	0.208208	0.122636	-0.064836	0.000000	0.000000	3.000000	55.000000	0.000000
21410.462729	0.149000	0.550472	0.089476	80.585243	9.498872	81.673729	2.370027	0.000000	4.402610	0.000000	0.000000	0.000000	0.201234	0.137426	-0.090340	0.000000	0.000000	3.000000	55.000000	0.000000
21410.466062	0.149000	0.550472	0.089476	80.585243	9.498872	81.673729	2.370027	0.000000	4.402610	0.000000	0.000000	0.000000	0.201234	0.137426	-0.090340	0.000000	0.000000	3.000000	55.000000	0.000000
21410.469396	0.149529	0.550955	0.089167	80.496635	9.673352	81.795662	2.370027	0.000000	4.402610	0.000000	0.000000	0.000000	0.158704	0.144771	-0.092621	0.000000	0.000000	3.000000	55.000000	0.000000
21410.472729	0.149529	0.550955	0.089167	80.496635	9.673352	81.795662	2.370027	0.000000	4.402610	0.000000	0.000000	0.000000	0.158704	0.144771	-0.092621	0.000000	0.000000	3.000000	55.000000	0.000000
21410.476062	0.149529	0.550955	0.089167	80.496635	9.673352	81.795662	2.370027	0.000000	4.402610	0.000000	0.000000	0.000000	0.158704	0.144771	-0.092621	0.000000	0.000000	3.000000	55.000000	0.000000
21410.479396	0.149529	0.550955	0.089167	80.423119	9.925028	82.039299	2.427898	0.000000	4.370962	0.000000	0.000000	0.000000	0.158704	0.144771	-0.092621	0.000000	0.000000	3.000000	55.000000	0.000000
21410.482729	0.149896	0.551449	0.088777	80.423119	9.925028	82.039299	2.427898	0.000000	4.370962	0.000000	0.000000	0.000000	0.110090	0.148245	-0.116995	0.000000	0.000000	3.000000	55.000000	0.000000
21410.486062	0.149896	0.551449	0.088777	80.423119	9.925028	82.039299	2.427898	0.000000	4.370962	0.000000	0.000000	0.000000	0.110090	0.148245	-0.116995	0.000000	0.000000	3.000000	55.000000	0.000000
21410.489396	0.150252	0.551935	0.088247	80.359688	10.135247	82.224098	2.427898	0.000000	4.370962	0.000000	0.000000	0.000000	0.106758	0.145998	-0.158925	0.000000	0.000000	3.000000	55.000000	0.000000
21410.492729	0.150252	0.551935	0.088247	80.359688	10.135247	82.224098	2.427898	0.000000	4.370962	0.000000	0.000000	0.000000	0.106758	0.145998	-0.158925	0.000000	0.000000	3.000000	55.000000	0.000000
21410.496062	0.150252	0.551935	0.088247	80.359688	10.135247	82.224098	2.427898	0.000000	4.370962	0.000000	0.000000	0.000000	0.106758	0.145998	-0.158925	0.000000	0.000000	3.000000	55.000000	0.000000
21410.499396	0.150252	0.551935	0.088247	80.280502	10.236577	82.291191	2.474181	0.000000	4.344931	0.000000	0.000000	0.000000	0.106758	0.145998	-0.158925	0.000000	0.000000	3.000000	55.000000	0.000000
21410.502729	0.150497	0.552433	0.087622	80.280502	10.236577	82.291191	2.474181	0.000000	4.344931	0.000000	0.000000	0.000000	0.073587	0.149228	-0.187512	0.000000	0.000000	3.000000	55.000000	0.000000
21410.506062	0.150497	0.552433	0.087622	80.280502	10.236577	82.291191	2.474181	0.000000	4.344931	0.000000	0.000000	0.000000	0.073587	0.149228	-0.187512	0.000000	0.000000	3.000000	55.000000	0.000000
21410.509396	0.150601	0.552922	0.086893	80.173454	10.324926	82.347168	2.474181	0.000000	4.344931	0.000000	0.000000	0.000000	0.031325	0.146712	-0.218750	0.000000	0.000000	3.000000	55.000000	0.000000
21410.512729	0.150601	0.552922	0.086893	80.173454	10.324926	82.347168	2.474181	0.000000	4.344931	0.000000	0.000000	0.000000	0.031325	0.146712	-0.218750	0.000000	0.000000	3.000000	55.000000	0.000000
21410.516062	0.150601	0.552922	0.086893	80.173454	10.324926	82.347168	2.474181	0.000000	4.344931	0.000000	0.000000	0.000000	0.031325	0.146712	-0.218750	0.000000	0.000000	3.000000	55.000000	0.000000
21410.519396	0.150601	0.552922	0.086893	80.001389	10.450324	82.459991	2.516152	0.000000	4.320762	0.000000	0.000000	0.000000	0.031325	0.146712	-0.218750	0.000000	0.000000	3.000000	55.000000	0.000000
21410.522729	0.150575	0.553409	0.086097	80.001389	10.450324	82.459991	2.516152	0.000000	4.320762	0.000000	0.000000	0.000000	-0.007817	0.146003	-0.238909	0.000000	0.000000	3.000000	55.000000	0.000000
21410.526062	0.150575	0.553409	0.086097	80.001389	10.450324	82.459991	2.516152	0.000000	4.320762	0.000000	0.000000	0.000000	-0.007817	0.146003	-0.238909	0.000000	0.000000	3.000000	55.000000	0.000000
21410.529396	0.150393	0.553892	0.085240	79.766418	10.598931	82.598259	2.516152	0.000000	4.320762	0.000000	0.000000	0.000000	-0.054582	0.145167	-0.256984	0.000000	0.000000	3.000000	55.000000	0.000000
21410.532729	0.150393	0.553892	0.085240	79.766418	10.598931	82.598259	2.516152	0.000000	4.320762	0.000000	0.000000	0.000000	-0.054582	0.145167	-0.256984	0.000000	0.000000	3.000000	55.000000	0.000000
21410.536062	0.150393	0.553892	0.085240	79.766418	10.598931	82.598259	2.516152	0.000000	4.320762	0.000000	0.000000	0.000000	-0.054582	0.145167	-0.256984	0.000000	0.000000	3.000000	55.000000	0.000000
21410.539396	0.150109	0.554342	0.084314	79.506340	10.753227	82.762383	2.519665	0.000000	4.262005	0.000000	0.000000	0.000000	-0.085354	0.135010	-0.277903	0.000000	0.000000	3.000000	55.000000	0.000000
21410.542729	0.150109	0.554342	0.084314	79.506340	10.753227	82.762383	2.519665	0.000000	4.262005	0.000000	0.000000	0.000000	-0.085354	0.135010	-0.277903	0.000000	0.000000	3.000000	55.000000	0.000000
21410.546062	0.150109	0.554342	0.084314	79.506340	10.753227	82.762383	2.519665	0.000000	4.262005	0.000000	0.000000	0.000000	-0.085354	0.135010	-0.277903	0.000000	0.000000	3.000000	55.000000	0.000000
21410.549396	0.149759	0.554733	0.083250	79.252266	10.928511	82.946144	2.505439	0.000000	4.215688	0.000000	0.000000	0.000000	-0.105035	0.117156	-0.319114	0.000000	0.000000	3.000000	55.000000	0.000000
21410.552729	0.149759	0.554733	0.083250	79.252266	10.928511	82.946144	2.505439	0.000000	4.215688	0.000000	0.000000	0.000000	-0.105035	0.117156	-0.319114	0.000000	0.000000	3.000000	55.000000	0.000000
21410.556062	0.149759	0.554733	0.083250	79.252266	10.928511	82.946144	2.505439	0.000000	4.215688	0.000000	0.000000	0.000000	-0.105035	0.117156	-0.319114	0.000000	0.000000	3.000000	55.000000	0.000000
21410.559396	0.149352	0.555101	0.082081	79.021149	11.153766	83.202438	2.487933	0.000000	4.162502	0.000000	0.000000	0.000000	-0.122026	0.110355	-0.350848	0.000000	0.000000	3.000000	55.000000	0.000000
21410.562729	0.149352	0.555101	0.082081	79.021149	11.153766	83.202438	2.487933	0.000000	4.162502	0.000000	0.000000	0.000000	-0.122026	0.110355	-0.350848	0.000000	0.000000	3.000000	55.000000	0.000000
21410.566062	0.149352	0.555101	0.082081	79.021149	11.153766	83.202438	2.487933	0.000000	4.162502	0.000000	0.000000	0.000000	-0.122026	0.110355	-0.350848	0.000000	0.000000	3.000000	55.000000	0.000000
21410.569396	0.148911	0.555396	0.080787	78.801804	11.332289	83.415909	2.467596	0.000000	4.104028	0.000000	0.000000	0.000000	-0.132229	0.088706	-0.388087	0.000000	0.000000	3.000000	55.000000	0.000000
21410.572729	0.148911	0.555396	0.080787	78.801804	11.332289	83.415909	2.467596	0.000000	4.104028	0.000000	0.000000	0.000000	-0.132229	0.088706	-0.388087	0.000000	0.000000	3.000000	55.000000	0.000000
21410.576062	0.148911	0.555396	0.080787	78.801804	11.332289	83.415909	2.467596	0.000000	4.104028	0.000000	0.000000	0.000000	-0.132229	0.088706	-0.388087	0.000000	0.000000	3.000000	55.000000	0.000000
21410.579396	0.148423	0.555706	0.079419	78.559532	11.435884	83.527405	2.445557	0.000000	4.039346	0.000000	0.000000	0.000000	-0.146521	0.092886	-0.410464	0.000000	0.000000	3.000000	55.000000	0.000000
21410.582729	0.148423	0.555706	0.079419	78.559532	11.435884	83.527405	2.445557	0.000000	4.039346	0.000000	0.000000	0.000000	-0.146521	0.092886	-0.410464	0.000000	0.000000	3.000000	55.000000	0.000000
21410.586062	0.148423	0.555706	0.079419	78.559532	11.435884	83.527405	2.445557	0.000000	4.039346	0.000000	0.000000	0.000000	-0.146521	0.092886	-0.410464	0.000000	0.000000	3.000000	55.000000	0.000000
21410.589396	0.147853	0.555992	0.077950	78.270424	11.552445	83.654076	2.421137	0.000000	3.970936	0.000000	0.000000	0.000000	-0.171053	0.085758	-0.440493	0.000000	0.000000	3.000000	55.000000	0.000000
21410.592729	0.147853	0.555992	0.077950	78.270424	11.552445	83.654076	2.421137	0.000000	3.970936	0.000000	0.000000	0.000000	-0.171053	0.085758	-0.440493	0.000000	0.000000	3.000000	55.000000	0.000000
21410.596062	0.147853	0.555992	0.077950	78.270424	11.552445	83.654076	2.421137	0.000000	3.970936	0.000000	0.000000	0.000000	-0.171053	0.085758	-0.440493	0.000000	0.000000	3.000000	55.000000	0.000000
21410.599396	0.147277	0.556286	0.076458	77.915916	11.683973	83.808479	2.392628	0.000000	3.897521	0.000000	0.000000	0.000000	-0.172760	0.088238	-0.447664	0.000000	0.000000	3.000000	55.000000	0.000000
21410.602729	0.147277	0.556286	0.076458	77.915916	11.683973	83.808479	2.392628	0.000000	3.897521	0.000000	0.000000	0.000000	-0.172760	0.088238	-0.447664	0.000000	0.000000	3.000000	55.000000	0.000000
21410.606062	0.147277	0.556286	0.076458	77.915916	11.683973	83.808479	2.392628	0.000000	3.897521	0.000000	0.000000	0.000000	-0.172760	0.088238	-0.447664	0.000000	0.000000	3.000000	55.000000	0.000000
21410.609396	0.146630	0.556563	0.074902	77.512871	11.825178	83.964165	2.363835	0.000000	3.822910	0.000000	0.000000	0.000000	-0.194040	0.082976	-0.466748	0.000000	0.000000	3.000000	55.000000	0.000000
21410.612729	0.146630	0.556563	0.074902	77.512871	11.825178	83.964165	2.363835	0.000000	3.822910	0.000000	0.000000	0.000000	-0.194040	0.082976	-0.466748	0.000000	0.000000	3.000000	55.000000	0.000000
21410.616062	0.146630	0.556563	0.074902	77.512871	11.825178	83.964165	2.363835	0.000000	3.822910	0.000000	0.000000	0.000000	-0.194040	0.082976	-0.466748	0.000000	0.000000	3.000000	55.000000	0.000000
21410.619396	0.145973	0.556828	0.073306	77.090599	11.961019	84.124931	2.331495	0.000000	3.745119	0.000000	0.000000	0.000000	-0.196990	0.079731	-0.478902	0.000000	0.000000	3.000000	55.000000	0.000000
21410.622729	0.145973	0.556828	0.073306	77.090599	11.961019	84.124931	2.331495	0.000000	3.745119	0.000000	0.000000	0.000000	-0.196990	0.079731	-0.478902	0.000000	0.000000	3.000000	55.000000	0.000000
21410.626062	0.145973	0.556828	0.073306	77.090599	11.961019	84.124931	2.331495	0.000000	3.745119	0.000000	0.000000	0.000000	-0.196990	0.079731	-0.478902	0.000000	0.000000	3.000000	55.000000	0.000000
21410.629396	0.145372	0.557076	0.071611	76.677589	12.090281	84.273590	2.298663	0.000000	3.665302	0.000000	0.000000	0.000000	-0.180445	0.074320	-0.508585	0.000000	0.000000	3.000000	55.000000	0.000000
21410.632729	0.145372	0.557076	0.071611	76.677589	12.090281	84.273590	2.298663	0.000000	3.665302	0.000000	0.000000	0.000000	-0.180445	0.074320	-0.508585	0.000000	0.000000	3.000000	55.000000	0.000000
21410.636062	0.145372	0.557076	0.071611	76.677589	12.090281	84.273590	2.298663	0.000000	3.665302	0.000000	0.000000	0.000000	-0.180445	0.074320	-0.508585	0.000000	0.000000	3.000000	55.000000	0.000000
21410.639396	0.144832	0.557264	0.069843	76.283989	12.227146	84.422676	2.268589	0.000000	3.580537	0.000000	0.000000	0.000000	-0.161920	0.056438	-0.530287	0.000000	0.000000	3.000000	55.000000	0.000000
21410.642729	0.144832	0.557264	0.069843	76.283989	12.227146	84.422676	2.268589	0.000000	3.580537	0.000000	0.000000	0.000000	-0.161920	0.056438	-0.530287	0.000000	0.000000	3.000000	55.000000	0.000000
21410.646062	0.144832	0.557264	0.069843	76.283989	12.227146	84.422676	2.268589	0.000000	3.580537	0.000000	0.000000	0.000000	-0.161920	0.056438	-0.530287	0.000000	0.000000	3.000000	55.000000	0.000000
21410.649396	0.144341	0.557416	0.067960	75.927330	12.348974	84.570915	2.241602	0.000000	3.492156	0.000000	0.000000	0.000000	-0.147184	0.045378	-0.564879	0.000000	0.000000	3.000000	55.000000	0.000000
21410.652729	0.144341	0.557416	0.067960	75.927330	12.348974	84.570915	2.241602	0.000000	3.492156	0.000000	0.000000	0.000000	-0.147184	0.045378	-0.564879	0.000000	0.000000	3.000000	55.000000	0.000000
21410.656062	0.144341	0.557416	0.067960	75.927330	12.348974	84.570915	2.241602	0.000000	3.492156	0.000000	0.000000	0.000000	-0.147184	0.045378	-0.564879	0.000000	0.000000	3.000000	55.000000	0.000000
21410.659396	0.143939	0.557556	0.066009	75.612274	12.457262	84.831551	2.217071	0.000000	3.398009	0.000000	0.000000	0.000000	-0.120829	0.041981	-0.585404	0.000000	0.000000	3.000000	55.000000	0.000000
21410.662729	0.143939	0.557556	0.066009	75.612274	12.457262	84.831551	2.217071	0.000000	3.398009	0.000000	0.000000	0.000000	-0.120829	0.041981	-0.585404	0.000000	0.000000	3.000000	55.000000	0.000000
21410.666062	0.143939	0.557556	0.066009	75.612274	12.457262	84.831551	2.217071	0.000000	3.398009	0.000000	0.000000	0.000000	-0.120829	0.041981	-0.585404	0.000000	0.000000	3.000000	55.000000	0.000000
21410.669396	0.143573	0.557684	0.064003	75.336349	12.554271	85.988777	2.196933	0.000000	3.300442	0.000000	0.000000	0.000000	-0.109671	0.038539	-0.601822	0.000000	0.000000	3.000000	55.000000	0.000000
21410.672729	0.143573	0.557684	0.064003	75.336349	12.554271	85.988777	2.196933	0.000000	3.300442	0.000000	0.000000	0.000000	-0.109671	0.038539	-0.601822	0.000000	0.000000	3.000000	55.000000	0.000000
21410.676062	0.143573	0.557684	0.064003	75.336349	12.554271	85.988777	2.196933	0.000000	3.300442	0.000000	0.000000	0.000000	-0.109671	0.038539	-0.601822	0.000000	0.000000	3.000000	55.000000	0.000000
21410.679396	0.143207	0.557779	0.061999	75.097794	12.614948	88.265747	2.178654	0.000000	3.200138	0.000000	0.000000	0.000000	-0.109928	0.028405	-0.601223	0.000000	0.000000	3.000000	55.000000	0.000000
21410.682729	0.143207	0.557779	0.061999	75.097794	12.614948	88.265747	2.178654	0.000000	3.200138	0.000000	0.000000	0.000000	-0.109928	0.028405	-0.601223	0.000000	0.000000	3.000000	55.000000	0.000000
21410.686062	0.143207	0.557779	0.061999	75.097794	12.614948	88.265747	2.178654	0.000000	3.200138	0.000000	0.000000	0.000000	-0.109928	0.028405	-0.601223	0.000000	0.000000	3.000000	55.000000	0.000000
21410.689396	0.143074	0.557895	0.059985	74.880714	12.434535	89.919868	2.160334	0.000000	3.099935	0.000000	0.000000	0.000000	-0.039827	0.034891	-0.604241	0.000000	0.000000	3.000000	55.000000	0.000000
21410.692729	0.143074	0.557895	0.059985	74.880714	12.434535	89.919868	2.160334	0.000000	3.099935	0.000000	0.000000	0.000000	-0.039827	0.034891	-0.604241	0.000000	0.000000	3.000000	55.000000	0.000000
21410.696062	0.143074	0.557895	0.059985	74.880714	12.434535	89.919868	2.160334	0.000000	3.099935	0.000000	0.000000	0.000000	-0.039827	0.034891	-0.604241	0.000000	0.000000	3.000000	55.000000	0.000000
21410.699396	0.143137	0.558026	0.057930	74.670166	11.996552	90.655876	2.153696	0.000000	2.999228	0.000000	0.000000	0.000000	0.019047	0.039189	-0.616485	0.000000	0.000000	3.000000	55.000000	0.000000
21410.702729	0.143137	0.558026	0.057930	74.670166	11.996552	90.655876	2.153696	0.000000	2.999228	0.000000	0.000000	0.000000	0.019047	0.039189	-0.616485	0.000000	0.000000	3.000000	55.000000	0.000000
21410.706062	0.143137	0.558026	0.057930	74.670166	11.996552	90.655876	2.153696	0.000000	2.999228	0.000000	0.000000	0.000000	0.019047	0.039189	-0.616485	0.000000	0.000000	3.000000	55.000000	0.000000
21410.709396	0.143192	0.558167	0.055955	74.447174	11.407135	90.849579	2.156871	0.000000	2.896480	0.000000	0.000000	0.000000	0.016492	0.042419	-0.592429	0.000000	0.000000	3.000000	55.000000	0.000000
21410.712729	0.143192	0.558167	0.055955	74.447174	11.407135	90.849579	2.156871	0.000000	2.896480	0.000000	0.000000	0.000000	0.016492	0.042419	-0.592429	0.000000	0.000000	3.000000	55.000000	0.000000
21410.716062	0.143192	0.558167	0.055955	74.447174	11.407135	90.849579	2.156871	0.000000	2.896480	0.000000	0.000000	0.000000	0.016492	0.042419	-0.592429	0.000000	0.000000	3.000000	55.000000	0.000000
21410.719396	0.143409	0.558320	0.054013	74.205330	10.698859	90.560951	2.159619	0.000000	2.797742	0.000000	0.000000	0.000000	0.065095	0.045762	-0.582555	0.000000	0.000000	3.000000	55.000000	0.000000
21410.722729	0.143409	0.558320	0.054013	74.205330	10.698859	90.560951	2.159619	0.000000	2.797742	0.000000	0.000000	0.000000	0.065095	0.045762	-0.582555	0.000000	0.000000	3.000000	55.000000	0.000000
21410.726062	0.143409	0.558320	0.054013	74.205330	10.698859	90.560951	2.159619	0.000000	2.797742	0.000000	0.000000	0.000000	0.065095	0.045762	-0.582555	0.000000	0.000000	3.000000	55.000000	0.000000
21410.729396	0.143895	0.558491	0.052115	73.944252	9.891912	89.733749	2.170468	0.000000	2.700649	0.000000	0.000000	0.000000	0.145557	0.051474	-0.569398	0.000000	0.000000	3.000000	55.000000	0.000000
21410.732729	0.143895	0.558491	0.052115	73.944252	9.891912	89.733749	2.170468	0.000000	2.700649	0.000000	0.000000	0.000000	0.145557	0.051474	-0.569398	0.000000	0.000000	3.000000	55.000000	0.000000
21410.736062	0.143895	0.558491	0.052115	73.944252	9.891912	89.733749	2.170468	0.000000	2.700649	0.000000	0.000000	0.000000	0.145557	0.051474	-0.569398	0.000000	0.000000	3.000000	55.000000	0.000000
21410.739396	0.144569	0.558664	0.050265	73.670769	8.955056	88.299316	2.194728	0.000000	2.605750	0.000000	0.000000	0.000000	0.202357	0.051831	-0.555090	0.000000	0.000000	3.000000	55.000000	0.000000
21410.742729	0.144569	0.558664	0.050265	73.670769	8.955056	88.299316	2.194728	0.000000	2.605750	0.000000	0.000000	0.000000	0.202357	0.051831	-0.555090	0.000000	0.000000	3.000000	55.000000	0.000000
21410.746062	0.144569	0.558664	0.050265	73.670769	8.955056	88.299316	2.194728	0.000000	2.605750	0.000000	0.000000	0.000000	0.202357	0.051831	-0.555090	0.000000	0.000000	3.000000	55.000000	0.000000
21410.749396	0.145534	0.558828	0.048456	73.395866	7.789927	86.338272	2.228453	0.000000	2.513235	0.000000	0.000000	0.000000	0.289519	0.049157	-0.542665	0.000000	0.000000	3.000000	55.000000	0.000000
21410.752729	0.145534	0.558828	0.048456	73.395866	7.789927	86.338272	2.228453	0.000000	2.513235	0.000000	0.000000	0.000000	0.289519	0.049157	-0.542665	0.000000	0.000000	3.000000	55.000000	0.000000
21410.756062	0.145534	0.558828	0.048456	73.395866	7.789927	86.338272	2.228453	0.000000	2.513235	0.000000	0.000000	0.000000	0.289519	0.049157	-0.542665	0.000000	0.000000	3.000000	55.000000	0.000000
21410.759396	0.146705	0.558976	0.046670	73.112160	6.344655	84.564857	2.276706	0.000000	2.422791	0.000000	0.000000	0.000000	0.351280	0.044385	-0.535821	0.000000	0.000000	3.000000	55.000000	0.000000
21410.762729	0.146705	0.558976	0.046670	73.112160	6.344655	84.564857	2.276706	0.000000	2.422791	0.000000	0.000000	0.000000	0.351280	0.044385	-0.535821	0.000000	0.000000	3.000000	55.000000	0.000000
21410.766062	0.146705	0.558976	0.046670	73.112160	6.344655	84.564857	2.276706	0.000000	2.422791	0.000000	0.000000	0.000000	0.351280	0.044385	-0.535821	0.000000	0.000000	3.000000	55.000000	0.000000
21410.769396	0.147873	0.559098	0.044990	72.829597	4.668403	83.484085	2.335253	0.000000	2.333487	0.000000	0.000000	0.000000	0.350249	0.036607	-0.503840	0.000000	0.000000	3.000000	55.000000	0.000000
21410.772729	0.147873	0.559098	0.044990	72.829597	4.668403	83.484085	2.335253	0.000000	2.333487	0.000000	0.000000	0.000000	0.350249	0.036607	-0.503840	0.000000	0.000000	3.000000	55.000000	0.000000
21410.776062	0.147873	0.559098	0.044990	72.829597	4.668403	83.484085	2.335253	0.000000	2.333487	0.000000	0.000000	0.000000	0.350249	0.036607	-0.503840	0.000000	0.000000	3.000000	55.000000	0.000000
21410.779396	0.149092	0.559184	0.043425	72.531013	2.813508	81.998726	2.393628	0.000000	2.249514	0.000000	0.000000	0.000000	0.365801	0.025913	-0.469492	0.000000	0.000000	3.000000	55.000000	0.000000
21410.782729	0.149092	0.559184	0.043425	72.531013	2.813508	81.998726	2.393628	0.000000	2.249514	0.000000	0.000000	0.000000	0.365801	0.025913	-0.469492	0.000000	0.000000	3.000000	55.000000	0.000000
21410.786062	0.149092	0.559184	0.043425	72.531013	2.813508	81.998726	2.393628	0.000000	2.249514	0.000000	0.000000	0.000000	0.365801	0.025913	-0.469492	0.000000	0.000000	3.000000	55.000000	0.000000
21410.789396	0.150567	0.559199	0.041878	72.228333	0.898223	79.896370	2.454594	0.000000	2.171265	0.000000	0.000000	0.000000	0.442659	0.004507	-0.464324	0.000000	0.000000	3.000000	55.000000	0.000000
21410.792729	0.150567	0.559199	0.041878	72.228333	0.898223	79.896370	2.454594	0.000000	2.171265	0.000000	0.000000	0.000000	0.442659	0.004507	-0.464324	0.000000	0.000000	3.000000	55.000000	0.000000
21410.796062	0.150567	0.559199	0.041878	72.228333	0.898223	79.896370	2.454594	0.000000	2.171265	0.000000	0.000000	0.000000	0.442659	0.004507	-0.464324	0.000000	0.000000	3.000000	55.000000	0.000000
21410.799396	0.152160	0.559174	0.040316	71.958977	-0.899772	77.941765	2.528371	0.000000	2.093878	0.000000	0.000000	0.000000	0.477755	-0.007433	-0.468541	0.000000	0.000000	3.000000	55.000000	0.000000
21410.802729	0.152160	0.559174	0.040316	71.958977	-0.899772	77.941765	2.528371	0.000000	2.093878	0.000000	0.000000	0.000000	0.477755	-0.007433	-0.468541	0.000000	0.000000	3.000000	55.000000	0.000000
21410.806062	0.152160	0.559174	0.040316	71.958977	-0.899772	77.941765	2.528371	0.000000	2.093878	0.000000	0.000000	0.000000	0.477755	-0.007433	-0.468541	0.000000	0.000000	3.000000	55.000000	0.000000
21410.809396	0.153924	0.559087	0.038835	71.714996	-2.529794	76.648987	2.607996	0.000000	2.015788	0.000000	0.000000	0.000000	0.529284	-0.026142	-0.444258	0.000000	0.000000	3.000000	55.000000	0.000000
21410.812729	0.153924	0.559087	0.038835	71.714996	-2.529794	76.648987	2.607996	0.000000	2.015788	0.000000	0.000000	0.000000	0.529284	-0.026142	-0.444258	0.000000	0.000000	3.000000	55.000000	0.000000
21410.816062	0.153924	0.559087	0.038835	71.714996	-2.529794	76.648987	2.607996	0.000000	2.015788	0.000000	0.000000	0.000000	0.529284	-0.026142	-0.444258	0.000000	0.000000	3.000000	55.000000	0.000000
21410.819396	0.155842	0.558941	0.037373	71.443825	-4.083917	75.645073	2.696211	0.000000	1.941745	0.000000	0.000000	0.000000	0.575275	-0.044000	-0.438449	0.000000	0.000000	3.000000	55.000000	0.000000
21410.822729	0.155842	0.558941	0.037373	71.443825	-4.083917	75.645073	2.696211	0.000000	1.941745	0.000000	0.000000	0.000000	0.575275	-0.044000	-0.438449	0.000000	0.000000	3.000000	55.000000	0.000000
21410.826062	0.155842	0.558941	0.037373	71.443825	-4.083917	75.645073	2.696211	0.000000	1.941745	0.000000	0.000000	0.000000	0.575275	-0.044000	-0.438449	0.000000	0.000000	3.000000	55.000000	0.000000
21410.829396	0.157907	0.558776	0.036075	71.108994	-5.664567	74.492867	2.792090	0.000000	1.868670	0.000000	0.000000	0.000000	0.619684	-0.049230	-0.389440	0.000000	0.000000	3.000000	55.000000	0.000000
21410.832729	0.157907	0.558776	0.036075	71.108994	-5.664567	74.492867	2.792090	0.000000	1.868670	0.000000	0.000000	0.000000	0.619684	-0.049230	-0.389440	0.000000	0.000000	3.000000	55.000000	0.000000
21410.836062	0.157907	0.558776	0.036075	71.108994	-5.664567	74.492867	2.792090	0.000000	1.868670	0.000000	0.000000	0.000000	0.619684	-0.049230	-0.389440	0.000000	0.000000	3.000000	55.000000	0.000000
21410.839396	0.159875	0.558615	0.034971	70.706467	-7.286776	73.305550	2.895370	0.000000	1.803763	0.000000	0.000000	0.000000	0.590391	-0.048306	-0.331161	0.000000	0.000000	3.000000	55.000000	0.000000
21410.842729	0.159875	0.558615	0.034971	70.706467	-7.286776	73.305550	2.895370	0.000000	1.803763	0.000000	0.000000	0.000000	0.590391	-0.048306	-0.331161	0.000000	0.000000	3.000000	55.000000	0.000000
21410.846062	0.159875	0.558615	0.034971	70.706467	-7.286776	73.305550	2.895370	0.000000	1.803763	0.000000	0.000000	0.000000	0.590391	-0.048306	-0.331161	0.000000	0.000000	3.000000	55.000000	0.000000
21410.849396	0.161763	0.558437	0.034106	70.245766	-8.867857	72.310135	2.993769	0.000000	1.748569	0.000000	0.000000	0.000000	0.566278	-0.053457	-0.259513	0.000000	0.000000	3.000000	55.000000	0.000000
21410.852729	0.161763	0.558437	0.034106	70.245766	-8.867857	72.310135	2.993769	0.000000	1.748569	0.000000	0.000000	0.000000	0.566278	-0.053457	-0.259513	0.000000	0.000000	3.000000	55.000000	0.000000
21410.856062	0.161763	0.558437	0.034106	70.245766	-8.867857	72.310135	2.993769	0.000000	1.748569	0.000000	0.000000	0.000000	0.566278	-0.053457	-0.259513	0.000000	0.000000	3.000000	55.000000	0.000000
21410.859396	0.163722	0.558218	0.033305	69.774498	-10.270478	71.431038	3.088148	0.000000	1.705317	0.000000	0.000000	0.000000	0.587591	-0.065672	-0.240429	0.000000	0.000000	3.000000	55.000000	0.000000
21410.862729	0.163722	0.558218	0.033305	69.774498	-10.270478	71.431038	3.088148	0.000000	1.705317	0.000000	0.000000	0.000000	0.587591	-0.065672	-0.240429	0.000000	0.000000	3.000000	55.000000	0.000000
21410.866062	0.163722	0.558218	0.033305	69.774498	-10.270478	71.431038	3.088148	0.000000	1.705317	0.000000	0.000000	0.000000	0.587591	-0.065672	-0.240429	0.000000	0.000000	3.000000	55.000000	0.000000
21410.869396	0.165677	0.557984	0.032652	69.368912	-11.319938	70.488289	3.186080	0.000000	1.665246	0.000000	0.000000	0.000000	0.586752	-0.070141	-0.195873	0.000000	0.000000	3.000000	55.000000	0.000000
21410.872729	0.165677	0.557984	0.032652	69.368912	-11.319938	70.488289	3.186080	0.000000	1.665246	0.000000	0.000000	0.000000	0.586752	-0.070141	-0.195873	0.000000	0.000000	3.000000	55.000000	0.000000
21410.876062	0.165677	0.557984	0.032652	69.368912	-11.319938	70.488289	3.186080	0.000000	1.665246	0.000000	0.000000	0.000000	0.586752	-0.070141	-0.195873	0.000000	0.000000	3.000000	55.000000	0.000000
21410.879396	0.167688	0.557684	0.032007	69.120384	-11.988484	69.462273	3.283872	0.000000	1.632600	0.000000	0.000000	0.000000	0.603177	-0.090153	-0.193436	0.000000	0.000000	3.000000	55.000000	0.000000
21410.882729	0.167688	0.557684	0.032007	69.120384	-11.988484	69.462273	3.283872	0.000000	1.632600	0.000000	0.000000	0.000000	0.603177	-0.090153	-0.193436	0.000000	0.000000	3.000000	55.000000	0.000000
21410.886062	0.167688	0.557684	0.032007	69.120384	-11.988484	69.462273	3.283872	0.000000	1.632600	0.000000	0.000000	0.000000	0.603177	-0.090153	-0.193436	0.000000	0.000000	3.000000	55.000000	0.000000
21410.889396	0.169824	0.557360	0.031424	69.075706	-12.360835	69.188774	3.384401	0.000000	1.600361	0.000000	0.000000	0.000000	0.640917	-0.097041	-0.174907	0.000000	0.000000	3.000000	55.000000	0.000000
21410.892729	0.169824	0.557360	0.031424	69.075706	-12.360835	69.188774	3.384401	0.000000	1.600361	0.000000	0.000000	0.000000	0.640917	-0.097041	-0.174907	0.000000	0.000000	3.000000	55.000000	0.000000
21410.896062	0.169824	0.557360	0.031424	69.075706	-12.360835	69.188774	3.384401	0.000000	1.600361	0.000000	0.000000	0.000000	0.640917	-0.097041	-0.174907	0.000000	0.000000	3.000000	55.000000	0.000000
21410.899396	0.171869	0.557021	0.031021	69.189201	-12.584833	69.604149	3.491221	0.000000	1.571210	0.000000	0.000000	0.000000	0.613407	-0.101714	-0.121063	0.000000	0.000000	3.000000	55.000000	0.000000
21410.902729	0.171869	0.557021	0.031021	69.189201	-12.584833	69.604149	3.491221	0.000000	1.571210	0.000000	0.000000	0.000000	0.613407	-0.101714	-0.121063	0.000000	0.000000	3.000000	55.000000	0.000000
21410.906062	0.171869	0.557021	0.031021	69.189201	-12.584833	69.604149	3.491221	0.000000	1.571210	0.000000	0.000000	0.000000	0.613407	-0.101714	-0.121063	0.000000	0.000000	3.000000	55.000000	0.000000
21410.909396	0.173766	0.556702	0.030855	69.357964	-12.920008	69.509224	3.593456	0.000000	1.551033	0.000000	0.000000	0.000000	0.569118	-0.095677	-0.049689	0.000000	0.000000	3.000000	55.000000	0.000000
21410.912729	0.173766	0.556702	0.030855	69.357964	-12.920008	69.509224	3.593456	0.000000	1.551033	0.000000	0.000000	0.000000	0.569118	-0.095677	-0.049689	0.000000	0.000000	3.000000	55.000000	0.000000
21410.916062	0.173766	0.556702	0.030855	69.357964	-12.920008	69.509224	3.593456	0.000000	1.551033	0.000000	0.000000	0.000000	0.569118	-0.095677	-0.049689	0.000000	0.000000	3.000000	55.000000	0.000000
21410.919396	0.175616	0.556421	0.030912	69.555717	-13.409203	68.915337	3.688309	0.000000	1.542751	0.000000	0.000000	0.000000	0.554982	-0.084387	0.017060	0.000000	0.000000	3.000000	55.000000	0.000000
21410.922729	0.175616	0.556421	0.030912	69.555717	-13.409203	68.915337	3.688309	0.000000	1.542751	0.000000	0.000000	0.000000	0.554982	-0.084387	0.017060	0.000000	0.000000	3.000000	55.000000	0.000000
21410.926062	0.175616	0.556421	0.030912	69.555717	-13.409203	68.915337	3.688309	0.000000	1.542751	0.000000	0.000000	0.000000	0.554982	-0.084387	0.017060	0.000000	0.000000	3.000000	55.000000	0.000000
21410.929396	0.177289	0.556167	0.031264	69.753433	-13.963541	68.364693	3.780806	0.000000	1.545594	0.000000	0.000000	0.000000	0.501962	-0.076397	0.105484	0.000000	0.000000	3.000000	55.000000	0.000000
21410.932729	0.177289	0.556167	0.031264	69.753433	-13.963541	68.364693	3.780806	0.000000	1.545594	0.000000	0.000000	0.000000	0.501962	-0.076397	0.105484	0.000000	0.000000	3.000000	55.000000	0.000000
21410.936062	0.177289	0.556167	0.031264	69.753433	-13.963541	68.364693	3.780806	0.000000	1.545594	0.000000	0.000000	0.000000	0.501962	-0.076397	0.105484	0.000000	0.000000	3.000000	55.000000	0.000000
21410.939396	0.178788	0.555941	0.031844	69.936913	-14.478106	67.937355	3.864466	0.000000	1.563175	0.000000	0.000000	0.000000	0.449748	-0.067738	0.174165	0.000000	0.000000	3.000000	55.000000	0.000000
21410.942729	0.178788	0.555941	0.031844	69.936913	-14.478106	67.937355	3.864466	0.000000	1.563175	0.000000	0.000000	0.000000	0.449748	-0.067738	0.174165	0.000000	0.000000	3.000000	55.000000	0.000000
21410.946062	0.178788	0.555941	0.031844	69.936913	-14.478106	67.937355	3.864466	0.000000	1.563175	0.000000	0.000000	0.000000	0.449748	-0.067738	0.174165	0.000000	0.000000	3.000000	55.000000	0.000000
21410.949396	0.180181	0.555700	0.032551	70.111938	-14.878700	67.818085	3.939424	0.000000	1.592202	0.000000	0.000000	0.000000	0.417750	-0.072293	0.212008	0.000000	0.000000	3.000000	55.000000	0.000000
21410.952729	0.180181	0.555700	0.032551	70.111938	-14.878700	67.818085	3.939424	0.000000	1.592202	0.000000	0.000000	0.000000	0.417750	-0.072293	0.212008	0.000000	0.000000	3.000000	55.000000	0.000000
21410.956062	0.180181	0.555700	0.032551	70.111938	-14.878700	67.818085	3.939424	0.000000	1.592202	0.000000	0.000000	0.000000	0.417750	-0.072293	0.212008	0.000000	0.000000	3.000000	55.000000	0.000000
21410.959396	0.181441	0.555472	0.033388	70.273010	-15.153749	67.803833	4.009049	0.000000	1.627537	0.000000	0.000000	0.000000	0.378132	-0.068407	0.251155	0.000000	0.000000	3.000000	55.000000	0.000000
21410.962729	0.181441	0.555472	0.033388	70.273010	-15.153749	67.803833	4.009049	0.000000	1.627537	0.000000	0.000000	0.000000	0.378132	-0.068407	0.251155	0.000000	0.000000	3.000000	55.000000	0.000000
21410.966062	0.181441	0.555472	0.033388	70.273010	-15.153749	67.803833	4.009049	0.000000	1.627537	0.000000	0.000000	0.000000	0.378132	-0.068407	0.251155	0.000000	0.000000	3.000000	55.000000	0.000000
21410.969396	0.182563	0.555238	0.034340	70.426613	-15.281519	67.780624	4.072071	0.000000	1.669396	0.000000	0.000000	0.000000	0.336551	-0.070031	0.285713	0.000000	0.000000	3.000000	55.000000	0.000000
21410.972729	0.182563	0.555238	0.034340	70.426613	-15.281519	67.780624	4.072071	0.000000	1.669396	0.000000	0.000000	0.000000	0.336551	-0.070031	0.285713	0.000000	0.000000	3.000000	55.000000	0.000000
21410.976062	0.182563	0.555238	0.034340	70.426613	-15.281519	67.780624	4.072071	0.000000	1.669396	0.000000	0.000000	0.000000	0.336551	-0.070031	0.285713	0.000000	0.000000	3.000000	55.000000	0.000000
21410.979396	0.183592	0.555031	0.035319	70.588554	-15.227523	68.000305	4.128163	0.000000	1.717015	0.000000	0.000000	0.000000	0.308680	-0.062135	0.293624	0.000000	0.000000	3.000000	55.000000	0.000000
21410.982729	0.183592	0.555031	0.035319	70.588554	-15.227523	68.000305	4.128163	0.000000	1.717015	0.000000	0.000000	0.000000	0.308680	-0.062135	0.293624	0.000000	0.000000	3.000000	55.000000	0.000000
21410.986062	0.183592	0.555031	0.035319	70.588554	-15.227523	68.000305	4.128163	0.000000	1.717015	0.000000	0.000000	0.000000	0.308680	-0.062135	0.293624	0.000000	0.000000	3.000000	55.000000	0.000000
21410.989396	0.184428	0.554833	0.036344	70.757019	-15.041453	68.417030	4.179610	0.000000	1.765953	0.000000	0.000000	0.000000	0.250706	-0.059616	0.307387	0.000000	0.000000	3.000000	55.000000	0.000000
21410.992729	0.184428	0.554833	0.036344	70.757019	-15.041453	68.417030	4.179610	0.000000	1.765953	0.000000	0.000000	0.000000	0.250706	-0.059616	0.307387	0.000000	0.000000	3.000000	55.000000	0.000000
21410.996062	0.184428	0.554833	0.036344	70.757019	-15.041453	68.417030	4.179610	0.000000	1.765953	0.000000	0.000000	0.000000	0.250706	-0.059616	0.307387	0.000000	0.000000	3.000000	55.000000	0.000000
21410.999396	0.185091	0.554639	0.037474	70.927216	-14.713155	69.046394	4.221395	0.000000	1.817184	0.000000	0.000000	0.000000	0.198935	-0.058062	0.338964	0.000000	0.000000	3.000000	55.000000	0.000000
21411.002729	0.185091	0.554639	0.037474	70.927216	-14.713155	69.046394	4.221395	0.000000	1.817184	0.000000	0.000000	0.000000	0.198935	-0.058062	0.338964	0.000000	0.000000	3.000000	55.000000	0.000000
21411.006062	0.185091	0.554639	0.037474	70.927216	-14.713155	69.046394	4.221395	0.000000	1.817184	0.000000	0.000000	0.000000	0.198935	-0.058062	0.338964	0.000000	0.000000	3.000000	55.000000	0.000000
21411.009396	0.185527	0.554465	0.038639	71.079361	-14.246529	69.854439	4.254550	0.000000	1.873678	0.000000	0.000000	0.000000	0.130792	-0.052260	0.349559	0.000000	0.000000	3.000000	55.000000	0.000000
21411.012729	0.185527	0.554465	0.038639	71.079361	-14.246529	69.854439	4.254550	0.000000	1.873678	0.000000	0.000000	0.000000	0.130792	-0.052260	0.349559	0.000000	0.000000	3.000000	55.000000	0.000000
21411.016062	0.185527	0.554465	0.038639	71.079361	-14.246529	69.854439	4.254550	0.000000	1.873678	0.000000	0.000000	0.000000	0.130792	-0.052260	0.349559	0.000000	0.000000	3.000000	55.000000	0.000000
21411.019396	0.185868	0.554289	0.039838	71.251839	-13.619273	70.907761	4.276349	0.000000	1.931938	0.000000	0.000000	0.000000	0.102336	-0.052855	0.359771	0.000000	0.000000	3.000000	55.000000	0.000000
21411.022729	0.185868	0.554289	0.039838	71.251839	-13.619273	70.907761	4.276349	0.000000	1.931938	0.000000	0.000000	0.000000	0.102336	-0.052855	0.359771	0.000000	0.000000	3.000000	55.000000	0.000000
21411.026062	0.185868	0.554289	0.039838	71.251839	-13.619273	70.907761	4.276349	0.000000	1.931938	0.000000	0.000000	0.000000	0.102336	-0.052855	0.359771	0.000000	0.000000	3.000000	55.000000	0.000000
21411.029396	0.186125	0.554074	0.041030	71.495415	-12.783556	72.316322	4.293405	0.000000	1.991900	0.000000	0.000000	0.000000	0.077175	-0.064341	0.357738	0.000000	0.000000	3.000000	55.000000	0.000000
21411.032729	0.186125	0.554074	0.041030	71.495415	-12.783556	72.316322	4.293405	0.000000	1.991900	0.000000	0.000000	0.000000	0.077175	-0.064341	0.357738	0.000000	0.000000	3.000000	55.000000	0.000000
21411.036062	0.186125	0.554074	0.041030	71.495415	-12.783556	72.316322	4.293405	0.000000	1.991900	0.000000	0.000000	0.000000	0.077175	-0.064341	0.357738	0.000000	0.000000	3.000000	55.000000	0.000000
21411.039396	0.186348	0.553865	0.042277	71.791733	-11.744942	74.055290	4.306268	0.000000	2.051522	0.000000	0.000000	0.000000	0.066732	-0.062827	0.373879	0.000000	0.000000	3.000000	55.000000	0.000000
21411.042729	0.186348	0.553865	0.042277	71.791733	-11.744942	74.055290	4.306268	0.000000	2.051522	0.000000	0.000000	0.000000	0.066732	-0.062827	0.373879	0.000000	0.000000	3.000000	55.000000	0.000000
21411.046062	0.186348	0.553865	0.042277	71.791733	-11.744942	74.055290	4.306268	0.000000	2.051522	0.000000	0.000000	0.000000	0.066732	-0.062827	0.373879	0.000000	0.000000	3.000000	55.000000	0.000000
21411.049396	0.186466	0.553664	0.043536	72.117027	-10.551404	76.032410	4.317390	0.000000	2.113836	0.000000	0.000000	0.000000	0.035402	-0.060160	0.377897	0.000000	0.000000	3.000000	55.000000	0.000000
21411.052729	0.186466	0.553664	0.043536	72.117027	-10.551404	76.032410	4.317390	0.000000	2.113836	0.000000	0.000000	0.000000	0.035402	-0.060160	0.377897	0.000000	0.000000	3.000000	55.000000	0.000000
21411.056062	0.186466	0.553664	0.043536	72.117027	-10.551404	76.032410	4.317390	0.000000	2.113836	0.000000	0.000000	0.000000	0.035402	-0.060160	0.377897	0.000000	0.000000	3.000000	55.000000	0.000000
21411.059396	0.186479	0.553473	0.044810	72.434692	-9.276354	78.121918	4.323290	0.000000	2.176818	0.000000	0.000000	0.000000	0.003893	-0.057466	0.381952	0.000000	0.000000	3.000000	55.000000	0.000000
21411.062729	0.186479	0.553473	0.044810	72.434692	-9.276354	78.121918	4.323290	0.000000	2.176818	0.000000	0.000000	0.000000	0.003893	-0.057466	0.381952	0.000000	0.000000	3.000000	55.000000	0.000000
21411.066062	0.186479	0.553473	0.044810	72.434692	-9.276354	78.121918	4.323290	0.000000	2.176818	0.000000	0.000000	0.000000	0.003893	-0.057466	0.381952	0.000000	0.000000	3.000000	55.000000	0.000000
21411.069396	0.186325	0.553283	0.046077	72.733521	-7.967603	80.248520	4.323939	0.000000	2.240477	0.000000	0.000000	0.000000	-0.046276	-0.056831	0.380225	0.000000	0.000000	3.000000	55.000000	0.000000
21411.072729	0.186325	0.553283	0.046077	72.733521	-7.967603	80.248520	4.323939	0.000000	2.240477	0.000000	0.000000	0.000000	-0.046276	-0.056831	0.380225	0.000000	0.000000	3.000000	55.000000	0.000000
21411.076062	0.186325	0.553283	0.046077	72.733521	-7.967603	80.248520	4.323939	0.000000	2.240477	0.000000	0.000000	0.000000	-0.046276	-0.056831	0.380225	0.000000	0.000000	3.000000	55.000000	0.000000
21411.079396	0.186010	0.553085	0.047360	73.008209	-6.659575	82.267677	4.316226	0.000000	2.303848	0.000000	0.000000	0.000000	-0.094363	-0.059477	0.384772	0.000000	0.000000	3.000000	55.000000	0.000000
21411.082729	0.186010	0.553085	0.047360	73.008209	-6.659575	82.267677	4.316226	0.000000	2.303848	0.000000	0.000000	0.000000	-0.094363	-0.059477	0.384772	0.000000	0.000000	3.000000	55.000000	0.000000
21411.086062	0.186010	0.553085	0.047360	73.008209	-6.659575	82.267677	4.316226	0.000000	2.303848	0.000000	0.000000	0.000000	-0.094363	-0.059477	0.384772	0.000000	0.000000	3.000000	55.000000	0.000000
21411.089396	0.185673	0.552893	0.048516	73.242271	-5.347476	83.591507	4.300498	0.000000	2.367976	0.000000	0.000000	0.000000	-0.100990	-0.057443	0.347081	0.000000	0.000000	3.000000	55.000000	0.000000
21411.092729	0.185673	0.552893	0.048516	73.242271	-5.347476	83.591507	4.300498	0.000000	2.367976	0.000000	0.000000	0.000000	-0.100990	-0.057443	0.347081	0.000000	0.000000	3.000000	55.000000	0.000000
21411.096062	0.185673	0.552893	0.048516	73.242271	-5.347476	83.591507	4.300498	0.000000	2.367976	0.000000	0.000000	0.000000	-0.100990	-0.057443	0.347081	0.000000	0.000000	3.000000	55.000000	0.000000
21411.099396	0.185278	0.552712	0.049669	73.407928	-3.869802	84.837654	4.283667	0.000000	2.425823	0.000000	0.000000	0.000000	-0.118639	-0.054482	0.345829	0.000000	0.000000	3.000000	55.000000	0.000000
21411.102729	0.185278	0.552712	0.049669	73.407928	-3.869802	84.837654	4.283667	0.000000	2.425823	0.000000	0.000000	0.000000	-0.118639	-0.054482	0.345829	0.000000	0.000000	3.000000	55.000000	0.000000
21411.106062	0.185278	0.552712	0.049669	73.407928	-3.869802	84.837654	4.283667	0.000000	2.425823	0.000000	0.000000	0.000000	-0.118639	-0.054482	0.345829	0.000000	0.000000	3.000000	55.000000	0.000000
21411.109396	0.184855	0.552529	0.050830	73.516327	-2.212985	86.263992	4.263894	0.000000	2.483462	0.000000	0.000000	0.000000	-0.126828	-0.054874	0.348197	0.000000	0.000000	3.000000	55.000000	0.000000
21411.112729	0.184855	0.552529	0.050830	73.516327	-2.212985	86.263992	4.263894	0.000000	2.483462	0.000000	0.000000	0.000000	-0.126828	-0.054874	0.348197	0.000000	0.000000	3.000000	55.000000	0.000000
21411.116062	0.184855	0.552529	0.050830	73.516327	-2.212985	86.263992	4.263894	0.000000	2.483462	0.000000	0.000000	0.000000	-0.126828	-0.054874	0.348197	0.000000	0.000000	3.000000	55.000000	0.000000
21411.119396	0.184362	0.552320	0.051954	73.593742	-0.490065	88.011185	4.242756	0.000000	2.541494	0.000000	0.000000	0.000000	-0.148082	-0.062801	0.337268	0.000000	0.000000	3.000000	55.000000	0.000000
21411.122729	0.184362	0.552320	0.051954	73.593742	-0.490065	88.011185	4.242756	0.000000	2.541494	0.000000	0.000000	0.000000	-0.148082	-0.062801	0.337268	0.000000	0.000000	3.000000	55.000000	0.000000
21411.126062	0.184362	0.552320	0.051954	73.593742	-0.490065	88.011185	4.242756	0.000000	2.541494	0.000000	0.000000	0.000000	-0.148082	-0.062801	0.337268	0.000000	0.000000	3.000000	55.000000	0.000000
21411.129396	0.183814	0.552095	0.053012	73.635155	1.236068	89.772774	4.218076	0.000000	2.597706	0.000000	0.000000	0.000000	-0.164339	-0.067311	0.317405	0.000000	0.000000	3.000000	55.000000	0.000000
21411.132729	0.183814	0.552095	0.053012	73.635155	1.236068	89.772774	4.218076	0.000000	2.597706	0.000000	0.000000	0.000000	-0.164339	-0.067311	0.317405	0.000000	0.000000	3.000000	55.000000	0.000000
21411.136062	0.183814	0.552095	0.053012	73.635155	1.236068	89.772774	4.218076	0.000000	2.597706	0.000000	0.000000	0.000000	-0.164339	-0.067311	0.317405	0.000000	0.000000	3.000000	55.000000	0.000000
21411.139396	0.183169	0.551874	0.054037	73.639603	2.857545	91.244751	4.190686	0.000000	2.650606	0.000000	0.000000	0.000000	-0.193346	-0.066272	0.307555	0.000000	0.000000	3.000000	55.000000	0.000000
21411.142729	0.183169	0.551874	0.054037	73.639603	2.857545	91.244751	4.190686	0.000000	2.650606	0.000000	0.000000	0.000000	-0.193346	-0.066272	0.307555	0.000000	0.000000	3.000000	55.000000	0.000000
21411.146062	0.183169	0.551874	0.054037	73.639603	2.857545	91.244751	4.190686	0.000000	2.650606	0.000000	0.000000	0.000000	-0.193346	-0.066272	0.307555	0.000000	0.000000	3.000000	55.000000	0.000000
21411.149396	0.182372	0.551669	0.055026	73.598915	4.302342	92.324066	4.158462	0.000000	2.701865	0.000000	0.000000	0.000000	-0.239203	-0.061746	0.296541	0.000000	0.000000	3.000000	55.000000	0.000000
21411.152729	0.182372	0.551669	0.055026	73.598915	4.302342	92.324066	4.158462	0.000000	2.701865	0.000000	0.000000	0.000000	-0.239203	-0.061746	0.296541	0.000000	0.000000	3.000000	55.000000	0.000000
21411.156062	0.182372	0.551669	0.055026	73.598915	4.302342	92.324066	4.158462	0.000000	2.701865	0.000000	0.000000	0.000000	-0.239203	-0.061746	0.296541	0.000000	0.000000	3.000000	55.000000	0.000000
21411.159396	0.181459	0.551485	0.056005	73.513824	5.615921	93.383507	4.118594	0.000000	2.751289	0.000000	0.000000	0.000000	-0.273888	-0.055098	0.293859	0.000000	0.000000	3.000000	55.000000	0.000000
21411.162729	0.181459	0.551485	0.056005	73.513824	5.615921	93.383507	4.118594	0.000000	2.751289	0.000000	0.000000	0.000000	-0.273888	-0.055098	0.293859	0.000000	0.000000	3.000000	55.000000	0.000000
21411.166062	0.181459	0.551485	0.056005	73.513824	5.615921	93.383507	4.118594	0.000000	2.751289	0.000000	0.000000	0.000000	-0.273888	-0.055098	0.293859	0.000000	0.000000	3.000000	55.000000	0.000000
21411.169396	0.180381	0.551323	0.056992	73.406929	6.913716	94.507767	4.072946	0.000000	2.800266	0.000000	0.000000	0.000000	-0.323286	-0.048419	0.296151	0.000000	0.000000	3.000000	55.000000	0.000000
21411.172729	0.180381	0.551323	0.056992	73.406929	6.913716	94.507767	4.072946	0.000000	2.800266	0.000000	0.000000	0.000000	-0.323286	-0.048419	0.296151	0.000000	0.000000	3.000000	55.000000	0.000000
21411.176062	0.180381	0.551323	0.056992	73.406929	6.913716	94.507767	4.072946	0.000000	2.800266	0.000000	0.000000	0.000000	-0.323286	-0.048419	0.296151	0.000000	0.000000	3.000000	55.000000	0.000000
21411.179396	0.179313	0.551168	0.058014	73.287010	8.388493	95.788002	4.019065	0.000000	2.849624	0.000000	0.000000	0.000000	-0.320589	-0.046542	0.306502	0.000000	0.000000	3.000000	55.000000	0.000000
21411.182729	0.179313	0.551168	0.058014	73.287010	8.388493	95.788002	4.019065	0.000000	2.849624	0.000000	0.000000	0.000000	-0.320589	-0.046542	0.306502	0.000000	0.000000	3.000000	55.000000	0.000000
21411.186062	0.179313	0.551168	0.058014	73.287010	8.388493	95.788002	4.019065	0.000000	2.849624	0.000000	0.000000	0.000000	-0.320589	-0.046542	0.306502	0.000000	0.000000	3.000000	55.000000	0.000000
21411.189396	0.178221	0.551031	0.059058	73.184929	10.057884	97.221222	3.965633	0.000000	2.900708	0.000000	0.000000	0.000000	-0.327491	-0.041232	0.313117	0.000000	0.000000	3.000000	55.000000	0.000000
21411.192729	0.178221	0.551031	0.059058	73.184929	10.057884	97.221222	3.965633	0.000000	2.900708	0.000000	0.000000	0.000000	-0.327491	-0.041232	0.313117	0.000000	0.000000	3.000000	55.000000	0.000000
21411.196062	0.178221	0.551031	0.059058	73.184929	10.057884	97.221222	3.965633	0.000000	2.900708	0.000000	0.000000	0.000000	-0.327491	-0.041232	0.313117	0.000000	0.000000	3.000000	55.000000	0.000000
21411.199396	0.177078	0.550863	0.060121	73.105286	11.923425	98.923126	3.911051	0.000000	2.952894	0.000000	0.000000	0.000000	-0.343000	-0.050388	0.318835	0.000000	0.000000	3.000000	55.000000	0.000000
21411.202729	0.177078	0.550863	0.060121	73.105286	11.923425	98.923126	3.911051	0.000000	2.952894	0.000000	0.000000	0.000000	-0.343000	-0.050388	0.318835	0.000000	0.000000	3.000000	55.000000	0.000000
21411.206062	0.177078	0.550863	0.060121	73.105286	11.923425	98.923126	3.911051	0.000000	2.952894	0.000000	0.000000	0.000000	-0.343000	-0.050388	0.318835	0.000000	0.000000	3.000000	55.000000	0.000000
21411.209396	0.175789	0.550683	0.061252	73.056892	13.849349	100.863380	3.853884	0.000000	3.006033	0.000000	0.000000	0.000000	-0.386508	-0.054069	0.339293	0.000000	0.000000	3.000000	55.000000	0.000000
21411.212729	0.175789	0.550683	0.061252	73.056892	13.849349	100.863380	3.853884	0.000000	3.006033	0.000000	0.000000	0.000000	-0.386508	-0.054069	0.339293	0.000000	0.000000	3.000000	55.000000	0.000000
21411.216062	0.175789	0.550683	0.061252	73.056892	13.849349	100.863380	3.853884	0.000000	3.006033	0.000000	0.000000	0.000000	-0.386508	-0.054069	0.339293	0.000000	0.000000	3.000000	55.000000	0.000000
21411.219396	0.174272	0.550518	0.062366	73.042145	15.720092	102.847794	3.789466	0.000000	3.062582	0.000000	0.000000	0.000000	-0.455215	-0.049288	0.334409	0.000000	0.000000	3.000000	55.000000	0.000000
21411.222729	0.174272	0.550518	0.062366	73.042145	15.720092	102.847794	3.789466	0.000000	3.062582	0.000000	0.000000	0.000000	-0.455215	-0.049288	0.334409	0.000000	0.000000	3.000000	55.000000	0.000000
21411.226062	0.174272	0.550518	0.062366	73.042145	15.720092	102.847794	3.789466	0.000000	3.062582	0.000000	0.000000	0.000000	-0.455215	-0.049288	0.334409	0.000000	0.000000	3.000000	55.000000	0.000000
21411.229396	0.172606	0.550359	0.063459	73.049736	17.478138	104.631668	3.713597	0.000000	3.118317	0.000000	0.000000	0.000000	-0.499722	-0.047962	0.327877	0.000000	0.000000	3.000000	55.000000	0.000000
21411.232729	0.172606	0.550359	0.063459	73.049736	17.478138	104.631668	3.713597	0.000000	3.118317	0.000000	0.000000	0.000000	-0.499722	-0.047962	0.327877	0.000000	0.000000	3.000000	55.000000	0.000000
21411.236062	0.172606	0.550359	0.063459	73.049736	17.478138	104.631668	3.713597	0.000000	3.118317	0.000000	0.000000	0.000000	-0.499722	-0.047962	0.327877	0.000000	0.000000	3.000000	55.000000	0.000000
21411.239396	0.170847	0.550222	0.064529	73.039482	19.156811	105.956841	3.630310	0.000000	3.172963	0.000000	0.000000	0.000000	-0.527815	-0.041075	0.320923	0.000000	0.000000	3.000000	55.000000	0.000000
21411.242729	0.170847	0.550222	0.064529	73.039482	19.156811	105.956841	3.630310	0.000000	3.172963	0.000000	0.000000	0.000000	-0.527815	-0.041075	0.320923	0.000000	0.000000	3.000000	55.000000	0.000000
21411.246062	0.170847	0.550222	0.064529	73.039482	19.156811	105.956841	3.630310	0.000000	3.172963	0.000000	0.000000	0.000000	-0.527815	-0.041075	0.320923	0.000000	0.000000	3.000000	55.000000	0.000000
21411.249396	0.169049	0.550126	0.065575	72.995499	20.877474	107.158966	3.542341	0.000000	3.226450	0.000000	0.000000	0.000000	-0.539443	-0.028675	0.313748	0.000000	0.000000	3.000000	55.000000	0.000000
21411.252729	0.169049	0.550126	0.065575	72.995499	20.877474	107.158966	3.542341	0.000000	3.226450	0.000000	0.000000	0.000000	-0.539443	-0.028675	0.313748	0.000000	0.000000	3.000000	55.000000	0.000000
21411.256062	0.169049	0.550126	0.065575	72.995499	20.877474	107.158966	3.542341	0.000000	3.226450	0.000000	0.000000	0.000000	-0.539443	-0.028675	0.313748	0.000000	0.000000	3.000000	55.000000	0.000000
21411.259396	0.167198	0.550092	0.066724	72.907562	22.756935	108.733482	3.452434	0.000000	3.278742	0.000000	0.000000	0.000000	-0.555255	-0.010302	0.344702	0.000000	0.000000	3.000000	55.000000	0.000000
21411.262729	0.167198	0.550092	0.066724	72.907562	22.756935	108.733482	3.452434	0.000000	3.278742	0.000000	0.000000	0.000000	-0.555255	-0.010302	0.344702	0.000000	0.000000	3.000000	55.000000	0.000000
21411.266062	0.167198	0.550092	0.066724	72.907562	22.756935	108.733482	3.452434	0.000000	3.278742	0.000000	0.000000	0.000000	-0.555255	-0.010302	0.344702	0.000000	0.000000	3.000000	55.000000	0.000000
21411.269396	0.165318	0.550119	0.067968	72.761757	24.768860	110.775154	3.359891	0.000000	3.336192	0.000000	0.000000	0.000000	-0.564031	0.008091	0.373110	0.000000	0.000000	3.000000	55.000000	0.000000
21411.272729	0.165318	0.550119	0.067968	72.761757	24.768860	110.775154	3.359891	0.000000	3.336192	0.000000	0.000000	0.000000	-0.564031	0.008091	0.373110	0.000000	0.000000	3.000000	55.000000	0.000000
21411.276062	0.165318	0.550119	0.067968	72.761757	24.768860	110.775154	3.359891	0.000000	3.336192	0.000000	0.000000	0.000000	-0.564031	0.008091	0.373110	0.000000	0.000000	3.000000	55.000000	0.000000
21411.279396	0.163437	0.550208	0.069401	72.558479	26.780790	112.696716	3.265886	0.000000	3.398377	0.000000	0.000000	0.000000	-0.564344	0.026925	0.430040	0.000000	0.000000	3.000000	55.000000	0.000000
21411.282729	0.163437	0.550208	0.069401	72.558479	26.780790	112.696716	3.265886	0.000000	3.398377	0.000000	0.000000	0.000000	-0.564344	0.026925	0.430040	0.000000	0.000000	3.000000	55.000000	0.000000
21411.286062	0.163437	0.550208	0.069401	72.558479	26.780790	112.696716	3.265886	0.000000	3.398377	0.000000	0.000000	0.000000	-0.564344	0.026925	0.430040	0.000000	0.000000	3.000000	55.000000	0.000000
21411.289396	0.161554	0.550348	0.070942	72.307182	28.650072	114.150642	3.171828	0.000000	3.470051	0.000000	0.000000	0.000000	-0.564782	0.041798	0.462203	0.000000	0.000000	3.000000	55.000000	0.000000
21411.292729	0.161554	0.550348	0.070942	72.307182	28.650072	114.150642	3.171828	0.000000	3.470051	0.000000	0.000000	0.000000	-0.564782	0.041798	0.462203	0.000000	0.000000	3.000000	55.000000	0.000000
21411.296062	0.161554	0.550348	0.070942	72.307182	28.650072	114.150642	3.171828	0.000000	3.470051	0.000000	0.000000	0.000000	-0.564782	0.041798	0.462203	0.000000	0.000000	3.000000	55.000000	0.000000
21411.299396	0.159588	0.550518	0.072596	72.030632	30.270353	115.348030	3.077698	0.000000	3.547084	0.000000	0.000000	0.000000	-0.589795	0.051188	0.496255	0.000000	0.000000	3.000000	55.000000	0.000000
21411.302729	0.159588	0.550518	0.072596	72.030632	30.270353	115.348030	3.077698	0.000000	3.547084	0.000000	0.000000	0.000000	-0.589795	0.051188	0.496255	0.000000	0.000000	3.000000	55.000000	0.000000
21411.306062	0.159588	0.550518	0.072596	72.030632	30.270353	115.348030	3.077698	0.000000	3.547084	0.000000	0.000000	0.000000	-0.589795	0.051188	0.496255	0.000000	0.000000	3.000000	55.000000	0.000000
21411.309396	0.157480	0.550732	0.074356	71.752411	31.526091	116.410904	2.979398	0.000000	3.629794	0.000000	0.000000	0.000000	-0.632478	0.064135	0.528122	0.000000	0.000000	3.000000	55.000000	0.000000
21411.312729	0.157480	0.550732	0.074356	71.752411	31.526091	116.410904	2.979398	0.000000	3.629794	0.000000	0.000000	0.000000	-0.632478	0.064135	0.528122	0.000000	0.000000	3.000000	55.000000	0.000000
21411.316062	0.157480	0.550732	0.074356	71.752411	31.526091	116.410904	2.979398	0.000000	3.629794	0.000000	0.000000	0.000000	-0.632478	0.064135	0.528122	0.000000	0.000000	3.000000	55.000000	0.000000
21411.319396	0.155306	0.550976	0.076117	71.491524	32.442238	117.135399	2.873985	0.000000	3.717814	0.000000	0.000000	0.000000	-0.652024	0.073237	0.528220	0.000000	0.000000	3.000000	55.000000	0.000000
21411.322729	0.155306	0.550976	0.076117	71.491524	32.442238	117.135399	2.873985	0.000000	3.717814	0.000000	0.000000	0.000000	-0.652024	0.073237	0.528220	0.000000	0.000000	3.000000	55.000000	0.000000
21411.326062	0.155306	0.550976	0.076117	71.491524	32.442238	117.135399	2.873985	0.000000	3.717814	0.000000	0.000000	0.000000	-0.652024	0.073237	0.528220	0.000000	0.000000	3.000000	55.000000	0.000000
21411.329396	0.153154	0.551257	0.077893	71.285522	33.150608	117.465797	2.765315	0.000000	3.805851	0.000000	0.000000	0.000000	-0.645636	0.084296	0.532726	0.000000	0.000000	3.000000	55.000000	0.000000
21411.332729	0.153154	0.551257	0.077893	71.285522	33.150608	117.465797	2.765315	0.000000	3.805851	0.000000	0.000000	0.000000	-0.645636	0.084296	0.532726	0.000000	0.000000	3.000000	55.000000	0.000000
21411.336062	0.153154	0.551257	0.077893	71.285522	33.150608	117.465797	2.765315	0.000000	3.805851	0.000000	0.000000	0.000000	-0.645636	0.084296	0.532726	0.000000	0.000000	3.000000	55.000000	0.000000
21411.339396	0.151075	0.551513	0.079576	71.275810	33.990658	117.934883	2.657709	0.000000	3.894638	0.000000	0.000000	0.000000	-0.623608	0.076853	0.505113	0.000000	0.000000	3.000000	55.000000	0.000000
21411.342729	0.151075	0.551513	0.079576	71.275810	33.990658	117.934883	2.657709	0.000000	3.894638	0.000000	0.000000	0.000000	-0.623608	0.076853	0.505113	0.000000	0.000000	3.000000	55.000000	0.000000
21411.346062	0.151075	0.551513	0.079576	71.275810	33.990658	117.934883	2.657709	0.000000	3.894638	0.000000	0.000000	0.000000	-0.623608	0.076853	0.505113	0.000000	0.000000	3.000000	55.000000	0.000000
21411.349396	0.149159	0.551783	0.081283	71.479919	35.060272	118.797440	2.553774	0.000000	3.978823	0.000000	0.000000	0.000000	-0.575078	0.080785	0.511965	0.000000	0.000000	3.000000	55.000000	0.000000
21411.352729	0.149159	0.551783	0.081283	71.479919	35.060272	118.797440	2.553774	0.000000	3.978823	0.000000	0.000000	0.000000	-0.575078	0.080785	0.511965	0.000000	0.000000	3.000000	55.000000	0.000000
21411.356062	0.149159	0.551783	0.081283	71.479919	35.060272	118.797440	2.553774	0.000000	3.978823	0.000000	0.000000	0.000000	-0.575078	0.080785	0.511965	0.000000	0.000000	3.000000	55.000000	0.000000
21411.359396	0.147356	0.552115	0.083142	71.772812	36.097916	119.695190	2.457928	0.000000	4.064151	0.000000	0.000000	0.000000	-0.540756	0.099808	0.557584	0.000000	0.000000	3.000000	55.000000	0.000000
21411.362729	0.147356	0.552115	0.083142	71.772812	36.097916	119.695190	2.457928	0.000000	4.064151	0.000000	0.000000	0.000000	-0.540756	0.099808	0.557584	0.000000	0.000000	3.000000	55.000000	0.000000
21411.366062	0.147356	0.552115	0.083142	71.772812	36.097916	119.695190	2.457928	0.000000	4.064151	0.000000	0.000000	0.000000	-0.540756	0.099808	0.557584	0.000000	0.000000	3.000000	55.000000	0.000000
21411.369396	0.145628	0.552456	0.085111	72.130241	36.929680	120.251274	2.367802	0.000000	4.157082	0.000000	0.000000	0.000000	-0.518514	0.102111	0.590913	0.000000	0.000000	3.000000	55.000000	0.000000
21411.372729	0.145628	0.552456	0.085111	72.130241	36.929680	120.251274	2.367802	0.000000	4.157082	0.000000	0.000000	0.000000	-0.518514	0.102111	0.590913	0.000000	0.000000	3.000000	55.000000	0.000000
21411.376062	0.145628	0.552456	0.085111	72.130241	36.929680	120.251274	2.367802	0.000000	4.157082	0.000000	0.000000	0.000000	-0.518514	0.102111	0.590913	0.000000	0.000000	3.000000	55.000000	0.000000
21411.379396	0.144090	0.552829	0.087218	72.539322	37.639950	120.744537	2.281382	0.000000	4.255567	0.000000	0.000000	0.000000	-0.461373	0.111923	0.632067	0.000000	0.000000	3.000000	55.000000	0.000000
21411.382729	0.144090	0.552829	0.087218	72.539322	37.639950	120.744537	2.281382	0.000000	4.255567	0.000000	0.000000	0.000000	-0.461373	0.111923	0.632067	0.000000	0.000000	3.000000	55.000000	0.000000
21411.386062	0.144090	0.552829	0.087218	72.539322	37.639950	120.744537	2.281382	0.000000	4.255567	0.000000	0.000000	0.000000	-0.461373	0.111923	0.632067	0.000000	0.000000	3.000000	55.000000	0.000000
21411.389396	0.142694	0.553172	0.089385	72.967751	38.487831	121.609406	2.204487	0.000000	4.360912	0.000000	0.000000	0.000000	-0.418833	0.102945	0.649898	0.000000	0.000000	3.000000	55.000000	0.000000
21411.392729	0.142694	0.553172	0.089385	72.967751	38.487831	121.609406	2.204487	0.000000	4.360912	0.000000	0.000000	0.000000	-0.418833	0.102945	0.649898	0.000000	0.000000	3.000000	55.000000	0.000000
21411.396062	0.142694	0.553172	0.089385	72.967751	38.487831	121.609406	2.204487	0.000000	4.360912	0.000000	0.000000	0.000000	-0.418833	0.102945	0.649898	0.000000	0.000000	3.000000	55.000000	0.000000
21411.399396	0.141450	0.553521	0.091541	73.434525	39.496902	122.592140	2.134682	0.000000	4.469228	0.000000	0.000000	0.000000	-0.373239	0.104811	0.646943	0.000000	0.000000	3.000000	55.000000	0.000000
21411.402729	0.141450	0.553521	0.091541	73.434525	39.496902	122.592140	2.134682	0.000000	4.469228	0.000000	0.000000	0.000000	-0.373239	0.104811	0.646943	0.000000	0.000000	3.000000	55.000000	0.000000
21411.406062	0.141450	0.553521	0.091541	73.434525	39.496902	122.592140	2.134682	0.000000	4.469228	0.000000	0.000000	0.000000	-0.373239	0.104811	0.646943	0.000000	0.000000	3.000000	55.000000	0.000000
21411.409396	0.140272	0.553839	0.093677	73.897888	40.581833	123.449783	2.062413	0.000000	4.554828	0.000000	0.000000	0.000000	-0.353170	0.095388	0.640664	0.000000	0.000000	3.000000	55.000000	0.000000
21411.412729	0.140272	0.553839	0.093677	73.897888	40.581833	123.449783	2.062413	0.000000	4.554828	0.000000	0.000000	0.000000	-0.353170	0.095388	0.640664	0.000000	0.000000	3.000000	55.000000	0.000000
21411.416062	0.140272	0.553839	0.093677	73.897888	40.581833	123.449783	2.062413	0.000000	4.554828	0.000000	0.000000	0.000000	-0.353170	0.095388	0.640664	0.000000	0.000000	3.000000	55.000000	0.000000
21411.419396	0.139219	0.554144	0.095794	74.328178	41.685825	124.132637	1.974780	0.000000	4.593500	0.000000	0.000000	0.000000	-0.315874	0.091543	0.635342	0.000000	0.000000	3.000000	55.000000	0.000000
21411.422729	0.139219	0.554144	0.095794	74.328178	41.685825	124.132637	1.974780	0.000000	4.593500	0.000000	0.000000	0.000000	-0.315874	0.091543	0.635342	0.000000	0.000000	3.000000	55.000000	0.000000
21411.426062	0.139219	0.554144	0.095794	74.328178	41.685825	124.132637	1.974780	0.000000	4.593500	0.000000	0.000000	0.000000	-0.315874	0.091543	0.635342	0.000000	0.000000	3.000000	55.000000	0.000000
21411.429396	0.138228	0.554380	0.097861	74.721085	42.777615	124.792725	1.894436	0.000000	4.627214	0.000000	0.000000	0.000000	-0.297555	0.070651	0.619853	0.000000	0.000000	3.000000	55.000000	0.000000
21411.432729	0.138228	0.554380	0.097861	74.721085	42.777615	124.792725	1.894436	0.000000	4.627214	0.000000	0.000000	0.000000	-0.297555	0.070651	0.619853	0.000000	0.000000	3.000000	55.000000	0.000000
21411.436062	0.138228	0.554380	0.097861	74.721085	42.777615	124.792725	1.894436	0.000000	4.627214	0.000000	0.000000	0.000000	-0.297555	0.070651	0.619853	0.000000	0.000000	3.000000	55.000000	0.000000
21411.439396	0.137270	0.554577	0.099877	75.079292	43.843750	125.726395	1.819283	0.000000	4.657275	0.000000	0.000000	0.000000	-0.287191	0.058998	0.604955	0.000000	0.000000	3.000000	55.000000	0.000000
21411.442729	0.137270	0.554577	0.099877	75.079292	43.843750	125.726395	1.819283	0.000000	4.657275	0.000000	0.000000	0.000000	-0.287191	0.058998	0.604955	0.000000	0.000000	3.000000	55.000000	0.000000
21411.446062	0.137270	0.554577	0.099877	75.079292	43.843750	125.726395	1.819283	0.000000	4.657275	0.000000	0.000000	0.000000	-0.287191	0.058998	0.604955	0.000000	0.000000	3.000000	55.000000	0.000000
21411.449396	0.136366	0.554728	0.101801	75.406433	44.875919	126.795868	1.748061	0.000000	4.684473	0.000000	0.000000	0.000000	-0.271292	0.045381	0.577188	0.000000	0.000000	3.000000	55.000000	0.000000
21411.452729	0.136366	0.554728	0.101801	75.406433	44.875919	126.795868	1.748061	0.000000	4.684473	0.000000	0.000000	0.000000	-0.271292	0.045381	0.577188	0.000000	0.000000	3.000000	55.000000	0.000000
21411.456062	0.136366	0.554728	0.101801	75.406433	44.875919	126.795868	1.748061	0.000000	4.684473	0.000000	0.000000	0.000000	-0.271292	0.045381	0.577188	0.000000	0.000000	3.000000	55.000000	0.000000
21411.459396	0.135540	0.554783	0.103616	75.704369	45.879829	127.699310	1.682026	0.000000	4.708587	0.000000	0.000000	0.000000	-0.247751	0.016550	0.544508	0.000000	0.000000	3.000000	55.000000	0.000000
21411.462729	0.135540	0.554783	0.103616	75.704369	45.879829	127.699310	1.682026	0.000000	4.708587	0.000000	0.000000	0.000000	-0.247751	0.016550	0.544508	0.000000	0.000000	3.000000	55.000000	0.000000
21411.466062	0.135540	0.554783	0.103616	75.704369	45.879829	127.699310	1.682026	0.000000	4.708587	0.000000	0.000000	0.000000	-0.247751	0.016550	0.544508	0.000000	0.000000	3.000000	55.000000	0.000000
21411.469396	0.134820	0.554773	0.105311	75.979179	46.864361	128.419907	1.622216	0.000000	4.729526	0.000000	0.000000	0.000000	-0.216069	-0.002938	0.508598	0.000000	0.000000	3.000000	55.000000	0.000000
21411.472729	0.134820	0.554773	0.105311	75.979179	46.864361	128.419907	1.622216	0.000000	4.729526	0.000000	0.000000	0.000000	-0.216069	-0.002938	0.508598	0.000000	0.000000	3.000000	55.000000	0.000000
21411.476062	0.134820	0.554773	0.105311	75.979179	46.864361	128.419907	1.622216	0.000000	4.729526	0.000000	0.000000	0.000000	-0.216069	-0.002938	0.508598	0.000000	0.000000	3.000000	55.000000	0.000000
21411.479396	0.134200	0.554660	0.106856	76.228302	47.803921	129.089447	1.569613	0.000000	4.747243	0.000000	0.000000	0.000000	-0.186089	-0.033861	0.463483	0.000000	0.000000	3.000000	55.000000	0.000000
21411.482729	0.134200	0.554660	0.106856	76.228302	47.803921	129.089447	1.569613	0.000000	4.747243	0.000000	0.000000	0.000000	-0.186089	-0.033861	0.463483	0.000000	0.000000	3.000000	55.000000	0.000000
21411.486062	0.134200	0.554660	0.106856	76.228302	47.803921	129.089447	1.569613	0.000000	4.747243	0.000000	0.000000	0.000000	-0.186089	-0.033861	0.463483	0.000000	0.000000	3.000000	55.000000	0.000000
21411.489396	0.133724	0.554489	0.108314	76.448425	48.684155	129.868927	1.524101	0.000000	4.762050	0.000000	0.000000	0.000000	-0.142682	-0.051538	0.437153	0.000000	0.000000	3.000000	55.000000	0.000000
21411.492729	0.133724	0.554489	0.108314	76.448425	48.684155	129.868927	1.524101	0.000000	4.762050	0.000000	0.000000	0.000000	-0.142682	-0.051538	0.437153	0.000000	0.000000	3.000000	55.000000	0.000000
21411.496062	0.133724	0.554489	0.108314	76.448425	48.684155	129.868927	1.524101	0.000000	4.762050	0.000000	0.000000	0.000000	-0.142682	-0.051538	0.437153	0.000000	0.000000	3.000000	55.000000	0.000000
21411.499396	0.133417	0.554270	0.109656	76.636490	49.478024	130.686203	1.486393	0.000000	4.773953	0.000000	0.000000	0.000000	-0.092228	-0.065446	0.402818	0.000000	0.000000	3.000000	55.000000	0.000000
21411.502729	0.133417	0.554270	0.109656	76.636490	49.478024	130.686203	1.486393	0.000000	4.773953	0.000000	0.000000	0.000000	-0.092228	-0.065446	0.402818	0.000000	0.000000	3.000000	55.000000	0.000000
21411.506062	0.133417	0.554270	0.109656	76.636490	49.478024	130.686203	1.486393	0.000000	4.773953	0.000000	0.000000	0.000000	-0.092228	-0.065446	0.402818	0.000000	0.000000	3.000000	55.000000	0.000000
21411.509396	0.133287	0.554012	0.110922	76.785507	50.147751	131.365082	1.457519	0.000000	4.782848	0.000000	0.000000	0.000000	-0.038713	-0.077472	0.379607	0.000000	0.000000	3.000000	55.000000	0.000000
21411.512729	0.133287	0.554012	0.110922	76.785507	50.147751	131.365082	1.457519	0.000000	4.782848	0.000000	0.000000	0.000000	-0.038713	-0.077472	0.379607	0.000000	0.000000	3.000000	55.000000	0.000000
21411.516062	0.133287	0.554012	0.110922	76.785507	50.147751	131.365082	1.457519	0.000000	4.782848	0.000000	0.000000	0.000000	-0.038713	-0.077472	0.379607	0.000000	0.000000	3.000000	55.000000	0.000000
21411.519396	0.133349	0.553771	0.112157	76.905212	50.705757	131.919174	1.437174	0.000000	4.789001	0.000000	0.000000	0.000000	0.018517	-0.072355	0.370592	0.000000	0.000000	3.000000	55.000000	0.000000
21411.522729	0.133349	0.553771	0.112157	76.905212	50.705757	131.919174	1.437174	0.000000	4.789001	0.000000	0.000000	0.000000	0.018517	-0.072355	0.370592	0.000000	0.000000	3.000000	55.000000	0.000000
21411.526062	0.133349	0.553771	0.112157	76.905212	50.705757	131.919174	1.437174	0.000000	4.789001	0.000000	0.000000	0.000000	0.018517	-0.072355	0.370592	0.000000	0.000000	3.000000	55.000000	0.000000
21411.529396	0.133577	0.553515	0.113374	76.997963	50.994526	132.165634	1.425057	0.000000	4.792621	0.000000	0.000000	0.000000	0.068340	-0.076856	0.364982	0.000000	0.000000	3.000000	55.000000	0.000000
21411.532729	0.133577	0.553515	0.113374	76.997963	50.994526	132.165634	1.425057	0.000000	4.792621	0.000000	0.000000	0.000000	0.068340	-0.076856	0.364982	0.000000	0.000000	3.000000	55.000000	0.000000
21411.536062	0.133577	0.553515	0.113374	76.997963	50.994526	132.165634	1.425057	0.000000	4.792621	0.000000	0.000000	0.000000	0.068340	-0.076856	0.364982	0.000000	0.000000	3.000000	55.000000	0.000000
21411.539396	0.133916	0.553276	0.114579	77.099312	50.944702	131.996140	1.419852	0.000000	4.794165	0.000000	0.000000	0.000000	0.101827	-0.071761	0.361567	0.000000	0.000000	3.000000	55.000000	0.000000
21411.542729	0.133916	0.553276	0.114579	77.099312	50.944702	131.996140	1.419852	0.000000	4.794165	0.000000	0.000000	0.000000	0.101827	-0.071761	0.361567	0.000000	0.000000	3.000000	55.000000	0.000000
21411.546062	0.133916	0.553276	0.114579	77.099312	50.944702	131.996140	1.419852	0.000000	4.794165	0.000000	0.000000	0.000000	0.101827	-0.071761	0.361567	0.000000	0.000000	3.000000	55.000000	0.000000
21411.549396	0.134351	0.553027	0.115820	77.257713	50.339939	131.127258	1.419177	0.000000	4.794365	0.000000	0.000000	0.000000	0.130272	-0.074454	0.372433	0.000000	0.000000	3.000000	55.000000	0.000000
21411.552729	0.134351	0.553027	0.115820	77.257713	50.339939	131.127258	1.419177	0.000000	4.794365	0.000000	0.000000	0.000000	0.130272	-0.074454	0.372433	0.000000	0.000000	3.000000	55.000000	0.000000
21411.556062	0.134351	0.553027	0.115820	77.257713	50.339939	131.127258	1.419177	0.000000	4.794365	0.000000	0.000000	0.000000	0.130272	-0.074454	0.372433	0.000000	0.000000	3.000000	55.000000	0.000000
21411.559396	0.134794	0.552783	0.117096	77.445930	49.165146	129.574661	1.421718	0.000000	4.793612	0.000000	0.000000	0.000000	0.132872	-0.073329	0.382713	0.000000	0.000000	3.000000	55.000000	0.000000
21411.562729	0.134794	0.552783	0.117096	77.445930	49.165146	129.574661	1.421718	0.000000	4.793612	0.000000	0.000000	0.000000	0.132872	-0.073329	0.382713	0.000000	0.000000	3.000000	55.000000	0.000000
21411.566062	0.134794	0.552783	0.117096	77.445930	49.165146	129.574661	1.421718	0.000000	4.793612	0.000000	0.000000	0.000000	0.132872	-0.073329	0.382713	0.000000	0.000000	3.000000	55.000000	0.000000
21411.569396	0.135280	0.552581	0.118430	77.661285	47.627338	127.577675	1.424146	0.000000	4.792892	0.000000	0.000000	0.000000	0.145871	-0.060715	0.400376	0.000000	0.000000	3.000000	55.000000	0.000000
21411.572729	0.135280	0.552581	0.118430	77.661285	47.627338	127.577675	1.424146	0.000000	4.792892	0.000000	0.000000	0.000000	0.145871	-0.060715	0.400376	0.000000	0.000000	3.000000	55.000000	0.000000
21411.576062	0.135280	0.552581	0.118430	77.661285	47.627338	127.577675	1.424146	0.000000	4.792892	0.000000	0.000000	0.000000	0.145871	-0.060715	0.400376	0.000000	0.000000	3.000000	55.000000	0.000000
21411.579396	0.135785	0.552355	0.119840	77.891235	45.838135	125.274689	1.427480	0.000000	4.791900	0.000000	0.000000	0.000000	0.151418	-0.067556	0.422891	0.000000	0.000000	3.000000	55.000000	0.000000
21411.582729	0.135785	0.552355	0.119840	77.891235	45.838135	125.274689	1.427480	0.000000	4.791900	0.000000	0.000000	0.000000	0.151418	-0.067556	0.422891	0.000000	0.000000	3.000000	55.000000	0.000000
21411.586062	0.135785	0.552355	0.119840	77.891235	45.838135	125.274689	1.427480	0.000000	4.791900	0.000000	0.000000	0.000000	0.151418	-0.067556	0.422891	0.000000	0.000000	3.000000	55.000000	0.000000
21411.589396	0.136324	0.552166	0.121272	78.103058	43.958008	122.876770	1.430594	0.000000	4.790971	0.000000	0.000000	0.000000	0.161918	-0.056817	0.429459	0.000000	0.000000	3.000000	55.000000	0.000000
21411.592729	0.136324	0.552166	0.121272	78.103058	43.958008	122.876770	1.430594	0.000000	4.790971	0.000000	0.000000	0.000000	0.161918	-0.056817	0.429459	0.000000	0.000000	3.000000	55.000000	0.000000
21411.596062	0.136324	0.552166	0.121272	78.103058	43.958008	122.876770	1.430594	0.000000	4.790971	0.000000	0.000000	0.000000	0.161918	-0.056817	0.429459	0.000000	0.000000	3.000000	55.000000	0.000000
21411.599396	0.136872	0.552013	0.122731	78.251549	42.300709	120.786026	1.434664	0.000000	4.789753	0.000000	0.000000	0.000000	0.164225	-0.046041	0.437905	0.000000	0.000000	3.000000	55.000000	0.000000
21411.602729	0.136872	0.552013	0.122731	78.251549	42.300709	120.786026	1.434664	0.000000	4.789753	0.000000	0.000000	0.000000	0.164225	-0.046041	0.437905	0.000000	0.000000	3.000000	55.000000	0.000000
21411.606062	0.136872	0.552013	0.122731	78.251549	42.300709	120.786026	1.434664	0.000000	4.789753	0.000000	0.000000	0.000000	0.164225	-0.046041	0.437905	0.000000	0.000000	3.000000	55.000000	0.000000
21411.609396	0.137505	0.551909	0.124179	78.315659	41.056374	119.229187	1.438609	0.000000	4.788570	0.000000	0.000000	0.000000	0.189910	-0.031216	0.434263	0.000000	0.000000	3.000000	55.000000	0.000000
21411.612729	0.137505	0.551909	0.124179	78.315659	41.056374	119.229187	1.438609	0.000000	4.788570	0.000000	0.000000	0.000000	0.189910	-0.031216	0.434263	0.000000	0.000000	3.000000	55.000000	0.000000
21411.616062	0.137505	0.551909	0.124179	78.315659	41.056374	119.229187	1.438609	0.000000	4.788570	0.000000	0.000000	0.000000	0.189910	-0.031216	0.434263	0.000000	0.000000	3.000000	55.000000	0.000000
21411.619396	0.138141	0.551854	0.125634	78.302246	40.294121	118.281708	1.445613	0.000000	4.786460	0.000000	0.000000	0.000000	0.190870	-0.016255	0.436416	0.000000	0.000000	3.000000	55.000000	0.000000
21411.622729	0.138141	0.551854	0.125634	78.302246	40.294121	118.281708	1.445613	0.000000	4.786460	0.000000	0.000000	0.000000	0.190870	-0.016255	0.436416	0.000000	0.000000	3.000000	55.000000	0.000000
21411.626062	0.138141	0.551854	0.125634	78.302246	40.294121	118.281708	1.445613	0.000000	4.786460	0.000000	0.000000	0.000000	0.190870	-0.016255	0.436416	0.000000	0.000000	3.000000	55.000000	0.000000
21411.629396	0.138785	0.551837	0.127116	78.228165	39.928886	117.841827	1.452482	0.000000	4.784380	0.000000	0.000000	0.000000	0.193290	-0.005292	0.444670	0.000000	0.000000	3.000000	55.000000	0.000000
21411.632729	0.138785	0.551837	0.127116	78.228165	39.928886	117.841827	1.452482	0.000000	4.784380	0.000000	0.000000	0.000000	0.193290	-0.005292	0.444670	0.000000	0.000000	3.000000	55.000000	0.000000
21411.636062	0.138785	0.551837	0.127116	78.228165	39.928886	117.841827	1.452482	0.000000	4.784380	0.000000	0.000000	0.000000	0.193290	-0.005292	0.444670	0.000000	0.000000	3.000000	55.000000	0.000000
21411.639396	0.139349	0.551870	0.128625	78.130074	39.714718	117.603561	1.459174	0.000000	4.782343	0.000000	0.000000	0.000000	0.169223	0.009833	0.452696	0.000000	0.000000	3.000000	55.000000	0.000000
21411.642729	0.139349	0.551870	0.128625	78.130074	39.714718	117.603561	1.459174	0.000000	4.782343	0.000000	0.000000	0.000000	0.169223	0.009833	0.452696	0.000000	0.000000	3.000000	55.000000	0.000000
21411.646062	0.139349	0.551870	0.128625	78.130074	39.714718	117.603561	1.459174	0.000000	4.782343	0.000000	0.000000	0.000000	0.169223	0.009833	0.452696	0.000000	0.000000	3.000000	55.000000	0.000000
21411.649396	0.139835	0.551887	0.130171	78.028984	39.492493	117.362541	1.462699	0.000000	4.781267	0.000000	0.000000	0.000000	0.145672	0.005254	0.463771	0.000000	0.000000	3.000000	55.000000	0.000000
21411.652729	0.139835	0.551887	0.130171	78.028984	39.492493	117.362541	1.462699	0.000000	4.781267	0.000000	0.000000	0.000000	0.145672	0.005254	0.463771	0.000000	0.000000	3.000000	55.000000	0.000000
21411.656062	0.139835	0.551887	0.130171	78.028984	39.492493	117.362541	1.462699	0.000000	4.781267	0.000000	0.000000	0.000000	0.145672	0.005254	0.463771	0.000000	0.000000	3.000000	55.000000	0.000000
21411.659396	0.140228	0.551897	0.131698	77.928963	39.281994	117.147530	1.463123	0.000000	4.781137	0.000000	0.000000	0.000000	0.117916	0.002999	0.458079	0.000000	0.000000	3.000000	55.000000	0.000000
21411.662729	0.140228	0.551897	0.131698	77.928963	39.281994	117.147530	1.463123	0.000000	4.781137	0.000000	0.000000	0.000000	0.117916	0.002999	0.458079	0.000000	0.000000	3.000000	55.000000	0.000000
21411.666062	0.140228	0.551897	0.131698	77.928963	39.281994	117.147530	1.463123	0.000000	4.781137	0.000000	0.000000	0.000000	0.117916	0.002999	0.458079	0.000000	0.000000	3.000000	55.000000	0.000000
21411.669396	0.140589	0.551886	0.133213	77.828743	39.072273	116.936035	1.460659	0.000000	4.781890	0.000000	0.000000	0.000000	0.108249	-0.003319	0.454589	0.000000	0.000000	3.000000	55.000000	0.000000
21411.672729	0.140589	0.551886	0.133213	77.828743	39.072273	116.936035	1.460659	0.000000	4.781890	0.000000	0.000000	0.000000	0.108249	-0.003319	0.454589	0.000000	0.000000	3.000000	55.000000	0.000000
21411.676062	0.140589	0.551886	0.133213	77.828743	39.072273	116.936035	1.460659	0.000000	4.781890	0.000000	0.000000	0.000000	0.108249	-0.003319	0.454589	0.000000	0.000000	3.000000	55.000000	0.000000
21411.679396	0.140932	0.551862	0.134654	77.734154	38.926479	116.798492	1.457308	0.000000	4.782913	0.000000	0.000000	0.000000	0.102964	-0.007244	0.432407	0.000000	0.000000	3.000000	55.000000	0.000000
21411.682729	0.140932	0.551862	0.134654	77.734154	38.926479	116.798492	1.457308	0.000000	4.782913	0.000000	0.000000	0.000000	0.102964	-0.007244	0.432407	0.000000	0.000000	3.000000	55.000000	0.000000
21411.686062	0.140932	0.551862	0.134654	77.734154	38.926479	116.798492	1.457308	0.000000	4.782913	0.000000	0.000000	0.000000	0.102964	-0.007244	0.432407	0.000000	0.000000	3.000000	55.000000	0.000000
21411.689396	0.141352	0.551797	0.136042	77.626495	38.944439	116.858566	1.454188	0.000000	4.783862	0.000000	0.000000	0.000000	0.125943	-0.019448	0.416441	0.000000	0.000000	3.000000	55.000000	0.000000
21411.692729	0.141352	0.551797	0.136042	77.626495	38.944439	116.858566	1.454188	0.000000	4.783862	0.000000	0.000000	0.000000	0.125943	-0.019448	0.416441	0.000000	0.000000	3.000000	55.000000	0.000000
21411.696062	0.141352	0.551797	0.136042	77.626495	38.944439	116.858566	1.454188	0.000000	4.783862	0.000000	0.000000	0.000000	0.125943	-0.019448	0.416441	0.000000	0.000000	3.000000	55.000000	0.000000
21411.699396	0.141867	0.551719	0.137330	77.506081	39.228897	117.229614	1.454119	0.000000	4.783883	0.000000	0.000000	0.000000	0.154692	-0.023320	0.386349	0.000000	0.000000	3.000000	55.000000	0.000000
21411.702729	0.141867	0.551719	0.137330	77.506081	39.228897	117.229614	1.454119	0.000000	4.783883	0.000000	0.000000	0.000000	0.154692	-0.023320	0.386349	0.000000	0.000000	3.000000	55.000000	0.000000
21411.706062	0.141867	0.551719	0.137330	77.506081	39.228897	117.229614	1.454119	0.000000	4.783883	0.000000	0.000000	0.000000	0.154692	-0.023320	0.386349	0.000000	0.000000	3.000000	55.000000	0.000000
21411.709396	0.142475	0.551643	0.138498	77.408203	39.743942	117.850639	1.458078	0.000000	4.782678	0.000000	0.000000	0.000000	0.182213	-0.023001	0.350220	0.000000	0.000000	3.000000	55.000000	0.000000
21411.712729	0.142475	0.551643	0.138498	77.408203	39.743942	117.850639	1.458078	0.000000	4.782678	0.000000	0.000000	0.000000	0.182213	-0.023001	0.350220	0.000000	0.000000	3.000000	55.000000	0.000000
21411.716062	0.142475	0.551643	0.138498	77.408203	39.743942	117.850639	1.458078	0.000000	4.782678	0.000000	0.000000	0.000000	0.182213	-0.023001	0.350220	0.000000	0.000000	3.000000	55.000000	0.000000
21411.719396	0.143159	0.551559	0.139607	77.365288	40.213425	118.372955	1.466017	0.000000	4.780251	0.000000	0.000000	0.000000	0.205410	-0.025109	0.332794	0.000000	0.000000	3.000000	55.000000	0.000000
21411.722729	0.143159	0.551559	0.139607	77.365288	40.213425	118.372955	1.466017	0.000000	4.780251	0.000000	0.000000	0.000000	0.205410	-0.025109	0.332794	0.000000	0.000000	3.000000	55.000000	0.000000
21411.726062	0.143159	0.551559	0.139607	77.365288	40.213425	118.372955	1.466017	0.000000	4.780251	0.000000	0.000000	0.000000	0.205410	-0.025109	0.332794	0.000000	0.000000	3.000000	55.000000	0.000000
21411.729396	0.143860	0.551482	0.140652	77.394470	40.434322	118.554520	1.476787	0.000000	4.776934	0.000000	0.000000	0.000000	0.210257	-0.022965	0.313398	0.000000	0.000000	3.000000	55.000000	0.000000
21411.732729	0.143860	0.551482	0.140652	77.394470	40.434322	118.554520	1.476787	0.000000	4.776934	0.000000	0.000000	0.000000	0.210257	-0.022965	0.313398	0.000000	0.000000	3.000000	55.000000	0.000000
21411.736062	0.143860	0.551482	0.140652	77.394470	40.434322	118.554520	1.476787	0.000000	4.776934	0.000000	0.000000	0.000000	0.210257	-0.022965	0.313398	0.000000	0.000000	3.000000	55.000000	0.000000
21411.739396	0.144554	0.551399	0.141659	77.430138	40.621441	118.709740	1.488489	0.000000	4.773301	0.000000	0.000000	0.000000	0.208052	-0.024999	0.302133	0.000000	0.000000	3.000000	55.000000	0.000000
21411.742729	0.144554	0.551399	0.141659	77.430138	40.621441	118.709740	1.488489	0.000000	4.773301	0.000000	0.000000	0.000000	0.208052	-0.024999	0.302133	0.000000	0.000000	3.000000	55.000000	0.000000
21411.746062	0.144554	0.551399	0.141659	77.430138	40.621441	118.709740	1.488489	0.000000	4.773301	0.000000	0.000000	0.000000	0.208052	-0.024999	0.302133	0.000000	0.000000	3.000000	55.000000	0.000000
21411.749396	0.145198	0.551318	0.142580	77.457741	40.772987	118.814873	1.500129	0.000000	4.769656	0.000000	0.000000	0.000000	0.193302	-0.024428	0.276452	0.000000	0.000000	3.000000	55.000000	0.000000
21411.752729	0.145198	0.551318	0.142580	77.457741	40.772987	118.814873	1.500129	0.000000	4.769656	0.000000	0.000000	0.000000	0.193302	-0.024428	0.276452	0.000000	0.000000	3.000000	55.000000	0.000000
21411.756062	0.145198	0.551318	0.142580	77.457741	40.772987	118.814873	1.500129	0.000000	4.769656	0.000000	0.000000	0.000000	0.193302	-0.024428	0.276452	0.000000	0.000000	3.000000	55.000000	0.000000
21411.759396	0.145778	0.551230	0.143479	77.454376	40.834942	118.845253	1.510909	0.000000	4.766252	0.000000	0.000000	0.000000	0.173927	-0.026350	0.269510	0.000000	0.000000	3.000000	55.000000	0.000000
21411.762729	0.145778	0.551230	0.143479	77.454376	40.834942	118.845253	1.510909	0.000000	4.766252	0.000000	0.000000	0.000000	0.173927	-0.026350	0.269510	0.000000	0.000000	3.000000	55.000000	0.000000
21411.766062	0.145778	0.551230	0.143479	77.454376	40.834942	118.845253	1.510909	0.000000	4.766252	0.000000	0.000000	0.000000	0.173927	-0.026350	0.269510	0.000000	0.000000	3.000000	55.000000	0.000000
21411.769396	0.146289	0.551116	0.144339	77.411430	40.789745	118.769531	1.519805	0.000000	4.763422	0.000000	0.000000	0.000000	0.153368	-0.034179	0.258162	0.000000	0.000000	3.000000	55.000000	0.000000
21411.772729	0.146289	0.551116	0.144339	77.411430	40.789745	118.769531	1.519805	0.000000	4.763422	0.000000	0.000000	0.000000	0.153368	-0.034179	0.258162	0.000000	0.000000	3.000000	55.000000	0.000000
21411.776062	0.146289	0.551116	0.144339	77.411430	40.789745	118.769531	1.519805	0.000000	4.763422	0.000000	0.000000	0.000000	0.153368	-0.034179	0.258162	0.000000	0.000000	3.000000	55.000000	0.000000
21411.779396	0.146865	0.551040	0.145214	77.355972	40.716156	118.667862	1.526889	0.000000	4.761157	0.000000	0.000000	0.000000	0.172892	-0.022694	0.262513	0.000000	0.000000	3.000000	55.000000	0.000000
21411.782729	0.146865	0.551040	0.145214	77.355972	40.716156	118.667862	1.526889	0.000000	4.761157	0.000000	0.000000	0.000000	0.172892	-0.022694	0.262513	0.000000	0.000000	3.000000	55.000000	0.000000
21411.786062	0.146865	0.551040	0.145214	77.355972	40.716156	118.667862	1.526889	0.000000	4.761157	0.000000	0.000000	0.000000	0.172892	-0.022694	0.262513	0.000000	0.000000	3.000000	55.000000	0.000000
21411.789396	0.147552	0.550978	0.146040	77.290565	40.726555	118.663857	1.535671	0.000000	4.758331	0.000000	0.000000	0.000000	0.206018	-0.018661	0.247624	0.000000	0.000000	3.000000	55.000000	0.000000
21411.792729	0.147552	0.550978	0.146040	77.290565	40.726555	118.663857	1.535671	0.000000	4.758331	0.000000	0.000000	0.000000	0.206018	-0.018661	0.247624	0.000000	0.000000	3.000000	55.000000	0.000000
21411.796062	0.147552	0.550978	0.146040	77.290565	40.726555	118.663857	1.535671	0.000000	4.758331	0.000000	0.000000	0.000000	0.206018	-0.018661	0.247624	0.000000	0.000000	3.000000	55.000000	0.000000
21411.799396	0.148419	0.550954	0.146851	77.196053	40.875580	118.912308	1.548059	0.000000	4.754315	0.000000	0.000000	0.000000	0.260145	-0.007079	0.243335	0.000000	0.000000	3.000000	55.000000	0.000000
21411.802729	0.148419	0.550954	0.146851	77.196053	40.875580	118.912308	1.548059	0.000000	4.754315	0.000000	0.000000	0.000000	0.260145	-0.007079	0.243335	0.000000	0.000000	3.000000	55.000000	0.000000
21411.806062	0.148419	0.550954	0.146851	77.196053	40.875580	118.912308	1.548059	0.000000	4.754315	0.000000	0.000000	0.000000	0.260145	-0.007079	0.243335	0.000000	0.000000	3.000000	55.000000	0.000000
21411.809396	0.149439	0.550969	0.147654	77.109200	40.936115	119.253250	1.565679	0.000000	4.748542	0.000000	0.000000	0.000000	0.305879	0.004506	0.240904	0.000000	0.000000	3.000000	55.000000	0.000000
21411.812729	0.149439	0.550969	0.147654	77.109200	40.936115	119.253250	1.565679	0.000000	4.748542	0.000000	0.000000	0.000000	0.305879	0.004506	0.240904	0.000000	0.000000	3.000000	55.000000	0.000000
21411.816062	0.149439	0.550969	0.147654	77.109200	40.936115	119.253250	1.565679	0.000000	4.748542	0.000000	0.000000	0.000000	0.305879	0.004506	0.240904	0.000000	0.000000	3.000000	55.000000	0.000000
21411.819396	0.150554	0.551023	0.148462	77.036354	40.833656	119.498817	1.587524	0.000000	4.741283	0.000000	0.000000	0.000000	0.334557	0.016168	0.242492	0.000000	0.000000	3.000000	55.000000	0.000000
21411.822729	0.150554	0.551023	0.148462	77.036354	40.833656	119.498817	1.587524	0.000000	4.741283	0.000000	0.000000	0.000000	0.334557	0.016168	0.242492	0.000000	0.000000	3.000000	55.000000	0.000000
21411.826062	0.150554	0.551023	0.148462	77.036354	40.833656	119.498817	1.587524	0.000000	4.741283	0.000000	0.000000	0.000000	0.334557	0.016168	0.242492	0.000000	0.000000	3.000000	55.000000	0.000000
21411.829396	0.151733	0.551096	0.149267	76.974167	40.721508	119.687294	1.611714	0.000000	4.733115	0.000000	0.000000	0.000000	0.353609	0.021903	0.241583	0.000000	0.000000	3.000000	55.000000	0.000000
21411.832729	0.151733	0.551096	0.149267	76.974167	40.721508	119.687294	1.611714	0.000000	4.733115	0.000000	0.000000	0.000000	0.353609	0.021903	0.241583	0.000000	0.000000	3.000000	55.000000	0.000000
21411.836062	0.151733	0.551096	0.149267	76.974167	40.721508	119.687294	1.611714	0.000000	4.733115	0.000000	0.000000	0.000000	0.353609	0.021903	0.241583	0.000000	0.000000	3.000000	55.000000	0.000000
21411.839396	0.152963	0.551163	0.150020	76.961937	40.488590	119.554840	1.637343	0.000000	4.724310	0.000000	0.000000	0.000000	0.369022	0.020140	0.225742	0.000000	0.000000	3.000000	55.000000	0.000000
21411.842729	0.152963	0.551163	0.150020	76.961937	40.488590	119.554840	1.637343	0.000000	4.724310	0.000000	0.000000	0.000000	0.369022	0.020140	0.225742	0.000000	0.000000	3.000000	55.000000	0.000000
21411.846062	0.152963	0.551163	0.150020	76.961937	40.488590	119.554840	1.637343	0.000000	4.724310	0.000000	0.000000	0.000000	0.369022	0.020140	0.225742	0.000000	0.000000	3.000000	55.000000	0.000000
21411.849396	0.154098	0.551171	0.150746	77.003540	40.242714	119.577354	1.664512	0.000000	4.714807	0.000000	0.000000	0.000000	0.340410	0.002184	0.217890	0.000000	0.000000	3.000000	55.000000	0.000000
21411.852729	0.154098	0.551171	0.150746	77.003540	40.242714	119.577354	1.664512	0.000000	4.714807	0.000000	0.000000	0.000000	0.340410	0.002184	0.217890	0.000000	0.000000	3.000000	55.000000	0.000000
21411.856062	0.154098	0.551171	0.150746	77.003540	40.242714	119.577354	1.664512	0.000000	4.714807	0.000000	0.000000	0.000000	0.340410	0.002184	0.217890	0.000000	0.000000	3.000000	55.000000	0.000000
21411.859396	0.155256	0.551138	0.151432	77.079285	39.976131	119.640503	1.688870	0.000000	4.706137	0.000000	0.000000	0.000000	0.347468	-0.009903	0.205848	0.000000	0.000000	3.000000	55.000000	0.000000
21411.862729	0.155256	0.551138	0.151432	77.079285	39.976131	119.640503	1.688870	0.000000	4.706137	0.000000	0.000000	0.000000	0.347468	-0.009903	0.205848	0.000000	0.000000	3.000000	55.000000	0.000000
21411.866062	0.155256	0.551138	0.151432	77.079285	39.976131	119.640503	1.688870	0.000000	4.706137	0.000000	0.000000	0.000000	0.347468	-0.009903	0.205848	0.000000	0.000000	3.000000	55.000000	0.000000
21411.869396	0.156508	0.551089	0.152112	77.148659	39.738190	119.418732	1.713906	0.000000	4.697076	0.000000	0.000000	0.000000	0.375656	-0.014462	0.204073	0.000000	0.000000	3.000000	55.000000	0.000000
21411.872729	0.156508	0.551089	0.152112	77.148659	39.738190	119.418732	1.713906	0.000000	4.697076	0.000000	0.000000	0.000000	0.375656	-0.014462	0.204073	0.000000	0.000000	3.000000	55.000000	0.000000
21411.876062	0.156508	0.551089	0.152112	77.148659	39.738190	119.418732	1.713906	0.000000	4.697076	0.000000	0.000000	0.000000	0.375656	-0.014462	0.204073	0.000000	0.000000	3.000000	55.000000	0.000000
21411.879396	0.157912	0.551026	0.152771	77.183434	39.669106	119.375290	1.741178	0.000000	4.687036	0.000000	0.000000	0.000000	0.421320	-0.019076	0.197604	0.000000	0.000000	3.000000	55.000000	0.000000
21411.882729	0.157912	0.551026	0.152771	77.183434	39.669106	119.375290	1.741178	0.000000	4.687036	0.000000	0.000000	0.000000	0.421320	-0.019076	0.197604	0.000000	0.000000	3.000000	55.000000	0.000000
21411.886062	0.157912	0.551026	0.152771	77.183434	39.669106	119.375290	1.741178	0.000000	4.687036	0.000000	0.000000	0.000000	0.421320	-0.019076	0.197604	0.000000	0.000000	3.000000	55.000000	0.000000
21411.889396	0.159409	0.550892	0.153413	77.194603	39.706738	119.340508	1.772327	0.000000	4.675345	0.000000	0.000000	0.000000	0.449001	-0.040023	0.192436	0.000000	0.000000	3.000000	55.000000	0.000000
21411.892729	0.159409	0.550892	0.153413	77.194603	39.706738	119.340508	1.772327	0.000000	4.675345	0.000000	0.000000	0.000000	0.449001	-0.040023	0.192436	0.000000	0.000000	3.000000	55.000000	0.000000
21411.896062	0.159409	0.550892	0.153413	77.194603	39.706738	119.340508	1.772327	0.000000	4.675345	0.000000	0.000000	0.000000	0.449001	-0.040023	0.192436	0.000000	0.000000	3.000000	55.000000	0.000000
21411.899396	0.160958	0.550753	0.154000	77.232170	39.663563	119.269028	1.805593	0.000000	4.662600	0.000000	0.000000	0.000000	0.464588	-0.041899	0.176125	0.000000	0.000000	3.000000	55.000000	0.000000
21411.902729	0.160958	0.550753	0.154000	77.232170	39.663563	119.269028	1.805593	0.000000	4.662600	0.000000	0.000000	0.000000	0.464588	-0.041899	0.176125	0.000000	0.000000	3.000000	55.000000	0.000000
21411.906062	0.160958	0.550753	0.154000	77.232170	39.663563	119.269028	1.805593	0.000000	4.662600	0.000000	0.000000	0.000000	0.464588	-0.041899	0.176125	0.000000	0.000000	3.000000	55.000000	0.000000
21411.909396	0.162474	0.550538	0.154565	77.352753	39.259144	119.233482	1.840229	0.000000	4.649038	0.000000	0.000000	0.000000	0.454814	-0.064530	0.169641	0.000000	0.000000	3.000000	55.000000	0.000000
21411.912729	0.162474	0.550538	0.154565	77.352753	39.259144	119.233482	1.840229	0.000000	4.649038	0.000000	0.000000	0.000000	0.454814	-0.064530	0.169641	0.000000	0.000000	3.000000	55.000000	0.000000
21411.916062	0.162474	0.550538	0.154565	77.352753	39.259144	119.233482	1.840229	0.000000	4.649038	0.000000	0.000000	0.000000	0.454814	-0.064530	0.169641	0.000000	0.000000	3.000000	55.000000	0.000000
21411.919396	0.163917	0.550277	0.155078	77.559402	38.172192	119.392868	1.873687	0.000000	4.635655	0.000000	0.000000	0.000000	0.433123	-0.078365	0.153886	0.000000	0.000000	3.000000	55.000000	0.000000
21411.922729	0.163917	0.550277	0.155078	77.559402	38.172192	119.392868	1.873687	0.000000	4.635655	0.000000	0.000000	0.000000	0.433123	-0.078365	0.153886	0.000000	0.000000	3.000000	55.000000	0.000000
21411.926062	0.163917	0.550277	0.155078	77.559402	38.172192	119.392868	1.873687	0.000000	4.635655	0.000000	0.000000	0.000000	0.433123	-0.078365	0.153886	0.000000	0.000000	3.000000	55.000000	0.000000
21411.929396	0.165327	0.549974	0.155565	77.818344	36.271164	118.594460	1.905324	0.000000	4.622741	0.000000	0.000000	0.000000	0.422758	-0.090664	0.146195	0.000000	0.000000	3.000000	55.000000	0.000000
21411.932729	0.165327	0.549974	0.155565	77.818344	36.271164	118.594460	1.905324	0.000000	4.622741	0.000000	0.000000	0.000000	0.422758	-0.090664	0.146195	0.000000	0.000000	3.000000	55.000000	0.000000
21411.936062	0.165327	0.549974	0.155565	77.818344	36.271164	118.594460	1.905324	0.000000	4.622741	0.000000	0.000000	0.000000	0.422758	-0.090664	0.146195	0.000000	0.000000	3.000000	55.000000	0.000000
21411.939396	0.166865	0.549661	0.155941	78.061890	33.703148	116.380234	1.935890	0.000000	4.610025	0.000000	0.000000	0.000000	0.461556	-0.094085	0.112694	0.000000	0.000000	3.000000	55.000000	0.000000
21411.942729	0.166865	0.549661	0.155941	78.061890	33.703148	116.380234	1.935890	0.000000	4.610025	0.000000	0.000000	0.000000	0.461556	-0.094085	0.112694	0.000000	0.000000	3.000000	55.000000	0.000000
21411.946062	0.166865	0.549661	0.155941	78.061890	33.703148	116.380234	1.935890	0.000000	4.610025	0.000000	0.000000	0.000000	0.461556	-0.094085	0.112694	0.000000	0.000000	3.000000	55.000000	0.000000
21411.949396	0.168496	0.549296	0.156183	78.265450	30.981441	113.446312	1.970425	0.000000	4.595370	0.000000	0.000000	0.000000	0.489172	-0.109417	0.072634	0.000000	0.000000	3.000000	55.000000	0.000000
21411.952729	0.168496	0.549296	0.156183	78.265450	30.981441	113.446312	1.970425	0.000000	4.595370	0.000000	0.000000	0.000000	0.489172	-0.109417	0.072634	0.000000	0.000000	3.000000	55.000000	0.000000
21411.956062	0.168496	0.549296	0.156183	78.265450	30.981441	113.446312	1.970425	0.000000	4.595370	0.000000	0.000000	0.000000	0.489172	-0.109417	0.072634	0.000000	0.000000	3.000000	55.000000	0.000000
21411.959396	0.170255	0.548920	0.156312	78.425224	28.479870	110.676277	2.008169	0.000000	4.579002	0.000000	0.000000	0.000000	0.527797	-0.112757	0.038694	0.000000	0.000000	3.000000	55.000000	0.000000
21411.962729	0.170255	0.548920	0.156312	78.425224	28.479870	110.676277	2.008169	0.000000	4.579002	0.000000	0.000000	0.000000	0.527797	-0.112757	0.038694	0.000000	0.000000	3.000000	55.000000	0.000000
21411.966062	0.170255	0.548920	0.156312	78.425224	28.479870	110.676277	2.008169	0.000000	4.579002	0.000000	0.000000	0.000000	0.527797	-0.112757	0.038694	0.000000	0.000000	3.000000	55.000000	0.000000
21411.969396	0.172114	0.548533	0.156335	78.545067	26.266134	108.793396	2.049751	0.000000	4.560539	0.000000	0.000000	0.000000	0.557552	-0.116013	0.006920	0.000000	0.000000	3.000000	55.000000	0.000000
21411.972729	0.172114	0.548533	0.156335	78.545067	26.266134	108.793396	2.049751	0.000000	4.560539	0.000000	0.000000	0.000000	0.557552	-0.116013	0.006920	0.000000	0.000000	3.000000	55.000000	0.000000
21411.976062	0.172114	0.548533	0.156335	78.545067	26.266134	108.793396	2.049751	0.000000	4.560539	0.000000	0.000000	0.000000	0.557552	-0.116013	0.006920	0.000000	0.000000	3.000000	55.000000	0.000000
21411.979396	0.174048	0.548086	0.156284	78.640045	24.218300	107.401962	2.094306	0.000000	4.540251	0.000000	0.000000	0.000000	0.580455	-0.134178	-0.015399	0.000000	0.000000	3.000000	55.000000	0.000000
21411.982729	0.174048	0.548086	0.156284	78.640045	24.218300	107.401962	2.094306	0.000000	4.540251	0.000000	0.000000	0.000000	0.580455	-0.134178	-0.015399	0.000000	0.000000	3.000000	55.000000	0.000000
21411.986062	0.174048	0.548086	0.156284	78.640045	24.218300	107.401962	2.094306	0.000000	4.540251	0.000000	0.000000	0.000000	0.580455	-0.134178	-0.015399	0.000000	0.000000	3.000000	55.000000	0.000000
21411.989396	0.176134	0.547658	0.156199	78.717270	22.030642	105.697807	2.140885	0.000000	4.518474	0.000000	0.000000	0.000000	0.625688	-0.128408	-0.025574	0.000000	0.000000	3.000000	55.000000	0.000000
21411.992729	0.176134	0.547658	0.156199	78.717270	22.030642	105.697807	2.140885	0.000000	4.518474	0.000000	0.000000	0.000000	0.625688	-0.128408	-0.025574	0.000000	0.000000	3.000000	55.000000	0.000000
21411.996062	0.176134	0.547658	0.156199	78.717270	22.030642	105.697807	2.140885	0.000000	4.518474	0.000000	0.000000	0.000000	0.625688	-0.128408	-0.025574	0.000000	0.000000	3.000000	55.000000	0.000000
21411.999396	0.178279	0.547229	0.156089	78.778450	19.522070	103.317406	2.190714	0.000000	4.494527	0.000000	0.000000	0.000000	0.643478	-0.128651	-0.032930	0.000000	0.000000	3.000000	55.000000	0.000000
21412.002729	0.178279	0.547229	0.156089	78.778450	19.522070	103.317406	2.190714	0.000000	4.494527	0.000000	0.000000	0.000000	0.643478	-0.128651	-0.032930	0.000000	0.000000	3.000000	55.000000	0.000000
21412.006062	0.178279	0.547229	0.156089	78.778450	19.522070	103.317406	2.190714	0.000000	4.494527	0.000000	0.000000	0.000000	0.643478	-0.128651	-0.032930	0.000000	0.000000	3.000000	55.000000	0.000000
21412.009396	0.180338	0.546800	0.155997	78.803795	16.793110	100.749664	2.241439	0.000000	4.469446	0.000000	0.000000	0.000000	0.617581	-0.128864	-0.027628	0.000000	0.000000	3.000000	55.000000	0.000000
21412.012729	0.180338	0.546800	0.155997	78.803795	16.793110	100.749664	2.241439	0.000000	4.469446	0.000000	0.000000	0.000000	0.617581	-0.128864	-0.027628	0.000000	0.000000	3.000000	55.000000	0.000000
21412.016062	0.180338	0.546800	0.155997	78.803795	16.793110	100.749664	2.241439	0.000000	4.469446	0.000000	0.000000	0.000000	0.617581	-0.128864	-0.027628	0.000000	0.000000	3.000000	55.000000	0.000000
21412.019396	0.182223	0.546369	0.155949	78.798378	14.095631	98.313522	2.289234	0.000000	4.445156	0.000000	0.000000	0.000000	0.565496	-0.129064	-0.014279	0.000000	0.000000	3.000000	55.000000	0.000000
21412.022729	0.182223	0.546369	0.155949	78.798378	14.095631	98.313522	2.289234	0.000000	4.445156	0.000000	0.000000	0.000000	0.565496	-0.129064	-0.014279	0.000000	0.000000	3.000000	55.000000	0.000000
21412.026062	0.182223	0.546369	0.155949	78.798378	14.095631	98.313522	2.289234	0.000000	4.445156	0.000000	0.000000	0.000000	0.565496	-0.129064	-0.014279	0.000000	0.000000	3.000000	55.000000	0.000000
21412.029396	0.183971	0.545964	0.155859	78.772469	11.711637	96.161011	2.331931	0.000000	4.422906	0.000000	0.000000	0.000000	0.524429	-0.121725	-0.027196	0.000000	0.000000	3.000000	55.000000	0.000000
21412.032729	0.183971	0.545964	0.155859	78.772469	11.711637	96.161011	2.331931	0.000000	4.422906	0.000000	0.000000	0.000000	0.524429	-0.121725	-0.027196	0.000000	0.000000	3.000000	55.000000	0.000000
21412.036062	0.183971	0.545964	0.155859	78.772469	11.711637	96.161011	2.331931	0.000000	4.422906	0.000000	0.000000	0.000000	0.524429	-0.121725	-0.027196	0.000000	0.000000	3.000000	55.000000	0.000000
21412.039396	0.185548	0.545563	0.155721	78.739426	9.970184	94.645172	2.371525	0.000000	4.401803	0.000000	0.000000	0.000000	0.473171	-0.120270	-0.041403	0.000000	0.000000	3.000000	55.000000	0.000000
21412.042729	0.185548	0.545563	0.155721	78.739426	9.970184	94.645172	2.371525	0.000000	4.401803	0.000000	0.000000	0.000000	0.473171	-0.120270	-0.041403	0.000000	0.000000	3.000000	55.000000	0.000000
21412.046062	0.185548	0.545563	0.155721	78.739426	9.970184	94.645172	2.371525	0.000000	4.401803	0.000000	0.000000	0.000000	0.473171	-0.120270	-0.041403	0.000000	0.000000	3.000000	55.000000	0.000000
21412.049396	0.186981	0.545202	0.155523	78.733398	9.164338	93.939674	2.407468	0.000000	4.382248	0.000000	0.000000	0.000000	0.430058	-0.108252	-0.059234	0.000000	0.000000	3.000000	55.000000	0.000000
21412.052729	0.186981	0.545202	0.155523	78.733398	9.164338	93.939674	2.407468	0.000000	4.382248	0.000000	0.000000	0.000000	0.430058	-0.108252	-0.059234	0.000000	0.000000	3.000000	55.000000	0.000000
21412.056062	0.186981	0.545202	0.155523	78.733398	9.164338	93.939674	2.407468	0.000000	4.382248	0.000000	0.000000	0.000000	0.430058	-0.108252	-0.059234	0.000000	0.000000	3.000000	55.000000	0.000000
21412.059396	0.188384	0.544827	0.155222	78.760956	9.360873	94.113197	2.440635	0.000000	4.363863	0.000000	0.000000	0.000000	0.420797	-0.112626	-0.090410	0.000000	0.000000	3.000000	55.000000	0.000000
21412.062729	0.188384	0.544827	0.155222	78.760956	9.360873	94.113197	2.440635	0.000000	4.363863	0.000000	0.000000	0.000000	0.420797	-0.112626	-0.090410	0.000000	0.000000	3.000000	55.000000	0.000000
21412.066062	0.188384	0.544827	0.155222	78.760956	9.360873	94.113197	2.440635	0.000000	4.363863	0.000000	0.000000	0.000000	0.420797	-0.112626	-0.090410	0.000000	0.000000	3.000000	55.000000	0.000000
21412.069396	0.189642	0.544492	0.154863	78.801224	9.756764	94.504906	2.474065	0.000000	4.344998	0.000000	0.000000	0.000000	0.377379	-0.100497	-0.107750	0.000000	0.000000	3.000000	55.000000	0.000000
21412.072729	0.189642	0.544492	0.154863	78.801224	9.756764	94.504906	2.474065	0.000000	4.344998	0.000000	0.000000	0.000000	0.377379	-0.100497	-0.107750	0.000000	0.000000	3.000000	55.000000	0.000000
21412.076062	0.189642	0.544492	0.154863	78.801224	9.756764	94.504906	2.474065	0.000000	4.344998	0.000000	0.000000	0.000000	0.377379	-0.100497	-0.107750	0.000000	0.000000	3.000000	55.000000	0.000000
21412.079396	0.190765	0.544202	0.154480	78.843925	10.235579	95.203606	2.504862	0.000000	4.327316	0.000000	0.000000	0.000000	0.336988	-0.086869	-0.114781	0.000000	0.000000	3.000000	55.000000	0.000000
21412.082729	0.190765	0.544202	0.154480	78.843925	10.235579	95.203606	2.504862	0.000000	4.327316	0.000000	0.000000	0.000000	0.336988	-0.086869	-0.114781	0.000000	0.000000	3.000000	55.000000	0.000000
21412.086062	0.190765	0.544202	0.154480	78.843925	10.235579	95.203606	2.504862	0.000000	4.327316	0.000000	0.000000	0.000000	0.336988	-0.086869	-0.114781	0.000000	0.000000	3.000000	55.000000	0.000000
21412.089396	0.191851	0.543963	0.154081	78.880844	10.728684	96.205444	2.532918	0.000000	4.310954	0.000000	0.000000	0.000000	0.325827	-0.071815	-0.119746	0.000000	0.000000	3.000000	55.000000	0.000000
21412.092729	0.191851	0.543963	0.154081	78.880844	10.728684	96.205444	2.532918	0.000000	4.310954	0.000000	0.000000	0.000000	0.325827	-0.071815	-0.119746	0.000000	0.000000	3.000000	55.000000	0.000000
21412.096062	0.191851	0.543963	0.154081	78.880844	10.728684	96.205444	2.532918	0.000000	4.310954	0.000000	0.000000	0.000000	0.325827	-0.071815	-0.119746	0.000000	0.000000	3.000000	55.000000	0.000000
21412.099396	0.192803	0.543769	0.153659	78.904739	11.001357	96.742279	2.560231	0.000000	4.294789	0.000000	0.000000	0.000000	0.285394	-0.058176	-0.126424	0.000000	0.000000	3.000000	55.000000	0.000000
21412.102729	0.192803	0.543769	0.153659	78.904739	11.001357	96.742279	2.560231	0.000000	4.294789	0.000000	0.000000	0.000000	0.285394	-0.058176	-0.126424	0.000000	0.000000	3.000000	55.000000	0.000000
21412.106062	0.192803	0.543769	0.153659	78.904739	11.001357	96.742279	2.560231	0.000000	4.294789	0.000000	0.000000	0.000000	0.285394	-0.058176	-0.126424	0.000000	0.000000	3.000000	55.000000	0.000000
21412.109396	0.193531	0.543655	0.153239	78.884369	11.119352	96.891701	2.584902	0.000000	4.279987	0.000000	0.000000	0.000000	0.218442	-0.034065	-0.125984	0.000000	0.000000	3.000000	55.000000	0.000000
21412.112729	0.193531	0.543655	0.153239	78.884369	11.119352	96.891701	2.584902	0.000000	4.279987	0.000000	0.000000	0.000000	0.218442	-0.034065	-0.125984	0.000000	0.000000	3.000000	55.000000	0.000000
21412.116062	0.193531	0.543655	0.153239	78.884369	11.119352	96.891701	2.584902	0.000000	4.279987	0.000000	0.000000	0.000000	0.218442	-0.034065	-0.125984	0.000000	0.000000	3.000000	55.000000	0.000000
21412.119396	0.194129	0.543607	0.152813	78.815750	11.257173	97.113815	2.604908	0.000000	4.267839	0.000000	0.000000	0.000000	0.179406	-0.014467	-0.127923	0.000000	0.000000	3.000000	55.000000	0.000000
21412.122729	0.194129	0.543607	0.152813	78.815750	11.257173	97.113815	2.604908	0.000000	4.267839	0.000000	0.000000	0.000000	0.179406	-0.014467	-0.127923	0.000000	0.000000	3.000000	55.000000	0.000000
21412.126062	0.194129	0.543607	0.152813	78.815750	11.257173	97.113815	2.604908	0.000000	4.267839	0.000000	0.000000	0.000000	0.179406	-0.014467	-0.127923	0.000000	0.000000	3.000000	55.000000	0.000000
21412.129396	0.194129	0.543607	0.152813	78.707848	11.614575	97.479507	2.622307	0.000000	4.257171	0.000000	0.000000	0.000000	0.179406	-0.014467	-0.127923	0.000000	0.000000	3.000000	55.000000	0.000000
21412.132729	0.194582	0.543599	0.152333	78.707848	11.614575	97.479507	2.622307	0.000000	4.257171	0.000000	0.000000	0.000000	0.135825	-0.002289	-0.144099	0.000000	0.000000	3.000000	55.000000	0.000000
21412.136062	0.194582	0.543599	0.152333	78.707848	11.614575	97.479507	2.622307	0.000000	4.257171	0.000000	0.000000	0.000000	0.135825	-0.002289	-0.144099	0.000000	0.000000	3.000000	55.000000	0.000000
21412.139396	0.194939	0.543642	0.151856	78.578812	12.264780	98.190430	2.622307	0.000000	4.257171	0.000000	0.000000	0.000000	0.107325	0.012707	-0.142943	0.000000	0.000000	3.000000	55.000000	0.000000
21412.142729	0.194939	0.543642	0.151856	78.578812	12.264780	98.190430	2.622307	0.000000	4.257171	0.000000	0.000000	0.000000	0.107325	0.012707	-0.142943	0.000000	0.000000	3.000000	55.000000	0.000000
21412.146062	0.194939	0.543642	0.151856	78.578812	12.264780	98.190430	2.622307	0.000000	4.257171	0.000000	0.000000	0.000000	0.107325	0.012707	-0.142943	0.000000	0.000000	3.000000	55.000000	0.000000
21412.149396	0.194939	0.543642	0.151856	78.443298	13.155193	99.191795	2.650581	0.000000	4.239625	0.000000	0.000000	0.000000	0.107325	0.012707	-0.142943	0.000000	0.000000	3.000000	55.000000	0.000000
21412.152729	0.195310	0.543784	0.151323	78.443298	13.155193	99.191795	2.650581	0.000000	4.239625	0.000000	0.000000	0.000000	0.111274	0.042675	-0.159900	0.000000	0.000000	3.000000	55.000000	0.000000
21412.156062	0.195310	0.543784	0.151323	78.443298	13.155193	99.191795	2.650581	0.000000	4.239625	0.000000	0.000000	0.000000	0.111274	0.042675	-0.159900	0.000000	0.000000	3.000000	55.000000	0.000000
21412.159396	0.195638	0.543991	0.150757	78.294960	14.084667	100.245598	2.650581	0.000000	4.239625	0.000000	0.000000	0.000000	0.098275	0.062083	-0.169982	0.000000	0.000000	3.000000	55.000000	0.000000
21412.162729	0.195638	0.543991	0.150757	78.294960	14.084667	100.245598	2.650581	0.000000	4.239625	0.000000	0.000000	0.000000	0.098275	0.062083	-0.169982	0.000000	0.000000	3.000000	55.000000	0.000000
21412.166062	0.195638	0.543991	0.150757	78.294960	14.084667	100.245598	2.650581	0.000000	4.239625	0.000000	0.000000	0.000000	0.098275	0.062083	-0.169982	0.000000	0.000000	3.000000	55.000000	0.000000
21412.169396	0.195899	0.544248	0.150185	78.144661	14.963193	101.254089	2.678431	0.000000	4.222085	0.000000	0.000000	0.000000	0.078446	0.076958	-0.171585	0.000000	0.000000	3.000000	55.000000	0.000000
21412.172729	0.195899	0.544248	0.150185	78.144661	14.963193	101.254089	2.678431	0.000000	4.222085	0.000000	0.000000	0.000000	0.078446	0.076958	-0.171585	0.000000	0.000000	3.000000	55.000000	0.000000
21412.176062	0.195899	0.544248	0.150185	78.144661	14.963193	101.254089	2.678431	0.000000	4.222085	0.000000	0.000000	0.000000	0.078446	0.076958	-0.171585	0.000000	0.000000	3.000000	55.000000	0.000000
21412.179396	0.196100	0.544573	0.149622	78.002243	15.662495	102.057518	2.690911	0.000000	4.214143	0.000000	0.000000	0.000000	0.060050	0.097720	-0.168855	0.000000	0.000000	3.000000	55.000000	0.000000
21412.182729	0.196100	0.544573	0.149622	78.002243	15.662495	102.057518	2.690911	0.000000	4.214143	0.000000	0.000000	0.000000	0.060050	0.097720	-0.168855	0.000000	0.000000	3.000000	55.000000	0.000000
21412.186062	0.196100	0.544573	0.149622	78.002243	15.662495	102.057518	2.690911	0.000000	4.214143	0.000000	0.000000	0.000000	0.060050	0.097720	-0.168855	0.000000	0.000000	3.000000	55.000000	0.000000
21412.189396	0.196100	0.544573	0.149622	77.875252	16.171419	102.646645	2.702078	0.000000	4.206991	0.000000	0.000000	0.000000	0.060050	0.097720	-0.168855	0.000000	0.000000	3.000000	55.000000	0.000000
21412.192729	0.196137	0.544943	0.149048	77.875252	16.171419	102.646645	2.702078	0.000000	4.206991	0.000000	0.000000	0.000000	0.011128	0.111034	-0.172125	0.000000	0.000000	3.000000	55.000000	0.000000
21412.196062	0.196137	0.544943	0.149048	77.875252	16.171419	102.646645	2.702078	0.000000	4.206991	0.000000	0.000000	0.000000	0.011128	0.111034	-0.172125	0.000000	0.000000	3.000000	55.000000	0.000000
21412.199396	0.196046	0.545343	0.148473	77.769920	16.573492	103.125206	2.702078	0.000000	4.206991	0.000000	0.000000	0.000000	-0.027227	0.119777	-0.172520	0.000000	0.000000	3.000000	55.000000	0.000000
21412.202729	0.196046	0.545343	0.148473	77.769920	16.573492	103.125206	2.702078	0.000000	4.206991	0.000000	0.000000	0.000000	-0.027227	0.119777	-0.172520	0.000000	0.000000	3.000000	55.000000	0.000000
21412.206062	0.196046	0.545343	0.148473	77.769920	16.573492	103.125206	2.702078	0.000000	4.206991	0.000000	0.000000	0.000000	-0.027227	0.119777	-0.172520	0.000000	0.000000	3.000000	55.000000	0.000000
21412.209396	0.196046	0.545343	0.148473	77.706947	17.091179	103.755630	2.715760	0.000000	4.198172	0.000000	0.000000	0.000000	-0.027227	0.119777	-0.172520	0.000000	0.000000	3.000000	55.000000	0.000000
21412.212729	0.195874	0.545766	0.147844	77.706947	17.091179	103.755630	2.715760	0.000000	4.198172	0.000000	0.000000	0.000000	-0.051528	0.127028	-0.188599	0.000000	0.000000	3.000000	55.000000	0.000000
21412.216062	0.195874	0.545766	0.147844	77.706947	17.091179	103.755630	2.715760	0.000000	4.198172	0.000000	0.000000	0.000000	-0.051528	0.127028	-0.188599	0.000000	0.000000	3.000000	55.000000	0.000000
21412.219396	0.195645	0.546193	0.147138	77.697952	17.899456	104.748711	2.715760	0.000000	4.198172	0.000000	0.000000	0.000000	-0.068590	0.128191	-0.211885	0.000000	0.000000	3.000000	55.000000	0.000000
21412.222729	0.195645	0.546193	0.147138	77.697952	17.899456	104.748711	2.715760	0.000000	4.198172	0.000000	0.000000	0.000000	-0.068590	0.128191	-0.211885	0.000000	0.000000	3.000000	55.000000	0.000000
21412.226062	0.195645	0.546193	0.147138	77.697952	17.899456	104.748711	2.715760	0.000000	4.198172	0.000000	0.000000	0.000000	-0.068590	0.128191	-0.211885	0.000000	0.000000	3.000000	55.000000	0.000000
21412.229396	0.195385	0.546570	0.146335	77.717575	18.942680	106.027184	2.725056	0.000000	4.192143	0.000000	0.000000	0.000000	-0.078018	0.112938	-0.240980	0.000000	0.000000	3.000000	55.000000	0.000000
21412.232729	0.195385	0.546570	0.146335	77.717575	18.942680	106.027184	2.725056	0.000000	4.192143	0.000000	0.000000	0.000000	-0.078018	0.112938	-0.240980	0.000000	0.000000	3.000000	55.000000	0.000000
21412.236062	0.195385	0.546570	0.146335	77.717575	18.942680	106.027184	2.725056	0.000000	4.192143	0.000000	0.000000	0.000000	-0.078018	0.112938	-0.240980	0.000000	0.000000	3.000000	55.000000	0.000000
21412.239396	0.195064	0.546930	0.145439	77.741501	19.996132	107.327354	2.730328	0.000000	4.188712	0.000000	0.000000	0.000000	-0.096498	0.108032	-0.268782	0.000000	0.000000	3.000000	55.000000	0.000000
21412.242729	0.195064	0.546930	0.145439	77.741501	19.996132	107.327354	2.730328	0.000000	4.188712	0.000000	0.000000	0.000000	-0.096498	0.108032	-0.268782	0.000000	0.000000	3.000000	55.000000	0.000000
21412.246062	0.195064	0.546930	0.145439	77.741501	19.996132	107.327354	2.730328	0.000000	4.188712	0.000000	0.000000	0.000000	-0.096498	0.108032	-0.268782	0.000000	0.000000	3.000000	55.000000	0.000000
21412.249396	0.194623	0.547273	0.144468	77.768051	20.896309	108.441841	2.735624	0.000000	4.185256	0.000000	0.000000	0.000000	-0.132107	0.103008	-0.291167	0.000000	0.000000	3.000000	55.000000	0.000000
21412.252729	0.194623	0.547273	0.144468	77.768051	20.896309	108.441841	2.735624	0.000000	4.185256	0.000000	0.000000	0.000000	-0.132107	0.103008	-0.291167	0.000000	0.000000	3.000000	55.000000	0.000000
21412.256062	0.194623	0.547273	0.144468	77.768051	20.896309	108.441841	2.735624	0.000000	4.185256	0.000000	0.000000	0.000000	-0.132107	0.103008	-0.291167	0.000000	0.000000	3.000000	55.000000	0.000000
21412.259396	0.194104	0.547605	0.143447	77.759476	21.453217	109.147774	2.739558	0.000000	4.182681	0.000000	0.000000	0.000000	-0.155790	0.099437	-0.306377	0.000000	0.000000	3.000000	55.000000	0.000000
21412.262729	0.194104	0.547605	0.143447	77.759476	21.453217	109.147774	2.739558	0.000000	4.182681	0.000000	0.000000	0.000000	-0.155790	0.099437	-0.306377	0.000000	0.000000	3.000000	55.000000	0.000000
21412.266062	0.194104	0.547605	0.143447	77.759476	21.453217	109.147774	2.739558	0.000000	4.182681	0.000000	0.000000	0.000000	-0.155790	0.099437	-0.306377	0.000000	0.000000	3.000000	55.000000	0.000000
21412.269396	0.193478	0.547924	0.142384	77.649269	21.623037	109.398605	2.742609	0.000000	4.180681	0.000000	0.000000	0.000000	-0.187938	0.095800	-0.318976	0.000000	0.000000	3.000000	55.000000	0.000000
21412.272729	0.193478	0.547924	0.142384	77.649269	21.623037	109.398605	2.742609	0.000000	4.180681	0.000000	0.000000	0.000000	-0.187938	0.095800	-0.318976	0.000000	0.000000	3.000000	55.000000	0.000000
21412.276062	0.193478	0.547924	0.142384	77.649269	21.623037	109.398605	2.742609	0.000000	4.180681	0.000000	0.000000	0.000000	-0.187938	0.095800	-0.318976	0.000000	0.000000	3.000000	55.000000	0.000000
21412.279396	0.192760	0.548256	0.141326	77.421616	21.545301	109.363411	2.744067	0.000000	4.179724	0.000000	0.000000	0.000000	-0.215277	0.099546	-0.317233	0.000000	0.000000	3.000000	55.000000	0.000000
21412.282729	0.192760	0.548256	0.141326	77.421616	21.545301	109.363411	2.744067	0.000000	4.179724	0.000000	0.000000	0.000000	-0.215277	0.099546	-0.317233	0.000000	0.000000	3.000000	55.000000	0.000000
21412.286062	0.192760	0.548256	0.141326	77.421616	21.545301	109.363411	2.744067	0.000000	4.179724	0.000000	0.000000	0.000000	-0.215277	0.099546	-0.317233	0.000000	0.000000	3.000000	55.000000	0.000000
21412.289396	0.192034	0.548546	0.140237	77.130798	21.489870	109.365227	2.743584	0.000000	4.180041	0.000000	0.000000	0.000000	-0.217903	0.087067	-0.326769	0.000000	0.000000	3.000000	55.000000	0.000000
21412.292729	0.192034	0.548546	0.140237	77.130798	21.489870	109.365227	2.743584	0.000000	4.180041	0.000000	0.000000	0.000000	-0.217903	0.087067	-0.326769	0.000000	0.000000	3.000000	55.000000	0.000000
21412.296062	0.192034	0.548546	0.140237	77.130798	21.489870	109.365227	2.743584	0.000000	4.180041	0.000000	0.000000	0.000000	-0.217903	0.087067	-0.326769	0.000000	0.000000	3.000000	55.000000	0.000000
21412.299396	0.191316	0.548790	0.139073	76.829384	21.635027	109.620285	2.743346	0.000000	4.180197	0.000000	0.000000	0.000000	-0.215305	0.073043	-0.349260	0.000000	0.000000	3.000000	55.000000	0.000000
21412.302729	0.191316	0.548790	0.139073	76.829384	21.635027	109.620285	2.743346	0.000000	4.180197	0.000000	0.000000	0.000000	-0.215305	0.073043	-0.349260	0.000000	0.000000	3.000000	55.000000	0.000000
21412.306062	0.191316	0.548790	0.139073	76.829384	21.635027	109.620285	2.743346	0.000000	4.180197	0.000000	0.000000	0.000000	-0.215305	0.073043	-0.349260	0.000000	0.000000	3.000000	55.000000	0.000000
21412.309396	0.190657	0.548997	0.137893	76.530167	21.963343	110.100151	2.744319	0.000000	4.179558	0.000000	0.000000	0.000000	-0.197731	0.062162	-0.354122	0.000000	0.000000	3.000000	55.000000	0.000000
21412.312729	0.190657	0.548997	0.137893	76.530167	21.963343	110.100151	2.744319	0.000000	4.179558	0.000000	0.000000	0.000000	-0.197731	0.062162	-0.354122	0.000000	0.000000	3.000000	55.000000	0.000000
21412.316062	0.190657	0.548997	0.137893	76.530167	21.963343	110.100151	2.744319	0.000000	4.179558	0.000000	0.000000	0.000000	-0.197731	0.062162	-0.354122	0.000000	0.000000	3.000000	55.000000	0.000000
21412.319396	0.190017	0.549163	0.136671	76.242676	22.312866	110.609421	2.746774	0.000000	4.177946	0.000000	0.000000	0.000000	-0.191989	0.049774	-0.366425	0.000000	0.000000	3.000000	55.000000	0.000000
21412.322729	0.190017	0.549163	0.136671	76.242676	22.312866	110.609421	2.746774	0.000000	4.177946	0.000000	0.000000	0.000000	-0.191989	0.049774	-0.366425	0.000000	0.000000	3.000000	55.000000	0.000000
21412.326062	0.190017	0.549163	0.136671	76.242676	22.312866	110.609421	2.746774	0.000000	4.177946	0.000000	0.000000	0.000000	-0.191989	0.049774	-0.366425	0.000000	0.000000	3.000000	55.000000	0.000000
21412.329396	0.189366	0.549318	0.135510	75.974625	22.463257	110.871834	2.750251	0.000000	4.175658	0.000000	0.000000	0.000000	-0.195228	0.046464	-0.348463	0.000000	0.000000	3.000000	55.000000	0.000000
21412.332729	0.189366	0.549318	0.135510	75.974625	22.463257	110.871834	2.750251	0.000000	4.175658	0.000000	0.000000	0.000000	-0.195228	0.046464	-0.348463	0.000000	0.000000	3.000000	55.000000	0.000000
21412.336062	0.189366	0.549318	0.135510	75.974625	22.463257	110.871834	2.750251	0.000000	4.175658	0.000000	0.000000	0.000000	-0.195228	0.046464	-0.348463	0.000000	0.000000	3.000000	55.000000	0.000000
21412.339396	0.188646	0.549530	0.134416	75.738014	22.311989	110.751938	2.752706	0.000000	4.174040	0.000000	0.000000	0.000000	-0.216173	0.063638	-0.327941	0.000000	0.000000	3.000000	55.000000	0.000000
21412.342729	0.188646	0.549530	0.134416	75.738014	22.311989	110.751938	2.752706	0.000000	4.174040	0.000000	0.000000	0.000000	-0.216173	0.063638	-0.327941	0.000000	0.000000	3.000000	55.000000	0.000000
21412.346062	0.188646	0.549530	0.134416	75.738014	22.311989	110.751938	2.752706	0.000000	4.174040	0.000000	0.000000	0.000000	-0.216173	0.063638	-0.327941	0.000000	0.000000	3.000000	55.000000	0.000000
21412.349396	0.187898	0.549736	0.133427	75.521774	22.171539	110.652184	2.752713	0.000000	4.174036	0.000000	0.000000	0.000000	-0.224383	0.062034	-0.296939	0.000000	0.000000	3.000000	55.000000	0.000000
21412.352729	0.187898	0.549736	0.133427	75.521774	22.171539	110.652184	2.752713	0.000000	4.174036	0.000000	0.000000	0.000000	-0.224383	0.062034	-0.296939	0.000000	0.000000	3.000000	55.000000	0.000000
21412.356062	0.187898	0.549736	0.133427	75.521774	22.171539	110.652184	2.752713	0.000000	4.174036	0.000000	0.000000	0.000000	-0.224383	0.062034	-0.296939	0.000000	0.000000	3.000000	55.000000	0.000000
21412.359396	0.187098	0.549992	0.132559	75.336517	22.050663	110.582764	2.750637	0.000000	4.175404	0.000000	0.000000	0.000000	-0.239971	0.076542	-0.260216	0.000000	0.000000	3.000000	55.000000	0.000000
21412.362729	0.187098	0.549992	0.132559	75.336517	22.050663	110.582764	2.750637	0.000000	4.175404	0.000000	0.000000	0.000000	-0.239971	0.076542	-0.260216	0.000000	0.000000	3.000000	55.000000	0.000000
21412.366062	0.187098	0.549992	0.132559	75.336517	22.050663	110.582764	2.750637	0.000000	4.175404	0.000000	0.000000	0.000000	-0.239971	0.076542	-0.260216	0.000000	0.000000	3.000000	55.000000	0.000000
21412.369396	0.186187	0.550242	0.131822	75.196510	21.938696	110.532478	2.745612	0.000000	4.178710	0.000000	0.000000	0.000000	-0.273197	0.075065	-0.221143	0.000000	0.000000	3.000000	55.000000	0.000000
21412.372729	0.186187	0.550242	0.131822	75.196510	21.938696	110.532478	2.745612	0.000000	4.178710	0.000000	0.000000	0.000000	-0.273197	0.075065	-0.221143	0.000000	0.000000	3.000000	55.000000	0.000000
21412.376062	0.186187	0.550242	0.131822	75.196510	21.938696	110.532478	2.745612	0.000000	4.178710	0.000000	0.000000	0.000000	-0.273197	0.075065	-0.221143	0.000000	0.000000	3.000000	55.000000	0.000000
21412.379396	0.185299	0.550502	0.131151	75.102310	21.846371	110.508141	2.736151	0.000000	4.184911	0.000000	0.000000	0.000000	-0.266281	0.077946	-0.201209	0.000000	0.000000	3.000000	55.000000	0.000000
21412.382729	0.185299	0.550502	0.131151	75.102310	21.846371	110.508141	2.736151	0.000000	4.184911	0.000000	0.000000	0.000000	-0.266281	0.077946	-0.201209	0.000000	0.000000	3.000000	55.000000	0.000000
21412.386062	0.185299	0.550502	0.131151	75.102310	21.846371	110.508141	2.736151	0.000000	4.184911	0.000000	0.000000	0.000000	-0.266281	0.077946	-0.201209	0.000000	0.000000	3.000000	55.000000	0.000000
21412.389396	0.184385	0.550757	0.130585	75.065453	21.812195	110.555504	2.726089	0.000000	4.191473	0.000000	0.000000	0.000000	-0.274297	0.076631	-0.170035	0.000000	0.000000	3.000000	55.000000	0.000000
21412.392729	0.184385	0.550757	0.130585	75.065453	21.812195	110.555504	2.726089	0.000000	4.191473	0.000000	0.000000	0.000000	-0.274297	0.076631	-0.170035	0.000000	0.000000	3.000000	55.000000	0.000000
21412.396062	0.184385	0.550757	0.130585	75.065453	21.812195	110.555504	2.726089	0.000000	4.191473	0.000000	0.000000	0.000000	-0.274297	0.076631	-0.170035	0.000000	0.000000	3.000000	55.000000	0.000000
21412.399396	0.183509	0.551048	0.130134	75.071373	21.917152	110.775383	2.713745	0.000000	4.199475	0.000000	0.000000	0.000000	-0.262812	0.087131	-0.135165	0.000000	0.000000	3.000000	55.000000	0.000000
21412.402729	0.183509	0.551048	0.130134	75.071373	21.917152	110.775383	2.713745	0.000000	4.199475	0.000000	0.000000	0.000000	-0.262812	0.087131	-0.135165	0.000000	0.000000	3.000000	55.000000	0.000000
21412.406062	0.183509	0.551048	0.130134	75.071373	21.917152	110.775383	2.713745	0.000000	4.199475	0.000000	0.000000	0.000000	-0.262812	0.087131	-0.135165	0.000000	0.000000	3.000000	55.000000	0.000000
21412.409396	0.183509	0.551048	0.130134	75.074692	22.082001	111.066177	2.700390	0.000000	4.208075	0.000000	0.000000	0.000000	-0.262812	0.087131	-0.135165	0.000000	0.000000	3.000000	55.000000	0.000000
21412.412729	0.182779	0.551320	0.129756	75.074692	22.082001	111.066177	2.700390	0.000000	4.208075	0.000000	0.000000	0.000000	-0.218921	0.081788	-0.113552	0.000000	0.000000	3.000000	55.000000	0.000000
21412.416062	0.182779	0.551320	0.129756	75.074692	22.082001	111.066177	2.700390	0.000000	4.208075	0.000000	0.000000	0.000000	-0.218921	0.081788	-0.113552	0.000000	0.000000	3.000000	55.000000	0.000000
21412.419396	0.182081	0.551642	0.129475	75.072586	22.210207	111.305840	2.700390	0.000000	4.208075	0.000000	0.000000	0.000000	-0.209495	0.096660	-0.084298	0.000000	0.000000	3.000000	55.000000	0.000000
21412.422729	0.182081	0.551642	0.129475	75.072586	22.210207	111.305840	2.700390	0.000000	4.208075	0.000000	0.000000	0.000000	-0.209495	0.096660	-0.084298	0.000000	0.000000	3.000000	55.000000	0.000000
21412.426062	0.182081	0.551642	0.129475	75.072586	22.210207	111.305840	2.700390	0.000000	4.208075	0.000000	0.000000	0.000000	-0.209495	0.096660	-0.084298	0.000000	0.000000	3.000000	55.000000	0.000000
21412.429396	0.181355	0.551961	0.129299	75.065086	22.191042	111.359863	2.677134	0.000000	4.222908	0.000000	0.000000	0.000000	-0.217764	0.095630	-0.052781	0.000000	0.000000	3.000000	55.000000	0.000000
21412.432729	0.181355	0.551961	0.129299	75.065086	22.191042	111.359863	2.677134	0.000000	4.222908	0.000000	0.000000	0.000000	-0.217764	0.095630	-0.052781	0.000000	0.000000	3.000000	55.000000	0.000000
21412.436062	0.181355	0.551961	0.129299	75.065086	22.191042	111.359863	2.677134	0.000000	4.222908	0.000000	0.000000	0.000000	-0.217764	0.095630	-0.052781	0.000000	0.000000	3.000000	55.000000	0.000000
21412.439396	0.180625	0.552257	0.129204	75.055878	22.122810	111.349663	2.662776	0.000000	4.231977	0.000000	0.000000	0.000000	-0.219113	0.088824	-0.028294	0.000000	0.000000	3.000000	55.000000	0.000000
21412.442729	0.180625	0.552257	0.129204	75.055878	22.122810	111.349663	2.662776	0.000000	4.231977	0.000000	0.000000	0.000000	-0.219113	0.088824	-0.028294	0.000000	0.000000	3.000000	55.000000	0.000000
21412.446062	0.180625	0.552257	0.129204	75.055878	22.122810	111.349663	2.662776	0.000000	4.231977	0.000000	0.000000	0.000000	-0.219113	0.088824	-0.028294	0.000000	0.000000	3.000000	55.000000	0.000000
21412.449396	0.180625	0.552257	0.129204	75.046516	22.051744	111.346481	2.646975	0.000000	4.241878	0.000000	0.000000	0.000000	-0.219113	0.088824	-0.028294	0.000000	0.000000	3.000000	55.000000	0.000000
21412.452729	0.179839	0.552553	0.129126	75.046516	22.051744	111.346481	2.646975	0.000000	4.241878	0.000000	0.000000	0.000000	-0.235706	0.088740	-0.023502	0.000000	0.000000	3.000000	55.000000	0.000000
21412.456062	0.179839	0.552553	0.129126	75.046516	22.051744	111.346481	2.646975	0.000000	4.241878	0.000000	0.000000	0.000000	-0.235706	0.088740	-0.023502	0.000000	0.000000	3.000000	55.000000	0.000000
21412.459396	0.179034	0.552801	0.129080	75.040115	21.984325	111.351379	2.646975	0.000000	4.241878	0.000000	0.000000	0.000000	-0.241665	0.074409	-0.013886	0.000000	0.000000	3.000000	55.000000	0.000000
21412.462729	0.179034	0.552801	0.129080	75.040115	21.984325	111.351379	2.646975	0.000000	4.241878	0.000000	0.000000	0.000000	-0.241665	0.074409	-0.013886	0.000000	0.000000	3.000000	55.000000	0.000000
21412.466062	0.179034	0.552801	0.129080	75.040115	21.984325	111.351379	2.646975	0.000000	4.241878	0.000000	0.000000	0.000000	-0.241665	0.074409	-0.013886	0.000000	0.000000	3.000000	55.000000	0.000000
21412.469396	0.179034	0.552801	0.129080	75.039665	21.926861	111.372406	2.610893	0.000000	4.264180	0.000000	0.000000	0.000000	-0.241665	0.074409	-0.013886	0.000000	0.000000	3.000000	55.000000	0.000000
21412.472729	0.178225	0.552996	0.129022	75.039665	21.926861	111.372406	2.610893	0.000000	4.264180	0.000000	0.000000	0.000000	-0.242462	0.058415	-0.017213	0.000000	0.000000	3.000000	55.000000	0.000000
21412.476062	0.178225	0.552996	0.129022	75.039665	21.926861	111.372406	2.610893	0.000000	4.264180	0.000000	0.000000	0.000000	-0.242462	0.058415	-0.017213	0.000000	0.000000	3.000000	55.000000	0.000000
21412.479396	0.177430	0.553163	0.129003	75.036774	21.952009	111.498436	2.610893	0.000000	4.264180	0.000000	0.000000	0.000000	-0.238741	0.050021	-0.005660	0.000000	0.000000	3.000000	55.000000	0.000000
21412.482729	0.177430	0.553163	0.129003	75.036774	21.952009	111.498436	2.610893	0.000000	4.264180	0.000000	0.000000	0.000000	-0.238741	0.050021	-0.005660	0.000000	0.000000	3.000000	55.000000	0.000000
21412.486062	0.177430	0.553163	0.129003	75.036774	21.952009	111.498436	2.610893	0.000000	4.264180	0.000000	0.000000	0.000000	-0.238741	0.050021	-0.005660	0.000000	0.000000	3.000000	55.000000	0.000000
21412.489396	0.177430	0.553163	0.129003	75.033943	22.079453	111.751534	2.573150	0.000000	4.287062	0.000000	0.000000	0.000000	-0.238741	0.050021	-0.005660	0.000000	0.000000	3.000000	55.000000	0.000000
21412.492729	0.176669	0.553282	0.129000	75.033943	22.079453	111.751534	2.573150	0.000000	4.287062	0.000000	0.000000	0.000000	-0.228060	0.035786	-0.001058	0.000000	0.000000	3.000000	55.000000	0.000000
21412.496062	0.176669	0.553282	0.129000	75.033943	22.079453	111.751534	2.573150	0.000000	4.287062	0.000000	0.000000	0.000000	-0.228060	0.035786	-0.001058	0.000000	0.000000	3.000000	55.000000	0.000000
21412.499396	0.176033	0.553373	0.129002	75.032150	22.174982	111.955551	2.573150	0.000000	4.287062	0.000000	0.000000	0.000000	-0.191012	0.027416	0.000542	0.000000	0.000000	3.000000	55.000000	0.000000
21412.502729	0.176033	0.553373	0.129002	75.032150	22.174982	111.955551	2.573150	0.000000	4.287062	0.000000	0.000000	0.000000	-0.191012	0.027416	0.000542	0.000000	0.000000	3.000000	55.000000	0.000000
21412.506062	0.176033	0.553373	0.129002	75.032150	22.174982	111.955551	2.573150	0.000000	4.287062	0.000000	0.000000	0.000000	-0.191012	0.027416	0.000542	0.000000	0.000000	3.000000	55.000000	0.000000
21412.509396	0.176033	0.553373	0.129002	75.034393	22.151012	111.983704	2.538802	0.000000	4.307491	0.000000	0.000000	0.000000	-0.191012	0.027416	0.000542	0.000000	0.000000	3.000000	55.000000	0.000000
21412.512729	0.175459	0.553417	0.129011	75.034393	22.151012	111.983704	2.538802	0.000000	4.307491	0.000000	0.000000	0.000000	-0.172026	0.013224	0.002812	0.000000	0.000000	3.000000	55.000000	0.000000
21412.516062	0.175459	0.553417	0.129011	75.034393	22.151012	111.983704	2.538802	0.000000	4.307491	0.000000	0.000000	0.000000	-0.172026	0.013224	0.002812	0.000000	0.000000	3.000000	55.000000	0.000000
21412.519396	0.174920	0.553447	0.129032	75.043762	22.105433	111.971245	2.538802	0.000000	4.307491	0.000000	0.000000	0.000000	-0.161863	0.009037	0.006116	0.000000	0.000000	3.000000	55.000000	0.000000
21412.522729	0.174920	0.553447	0.129032	75.043762	22.105433	111.971245	2.538802	0.000000	4.307491	0.000000	0.000000	0.000000	-0.161863	0.009037	0.006116	0.000000	0.000000	3.000000	55.000000	0.000000
21412.526062	0.174920	0.553447	0.129032	75.043762	22.105433	111.971245	2.538802	0.000000	4.307491	0.000000	0.000000	0.000000	-0.161863	0.009037	0.006116	0.000000	0.000000	3.000000	55.000000	0.000000
21412.529396	0.174920	0.553447	0.129032	75.053085	22.059830	111.966736	2.510632	0.000000	4.323972	0.000000	0.000000	0.000000	-0.161863	0.009037	0.006116	0.000000	0.000000	3.000000	55.000000	0.000000
21412.532729	0.174376	0.553458	0.129037	75.053085	22.059830	111.966736	2.510632	0.000000	4.323972	0.000000	0.000000	0.000000	-0.163161	0.003175	0.001502	0.000000	0.000000	3.000000	55.000000	0.000000
21412.536062	0.174376	0.553458	0.129037	75.053085	22.059830	111.966736	2.510632	0.000000	4.323972	0.000000	0.000000	0.000000	-0.163161	0.003175	0.001502	0.000000	0.000000	3.000000	55.000000	0.000000
21412.539396	0.173778	0.553435	0.129063	75.065559	22.009928	111.963409	2.510632	0.000000	4.323972	0.000000	0.000000	0.000000	-0.179377	-0.006856	0.007800	0.000000	0.000000	3.000000	55.000000	0.000000
21412.542729	0.173778	0.553435	0.129063	75.065559	22.009928	111.963409	2.510632	0.000000	4.323972	0.000000	0.000000	0.000000	-0.179377	-0.006856	0.007800	0.000000	0.000000	3.000000	55.000000	0.000000
21412.546062	0.173778	0.553435	0.129063	75.065559	22.009928	111.963409	2.510632	0.000000	4.323972	0.000000	0.000000	0.000000	-0.179377	-0.006856	0.007800	0.000000	0.000000	3.000000	55.000000	0.000000
21412.549396	0.173778	0.553435	0.129063	75.081146	21.963873	111.953285	2.481402	0.000000	4.340812	0.000000	0.000000	0.000000	-0.179377	-0.006856	0.007800	0.000000	0.000000	3.000000	55.000000	0.000000
21412.552729	0.173193	0.553387	0.129030	75.081146	21.963873	111.953285	2.481402	0.000000	4.340812	0.000000	0.000000	0.000000	-0.175410	-0.014455	-0.009779	0.000000	0.000000	3.000000	55.000000	0.000000
21412.556062	0.173193	0.553387	0.129030	75.081146	21.963873	111.953285	2.481402	0.000000	4.340812	0.000000	0.000000	0.000000	-0.175410	-0.014455	-0.009779	0.000000	0.000000	3.000000	55.000000	0.000000
21412.559396	0.172708	0.553331	0.129027	75.099823	21.924416	111.928375	2.481402	0.000000	4.340812	0.000000	0.000000	0.000000	-0.145462	-0.016889	-0.000904	0.000000	0.000000	3.000000	55.000000	0.000000
21412.562729	0.172708	0.553331	0.129027	75.099823	21.924416	111.928375	2.481402	0.000000	4.340812	0.000000	0.000000	0.000000	-0.145462	-0.016889	-0.000904	0.000000	0.000000	3.000000	55.000000	0.000000
21412.566062	0.172708	0.553331	0.129027	75.099823	21.924416	111.928375	2.481402	0.000000	4.340812	0.000000	0.000000	0.000000	-0.145462	-0.016889	-0.000904	0.000000	0.000000	3.000000	55.000000	0.000000
21412.569396	0.172708	0.553331	0.129027	75.115410	21.894680	111.846451	2.454657	0.000000	4.355991	0.000000	0.000000	0.000000	-0.145462	-0.016889	-0.000904	0.000000	0.000000	3.000000	55.000000	0.000000
21412.572729	0.172313	0.553261	0.129019	75.115410	21.894680	111.846451	2.454657	0.000000	4.355991	0.000000	0.000000	0.000000	-0.118635	-0.021029	-0.002404	0.000000	0.000000	3.000000	55.000000	0.000000
21412.576062	0.172313	0.553261	0.129019	75.115410	21.894680	111.846451	2.454657	0.000000	4.355991	0.000000	0.000000	0.000000	-0.118635	-0.021029	-0.002404	0.000000	0.000000	3.000000	55.000000	0.000000
21412.579396	0.172313	0.553261	0.129019	75.127693	21.882799	111.706573	2.454657	0.000000	4.355991	0.000000	0.000000	0.000000	-0.118635	-0.021029	-0.002404	0.000000	0.000000	3.000000	55.000000	0.000000
21412.582729	0.172313	0.553261	0.129019	75.127693	21.882799	111.706573	2.454657	0.000000	4.355991	0.000000	0.000000	0.000000	-0.118635	-0.021029	-0.002404	0.000000	0.000000	3.000000	55.000000	0.000000
21412.586062	0.172073	0.553182	0.129025	75.127693	21.882799	111.706573	2.454657	0.000000	4.355991	0.000000	0.000000	0.000000	-0.072049	-0.023457	0.001713	0.000000	0.000000	3.000000	55.000000	0.000000
21412.589396	0.172073	0.553182	0.129025	75.133934	21.871504	111.621208	2.444620	0.000000	4.361632	0.000000	0.000000	0.000000	-0.072049	-0.023457	0.001713	0.000000	0.000000	3.000000	55.000000	0.000000
21412.592729	0.172073	0.553182	0.129025	75.133934	21.871504	111.621208	2.444620	0.000000	4.361632	0.000000	0.000000	0.000000	-0.072049	-0.023457	0.001713	0.000000	0.000000	3.000000	55.000000	0.000000
21412.596062	0.172073	0.553182	0.129025	75.133934	21.871504	111.621208	2.444620	0.000000	4.361632	0.000000	0.000000	0.000000	-0.072049	-0.023457	0.001713	0.000000	0.000000	3.000000	55.000000	0.000000
21412.599396	0.171973	0.553035	0.129097	75.140160	21.873762	111.615555	2.438352	0.000000	4.365139	0.000000	0.000000	0.000000	-0.029869	-0.044198	0.021818	0.000000	0.000000	3.000000	55.000000	0.000000
21412.602729	0.171973	0.553035	0.129097	75.140160	21.873762	111.615555	2.438352	0.000000	4.365139	0.000000	0.000000	0.000000	-0.029869	-0.044198	0.021818	0.000000	0.000000	3.000000	55.000000	0.000000
21412.606062	0.171973	0.553035	0.129097	75.140160	21.873762	111.615555	2.438352	0.000000	4.365139	0.000000	0.000000	0.000000	-0.029869	-0.044198	0.021818	0.000000	0.000000	3.000000	55.000000	0.000000
21412.609396	0.171973	0.553035	0.129097	75.140160	21.879185	111.615555	2.434736	0.000000	4.367157	0.000000	0.000000	0.000000	-0.029869	-0.044198	0.021818	0.000000	0.000000	3.000000	55.000000	0.000000
21412.612729	0.172086	0.552966	0.129173	75.140160	21.879185	111.615555	2.434736	0.000000	4.367157	0.000000	0.000000	0.000000	0.033830	-0.020759	0.022575	0.000000	0.000000	3.000000	55.000000	0.000000
21412.616062	0.172086	0.552966	0.129173	75.140160	21.879185	111.615555	2.434736	0.000000	4.367157	0.000000	0.000000	0.000000	0.033830	-0.020759	0.022575	0.000000	0.000000	3.000000	55.000000	0.000000
21412.619396	0.172086	0.552966	0.129173	75.137047	21.891661	111.614388	2.434736	0.000000	4.367157	0.000000	0.000000	0.000000	0.033830	-0.020759	0.022575	0.000000	0.000000	3.000000	55.000000	0.000000
21412.622729	0.172086	0.552966	0.129173	75.137047	21.891661	111.614388	2.434736	0.000000	4.367157	0.000000	0.000000	0.000000	0.033830	-0.020759	0.022575	0.000000	0.000000	3.000000	55.000000	0.000000
21412.626062	0.172241	0.552922	0.129289	75.137047	21.891661	111.614388	2.434736	0.000000	4.367157	0.000000	0.000000	0.000000	0.046576	-0.013201	0.035051	0.000000	0.000000	3.000000	55.000000	0.000000
21412.629396	0.172241	0.552922	0.129289	75.127693	21.904572	111.610863	2.436562	0.000000	4.366138	0.000000	0.000000	0.000000	0.046576	-0.013201	0.035051	0.000000	0.000000	3.000000	55.000000	0.000000
21412.632729	0.172241	0.552922	0.129289	75.127693	21.904572	111.610863	2.436562	0.000000	4.366138	0.000000	0.000000	0.000000	0.046576	-0.013201	0.035051	0.000000	0.000000	3.000000	55.000000	0.000000
21412.636062	0.172241	0.552922	0.129289	75.127693	21.904572	111.610863	2.436562	0.000000	4.366138	0.000000	0.000000	0.000000	0.046576	-0.013201	0.035051	0.000000	0.000000	3.000000	55.000000	0.000000
21412.639396	0.172729	0.552839	0.129509	75.118355	21.920218	111.607346	2.438880	0.000000	4.364844	0.000000	0.000000	0.000000	0.146392	-0.024742	0.065743	0.000000	0.000000	3.000000	55.000000	0.000000
21412.642729	0.172729	0.552839	0.129509	75.118355	21.920218	111.607346	2.438880	0.000000	4.364844	0.000000	0.000000	0.000000	0.146392	-0.024742	0.065743	0.000000	0.000000	3.000000	55.000000	0.000000
21412.646062	0.172729	0.552839	0.129509	75.118355	21.920218	111.607346	2.438880	0.000000	4.364844	0.000000	0.000000	0.000000	0.146392	-0.024742	0.065743	0.000000	0.000000	3.000000	55.000000	0.000000
21412.649396	0.172729	0.552839	0.129509	75.105881	21.937433	111.602654	2.448251	0.000000	4.359594	0.000000	0.000000	0.000000	0.146392	-0.024742	0.065743	0.000000	0.000000	3.000000	55.000000	0.000000
21412.652729	0.173005	0.552834	0.129622	75.105881	21.937433	111.602654	2.448251	0.000000	4.359594	0.000000	0.000000	0.000000	0.082688	-0.001496	0.034068	0.000000	0.000000	3.000000	55.000000	0.000000
21412.656062	0.173005	0.552834	0.129622	75.105881	21.937433	111.602654	2.448251	0.000000	4.359594	0.000000	0.000000	0.000000	0.082688	-0.001496	0.034068	0.000000	0.000000	3.000000	55.000000	0.000000
21412.659396	0.173336	0.552829	0.129719	75.093422	21.960106	111.597961	2.448251	0.000000	4.359594	0.000000	0.000000	0.000000	0.099435	-0.001513	0.029086	0.000000	0.000000	3.000000	55.000000	0.000000
21412.662729	0.173336	0.552829	0.129719	75.093422	21.960106	111.597961	2.448251	0.000000	4.359594	0.000000	0.000000	0.000000	0.099435	-0.001513	0.029086	0.000000	0.000000	3.000000	55.000000	0.000000
21412.666062	0.173336	0.552829	0.129719	75.093422	21.960106	111.597961	2.448251	0.000000	4.359594	0.000000	0.000000	0.000000	0.099435	-0.001513	0.029086	0.000000	0.000000	3.000000	55.000000	0.000000
21412.669396	0.173336	0.552829	0.129719	75.077835	21.984396	111.592140	2.460711	0.000000	4.352573	0.000000	0.000000	0.000000	0.099435	-0.001513	0.029086	0.000000	0.000000	3.000000	55.000000	0.000000
21412.672729	0.173700	0.552844	0.129822	75.077835	21.984396	111.592140	2.460711	0.000000	4.352573	0.000000	0.000000	0.000000	0.109155	0.004346	0.031011	0.000000	0.000000	3.000000	55.000000	0.000000
21412.676062	0.173700	0.552844	0.129822	75.077835	21.984396	111.592140	2.460711	0.000000	4.352573	0.000000	0.000000	0.000000	0.109155	0.004346	0.031011	0.000000	0.000000	3.000000	55.000000	0.000000
21412.679396	0.173700	0.552844	0.129822	75.065369	22.009800	111.587479	2.460711	0.000000	4.352573	0.000000	0.000000	0.000000	0.109155	0.004346	0.031011	0.000000	0.000000	3.000000	55.000000	0.000000
21412.682729	0.173700	0.552844	0.129822	75.065369	22.009800	111.587479	2.460711	0.000000	4.352573	0.000000	0.000000	0.000000	0.109155	0.004346	0.031011	0.000000	0.000000	3.000000	55.000000	0.000000
21412.686062	0.174070	0.552844	0.129945	75.065369	22.009800	111.587479	2.460711	0.000000	4.352573	0.000000	0.000000	0.000000	0.110960	0.000166	0.036905	0.000000	0.000000	3.000000	55.000000	0.000000
21412.689396	0.174402	0.552839	0.130042	75.049797	22.031387	111.581665	2.468460	0.000000	4.348185	0.000000	0.000000	0.000000	0.099551	-0.001533	0.028860	0.000000	0.000000	3.000000	55.000000	0.000000
21412.692729	0.174402	0.552839	0.130042	75.049797	22.031387	111.581665	2.468460	0.000000	4.348185	0.000000	0.000000	0.000000	0.099551	-0.001533	0.028860	0.000000	0.000000	3.000000	55.000000	0.000000
21412.696062	0.174402	0.552839	0.130042	75.049797	22.031387	111.581665	2.468460	0.000000	4.348185	0.000000	0.000000	0.000000	0.099551	-0.001533	0.028860	0.000000	0.000000	3.000000	55.000000	0.000000
21412.699396	0.174402	0.552839	0.130042	75.034210	22.052984	111.575859	2.483015	0.000000	4.339890	0.000000	0.000000	0.000000	0.099551	-0.001533	0.028860	0.000000	0.000000	3.000000	55.000000	0.000000
21412.702729	0.174744	0.552840	0.130172	75.034210	22.052984	111.575859	2.483015	0.000000	4.339890	0.000000	0.000000	0.000000	0.102687	0.000151	0.039230	0.000000	0.000000	3.000000	55.000000	0.000000
21412.706062	0.174744	0.552840	0.130172	75.034210	22.052984	111.575859	2.483015	0.000000	4.339890	0.000000	0.000000	0.000000	0.102687	0.000151	0.039230	0.000000	0.000000	3.000000	55.000000	0.000000
21412.709396	0.174744	0.552840	0.130172	75.021759	22.075697	111.571213	2.483015	0.000000	4.339890	0.000000	0.000000	0.000000	0.102687	0.000151	0.039230	0.000000	0.000000	3.000000	55.000000	0.000000
21412.712729	0.174744	0.552840	0.130172	75.021759	22.075697	111.571213	2.483015	0.000000	4.339890	0.000000	0.000000	0.000000	0.102687	0.000151	0.039230	0.000000	0.000000	3.000000	55.000000	0.000000
21412.716062	0.175092	0.552826	0.130323	75.021759	22.075697	111.571213	2.483015	0.000000	4.339890	0.000000	0.000000	0.000000	0.104506	-0.004020	0.045111	0.000000	0.000000	3.000000	55.000000	0.000000
21412.719396	0.175435	0.552827	0.130453	75.006172	22.097307	111.565430	2.489724	0.000000	4.336043	0.000000	0.000000	0.000000	0.102775	0.000131	0.039070	0.000000	0.000000	3.000000	55.000000	0.000000
21412.722729	0.175435	0.552827	0.130453	75.006172	22.097307	111.565430	2.489724	0.000000	4.336043	0.000000	0.000000	0.000000	0.102775	0.000131	0.039070	0.000000	0.000000	3.000000	55.000000	0.000000
21412.726062	0.175435	0.552827	0.130453	75.006172	22.097307	111.565430	2.489724	0.000000	4.336043	0.000000	0.000000	0.000000	0.102775	0.000131	0.039070	0.000000	0.000000	3.000000	55.000000	0.000000
21412.729396	0.175435	0.552827	0.130453	74.990608	22.121660	111.559677	2.502933	0.000000	4.328432	0.000000	0.000000	0.000000	0.102775	0.000131	0.039070	0.000000	0.000000	3.000000	55.000000	0.000000
21412.732729	0.175818	0.552799	0.130614	74.990608	22.121660	111.559677	2.502933	0.000000	4.328432	0.000000	0.000000	0.000000	0.114754	-0.008234	0.048408	0.000000	0.000000	3.000000	55.000000	0.000000
21412.736062	0.175818	0.552799	0.130614	74.990608	22.121660	111.559677	2.502933	0.000000	4.328432	0.000000	0.000000	0.000000	0.114754	-0.008234	0.048408	0.000000	0.000000	3.000000	55.000000	0.000000
21412.739396	0.175818	0.552799	0.130614	74.975029	22.146021	111.553909	2.502933	0.000000	4.328432	0.000000	0.000000	0.000000	0.114754	-0.008234	0.048408	0.000000	0.000000	3.000000	55.000000	0.000000
21412.742729	0.175818	0.552799	0.130614	74.975029	22.146021	111.553909	2.502933	0.000000	4.328432	0.000000	0.000000	0.000000	0.114754	-0.008234	0.048408	0.000000	0.000000	3.000000	55.000000	0.000000
21412.746062	0.176190	0.552766	0.130741	74.975029	22.146021	111.553909	2.502933	0.000000	4.328432	0.000000	0.000000	0.000000	0.111694	-0.009969	0.037902	0.000000	0.000000	3.000000	55.000000	0.000000
21412.749396	0.176568	0.552719	0.130887	74.962540	22.171494	111.549309	2.510105	0.000000	4.324277	0.000000	0.000000	0.000000	0.113524	-0.014164	0.043769	0.000000	0.000000	3.000000	55.000000	0.000000
21412.752729	0.176568	0.552719	0.130887	74.962540	22.171494	111.549309	2.510105	0.000000	4.324277	0.000000	0.000000	0.000000	0.113524	-0.014164	0.043769	0.000000	0.000000	3.000000	55.000000	0.000000
21412.756062	0.176568	0.552719	0.130887	74.962540	22.171494	111.549309	2.510105	0.000000	4.324277	0.000000	0.000000	0.000000	0.113524	-0.014164	0.043769	0.000000	0.000000	3.000000	55.000000	0.000000
21412.759396	0.176568	0.552719	0.130887	74.950081	22.196993	111.544746	2.524709	0.000000	4.315767	0.000000	0.000000	0.000000	0.113524	-0.014164	0.043769	0.000000	0.000000	3.000000	55.000000	0.000000
21412.762729	0.176947	0.552672	0.131032	74.950081	22.196993	111.544746	2.524709	0.000000	4.315767	0.000000	0.000000	0.000000	0.113584	-0.014174	0.043670	0.000000	0.000000	3.000000	55.000000	0.000000
21412.766062	0.176947	0.552672	0.131032	74.950081	22.196993	111.544746	2.524709	0.000000	4.315767	0.000000	0.000000	0.000000	0.113584	-0.014174	0.043670	0.000000	0.000000	3.000000	55.000000	0.000000
21412.769396	0.176947	0.552672	0.131032	74.937607	22.219763	111.540146	2.524709	0.000000	4.315767	0.000000	0.000000	0.000000	0.113584	-0.014174	0.043670	0.000000	0.000000	3.000000	55.000000	0.000000
21412.772729	0.176947	0.552672	0.131032	74.937607	22.219763	111.540146	2.524709	0.000000	4.315767	0.000000	0.000000	0.000000	0.113584	-0.014174	0.043670	0.000000	0.000000	3.000000	55.000000	0.000000
21412.776062	0.177302	0.552644	0.131201	74.937607	22.219763	111.540146	2.524709	0.000000	4.315767	0.000000	0.000000	0.000000	0.106596	-0.008325	0.050555	0.000000	0.000000	3.000000	55.000000	0.000000
21412.779396	0.177636	0.552602	0.131397	74.922043	22.238718	111.534431	2.531899	0.000000	4.311553	0.000000	0.000000	0.000000	0.100059	-0.012554	0.058937	0.000000	0.000000	3.000000	55.000000	0.000000
21412.782729	0.177636	0.552602	0.131397	74.922043	22.238718	111.534431	2.531899	0.000000	4.311553	0.000000	0.000000	0.000000	0.100059	-0.012554	0.058937	0.000000	0.000000	3.000000	55.000000	0.000000
21412.786062	0.177636	0.552602	0.131397	74.922043	22.238718	111.534431	2.531899	0.000000	4.311553	0.000000	0.000000	0.000000	0.100059	-0.012554	0.058937	0.000000	0.000000	3.000000	55.000000	0.000000
21412.789396	0.177636	0.552602	0.131397	74.903343	22.256580	111.527596	2.543450	0.000000	4.304749	0.000000	0.000000	0.000000	0.100059	-0.012554	0.058937	0.000000	0.000000	3.000000	55.000000	0.000000
21412.792729	0.177980	0.552566	0.131628	74.903343	22.256580	111.527596	2.543450	0.000000	4.304749	0.000000	0.000000	0.000000	0.103248	-0.010877	0.069241	0.000000	0.000000	3.000000	55.000000	0.000000
21412.796062	0.177980	0.552566	0.131628	74.903343	22.256580	111.527596	2.543450	0.000000	4.304749	0.000000	0.000000	0.000000	0.103248	-0.010877	0.069241	0.000000	0.000000	3.000000	55.000000	0.000000
21412.799396	0.177980	0.552566	0.131628	74.878426	22.277716	111.518501	2.543450	0.000000	4.304749	0.000000	0.000000	0.000000	0.103248	-0.010877	0.069241	0.000000	0.000000	3.000000	55.000000	0.000000
21412.802729	0.177980	0.552566	0.131628	74.878426	22.277716	111.518501	2.543450	0.000000	4.304749	0.000000	0.000000	0.000000	0.103248	-0.010877	0.069241	0.000000	0.000000	3.000000	55.000000	0.000000
21412.806062	0.178391	0.552535	0.131876	74.878426	22.277716	111.518501	2.543450	0.000000	4.304749	0.000000	0.000000	0.000000	0.123230	-0.009252	0.074446	0.000000	0.000000	3.000000	55.000000	0.000000
21412.809396	0.178840	0.552510	0.132150	74.856606	22.302668	111.510521	2.548482	0.000000	4.301772	0.000000	0.000000	0.000000	0.134844	-0.007625	0.082147	0.000000	0.000000	3.000000	55.000000	0.000000
21412.812729	0.178840	0.552510	0.132150	74.856606	22.302668	111.510521	2.548482	0.000000	4.301772	0.000000	0.000000	0.000000	0.134844	-0.007625	0.082147	0.000000	0.000000	3.000000	55.000000	0.000000
21412.816062	0.178840	0.552510	0.132150	74.856606	22.302668	111.510521	2.548482	0.000000	4.301772	0.000000	0.000000	0.000000	0.134844	-0.007625	0.082147	0.000000	0.000000	3.000000	55.000000	0.000000
21412.819396	0.178840	0.552510	0.132150	74.833977	22.327671	111.502541	2.561722	0.000000	4.293900	0.000000	0.000000	0.000000	0.134844	-0.007625	0.082147	0.000000	0.000000	3.000000	55.000000	0.000000
21412.822729	0.179324	0.552470	0.132435	74.833977	22.327671	111.502541	2.561722	0.000000	4.293900	0.000000	0.000000	0.000000	0.145139	-0.011854	0.085363	0.000000	0.000000	3.000000	55.000000	0.000000
21412.826062	0.179324	0.552470	0.132435	74.833977	22.327671	111.502541	2.561722	0.000000	4.293900	0.000000	0.000000	0.000000	0.145139	-0.011854	0.085363	0.000000	0.000000	3.000000	55.000000	0.000000
21412.829396	0.179805	0.552377	0.132709	74.812172	22.358150	111.494667	2.561722	0.000000	4.293900	0.000000	0.000000	0.000000	0.144347	-0.027904	0.082253	0.000000	0.000000	3.000000	55.000000	0.000000
21412.832729	0.179805	0.552377	0.132709	74.812172	22.358150	111.494667	2.561722	0.000000	4.293900	0.000000	0.000000	0.000000	0.144347	-0.027904	0.082253	0.000000	0.000000	3.000000	55.000000	0.000000
21412.836062	0.179805	0.552377	0.132709	74.812172	22.358150	111.494667	2.561722	0.000000	4.293900	0.000000	0.000000	0.000000	0.144347	-0.027904	0.082253	0.000000	0.000000	3.000000	55.000000	0.000000
21412.839396	0.179805	0.552377	0.132709	74.803474	22.391359	111.492195	2.576747	0.000000	4.284901	0.000000	0.000000	0.000000	0.144347	-0.027904	0.082253	0.000000	0.000000	3.000000	55.000000	0.000000
21412.842729	0.180288	0.552250	0.132987	74.803474	22.391359	111.492195	2.576747	0.000000	4.284901	0.000000	0.000000	0.000000	0.144909	-0.038077	0.083568	0.000000	0.000000	3.000000	55.000000	0.000000
21412.846062	0.180288	0.552250	0.132987	74.803474	22.391359	111.492195	2.576747	0.000000	4.284901	0.000000	0.000000	0.000000	0.144909	-0.038077	0.083568	0.000000	0.000000	3.000000	55.000000	0.000000
21412.849396	0.180778	0.552112	0.133188	74.812515	22.432222	111.497299	2.576747	0.000000	4.284901	0.000000	0.000000	0.000000	0.147082	-0.041500	0.060136	0.000000	0.000000	3.000000	55.000000	0.000000
21412.852729	0.180778	0.552112	0.133188	74.812515	22.432222	111.497299	2.576747	0.000000	4.284901	0.000000	0.000000	0.000000	0.147082	-0.041500	0.060136	0.000000	0.000000	3.000000	55.000000	0.000000
21412.856062	0.180778	0.552112	0.133188	74.812515	22.432222	111.497299	2.576747	0.000000	4.284901	0.000000	0.000000	0.000000	0.147082	-0.041500	0.060136	0.000000	0.000000	3.000000	55.000000	0.000000
21412.859396	0.180778	0.552112	0.133188	74.850777	22.486280	111.515266	2.592883	0.000000	4.275156	0.000000	0.000000	0.000000	0.147082	-0.041500	0.060136	0.000000	0.000000	3.000000	55.000000	0.000000
21412.862729	0.181204	0.551934	0.133375	74.850777	22.486280	111.515266	2.592883	0.000000	4.275156	0.000000	0.000000	0.000000	0.127637	-0.053354	0.056283	0.000000	0.000000	3.000000	55.000000	0.000000
21412.866062	0.181204	0.551934	0.133375	74.850777	22.486280	111.515266	2.592883	0.000000	4.275156	0.000000	0.000000	0.000000	0.127637	-0.053354	0.056283	0.000000	0.000000	3.000000	55.000000	0.000000
21412.869396	0.181204	0.551934	0.133375	74.903633	22.544338	111.539787	2.592883	0.000000	4.275156	0.000000	0.000000	0.000000	0.127637	-0.053354	0.056283	0.000000	0.000000	3.000000	55.000000	0.000000
21412.872729	0.181204	0.551934	0.133375	74.903633	22.544338	111.539787	2.592883	0.000000	4.275156	0.000000	0.000000	0.000000	0.127637	-0.053354	0.056283	0.000000	0.000000	3.000000	55.000000	0.000000
21412.876062	0.181619	0.551750	0.133528	74.903633	22.544338	111.539787	2.592883	0.000000	4.275156	0.000000	0.000000	0.000000	0.124530	-0.055056	0.045814	0.000000	0.000000	3.000000	55.000000	0.000000
21412.879396	0.181996	0.551561	0.133655	74.948128	22.595388	111.560287	2.600175	0.000000	4.270725	0.000000	0.000000	0.000000	0.112994	-0.056761	0.037960	0.000000	0.000000	3.000000	55.000000	0.000000
21412.882729	0.181996	0.551561	0.133655	74.948128	22.595388	111.560287	2.600175	0.000000	4.270725	0.000000	0.000000	0.000000	0.112994	-0.056761	0.037960	0.000000	0.000000	3.000000	55.000000	0.000000
21412.886062	0.181996	0.551561	0.133655	74.948128	22.595388	111.560287	2.600175	0.000000	4.270725	0.000000	0.000000	0.000000	0.112994	-0.056761	0.037960	0.000000	0.000000	3.000000	55.000000	0.000000
21412.889396	0.181996	0.551561	0.133655	74.971100	22.636475	111.571068	2.614625	0.000000	4.261894	0.000000	0.000000	0.000000	0.112994	-0.056761	0.037960	0.000000	0.000000	3.000000	55.000000	0.000000
21412.892729	0.182355	0.551377	0.133824	74.971100	22.636475	111.571068	2.614625	0.000000	4.261894	0.000000	0.000000	0.000000	0.107809	-0.055176	0.050782	0.000000	0.000000	3.000000	55.000000	0.000000
21412.896062	0.182355	0.551377	0.133824	74.971100	22.636475	111.571068	2.614625	0.000000	4.261894	0.000000	0.000000	0.000000	0.107809	-0.055176	0.050782	0.000000	0.000000	3.000000	55.000000	0.000000
21412.899396	0.182355	0.551377	0.133824	74.975685	22.663179	111.573227	2.614625	0.000000	4.261894	0.000000	0.000000	0.000000	0.107809	-0.055176	0.050782	0.000000	0.000000	3.000000	55.000000	0.000000
21412.902729	0.182355	0.551377	0.133824	74.975685	22.663179	111.573227	2.614625	0.000000	4.261894	0.000000	0.000000	0.000000	0.107809	-0.055176	0.050782	0.000000	0.000000	3.000000	55.000000	0.000000
21412.906062	0.182708	0.551207	0.133973	74.975685	22.663179	111.573227	2.614625	0.000000	4.261894	0.000000	0.000000	0.000000	0.106030	-0.050970	0.044781	0.000000	0.000000	3.000000	55.000000	0.000000
21412.909396	0.183046	0.551009	0.134170	74.975685	22.687662	111.573227	2.620530	0.000000	4.258266	0.000000	0.000000	0.000000	0.101305	-0.059536	0.059081	0.000000	0.000000	3.000000	55.000000	0.000000
21412.912729	0.183046	0.551009	0.134170	74.975685	22.687662	111.573227	2.620530	0.000000	4.258266	0.000000	0.000000	0.000000	0.101305	-0.059536	0.059081	0.000000	0.000000	3.000000	55.000000	0.000000
21412.916062	0.183046	0.551009	0.134170	74.975685	22.687662	111.573227	2.620530	0.000000	4.258266	0.000000	0.000000	0.000000	0.101305	-0.059536	0.059081	0.000000	0.000000	3.000000	55.000000	0.000000
21412.919396	0.183046	0.551009	0.134170	74.972565	22.713764	111.572075	2.631508	0.000000	4.251490	0.000000	0.000000	0.000000	0.101305	-0.059536	0.059081	0.000000	0.000000	3.000000	55.000000	0.000000
21412.922729	0.183410	0.550844	0.134353	74.972565	22.713764	111.572075	2.631508	0.000000	4.251490	0.000000	0.000000	0.000000	0.109321	-0.049465	0.054910	0.000000	0.000000	3.000000	55.000000	0.000000
21412.926062	0.183410	0.550844	0.134353	74.972565	22.713764	111.572075	2.631508	0.000000	4.251490	0.000000	0.000000	0.000000	0.109321	-0.049465	0.054910	0.000000	0.000000	3.000000	55.000000	0.000000
21412.929396	0.183410	0.550844	0.134353	74.972580	22.740955	111.572090	2.631508	0.000000	4.251490	0.000000	0.000000	0.000000	0.109321	-0.049465	0.054910	0.000000	0.000000	3.000000	55.000000	0.000000
21412.932729	0.183410	0.550844	0.134353	74.972580	22.740955	111.572090	2.631508	0.000000	4.251490	0.000000	0.000000	0.000000	0.109321	-0.049465	0.054910	0.000000	0.000000	3.000000	55.000000	0.000000
21412.936062	0.183770	0.550659	0.134521	74.972580	22.740955	111.572090	2.631508	0.000000	4.251490	0.000000	0.000000	0.000000	0.107999	-0.055395	0.050382	0.000000	0.000000	3.000000	55.000000	0.000000
21412.939396	0.184131	0.550475	0.134689	74.974869	22.769272	111.573166	2.637246	0.000000	4.247933	0.000000	0.000000	0.000000	0.108050	-0.055461	0.050282	0.000000	0.000000	3.000000	55.000000	0.000000
21412.942729	0.184131	0.550475	0.134689	74.974869	22.769272	111.573166	2.637246	0.000000	4.247933	0.000000	0.000000	0.000000	0.108050	-0.055461	0.050282	0.000000	0.000000	3.000000	55.000000	0.000000
21412.946062	0.184131	0.550475	0.134689	74.974869	22.769272	111.573166	2.637246	0.000000	4.247933	0.000000	0.000000	0.000000	0.108050	-0.055461	0.050282	0.000000	0.000000	3.000000	55.000000	0.000000
21412.949396	0.184131	0.550475	0.134689	74.976357	22.792156	111.574181	2.648869	0.000000	4.240695	0.000000	0.000000	0.000000	0.108050	-0.055461	0.050282	0.000000	0.000000	3.000000	55.000000	0.000000
21412.952729	0.184399	0.550338	0.134858	74.976357	22.792156	111.574181	2.648869	0.000000	4.240695	0.000000	0.000000	0.000000	0.080523	-0.041063	0.050729	0.000000	0.000000	3.000000	55.000000	0.000000
21412.956062	0.184399	0.550338	0.134858	74.976357	22.792156	111.574181	2.648869	0.000000	4.240695	0.000000	0.000000	0.000000	0.080523	-0.041063	0.050729	0.000000	0.000000	3.000000	55.000000	0.000000
21412.959396	0.184399	0.550338	0.134858	74.978661	22.806862	111.575256	2.648869	0.000000	4.240695	0.000000	0.000000	0.000000	0.080523	-0.041063	0.050729	0.000000	0.000000	3.000000	55.000000	0.000000
21412.962729	0.184399	0.550338	0.134858	74.978661	22.806862	111.575256	2.648869	0.000000	4.240695	0.000000	0.000000	0.000000	0.080523	-0.041063	0.050729	0.000000	0.000000	3.000000	55.000000	0.000000
21412.966062	0.184613	0.550167	0.135049	74.978661	22.806862	111.575256	2.648869	0.000000	4.240695	0.000000	0.000000	0.000000	0.064135	-0.051296	0.057380	0.000000	0.000000	3.000000	55.000000	0.000000
21412.969396	0.184613	0.550167	0.135049	74.978638	22.812307	111.575249	2.652548	0.000000	4.238395	0.000000	0.000000	0.000000	0.064135	-0.051296	0.057380	0.000000	0.000000	3.000000	55.000000	0.000000
21412.972729	0.184613	0.550167	0.135049	74.978638	22.812307	111.575249	2.652548	0.000000	4.238395	0.000000	0.000000	0.000000	0.064135	-0.051296	0.057380	0.000000	0.000000	3.000000	55.000000	0.000000
21412.976062	0.184613	0.550167	0.135049	74.978638	22.812307	111.575249	2.652548	0.000000	4.238395	0.000000	0.000000	0.000000	0.064135	-0.051296	0.057380	0.000000	0.000000	3.000000	55.000000	0.000000
21412.979396	0.184791	0.549881	0.135423	74.978477	22.817646	111.582253	2.654669	0.000000	4.237067	0.000000	0.000000	0.000000	0.053489	-0.085559	0.112187	0.000000	0.000000	3.000000	55.000000	0.000000
21412.982729	0.184791	0.549881	0.135423	74.978477	22.817646	111.582253	2.654669	0.000000	4.237067	0.000000	0.000000	0.000000	0.053489	-0.085559	0.112187	0.000000	0.000000	3.000000	55.000000	0.000000
21412.986062	0.184791	0.549881	0.135423	74.978477	22.817646	111.582253	2.654669	0.000000	4.237067	0.000000	0.000000	0.000000	0.053489	-0.085559	0.112187	0.000000	0.000000	3.000000	55.000000	0.000000
21412.989396	0.184791	0.549881	0.135423	74.976013	22.894875	111.680145	2.653409	0.000000	4.237855	0.000000	0.000000	0.000000	0.053489	-0.085559	0.112187	0.000000	0.000000	3.000000	55.000000	0.000000
21412.992729	0.184874	0.549753	0.135590	74.976013	22.894875	111.680145	2.653409	0.000000	4.237855	0.000000	0.000000	0.000000	0.024913	-0.038559	0.050193	0.000000	0.000000	3.000000	55.000000	0.000000
21412.996062	0.184874	0.549753	0.135590	74.976013	22.894875	111.680145	2.653409	0.000000	4.237855	0.000000	0.000000	0.000000	0.024913	-0.038559	0.050193	0.000000	0.000000	3.000000	55.000000	0.000000
21412.999396	0.184874	0.549753	0.135590	74.970551	23.127497	111.981834	2.653409	0.000000	4.237855	0.000000	0.000000	0.000000	0.024913	-0.038559	0.050193	0.000000	0.000000	3.000000	55.000000	0.000000
21413.002729	0.184874	0.549753	0.135590	74.970551	23.127497	111.981834	2.653409	0.000000	4.237855	0.000000	0.000000	0.000000	0.024913	-0.038559	0.050193	0.000000	0.000000	3.000000	55.000000	0.000000
21413.006062	0.184951	0.549639	0.135738	74.970551	23.127497	111.981834	2.653409	0.000000	4.237855	0.000000	0.000000	0.000000	0.023085	-0.034302	0.044302	0.000000	0.000000	3.000000	55.000000	0.000000
21413.009396	0.184951	0.549639	0.135738	74.962029	23.504656	112.465988	2.652922	0.000000	4.238161	0.000000	0.000000	0.000000	0.023085	-0.034302	0.044302	0.000000	0.000000	3.000000	55.000000	0.000000
21413.012729	0.184951	0.549639	0.135738	74.962029	23.504656	112.465988	2.652922	0.000000	4.238161	0.000000	0.000000	0.000000	0.023085	-0.034302	0.044302	0.000000	0.000000	3.000000	55.000000	0.000000
21413.016062	0.184951	0.549639	0.135738	74.962029	23.504656	112.465988	2.652922	0.000000	4.238161	0.000000	0.000000	0.000000	0.023085	-0.034302	0.044302	0.000000	0.000000	3.000000	55.000000	0.000000
21413.019396	0.185212	0.549424	0.135978	74.961433	23.897310	112.968781	2.652575	0.000000	4.238378	0.000000	0.000000	0.000000	0.078126	-0.064367	0.072154	0.000000	0.000000	3.000000	55.000000	0.000000
21413.022729	0.185212	0.549424	0.135978	74.961433	23.897310	112.968781	2.652575	0.000000	4.238378	0.000000	0.000000	0.000000	0.078126	-0.064367	0.072154	0.000000	0.000000	3.000000	55.000000	0.000000
21413.026062	0.185212	0.549424	0.135978	74.961433	23.897310	112.968781	2.652575	0.000000	4.238378	0.000000	0.000000	0.000000	0.078126	-0.064367	0.072154	0.000000	0.000000	3.000000	55.000000	0.000000
21413.029396	0.185212	0.549424	0.135978	74.976944	24.116573	113.248085	2.655035	0.000000	4.236837	0.000000	0.000000	0.000000	0.078126	-0.064367	0.072154	0.000000	0.000000	3.000000	55.000000	0.000000
21413.032729	0.185285	0.549378	0.136116	74.976944	24.116573	113.248085	2.655035	0.000000	4.236837	0.000000	0.000000	0.000000	0.022186	-0.013965	0.041366	0.000000	0.000000	3.000000	55.000000	0.000000
21413.036062	0.185285	0.549378	0.136116	74.976944	24.116573	113.248085	2.655035	0.000000	4.236837	0.000000	0.000000	0.000000	0.022186	-0.013965	0.041366	0.000000	0.000000	3.000000	55.000000	0.000000
21413.039396	0.185302	0.549365	0.136267	75.024208	24.160269	113.298187	2.655035	0.000000	4.236837	0.000000	0.000000	0.000000	0.004838	-0.003808	0.045202	0.000000	0.000000	3.000000	55.000000	0.000000
21413.042729	0.185302	0.549365	0.136267	75.024208	24.160269	113.298187	2.655035	0.000000	4.236837	0.000000	0.000000	0.000000	0.004838	-0.003808	0.045202	0.000000	0.000000	3.000000	55.000000	0.000000
21413.046062	0.185302	0.549365	0.136267	75.024208	24.160269	113.298187	2.655035	0.000000	4.236837	0.000000	0.000000	0.000000	0.004838	-0.003808	0.045202	0.000000	0.000000	3.000000	55.000000	0.000000
21413.049396	0.185302	0.549365	0.136267	75.071037	24.196310	113.334457	2.653008	0.000000	4.238107	0.000000	0.000000	0.000000	0.004838	-0.003808	0.045202	0.000000	0.000000	3.000000	55.000000	0.000000
21413.052729	0.185321	0.549406	0.136428	75.071037	24.196310	113.334457	2.653008	0.000000	4.238107	0.000000	0.000000	0.000000	0.005764	0.012287	0.048163	0.000000	0.000000	3.000000	55.000000	0.000000
21413.056062	0.185321	0.549406	0.136428	75.071037	24.196310	113.334457	2.653008	0.000000	4.238107	0.000000	0.000000	0.000000	0.005764	0.012287	0.048163	0.000000	0.000000	3.000000	55.000000	0.000000
21413.059396	0.185321	0.549406	0.136428	75.095154	24.249399	113.400848	2.653008	0.000000	4.238107	0.000000	0.000000	0.000000	0.005764	0.012287	0.048163	0.000000	0.000000	3.000000	55.000000	0.000000
21413.062729	0.185321	0.549406	0.136428	75.095154	24.249399	113.400848	2.653008	0.000000	4.238107	0.000000	0.000000	0.000000	0.005764	0.012287	0.048163	0.000000	0.000000	3.000000	55.000000	0.000000
21413.066062	0.185334	0.549461	0.136569	75.095154	24.249399	113.400848	2.653008	0.000000	4.238107	0.000000	0.000000	0.000000	0.003925	0.016573	0.042297	0.000000	0.000000	3.000000	55.000000	0.000000
21413.069396	0.185334	0.549461	0.136569	75.122932	24.327091	113.498375	2.651193	0.000000	4.239243	0.000000	0.000000	0.000000	0.003925	0.016573	0.042297	0.000000	0.000000	3.000000	55.000000	0.000000
21413.072729	0.185334	0.549461	0.136569	75.122932	24.327091	113.498375	2.651193	0.000000	4.239243	0.000000	0.000000	0.000000	0.003925	0.016573	0.042297	0.000000	0.000000	3.000000	55.000000	0.000000
21413.076062	0.185334	0.549461	0.136569	75.122932	24.327091	113.498375	2.651193	0.000000	4.239243	0.000000	0.000000	0.000000	0.003925	0.016573	0.042297	0.000000	0.000000	3.000000	55.000000	0.000000
21413.079396	0.185416	0.549572	0.136833	75.157822	24.517754	113.737518	2.649517	0.000000	4.240290	0.000000	0.000000	0.000000	0.024747	0.033158	0.079283	0.000000	0.000000	3.000000	55.000000	0.000000
21413.082729	0.185416	0.549572	0.136833	75.157822	24.517754	113.737518	2.649517	0.000000	4.240290	0.000000	0.000000	0.000000	0.024747	0.033158	0.079283	0.000000	0.000000	3.000000	55.000000	0.000000
21413.086062	0.185416	0.549572	0.136833	75.157822	24.517754	113.737518	2.649517	0.000000	4.240290	0.000000	0.000000	0.000000	0.024747	0.033158	0.079283	0.000000	0.000000	3.000000	55.000000	0.000000
21413.089396	0.185416	0.549572	0.136833	75.203629	24.889771	114.202019	2.647674	0.000000	4.241441	0.000000	0.000000	0.000000	0.024747	0.033158	0.079283	0.000000	0.000000	3.000000	55.000000	0.000000
21413.092729	0.185503	0.549622	0.136913	75.203629	24.889771	114.202019	2.647674	0.000000	4.241441	0.000000	0.000000	0.000000	0.026087	0.015002	0.024075	0.000000	0.000000	3.000000	55.000000	0.000000
21413.096062	0.185503	0.549622	0.136913	75.203629	24.889771	114.202019	2.647674	0.000000	4.241441	0.000000	0.000000	0.000000	0.026087	0.015002	0.024075	0.000000	0.000000	3.000000	55.000000	0.000000
21413.099396	0.185503	0.549622	0.136913	75.271072	25.322184	114.742424	2.647674	0.000000	4.241441	0.000000	0.000000	0.000000	0.026087	0.015002	0.024075	0.000000	0.000000	3.000000	55.000000	0.000000
21413.102729	0.185503	0.549622	0.136913	75.271072	25.322184	114.742424	2.647674	0.000000	4.241441	0.000000	0.000000	0.000000	0.026087	0.015002	0.024075	0.000000	0.000000	3.000000	55.000000	0.000000
21413.106062	0.185556	0.549686	0.136983	75.271072	25.322184	114.742424	2.647674	0.000000	4.241441	0.000000	0.000000	0.000000	0.015795	0.019299	0.020854	0.000000	0.000000	3.000000	55.000000	0.000000
21413.109396	0.185556	0.549686	0.136983	75.361198	25.658689	115.151405	2.648496	0.000000	4.240928	0.000000	0.000000	0.000000	0.015795	0.019299	0.020854	0.000000	0.000000	3.000000	55.000000	0.000000
21413.112729	0.185556	0.549686	0.136983	75.361198	25.658689	115.151405	2.648496	0.000000	4.240928	0.000000	0.000000	0.000000	0.015795	0.019299	0.020854	0.000000	0.000000	3.000000	55.000000	0.000000
21413.116062	0.185556	0.549686	0.136983	75.361198	25.658689	115.151405	2.648496	0.000000	4.240928	0.000000	0.000000	0.000000	0.015795	0.019299	0.020854	0.000000	0.000000	3.000000	55.000000	0.000000
21413.119396	0.185646	0.549790	0.137073	75.452271	25.807354	115.316055	2.648702	0.000000	4.240799	0.000000	0.000000	0.000000	0.027014	0.031114	0.027021	0.000000	0.000000	3.000000	55.000000	0.000000
21413.122729	0.185646	0.549790	0.137073	75.452271	25.807354	115.316055	2.648702	0.000000	4.240799	0.000000	0.000000	0.000000	0.027014	0.031114	0.027021	0.000000	0.000000	3.000000	55.000000	0.000000
21413.126062	0.185646	0.549790	0.137073	75.452271	25.807354	115.316055	2.648702	0.000000	4.240799	0.000000	0.000000	0.000000	0.027014	0.031114	0.027021	0.000000	0.000000	3.000000	55.000000	0.000000
21413.129396	0.185658	0.549883	0.137112	75.527115	25.867098	115.373520	2.649453	0.000000	4.240330	0.000000	0.000000	0.000000	0.003680	0.027906	0.011767	0.000000	0.000000	3.000000	55.000000	0.000000
21413.132729	0.185658	0.549883	0.137112	75.527115	25.867098	115.373520	2.649453	0.000000	4.240330	0.000000	0.000000	0.000000	0.003680	0.027906	0.011767	0.000000	0.000000	3.000000	55.000000	0.000000
21413.136062	0.185658	0.549883	0.137112	75.527115	25.867098	115.373520	2.649453	0.000000	4.240330	0.000000	0.000000	0.000000	0.003680	0.027906	0.011767	0.000000	0.000000	3.000000	55.000000	0.000000
21413.139396	0.185642	0.549976	0.137160	75.578384	25.906841	115.414185	2.649181	0.000000	4.240500	0.000000	0.000000	0.000000	-0.004787	0.027899	0.014412	0.000000	0.000000	3.000000	55.000000	0.000000
21413.142729	0.185642	0.549976	0.137160	75.578384	25.906841	115.414185	2.649181	0.000000	4.240500	0.000000	0.000000	0.000000	-0.004787	0.027899	0.014412	0.000000	0.000000	3.000000	55.000000	0.000000
21413.146062	0.185642	0.549976	0.137160	75.578384	25.906841	115.414185	2.649181	0.000000	4.240500	0.000000	0.000000	0.000000	-0.004787	0.027899	0.014412	0.000000	0.000000	3.000000	55.000000	0.000000
21413.149396	0.185642	0.549976	0.137160	75.613754	25.937077	115.443008	2.648159	0.000000	4.241138	0.000000	0.000000	0.000000	-0.004787	0.027899	0.014412	0.000000	0.000000	3.000000	55.000000	0.000000
21413.152729	0.185638	0.550078	0.137145	75.613754	25.937077	115.443008	2.648159	0.000000	4.241138	0.000000	0.000000	0.000000	-0.001363	0.030619	-0.004359	0.000000	0.000000	3.000000	55.000000	0.000000
21413.156062	0.185638	0.550078	0.137145	75.613754	25.937077	115.443008	2.648159	0.000000	4.241138	0.000000	0.000000	0.000000	-0.001363	0.030619	-0.004359	0.000000	0.000000	3.000000	55.000000	0.000000
21413.159396	0.185638	0.550078	0.137145	75.630920	25.947617	115.458038	2.648159	0.000000	4.241138	0.000000	0.000000	0.000000	-0.001363	0.030619	-0.004359	0.000000	0.000000	3.000000	55.000000	0.000000
21413.162729	0.185638	0.550078	0.137145	75.630920	25.947617	115.458038	2.648159	0.000000	4.241138	0.000000	0.000000	0.000000	-0.001363	0.030619	-0.004359	0.000000	0.000000	3.000000	55.000000	0.000000
21413.166062	0.185588	0.550185	0.137183	75.630920	25.947617	115.458038	2.648159	0.000000	4.241138	0.000000	0.000000	0.000000	-0.015083	0.032232	0.011188	0.000000	0.000000	3.000000	55.000000	0.000000
21413.169396	0.185588	0.550185	0.137183	75.645813	25.959129	115.471344	2.648259	0.000000	4.241076	0.000000	0.000000	0.000000	-0.015083	0.032232	0.011188	0.000000	0.000000	3.000000	55.000000	0.000000
21413.172729	0.185588	0.550185	0.137183	75.645813	25.959129	115.471344	2.648259	0.000000	4.241076	0.000000	0.000000	0.000000	-0.015083	0.032232	0.011188	0.000000	0.000000	3.000000	55.000000	0.000000
21413.176062	0.185588	0.550185	0.137183	75.645813	25.959129	115.471344	2.648259	0.000000	4.241076	0.000000	0.000000	0.000000	-0.015083	0.032232	0.011188	0.000000	0.000000	3.000000	55.000000	0.000000
21413.179396	0.185546	0.550454	0.137249	75.659897	25.970633	115.484550	2.646622	0.000000	4.242098	0.000000	0.000000	0.000000	-0.012337	0.080559	0.020007	0.000000	0.000000	3.000000	55.000000	0.000000
21413.182729	0.185546	0.550454	0.137249	75.659897	25.970633	115.484550	2.646622	0.000000	4.242098	0.000000	0.000000	0.000000	-0.012337	0.080559	0.020007	0.000000	0.000000	3.000000	55.000000	0.000000
21413.186062	0.185546	0.550454	0.137249	75.659897	25.970633	115.484550	2.646622	0.000000	4.242098	0.000000	0.000000	0.000000	-0.012337	0.080559	0.020007	0.000000	0.000000	3.000000	55.000000	0.000000
21413.189396	0.185546	0.550454	0.137249	75.695877	26.005659	115.515137	2.644781	0.000000	4.243246	0.000000	0.000000	0.000000	-0.012337	0.080559	0.020007	0.000000	0.000000	3.000000	55.000000	0.000000
21413.192729	0.185585	0.550581	0.137275	75.695877	26.005659	115.515137	2.644781	0.000000	4.243246	0.000000	0.000000	0.000000	0.011679	0.038144	0.007633	0.000000	0.000000	3.000000	55.000000	0.000000
21413.196062	0.185585	0.550581	0.137275	75.695877	26.005659	115.515137	2.644781	0.000000	4.243246	0.000000	0.000000	0.000000	0.011679	0.038144	0.007633	0.000000	0.000000	3.000000	55.000000	0.000000
21413.199396	0.185585	0.550581	0.137275	75.753128	26.054541	115.561935	2.644781	0.000000	4.243246	0.000000	0.000000	0.000000	0.011679	0.038144	0.007633	0.000000	0.000000	3.000000	55.000000	0.000000
21413.202729	0.185585	0.550581	0.137275	75.753128	26.054541	115.561935	2.644781	0.000000	4.243246	0.000000	0.000000	0.000000	0.011679	0.038144	0.007633	0.000000	0.000000	3.000000	55.000000	0.000000
21413.206062	0.185594	0.550742	0.137304	75.753128	26.054541	115.561935	2.644781	0.000000	4.243246	0.000000	0.000000	0.000000	0.002744	0.048343	0.008806	0.000000	0.000000	3.000000	55.000000	0.000000
21413.209396	0.185608	0.550923	0.137348	75.810974	26.105589	115.610596	2.645294	0.000000	4.242926	0.000000	0.000000	0.000000	0.004115	0.054264	0.013183	0.000000	0.000000	3.000000	55.000000	0.000000
21413.212729	0.185608	0.550923	0.137348	75.810974	26.105589	115.610596	2.645294	0.000000	4.242926	0.000000	0.000000	0.000000	0.004115	0.054264	0.013183	0.000000	0.000000	3.000000	55.000000	0.000000
21413.216062	0.185608	0.550923	0.137348	75.810974	26.105589	115.610596	2.645294	0.000000	4.242926	0.000000	0.000000	0.000000	0.004115	0.054264	0.013183	0.000000	0.000000	3.000000	55.000000	0.000000
21413.219396	0.185608	0.550923	0.137348	75.873726	26.162817	115.672127	2.644786	0.000000	4.243242	0.000000	0.000000	0.000000	0.004115	0.054264	0.013183	0.000000	0.000000	3.000000	55.000000	0.000000
21413.222729	0.185576	0.551109	0.137444	75.873726	26.162817	115.672127	2.644786	0.000000	4.243242	0.000000	0.000000	0.000000	-0.009620	0.055896	0.028710	0.000000	0.000000	3.000000	55.000000	0.000000
21413.226062	0.185576	0.551109	0.137444	75.873726	26.162817	115.672127	2.644786	0.000000	4.243242	0.000000	0.000000	0.000000	-0.009620	0.055896	0.028710	0.000000	0.000000	3.000000	55.000000	0.000000
21413.229396	0.185576	0.551109	0.137444	75.954605	26.253117	115.771339	2.644786	0.000000	4.243242	0.000000	0.000000	0.000000	-0.009620	0.055896	0.028710	0.000000	0.000000	3.000000	55.000000	0.000000
21413.232729	0.185576	0.551109	0.137444	75.954605	26.253117	115.771339	2.644786	0.000000	4.243242	0.000000	0.000000	0.000000	-0.009620	0.055896	0.028710	0.000000	0.000000	3.000000	55.000000	0.000000
21413.236062	0.185542	0.551330	0.137535	75.954605	26.253117	115.771339	2.644786	0.000000	4.243242	0.000000	0.000000	0.000000	-0.010094	0.066118	0.027220	0.000000	0.000000	3.000000	55.000000	0.000000
21413.239396	0.185542	0.551330	0.137535	76.050980	26.443710	115.993156	2.642746	0.000000	4.244513	0.000000	0.000000	0.000000	-0.010094	0.066118	0.027220	0.000000	0.000000	3.000000	55.000000	0.000000
21413.242729	0.185542	0.551330	0.137535	76.050980	26.443710	115.993156	2.642746	0.000000	4.244513	0.000000	0.000000	0.000000	-0.010094	0.066118	0.027220	0.000000	0.000000	3.000000	55.000000	0.000000
21413.246062	0.185542	0.551330	0.137535	76.050980	26.443710	115.993156	2.642746	0.000000	4.244513	0.000000	0.000000	0.000000	-0.010094	0.066118	0.027220	0.000000	0.000000	3.000000	55.000000	0.000000
21413.249396	0.185461	0.551708	0.137769	76.146706	26.800287	116.427803	2.640741	0.000000	4.245761	0.000000	0.000000	0.000000	-0.024581	0.113500	0.070199	0.000000	0.000000	3.000000	55.000000	0.000000
21413.252729	0.185461	0.551708	0.137769	76.146706	26.800287	116.427803	2.640741	0.000000	4.245761	0.000000	0.000000	0.000000	-0.024581	0.113500	0.070199	0.000000	0.000000	3.000000	55.000000	0.000000
21413.256062	0.185461	0.551708	0.137769	76.146706	26.800287	116.427803	2.640741	0.000000	4.245761	0.000000	0.000000	0.000000	-0.024581	0.113500	0.070199	0.000000	0.000000	3.000000	55.000000	0.000000
21413.259396	0.185458	0.551860	0.137860	76.229477	27.325050	117.069374	2.635680	0.000000	4.248905	0.000000	0.000000	0.000000	-0.000736	0.045746	0.027462	0.000000	0.000000	3.000000	55.000000	0.000000
21413.262729	0.185458	0.551860	0.137860	76.229477	27.325050	117.069374	2.635680	0.000000	4.248905	0.000000	0.000000	0.000000	-0.000736	0.045746	0.027462	0.000000	0.000000	3.000000	55.000000	0.000000
21413.266062	0.185458	0.551860	0.137860	76.229477	27.325050	117.069374	2.635680	0.000000	4.248905	0.000000	0.000000	0.000000	-0.000736	0.045746	0.027462	0.000000	0.000000	3.000000	55.000000	0.000000
21413.269396	0.185458	0.551860	0.137860	76.292412	27.916145	117.796829	2.634361	0.000000	4.249722	0.000000	0.000000	0.000000	-0.000736	0.045746	0.027462	0.000000	0.000000	3.000000	55.000000	0.000000
21413.272729	0.185438	0.552018	0.137995	76.292412	27.916145	117.796829	2.634361	0.000000	4.249722	0.000000	0.000000	0.000000	-0.006027	0.047393	0.040334	0.000000	0.000000	3.000000	55.000000	0.000000
21413.276062	0.185438	0.552018	0.137995	76.292412	27.916145	117.796829	2.634361	0.000000	4.249722	0.000000	0.000000	0.000000	-0.006027	0.047393	0.040334	0.000000	0.000000	3.000000	55.000000	0.000000
21413.279396	0.185413	0.552157	0.138114	76.349388	28.539534	118.567169	2.634361	0.000000	4.249722	0.000000	0.000000	0.000000	-0.007408	0.041481	0.035933	0.000000	0.000000	3.000000	55.000000	0.000000
21413.282729	0.185413	0.552157	0.138114	76.349388	28.539534	118.567169	2.634361	0.000000	4.249722	0.000000	0.000000	0.000000	-0.007408	0.041481	0.035933	0.000000	0.000000	3.000000	55.000000	0.000000
21413.286062	0.185413	0.552157	0.138114	76.349388	28.539534	118.567169	2.634361	0.000000	4.249722	0.000000	0.000000	0.000000	-0.007408	0.041481	0.035933	0.000000	0.000000	3.000000	55.000000	0.000000
21413.289396	0.185413	0.552157	0.138114	76.390137	29.125818	119.296715	2.629858	0.000000	4.252511	0.000000	0.000000	0.000000	-0.007408	0.041481	0.035933	0.000000	0.000000	3.000000	55.000000	0.000000
21413.292729	0.185387	0.552329	0.138229	76.390137	29.125818	119.296715	2.629858	0.000000	4.252511	0.000000	0.000000	0.000000	-0.007878	0.051724	0.034433	0.000000	0.000000	3.000000	55.000000	0.000000
21413.296062	0.185387	0.552329	0.138229	76.390137	29.125818	119.296715	2.629858	0.000000	4.252511	0.000000	0.000000	0.000000	-0.007878	0.051724	0.034433	0.000000	0.000000	3.000000	55.000000	0.000000
21413.299396	0.185387	0.552329	0.138229	76.426201	29.724407	120.042091	2.629858	0.000000	4.252511	0.000000	0.000000	0.000000	-0.007878	0.051724	0.034433	0.000000	0.000000	3.000000	55.000000	0.000000
21413.302729	0.185387	0.552329	0.138229	76.426201	29.724407	120.042091	2.629858	0.000000	4.252511	0.000000	0.000000	0.000000	-0.007878	0.051724	0.034433	0.000000	0.000000	3.000000	55.000000	0.000000
21413.306062	0.185295	0.552462	0.138332	76.426201	29.724407	120.042091	2.629858	0.000000	4.252511	0.000000	0.000000	0.000000	-0.027577	0.039855	0.030938	0.000000	0.000000	3.000000	55.000000	0.000000
21413.309396	0.185295	0.552462	0.138332	76.431778	30.443390	120.952583	2.627693	0.000000	4.253848	0.000000	0.000000	0.000000	-0.027577	0.039855	0.030938	0.000000	0.000000	3.000000	55.000000	0.000000
21413.312729	0.185295	0.552462	0.138332	76.431778	30.443390	120.952583	2.627693	0.000000	4.253848	0.000000	0.000000	0.000000	-0.027577	0.039855	0.030938	0.000000	0.000000	3.000000	55.000000	0.000000
21413.316062	0.185295	0.552462	0.138332	76.431778	30.443390	120.952583	2.627693	0.000000	4.253848	0.000000	0.000000	0.000000	-0.027577	0.039855	0.030938	0.000000	0.000000	3.000000	55.000000	0.000000
21413.319396	0.185129	0.552722	0.138495	76.395981	31.339197	122.090546	2.624227	0.000000	4.255988	0.000000	0.000000	0.000000	-0.049891	0.078110	0.048966	0.000000	0.000000	3.000000	55.000000	0.000000
21413.322729	0.185129	0.552722	0.138495	76.395981	31.339197	122.090546	2.624227	0.000000	4.255988	0.000000	0.000000	0.000000	-0.049891	0.078110	0.048966	0.000000	0.000000	3.000000	55.000000	0.000000
21413.326062	0.185129	0.552722	0.138495	76.395981	31.339197	122.090546	2.624227	0.000000	4.255988	0.000000	0.000000	0.000000	-0.049891	0.078110	0.048966	0.000000	0.000000	3.000000	55.000000	0.000000
21413.329396	0.185107	0.552830	0.138523	76.321709	32.415947	123.461464	2.618276	0.000000	4.259652	0.000000	0.000000	0.000000	-0.006695	0.032322	0.008388	0.000000	0.000000	3.000000	55.000000	0.000000
21413.332729	0.185107	0.552830	0.138523	76.321709	32.415947	123.461464	2.618276	0.000000	4.259652	0.000000	0.000000	0.000000	-0.006695	0.032322	0.008388	0.000000	0.000000	3.000000	55.000000	0.000000
21413.336062	0.185107	0.552830	0.138523	76.321709	32.415947	123.461464	2.618276	0.000000	4.259652	0.000000	0.000000	0.000000	-0.006695	0.032322	0.008388	0.000000	0.000000	3.000000	55.000000	0.000000
21413.339396	0.185107	0.552830	0.138523	76.228096	33.571388	124.943779	2.617393	0.000000	4.260194	0.000000	0.000000	0.000000	-0.006695	0.032322	0.008388	0.000000	0.000000	3.000000	55.000000	0.000000
21413.342729	0.185025	0.552884	0.138559	76.228096	33.571388	124.943779	2.617393	0.000000	4.260194	0.000000	0.000000	0.000000	-0.024557	0.016142	0.010778	0.000000	0.000000	3.000000	55.000000	0.000000
21413.346062	0.185025	0.552884	0.138559	76.228096	33.571388	124.943779	2.617393	0.000000	4.260194	0.000000	0.000000	0.000000	-0.024557	0.016142	0.010778	0.000000	0.000000	3.000000	55.000000	0.000000
21413.349396	0.185025	0.552884	0.138559	76.130569	34.575554	126.248344	2.617393	0.000000	4.260194	0.000000	0.000000	0.000000	-0.024557	0.016142	0.010778	0.000000	0.000000	3.000000	55.000000	0.000000
21413.352729	0.185025	0.552884	0.138559	76.130569	34.575554	126.248344	2.617393	0.000000	4.260194	0.000000	0.000000	0.000000	-0.024557	0.016142	0.010778	0.000000	0.000000	3.000000	55.000000	0.000000
21413.356062	0.184916	0.552904	0.138609	76.130569	34.575554	126.248344	2.617393	0.000000	4.260194	0.000000	0.000000	0.000000	-0.032581	0.005928	0.014909	0.000000	0.000000	3.000000	55.000000	0.000000
21413.359396	0.184773	0.552938	0.138648	76.055138	35.291866	127.189697	2.615073	0.000000	4.261619	0.000000	0.000000	0.000000	-0.042893	0.010227	0.011664	0.000000	0.000000	3.000000	55.000000	0.000000
21413.362729	0.184773	0.552938	0.138648	76.055138	35.291866	127.189697	2.615073	0.000000	4.261619	0.000000	0.000000	0.000000	-0.042893	0.010227	0.011664	0.000000	0.000000	3.000000	55.000000	0.000000
21413.366062	0.184773	0.552938	0.138648	76.055138	35.291866	127.189697	2.615073	0.000000	4.261619	0.000000	0.000000	0.000000	-0.042893	0.010227	0.011664	0.000000	0.000000	3.000000	55.000000	0.000000
21413.369396	0.184773	0.552938	0.138648	76.017220	35.647369	127.666199	2.608232	0.000000	4.265810	0.000000	0.000000	0.000000	-0.042893	0.010227	0.011664	0.000000	0.000000	3.000000	55.000000	0.000000
21413.372729	0.184648	0.552966	0.138644	76.017220	35.647369	127.666199	2.608232	0.000000	4.265810	0.000000	0.000000	0.000000	-0.037578	0.008568	-0.001217	0.000000	0.000000	3.000000	55.000000	0.000000
21413.376062	0.184648	0.552966	0.138644	76.017220	35.647369	127.666199	2.608232	0.000000	4.265810	0.000000	0.000000	0.000000	-0.037578	0.008568	-0.001217	0.000000	0.000000	3.000000	55.000000	0.000000
21413.379396	0.184648	0.552966	0.138644	76.010834	35.697788	127.745415	2.608232	0.000000	4.265810	0.000000	0.000000	0.000000	-0.037578	0.008568	-0.001217	0.000000	0.000000	3.000000	55.000000	0.000000
21413.382729	0.184648	0.552966	0.138644	76.010834	35.697788	127.745415	2.608232	0.000000	4.265810	0.000000	0.000000	0.000000	-0.037578	0.008568	-0.001217	0.000000	0.000000	3.000000	55.000000	0.000000
21413.386062	0.184523	0.552995	0.138640	76.010834	35.697788	127.745415	2.608232	0.000000	4.265810	0.000000	0.000000	0.000000	-0.037578	0.008591	-0.001223	0.000000	0.000000	3.000000	55.000000	0.000000
21413.389396	0.184523	0.552995	0.138640	76.010834	35.692345	127.745415	2.605480	0.000000	4.267490	0.000000	0.000000	0.000000	-0.037578	0.008591	-0.001223	0.000000	0.000000	3.000000	55.000000	0.000000
21413.392729	0.184523	0.552995	0.138640	76.010834	35.692345	127.745415	2.605480	0.000000	4.267490	0.000000	0.000000	0.000000	-0.037578	0.008591	-0.001223	0.000000	0.000000	3.000000	55.000000	0.000000
21413.396062	0.184523	0.552995	0.138640	76.010834	35.692345	127.745415	2.605480	0.000000	4.267490	0.000000	0.000000	0.000000	-0.037578	0.008591	-0.001223	0.000000	0.000000	3.000000	55.000000	0.000000
21413.399396	0.184431	0.553047	0.138545	76.013771	35.696323	127.749496	2.602726	0.000000	4.269171	0.000000	0.000000	0.000000	-0.027411	0.015498	-0.028466	0.000000	0.000000	3.000000	55.000000	0.000000
21413.402729	0.184431	0.553047	0.138545	76.013771	35.696323	127.749496	2.602726	0.000000	4.269171	0.000000	0.000000	0.000000	-0.027411	0.015498	-0.028466	0.000000	0.000000	3.000000	55.000000	0.000000
21413.406062	0.184431	0.553047	0.138545	76.013771	35.696323	127.749496	2.602726	0.000000	4.269171	0.000000	0.000000	0.000000	-0.027411	0.015498	-0.028466	0.000000	0.000000	3.000000	55.000000	0.000000
21413.409396	0.184431	0.553047	0.138545	76.013786	35.699051	127.749512	2.601973	0.000000	4.269629	0.000000	0.000000	0.000000	-0.027411	0.015498	-0.028466	0.000000	0.000000	3.000000	55.000000	0.000000
21413.412729	0.184453	0.553061	0.138517	76.013786	35.699051	127.749512	2.601973	0.000000	4.269629	0.000000	0.000000	0.000000	0.006666	0.004298	-0.008500	0.000000	0.000000	3.000000	55.000000	0.000000
21413.416062	0.184453	0.553061	0.138517	76.013786	35.699051	127.749512	2.601973	0.000000	4.269629	0.000000	0.000000	0.000000	0.006666	0.004298	-0.008500	0.000000	0.000000	3.000000	55.000000	0.000000
21413.419396	0.184453	0.553061	0.138517	76.016769	35.708485	127.753639	2.601973	0.000000	4.269629	0.000000	0.000000	0.000000	0.006666	0.004298	-0.008500	0.000000	0.000000	3.000000	55.000000	0.000000
21413.422729	0.184453	0.553061	0.138517	76.016769	35.708485	127.753639	2.601973	0.000000	4.269629	0.000000	0.000000	0.000000	0.006666	0.004298	-0.008500	0.000000	0.000000	3.000000	55.000000	0.000000
21413.426062	0.184522	0.553070	0.138437	76.016769	35.708485	127.753639	2.601973	0.000000	4.269629	0.000000	0.000000	0.000000	0.020458	0.002643	-0.023998	0.000000	0.000000	3.000000	55.000000	0.000000
21413.429396	0.184522	0.553070	0.138437	76.019730	35.720623	127.757736	2.602860	0.000000	4.269089	0.000000	0.000000	0.000000	0.020458	0.002643	-0.023998	0.000000	0.000000	3.000000	55.000000	0.000000
21413.432729	0.184522	0.553070	0.138437	76.019730	35.720623	127.757736	2.602860	0.000000	4.269089	0.000000	0.000000	0.000000	0.020458	0.002643	-0.023998	0.000000	0.000000	3.000000	55.000000	0.000000
21413.436062	0.184522	0.553070	0.138437	76.019730	35.720623	127.757736	2.602860	0.000000	4.269089	0.000000	0.000000	0.000000	0.020458	0.002643	-0.023998	0.000000	0.000000	3.000000	55.000000	0.000000
21413.439396	0.184689	0.553019	0.138278	76.028633	35.743484	127.770065	2.605488	0.000000	4.267486	0.000000	0.000000	0.000000	0.050310	-0.015164	-0.047627	0.000000	0.000000	3.000000	55.000000	0.000000
21413.442729	0.184689	0.553019	0.138278	76.028633	35.743484	127.770065	2.605488	0.000000	4.267486	0.000000	0.000000	0.000000	0.050310	-0.015164	-0.047627	0.000000	0.000000	3.000000	55.000000	0.000000
21413.446062	0.184689	0.553019	0.138278	76.028633	35.743484	127.770065	2.605488	0.000000	4.267486	0.000000	0.000000	0.000000	0.050310	-0.015164	-0.047627	0.000000	0.000000	3.000000	55.000000	0.000000
21413.449396	0.184689	0.553019	0.138278	76.035149	35.759483	127.771095	2.611429	0.000000	4.263852	0.000000	0.000000	0.000000	0.050310	-0.015164	-0.047627	0.000000	0.000000	3.000000	55.000000	0.000000
21413.452729	0.184777	0.552988	0.138160	76.035149	35.759483	127.771095	2.611429	0.000000	4.263852	0.000000	0.000000	0.000000	0.026208	-0.009248	-0.035380	0.000000	0.000000	3.000000	55.000000	0.000000
21413.456062	0.184777	0.552988	0.138160	76.035149	35.759483	127.771095	2.611429	0.000000	4.263852	0.000000	0.000000	0.000000	0.026208	-0.009248	-0.035380	0.000000	0.000000	3.000000	55.000000	0.000000
21413.459396	0.184777	0.552988	0.138160	76.044044	35.785099	127.783470	2.611429	0.000000	4.263852	0.000000	0.000000	0.000000	0.026208	-0.009248	-0.035380	0.000000	0.000000	3.000000	55.000000	0.000000
21413.462729	0.184777	0.552988	0.138160	76.044044	35.785099	127.783470	2.611429	0.000000	4.263852	0.000000	0.000000	0.000000	0.026208	-0.009248	-0.035380	0.000000	0.000000	3.000000	55.000000	0.000000
21413.466062	0.184885	0.553006	0.138009	76.044044	35.785099	127.783470	2.611429	0.000000	4.263852	0.000000	0.000000	0.000000	0.032376	0.005271	-0.045393	0.000000	0.000000	3.000000	55.000000	0.000000
21413.469396	0.184885	0.553006	0.138009	76.052971	35.805275	127.795845	2.615008	0.000000	4.261659	0.000000	0.000000	0.000000	0.032376	0.005271	-0.045393	0.000000	0.000000	3.000000	55.000000	0.000000
21413.472729	0.184885	0.553006	0.138009	76.052971	35.805275	127.795845	2.615008	0.000000	4.261659	0.000000	0.000000	0.000000	0.032376	0.005271	-0.045393	0.000000	0.000000	3.000000	55.000000	0.000000
21413.476062	0.184885	0.553006	0.138009	76.052971	35.805275	127.795845	2.615008	0.000000	4.261659	0.000000	0.000000	0.000000	0.032376	0.005271	-0.045393	0.000000	0.000000	3.000000	55.000000	0.000000
21413.479396	0.184971	0.553050	0.137687	76.058891	35.821465	127.804123	2.619508	0.000000	4.258894	0.000000	0.000000	0.000000	0.025801	0.013161	-0.096393	0.000000	0.000000	3.000000	55.000000	0.000000
21413.482729	0.184971	0.553050	0.137687	76.058891	35.821465	127.804123	2.619508	0.000000	4.258894	0.000000	0.000000	0.000000	0.025801	0.013161	-0.096393	0.000000	0.000000	3.000000	55.000000	0.000000
21413.486062	0.184971	0.553050	0.137687	76.058891	35.821465	127.804123	2.619508	0.000000	4.258894	0.000000	0.000000	0.000000	0.025801	0.013161	-0.096393	0.000000	0.000000	3.000000	55.000000	0.000000
21413.489396	0.184980	0.553130	0.137518	76.061867	35.830891	127.808235	2.625864	0.000000	4.254978	0.000000	0.000000	0.000000	0.002790	0.024024	-0.050760	0.000000	0.000000	3.000000	55.000000	0.000000
21413.492729	0.184980	0.553130	0.137518	76.061867	35.830891	127.808235	2.625864	0.000000	4.254978	0.000000	0.000000	0.000000	0.002790	0.024024	-0.050760	0.000000	0.000000	3.000000	55.000000	0.000000
21413.496062	0.184980	0.553130	0.137518	76.061867	35.830891	127.808235	2.625864	0.000000	4.254978	0.000000	0.000000	0.000000	0.002790	0.024024	-0.050760	0.000000	0.000000	3.000000	55.000000	0.000000
21413.499396	0.184980	0.553130	0.137518	76.064819	35.834904	127.812378	2.628411	0.000000	4.253406	0.000000	0.000000	0.000000	0.002790	0.024024	-0.050760	0.000000	0.000000	3.000000	55.000000	0.000000
21413.502729	0.184939	0.553196	0.137386	76.064819	35.834904	127.812378	2.628411	0.000000	4.253406	0.000000	0.000000	0.000000	-0.012322	0.019729	-0.039628	0.000000	0.000000	3.000000	55.000000	0.000000
21413.506062	0.184939	0.553196	0.137386	76.064819	35.834904	127.812378	2.628411	0.000000	4.253406	0.000000	0.000000	0.000000	-0.012322	0.019729	-0.039628	0.000000	0.000000	3.000000	55.000000	0.000000
21413.509396	0.184939	0.553196	0.137386	76.064835	35.837639	127.804398	2.628411	0.000000	4.253406	0.000000	0.000000	0.000000	-0.012322	0.019729	-0.039628	0.000000	0.000000	3.000000	55.000000	0.000000
21413.512729	0.184939	0.553196	0.137386	76.064835	35.837639	127.804398	2.628411	0.000000	4.253406	0.000000	0.000000	0.000000	-0.012322	0.019729	-0.039628	0.000000	0.000000	3.000000	55.000000	0.000000
21413.516062	0.184914	0.553290	0.137206	76.064835	35.837639	127.804398	2.628411	0.000000	4.253406	0.000000	0.000000	0.000000	-0.007523	0.028259	-0.054024	0.000000	0.000000	3.000000	55.000000	0.000000
21413.519396	0.184914	0.553290	0.137206	76.064835	35.837639	127.804398	2.629319	0.000000	4.252843	0.000000	0.000000	0.000000	-0.007523	0.028259	-0.054024	0.000000	0.000000	3.000000	55.000000	0.000000
21413.522729	0.184914	0.553290	0.137206	76.064835	35.837639	127.804398	2.629319	0.000000	4.252843	0.000000	0.000000	0.000000	-0.007523	0.028259	-0.054024	0.000000	0.000000	3.000000	55.000000	0.000000
21413.526062	0.184914	0.553290	0.137206	76.064835	35.837639	127.804398	2.629319	0.000000	4.252843	0.000000	0.000000	0.000000	-0.007523	0.028259	-0.054024	0.000000	0.000000	3.000000	55.000000	0.000000
21413.529396	0.184827	0.553523	0.136926	76.064835	35.837639	127.804398	2.631253	0.000000	4.251648	0.000000	0.000000	0.000000	-0.026074	0.069990	-0.083821	0.000000	0.000000	3.000000	55.000000	0.000000
21413.532729	0.184827	0.553523	0.136926	76.064835	35.837639	127.804398	2.631253	0.000000	4.251648	0.000000	0.000000	0.000000	-0.026074	0.069990	-0.083821	0.000000	0.000000	3.000000	55.000000	0.000000
21413.536062	0.184827	0.553523	0.136926	76.064835	35.837639	127.804398	2.631253	0.000000	4.251648	0.000000	0.000000	0.000000	-0.026074	0.069990	-0.083821	0.000000	0.000000	3.000000	55.000000	0.000000
21413.539396	0.184827	0.553523	0.136926	76.064835	35.837639	127.804398	2.633183	0.000000	4.250453	0.000000	0.000000	0.000000	-0.026074	0.069990	-0.083821	0.000000	0.000000	3.000000	55.000000	0.000000
21413.542729	0.184767	0.553631	0.136735	76.064835	35.837639	127.804398	2.633183	0.000000	4.250453	0.000000	0.000000	0.000000	-0.017828	0.032466	-0.057314	0.000000	0.000000	3.000000	55.000000	0.000000
21413.546062	0.184767	0.553631	0.136735	76.064835	35.837639	127.804398	2.633183	0.000000	4.250453	0.000000	0.000000	0.000000	-0.017828	0.032466	-0.057314	0.000000	0.000000	3.000000	55.000000	0.000000
21413.549396	0.184712	0.553759	0.136559	76.067795	35.841652	127.808548	2.633183	0.000000	4.250453	0.000000	0.000000	0.000000	-0.016475	0.038373	-0.052958	0.000000	0.000000	3.000000	55.000000	0.000000
21413.552729	0.184712	0.553759	0.136559	76.067795	35.841652	127.808548	2.633183	0.000000	4.250453	0.000000	0.000000	0.000000	-0.016475	0.038373	-0.052958	0.000000	0.000000	3.000000	55.000000	0.000000
21413.556062	0.184712	0.553759	0.136559	76.067795	35.841652	127.808548	2.633183	0.000000	4.250453	0.000000	0.000000	0.000000	-0.016475	0.038373	-0.052958	0.000000	0.000000	3.000000	55.000000	0.000000
21413.559396	0.184712	0.553759	0.136559	76.070778	35.842953	127.812691	2.635731	0.000000	4.248873	0.000000	0.000000	0.000000	-0.016475	0.038373	-0.052958	0.000000	0.000000	3.000000	55.000000	0.000000
21413.562729	0.184614	0.553862	0.136342	76.070778	35.842953	127.812691	2.635731	0.000000	4.248873	0.000000	0.000000	0.000000	-0.029491	0.030724	-0.064986	0.000000	0.000000	3.000000	55.000000	0.000000
21413.566062	0.184614	0.553862	0.136342	76.070778	35.842953	127.812691	2.635731	0.000000	4.248873	0.000000	0.000000	0.000000	-0.029491	0.030724	-0.064986	0.000000	0.000000	3.000000	55.000000	0.000000
21413.569396	0.184614	0.553862	0.136342	76.076691	35.850975	127.812988	2.635731	0.000000	4.248873	0.000000	0.000000	0.000000	-0.029491	0.030724	-0.064986	0.000000	0.000000	3.000000	55.000000	0.000000
21413.572729	0.184614	0.553862	0.136342	76.076691	35.850975	127.812988	2.635731	0.000000	4.248873	0.000000	0.000000	0.000000	-0.029491	0.030724	-0.064986	0.000000	0.000000	3.000000	55.000000	0.000000
21413.576062	0.184538	0.553978	0.136097	76.076691	35.850975	127.812988	2.635731	0.000000	4.248873	0.000000	0.000000	0.000000	-0.022870	0.034977	-0.073531	0.000000	0.000000	3.000000	55.000000	0.000000
21413.579396	0.184538	0.553978	0.136097	76.085587	35.860329	127.825424	2.636543	0.000000	4.248369	0.000000	0.000000	0.000000	-0.022870	0.034977	-0.073531	0.000000	0.000000	3.000000	55.000000	0.000000
21413.582729	0.184538	0.553978	0.136097	76.085587	35.860329	127.825424	2.636543	0.000000	4.248369	0.000000	0.000000	0.000000	-0.022870	0.034977	-0.073531	0.000000	0.000000	3.000000	55.000000	0.000000
21413.586062	0.184538	0.553978	0.136097	76.085587	35.860329	127.825424	2.636543	0.000000	4.248369	0.000000	0.000000	0.000000	-0.022870	0.034977	-0.073531	0.000000	0.000000	3.000000	55.000000	0.000000
21413.589396	0.184314	0.554185	0.135575	76.098053	35.868134	127.826828	2.638252	0.000000	4.247308	0.000000	0.000000	0.000000	-0.067204	0.062184	-0.156535	0.000000	0.000000	3.000000	55.000000	0.000000
21413.592729	0.184314	0.554185	0.135575	76.098053	35.868134	127.826828	2.638252	0.000000	4.247308	0.000000	0.000000	0.000000	-0.067204	0.062184	-0.156535	0.000000	0.000000	3.000000	55.000000	0.000000
21413.596062	0.184314	0.554185	0.135575	76.098053	35.868134	127.826828	2.638252	0.000000	4.247308	0.000000	0.000000	0.000000	-0.067204	0.062184	-0.156535	0.000000	0.000000	3.000000	55.000000	0.000000
21413.599396	0.184314	0.554185	0.135575	76.109909	35.878853	127.819519	2.640514	0.000000	4.245902	0.000000	0.000000	0.000000	-0.067204	0.062184	-0.156535	0.000000	0.000000	3.000000	55.000000	0.000000
21413.602729	0.184172	0.554262	0.135318	76.109909	35.878853	127.819519	2.640514	0.000000	4.245902	0.000000	0.000000	0.000000	-0.042491	0.022990	-0.077130	0.000000	0.000000	3.000000	55.000000	0.000000
21413.606062	0.184172	0.554262	0.135318	76.109909	35.878853	127.819519	2.640514	0.000000	4.245902	0.000000	0.000000	0.000000	-0.042491	0.022990	-0.077130	0.000000	0.000000	3.000000	55.000000	0.000000
21413.609396	0.184172	0.554262	0.135318	76.122360	35.883972	127.805016	2.640514	0.000000	4.245902	0.000000	0.000000	0.000000	-0.042491	0.022990	-0.077130	0.000000	0.000000	3.000000	55.000000	0.000000
21413.612729	0.184172	0.554262	0.135318	76.122360	35.883972	127.805016	2.640514	0.000000	4.245902	0.000000	0.000000	0.000000	-0.042491	0.022990	-0.077130	0.000000	0.000000	3.000000	55.000000	0.000000
21413.616062	0.184020	0.554333	0.135027	76.122360	35.883972	127.805016	2.640514	0.000000	4.245902	0.000000	0.000000	0.000000	-0.045676	0.021254	-0.087446	0.000000	0.000000	3.000000	55.000000	0.000000
21413.619396	0.184020	0.554333	0.135027	76.135399	35.883514	127.759361	2.640927	0.000000	4.245646	0.000000	0.000000	0.000000	-0.045676	0.021254	-0.087446	0.000000	0.000000	3.000000	55.000000	0.000000
21413.622729	0.184020	0.554333	0.135027	76.135399	35.883514	127.759361	2.640927	0.000000	4.245646	0.000000	0.000000	0.000000	-0.045676	0.021254	-0.087446	0.000000	0.000000	3.000000	55.000000	0.000000
21413.626062	0.184020	0.554333	0.135027	76.135399	35.883514	127.759361	2.640927	0.000000	4.245646	0.000000	0.000000	0.000000	-0.045676	0.021254	-0.087446	0.000000	0.000000	3.000000	55.000000	0.000000
21413.629396	0.183701	0.554533	0.134496	76.144882	35.881882	127.700798	2.641585	0.000000	4.245235	0.000000	0.000000	0.000000	-0.095684	0.060161	-0.159271	0.000000	0.000000	3.000000	55.000000	0.000000
21413.632729	0.183701	0.554533	0.134496	76.144882	35.881882	127.700798	2.641585	0.000000	4.245235	0.000000	0.000000	0.000000	-0.095684	0.060161	-0.159271	0.000000	0.000000	3.000000	55.000000	0.000000
21413.636062	0.183701	0.554533	0.134496	76.144882	35.881882	127.700798	2.641585	0.000000	4.245235	0.000000	0.000000	0.000000	-0.095684	0.060161	-0.159271	0.000000	0.000000	3.000000	55.000000	0.000000
21413.639396	0.183701	0.554533	0.134496	76.153786	35.883190	127.657509	2.641845	0.000000	4.245074	0.000000	0.000000	0.000000	-0.095684	0.060161	-0.159271	0.000000	0.000000	3.000000	55.000000	0.000000
21413.642729	0.183519	0.554635	0.134305	76.153786	35.883190	127.657509	2.641845	0.000000	4.245074	0.000000	0.000000	0.000000	-0.054759	0.030440	-0.057386	0.000000	0.000000	3.000000	55.000000	0.000000
21413.646062	0.183519	0.554635	0.134305	76.153786	35.883190	127.657509	2.641845	0.000000	4.245074	0.000000	0.000000	0.000000	-0.054759	0.030440	-0.057386	0.000000	0.000000	3.000000	55.000000	0.000000
21413.649396	0.183519	0.554635	0.134305	76.162674	35.884491	127.630157	2.641845	0.000000	4.245074	0.000000	0.000000	0.000000	-0.054759	0.030440	-0.057386	0.000000	0.000000	3.000000	55.000000	0.000000
21413.652729	0.183519	0.554635	0.134305	76.162674	35.884491	127.630157	2.641845	0.000000	4.245074	0.000000	0.000000	0.000000	-0.054759	0.030440	-0.057386	0.000000	0.000000	3.000000	55.000000	0.000000
21413.656062	0.183303	0.554717	0.134107	76.162674	35.884491	127.630157	2.641845	0.000000	4.245074	0.000000	0.000000	0.000000	-0.064518	0.024506	-0.059199	0.000000	0.000000	3.000000	55.000000	0.000000
21413.659396	0.183303	0.554717	0.134107	76.171577	35.888557	127.594872	2.640399	0.000000	4.245975	0.000000	0.000000	0.000000	-0.064518	0.024506	-0.059199	0.000000	0.000000	3.000000	55.000000	0.000000
21413.662729	0.183303	0.554717	0.134107	76.171577	35.888557	127.594872	2.640399	0.000000	4.245975	0.000000	0.000000	0.000000	-0.064518	0.024506	-0.059199	0.000000	0.000000	3.000000	55.000000	0.000000
21413.666062	0.183303	0.554717	0.134107	76.171577	35.888557	127.594872	2.640399	0.000000	4.245975	0.000000	0.000000	0.000000	-0.064518	0.024506	-0.059199	0.000000	0.000000	3.000000	55.000000	0.000000
21413.669396	0.183015	0.554846	0.133674	76.183426	35.896675	127.539848	2.638288	0.000000	4.247285	0.000000	0.000000	0.000000	-0.086419	0.038753	-0.130026	0.000000	0.000000	3.000000	55.000000	0.000000
21413.672729	0.183015	0.554846	0.133674	76.183426	35.896675	127.539848	2.638288	0.000000	4.247285	0.000000	0.000000	0.000000	-0.086419	0.038753	-0.130026	0.000000	0.000000	3.000000	55.000000	0.000000
21413.676062	0.183015	0.554846	0.133674	76.183426	35.896675	127.539848	2.638288	0.000000	4.247285	0.000000	0.000000	0.000000	-0.086419	0.038753	-0.130026	0.000000	0.000000	3.000000	55.000000	0.000000
21413.679396	0.183015	0.554846	0.133674	76.195885	35.904652	127.477585	2.637856	0.000000	4.247553	0.000000	0.000000	0.000000	-0.086419	0.038753	-0.130026	0.000000	0.000000	3.000000	55.000000	0.000000
[truncated: 349 more rows]
