# Supplementary material for: Haptic Guidance Needs to Be Intuitive Not Just Informative to Improve Human Motor Accuracy
Source: PLoS One. 2016 Mar 16;11(3):e0150912. doi: 10.1371/journal.pone.0150912 (PMC4794196; doi:10.1371/journal.pone.0150912)
Supplement: S2 Data — (ZIP) [file pone.0150912.s002.zip › Subject2/exp2_0056.txt]

Time	PosX	PosY	PosZ	RotX	RotY	RotZ	ForceX	ForceY	ForceZ	MomentX	MomentY	MomentZ	VelocityX	VelocityY	VelocityZ	CalibratedWeight	ButtonDown	Condition	Trial	Visual
21416.926610	0.006006	0.554469	0.255330	84.180786	28.894136	91.934471	1.917188	0.000000	4.617834	0.000000	0.000000	0.000000	0.020347	-0.046702	0.006209	0.000000	1.000000	3.000000	56.000000	0.000000
21416.929943	0.006006	0.554469	0.255330	84.180786	28.894136	91.934471	1.917188	0.000000	4.617834	0.000000	0.000000	0.000000	0.020347	-0.046702	0.006209	0.000000	1.000000	3.000000	56.000000	0.000000
21416.933277	0.006176	0.554283	0.255417	84.180786	28.894136	91.934471	1.917188	0.000000	4.617834	0.000000	0.000000	0.000000	0.050963	-0.055898	0.025872	0.000000	1.000000	3.000000	56.000000	0.000000
21416.936610	0.006176	0.554283	0.255417	84.121101	28.614460	91.589500	1.917188	0.000000	4.617834	0.000000	0.000000	0.000000	0.050963	-0.055898	0.025872	0.000000	1.000000	3.000000	56.000000	0.000000
21416.939943	0.006176	0.554283	0.255417	84.121101	28.614460	91.589500	1.917188	0.000000	4.617834	0.000000	0.000000	0.000000	0.050963	-0.055898	0.025872	0.000000	1.000000	3.000000	56.000000	0.000000
21416.943277	0.006176	0.554283	0.255417	84.121101	28.614460	91.589500	1.917188	0.000000	4.617834	0.000000	0.000000	0.000000	0.050963	-0.055898	0.025872	0.000000	1.000000	3.000000	56.000000	0.000000
21416.946610	0.007541	0.554190	0.256613	84.104584	28.459173	91.363701	1.919255	0.000000	4.616975	0.000000	0.000000	0.000000	0.409761	-0.028016	0.358985	0.000000	1.000000	3.000000	56.000000	0.000000
21416.949943	0.007541	0.554190	0.256613	84.104584	28.459173	91.363701	1.919255	0.000000	4.616975	0.000000	0.000000	0.000000	0.000000	0.000004	-0.000001	0.000000	1.000000	3.000000	56.000000	0.000000
21416.953277	0.007541	0.554190	0.256613	84.104584	28.459173	91.363701	1.919255	0.000000	4.616975	0.000000	0.000000	0.000000	0.000000	0.000004	-0.000001	0.000000	1.000000	3.000000	56.000000	0.000000
21416.956610	0.007541	0.554190	0.256613	84.076462	26.997755	89.761192	1.932554	0.000000	4.611424	0.000000	0.000000	0.000000	0.000000	0.000004	-0.000001	0.000000	1.000000	3.000000	56.000000	0.000000
21416.959943	0.008162	0.554322	0.257581	84.076462	26.997755	89.761192	1.932554	0.000000	4.611424	0.000000	0.000000	0.000000	0.186313	0.039720	0.290303	0.000000	1.000000	3.000000	56.000000	0.000000
21416.963277	0.008162	0.554322	0.257581	84.076462	26.997755	89.761192	1.932554	0.000000	4.611424	0.000000	0.000000	0.000000	0.186313	0.039720	0.290303	0.000000	1.000000	3.000000	56.000000	0.000000
21416.966610	0.008162	0.554322	0.257581	84.117302	23.991184	86.510559	1.935834	0.000000	4.610048	0.000000	0.000000	0.000000	0.186313	0.039720	0.290303	0.000000	1.000000	3.000000	56.000000	0.000000
21416.969943	0.008752	0.554519	0.258584	84.117302	23.991184	86.510559	1.935834	0.000000	4.610048	0.000000	0.000000	0.000000	0.176747	0.059093	0.300869	0.000000	1.000000	3.000000	56.000000	0.000000
21416.973277	0.008752	0.554519	0.258584	84.117302	23.991184	86.510559	1.935834	0.000000	4.610048	0.000000	0.000000	0.000000	0.176747	0.059093	0.300869	0.000000	1.000000	3.000000	56.000000	0.000000
21416.976610	0.008752	0.554519	0.258584	84.162460	20.074064	82.297554	1.938380	0.000000	4.608979	0.000000	0.000000	0.000000	0.176747	0.059093	0.300869	0.000000	1.000000	3.000000	56.000000	0.000000
21416.979943	0.009173	0.554650	0.259687	84.162460	20.074064	82.297554	1.938380	0.000000	4.608979	0.000000	0.000000	0.000000	0.126576	0.039235	0.331097	0.000000	1.000000	3.000000	56.000000	0.000000
21416.983277	0.009173	0.554650	0.259687	84.162460	20.074064	82.297554	1.938380	0.000000	4.608979	0.000000	0.000000	0.000000	0.126576	0.039235	0.331097	0.000000	1.000000	3.000000	56.000000	0.000000
21416.986610	0.009173	0.554650	0.259687	84.257446	16.218170	78.143539	1.937743	0.000000	4.609246	0.000000	0.000000	0.000000	0.126576	0.039235	0.331097	0.000000	1.000000	3.000000	56.000000	0.000000
21416.989943	0.009494	0.554859	0.260779	84.257446	16.218170	78.143539	1.937743	0.000000	4.609246	0.000000	0.000000	0.000000	0.096226	0.062643	0.327370	0.000000	1.000000	3.000000	56.000000	0.000000
21416.993277	0.009494	0.554859	0.260779	84.257446	16.218170	78.143539	1.937743	0.000000	4.609246	0.000000	0.000000	0.000000	0.096226	0.062643	0.327370	0.000000	1.000000	3.000000	56.000000	0.000000
21416.996610	0.009494	0.554859	0.260779	84.559433	13.792304	75.468552	1.935669	0.000000	4.610117	0.000000	0.000000	0.000000	0.096226	0.062643	0.327370	0.000000	1.000000	3.000000	56.000000	0.000000
21416.999943	0.009983	0.555017	0.261641	84.559433	13.792304	75.468552	1.935669	0.000000	4.610117	0.000000	0.000000	0.000000	0.146765	0.047484	0.258808	0.000000	1.000000	3.000000	56.000000	0.000000
21417.003277	0.009983	0.555017	0.261641	84.559433	13.792304	75.468552	1.935669	0.000000	4.610117	0.000000	0.000000	0.000000	0.146765	0.047484	0.258808	0.000000	1.000000	3.000000	56.000000	0.000000
21417.006610	0.009983	0.555017	0.261641	85.041679	13.486482	75.024109	1.937571	0.000000	4.609319	0.000000	0.000000	0.000000	0.146765	0.047484	0.258808	0.000000	1.000000	3.000000	56.000000	0.000000
21417.009943	0.010471	0.555172	0.262334	85.041679	13.486482	75.024109	1.937571	0.000000	4.609319	0.000000	0.000000	0.000000	0.146369	0.046555	0.207744	0.000000	1.000000	3.000000	56.000000	0.000000
21417.013277	0.010471	0.555172	0.262334	85.041679	13.486482	75.024109	1.937571	0.000000	4.609319	0.000000	0.000000	0.000000	0.146369	0.046555	0.207744	0.000000	1.000000	3.000000	56.000000	0.000000
21417.016610	0.010471	0.555172	0.262334	85.507431	14.700222	76.181320	1.940508	0.000000	4.608082	0.000000	0.000000	0.000000	0.146369	0.046555	0.207744	0.000000	1.000000	3.000000	56.000000	0.000000
21417.019943	0.010994	0.555345	0.263007	85.507431	14.700222	76.181320	1.940508	0.000000	4.608082	0.000000	0.000000	0.000000	0.156816	0.051829	0.201826	0.000000	1.000000	3.000000	56.000000	0.000000
21417.023277	0.010994	0.555345	0.263007	85.507431	14.700222	76.181320	1.940508	0.000000	4.608082	0.000000	0.000000	0.000000	0.156816	0.051829	0.201826	0.000000	1.000000	3.000000	56.000000	0.000000
21417.026610	0.010994	0.555345	0.263007	85.935669	16.266550	77.698708	1.944070	0.000000	4.606582	0.000000	0.000000	0.000000	0.156816	0.051829	0.201826	0.000000	1.000000	3.000000	56.000000	0.000000
21417.029943	0.010994	0.555345	0.263007	85.935669	16.266550	77.698708	1.944070	0.000000	4.606582	0.000000	0.000000	0.000000	0.156816	0.051829	0.201826	0.000000	1.000000	3.000000	56.000000	0.000000
21417.033277	0.011516	0.555505	0.263588	85.935669	16.266550	77.698708	1.944070	0.000000	4.606582	0.000000	0.000000	0.000000	0.156669	0.048165	0.174370	0.000000	1.000000	3.000000	56.000000	0.000000
21417.036610	0.011516	0.555505	0.263588	86.318260	17.622704	78.998734	1.944070	0.000000	4.606582	0.000000	0.000000	0.000000	0.156669	0.048165	0.174370	0.000000	1.000000	3.000000	56.000000	0.000000
21417.039943	0.011936	0.555719	0.264117	86.318260	17.622704	78.998734	1.944070	0.000000	4.606582	0.000000	0.000000	0.000000	0.125833	0.064061	0.158624	0.000000	1.000000	3.000000	56.000000	0.000000
21417.043277	0.011936	0.555719	0.264117	86.318260	17.622704	78.998734	1.944070	0.000000	4.606582	0.000000	0.000000	0.000000	0.125833	0.064061	0.158624	0.000000	1.000000	3.000000	56.000000	0.000000
21417.046610	0.011936	0.555719	0.264117	86.677399	18.604700	79.920998	1.951069	0.000000	4.603621	0.000000	0.000000	0.000000	0.125833	0.064061	0.158624	0.000000	1.000000	3.000000	56.000000	0.000000
21417.049943	0.011936	0.555719	0.264117	86.677399	18.604700	79.920998	1.951069	0.000000	4.603621	0.000000	0.000000	0.000000	0.125833	0.064061	0.158624	0.000000	1.000000	3.000000	56.000000	0.000000
21417.053277	0.012218	0.555885	0.264592	86.677399	18.604700	79.920998	1.951069	0.000000	4.603621	0.000000	0.000000	0.000000	0.084616	0.049797	0.142683	0.000000	1.000000	3.000000	56.000000	0.000000
21417.056610	0.012218	0.555885	0.264592	86.999382	19.721542	80.986496	1.951069	0.000000	4.603621	0.000000	0.000000	0.000000	0.084616	0.049797	0.142683	0.000000	1.000000	3.000000	56.000000	0.000000
21417.059943	0.012464	0.556039	0.264978	86.999382	19.721542	80.986496	1.951069	0.000000	4.603621	0.000000	0.000000	0.000000	0.073972	0.046140	0.115767	0.000000	0.000000	3.000000	56.000000	0.000000
21417.063277	0.012464	0.556039	0.264978	86.999382	19.721542	80.986496	1.951069	0.000000	4.603621	0.000000	0.000000	0.000000	0.073972	0.046140	0.115767	0.000000	0.000000	3.000000	56.000000	0.000000
21417.066610	0.012464	0.556039	0.264978	87.270210	21.712355	82.953850	1.953477	0.000000	4.602600	0.000000	0.000000	0.000000	0.073972	0.046140	0.115767	0.000000	0.000000	3.000000	56.000000	0.000000
21417.069943	0.012464	0.556039	0.264978	87.270210	21.712355	82.953850	1.953477	0.000000	4.602600	0.000000	0.000000	0.000000	0.073972	0.046140	0.115767	0.000000	0.000000	3.000000	56.000000	0.000000
21417.073277	0.012675	0.556198	0.265257	87.270210	21.712355	82.953850	1.953477	0.000000	4.602600	0.000000	0.000000	0.000000	0.063193	0.047797	0.083645	0.000000	0.000000	3.000000	56.000000	0.000000
21417.076610	0.012675	0.556198	0.265257	87.505501	23.854748	85.079948	1.953477	0.000000	4.602600	0.000000	0.000000	0.000000	0.063193	0.047797	0.083645	0.000000	0.000000	3.000000	56.000000	0.000000
21417.079943	0.012884	0.556323	0.265434	87.505501	23.854748	85.079948	1.953477	0.000000	4.602600	0.000000	0.000000	0.000000	0.062695	0.037591	0.053042	0.000000	0.000000	3.000000	56.000000	0.000000
21417.083277	0.012884	0.556323	0.265434	87.505501	23.854748	85.079948	1.953477	0.000000	4.602600	0.000000	0.000000	0.000000	0.062695	0.037591	0.053042	0.000000	0.000000	3.000000	56.000000	0.000000
21417.086610	0.012884	0.556323	0.265434	87.697769	25.965685	87.172485	1.956799	0.000000	4.601189	0.000000	0.000000	0.000000	0.062695	0.037591	0.053042	0.000000	0.000000	3.000000	56.000000	0.000000
21417.089943	0.012884	0.556323	0.265434	87.697769	25.965685	87.172485	1.956799	0.000000	4.601189	0.000000	0.000000	0.000000	0.062695	0.037591	0.053042	0.000000	0.000000	3.000000	56.000000	0.000000
21417.093277	0.013091	0.556415	0.265509	87.697769	25.965685	87.172485	1.956799	0.000000	4.601189	0.000000	0.000000	0.000000	0.062173	0.027379	0.022482	0.000000	0.000000	3.000000	56.000000	0.000000
21417.096610	0.013091	0.556415	0.265509	87.842781	27.840628	89.026825	1.956799	0.000000	4.601189	0.000000	0.000000	0.000000	0.062173	0.027379	0.022482	0.000000	0.000000	3.000000	56.000000	0.000000
21417.099943	0.013331	0.556511	0.265476	87.842781	27.840628	89.026825	1.956799	0.000000	4.601189	0.000000	0.000000	0.000000	0.071886	0.029006	-0.009864	0.000000	0.000000	3.000000	56.000000	0.000000
21417.103277	0.013331	0.556511	0.265476	87.842781	27.840628	89.026825	1.956799	0.000000	4.601189	0.000000	0.000000	0.000000	0.071886	0.029006	-0.009864	0.000000	0.000000	3.000000	56.000000	0.000000
21417.106610	0.013331	0.556511	0.265476	87.939011	29.248209	90.409180	1.963090	0.000000	4.598508	0.000000	0.000000	0.000000	0.071886	0.029006	-0.009864	0.000000	0.000000	3.000000	56.000000	0.000000
21417.109943	0.013331	0.556511	0.265476	87.939011	29.248209	90.409180	1.963090	0.000000	4.598508	0.000000	0.000000	0.000000	0.071886	0.029006	-0.009864	0.000000	0.000000	3.000000	56.000000	0.000000
21417.113277	0.013535	0.556600	0.265384	87.939011	29.248209	90.409180	1.963090	0.000000	4.598508	0.000000	0.000000	0.000000	0.061253	0.026535	-0.027587	0.000000	0.000000	3.000000	56.000000	0.000000
21417.116610	0.013535	0.556600	0.265384	87.953209	29.485506	90.627357	1.963090	0.000000	4.598508	0.000000	0.000000	0.000000	0.061253	0.026535	-0.027587	0.000000	0.000000	3.000000	56.000000	0.000000
21417.119943	0.013535	0.556600	0.265384	87.953209	29.485506	90.627357	1.963090	0.000000	4.598508	0.000000	0.000000	0.000000	0.061253	0.026535	-0.027587	0.000000	0.000000	3.000000	56.000000	0.000000
21417.123277	0.013535	0.556600	0.265384	87.953209	29.485506	90.627357	1.963090	0.000000	4.598508	0.000000	0.000000	0.000000	0.061253	0.026535	-0.027587	0.000000	0.000000	3.000000	56.000000	0.000000
21417.126610	0.013975	0.556879	0.265063	87.945763	29.386887	90.512482	1.966656	0.000000	4.596984	0.000000	0.000000	0.000000	0.131961	0.083641	-0.096163	0.000000	0.000000	3.000000	56.000000	0.000000
21417.129943	0.013975	0.556879	0.265063	87.945763	29.386887	90.512482	1.966656	0.000000	4.596984	0.000000	0.000000	0.000000	0.131961	0.083641	-0.096163	0.000000	0.000000	3.000000	56.000000	0.000000
21417.133277	0.013975	0.556879	0.265063	87.945763	29.386887	90.512482	1.966656	0.000000	4.596984	0.000000	0.000000	0.000000	0.131961	0.083641	-0.096163	0.000000	0.000000	3.000000	56.000000	0.000000
21417.136610	0.013975	0.556879	0.265063	87.928780	29.145721	90.255135	1.975105	0.000000	4.593361	0.000000	0.000000	0.000000	0.131961	0.083641	-0.096163	0.000000	0.000000	3.000000	56.000000	0.000000
21417.139943	0.014178	0.557042	0.264930	87.928780	29.145721	90.255135	1.975105	0.000000	4.593361	0.000000	0.000000	0.000000	0.060954	0.048936	-0.039905	0.000000	0.000000	3.000000	56.000000	0.000000
21417.143277	0.014178	0.557042	0.264930	87.928780	29.145721	90.255135	1.975105	0.000000	4.593361	0.000000	0.000000	0.000000	0.060954	0.048936	-0.039905	0.000000	0.000000	3.000000	56.000000	0.000000
21417.146610	0.014178	0.557042	0.264930	87.897827	28.769444	89.861183	1.978913	0.000000	4.591722	0.000000	0.000000	0.000000	0.060954	0.048936	-0.039905	0.000000	0.000000	3.000000	56.000000	0.000000
21417.149943	0.014178	0.557042	0.264930	87.897827	28.769444	89.861183	1.978913	0.000000	4.591722	0.000000	0.000000	0.000000	0.060954	0.048936	-0.039905	0.000000	0.000000	3.000000	56.000000	0.000000
21417.153277	0.014416	0.557209	0.264826	87.897827	28.769444	89.861183	1.978913	0.000000	4.591722	0.000000	0.000000	0.000000	0.071392	0.050147	-0.031195	0.000000	0.000000	3.000000	56.000000	0.000000
21417.156610	0.014416	0.557209	0.264826	87.871826	28.412821	89.488388	1.978913	0.000000	4.591722	0.000000	0.000000	0.000000	0.071392	0.050147	-0.031195	0.000000	0.000000	3.000000	56.000000	0.000000
21417.159943	0.014416	0.557209	0.264826	87.871826	28.412821	89.488388	1.978913	0.000000	4.591722	0.000000	0.000000	0.000000	0.071392	0.050147	-0.031195	0.000000	0.000000	3.000000	56.000000	0.000000
21417.163277	0.014416	0.557209	0.264826	87.871826	28.412821	89.488388	1.978913	0.000000	4.591722	0.000000	0.000000	0.000000	0.071392	0.050147	-0.031195	0.000000	0.000000	3.000000	56.000000	0.000000
21417.166610	0.014824	0.557490	0.264672	87.854057	28.179499	89.238869	1.983045	0.000000	4.589938	0.000000	0.000000	0.000000	0.122490	0.084419	-0.046162	0.000000	0.000000	3.000000	56.000000	0.000000
21417.169943	0.014824	0.557490	0.264672	87.854057	28.179499	89.238869	1.983045	0.000000	4.589938	0.000000	0.000000	0.000000	0.122490	0.084419	-0.046162	0.000000	0.000000	3.000000	56.000000	0.000000
21417.173277	0.014824	0.557490	0.264672	87.854057	28.179499	89.238869	1.983045	0.000000	4.589938	0.000000	0.000000	0.000000	0.122490	0.084419	-0.046162	0.000000	0.000000	3.000000	56.000000	0.000000
21417.176610	0.014824	0.557490	0.264672	87.854057	28.198481	89.238731	1.989977	0.000000	4.586937	0.000000	0.000000	0.000000	0.122490	0.084419	-0.046162	0.000000	0.000000	3.000000	56.000000	0.000000
21417.179943	0.015062	0.557579	0.264579	87.854057	28.198481	89.238731	1.989977	0.000000	4.586937	0.000000	0.000000	0.000000	0.071407	0.026478	-0.027998	0.000000	0.000000	3.000000	56.000000	0.000000
21417.183277	0.015062	0.557579	0.264579	87.854057	28.198481	89.238731	1.989977	0.000000	4.586937	0.000000	0.000000	0.000000	0.071407	0.026478	-0.027998	0.000000	0.000000	3.000000	56.000000	0.000000
21417.186610	0.015062	0.557579	0.264579	87.859535	28.290760	89.314751	1.994038	0.000000	4.585173	0.000000	0.000000	0.000000	0.071407	0.026478	-0.027998	0.000000	0.000000	3.000000	56.000000	0.000000
21417.189943	0.015062	0.557579	0.264579	87.859535	28.290760	89.314751	1.994038	0.000000	4.585173	0.000000	0.000000	0.000000	0.071407	0.026478	-0.027998	0.000000	0.000000	3.000000	56.000000	0.000000
21417.193277	0.015231	0.557641	0.264445	87.859535	28.290760	89.314751	1.994038	0.000000	4.585173	0.000000	0.000000	0.000000	0.050567	0.018673	-0.040223	0.000000	0.000000	3.000000	56.000000	0.000000
21417.196610	0.015231	0.557641	0.264445	87.873489	28.493641	89.506874	1.994038	0.000000	4.585173	0.000000	0.000000	0.000000	0.050567	0.018673	-0.040223	0.000000	0.000000	3.000000	56.000000	0.000000
21417.199943	0.015231	0.557641	0.264445	87.873489	28.493641	89.506874	1.994038	0.000000	4.585173	0.000000	0.000000	0.000000	0.050567	0.018673	-0.040223	0.000000	0.000000	3.000000	56.000000	0.000000
21417.203277	0.015231	0.557641	0.264445	87.873489	28.493641	89.506874	1.994038	0.000000	4.585173	0.000000	0.000000	0.000000	0.050567	0.018673	-0.040223	0.000000	0.000000	3.000000	56.000000	0.000000
21417.206610	0.015426	0.557653	0.263951	87.895782	28.811346	89.819328	1.997344	0.000000	4.583734	0.000000	0.000000	0.000000	0.058521	0.003667	-0.148104	0.000000	0.000000	3.000000	56.000000	0.000000
21417.209943	0.015426	0.557653	0.263951	87.895782	28.811346	89.819328	1.997344	0.000000	4.583734	0.000000	0.000000	0.000000	0.058521	0.003667	-0.148104	0.000000	0.000000	3.000000	56.000000	0.000000
21417.213277	0.015426	0.557653	0.263951	87.895782	28.811346	89.819328	1.997344	0.000000	4.583734	0.000000	0.000000	0.000000	0.058521	0.003667	-0.148104	0.000000	0.000000	3.000000	56.000000	0.000000
21417.216610	0.015426	0.557653	0.263951	87.926231	29.254452	90.260040	2.003326	0.000000	4.581123	0.000000	0.000000	0.000000	0.058521	0.003667	-0.148104	0.000000	0.000000	3.000000	56.000000	0.000000
21417.219943	0.015452	0.557678	0.263551	87.926231	29.254452	90.260040	2.003326	0.000000	4.581123	0.000000	0.000000	0.000000	0.007697	0.007380	-0.120219	0.000000	0.000000	3.000000	56.000000	0.000000
21417.223277	0.015452	0.557678	0.263551	87.926231	29.254452	90.260040	2.003326	0.000000	4.581123	0.000000	0.000000	0.000000	0.007697	0.007380	-0.120219	0.000000	0.000000	3.000000	56.000000	0.000000
21417.226610	0.015452	0.557678	0.263551	87.962029	29.791811	90.797752	2.006256	0.000000	4.579840	0.000000	0.000000	0.000000	0.007697	0.007380	-0.120219	0.000000	0.000000	3.000000	56.000000	0.000000
21417.229943	0.015452	0.557678	0.263551	87.962029	29.791811	90.797752	2.006256	0.000000	4.579840	0.000000	0.000000	0.000000	0.007697	0.007380	-0.120219	0.000000	0.000000	3.000000	56.000000	0.000000
21417.233277	0.015407	0.557711	0.263073	87.962029	29.791811	90.797752	2.006256	0.000000	4.579840	0.000000	0.000000	0.000000	-0.013332	0.010103	-0.143200	0.000000	0.000000	3.000000	56.000000	0.000000
21417.236610	0.015407	0.557711	0.263073	88.003250	30.432991	91.442085	2.006256	0.000000	4.579840	0.000000	0.000000	0.000000	-0.013332	0.010103	-0.143200	0.000000	0.000000	3.000000	56.000000	0.000000
21417.239943	0.015394	0.557802	0.262434	88.003250	30.432991	91.442085	2.006256	0.000000	4.579840	0.000000	0.000000	0.000000	-0.004104	0.027337	-0.191873	0.000000	0.000000	3.000000	56.000000	0.000000
21417.243277	0.015394	0.557802	0.262434	88.003250	30.432991	91.442085	2.006256	0.000000	4.579840	0.000000	0.000000	0.000000	-0.004104	0.027337	-0.191873	0.000000	0.000000	3.000000	56.000000	0.000000
21417.246610	0.015394	0.557802	0.262434	88.063057	31.421093	92.436180	2.012563	0.000000	4.577072	0.000000	0.000000	0.000000	-0.004104	0.027337	-0.191873	0.000000	0.000000	3.000000	56.000000	0.000000
21417.249943	0.015394	0.557802	0.262434	88.063057	31.421093	92.436180	2.012563	0.000000	4.577072	0.000000	0.000000	0.000000	-0.004104	0.027337	-0.191873	0.000000	0.000000	3.000000	56.000000	0.000000
21417.253277	0.015273	0.557885	0.261597	88.063057	31.421093	92.436180	2.012563	0.000000	4.577072	0.000000	0.000000	0.000000	-0.036091	0.024899	-0.250943	0.000000	0.000000	3.000000	56.000000	0.000000
21417.256610	0.015273	0.557885	0.261597	88.129150	32.524284	93.552498	2.012563	0.000000	4.577072	0.000000	0.000000	0.000000	-0.036091	0.024899	-0.250943	0.000000	0.000000	3.000000	56.000000	0.000000
21417.259943	0.015080	0.558056	0.260533	88.129150	32.524284	93.552498	2.012563	0.000000	4.577072	0.000000	0.000000	0.000000	-0.057911	0.051113	-0.319231	0.000000	0.000000	3.000000	56.000000	0.000000
21417.263277	0.015080	0.558056	0.260533	88.129150	32.524284	93.552498	2.012563	0.000000	4.577072	0.000000	0.000000	0.000000	-0.057911	0.051113	-0.319231	0.000000	0.000000	3.000000	56.000000	0.000000
21417.266610	0.015080	0.558056	0.260533	88.186195	33.505383	94.563499	2.020245	0.000000	4.573687	0.000000	0.000000	0.000000	-0.057911	0.051113	-0.319231	0.000000	0.000000	3.000000	56.000000	0.000000
21417.269943	0.014643	0.558282	0.259171	88.186195	33.505383	94.563499	2.020245	0.000000	4.573687	0.000000	0.000000	0.000000	-0.131063	0.067958	-0.408805	0.000000	0.000000	3.000000	56.000000	0.000000
21417.273277	0.014643	0.558282	0.259171	88.186195	33.505383	94.563499	2.020245	0.000000	4.573687	0.000000	0.000000	0.000000	-0.131063	0.067958	-0.408805	0.000000	0.000000	3.000000	56.000000	0.000000
21417.276610	0.014643	0.558282	0.259171	88.190628	33.504066	94.613052	2.022681	0.000000	4.572610	0.000000	0.000000	0.000000	-0.131063	0.067958	-0.408805	0.000000	0.000000	3.000000	56.000000	0.000000
21417.279943	0.013965	0.558628	0.257543	88.190628	33.504066	94.613052	2.022681	0.000000	4.572610	0.000000	0.000000	0.000000	-0.203448	0.103867	-0.488141	0.000000	0.000000	3.000000	56.000000	0.000000
21417.283277	0.013965	0.558628	0.257543	88.190628	33.504066	94.613052	2.022681	0.000000	4.572610	0.000000	0.000000	0.000000	-0.203448	0.103867	-0.488141	0.000000	0.000000	3.000000	56.000000	0.000000
21417.286610	0.013965	0.558628	0.257543	88.068115	31.060217	92.243324	2.023299	0.000000	4.572337	0.000000	0.000000	0.000000	-0.203448	0.103867	-0.488141	0.000000	0.000000	3.000000	56.000000	0.000000
21417.289943	0.013048	0.559092	0.255648	88.068115	31.060217	92.243324	2.023299	0.000000	4.572337	0.000000	0.000000	0.000000	-0.275143	0.139154	-0.568512	0.000000	0.000000	3.000000	56.000000	0.000000
21417.293277	0.013048	0.559092	0.255648	88.068115	31.060217	92.243324	2.023299	0.000000	4.572337	0.000000	0.000000	0.000000	-0.275143	0.139154	-0.568512	0.000000	0.000000	3.000000	56.000000	0.000000
21417.296610	0.013048	0.559092	0.255648	87.811165	27.027254	88.307716	2.022124	0.000000	4.572856	0.000000	0.000000	0.000000	-0.275143	0.139154	-0.568512	0.000000	0.000000	3.000000	56.000000	0.000000
21417.299943	0.011827	0.559672	0.253482	87.811165	27.027254	88.307716	2.022124	0.000000	4.572856	0.000000	0.000000	0.000000	-0.366227	0.173750	-0.649800	0.000000	0.000000	3.000000	56.000000	0.000000
21417.303277	0.011827	0.559672	0.253482	87.811165	27.027254	88.307716	2.022124	0.000000	4.572856	0.000000	0.000000	0.000000	-0.366227	0.173750	-0.649800	0.000000	0.000000	3.000000	56.000000	0.000000
21417.306610	0.011827	0.559672	0.253482	87.501740	23.411402	84.812805	2.018154	0.000000	4.574610	0.000000	0.000000	0.000000	-0.366227	0.173750	-0.649800	0.000000	0.000000	3.000000	56.000000	0.000000
21417.309943	0.010374	0.560402	0.251034	87.501740	23.411402	84.812805	2.018154	0.000000	4.574610	0.000000	0.000000	0.000000	-0.435935	0.219064	-0.734627	0.000000	0.000000	3.000000	56.000000	0.000000
21417.313277	0.010374	0.560402	0.251034	87.501740	23.411402	84.812805	2.018154	0.000000	4.574610	0.000000	0.000000	0.000000	-0.435935	0.219064	-0.734627	0.000000	0.000000	3.000000	56.000000	0.000000
21417.316610	0.010374	0.560402	0.251034	87.180260	20.522537	82.056000	2.012462	0.000000	4.577117	0.000000	0.000000	0.000000	-0.435935	0.219064	-0.734627	0.000000	0.000000	3.000000	56.000000	0.000000
21417.319943	0.008759	0.561215	0.248258	87.180260	20.522537	82.056000	2.012462	0.000000	4.577117	0.000000	0.000000	0.000000	-0.484461	0.243877	-0.832761	0.000000	0.000000	3.000000	56.000000	0.000000
21417.323277	0.008759	0.561215	0.248258	87.180260	20.522537	82.056000	2.012462	0.000000	4.577117	0.000000	0.000000	0.000000	-0.484461	0.243877	-0.832761	0.000000	0.000000	3.000000	56.000000	0.000000
21417.326610	0.008759	0.561215	0.248258	86.886490	18.723545	80.411095	2.006363	0.000000	4.579793	0.000000	0.000000	0.000000	-0.484461	0.243877	-0.832761	0.000000	0.000000	3.000000	56.000000	0.000000
21417.329943	0.007020	0.562106	0.245148	86.886490	18.723545	80.411095	2.006363	0.000000	4.579793	0.000000	0.000000	0.000000	-0.521751	0.267491	-0.932924	0.000000	0.000000	3.000000	56.000000	0.000000
21417.333277	0.007020	0.562106	0.245148	86.886490	18.723545	80.411095	2.006363	0.000000	4.579793	0.000000	0.000000	0.000000	-0.521751	0.267491	-0.932924	0.000000	0.000000	3.000000	56.000000	0.000000
21417.336610	0.007020	0.562106	0.245148	86.626411	18.343140	80.233025	2.000452	0.000000	4.582378	0.000000	0.000000	0.000000	-0.521751	0.267491	-0.932924	0.000000	0.000000	3.000000	56.000000	0.000000
21417.339943	0.005161	0.563056	0.241716	86.626411	18.343140	80.233025	2.000452	0.000000	4.582378	0.000000	0.000000	0.000000	-0.557755	0.284806	-1.029536	0.000000	0.000000	3.000000	56.000000	0.000000
21417.343277	0.005161	0.563056	0.241716	86.626411	18.343140	80.233025	2.000452	0.000000	4.582378	0.000000	0.000000	0.000000	-0.557755	0.284806	-1.029536	0.000000	0.000000	3.000000	56.000000	0.000000
21417.346610	0.005161	0.563056	0.241716	86.413734	19.418718	81.566048	1.994699	0.000000	4.584886	0.000000	0.000000	0.000000	-0.557755	0.284806	-1.029536	0.000000	0.000000	3.000000	56.000000	0.000000
21417.349943	0.003219	0.564011	0.237898	86.413734	19.418718	81.566048	1.994699	0.000000	4.584886	0.000000	0.000000	0.000000	-0.582609	0.286477	-1.145450	0.000000	0.000000	3.000000	56.000000	0.000000
21417.353277	0.003219	0.564011	0.237898	86.413734	19.418718	81.566048	1.994699	0.000000	4.584886	0.000000	0.000000	0.000000	-0.582609	0.286477	-1.145450	0.000000	0.000000	3.000000	56.000000	0.000000
21417.356610	0.003219	0.564011	0.237898	86.243179	21.510111	83.965034	1.990144	0.000000	4.586864	0.000000	0.000000	0.000000	-0.582609	0.286477	-1.145450	0.000000	0.000000	3.000000	56.000000	0.000000
21417.359943	0.001166	0.564955	0.233736	86.243179	21.510111	83.965034	1.990144	0.000000	4.586864	0.000000	0.000000	0.000000	-0.615838	0.283245	-1.248659	0.000000	0.000000	3.000000	56.000000	0.000000
21417.363277	0.001166	0.564955	0.233736	86.243179	21.510111	83.965034	1.990144	0.000000	4.586864	0.000000	0.000000	0.000000	-0.615838	0.283245	-1.248659	0.000000	0.000000	3.000000	56.000000	0.000000
21417.366610	0.001166	0.564955	0.233736	86.083138	23.951946	86.724007	1.986064	0.000000	4.588633	0.000000	0.000000	0.000000	-0.615838	0.283245	-1.248659	0.000000	0.000000	3.000000	56.000000	0.000000
21417.369943	-0.001025	0.565894	0.229286	86.083138	23.951946	86.724007	1.986064	0.000000	4.588633	0.000000	0.000000	0.000000	-0.657255	0.281767	-1.335060	0.000000	0.000000	3.000000	56.000000	0.000000
21417.373277	-0.001025	0.565894	0.229286	86.083138	23.951946	86.724007	1.986064	0.000000	4.588633	0.000000	0.000000	0.000000	-0.657255	0.281767	-1.335060	0.000000	0.000000	3.000000	56.000000	0.000000
21417.376610	-0.001025	0.565894	0.229286	85.870331	25.478426	88.459694	1.981599	0.000000	4.590563	0.000000	0.000000	0.000000	-0.657255	0.281767	-1.335060	0.000000	0.000000	3.000000	56.000000	0.000000
21417.379943	-0.003348	0.566803	0.224527	85.870331	25.478426	88.459694	1.981599	0.000000	4.590563	0.000000	0.000000	0.000000	-0.696879	0.272727	-1.427545	0.000000	0.000000	3.000000	56.000000	0.000000
21417.383277	-0.003348	0.566803	0.224527	85.870331	25.478426	88.459694	1.981599	0.000000	4.590563	0.000000	0.000000	0.000000	-0.696879	0.272727	-1.427545	0.000000	0.000000	3.000000	56.000000	0.000000
21417.386610	-0.003348	0.566803	0.224527	85.545616	25.292110	88.254272	1.976963	0.000000	4.592561	0.000000	0.000000	0.000000	-0.696879	0.272727	-1.427545	0.000000	0.000000	3.000000	56.000000	0.000000
21417.389943	-0.005669	0.567641	0.219577	85.545616	25.292110	88.254272	1.976963	0.000000	4.592561	0.000000	0.000000	0.000000	-0.696304	0.251477	-1.485083	0.000000	0.000000	3.000000	56.000000	0.000000
21417.393277	-0.005669	0.567641	0.219577	85.545616	25.292110	88.254272	1.976963	0.000000	4.592561	0.000000	0.000000	0.000000	-0.696304	0.251477	-1.485083	0.000000	0.000000	3.000000	56.000000	0.000000
21417.396610	-0.005669	0.567641	0.219577	85.074944	23.352173	86.125298	1.973608	0.000000	4.594004	0.000000	0.000000	0.000000	-0.696304	0.251477	-1.485083	0.000000	0.000000	3.000000	56.000000	0.000000
21417.399943	-0.008049	0.568507	0.214465	85.074944	23.352173	86.125298	1.973608	0.000000	4.594004	0.000000	0.000000	0.000000	-0.714176	0.259747	-1.533634	0.000000	0.000000	3.000000	56.000000	0.000000
21417.403277	-0.008049	0.568507	0.214465	85.074944	23.352173	86.125298	1.973608	0.000000	4.594004	0.000000	0.000000	0.000000	-0.714176	0.259747	-1.533634	0.000000	0.000000	3.000000	56.000000	0.000000
21417.406610	-0.008049	0.568507	0.214465	84.498749	20.671474	83.379471	1.970272	0.000000	4.595436	0.000000	0.000000	0.000000	-0.714176	0.259747	-1.533634	0.000000	0.000000	3.000000	56.000000	0.000000
21417.409943	-0.010455	0.569278	0.209259	84.498749	20.671474	83.379471	1.970272	0.000000	4.595436	0.000000	0.000000	0.000000	-0.721721	0.231356	-1.561620	0.000000	0.000000	3.000000	56.000000	0.000000
21417.413277	-0.010455	0.569278	0.209259	84.498749	20.671474	83.379471	1.970272	0.000000	4.595436	0.000000	0.000000	0.000000	-0.721721	0.231356	-1.561620	0.000000	0.000000	3.000000	56.000000	0.000000
21417.416610	-0.010455	0.569278	0.209259	83.888618	18.252447	81.129898	1.967043	0.000000	4.596818	0.000000	0.000000	0.000000	-0.721721	0.231356	-1.561620	0.000000	0.000000	3.000000	56.000000	0.000000
21417.419943	-0.012883	0.570022	0.203914	83.888618	18.252447	81.129898	1.967043	0.000000	4.596818	0.000000	0.000000	0.000000	-0.728261	0.223065	-1.603672	0.000000	0.000000	3.000000	56.000000	0.000000
21417.423277	-0.012883	0.570022	0.203914	83.888618	18.252447	81.129898	1.967043	0.000000	4.596818	0.000000	0.000000	0.000000	-0.728261	0.223065	-1.603672	0.000000	0.000000	3.000000	56.000000	0.000000
21417.426610	-0.012883	0.570022	0.203914	83.276665	16.382318	79.482216	1.964373	0.000000	4.597960	0.000000	0.000000	0.000000	-0.728261	0.223065	-1.603672	0.000000	0.000000	3.000000	56.000000	0.000000
21417.429943	-0.015267	0.570629	0.198446	83.276665	16.382318	79.482216	1.964373	0.000000	4.597960	0.000000	0.000000	0.000000	-0.715334	0.182020	-1.640357	0.000000	0.000000	3.000000	56.000000	0.000000
21417.433277	-0.015267	0.570629	0.198446	83.276665	16.382318	79.482216	1.964373	0.000000	4.597960	0.000000	0.000000	0.000000	-0.715334	0.182020	-1.640357	0.000000	0.000000	3.000000	56.000000	0.000000
21417.436610	-0.015267	0.570629	0.198446	82.701927	14.913300	78.150482	1.963424	0.000000	4.598365	0.000000	0.000000	0.000000	-0.715334	0.182020	-1.640357	0.000000	0.000000	3.000000	56.000000	0.000000
21417.439943	-0.017700	0.571100	0.192852	82.701927	14.913300	78.150482	1.963424	0.000000	4.598365	0.000000	0.000000	0.000000	-0.729770	0.141289	-1.678137	0.000000	0.000000	3.000000	56.000000	0.000000
21417.443277	-0.017700	0.571100	0.192852	82.701927	14.913300	78.150482	1.963424	0.000000	4.598365	0.000000	0.000000	0.000000	-0.729770	0.141289	-1.678137	0.000000	0.000000	3.000000	56.000000	0.000000
21417.446610	-0.017700	0.571100	0.192852	82.178528	13.441112	76.629646	1.962534	0.000000	4.598745	0.000000	0.000000	0.000000	-0.729770	0.141289	-1.678137	0.000000	0.000000	3.000000	56.000000	0.000000
21417.449943	-0.020146	0.571421	0.187151	82.178528	13.441112	76.629646	1.962534	0.000000	4.598745	0.000000	0.000000	0.000000	-0.734071	0.096523	-1.710214	0.000000	0.000000	3.000000	56.000000	0.000000
21417.453277	-0.020146	0.571421	0.187151	82.178528	13.441112	76.629646	1.962534	0.000000	4.598745	0.000000	0.000000	0.000000	-0.734071	0.096523	-1.710214	0.000000	0.000000	3.000000	56.000000	0.000000
21417.456610	-0.020146	0.571421	0.187151	81.694511	12.084710	75.086685	1.962241	0.000000	4.598871	0.000000	0.000000	0.000000	-0.734071	0.096523	-1.710214	0.000000	0.000000	3.000000	56.000000	0.000000
21417.459943	-0.022635	0.571596	0.181341	81.694511	12.084710	75.086685	1.962241	0.000000	4.598871	0.000000	0.000000	0.000000	-0.746609	0.052295	-1.743065	0.000000	0.000000	3.000000	56.000000	0.000000
21417.463277	-0.022635	0.571596	0.181341	81.694511	12.084710	75.086685	1.962241	0.000000	4.598871	0.000000	0.000000	0.000000	-0.746609	0.052295	-1.743065	0.000000	0.000000	3.000000	56.000000	0.000000
21417.466610	-0.022635	0.571596	0.181341	81.211708	10.849136	73.669937	1.962035	0.000000	4.598958	0.000000	0.000000	0.000000	-0.746609	0.052295	-1.743065	0.000000	0.000000	3.000000	56.000000	0.000000
21417.469943	-0.025105	0.571657	0.175506	81.211708	10.849136	73.669937	1.962035	0.000000	4.598958	0.000000	0.000000	0.000000	-0.740994	0.018540	-1.750511	0.000000	0.000000	3.000000	56.000000	0.000000
21417.473277	-0.025105	0.571657	0.175506	81.211708	10.849136	73.669937	1.962035	0.000000	4.598958	0.000000	0.000000	0.000000	-0.740994	0.018540	-1.750511	0.000000	0.000000	3.000000	56.000000	0.000000
21417.476610	-0.025105	0.571657	0.175506	80.661041	9.619286	72.386642	1.962465	0.000000	4.598774	0.000000	0.000000	0.000000	-0.740994	0.018540	-1.750511	0.000000	0.000000	3.000000	56.000000	0.000000
21417.479943	-0.027587	0.571636	0.169696	80.661041	9.619286	72.386642	1.962465	0.000000	4.598774	0.000000	0.000000	0.000000	-0.744660	-0.006430	-1.743181	0.000000	0.000000	3.000000	56.000000	0.000000
21417.483277	-0.027587	0.571636	0.169696	80.661041	9.619286	72.386642	1.962465	0.000000	4.598774	0.000000	0.000000	0.000000	-0.744660	-0.006430	-1.743181	0.000000	0.000000	3.000000	56.000000	0.000000
21417.486610	-0.027587	0.571636	0.169696	79.967751	8.302624	71.204826	1.962406	0.000000	4.598800	0.000000	0.000000	0.000000	-0.744660	-0.006430	-1.743181	0.000000	0.000000	3.000000	56.000000	0.000000
21417.489943	-0.030149	0.571621	0.164094	79.967751	8.302624	71.204826	1.962406	0.000000	4.598800	0.000000	0.000000	0.000000	-0.768384	-0.004625	-1.680496	0.000000	0.000000	3.000000	56.000000	0.000000
21417.493277	-0.030149	0.571621	0.164094	79.967751	8.302624	71.204826	1.962406	0.000000	4.598800	0.000000	0.000000	0.000000	-0.768384	-0.004625	-1.680496	0.000000	0.000000	3.000000	56.000000	0.000000
21417.496610	-0.030149	0.571621	0.164094	79.134598	6.983793	70.156136	1.958351	0.000000	4.600529	0.000000	0.000000	0.000000	-0.768384	-0.004625	-1.680496	0.000000	0.000000	3.000000	56.000000	0.000000
21417.499943	-0.032730	0.571560	0.158701	79.134598	6.983793	70.156136	1.958351	0.000000	4.600529	0.000000	0.000000	0.000000	-0.774475	-0.018195	-1.617850	0.000000	0.000000	3.000000	56.000000	0.000000
21417.503277	-0.032730	0.571560	0.158701	79.134598	6.983793	70.156136	1.958351	0.000000	4.600529	0.000000	0.000000	0.000000	-0.774475	-0.018195	-1.617850	0.000000	0.000000	3.000000	56.000000	0.000000
21417.506610	-0.032730	0.571560	0.158701	78.264877	5.879246	69.305077	1.951326	0.000000	4.603513	0.000000	0.000000	0.000000	-0.774475	-0.018195	-1.617850	0.000000	0.000000	3.000000	56.000000	0.000000
21417.509943	-0.035248	0.571411	0.153554	78.264877	5.879246	69.305077	1.951326	0.000000	4.603513	0.000000	0.000000	0.000000	-0.755493	-0.044669	-1.543963	0.000000	0.000000	3.000000	56.000000	0.000000
21417.513277	-0.035248	0.571411	0.153554	78.264877	5.879246	69.305077	1.951326	0.000000	4.603513	0.000000	0.000000	0.000000	-0.755493	-0.044669	-1.543963	0.000000	0.000000	3.000000	56.000000	0.000000
21417.516610	-0.035248	0.571411	0.153554	77.414154	5.146261	68.674484	1.942756	0.000000	4.607136	0.000000	0.000000	0.000000	-0.755493	-0.044669	-1.543963	0.000000	0.000000	3.000000	56.000000	0.000000
21417.519943	-0.037702	0.571178	0.148567	77.414154	5.146261	68.674484	1.942756	0.000000	4.607136	0.000000	0.000000	0.000000	-0.736124	-0.069838	-1.496277	0.000000	0.000000	3.000000	56.000000	0.000000
21417.523277	-0.037702	0.571178	0.148567	77.414154	5.146261	68.674484	1.942756	0.000000	4.607136	0.000000	0.000000	0.000000	-0.736124	-0.069838	-1.496277	0.000000	0.000000	3.000000	56.000000	0.000000
21417.526610	-0.037702	0.571178	0.148567	76.591705	4.806839	68.283386	1.933515	0.000000	4.611022	0.000000	0.000000	0.000000	-0.736124	-0.069838	-1.496277	0.000000	0.000000	3.000000	56.000000	0.000000
21417.529943	-0.040004	0.570851	0.143675	76.591705	4.806839	68.283386	1.933515	0.000000	4.611022	0.000000	0.000000	0.000000	-0.690582	-0.098046	-1.467455	0.000000	0.000000	3.000000	56.000000	0.000000
21417.533277	-0.040004	0.570851	0.143675	76.591705	4.806839	68.283386	1.933515	0.000000	4.611022	0.000000	0.000000	0.000000	-0.690582	-0.098046	-1.467455	0.000000	0.000000	3.000000	56.000000	0.000000
21417.536610	-0.040004	0.570851	0.143675	75.817863	4.702868	68.258881	1.926663	0.000000	4.613889	0.000000	0.000000	0.000000	-0.690582	-0.098046	-1.467455	0.000000	0.000000	3.000000	56.000000	0.000000
21417.539943	-0.042240	0.570459	0.138835	75.817863	4.702868	68.258881	1.926663	0.000000	4.613889	0.000000	0.000000	0.000000	-0.670851	-0.117648	-1.452183	0.000000	0.000000	3.000000	56.000000	0.000000
21417.543277	-0.042240	0.570459	0.138835	75.817863	4.702868	68.258881	1.926663	0.000000	4.613889	0.000000	0.000000	0.000000	-0.670851	-0.117648	-1.452183	0.000000	0.000000	3.000000	56.000000	0.000000
21417.546610	-0.042240	0.570459	0.138835	75.086617	4.444264	68.072021	1.920579	0.000000	4.616425	0.000000	0.000000	0.000000	-0.670851	-0.117648	-1.452183	0.000000	0.000000	3.000000	56.000000	0.000000
21417.549943	-0.044412	0.570088	0.134050	75.086617	4.444264	68.072021	1.920579	0.000000	4.616425	0.000000	0.000000	0.000000	-0.651638	-0.111352	-1.435418	0.000000	0.000000	3.000000	56.000000	0.000000
21417.553277	-0.044412	0.570088	0.134050	75.086617	4.444264	68.072021	1.920579	0.000000	4.616425	0.000000	0.000000	0.000000	-0.651638	-0.111352	-1.435418	0.000000	0.000000	3.000000	56.000000	0.000000
21417.556610	-0.044412	0.570088	0.134050	74.390518	3.855270	67.338509	1.915246	0.000000	4.618639	0.000000	0.000000	0.000000	-0.651638	-0.111352	-1.435418	0.000000	0.000000	3.000000	56.000000	0.000000
21417.559943	-0.046560	0.569779	0.129448	74.390518	3.855270	67.338509	1.915246	0.000000	4.618639	0.000000	0.000000	0.000000	-0.644259	-0.092711	-1.380728	0.000000	0.000000	3.000000	56.000000	0.000000
21417.563277	-0.046560	0.569779	0.129448	74.390518	3.855270	67.338509	1.915246	0.000000	4.618639	0.000000	0.000000	0.000000	-0.644259	-0.092711	-1.380728	0.000000	0.000000	3.000000	56.000000	0.000000
21417.566610	-0.046560	0.569779	0.129448	73.732658	3.082576	66.366829	1.907962	0.000000	4.621653	0.000000	0.000000	0.000000	-0.644259	-0.092711	-1.380728	0.000000	0.000000	3.000000	56.000000	0.000000
21417.569943	-0.048801	0.569559	0.125075	73.732658	3.082576	66.366829	1.907962	0.000000	4.621653	0.000000	0.000000	0.000000	-0.672181	-0.065914	-1.311869	0.000000	0.000000	3.000000	56.000000	0.000000
21417.573277	-0.048801	0.569559	0.125075	73.732658	3.082576	66.366829	1.907962	0.000000	4.621653	0.000000	0.000000	0.000000	-0.672181	-0.065914	-1.311869	0.000000	0.000000	3.000000	56.000000	0.000000
21417.576610	-0.048801	0.569559	0.125075	73.090202	2.378839	65.649529	1.894193	0.000000	4.627314	0.000000	0.000000	0.000000	-0.672181	-0.065914	-1.311869	0.000000	0.000000	3.000000	56.000000	0.000000
21417.579943	-0.051036	0.569419	0.121062	73.090202	2.378839	65.649529	1.894193	0.000000	4.627314	0.000000	0.000000	0.000000	-0.670628	-0.041971	-1.203797	0.000000	0.000000	3.000000	56.000000	0.000000
21417.583277	-0.051036	0.569419	0.121062	73.090202	2.378839	65.649529	1.894193	0.000000	4.627314	0.000000	0.000000	0.000000	-0.670628	-0.041971	-1.203797	0.000000	0.000000	3.000000	56.000000	0.000000
21417.586610	-0.051036	0.569419	0.121062	72.538437	1.840329	65.216049	1.874735	0.000000	4.635231	0.000000	0.000000	0.000000	-0.670628	-0.041971	-1.203797	0.000000	0.000000	3.000000	56.000000	0.000000
21417.589943	-0.053266	0.569366	0.117356	72.538437	1.840329	65.216049	1.874735	0.000000	4.635231	0.000000	0.000000	0.000000	-0.669035	-0.015989	-1.111935	0.000000	0.000000	3.000000	56.000000	0.000000
21417.593277	-0.053266	0.569366	0.117356	72.538437	1.840329	65.216049	1.874735	0.000000	4.635231	0.000000	0.000000	0.000000	-0.669035	-0.015989	-1.111935	0.000000	0.000000	3.000000	56.000000	0.000000
21417.596610	-0.053266	0.569366	0.117356	72.376335	1.744377	65.196938	1.849840	0.000000	4.645223	0.000000	0.000000	0.000000	-0.669035	-0.015989	-1.111935	0.000000	0.000000	3.000000	56.000000	0.000000
21417.599943	-0.055460	0.569335	0.113877	72.376335	1.744377	65.196938	1.849840	0.000000	4.645223	0.000000	0.000000	0.000000	-0.658200	-0.009268	-1.043503	0.000000	0.000000	3.000000	56.000000	0.000000
21417.603277	-0.055460	0.569335	0.113877	72.376335	1.744377	65.196938	1.849840	0.000000	4.645223	0.000000	0.000000	0.000000	-0.658200	-0.009268	-1.043503	0.000000	0.000000	3.000000	56.000000	0.000000
21417.606610	-0.055460	0.569335	0.113877	72.660103	2.181321	65.528664	1.821258	0.000000	4.656503	0.000000	0.000000	0.000000	-0.658200	-0.009268	-1.043503	0.000000	0.000000	3.000000	56.000000	0.000000
21417.609943	-0.057503	0.569275	0.110534	72.660103	2.181321	65.528664	1.821258	0.000000	4.656503	0.000000	0.000000	0.000000	-0.612917	-0.018133	-1.002952	0.000000	0.000000	3.000000	56.000000	0.000000
21417.613277	-0.057503	0.569275	0.110534	72.660103	2.181321	65.528664	1.821258	0.000000	4.656503	0.000000	0.000000	0.000000	-0.612917	-0.018133	-1.002952	0.000000	0.000000	3.000000	56.000000	0.000000
21417.616610	-0.057503	0.569275	0.110534	72.955025	2.774785	65.821114	1.794295	0.000000	4.666959	0.000000	0.000000	0.000000	-0.612917	-0.018133	-1.002952	0.000000	0.000000	3.000000	56.000000	0.000000
21417.619943	-0.059534	0.569236	0.107325	72.955025	2.774785	65.821114	1.794295	0.000000	4.666959	0.000000	0.000000	0.000000	-0.609372	-0.011518	-0.962853	0.000000	0.000000	3.000000	56.000000	0.000000
21417.623277	-0.059534	0.569236	0.107325	72.955025	2.774785	65.821114	1.794295	0.000000	4.666959	0.000000	0.000000	0.000000	-0.609372	-0.011518	-0.962853	0.000000	0.000000	3.000000	56.000000	0.000000
21417.626610	-0.059534	0.569236	0.107325	73.211533	3.366255	66.039856	1.763978	0.000000	4.678502	0.000000	0.000000	0.000000	-0.609372	-0.011518	-0.962853	0.000000	0.000000	3.000000	56.000000	0.000000
21417.629943	-0.061684	0.569244	0.104192	73.211533	3.366255	66.039856	1.763978	0.000000	4.678502	0.000000	0.000000	0.000000	-0.644921	0.002323	-0.939872	0.000000	0.000000	3.000000	56.000000	0.000000
21417.633277	-0.061684	0.569244	0.104192	73.211533	3.366255	66.039856	1.763978	0.000000	4.678502	0.000000	0.000000	0.000000	-0.644921	0.002323	-0.939872	0.000000	0.000000	3.000000	56.000000	0.000000
21417.636610	-0.061684	0.569244	0.104192	73.410202	3.867975	66.193138	1.725727	0.000000	4.692746	0.000000	0.000000	0.000000	-0.644921	0.002323	-0.939872	0.000000	0.000000	3.000000	56.000000	0.000000
21417.639943	-0.063979	0.569237	0.101144	73.410202	3.867975	66.193138	1.725727	0.000000	4.692746	0.000000	0.000000	0.000000	-0.688586	-0.002236	-0.914272	0.000000	0.000000	3.000000	56.000000	0.000000
21417.643277	-0.063979	0.569237	0.101144	73.410202	3.867975	66.193138	1.725727	0.000000	4.692746	0.000000	0.000000	0.000000	-0.688586	-0.002236	-0.914272	0.000000	0.000000	3.000000	56.000000	0.000000
21417.646610	-0.063979	0.569237	0.101144	73.549698	4.363927	66.457390	1.677454	0.000000	4.710217	0.000000	0.000000	0.000000	-0.688586	-0.002236	-0.914272	0.000000	0.000000	3.000000	56.000000	0.000000
21417.649943	-0.066372	0.569303	0.098229	73.549698	4.363927	66.457390	1.677454	0.000000	4.710217	0.000000	0.000000	0.000000	-0.717643	0.019867	-0.874508	0.000000	0.000000	3.000000	56.000000	0.000000
21417.653277	-0.066372	0.569303	0.098229	73.549698	4.363927	66.457390	1.677454	0.000000	4.710217	0.000000	0.000000	0.000000	-0.717643	0.019867	-0.874508	0.000000	0.000000	3.000000	56.000000	0.000000
21417.656610	-0.066372	0.569303	0.098229	73.612854	4.996983	66.973236	1.619460	0.000000	4.730470	0.000000	0.000000	0.000000	-0.717643	0.019867	-0.874508	0.000000	0.000000	3.000000	56.000000	0.000000
21417.659943	-0.068845	0.569428	0.095532	73.612854	4.996983	66.973236	1.619460	0.000000	4.730470	0.000000	0.000000	0.000000	-0.742117	0.037519	-0.809107	0.000000	0.000000	3.000000	56.000000	0.000000
21417.663277	-0.068845	0.569428	0.095532	73.612854	4.996983	66.973236	1.619460	0.000000	4.730470	0.000000	0.000000	0.000000	-0.742117	0.037519	-0.809107	0.000000	0.000000	3.000000	56.000000	0.000000
21417.666610	-0.068845	0.569428	0.095532	73.617989	5.876560	67.614990	1.550234	0.000000	4.753607	0.000000	0.000000	0.000000	-0.742117	0.037519	-0.809107	0.000000	0.000000	3.000000	56.000000	0.000000
21417.669943	-0.071278	0.569621	0.093109	73.617989	5.876560	67.614990	1.550234	0.000000	4.753607	0.000000	0.000000	0.000000	-0.729668	0.057792	-0.727048	0.000000	0.000000	3.000000	56.000000	0.000000
21417.673277	-0.071278	0.569621	0.093109	73.617989	5.876560	67.614990	1.550234	0.000000	4.753607	0.000000	0.000000	0.000000	-0.729668	0.057792	-0.727048	0.000000	0.000000	3.000000	56.000000	0.000000
21417.676610	-0.071278	0.569621	0.093109	73.569023	7.032333	68.420486	1.436121	0.000000	4.655427	0.000000	0.000000	0.000000	-0.729668	0.057792	-0.727048	0.000000	0.000000	3.000000	56.000000	0.000000
21417.679943	-0.073668	0.569795	0.090919	73.569023	7.032333	68.420486	1.436121	0.000000	4.655427	0.000000	0.000000	0.000000	-0.717009	0.052202	-0.656971	0.000000	0.000000	3.000000	56.000000	0.000000
21417.683277	-0.073668	0.569795	0.090919	73.569023	7.032333	68.420486	1.436121	0.000000	4.655427	0.000000	0.000000	0.000000	-0.717009	0.052202	-0.656971	0.000000	0.000000	3.000000	56.000000	0.000000
21417.686610	-0.073668	0.569795	0.090919	73.471779	8.434161	69.717728	1.316620	0.000000	4.545932	0.000000	0.000000	0.000000	-0.717009	0.052202	-0.656971	0.000000	0.000000	3.000000	56.000000	0.000000
21417.689943	-0.076168	0.569925	0.088888	73.471779	8.434161	69.717728	1.316620	0.000000	4.545932	0.000000	0.000000	0.000000	-0.749998	0.039045	-0.609180	0.000000	0.000000	3.000000	56.000000	0.000000
21417.693277	-0.076168	0.569925	0.088888	73.471779	8.434161	69.717728	1.316620	0.000000	4.545932	0.000000	0.000000	0.000000	-0.749998	0.039045	-0.609180	0.000000	0.000000	3.000000	56.000000	0.000000
21417.696610	-0.076168	0.569925	0.088888	73.343567	9.952600	71.338264	1.191620	0.000000	4.444402	0.000000	0.000000	0.000000	-0.749998	0.039045	-0.609180	0.000000	0.000000	3.000000	56.000000	0.000000
21417.699943	-0.078834	0.569901	0.086848	73.343567	9.952600	71.338264	1.191620	0.000000	4.444402	0.000000	0.000000	0.000000	-0.799923	-0.006985	-0.612036	0.000000	0.000000	3.000000	56.000000	0.000000
21417.703277	-0.078834	0.569901	0.086848	73.343567	9.952600	71.338264	1.191620	0.000000	4.444402	0.000000	0.000000	0.000000	-0.799923	-0.006985	-0.612036	0.000000	0.000000	3.000000	56.000000	0.000000
21417.706610	-0.078834	0.569901	0.086848	73.192596	11.507444	72.896973	1.058300	0.000000	4.342396	0.000000	0.000000	0.000000	-0.799923	-0.006985	-0.612036	0.000000	0.000000	3.000000	56.000000	0.000000
21417.709943	-0.081609	0.569767	0.084775	73.192596	11.507444	72.896973	1.058300	0.000000	4.342396	0.000000	0.000000	0.000000	-0.832639	-0.040313	-0.621817	0.000000	0.000000	3.000000	56.000000	0.000000
21417.713277	-0.081609	0.569767	0.084775	73.192596	11.507444	72.896973	1.058300	0.000000	4.342396	0.000000	0.000000	0.000000	-0.832639	-0.040313	-0.621817	0.000000	0.000000	3.000000	56.000000	0.000000
21417.716610	-0.081609	0.569767	0.084775	73.038292	13.004091	73.846474	0.919527	0.000000	4.238760	0.000000	0.000000	0.000000	-0.832639	-0.040313	-0.621817	0.000000	0.000000	3.000000	56.000000	0.000000
21417.719943	-0.084486	0.569515	0.082630	73.038292	13.004091	73.846474	0.919527	0.000000	4.238760	0.000000	0.000000	0.000000	-0.863079	-0.075777	-0.643683	0.000000	0.000000	3.000000	56.000000	0.000000
21417.723277	-0.084486	0.569515	0.082630	73.038292	13.004091	73.846474	0.919527	0.000000	4.238760	0.000000	0.000000	0.000000	-0.863079	-0.075777	-0.643683	0.000000	0.000000	3.000000	56.000000	0.000000
21417.726610	-0.084486	0.569515	0.082630	72.884422	14.435217	74.414581	0.775680	0.000000	4.131480	0.000000	0.000000	0.000000	-0.863079	-0.075777	-0.643683	0.000000	0.000000	3.000000	56.000000	0.000000
21417.729943	-0.087428	0.569118	0.080359	72.884422	14.435217	74.414581	0.775680	0.000000	4.131480	0.000000	0.000000	0.000000	-0.882500	-0.119015	-0.681310	0.000000	0.000000	3.000000	56.000000	0.000000
21417.733277	-0.087428	0.569118	0.080359	72.884422	14.435217	74.414581	0.775680	0.000000	4.131480	0.000000	0.000000	0.000000	-0.882500	-0.119015	-0.681310	0.000000	0.000000	3.000000	56.000000	0.000000
21417.736610	-0.087428	0.569118	0.080359	72.720215	15.806767	75.288521	0.628597	0.000000	4.017928	0.000000	0.000000	0.000000	-0.882500	-0.119015	-0.681310	0.000000	0.000000	3.000000	56.000000	0.000000
21417.739943	-0.090427	0.568650	0.078090	72.720215	15.806767	75.288521	0.628597	0.000000	4.017928	0.000000	0.000000	0.000000	-0.899688	-0.140218	-0.680685	0.000000	0.000000	3.000000	56.000000	0.000000
21417.743277	-0.090427	0.568650	0.078090	72.720215	15.806767	75.288521	0.628597	0.000000	4.017928	0.000000	0.000000	0.000000	-0.899688	-0.140218	-0.680685	0.000000	0.000000	3.000000	56.000000	0.000000
21417.746610	-0.090427	0.568650	0.078090	72.536026	17.145590	76.539375	0.478649	0.000000	3.904480	0.000000	0.000000	0.000000	-0.899688	-0.140218	-0.680685	0.000000	0.000000	3.000000	56.000000	0.000000
21417.749943	-0.093537	0.568102	0.075835	72.536026	17.145590	76.539375	0.478649	0.000000	3.904480	0.000000	0.000000	0.000000	-0.933071	-0.164403	-0.676436	0.000000	0.000000	3.000000	56.000000	0.000000
21417.753277	-0.093537	0.568102	0.075835	72.536026	17.145590	76.539375	0.478649	0.000000	3.904480	0.000000	0.000000	0.000000	-0.933071	-0.164403	-0.676436	0.000000	0.000000	3.000000	56.000000	0.000000
21417.756610	-0.093537	0.568102	0.075835	72.319542	18.477047	77.825775	0.323137	0.000000	3.791741	0.000000	0.000000	0.000000	-0.933071	-0.164403	-0.676436	0.000000	0.000000	3.000000	56.000000	0.000000
21417.759943	-0.096642	0.567501	0.073670	72.319542	18.477047	77.825775	0.323137	0.000000	3.791741	0.000000	0.000000	0.000000	-0.931436	-0.180378	-0.649549	0.000000	0.000000	3.000000	56.000000	0.000000
21417.763277	-0.096642	0.567501	0.073670	72.319542	18.477047	77.825775	0.323137	0.000000	3.791741	0.000000	0.000000	0.000000	-0.931436	-0.180378	-0.649549	0.000000	0.000000	3.000000	56.000000	0.000000
21417.766610	-0.096642	0.567501	0.073670	72.066414	19.795357	78.866997	0.167897	0.000000	3.683483	0.000000	0.000000	0.000000	-0.931436	-0.180378	-0.649549	0.000000	0.000000	3.000000	56.000000	0.000000
21417.769943	-0.099700	0.566855	0.071642	72.066414	19.795357	78.866997	0.167897	0.000000	3.683483	0.000000	0.000000	0.000000	-0.917518	-0.193753	-0.608243	0.000000	0.000000	3.000000	56.000000	0.000000
21417.773277	-0.099700	0.566855	0.071642	72.066414	19.795357	78.866997	0.167897	0.000000	3.683483	0.000000	0.000000	0.000000	-0.917518	-0.193753	-0.608243	0.000000	0.000000	3.000000	56.000000	0.000000
21417.776610	-0.099700	0.566855	0.071642	71.784126	21.083612	79.777290	0.014978	0.000000	3.582109	0.000000	0.000000	0.000000	-0.917518	-0.193753	-0.608243	0.000000	0.000000	3.000000	56.000000	0.000000
21417.779943	-0.102784	0.566128	0.069706	71.784126	21.083612	79.777290	0.014978	0.000000	3.582109	0.000000	0.000000	0.000000	-0.925194	-0.218160	-0.580820	0.000000	0.000000	3.000000	56.000000	0.000000
21417.783277	-0.102784	0.566128	0.069706	71.784126	21.083612	79.777290	0.014978	0.000000	3.582109	0.000000	0.000000	0.000000	-0.925194	-0.218160	-0.580820	0.000000	0.000000	3.000000	56.000000	0.000000
21417.786610	-0.102784	0.566128	0.069706	71.489395	22.298767	80.734772	-0.139221	0.000000	3.485306	0.000000	0.000000	0.000000	-0.925194	-0.218160	-0.580820	0.000000	0.000000	3.000000	56.000000	0.000000
21417.789943	-0.105885	0.565294	0.067806	71.489395	22.298767	80.734772	-0.139221	0.000000	3.485306	0.000000	0.000000	0.000000	-0.930086	-0.250348	-0.570029	0.000000	0.000000	3.000000	56.000000	0.000000
21417.793277	-0.105885	0.565294	0.067806	71.489395	22.298767	80.734772	-0.139221	0.000000	3.485306	0.000000	0.000000	0.000000	-0.930086	-0.250348	-0.570029	0.000000	0.000000	3.000000	56.000000	0.000000
21417.796610	-0.105885	0.565294	0.067806	71.192574	23.445219	81.750618	-0.294236	0.000000	3.390301	0.000000	0.000000	0.000000	-0.930086	-0.250348	-0.570029	0.000000	0.000000	3.000000	56.000000	0.000000
21417.799943	-0.108984	0.564395	0.065853	71.192574	23.445219	81.750618	-0.294236	0.000000	3.390301	0.000000	0.000000	0.000000	-0.929655	-0.269522	-0.586024	0.000000	0.000000	3.000000	56.000000	0.000000
21417.803277	-0.108984	0.564395	0.065853	71.192574	23.445219	81.750618	-0.294236	0.000000	3.390301	0.000000	0.000000	0.000000	-0.929655	-0.269522	-0.586024	0.000000	0.000000	3.000000	56.000000	0.000000
21417.806610	-0.108984	0.564395	0.065853	70.919609	24.469234	82.776215	-0.449178	0.000000	3.292631	0.000000	0.000000	0.000000	-0.929655	-0.269522	-0.586024	0.000000	0.000000	3.000000	56.000000	0.000000
21417.809943	-0.112032	0.563404	0.063862	70.919609	24.469234	82.776215	-0.449178	0.000000	3.292631	0.000000	0.000000	0.000000	-0.914430	-0.297267	-0.597310	0.000000	0.000000	3.000000	56.000000	0.000000
21417.813277	-0.112032	0.563404	0.063862	70.919609	24.469234	82.776215	-0.449178	0.000000	3.292631	0.000000	0.000000	0.000000	-0.914430	-0.297267	-0.597310	0.000000	0.000000	3.000000	56.000000	0.000000
21417.816610	-0.112032	0.563404	0.063862	70.677612	25.366465	83.859756	-0.601583	0.000000	3.193079	0.000000	0.000000	0.000000	-0.914430	-0.297267	-0.597310	0.000000	0.000000	3.000000	56.000000	0.000000
21417.819943	-0.115027	0.562351	0.061827	70.677612	25.366465	83.859756	-0.601583	0.000000	3.193079	0.000000	0.000000	0.000000	-0.898698	-0.316084	-0.610266	0.000000	0.000000	3.000000	56.000000	0.000000
21417.823277	-0.115027	0.562351	0.061827	70.677612	25.366465	83.859756	-0.601583	0.000000	3.193079	0.000000	0.000000	0.000000	-0.898698	-0.316084	-0.610266	0.000000	0.000000	3.000000	56.000000	0.000000
21417.826610	-0.115027	0.562351	0.061827	70.453133	26.123529	84.470505	-0.751367	0.000000	3.091368	0.000000	0.000000	0.000000	-0.898698	-0.316084	-0.610266	0.000000	0.000000	3.000000	56.000000	0.000000
21417.829943	-0.118073	0.561306	0.059860	70.453133	26.123529	84.470505	-0.751367	0.000000	3.091368	0.000000	0.000000	0.000000	-0.913572	-0.313526	-0.590215	0.000000	0.000000	3.000000	56.000000	0.000000
21417.833277	-0.118073	0.561306	0.059860	70.453133	26.123529	84.470505	-0.751367	0.000000	3.091368	0.000000	0.000000	0.000000	-0.913572	-0.313526	-0.590215	0.000000	0.000000	3.000000	56.000000	0.000000
21417.836610	-0.118073	0.561306	0.059860	70.242348	26.786402	84.666466	-0.903628	0.000000	2.992999	0.000000	0.000000	0.000000	-0.913572	-0.313526	-0.590215	0.000000	0.000000	3.000000	56.000000	0.000000
21417.839943	-0.121085	0.560266	0.058042	70.242348	26.786402	84.666466	-0.903628	0.000000	2.992999	0.000000	0.000000	0.000000	-0.903750	-0.311895	-0.545297	0.000000	0.000000	3.000000	56.000000	0.000000
21417.843277	-0.121085	0.560266	0.058042	70.242348	26.786402	84.666466	-0.903628	0.000000	2.992999	0.000000	0.000000	0.000000	-0.903750	-0.311895	-0.545297	0.000000	0.000000	3.000000	56.000000	0.000000
21417.846610	-0.121085	0.560266	0.058042	70.020325	27.393244	84.972893	-1.054253	0.000000	2.902116	0.000000	0.000000	0.000000	-0.903750	-0.311895	-0.545297	0.000000	0.000000	3.000000	56.000000	0.000000
21417.849943	-0.124141	0.559231	0.056358	70.020325	27.393244	84.972893	-1.054253	0.000000	2.902116	0.000000	0.000000	0.000000	-0.916918	-0.310427	-0.505415	0.000000	0.000000	3.000000	56.000000	0.000000
21417.853277	-0.124141	0.559231	0.056358	70.020325	27.393244	84.972893	-1.054253	0.000000	2.902116	0.000000	0.000000	0.000000	-0.916918	-0.310427	-0.505415	0.000000	0.000000	3.000000	56.000000	0.000000
21417.856610	-0.124141	0.559231	0.056358	69.764191	27.951294	85.624001	-1.207073	0.000000	2.817880	0.000000	0.000000	0.000000	-0.916918	-0.310427	-0.505415	0.000000	0.000000	3.000000	56.000000	0.000000
21417.859943	-0.127267	0.558230	0.054794	69.764191	27.951294	85.624001	-1.207073	0.000000	2.817880	0.000000	0.000000	0.000000	-0.937807	-0.300409	-0.469106	0.000000	0.000000	3.000000	56.000000	0.000000
21417.863277	-0.127267	0.558230	0.054794	69.764191	27.951294	85.624001	-1.207073	0.000000	2.817880	0.000000	0.000000	0.000000	-0.937807	-0.300409	-0.469106	0.000000	0.000000	3.000000	56.000000	0.000000
21417.866610	-0.127267	0.558230	0.054794	69.491386	28.465023	86.333443	-1.363374	0.000000	2.739696	0.000000	0.000000	0.000000	-0.937807	-0.300409	-0.469106	0.000000	0.000000	3.000000	56.000000	0.000000
21417.869943	-0.130393	0.557261	0.053369	69.491386	28.465023	86.333443	-1.363374	0.000000	2.739696	0.000000	0.000000	0.000000	-0.937639	-0.290608	-0.427495	0.000000	0.000000	3.000000	56.000000	0.000000
21417.873277	-0.130393	0.557261	0.053369	69.491386	28.465023	86.333443	-1.363374	0.000000	2.739696	0.000000	0.000000	0.000000	-0.937639	-0.290608	-0.427495	0.000000	0.000000	3.000000	56.000000	0.000000
21417.876610	-0.130393	0.557261	0.053369	69.215271	28.916451	86.744102	-1.519647	0.000000	2.668447	0.000000	0.000000	0.000000	-0.937639	-0.290608	-0.427495	0.000000	0.000000	3.000000	56.000000	0.000000
21417.879943	-0.133477	0.556310	0.052012	69.215271	28.916451	86.744102	-1.519647	0.000000	2.668447	0.000000	0.000000	0.000000	-0.925110	-0.285497	-0.406980	0.000000	0.000000	3.000000	56.000000	0.000000
21417.883277	-0.133477	0.556310	0.052012	69.215271	28.916451	86.744102	-1.519647	0.000000	2.668447	0.000000	0.000000	0.000000	-0.925110	-0.285497	-0.406980	0.000000	0.000000	3.000000	56.000000	0.000000
21417.886610	-0.133477	0.556310	0.052012	68.933517	29.304916	86.880493	-1.673832	0.000000	2.600617	0.000000	0.000000	0.000000	-0.925110	-0.285497	-0.406980	0.000000	0.000000	3.000000	56.000000	0.000000
21417.889943	-0.136523	0.555422	0.050736	68.933517	29.304916	86.880493	-1.673832	0.000000	2.600617	0.000000	0.000000	0.000000	-0.914015	-0.266422	-0.382775	0.000000	0.000000	3.000000	56.000000	0.000000
21417.893277	-0.136523	0.555422	0.050736	68.933517	29.304916	86.880493	-1.673832	0.000000	2.600617	0.000000	0.000000	0.000000	-0.914015	-0.266422	-0.382775	0.000000	0.000000	3.000000	56.000000	0.000000
21417.896610	-0.136523	0.555422	0.050736	68.666924	29.620783	86.930710	-1.826168	0.000000	2.536821	0.000000	0.000000	0.000000	-0.914015	-0.266422	-0.382775	0.000000	0.000000	3.000000	56.000000	0.000000
21417.899943	-0.139562	0.554582	0.049452	68.666924	29.620783	86.930710	-1.826168	0.000000	2.536821	0.000000	0.000000	0.000000	-0.911617	-0.251978	-0.385303	0.000000	0.000000	3.000000	56.000000	0.000000
21417.903277	-0.139562	0.554582	0.049452	68.666924	29.620783	86.930710	-1.826168	0.000000	2.536821	0.000000	0.000000	0.000000	-0.911617	-0.251978	-0.385303	0.000000	0.000000	3.000000	56.000000	0.000000
21417.906610	-0.139562	0.554582	0.049452	68.436531	29.866751	87.071030	-1.978104	0.000000	2.472604	0.000000	0.000000	0.000000	-0.911617	-0.251978	-0.385303	0.000000	0.000000	3.000000	56.000000	0.000000
21417.909943	-0.142566	0.553743	0.048155	68.436531	29.866751	87.071030	-1.978104	0.000000	2.472604	0.000000	0.000000	0.000000	-0.901077	-0.251544	-0.389189	0.000000	0.000000	3.000000	56.000000	0.000000
21417.913277	-0.142566	0.553743	0.048155	68.436531	29.866751	87.071030	-1.978104	0.000000	2.472604	0.000000	0.000000	0.000000	-0.901077	-0.251544	-0.389189	0.000000	0.000000	3.000000	56.000000	0.000000
21417.916610	-0.142566	0.553743	0.048155	68.243767	30.042830	87.185349	-2.128284	0.000000	2.407739	0.000000	0.000000	0.000000	-0.901077	-0.251544	-0.389189	0.000000	0.000000	3.000000	56.000000	0.000000
21417.919943	-0.145533	0.552935	0.046840	68.243767	30.042830	87.185349	-2.128284	0.000000	2.407739	0.000000	0.000000	0.000000	-0.890123	-0.242566	-0.394424	0.000000	0.000000	3.000000	56.000000	0.000000
21417.923277	-0.145533	0.552935	0.046840	68.243767	30.042830	87.185349	-2.128284	0.000000	2.407739	0.000000	0.000000	0.000000	-0.890123	-0.242566	-0.394424	0.000000	0.000000	3.000000	56.000000	0.000000
21417.926610	-0.145533	0.552935	0.046840	68.083260	30.144897	86.863548	-2.276637	0.000000	2.342001	0.000000	0.000000	0.000000	-0.890123	-0.242566	-0.394424	0.000000	0.000000	3.000000	56.000000	0.000000
21417.929943	-0.148419	0.552188	0.045623	68.083260	30.144897	86.863548	-2.276637	0.000000	2.342001	0.000000	0.000000	0.000000	-0.865948	-0.223833	-0.365129	0.000000	0.000000	3.000000	56.000000	0.000000
21417.933277	-0.148419	0.552188	0.045623	68.083260	30.144897	86.863548	-2.276637	0.000000	2.342001	0.000000	0.000000	0.000000	-0.865948	-0.223833	-0.365129	0.000000	0.000000	3.000000	56.000000	0.000000
21417.936610	-0.148419	0.552188	0.045623	67.933876	30.213848	86.233711	-2.420962	0.000000	2.281147	0.000000	0.000000	0.000000	-0.865948	-0.223833	-0.365129	0.000000	0.000000	3.000000	56.000000	0.000000
21417.939943	-0.151234	0.551494	0.044527	67.933876	30.213848	86.233711	-2.420962	0.000000	2.281147	0.000000	0.000000	0.000000	-0.844410	-0.208459	-0.328862	0.000000	0.000000	3.000000	56.000000	0.000000
21417.943277	-0.151234	0.551494	0.044527	67.933876	30.213848	86.233711	-2.420962	0.000000	2.281147	0.000000	0.000000	0.000000	-0.844410	-0.208459	-0.328862	0.000000	0.000000	3.000000	56.000000	0.000000
21417.946610	-0.151234	0.551494	0.044527	67.786690	30.239864	85.597244	-2.561696	0.000000	2.226336	0.000000	0.000000	0.000000	-0.844410	-0.208459	-0.328862	0.000000	0.000000	3.000000	56.000000	0.000000
21417.949943	-0.154086	0.550842	0.043478	67.786690	30.239864	85.597244	-2.561696	0.000000	2.226336	0.000000	0.000000	0.000000	-0.855745	-0.195390	-0.314607	0.000000	0.000000	3.000000	56.000000	0.000000
21417.953277	-0.154086	0.550842	0.043478	67.786690	30.239864	85.597244	-2.561696	0.000000	2.226336	0.000000	0.000000	0.000000	-0.855745	-0.195390	-0.314607	0.000000	0.000000	3.000000	56.000000	0.000000
21417.956610	-0.154086	0.550842	0.043478	67.643799	30.229729	85.308586	-2.704320	0.000000	2.173902	0.000000	0.000000	0.000000	-0.855745	-0.195390	-0.314607	0.000000	0.000000	3.000000	56.000000	0.000000
21417.959943	-0.157003	0.550206	0.042474	67.643799	30.229729	85.308586	-2.704320	0.000000	2.173902	0.000000	0.000000	0.000000	-0.874965	-0.190979	-0.301291	0.000000	0.000000	3.000000	56.000000	0.000000
21417.963277	-0.157003	0.550206	0.042474	67.643799	30.229729	85.308586	-2.704320	0.000000	2.173902	0.000000	0.000000	0.000000	-0.874965	-0.190979	-0.301291	0.000000	0.000000	3.000000	56.000000	0.000000
21417.966610	-0.157003	0.550206	0.042474	67.506325	30.196772	85.218338	-2.850148	0.000000	2.123687	0.000000	0.000000	0.000000	-0.874965	-0.190979	-0.301291	0.000000	0.000000	3.000000	56.000000	0.000000
21417.969943	-0.159937	0.549584	0.041528	67.506325	30.196772	85.218338	-2.850148	0.000000	2.123687	0.000000	0.000000	0.000000	-0.880281	-0.186645	-0.283753	0.000000	0.000000	3.000000	56.000000	0.000000
21417.973277	-0.159937	0.549584	0.041528	67.506325	30.196772	85.218338	-2.850148	0.000000	2.123687	0.000000	0.000000	0.000000	-0.880281	-0.186645	-0.283753	0.000000	0.000000	3.000000	56.000000	0.000000
21417.976610	-0.159937	0.549584	0.041528	67.349701	30.151236	84.945152	-2.996862	0.000000	2.076395	0.000000	0.000000	0.000000	-0.880281	-0.186645	-0.283753	0.000000	0.000000	3.000000	56.000000	0.000000
21417.979943	-0.162854	0.549011	0.040689	67.349701	30.151236	84.945152	-2.996862	0.000000	2.076395	0.000000	0.000000	0.000000	-0.875054	-0.171697	-0.251688	0.000000	0.000000	3.000000	56.000000	0.000000
21417.983277	-0.162854	0.549011	0.040689	67.349701	30.151236	84.945152	-2.996862	0.000000	2.076395	0.000000	0.000000	0.000000	-0.875054	-0.171697	-0.251688	0.000000	0.000000	3.000000	56.000000	0.000000
21417.986610	-0.162854	0.549011	0.040689	67.157906	30.105148	84.485168	-3.142704	0.000000	2.034447	0.000000	0.000000	0.000000	-0.875054	-0.171697	-0.251688	0.000000	0.000000	3.000000	56.000000	0.000000
21417.989943	-0.165719	0.548481	0.039927	67.157906	30.105148	84.485168	-3.142704	0.000000	2.034447	0.000000	0.000000	0.000000	-0.859581	-0.158954	-0.228534	0.000000	0.000000	3.000000	56.000000	0.000000
21417.993277	-0.165719	0.548481	0.039927	67.157906	30.105148	84.485168	-3.142704	0.000000	2.034447	0.000000	0.000000	0.000000	-0.859581	-0.158954	-0.228534	0.000000	0.000000	3.000000	56.000000	0.000000
21417.996610	-0.165719	0.548481	0.039927	66.922173	30.057354	84.174759	-3.285967	0.000000	1.996358	0.000000	0.000000	0.000000	-0.859581	-0.158954	-0.228534	0.000000	0.000000	3.000000	56.000000	0.000000
21417.999943	-0.168618	0.548001	0.039257	66.922173	30.057354	84.174759	-3.285967	0.000000	1.996358	0.000000	0.000000	0.000000	-0.869614	-0.144202	-0.200930	0.000000	0.000000	3.000000	56.000000	0.000000
21418.003277	-0.168618	0.548001	0.039257	66.922173	30.057354	84.174759	-3.285967	0.000000	1.996358	0.000000	0.000000	0.000000	-0.869614	-0.144202	-0.200930	0.000000	0.000000	3.000000	56.000000	0.000000
21418.006610	-0.168618	0.548001	0.039257	66.662712	29.975290	84.147308	-3.430903	0.000000	1.962869	0.000000	0.000000	0.000000	-0.869614	-0.144202	-0.200930	0.000000	0.000000	3.000000	56.000000	0.000000
21418.009943	-0.171563	0.547604	0.038712	66.662712	29.975290	84.147308	-3.430903	0.000000	1.962869	0.000000	0.000000	0.000000	-0.883613	-0.118897	-0.163542	0.000000	0.000000	3.000000	56.000000	0.000000
21418.013277	-0.171563	0.547604	0.038712	66.662712	29.975290	84.147308	-3.430903	0.000000	1.962869	0.000000	0.000000	0.000000	-0.883613	-0.118897	-0.163542	0.000000	0.000000	3.000000	56.000000	0.000000
21418.016610	-0.171563	0.547604	0.038712	66.395798	29.853172	84.183990	-3.578171	0.000000	1.935612	0.000000	0.000000	0.000000	-0.883613	-0.118897	-0.163542	0.000000	0.000000	3.000000	56.000000	0.000000
21418.019943	-0.174577	0.547246	0.038271	66.395798	29.853172	84.183990	-3.578171	0.000000	1.935612	0.000000	0.000000	0.000000	-0.904110	-0.107596	-0.132451	0.000000	0.000000	3.000000	56.000000	0.000000
21418.023277	-0.174577	0.547246	0.038271	66.395798	29.853172	84.183990	-3.578171	0.000000	1.935612	0.000000	0.000000	0.000000	-0.904110	-0.107596	-0.132451	0.000000	0.000000	3.000000	56.000000	0.000000
21418.026610	-0.174577	0.547246	0.038271	66.135765	29.694122	84.101196	-3.728857	0.000000	1.913537	0.000000	0.000000	0.000000	-0.904110	-0.107596	-0.132451	0.000000	0.000000	3.000000	56.000000	0.000000
21418.029943	-0.177661	0.546924	0.037932	66.135765	29.694122	84.101196	-3.728857	0.000000	1.913537	0.000000	0.000000	0.000000	-0.925205	-0.096409	-0.101762	0.000000	0.000000	3.000000	56.000000	0.000000
21418.033277	-0.177661	0.546924	0.037932	66.135765	29.694122	84.101196	-3.728857	0.000000	1.913537	0.000000	0.000000	0.000000	-0.925205	-0.096409	-0.101762	0.000000	0.000000	3.000000	56.000000	0.000000
21418.036610	-0.177661	0.546924	0.037932	65.891258	29.487238	83.870865	-3.883058	0.000000	1.896577	0.000000	0.000000	0.000000	-0.925205	-0.096409	-0.101762	0.000000	0.000000	3.000000	56.000000	0.000000
21418.039943	-0.180770	0.546640	0.037710	65.891258	29.487238	83.870865	-3.883058	0.000000	1.896577	0.000000	0.000000	0.000000	-0.932798	-0.085319	-0.066353	0.000000	0.000000	3.000000	56.000000	0.000000
21418.043277	-0.180770	0.546640	0.037710	65.891258	29.487238	83.870865	-3.883058	0.000000	1.896577	0.000000	0.000000	0.000000	-0.932798	-0.085319	-0.066353	0.000000	0.000000	3.000000	56.000000	0.000000
21418.046610	-0.180770	0.546640	0.037710	65.664101	29.250288	83.552490	-4.038524	0.000000	1.885518	0.000000	0.000000	0.000000	-0.932798	-0.085319	-0.066353	0.000000	0.000000	3.000000	56.000000	0.000000
21418.049943	-0.183862	0.546397	0.037557	65.664101	29.250288	83.552490	-4.038524	0.000000	1.885518	0.000000	0.000000	0.000000	-0.927445	-0.073030	-0.046042	0.000000	0.000000	3.000000	56.000000	0.000000
21418.053277	-0.183862	0.546397	0.037557	65.664101	29.250288	83.552490	-4.038524	0.000000	1.885518	0.000000	0.000000	0.000000	-0.927445	-0.073030	-0.046042	0.000000	0.000000	3.000000	56.000000	0.000000
21418.056610	-0.183862	0.546397	0.037557	65.434814	28.992859	83.274055	-4.193098	0.000000	1.877844	0.000000	0.000000	0.000000	-0.927445	-0.073030	-0.046042	0.000000	0.000000	3.000000	56.000000	0.000000
21418.059943	-0.186919	0.546212	0.037497	65.434814	28.992859	83.274055	-4.193098	0.000000	1.877844	0.000000	0.000000	0.000000	-0.917216	-0.055446	-0.018072	0.000000	0.000000	3.000000	56.000000	0.000000
21418.063277	-0.186919	0.546212	0.037497	65.434814	28.992859	83.274055	-4.193098	0.000000	1.877844	0.000000	0.000000	0.000000	-0.917216	-0.055446	-0.018072	0.000000	0.000000	3.000000	56.000000	0.000000
21418.066610	-0.186919	0.546212	0.037497	65.223694	28.853609	82.934319	-4.345967	0.000000	1.874832	0.000000	0.000000	0.000000	-0.917216	-0.055446	-0.018072	0.000000	0.000000	3.000000	56.000000	0.000000
21418.069943	-0.189860	0.546083	0.037453	65.223694	28.853609	82.934319	-4.345967	0.000000	1.874832	0.000000	0.000000	0.000000	-0.882292	-0.038503	-0.013126	0.000000	0.000000	3.000000	56.000000	0.000000
21418.073277	-0.189860	0.546083	0.037453	65.223694	28.853609	82.934319	-4.345967	0.000000	1.874832	0.000000	0.000000	0.000000	-0.882292	-0.038503	-0.013126	0.000000	0.000000	3.000000	56.000000	0.000000
21418.076610	-0.189860	0.546083	0.037453	65.087845	29.390940	82.997986	-4.493016	0.000000	1.872644	0.000000	0.000000	0.000000	-0.882292	-0.038503	-0.013126	0.000000	0.000000	3.000000	56.000000	0.000000
21418.079943	-0.192621	0.545934	0.037335	65.087845	29.390940	82.997986	-4.493016	0.000000	1.872644	0.000000	0.000000	0.000000	-0.828316	-0.044865	-0.035489	0.000000	0.000000	3.000000	56.000000	0.000000
21418.083277	-0.192621	0.545934	0.037335	65.087845	29.390940	82.997986	-4.493016	0.000000	1.872644	0.000000	0.000000	0.000000	-0.828316	-0.044865	-0.035489	0.000000	0.000000	3.000000	56.000000	0.000000
21418.086610	-0.192621	0.545934	0.037335	65.011131	30.458584	83.513985	-4.631068	0.000000	1.866729	0.000000	0.000000	0.000000	-0.828316	-0.044865	-0.035489	0.000000	0.000000	3.000000	56.000000	0.000000
21418.089943	-0.195145	0.545770	0.037210	65.011131	30.458584	83.513985	-4.631068	0.000000	1.866729	0.000000	0.000000	0.000000	-0.757128	-0.049165	-0.037443	0.000000	0.000000	3.000000	56.000000	0.000000
21418.093277	-0.195145	0.545770	0.037210	65.011131	30.458584	83.513985	-4.631068	0.000000	1.866729	0.000000	0.000000	0.000000	-0.757128	-0.049165	-0.037443	0.000000	0.000000	3.000000	56.000000	0.000000
21418.096610	-0.195145	0.545770	0.037210	64.927605	31.554405	84.041206	-4.656561	0.000000	1.821109	0.000000	0.000000	0.000000	-0.757128	-0.049165	-0.037443	0.000000	0.000000	3.000000	56.000000	0.000000
21418.099943	-0.197636	0.545670	0.037118	64.927605	31.554405	84.041206	-4.656561	0.000000	1.821109	0.000000	0.000000	0.000000	-0.747174	-0.030020	-0.027405	0.000000	0.000000	3.000000	56.000000	0.000000
21418.103277	-0.197636	0.545670	0.037118	64.927605	31.554405	84.041206	-4.656561	0.000000	1.821109	0.000000	0.000000	0.000000	-0.747174	-0.030020	-0.027405	0.000000	0.000000	3.000000	56.000000	0.000000
21418.106610	-0.197636	0.545670	0.037118	64.847366	32.556381	84.724709	-4.673650	0.000000	1.776794	0.000000	0.000000	0.000000	-0.747174	-0.030020	-0.027405	0.000000	0.000000	3.000000	56.000000	0.000000
21418.109943	-0.200029	0.545556	0.036969	64.847366	32.556381	84.724709	-4.673650	0.000000	1.776794	0.000000	0.000000	0.000000	-0.717939	-0.034201	-0.044849	0.000000	0.000000	3.000000	56.000000	0.000000
21418.113277	-0.200029	0.545556	0.036969	64.847366	32.556381	84.724709	-4.673650	0.000000	1.776794	0.000000	0.000000	0.000000	-0.717939	-0.034201	-0.044849	0.000000	0.000000	3.000000	56.000000	0.000000
21418.116610	-0.200029	0.545556	0.036969	64.779335	33.445038	85.373428	-4.689946	0.000000	1.733323	0.000000	0.000000	0.000000	-0.717939	-0.034201	-0.044849	0.000000	0.000000	3.000000	56.000000	0.000000
21418.119943	-0.202251	0.545453	0.036854	64.779335	33.445038	85.373428	-4.689946	0.000000	1.733323	0.000000	0.000000	0.000000	-0.666798	-0.031030	-0.034437	0.000000	0.000000	3.000000	56.000000	0.000000
21418.123277	-0.202251	0.545453	0.036854	64.779335	33.445038	85.373428	-4.689946	0.000000	1.733323	0.000000	0.000000	0.000000	-0.666798	-0.031030	-0.034437	0.000000	0.000000	3.000000	56.000000	0.000000
21418.126610	-0.202251	0.545453	0.036854	64.708023	34.217129	85.732018	-4.703797	0.000000	1.695373	0.000000	0.000000	0.000000	-0.666798	-0.031030	-0.034437	0.000000	0.000000	3.000000	56.000000	0.000000
21418.129943	-0.204333	0.545382	0.036716	64.708023	34.217129	85.732018	-4.703797	0.000000	1.695373	0.000000	0.000000	0.000000	-0.624569	-0.021063	-0.041486	0.000000	0.000000	3.000000	56.000000	0.000000
21418.133277	-0.204333	0.545382	0.036716	64.708023	34.217129	85.732018	-4.703797	0.000000	1.695373	0.000000	0.000000	0.000000	-0.624569	-0.021063	-0.041486	0.000000	0.000000	3.000000	56.000000	0.000000
21418.136610	-0.204333	0.545382	0.036716	64.642342	34.869972	85.913239	-4.716478	0.000000	1.659771	0.000000	0.000000	0.000000	-0.624569	-0.021063	-0.041486	0.000000	0.000000	3.000000	56.000000	0.000000
21418.139943	-0.206283	0.545334	0.036576	64.642342	34.869972	85.913239	-4.716478	0.000000	1.659771	0.000000	0.000000	0.000000	-0.584741	-0.014373	-0.041817	0.000000	0.000000	3.000000	56.000000	0.000000
21418.143277	-0.206283	0.545334	0.036576	64.642342	34.869972	85.913239	-4.716478	0.000000	1.659771	0.000000	0.000000	0.000000	-0.584741	-0.014373	-0.041817	0.000000	0.000000	3.000000	56.000000	0.000000
21418.146610	-0.206283	0.545334	0.036576	64.594414	35.428349	85.790894	-4.727860	0.000000	1.627063	0.000000	0.000000	0.000000	-0.584741	-0.014373	-0.041817	0.000000	0.000000	3.000000	56.000000	0.000000
21418.149943	-0.208017	0.545354	0.036375	64.594414	35.428349	85.790894	-4.727860	0.000000	1.627063	0.000000	0.000000	0.000000	-0.520387	0.005973	-0.060326	0.000000	0.000000	3.000000	56.000000	0.000000
21418.153277	-0.208017	0.545354	0.036375	64.594414	35.428349	85.790894	-4.727860	0.000000	1.627063	0.000000	0.000000	0.000000	-0.520387	0.005973	-0.060326	0.000000	0.000000	3.000000	56.000000	0.000000
21418.156610	-0.208017	0.545354	0.036375	64.539589	35.895378	85.612968	-4.738529	0.000000	1.595726	0.000000	0.000000	0.000000	-0.520387	0.005973	-0.060326	0.000000	0.000000	3.000000	56.000000	0.000000
21418.159943	-0.209601	0.545420	0.036136	64.539589	35.895378	85.612968	-4.738529	0.000000	1.595726	0.000000	0.000000	0.000000	-0.475029	0.019575	-0.071820	0.000000	0.000000	3.000000	56.000000	0.000000
21418.163277	-0.209601	0.545420	0.036136	64.539589	35.895378	85.612968	-4.738529	0.000000	1.595726	0.000000	0.000000	0.000000	-0.475029	0.019575	-0.071820	0.000000	0.000000	3.000000	56.000000	0.000000
21418.166610	-0.209601	0.545420	0.036136	64.469757	36.297092	85.594902	-4.748559	0.000000	1.565629	0.000000	0.000000	0.000000	-0.475029	0.019575	-0.071820	0.000000	0.000000	3.000000	56.000000	0.000000
21418.169943	-0.210970	0.545524	0.035843	64.469757	36.297092	85.594902	-4.748559	0.000000	1.565629	0.000000	0.000000	0.000000	-0.410784	0.031287	-0.087789	0.000000	0.000000	3.000000	56.000000	0.000000
21418.173277	-0.210970	0.545524	0.035843	64.469757	36.297092	85.594902	-4.748559	0.000000	1.565629	0.000000	0.000000	0.000000	-0.410784	0.031287	-0.087789	0.000000	0.000000	3.000000	56.000000	0.000000
21418.176610	-0.210970	0.545524	0.035843	64.409935	36.604633	85.679726	-4.757959	0.000000	1.536824	0.000000	0.000000	0.000000	-0.410784	0.031287	-0.087789	0.000000	0.000000	3.000000	56.000000	0.000000
21418.179943	-0.212096	0.545620	0.035498	64.409935	36.604633	85.679726	-4.757959	0.000000	1.536824	0.000000	0.000000	0.000000	-0.337852	0.028816	-0.103655	0.000000	0.000000	3.000000	56.000000	0.000000
21418.183277	-0.212096	0.545620	0.035498	64.409935	36.604633	85.679726	-4.757959	0.000000	1.536824	0.000000	0.000000	0.000000	-0.337852	0.028816	-0.103655	0.000000	0.000000	3.000000	56.000000	0.000000
21418.186610	-0.212096	0.545620	0.035498	64.385101	36.763962	85.607796	-4.766702	0.000000	1.509488	0.000000	0.000000	0.000000	-0.337852	0.028816	-0.103655	0.000000	0.000000	3.000000	56.000000	0.000000
21418.189943	-0.213007	0.545755	0.035103	64.385101	36.763962	85.607796	-4.766702	0.000000	1.509488	0.000000	0.000000	0.000000	-0.273304	0.040567	-0.118584	0.000000	0.000000	3.000000	56.000000	0.000000
21418.193277	-0.213007	0.545755	0.035103	64.385101	36.763962	85.607796	-4.766702	0.000000	1.509488	0.000000	0.000000	0.000000	-0.273304	0.040567	-0.118584	0.000000	0.000000	3.000000	56.000000	0.000000
21418.196610	-0.213007	0.545755	0.035103	64.381630	36.643764	85.157715	-4.774945	0.000000	1.483206	0.000000	0.000000	0.000000	-0.273304	0.040567	-0.118584	0.000000	0.000000	3.000000	56.000000	0.000000
21418.199943	-0.213007	0.545755	0.035103	64.381630	36.643764	85.157715	-4.774945	0.000000	1.483206	0.000000	0.000000	0.000000	-0.273304	0.040567	-0.118584	0.000000	0.000000	3.000000	56.000000	0.000000
21418.203277	-0.213687	0.545923	0.034622	64.381630	36.643764	85.157715	-4.774945	0.000000	1.483206	0.000000	0.000000	0.000000	-0.203925	0.050238	-0.144066	0.000000	0.000000	3.000000	56.000000	0.000000
21418.206610	-0.213687	0.545923	0.034622	64.372894	36.131222	84.308945	-4.774945	0.000000	1.483206	0.000000	0.000000	0.000000	-0.203925	0.050238	-0.144066	0.000000	0.000000	3.000000	56.000000	0.000000
21418.209943	-0.214138	0.546088	0.034129	64.372894	36.131222	84.308945	-4.774945	0.000000	1.483206	0.000000	0.000000	0.000000	-0.135481	0.049686	-0.147874	0.000000	0.000000	3.000000	56.000000	0.000000
21418.213277	-0.214138	0.546088	0.034129	64.372894	36.131222	84.308945	-4.774945	0.000000	1.483206	0.000000	0.000000	0.000000	-0.135481	0.049686	-0.147874	0.000000	0.000000	3.000000	56.000000	0.000000
21418.216610	-0.214138	0.546088	0.034129	64.354477	35.199955	83.138535	-4.790424	0.000000	1.432423	0.000000	0.000000	0.000000	-0.135481	0.049686	-0.147874	0.000000	0.000000	3.000000	56.000000	0.000000
21418.219943	-0.214398	0.546292	0.033579	64.354477	35.199955	83.138535	-4.790424	0.000000	1.432423	0.000000	0.000000	0.000000	-0.077809	0.061242	-0.165066	0.000000	0.000000	3.000000	56.000000	0.000000
21418.223277	-0.214398	0.546292	0.033579	64.354477	35.199955	83.138535	-4.790424	0.000000	1.432423	0.000000	0.000000	0.000000	-0.077809	0.061242	-0.165066	0.000000	0.000000	3.000000	56.000000	0.000000
21418.226610	-0.214398	0.546292	0.033579	64.320099	33.897247	81.707687	-4.797590	0.000000	1.408237	0.000000	0.000000	0.000000	-0.077809	0.061242	-0.165066	0.000000	0.000000	3.000000	56.000000	0.000000
21418.229943	-0.214427	0.546524	0.033013	64.320099	33.897247	81.707687	-4.797590	0.000000	1.408237	0.000000	0.000000	0.000000	-0.008901	0.069322	-0.169969	0.000000	0.000000	3.000000	56.000000	0.000000
21418.233277	-0.214427	0.546524	0.033013	64.320099	33.897247	81.707687	-4.797590	0.000000	1.408237	0.000000	0.000000	0.000000	-0.008901	0.069322	-0.169969	0.000000	0.000000	3.000000	56.000000	0.000000
21418.236610	-0.214427	0.546524	0.033013	64.262764	32.306915	80.034622	-4.804065	0.000000	1.385986	0.000000	0.000000	0.000000	-0.008901	0.069322	-0.169969	0.000000	0.000000	3.000000	56.000000	0.000000
21418.239943	-0.214228	0.546781	0.032430	64.262764	32.306915	80.034622	-4.804065	0.000000	1.385986	0.000000	0.000000	0.000000	0.059884	0.077285	-0.174889	0.000000	0.000000	3.000000	56.000000	0.000000
21418.243277	-0.214228	0.546781	0.032430	64.262764	32.306915	80.034622	-4.804065	0.000000	1.385986	0.000000	0.000000	0.000000	0.059884	0.077285	-0.174889	0.000000	0.000000	3.000000	56.000000	0.000000
21418.246610	-0.214228	0.546781	0.032430	64.175362	30.513348	78.148819	-4.809914	0.000000	1.365551	0.000000	0.000000	0.000000	0.059884	0.077285	-0.174889	0.000000	0.000000	3.000000	56.000000	0.000000
21418.249943	-0.213790	0.547101	0.031872	64.175362	30.513348	78.148819	-4.809914	0.000000	1.365551	0.000000	0.000000	0.000000	0.131286	0.095912	-0.167317	0.000000	0.000000	3.000000	56.000000	0.000000
21418.253277	-0.213790	0.547101	0.031872	64.175362	30.513348	78.148819	-4.809914	0.000000	1.365551	0.000000	0.000000	0.000000	0.131286	0.095912	-0.167317	0.000000	0.000000	3.000000	56.000000	0.000000
21418.256610	-0.213790	0.547101	0.031872	64.061058	28.662582	76.252701	-4.814703	0.000000	1.348569	0.000000	0.000000	0.000000	0.131286	0.095912	-0.167317	0.000000	0.000000	3.000000	56.000000	0.000000
21418.259943	-0.213132	0.547440	0.031250	64.061058	28.662582	76.252701	-4.814703	0.000000	1.348569	0.000000	0.000000	0.000000	0.197502	0.101638	-0.186544	0.000000	0.000000	3.000000	56.000000	0.000000
21418.263277	-0.213132	0.547440	0.031250	64.061058	28.662582	76.252701	-4.814703	0.000000	1.348569	0.000000	0.000000	0.000000	0.197502	0.101638	-0.186544	0.000000	0.000000	3.000000	56.000000	0.000000
21418.266610	-0.213132	0.547440	0.031250	63.926765	26.817940	74.394608	-4.819511	0.000000	1.331282	0.000000	0.000000	0.000000	0.197502	0.101638	-0.186544	0.000000	0.000000	3.000000	56.000000	0.000000
21418.269943	-0.212218	0.547781	0.030671	63.926765	26.817940	74.394608	-4.819511	0.000000	1.331282	0.000000	0.000000	0.000000	0.274226	0.102485	-0.173793	0.000000	0.000000	3.000000	56.000000	0.000000
21418.273277	-0.212218	0.547781	0.030671	63.926765	26.817940	74.394608	-4.819511	0.000000	1.331282	0.000000	0.000000	0.000000	0.274226	0.102485	-0.173793	0.000000	0.000000	3.000000	56.000000	0.000000
21418.276610	-0.212218	0.547781	0.030671	63.777519	25.018932	72.517975	-4.823099	0.000000	1.318226	0.000000	0.000000	0.000000	0.274226	0.102485	-0.173793	0.000000	0.000000	3.000000	56.000000	0.000000
21418.279943	-0.211033	0.548094	0.030033	63.777519	25.018932	72.517975	-4.823099	0.000000	1.318226	0.000000	0.000000	0.000000	0.355285	0.093848	-0.191201	0.000000	0.000000	3.000000	56.000000	0.000000
21418.283277	-0.211033	0.548094	0.030033	63.777519	25.018932	72.517975	-4.823099	0.000000	1.318226	0.000000	0.000000	0.000000	0.355285	0.093848	-0.191201	0.000000	0.000000	3.000000	56.000000	0.000000
21418.286610	-0.211033	0.548094	0.030033	63.628590	23.312351	70.798630	-4.826550	0.000000	1.305535	0.000000	0.000000	0.000000	0.355285	0.093848	-0.191201	0.000000	0.000000	3.000000	56.000000	0.000000
21418.289943	-0.209566	0.548391	0.029429	63.628590	23.312351	70.798630	-4.826550	0.000000	1.305535	0.000000	0.000000	0.000000	0.440341	0.089124	-0.181343	0.000000	0.000000	3.000000	56.000000	0.000000
21418.293277	-0.209566	0.548391	0.029429	63.628590	23.312351	70.798630	-4.826550	0.000000	1.305535	0.000000	0.000000	0.000000	0.440341	0.089124	-0.181343	0.000000	0.000000	3.000000	56.000000	0.000000
21418.296610	-0.209566	0.548391	0.029429	63.478783	21.572063	69.025482	-4.828846	0.000000	1.297014	0.000000	0.000000	0.000000	0.440341	0.089124	-0.181343	0.000000	0.000000	3.000000	56.000000	0.000000
21418.299943	-0.207876	0.548708	0.028867	63.478783	21.572063	69.025482	-4.828846	0.000000	1.297014	0.000000	0.000000	0.000000	0.507036	0.095053	-0.168593	0.000000	0.000000	3.000000	56.000000	0.000000
21418.303277	-0.207876	0.548708	0.028867	63.478783	21.572063	69.025482	-4.828846	0.000000	1.297014	0.000000	0.000000	0.000000	0.507036	0.095053	-0.168593	0.000000	0.000000	3.000000	56.000000	0.000000
21418.306610	-0.207876	0.548708	0.028867	63.315834	19.729818	67.084496	-4.830056	0.000000	1.292502	0.000000	0.000000	0.000000	0.507036	0.095053	-0.168593	0.000000	0.000000	3.000000	56.000000	0.000000
21418.309943	-0.206057	0.549065	0.028436	63.315834	19.729818	67.084496	-4.830056	0.000000	1.292502	0.000000	0.000000	0.000000	0.545586	0.107167	-0.129386	0.000000	0.000000	3.000000	56.000000	0.000000
21418.313277	-0.206057	0.549065	0.028436	63.315834	19.729818	67.084496	-4.830056	0.000000	1.292502	0.000000	0.000000	0.000000	0.545586	0.107167	-0.129386	0.000000	0.000000	3.000000	56.000000	0.000000
21418.316610	-0.206057	0.549065	0.028436	63.152615	17.835430	65.014946	-4.829426	0.000000	1.294855	0.000000	0.000000	0.000000	0.545586	0.107167	-0.129386	0.000000	0.000000	3.000000	56.000000	0.000000
21418.319943	-0.204167	0.549398	0.028077	63.152615	17.835430	65.014946	-4.829426	0.000000	1.294855	0.000000	0.000000	0.000000	0.566892	0.099925	-0.107576	0.000000	0.000000	3.000000	56.000000	0.000000
21418.323277	-0.204167	0.549398	0.028077	63.152615	17.835430	65.014946	-4.829426	0.000000	1.294855	0.000000	0.000000	0.000000	0.566892	0.099925	-0.107576	0.000000	0.000000	3.000000	56.000000	0.000000
21418.326610	-0.204167	0.549398	0.028077	63.009583	15.941925	62.824463	-4.827705	0.000000	1.301255	0.000000	0.000000	0.000000	0.566892	0.099925	-0.107576	0.000000	0.000000	3.000000	56.000000	0.000000
21418.329943	-0.202151	0.549722	0.027722	63.009583	15.941925	62.824463	-4.827705	0.000000	1.301255	0.000000	0.000000	0.000000	0.604928	0.097196	-0.106642	0.000000	0.000000	3.000000	56.000000	0.000000
21418.333277	-0.202151	0.549722	0.027722	63.009583	15.941925	62.824463	-4.827705	0.000000	1.301255	0.000000	0.000000	0.000000	0.604928	0.097196	-0.106642	0.000000	0.000000	3.000000	56.000000	0.000000
21418.336610	-0.202151	0.549722	0.027722	62.898113	14.123458	60.570896	-4.825466	0.000000	1.309534	0.000000	0.000000	0.000000	0.604928	0.097196	-0.106642	0.000000	0.000000	3.000000	56.000000	0.000000
21418.339943	-0.200016	0.550051	0.027451	62.898113	14.123458	60.570896	-4.825466	0.000000	1.309534	0.000000	0.000000	0.000000	0.640540	0.098631	-0.081175	0.000000	0.000000	3.000000	56.000000	0.000000
21418.343277	-0.200016	0.550051	0.027451	62.898113	14.123458	60.570896	-4.825466	0.000000	1.309534	0.000000	0.000000	0.000000	0.640540	0.098631	-0.081175	0.000000	0.000000	3.000000	56.000000	0.000000
21418.346610	-0.200016	0.550051	0.027451	62.838398	12.369728	58.194675	-4.821682	0.000000	1.323397	0.000000	0.000000	0.000000	0.640540	0.098631	-0.081175	0.000000	0.000000	3.000000	56.000000	0.000000
21418.349943	-0.197709	0.550367	0.027266	62.838398	12.369728	58.194675	-4.821682	0.000000	1.323397	0.000000	0.000000	0.000000	0.691944	0.094791	-0.055392	0.000000	0.000000	3.000000	56.000000	0.000000
21418.353277	-0.197709	0.550367	0.027266	62.838398	12.369728	58.194675	-4.821682	0.000000	1.323397	0.000000	0.000000	0.000000	0.691944	0.094791	-0.055392	0.000000	0.000000	3.000000	56.000000	0.000000
21418.356610	-0.197709	0.550367	0.027266	62.841019	10.659560	55.639229	-4.815997	0.000000	1.343938	0.000000	0.000000	0.000000	0.691944	0.094791	-0.055392	0.000000	0.000000	3.000000	56.000000	0.000000
21418.359943	-0.195214	0.550713	0.027253	62.841019	10.659560	55.639229	-4.815997	0.000000	1.343938	0.000000	0.000000	0.000000	0.748719	0.103841	-0.003909	0.000000	0.000000	3.000000	56.000000	0.000000
21418.363277	-0.195214	0.550713	0.027253	62.841019	10.659560	55.639229	-4.815997	0.000000	1.343938	0.000000	0.000000	0.000000	0.748719	0.103841	-0.003909	0.000000	0.000000	3.000000	56.000000	0.000000
21418.366610	-0.195214	0.550713	0.027253	62.913414	8.995786	53.389774	-4.760677	0.000000	1.362672	0.000000	0.000000	0.000000	0.748719	0.103841	-0.003909	0.000000	0.000000	3.000000	56.000000	0.000000
21418.369943	-0.192513	0.551082	0.027372	62.913414	8.995786	53.389774	-4.760677	0.000000	1.362672	0.000000	0.000000	0.000000	0.810245	0.110801	0.035539	0.000000	0.000000	3.000000	56.000000	0.000000
21418.373277	-0.192513	0.551082	0.027372	62.913414	8.995786	53.389774	-4.760677	0.000000	1.362672	0.000000	0.000000	0.000000	0.810245	0.110801	0.035539	0.000000	0.000000	3.000000	56.000000	0.000000
21418.376610	-0.192513	0.551082	0.027372	63.049641	7.416739	52.386829	-4.625636	0.000000	1.368595	0.000000	0.000000	0.000000	0.810245	0.110801	0.035539	0.000000	0.000000	3.000000	56.000000	0.000000
21418.379943	-0.189717	0.551429	0.027562	63.049641	7.416739	52.386829	-4.625636	0.000000	1.368595	0.000000	0.000000	0.000000	0.838846	0.103920	0.057012	0.000000	0.000000	3.000000	56.000000	0.000000
21418.383277	-0.189717	0.551429	0.027562	63.049641	7.416739	52.386829	-4.625636	0.000000	1.368595	0.000000	0.000000	0.000000	0.838846	0.103920	0.057012	0.000000	0.000000	3.000000	56.000000	0.000000
21418.386610	-0.189717	0.551429	0.027562	63.283028	5.983965	52.129498	-4.485828	0.000000	1.378097	0.000000	0.000000	0.000000	0.838846	0.103920	0.057012	0.000000	0.000000	3.000000	56.000000	0.000000
21418.389943	-0.186824	0.551749	0.027889	63.283028	5.983965	52.129498	-4.485828	0.000000	1.378097	0.000000	0.000000	0.000000	0.867781	0.096124	0.098238	0.000000	0.000000	3.000000	56.000000	0.000000
21418.393277	-0.186824	0.551749	0.027889	63.283028	5.983965	52.129498	-4.485828	0.000000	1.378097	0.000000	0.000000	0.000000	0.867781	0.096124	0.098238	0.000000	0.000000	3.000000	56.000000	0.000000
21418.396610	-0.186824	0.551749	0.027889	63.713257	4.904317	51.650139	-4.341198	0.000000	1.394470	0.000000	0.000000	0.000000	0.867781	0.096124	0.098238	0.000000	0.000000	3.000000	56.000000	0.000000
21418.399943	-0.183639	0.552083	0.028396	63.713257	4.904317	51.650139	-4.341198	0.000000	1.394470	0.000000	0.000000	0.000000	0.955514	0.100134	0.152106	0.000000	0.000000	3.000000	56.000000	0.000000
21418.403277	-0.183639	0.552083	0.028396	63.713257	4.904317	51.650139	-4.341198	0.000000	1.394470	0.000000	0.000000	0.000000	0.955514	0.100134	0.152106	0.000000	0.000000	3.000000	56.000000	0.000000
21418.406610	-0.183639	0.552083	0.028396	64.341843	4.161681	50.420475	-4.181946	0.000000	1.419821	0.000000	0.000000	0.000000	0.955514	0.100134	0.152106	0.000000	0.000000	3.000000	56.000000	0.000000
21418.409943	-0.180270	0.552416	0.028951	64.341843	4.161681	50.420475	-4.181946	0.000000	1.419821	0.000000	0.000000	0.000000	1.010719	0.099809	0.166277	0.000000	0.000000	3.000000	56.000000	0.000000
21418.413277	-0.180270	0.552416	0.028951	64.341843	4.161681	50.420475	-4.181946	0.000000	1.419821	0.000000	0.000000	0.000000	1.010719	0.099809	0.166277	0.000000	0.000000	3.000000	56.000000	0.000000
21418.416610	-0.180270	0.552416	0.028951	64.973167	3.284062	49.041000	-4.013493	0.000000	1.447534	0.000000	0.000000	0.000000	1.010719	0.099809	0.166277	0.000000	0.000000	3.000000	56.000000	0.000000
21418.419943	-0.176703	0.552811	0.029585	64.973167	3.284062	49.041000	-4.013493	0.000000	1.447534	0.000000	0.000000	0.000000	1.069963	0.118684	0.190200	0.000000	0.000000	3.000000	56.000000	0.000000
21418.423277	-0.176703	0.552811	0.029585	64.973167	3.284062	49.041000	-4.013493	0.000000	1.447534	0.000000	0.000000	0.000000	1.069963	0.118684	0.190200	0.000000	0.000000	3.000000	56.000000	0.000000
21418.426610	-0.176703	0.552811	0.029585	65.543510	2.249743	48.365292	-3.835165	0.000000	1.479234	0.000000	0.000000	0.000000	1.069963	0.118684	0.190200	0.000000	0.000000	3.000000	56.000000	0.000000
21418.429943	-0.172928	0.553206	0.030266	65.543510	2.249743	48.365292	-3.835165	0.000000	1.479234	0.000000	0.000000	0.000000	1.132543	0.118328	0.204408	0.000000	0.000000	3.000000	56.000000	0.000000
21418.433277	-0.172928	0.553206	0.030266	65.543510	2.249743	48.365292	-3.835165	0.000000	1.479234	0.000000	0.000000	0.000000	1.132543	0.118328	0.204408	0.000000	0.000000	3.000000	56.000000	0.000000
21418.436610	-0.172928	0.553206	0.030266	66.046143	1.106288	47.924988	-3.646408	0.000000	1.513302	0.000000	0.000000	0.000000	1.132543	0.118328	0.204408	0.000000	0.000000	3.000000	56.000000	0.000000
21418.439943	-0.168957	0.553607	0.031028	66.046143	1.106288	47.924988	-3.646408	0.000000	1.513302	0.000000	0.000000	0.000000	1.191374	0.120234	0.228563	0.000000	0.000000	3.000000	56.000000	0.000000
21418.443277	-0.168957	0.553607	0.031028	66.046143	1.106288	47.924988	-3.646408	0.000000	1.513302	0.000000	0.000000	0.000000	1.191374	0.120234	0.228563	0.000000	0.000000	3.000000	56.000000	0.000000
21418.446610	-0.168957	0.553607	0.031028	66.509758	-0.138239	47.549980	-3.447845	0.000000	1.551396	0.000000	0.000000	0.000000	1.191374	0.120234	0.228563	0.000000	0.000000	3.000000	56.000000	0.000000
21418.449943	-0.164804	0.554024	0.031836	66.509758	-0.138239	47.549980	-3.447845	0.000000	1.551396	0.000000	0.000000	0.000000	1.245890	0.125243	0.242488	0.000000	0.000000	3.000000	56.000000	0.000000
21418.453277	-0.164804	0.554024	0.031836	66.509758	-0.138239	47.549980	-3.447845	0.000000	1.551396	0.000000	0.000000	0.000000	1.245890	0.125243	0.242488	0.000000	0.000000	3.000000	56.000000	0.000000
21418.456610	-0.164804	0.554024	0.031836	66.932594	-1.521743	46.934383	-3.240197	0.000000	1.591811	0.000000	0.000000	0.000000	1.245890	0.125243	0.242488	0.000000	0.000000	3.000000	56.000000	0.000000
21418.459943	-0.160547	0.554463	0.032769	66.932594	-1.521743	46.934383	-3.240197	0.000000	1.591811	0.000000	0.000000	0.000000	1.277123	0.131765	0.279876	0.000000	0.000000	3.000000	56.000000	0.000000
21418.463277	-0.160547	0.554463	0.032769	66.932594	-1.521743	46.934383	-3.240197	0.000000	1.591811	0.000000	0.000000	0.000000	1.277123	0.131765	0.279876	0.000000	0.000000	3.000000	56.000000	0.000000
21418.466610	-0.160547	0.554463	0.032769	67.316887	-3.079379	45.646610	-3.027343	0.000000	1.638457	0.000000	0.000000	0.000000	1.277123	0.131765	0.279876	0.000000	0.000000	3.000000	56.000000	0.000000
21418.469943	-0.156263	0.554917	0.033756	67.316887	-3.079379	45.646610	-3.027343	0.000000	1.638457	0.000000	0.000000	0.000000	1.285037	0.136081	0.296080	0.000000	0.000000	3.000000	56.000000	0.000000
21418.473277	-0.156263	0.554917	0.033756	67.316887	-3.079379	45.646610	-3.027343	0.000000	1.638457	0.000000	0.000000	0.000000	1.285037	0.136081	0.296080	0.000000	0.000000	3.000000	56.000000	0.000000
21418.476610	-0.156263	0.554917	0.033756	67.648369	-4.725632	43.872322	-2.813170	0.000000	1.687803	0.000000	0.000000	0.000000	1.285037	0.136081	0.296080	0.000000	0.000000	3.000000	56.000000	0.000000
21418.479943	-0.151993	0.555352	0.034681	67.648369	-4.725632	43.872322	-2.813170	0.000000	1.687803	0.000000	0.000000	0.000000	1.281170	0.130521	0.277569	0.000000	0.000000	3.000000	56.000000	0.000000
21418.483277	-0.151993	0.555352	0.034681	67.648369	-4.725632	43.872322	-2.813170	0.000000	1.687803	0.000000	0.000000	0.000000	1.281170	0.130521	0.277569	0.000000	0.000000	3.000000	56.000000	0.000000
21418.486610	-0.151993	0.555352	0.034681	67.918457	-6.324981	42.385609	-2.599641	0.000000	1.734065	0.000000	0.000000	0.000000	1.281170	0.130521	0.277569	0.000000	0.000000	3.000000	56.000000	0.000000
21418.489943	-0.147578	0.555771	0.035527	67.918457	-6.324981	42.385609	-2.599641	0.000000	1.734065	0.000000	0.000000	0.000000	1.324562	0.125688	0.253713	0.000000	0.000000	3.000000	56.000000	0.000000
21418.493277	-0.147578	0.555771	0.035527	67.918457	-6.324981	42.385609	-2.599641	0.000000	1.734065	0.000000	0.000000	0.000000	1.324562	0.125688	0.253713	0.000000	0.000000	3.000000	56.000000	0.000000
21418.496610	-0.147578	0.555771	0.035527	68.127533	-7.787706	41.460674	-2.378881	0.000000	1.776350	0.000000	0.000000	0.000000	1.324562	0.125688	0.253713	0.000000	0.000000	3.000000	56.000000	0.000000
21418.499943	-0.143056	0.556153	0.036326	68.127533	-7.787706	41.460674	-2.378881	0.000000	1.776350	0.000000	0.000000	0.000000	1.356589	0.114679	0.239831	0.000000	0.000000	3.000000	56.000000	0.000000
21418.503277	-0.143056	0.556153	0.036326	68.127533	-7.787706	41.460674	-2.378881	0.000000	1.776350	0.000000	0.000000	0.000000	1.356589	0.114679	0.239831	0.000000	0.000000	3.000000	56.000000	0.000000
21418.506610	-0.143056	0.556153	0.036326	68.281555	-9.075519	40.737846	-2.152783	0.000000	1.816322	0.000000	0.000000	0.000000	1.356589	0.114679	0.239831	0.000000	0.000000	3.000000	56.000000	0.000000
21418.509943	-0.138273	0.556547	0.037067	68.281555	-9.075519	40.737846	-2.152783	0.000000	1.816322	0.000000	0.000000	0.000000	1.434722	0.118164	0.222172	0.000000	0.000000	3.000000	56.000000	0.000000
21418.513277	-0.138273	0.556547	0.037067	68.281555	-9.075519	40.737846	-2.152783	0.000000	1.816322	0.000000	0.000000	0.000000	1.434722	0.118164	0.222172	0.000000	0.000000	3.000000	56.000000	0.000000
21418.516610	-0.138273	0.556547	0.037067	68.405472	-10.302324	39.989922	-1.913663	0.000000	1.853351	0.000000	0.000000	0.000000	1.434722	0.118164	0.222172	0.000000	0.000000	3.000000	56.000000	0.000000
21418.519943	-0.133219	0.556858	0.037785	68.405472	-10.302324	39.989922	-1.913663	0.000000	1.853351	0.000000	0.000000	0.000000	1.516351	0.093314	0.215495	0.000000	0.000000	3.000000	56.000000	0.000000
21418.523277	-0.133219	0.556858	0.037785	68.405472	-10.302324	39.989922	-1.913663	0.000000	1.853351	0.000000	0.000000	0.000000	1.516351	0.093314	0.215495	0.000000	0.000000	3.000000	56.000000	0.000000
21418.526610	-0.133219	0.556858	0.037785	68.507484	-11.588226	38.983147	-1.660938	0.000000	1.889267	0.000000	0.000000	0.000000	1.516351	0.093314	0.215495	0.000000	0.000000	3.000000	56.000000	0.000000
21418.529943	-0.128112	0.557150	0.038447	68.507484	-11.588226	38.983147	-1.660938	0.000000	1.889267	0.000000	0.000000	0.000000	1.532021	0.087625	0.198484	0.000000	0.000000	3.000000	56.000000	0.000000
21418.533277	-0.128112	0.557150	0.038447	68.507484	-11.588226	38.983147	-1.660938	0.000000	1.889267	0.000000	0.000000	0.000000	1.532021	0.087625	0.198484	0.000000	0.000000	3.000000	56.000000	0.000000
21418.536610	-0.128112	0.557150	0.038447	68.580902	-12.989642	37.671829	-1.405601	0.000000	1.922348	0.000000	0.000000	0.000000	1.532021	0.087625	0.198484	0.000000	0.000000	3.000000	56.000000	0.000000
21418.539943	-0.123128	0.557397	0.038948	68.580902	-12.989642	37.671829	-1.405601	0.000000	1.922348	0.000000	0.000000	0.000000	1.495057	0.074200	0.150199	0.000000	0.000000	3.000000	56.000000	0.000000
21418.543277	-0.123128	0.557397	0.038948	68.580902	-12.989642	37.671829	-1.405601	0.000000	1.922348	0.000000	0.000000	0.000000	1.495057	0.074200	0.150199	0.000000	0.000000	3.000000	56.000000	0.000000
21418.546610	-0.123128	0.557397	0.038948	68.628075	-14.530135	35.931194	-1.156425	0.000000	1.947381	0.000000	0.000000	0.000000	1.495057	0.074200	0.150199	0.000000	0.000000	3.000000	56.000000	0.000000
21418.549943	-0.118235	0.557580	0.039347	68.628075	-14.530135	35.931194	-1.156425	0.000000	1.947381	0.000000	0.000000	0.000000	1.468143	0.054723	0.119767	0.000000	0.000000	3.000000	56.000000	0.000000
21418.553277	-0.118235	0.557580	0.039347	68.628075	-14.530135	35.931194	-1.156425	0.000000	1.947381	0.000000	0.000000	0.000000	1.468143	0.054723	0.119767	0.000000	0.000000	3.000000	56.000000	0.000000
21418.556610	-0.118235	0.557580	0.039347	68.646904	-16.050512	34.127258	-0.911734	0.000000	1.967342	0.000000	0.000000	0.000000	1.468143	0.054723	0.119767	0.000000	0.000000	3.000000	56.000000	0.000000
21418.559943	-0.113379	0.557735	0.039630	68.646904	-16.050512	34.127258	-0.911734	0.000000	1.967342	0.000000	0.000000	0.000000	1.456819	0.046679	0.085060	0.000000	0.000000	3.000000	56.000000	0.000000
21418.563277	-0.113379	0.557735	0.039630	68.646904	-16.050512	34.127258	-0.911734	0.000000	1.967342	0.000000	0.000000	0.000000	1.456819	0.046679	0.085060	0.000000	0.000000	3.000000	56.000000	0.000000
21418.566610	-0.113379	0.557735	0.039630	68.634018	-17.402342	33.238777	-0.668931	0.000000	1.981519	0.000000	0.000000	0.000000	1.456819	0.046679	0.085060	0.000000	0.000000	3.000000	56.000000	0.000000
21418.569943	-0.108629	0.557846	0.039767	68.634018	-17.402342	33.238777	-0.668931	0.000000	1.981519	0.000000	0.000000	0.000000	1.424738	0.033242	0.040917	0.000000	0.000000	3.000000	56.000000	0.000000
21418.573277	-0.108629	0.557846	0.039767	68.634018	-17.402342	33.238777	-0.668931	0.000000	1.981519	0.000000	0.000000	0.000000	1.424738	0.033242	0.040917	0.000000	0.000000	3.000000	56.000000	0.000000
21418.576610	-0.108629	0.557846	0.039767	68.583168	-18.471951	33.185184	-0.431475	0.000000	1.988338	0.000000	0.000000	0.000000	1.424738	0.033242	0.040917	0.000000	0.000000	3.000000	56.000000	0.000000
21418.579943	-0.103907	0.557938	0.039835	68.583168	-18.471951	33.185184	-0.431475	0.000000	1.988338	0.000000	0.000000	0.000000	1.416664	0.027540	0.020556	0.000000	0.000000	3.000000	56.000000	0.000000
21418.583277	-0.103907	0.557938	0.039835	68.583168	-18.471951	33.185184	-0.431475	0.000000	1.988338	0.000000	0.000000	0.000000	1.416664	0.027540	0.020556	0.000000	0.000000	3.000000	56.000000	0.000000
21418.586610	-0.103907	0.557938	0.039835	68.517197	-19.244980	33.428638	-0.195364	0.000000	1.991764	0.000000	0.000000	0.000000	1.416664	0.027540	0.020556	0.000000	0.000000	3.000000	56.000000	0.000000
21418.589943	-0.098988	0.558013	0.039817	68.517197	-19.244980	33.428638	-0.195364	0.000000	1.991764	0.000000	0.000000	0.000000	1.475732	0.022378	-0.005550	0.000000	0.000000	3.000000	56.000000	0.000000
21418.593277	-0.098988	0.558013	0.039817	68.517197	-19.244980	33.428638	-0.195364	0.000000	1.991764	0.000000	0.000000	0.000000	1.475732	0.022378	-0.005550	0.000000	0.000000	3.000000	56.000000	0.000000
21418.596610	-0.098988	0.558013	0.039817	68.457855	-19.777147	33.756191	0.050591	0.000000	1.990839	0.000000	0.000000	0.000000	1.475732	0.022378	-0.005550	0.000000	0.000000	3.000000	56.000000	0.000000
21418.599943	-0.094015	0.558094	0.039802	68.457855	-19.777147	33.756191	0.050591	0.000000	1.990839	0.000000	0.000000	0.000000	1.491829	0.024471	-0.004392	0.000000	0.000000	3.000000	56.000000	0.000000
21418.603277	-0.094015	0.558094	0.039802	68.457855	-19.777147	33.756191	0.050591	0.000000	1.990839	0.000000	0.000000	0.000000	1.491829	0.024471	-0.004392	0.000000	0.000000	3.000000	56.000000	0.000000
21418.606610	-0.094015	0.558094	0.039802	68.387215	-20.199646	33.739990	0.299229	0.000000	1.990107	0.000000	0.000000	0.000000	1.491829	0.024471	-0.004392	0.000000	0.000000	3.000000	56.000000	0.000000
21418.609943	-0.089050	0.558230	0.039726	68.387215	-20.199646	33.739990	0.299229	0.000000	1.990107	0.000000	0.000000	0.000000	1.489604	0.040659	-0.022739	0.000000	0.000000	3.000000	56.000000	0.000000
21418.613277	-0.089050	0.558230	0.039726	68.387215	-20.199646	33.739990	0.299229	0.000000	1.990107	0.000000	0.000000	0.000000	1.489604	0.040659	-0.022739	0.000000	0.000000	3.000000	56.000000	0.000000
21418.616610	-0.089050	0.558230	0.039726	68.307632	-20.602032	32.999161	0.547497	0.000000	1.986318	0.000000	0.000000	0.000000	1.489604	0.040659	-0.022739	0.000000	0.000000	3.000000	56.000000	0.000000
21418.619943	-0.084081	0.558390	0.039662	68.307632	-20.602032	32.999161	0.547497	0.000000	1.986318	0.000000	0.000000	0.000000	1.490750	0.048062	-0.019439	0.000000	0.000000	3.000000	56.000000	0.000000
21418.623277	-0.084081	0.558390	0.039662	68.307632	-20.602032	32.999161	0.547497	0.000000	1.986318	0.000000	0.000000	0.000000	1.490750	0.048062	-0.019439	0.000000	0.000000	3.000000	56.000000	0.000000
21418.626610	-0.084081	0.558390	0.039662	68.244667	-20.983561	32.431366	0.795955	0.000000	1.983078	0.000000	0.000000	0.000000	1.490750	0.048062	-0.019439	0.000000	0.000000	3.000000	56.000000	0.000000
21418.629943	-0.079180	0.558593	0.039614	68.244667	-20.983561	32.431366	0.795955	0.000000	1.983078	0.000000	0.000000	0.000000	1.470182	0.060806	-0.014378	0.000000	0.000000	3.000000	56.000000	0.000000
21418.633277	-0.079180	0.558593	0.039614	68.244667	-20.983561	32.431366	0.795955	0.000000	1.983078	0.000000	0.000000	0.000000	1.470182	0.060806	-0.014378	0.000000	0.000000	3.000000	56.000000	0.000000
21418.636610	-0.079180	0.558593	0.039614	68.228607	-21.321775	32.659260	1.040985	0.000000	1.980681	0.000000	0.000000	0.000000	1.470182	0.060806	-0.014378	0.000000	0.000000	3.000000	56.000000	0.000000
21418.639943	-0.074489	0.558810	0.039569	68.228607	-21.321775	32.659260	1.040985	0.000000	1.980681	0.000000	0.000000	0.000000	1.407413	0.065361	-0.013427	0.000000	0.000000	3.000000	56.000000	0.000000
21418.643277	-0.074489	0.558810	0.039569	68.228607	-21.321775	32.659260	1.040985	0.000000	1.980681	0.000000	0.000000	0.000000	1.407413	0.065361	-0.013427	0.000000	0.000000	3.000000	56.000000	0.000000
21418.646610	-0.074489	0.558810	0.039569	68.252060	-21.636503	33.067245	1.275554	0.000000	1.978443	0.000000	0.000000	0.000000	1.407413	0.065361	-0.013427	0.000000	0.000000	3.000000	56.000000	0.000000
21418.649943	-0.069963	0.559052	0.039580	68.252060	-21.636503	33.067245	1.275554	0.000000	1.978443	0.000000	0.000000	0.000000	1.357640	0.072441	0.003349	0.000000	0.000000	3.000000	56.000000	0.000000
21418.653277	-0.069963	0.559052	0.039580	68.252060	-21.636503	33.067245	1.275554	0.000000	1.978443	0.000000	0.000000	0.000000	1.357640	0.072441	0.003349	0.000000	0.000000	3.000000	56.000000	0.000000
21418.656610	-0.069963	0.559052	0.039580	68.309593	-21.913462	33.092812	1.501828	0.000000	1.979002	0.000000	0.000000	0.000000	1.357640	0.072441	0.003349	0.000000	0.000000	3.000000	56.000000	0.000000
21418.659943	-0.065476	0.559291	0.039610	68.309593	-21.913462	33.092812	1.501828	0.000000	1.979002	0.000000	0.000000	0.000000	1.346361	0.071780	0.008889	0.000000	0.000000	3.000000	56.000000	0.000000
21418.663277	-0.065476	0.559291	0.039610	68.309593	-21.913462	33.092812	1.501828	0.000000	1.979002	0.000000	0.000000	0.000000	1.346361	0.071780	0.008889	0.000000	0.000000	3.000000	56.000000	0.000000
21418.666610	-0.065476	0.559291	0.039610	68.415619	-22.101948	33.160679	1.726221	0.000000	1.980483	0.000000	0.000000	0.000000	1.346361	0.071780	0.008889	0.000000	0.000000	3.000000	56.000000	0.000000
21418.669943	-0.061149	0.559555	0.039702	68.415619	-22.101948	33.160679	1.726221	0.000000	1.980483	0.000000	0.000000	0.000000	1.297966	0.079014	0.027686	0.000000	0.000000	3.000000	56.000000	0.000000
21418.673277	-0.061149	0.559555	0.039702	68.415619	-22.101948	33.160679	1.726221	0.000000	1.980483	0.000000	0.000000	0.000000	1.297966	0.079014	0.027686	0.000000	0.000000	3.000000	56.000000	0.000000
21418.676610	-0.061149	0.559555	0.039702	68.592796	-22.141953	33.837132	1.942549	0.000000	1.985097	0.000000	0.000000	0.000000	1.297966	0.079014	0.027686	0.000000	0.000000	3.000000	56.000000	0.000000
21418.679943	-0.057045	0.559816	0.039795	68.592796	-22.141953	33.837132	1.942549	0.000000	1.985097	0.000000	0.000000	0.000000	1.231129	0.078476	0.028004	0.000000	0.000000	3.000000	56.000000	0.000000
21418.683277	-0.057045	0.559816	0.039795	68.592796	-22.141953	33.837132	1.942549	0.000000	1.985097	0.000000	0.000000	0.000000	1.231129	0.078476	0.028004	0.000000	0.000000	3.000000	56.000000	0.000000
21418.686610	-0.057045	0.559816	0.039795	68.824219	-22.023825	34.927670	2.147737	0.000000	1.989765	0.000000	0.000000	0.000000	1.231129	0.078476	0.028004	0.000000	0.000000	3.000000	56.000000	0.000000
21418.689943	-0.053107	0.560059	0.039820	68.824219	-22.023825	34.927670	2.147737	0.000000	1.989765	0.000000	0.000000	0.000000	1.181378	0.072980	0.007275	0.000000	0.000000	3.000000	56.000000	0.000000
21418.693277	-0.053107	0.560059	0.039820	68.824219	-22.023825	34.927670	2.147737	0.000000	1.989765	0.000000	0.000000	0.000000	1.181378	0.072980	0.007275	0.000000	0.000000	3.000000	56.000000	0.000000
21418.696610	-0.053107	0.560059	0.039820	69.082520	-21.963581	35.716305	2.344634	0.000000	1.990977	0.000000	0.000000	0.000000	1.181378	0.072980	0.007275	0.000000	0.000000	3.000000	56.000000	0.000000
21418.699943	-0.049368	0.560274	0.039863	69.082520	-21.963581	35.716305	2.344634	0.000000	1.990977	0.000000	0.000000	0.000000	1.121769	0.064331	0.012952	0.000000	0.000000	3.000000	56.000000	0.000000
21418.703277	-0.049368	0.560274	0.039863	69.082520	-21.963581	35.716305	2.344634	0.000000	1.990977	0.000000	0.000000	0.000000	1.121769	0.064331	0.012952	0.000000	0.000000	3.000000	56.000000	0.000000
21418.706610	-0.049368	0.560274	0.039863	69.362770	-21.940611	36.191967	2.531595	0.000000	1.993136	0.000000	0.000000	0.000000	1.121769	0.064331	0.012952	0.000000	0.000000	3.000000	56.000000	0.000000
21418.709943	-0.045816	0.560480	0.039820	69.362770	-21.940611	36.191967	2.531595	0.000000	1.993136	0.000000	0.000000	0.000000	1.065571	0.061682	-0.012871	0.000000	0.000000	3.000000	56.000000	0.000000
21418.713277	-0.045816	0.560480	0.039820	69.362770	-21.940611	36.191967	2.531595	0.000000	1.993136	0.000000	0.000000	0.000000	1.065571	0.061682	-0.012871	0.000000	0.000000	3.000000	56.000000	0.000000
21418.716610	-0.045816	0.560480	0.039820	69.648743	-21.826458	36.692421	2.709190	0.000000	1.990991	0.000000	0.000000	0.000000	1.065571	0.061682	-0.012871	0.000000	0.000000	3.000000	56.000000	0.000000
21418.719943	-0.042406	0.560649	0.039704	69.648743	-21.826458	36.692421	2.709190	0.000000	1.990991	0.000000	0.000000	0.000000	1.023083	0.050858	-0.034599	0.000000	0.000000	3.000000	56.000000	0.000000
21418.723277	-0.042406	0.560649	0.039704	69.648743	-21.826458	36.692421	2.709190	0.000000	1.990991	0.000000	0.000000	0.000000	1.023083	0.050858	-0.034599	0.000000	0.000000	3.000000	56.000000	0.000000
21418.726610	-0.042406	0.560649	0.039704	69.942703	-21.494261	37.510361	2.879704	0.000000	1.985224	0.000000	0.000000	0.000000	1.023083	0.050858	-0.034599	0.000000	0.000000	3.000000	56.000000	0.000000
21418.729943	-0.039036	0.560775	0.039423	69.942703	-21.494261	37.510361	2.879704	0.000000	1.985224	0.000000	0.000000	0.000000	1.011110	0.037796	-0.084463	0.000000	0.000000	3.000000	56.000000	0.000000
21418.733277	-0.039036	0.560775	0.039423	69.942703	-21.494261	37.510361	2.879704	0.000000	1.985224	0.000000	0.000000	0.000000	1.011110	0.037796	-0.084463	0.000000	0.000000	3.000000	56.000000	0.000000
21418.736610	-0.039036	0.560775	0.039423	70.222824	-20.958141	38.627449	3.048222	0.000000	1.971147	0.000000	0.000000	0.000000	1.011110	0.037796	-0.084463	0.000000	0.000000	3.000000	56.000000	0.000000
21418.739943	-0.035764	0.560883	0.039094	70.222824	-20.958141	38.627449	3.048222	0.000000	1.971147	0.000000	0.000000	0.000000	0.981519	0.032276	-0.098654	0.000000	0.000000	3.000000	56.000000	0.000000
21418.743277	-0.035764	0.560883	0.039094	70.222824	-20.958141	38.627449	3.048222	0.000000	1.971147	0.000000	0.000000	0.000000	0.981519	0.032276	-0.098654	0.000000	0.000000	3.000000	56.000000	0.000000
21418.746610	-0.035764	0.560883	0.039094	70.473564	-20.249483	39.999657	3.211809	0.000000	1.954705	0.000000	0.000000	0.000000	0.981519	0.032276	-0.098654	0.000000	0.000000	3.000000	56.000000	0.000000
21418.749943	-0.032730	0.561008	0.038682	70.473564	-20.249483	39.999657	3.211809	0.000000	1.954705	0.000000	0.000000	0.000000	0.910037	0.037720	-0.123704	0.000000	0.000000	3.000000	56.000000	0.000000
21418.753277	-0.032730	0.561008	0.038682	70.473564	-20.249483	39.999657	3.211809	0.000000	1.954705	0.000000	0.000000	0.000000	0.910037	0.037720	-0.123704	0.000000	0.000000	3.000000	56.000000	0.000000
21418.756610	-0.032730	0.561008	0.038682	70.682808	-19.445864	41.378586	3.363482	0.000000	1.934088	0.000000	0.000000	0.000000	0.910037	0.037720	-0.123704	0.000000	0.000000	3.000000	56.000000	0.000000
21418.759943	-0.029871	0.561187	0.038293	70.682808	-19.445864	41.378586	3.363482	0.000000	1.934088	0.000000	0.000000	0.000000	0.857823	0.053585	-0.116592	0.000000	0.000000	3.000000	56.000000	0.000000
21418.763277	-0.029871	0.561187	0.038293	70.682808	-19.445864	41.378586	3.363482	0.000000	1.934088	0.000000	0.000000	0.000000	0.857823	0.053585	-0.116592	0.000000	0.000000	3.000000	56.000000	0.000000
21418.766610	-0.029871	0.561187	0.038293	70.842758	-18.604822	42.572746	3.506452	0.000000	1.914656	0.000000	0.000000	0.000000	0.857823	0.053585	-0.116592	0.000000	0.000000	3.000000	56.000000	0.000000
21418.769943	-0.027257	0.561427	0.037968	70.842758	-18.604822	42.572746	3.506452	0.000000	1.914656	0.000000	0.000000	0.000000	0.784140	0.071955	-0.097559	0.000000	0.000000	3.000000	56.000000	0.000000
21418.773277	-0.027257	0.561427	0.037968	70.842758	-18.604822	42.572746	3.506452	0.000000	1.914656	0.000000	0.000000	0.000000	0.784140	0.071955	-0.097559	0.000000	0.000000	3.000000	56.000000	0.000000
21418.776610	-0.027257	0.561427	0.037968	70.954613	-17.693192	43.791576	3.637142	0.000000	1.898396	0.000000	0.000000	0.000000	0.784140	0.071955	-0.097559	0.000000	0.000000	3.000000	56.000000	0.000000
21418.779943	-0.024863	0.561710	0.037694	70.954613	-17.693192	43.791576	3.637142	0.000000	1.898396	0.000000	0.000000	0.000000	0.718320	0.085053	-0.082258	0.000000	0.000000	3.000000	56.000000	0.000000
21418.783277	-0.024863	0.561710	0.037694	70.954613	-17.693192	43.791576	3.637142	0.000000	1.898396	0.000000	0.000000	0.000000	0.718320	0.085053	-0.082258	0.000000	0.000000	3.000000	56.000000	0.000000
21418.786610	-0.024863	0.561710	0.037694	71.048218	-16.627100	45.316521	3.756862	0.000000	1.884686	0.000000	0.000000	0.000000	0.718320	0.085053	-0.082258	0.000000	0.000000	3.000000	56.000000	0.000000
21418.789943	-0.022665	0.562046	0.037515	71.048218	-16.627100	45.316521	3.756862	0.000000	1.884686	0.000000	0.000000	0.000000	0.659400	0.100772	-0.053497	0.000000	0.000000	3.000000	56.000000	0.000000
21418.793277	-0.022665	0.562046	0.037515	71.048218	-16.627100	45.316521	3.756862	0.000000	1.884686	0.000000	0.000000	0.000000	0.659400	0.100772	-0.053497	0.000000	0.000000	3.000000	56.000000	0.000000
21418.796610	-0.022665	0.562046	0.037515	71.155128	-15.353258	47.137936	3.866762	0.000000	1.875769	0.000000	0.000000	0.000000	0.659400	0.100772	-0.053497	0.000000	0.000000	3.000000	56.000000	0.000000
21418.799943	-0.020656	0.562337	0.037308	71.155128	-15.353258	47.137936	3.866762	0.000000	1.875769	0.000000	0.000000	0.000000	0.602593	0.087187	-0.062361	0.000000	0.000000	3.000000	56.000000	0.000000
21418.803277	-0.020656	0.562337	0.037308	71.155128	-15.353258	47.137936	3.866762	0.000000	1.875769	0.000000	0.000000	0.000000	0.602593	0.087187	-0.062361	0.000000	0.000000	3.000000	56.000000	0.000000
21418.806610	-0.020656	0.562337	0.037308	71.284569	-13.812792	49.259926	3.967194	0.000000	1.865376	0.000000	0.000000	0.000000	0.602593	0.087187	-0.062361	0.000000	0.000000	3.000000	56.000000	0.000000
21418.809943	-0.018811	0.562610	0.037004	71.284569	-13.812792	49.259926	3.967194	0.000000	1.865376	0.000000	0.000000	0.000000	0.553637	0.081864	-0.091143	0.000000	0.000000	3.000000	56.000000	0.000000
21418.813277	-0.018811	0.562610	0.037004	71.284569	-13.812792	49.259926	3.967194	0.000000	1.865376	0.000000	0.000000	0.000000	0.553637	0.081864	-0.091143	0.000000	0.000000	3.000000	56.000000	0.000000
21418.816610	-0.018811	0.562610	0.037004	71.425568	-12.109605	51.663662	4.059467	0.000000	1.850186	0.000000	0.000000	0.000000	0.553637	0.081864	-0.091143	0.000000	0.000000	3.000000	56.000000	0.000000
21418.819943	-0.017178	0.562837	0.036674	71.425568	-12.109605	51.663662	4.059467	0.000000	1.850186	0.000000	0.000000	0.000000	0.489700	0.068283	-0.098971	0.000000	0.000000	3.000000	56.000000	0.000000
21418.823277	-0.017178	0.562837	0.036674	71.425568	-12.109605	51.663662	4.059467	0.000000	1.850186	0.000000	0.000000	0.000000	0.489700	0.068283	-0.098971	0.000000	0.000000	3.000000	56.000000	0.000000
21418.826610	-0.017178	0.562837	0.036674	71.556023	-10.314964	54.238388	4.141084	0.000000	1.833691	0.000000	0.000000	0.000000	0.489700	0.068283	-0.098971	0.000000	0.000000	3.000000	56.000000	0.000000
21418.829943	-0.015779	0.563029	0.036232	71.556023	-10.314964	54.238388	4.141084	0.000000	1.833691	0.000000	0.000000	0.000000	0.419658	0.057525	-0.132533	0.000000	0.000000	3.000000	56.000000	0.000000
21418.833277	-0.015779	0.563029	0.036232	71.556023	-10.314964	54.238388	4.141084	0.000000	1.833691	0.000000	0.000000	0.000000	0.419658	0.057525	-0.132533	0.000000	0.000000	3.000000	56.000000	0.000000
21418.836610	-0.015779	0.563029	0.036232	71.666245	-8.523400	56.844124	4.211027	0.000000	1.811602	0.000000	0.000000	0.000000	0.419658	0.057525	-0.132533	0.000000	0.000000	3.000000	56.000000	0.000000
21418.839943	-0.014688	0.563211	0.035800	71.666245	-8.523400	56.844124	4.211027	0.000000	1.811602	0.000000	0.000000	0.000000	0.327404	0.054658	-0.129501	0.000000	0.000000	3.000000	56.000000	0.000000
21418.843277	-0.014688	0.563211	0.035800	71.666245	-8.523400	56.844124	4.211027	0.000000	1.811602	0.000000	0.000000	0.000000	0.327404	0.054658	-0.129501	0.000000	0.000000	3.000000	56.000000	0.000000
21418.846610	-0.014688	0.563211	0.035800	71.749161	-6.815919	59.356701	4.265594	0.000000	1.790018	0.000000	0.000000	0.000000	0.327404	0.054658	-0.129501	0.000000	0.000000	3.000000	56.000000	0.000000
21418.849943	-0.014688	0.563211	0.035800	71.749161	-6.815919	59.356701	4.265594	0.000000	1.790018	0.000000	0.000000	0.000000	0.327404	0.054658	-0.129501	0.000000	0.000000	3.000000	56.000000	0.000000
21418.853277	-0.013857	0.563384	0.035382	71.749161	-6.815919	59.356701	4.265594	0.000000	1.790018	0.000000	0.000000	0.000000	0.249461	0.051758	-0.125455	0.000000	0.000000	3.000000	56.000000	0.000000
21418.856610	-0.013857	0.563384	0.035382	71.796326	-5.255869	61.680904	4.265594	0.000000	1.790018	0.000000	0.000000	0.000000	0.249461	0.051758	-0.125455	0.000000	0.000000	3.000000	56.000000	0.000000
21418.859943	-0.013333	0.563591	0.035053	71.796326	-5.255869	61.680904	4.265594	0.000000	1.790018	0.000000	0.000000	0.000000	0.157116	0.062266	-0.098689	0.000000	0.000000	3.000000	56.000000	0.000000
21418.863277	-0.013333	0.563591	0.035053	71.796326	-5.255869	61.680904	4.265594	0.000000	1.790018	0.000000	0.000000	0.000000	0.157116	0.062266	-0.098689	0.000000	0.000000	3.000000	56.000000	0.000000
21418.866610	-0.013333	0.563591	0.035053	71.816154	-3.828055	63.849648	4.333357	0.000000	1.752661	0.000000	0.000000	0.000000	0.157116	0.062266	-0.098689	0.000000	0.000000	3.000000	56.000000	0.000000
21418.869943	-0.013333	0.563591	0.035053	71.816154	-3.828055	63.849648	4.333357	0.000000	1.752661	0.000000	0.000000	0.000000	0.157116	0.062266	-0.098689	0.000000	0.000000	3.000000	56.000000	0.000000
21418.873277	-0.013069	0.563816	0.034798	71.816154	-3.828055	63.849648	4.333357	0.000000	1.752661	0.000000	0.000000	0.000000	0.079198	0.067477	-0.076485	0.000000	0.000000	3.000000	56.000000	0.000000
21418.876610	-0.013069	0.563816	0.034798	71.816231	-2.435265	66.000160	4.333357	0.000000	1.752661	0.000000	0.000000	0.000000	0.079198	0.067477	-0.076485	0.000000	0.000000	3.000000	56.000000	0.000000
21418.879943	-0.013042	0.564023	0.034647	71.816231	-2.435265	66.000160	4.333357	0.000000	1.752661	0.000000	0.000000	0.000000	0.008211	0.061919	-0.045230	0.000000	0.000000	3.000000	56.000000	0.000000
21418.883277	-0.013042	0.564023	0.034647	71.816231	-2.435265	66.000160	4.333357	0.000000	1.752661	0.000000	0.000000	0.000000	0.008211	0.061919	-0.045230	0.000000	0.000000	3.000000	56.000000	0.000000
21418.886610	-0.013042	0.564023	0.034647	71.799759	-0.981500	68.266502	4.347925	0.000000	1.732375	0.000000	0.000000	0.000000	0.008211	0.061919	-0.045230	0.000000	0.000000	3.000000	56.000000	0.000000
21418.889943	-0.013042	0.564023	0.034647	71.799759	-0.981500	68.266502	4.347925	0.000000	1.732375	0.000000	0.000000	0.000000	0.008211	0.061919	-0.045230	0.000000	0.000000	3.000000	56.000000	0.000000
21418.893277	-0.013132	0.564211	0.034540	71.799759	-0.981500	68.266502	4.347925	0.000000	1.732375	0.000000	0.000000	0.000000	-0.027177	0.056484	-0.032214	0.000000	0.000000	3.000000	56.000000	0.000000
21418.896610	-0.013132	0.564211	0.034540	71.769035	0.597636	70.746239	4.347925	0.000000	1.732375	0.000000	0.000000	0.000000	-0.027177	0.056484	-0.032214	0.000000	0.000000	3.000000	56.000000	0.000000
21418.899943	-0.013316	0.564346	0.034442	71.769035	0.597636	70.746239	4.347925	0.000000	1.732375	0.000000	0.000000	0.000000	-0.055264	0.040335	-0.029487	0.000000	0.000000	3.000000	56.000000	0.000000
21418.903277	-0.013316	0.564346	0.034442	71.769035	0.597636	70.746239	4.347925	0.000000	1.732375	0.000000	0.000000	0.000000	-0.055264	0.040335	-0.029487	0.000000	0.000000	3.000000	56.000000	0.000000
21418.906610	-0.013316	0.564346	0.034442	71.722549	2.161259	73.112137	4.334185	0.000000	1.722091	0.000000	0.000000	0.000000	-0.055264	0.040335	-0.029487	0.000000	0.000000	3.000000	56.000000	0.000000
21418.909943	-0.013663	0.564435	0.034327	71.722549	2.161259	73.112137	4.334185	0.000000	1.722091	0.000000	0.000000	0.000000	-0.104145	0.026911	-0.034346	0.000000	0.000000	3.000000	56.000000	0.000000
21418.913277	-0.013663	0.564435	0.034327	71.722549	2.161259	73.112137	4.334185	0.000000	1.722091	0.000000	0.000000	0.000000	-0.104145	0.026911	-0.034346	0.000000	0.000000	3.000000	56.000000	0.000000
21418.916610	-0.013663	0.564435	0.034327	71.666634	3.566072	74.731071	4.316827	0.000000	1.716367	0.000000	0.000000	0.000000	-0.104145	0.026911	-0.034346	0.000000	0.000000	3.000000	56.000000	0.000000
21418.919943	-0.014149	0.564498	0.034150	71.666634	3.566072	74.731071	4.316827	0.000000	1.716367	0.000000	0.000000	0.000000	-0.145584	0.018859	-0.053082	0.000000	0.000000	3.000000	56.000000	0.000000
21418.923277	-0.014149	0.564498	0.034150	71.666634	3.566072	74.731071	4.316827	0.000000	1.716367	0.000000	0.000000	0.000000	-0.145584	0.018859	-0.053082	0.000000	0.000000	3.000000	56.000000	0.000000
21418.926610	-0.014149	0.564498	0.034150	71.603424	4.737903	75.425369	4.292563	0.000000	1.707520	0.000000	0.000000	0.000000	-0.145584	0.018859	-0.053082	0.000000	0.000000	3.000000	56.000000	0.000000
21418.929943	-0.014866	0.564543	0.033949	71.603424	4.737903	75.425369	4.292563	0.000000	1.707520	0.000000	0.000000	0.000000	-0.215270	0.013471	-0.060565	0.000000	0.000000	3.000000	56.000000	0.000000
21418.933277	-0.014866	0.564543	0.033949	71.603424	4.737903	75.425369	4.292563	0.000000	1.707520	0.000000	0.000000	0.000000	-0.215270	0.013471	-0.060565	0.000000	0.000000	3.000000	56.000000	0.000000
21418.936610	-0.014866	0.564543	0.033949	71.541107	5.748003	76.125824	4.256685	0.000000	1.697426	0.000000	0.000000	0.000000	-0.215270	0.013471	-0.060565	0.000000	0.000000	3.000000	56.000000	0.000000
21418.939943	-0.015864	0.564579	0.033760	71.541107	5.748003	76.125824	4.256685	0.000000	1.697426	0.000000	0.000000	0.000000	-0.299224	0.010791	-0.056583	0.000000	0.000000	3.000000	56.000000	0.000000
21418.943277	-0.015864	0.564579	0.033760	71.541107	5.748003	76.125824	4.256685	0.000000	1.697426	0.000000	0.000000	0.000000	-0.299224	0.010791	-0.056583	0.000000	0.000000	3.000000	56.000000	0.000000
21418.946610	-0.015864	0.564579	0.033760	71.463333	6.738344	77.212105	4.206814	0.000000	1.687996	0.000000	0.000000	0.000000	-0.299224	0.010791	-0.056583	0.000000	0.000000	3.000000	56.000000	0.000000
21418.949943	-0.017094	0.564588	0.033567	71.463333	6.738344	77.212105	4.206814	0.000000	1.687996	0.000000	0.000000	0.000000	-0.368962	0.002719	-0.057854	0.000000	0.000000	3.000000	56.000000	0.000000
21418.953277	-0.017094	0.564588	0.033567	71.463333	6.738344	77.212105	4.206814	0.000000	1.687996	0.000000	0.000000	0.000000	-0.368962	0.002719	-0.057854	0.000000	0.000000	3.000000	56.000000	0.000000
21418.956610	-0.017094	0.564588	0.033567	71.367317	7.822382	78.383377	4.145320	0.000000	1.678353	0.000000	0.000000	0.000000	-0.368962	0.002719	-0.057854	0.000000	0.000000	3.000000	56.000000	0.000000
21418.959943	-0.018416	0.564624	0.033362	71.367317	7.822382	78.383377	4.145320	0.000000	1.678353	0.000000	0.000000	0.000000	-0.396579	0.010767	-0.061589	0.000000	0.000000	3.000000	56.000000	0.000000
21418.963277	-0.018416	0.564624	0.033362	71.367317	7.822382	78.383377	4.145320	0.000000	1.678353	0.000000	0.000000	0.000000	-0.396579	0.010767	-0.061589	0.000000	0.000000	3.000000	56.000000	0.000000
21418.966610	-0.018416	0.564624	0.033362	71.241692	9.014153	79.335747	4.079224	0.000000	1.668088	0.000000	0.000000	0.000000	-0.396579	0.010767	-0.061589	0.000000	0.000000	3.000000	56.000000	0.000000
21418.969943	-0.019738	0.564642	0.033199	71.241692	9.014153	79.335747	4.079224	0.000000	1.668088	0.000000	0.000000	0.000000	-0.396846	0.005368	-0.048681	0.000000	0.000000	3.000000	56.000000	0.000000
21418.973277	-0.019738	0.564642	0.033199	71.241692	9.014153	79.335747	4.079224	0.000000	1.668088	0.000000	0.000000	0.000000	-0.396846	0.005368	-0.048681	0.000000	0.000000	3.000000	56.000000	0.000000
21418.976610	-0.019738	0.564642	0.033199	71.085556	10.288912	80.279778	4.013083	0.000000	1.659975	0.000000	0.000000	0.000000	-0.396846	0.005368	-0.048681	0.000000	0.000000	3.000000	56.000000	0.000000
21418.979943	-0.021225	0.564642	0.033073	71.085556	10.288912	80.279778	4.013083	0.000000	1.659975	0.000000	0.000000	0.000000	-0.446097	0.000003	-0.037879	0.000000	0.000000	3.000000	56.000000	0.000000
21418.983277	-0.021225	0.564642	0.033073	71.085556	10.288912	80.279778	4.013083	0.000000	1.659975	0.000000	0.000000	0.000000	-0.446097	0.000003	-0.037879	0.000000	0.000000	3.000000	56.000000	0.000000
21418.986610	-0.021225	0.564642	0.033073	70.905960	11.542767	81.473877	3.938733	0.000000	1.653662	0.000000	0.000000	0.000000	-0.446097	0.000003	-0.037879	0.000000	0.000000	3.000000	56.000000	0.000000
21418.989943	-0.022922	0.564633	0.032956	70.905960	11.542767	81.473877	3.938733	0.000000	1.653662	0.000000	0.000000	0.000000	-0.509068	-0.002670	-0.035168	0.000000	0.000000	3.000000	56.000000	0.000000
21418.993277	-0.022922	0.564633	0.032956	70.905960	11.542767	81.473877	3.938733	0.000000	1.653662	0.000000	0.000000	0.000000	-0.509068	-0.002670	-0.035168	0.000000	0.000000	3.000000	56.000000	0.000000
21418.996610	-0.022922	0.564633	0.032956	70.703468	12.738390	82.821892	3.853889	0.000000	1.647800	0.000000	0.000000	0.000000	-0.509068	-0.002670	-0.035168	0.000000	0.000000	3.000000	56.000000	0.000000
21418.999943	-0.024831	0.564624	0.032886	70.703468	12.738390	82.821892	3.853889	0.000000	1.647800	0.000000	0.000000	0.000000	-0.572680	-0.002679	-0.020893	0.000000	0.000000	3.000000	56.000000	0.000000
21419.003277	-0.024831	0.564624	0.032886	70.703468	12.738390	82.821892	3.853889	0.000000	1.647800	0.000000	0.000000	0.000000	-0.572680	-0.002679	-0.020893	0.000000	0.000000	3.000000	56.000000	0.000000
21419.006610	-0.024831	0.564624	0.032886	70.481819	13.832614	84.072433	3.758442	0.000000	1.644318	0.000000	0.000000	0.000000	-0.572680	-0.002679	-0.020893	0.000000	0.000000	3.000000	56.000000	0.000000
21419.009943	-0.026932	0.564624	0.032904	70.481819	13.832614	84.072433	3.758442	0.000000	1.644318	0.000000	0.000000	0.000000	-0.630172	-0.000015	0.005232	0.000000	0.000000	3.000000	56.000000	0.000000
21419.013277	-0.026932	0.564624	0.032904	70.481819	13.832614	84.072433	3.758442	0.000000	1.644318	0.000000	0.000000	0.000000	-0.630172	-0.000015	0.005232	0.000000	0.000000	3.000000	56.000000	0.000000
21419.016610	-0.026932	0.564624	0.032904	70.242531	14.841834	85.086517	3.653413	0.000000	1.645190	0.000000	0.000000	0.000000	-0.630172	-0.000015	0.005232	0.000000	0.000000	3.000000	56.000000	0.000000
21419.019943	-0.029153	0.564651	0.032963	70.242531	14.841834	85.086517	3.653413	0.000000	1.645190	0.000000	0.000000	0.000000	-0.666287	0.008023	0.017889	0.000000	0.000000	3.000000	56.000000	0.000000
21419.023277	-0.029153	0.564651	0.032963	70.242531	14.841834	85.086517	3.653413	0.000000	1.645190	0.000000	0.000000	0.000000	-0.666287	0.008023	0.017889	0.000000	0.000000	3.000000	56.000000	0.000000
21419.026610	-0.029153	0.564651	0.032963	69.989037	15.804470	85.821426	3.542366	0.000000	1.648172	0.000000	0.000000	0.000000	-0.666287	0.008023	0.017889	0.000000	0.000000	3.000000	56.000000	0.000000
21419.029943	-0.031516	0.564642	0.033033	69.989037	15.804470	85.821426	3.542366	0.000000	1.648172	0.000000	0.000000	0.000000	-0.709059	-0.002734	0.020912	0.000000	0.000000	3.000000	56.000000	0.000000
21419.033277	-0.031516	0.564642	0.033033	69.989037	15.804470	85.821426	3.542366	0.000000	1.648172	0.000000	0.000000	0.000000	-0.709059	-0.002734	0.020912	0.000000	0.000000	3.000000	56.000000	0.000000
21419.036610	-0.031516	0.564642	0.033033	69.706390	16.767557	86.566025	3.424189	0.000000	1.651657	0.000000	0.000000	0.000000	-0.709059	-0.002734	0.020912	0.000000	0.000000	3.000000	56.000000	0.000000
21419.039943	-0.034021	0.564632	0.033082	69.706390	16.767557	86.566025	3.424189	0.000000	1.651657	0.000000	0.000000	0.000000	-0.751353	-0.002727	0.014580	0.000000	0.000000	3.000000	56.000000	0.000000
21419.043277	-0.034021	0.564632	0.033082	69.706390	16.767557	86.566025	3.424189	0.000000	1.651657	0.000000	0.000000	0.000000	-0.751353	-0.002727	0.014580	0.000000	0.000000	3.000000	56.000000	0.000000
21419.046610	-0.034021	0.564632	0.033082	69.392052	17.790602	87.517097	3.298964	0.000000	1.654087	0.000000	0.000000	0.000000	-0.751353	-0.002727	0.014580	0.000000	0.000000	3.000000	56.000000	0.000000
21419.049943	-0.036639	0.564543	0.033063	69.392052	17.790602	87.517097	3.298964	0.000000	1.654087	0.000000	0.000000	0.000000	-0.785618	-0.026907	-0.005772	0.000000	0.000000	3.000000	56.000000	0.000000
21419.053277	-0.036639	0.564543	0.033063	69.392052	17.790602	87.517097	3.298964	0.000000	1.654087	0.000000	0.000000	0.000000	-0.785618	-0.026907	-0.005772	0.000000	0.000000	3.000000	56.000000	0.000000
21419.056610	-0.036639	0.564543	0.033063	69.039940	18.826954	88.521034	3.168027	0.000000	1.653125	0.000000	0.000000	0.000000	-0.785618	-0.026907	-0.005772	0.000000	0.000000	3.000000	56.000000	0.000000
21419.059943	-0.039399	0.564426	0.033024	69.039940	18.826954	88.521034	3.168027	0.000000	1.653125	0.000000	0.000000	0.000000	-0.827872	-0.034987	-0.011587	0.000000	0.000000	3.000000	56.000000	0.000000
21419.063277	-0.039399	0.564426	0.033024	69.039940	18.826954	88.521034	3.168027	0.000000	1.653125	0.000000	0.000000	0.000000	-0.827872	-0.034987	-0.011587	0.000000	0.000000	3.000000	56.000000	0.000000
21419.066610	-0.039399	0.564426	0.033024	68.662735	19.815668	89.283989	3.030048	0.000000	1.651194	0.000000	0.000000	0.000000	-0.827872	-0.034987	-0.011587	0.000000	0.000000	3.000000	56.000000	0.000000
21419.069943	-0.042253	0.564283	0.032967	68.662735	19.815668	89.283989	3.030048	0.000000	1.651194	0.000000	0.000000	0.000000	-0.856158	-0.043078	-0.016917	0.000000	0.000000	3.000000	56.000000	0.000000
21419.073277	-0.042253	0.564283	0.032967	68.662735	19.815668	89.283989	3.030048	0.000000	1.651194	0.000000	0.000000	0.000000	-0.856158	-0.043078	-0.016917	0.000000	0.000000	3.000000	56.000000	0.000000
21419.076610	-0.042253	0.564283	0.032967	68.278915	20.719543	89.693733	2.887356	0.000000	1.648374	0.000000	0.000000	0.000000	-0.856158	-0.043078	-0.016917	0.000000	0.000000	3.000000	56.000000	0.000000
21419.079943	-0.045221	0.564103	0.032849	68.278915	20.719543	89.693733	2.887356	0.000000	1.648374	0.000000	0.000000	0.000000	-0.890291	-0.053853	-0.035563	0.000000	0.000000	3.000000	56.000000	0.000000
21419.083277	-0.045221	0.564103	0.032849	68.278915	20.719543	89.693733	2.887356	0.000000	1.648374	0.000000	0.000000	0.000000	-0.890291	-0.053853	-0.035563	0.000000	0.000000	3.000000	56.000000	0.000000
21419.086610	-0.045221	0.564103	0.032849	67.904816	21.521709	90.042885	2.738974	0.000000	1.642447	0.000000	0.000000	0.000000	-0.890291	-0.053853	-0.035563	0.000000	0.000000	3.000000	56.000000	0.000000
21419.089943	-0.048330	0.563941	0.032716	67.904816	21.521709	90.042885	2.738974	0.000000	1.642447	0.000000	0.000000	0.000000	-0.932695	-0.048499	-0.039890	0.000000	0.000000	3.000000	56.000000	0.000000
21419.093277	-0.048330	0.563941	0.032716	67.904816	21.521709	90.042885	2.738974	0.000000	1.642447	0.000000	0.000000	0.000000	-0.932695	-0.048499	-0.039890	0.000000	0.000000	3.000000	56.000000	0.000000
21419.096610	-0.048330	0.563941	0.032716	67.558502	22.282337	90.370872	2.583524	0.000000	1.635799	0.000000	0.000000	0.000000	-0.932695	-0.048499	-0.039890	0.000000	0.000000	3.000000	56.000000	0.000000
21419.099943	-0.051489	0.563788	0.032599	67.558502	22.282337	90.370872	2.583524	0.000000	1.635799	0.000000	0.000000	0.000000	-0.947958	-0.045909	-0.035137	0.000000	0.000000	3.000000	56.000000	0.000000
21419.103277	-0.051489	0.563788	0.032599	67.558502	22.282337	90.370872	2.583524	0.000000	1.635799	0.000000	0.000000	0.000000	-0.947958	-0.045909	-0.035137	0.000000	0.000000	3.000000	56.000000	0.000000
21419.106610	-0.051489	0.563788	0.032599	67.262642	23.101782	90.893753	2.425532	0.000000	1.629943	0.000000	0.000000	0.000000	-0.947958	-0.045909	-0.035137	0.000000	0.000000	3.000000	56.000000	0.000000
21419.109943	-0.054632	0.563617	0.032510	67.262642	23.101782	90.893753	2.425532	0.000000	1.629943	0.000000	0.000000	0.000000	-0.942674	-0.051387	-0.026615	0.000000	0.000000	3.000000	56.000000	0.000000
21419.113277	-0.054632	0.563617	0.032510	67.262642	23.101782	90.893753	2.425532	0.000000	1.629943	0.000000	0.000000	0.000000	-0.942674	-0.051387	-0.026615	0.000000	0.000000	3.000000	56.000000	0.000000
21419.116610	-0.054632	0.563617	0.032510	67.037064	24.078613	91.815872	2.268419	0.000000	1.625507	0.000000	0.000000	0.000000	-0.942674	-0.051387	-0.026615	0.000000	0.000000	3.000000	56.000000	0.000000
21419.119943	-0.057828	0.563472	0.032453	67.037064	24.078613	91.815872	2.268419	0.000000	1.625507	0.000000	0.000000	0.000000	-0.958950	-0.043446	-0.017000	0.000000	0.000000	3.000000	56.000000	0.000000
21419.123277	-0.057828	0.563472	0.032453	67.037064	24.078613	91.815872	2.268419	0.000000	1.625507	0.000000	0.000000	0.000000	-0.958950	-0.043446	-0.017000	0.000000	0.000000	3.000000	56.000000	0.000000
21419.126610	-0.057828	0.563472	0.032453	66.886703	25.205656	92.895355	2.108594	0.000000	1.622674	0.000000	0.000000	0.000000	-0.958950	-0.043446	-0.017000	0.000000	0.000000	3.000000	56.000000	0.000000
21419.129943	-0.061034	0.563327	0.032439	66.886703	25.205656	92.895355	2.108594	0.000000	1.622674	0.000000	0.000000	0.000000	-0.961784	-0.043610	-0.004244	0.000000	0.000000	3.000000	56.000000	0.000000
21419.133277	-0.061034	0.563327	0.032439	66.886703	25.205656	92.895355	2.108594	0.000000	1.622674	0.000000	0.000000	0.000000	-0.961784	-0.043610	-0.004244	0.000000	0.000000	3.000000	56.000000	0.000000
21419.136610	-0.061034	0.563327	0.032439	66.805481	26.337057	93.800537	1.948297	0.000000	1.621966	0.000000	0.000000	0.000000	-0.961784	-0.043610	-0.004244	0.000000	0.000000	3.000000	56.000000	0.000000
21419.139943	-0.064272	0.563163	0.032447	66.805481	26.337057	93.800537	1.948297	0.000000	1.621966	0.000000	0.000000	0.000000	-0.971234	-0.049198	0.002336	0.000000	0.000000	3.000000	56.000000	0.000000
21419.143277	-0.064272	0.563163	0.032447	66.805481	26.337057	93.800537	1.948297	0.000000	1.621966	0.000000	0.000000	0.000000	-0.971234	-0.049198	0.002336	0.000000	0.000000	3.000000	56.000000	0.000000
21419.146610	-0.064272	0.563163	0.032447	66.749008	27.437038	94.539268	1.786425	0.000000	1.622356	0.000000	0.000000	0.000000	-0.971234	-0.049198	0.002336	0.000000	0.000000	3.000000	56.000000	0.000000
21419.149943	-0.067621	0.563025	0.032541	66.749008	27.437038	94.539268	1.786425	0.000000	1.622356	0.000000	0.000000	0.000000	-1.004932	-0.041480	0.028304	0.000000	0.000000	3.000000	56.000000	0.000000
21419.153277	-0.067621	0.563025	0.032541	66.749008	27.437038	94.539268	1.786425	0.000000	1.622356	0.000000	0.000000	0.000000	-1.004932	-0.041480	0.028304	0.000000	0.000000	3.000000	56.000000	0.000000
21419.156610	-0.067621	0.563025	0.032541	66.684425	28.487570	95.255600	1.618936	0.000000	1.627073	0.000000	0.000000	0.000000	-1.004932	-0.041480	0.028304	0.000000	0.000000	3.000000	56.000000	0.000000
21419.159943	-0.070960	0.562912	0.032674	66.684425	28.487570	95.255600	1.618936	0.000000	1.627073	0.000000	0.000000	0.000000	-1.001693	-0.033668	0.039632	0.000000	0.000000	3.000000	56.000000	0.000000
21419.163277	-0.070960	0.562912	0.032674	66.684425	28.487570	95.255600	1.618936	0.000000	1.627073	0.000000	0.000000	0.000000	-1.001693	-0.033668	0.039632	0.000000	0.000000	3.000000	56.000000	0.000000
21419.166610	-0.070960	0.562912	0.032674	66.601074	29.505421	96.000252	1.451987	0.000000	1.633678	0.000000	0.000000	0.000000	-1.001693	-0.033668	0.039632	0.000000	0.000000	3.000000	56.000000	0.000000
21419.169943	-0.074232	0.562782	0.032776	66.601074	29.505421	96.000252	1.451987	0.000000	1.633678	0.000000	0.000000	0.000000	-0.981380	-0.039219	0.030716	0.000000	0.000000	3.000000	56.000000	0.000000
21419.173277	-0.074232	0.562782	0.032776	66.601074	29.505421	96.000252	1.451987	0.000000	1.633678	0.000000	0.000000	0.000000	-0.981380	-0.039219	0.030716	0.000000	0.000000	3.000000	56.000000	0.000000
21419.176610	-0.074232	0.562782	0.032776	66.493576	30.537285	96.717110	1.288424	0.000000	1.638798	0.000000	0.000000	0.000000	-0.981380	-0.039219	0.030716	0.000000	0.000000	3.000000	56.000000	0.000000
21419.179943	-0.077490	0.562659	0.032900	66.493576	30.537285	96.717110	1.288424	0.000000	1.638798	0.000000	0.000000	0.000000	-0.977596	-0.036809	0.037235	0.000000	0.000000	3.000000	56.000000	0.000000
21419.183277	-0.077490	0.562659	0.032900	66.493576	30.537285	96.717110	1.288424	0.000000	1.638798	0.000000	0.000000	0.000000	-0.977596	-0.036809	0.037235	0.000000	0.000000	3.000000	56.000000	0.000000
21419.186610	-0.077490	0.562659	0.032900	66.381027	31.497643	97.329018	1.125491	0.000000	1.645003	0.000000	0.000000	0.000000	-0.977596	-0.036809	0.037235	0.000000	0.000000	3.000000	56.000000	0.000000
21419.189943	-0.080751	0.562518	0.032985	66.381027	31.497643	97.329018	1.125491	0.000000	1.645003	0.000000	0.000000	0.000000	-0.978138	-0.042343	0.025482	0.000000	0.000000	3.000000	56.000000	0.000000
21419.193277	-0.080751	0.562518	0.032985	66.381027	31.497643	97.329018	1.125491	0.000000	1.645003	0.000000	0.000000	0.000000	-0.978138	-0.042343	0.025482	0.000000	0.000000	3.000000	56.000000	0.000000
21419.196610	-0.080751	0.562518	0.032985	66.252243	32.410713	98.143448	0.962468	0.000000	1.649251	0.000000	0.000000	0.000000	-0.978138	-0.042343	0.025482	0.000000	0.000000	3.000000	56.000000	0.000000
21419.199943	-0.083990	0.562331	0.033040	66.252243	32.410713	98.143448	0.962468	0.000000	1.649251	0.000000	0.000000	0.000000	-0.971845	-0.056085	0.016627	0.000000	0.000000	3.000000	56.000000	0.000000
21419.203277	-0.083990	0.562331	0.033040	66.252243	32.410713	98.143448	0.962468	0.000000	1.649251	0.000000	0.000000	0.000000	-0.971845	-0.056085	0.016627	0.000000	0.000000	3.000000	56.000000	0.000000
21419.206610	-0.083990	0.562331	0.033040	66.086433	33.259872	99.088020	0.800494	0.000000	1.652022	0.000000	0.000000	0.000000	-0.971845	-0.056085	0.016627	0.000000	0.000000	3.000000	56.000000	0.000000
21419.209943	-0.087242	0.562125	0.033120	66.086433	33.259872	99.088020	0.800494	0.000000	1.652022	0.000000	0.000000	0.000000	-0.975472	-0.061863	0.023803	0.000000	0.000000	3.000000	56.000000	0.000000
21419.213277	-0.087242	0.562125	0.033120	66.086433	33.259872	99.088020	0.800494	0.000000	1.652022	0.000000	0.000000	0.000000	-0.975472	-0.061863	0.023803	0.000000	0.000000	3.000000	56.000000	0.000000
21419.216610	-0.087242	0.562125	0.033120	65.881874	34.027103	100.030243	0.637915	0.000000	1.655989	0.000000	0.000000	0.000000	-0.975472	-0.061863	0.023803	0.000000	0.000000	3.000000	56.000000	0.000000
21419.219943	-0.090460	0.561899	0.033231	65.881874	34.027103	100.030243	0.637915	0.000000	1.655989	0.000000	0.000000	0.000000	-0.965345	-0.067761	0.033471	0.000000	0.000000	3.000000	56.000000	0.000000
21419.223277	-0.090460	0.561899	0.033231	65.881874	34.027103	100.030243	0.637915	0.000000	1.655989	0.000000	0.000000	0.000000	-0.965345	-0.067761	0.033471	0.000000	0.000000	3.000000	56.000000	0.000000
21419.226610	-0.090460	0.561899	0.033231	65.640144	34.723499	100.561737	0.477024	0.000000	1.661567	0.000000	0.000000	0.000000	-0.965345	-0.067761	0.033471	0.000000	0.000000	3.000000	56.000000	0.000000
21419.229943	-0.093668	0.561653	0.033371	65.640144	34.723499	100.561737	0.477024	0.000000	1.661567	0.000000	0.000000	0.000000	-0.962407	-0.073690	0.041990	0.000000	0.000000	3.000000	56.000000	0.000000
21419.233277	-0.093668	0.561653	0.033371	65.640144	34.723499	100.561737	0.477024	0.000000	1.661567	0.000000	0.000000	0.000000	-0.962407	-0.073690	0.041990	0.000000	0.000000	3.000000	56.000000	0.000000
21419.236610	-0.093668	0.561653	0.033371	65.393303	35.345486	100.693535	0.316623	0.000000	1.668566	0.000000	0.000000	0.000000	-0.962407	-0.073690	0.041990	0.000000	0.000000	3.000000	56.000000	0.000000
21419.239943	-0.096823	0.561405	0.033566	65.393303	35.345486	100.693535	0.316623	0.000000	1.668566	0.000000	0.000000	0.000000	-0.946702	-0.074341	0.058442	0.000000	0.000000	3.000000	56.000000	0.000000
21419.243277	-0.096823	0.561405	0.033566	65.393303	35.345486	100.693535	0.316623	0.000000	1.668566	0.000000	0.000000	0.000000	-0.946702	-0.074341	0.058442	0.000000	0.000000	3.000000	56.000000	0.000000
21419.246610	-0.096823	0.561405	0.033566	65.174728	35.882530	100.881325	0.158839	0.000000	1.678306	0.000000	0.000000	0.000000	-0.946702	-0.074341	0.058442	0.000000	0.000000	3.000000	56.000000	0.000000
21419.249943	-0.099876	0.561165	0.033804	65.174728	35.882530	100.881325	0.158839	0.000000	1.678306	0.000000	0.000000	0.000000	-0.915904	-0.072188	0.071232	0.000000	0.000000	3.000000	56.000000	0.000000
21419.253277	-0.099876	0.561165	0.033804	65.174728	35.882530	100.881325	0.158839	0.000000	1.678306	0.000000	0.000000	0.000000	-0.915904	-0.072188	0.071232	0.000000	0.000000	3.000000	56.000000	0.000000
21419.256610	-0.099876	0.561165	0.033804	65.005569	36.356445	101.348610	0.006188	0.000000	1.690178	0.000000	0.000000	0.000000	-0.915904	-0.072188	0.071232	0.000000	0.000000	3.000000	56.000000	0.000000
21419.259943	-0.102874	0.560931	0.034076	65.005569	36.356445	101.348610	0.006188	0.000000	1.690178	0.000000	0.000000	0.000000	-0.899218	-0.070094	0.081665	0.000000	0.000000	3.000000	56.000000	0.000000
21419.263277	-0.102874	0.560931	0.034076	65.005569	36.356445	101.348610	0.006188	0.000000	1.690178	0.000000	0.000000	0.000000	-0.899218	-0.070094	0.081665	0.000000	0.000000	3.000000	56.000000	0.000000
21419.266610	-0.102874	0.560931	0.034076	64.915497	36.739628	101.717796	-0.143681	0.000000	1.703789	0.000000	0.000000	0.000000	-0.899218	-0.070094	0.081665	0.000000	0.000000	3.000000	56.000000	0.000000
21419.269943	-0.105726	0.560722	0.034421	64.915497	36.739628	101.717796	-0.143681	0.000000	1.703789	0.000000	0.000000	0.000000	-0.855756	-0.062639	0.103534	0.000000	0.000000	3.000000	56.000000	0.000000
21419.273277	-0.105726	0.560722	0.034421	64.915497	36.739628	101.717796	-0.143681	0.000000	1.703789	0.000000	0.000000	0.000000	-0.855756	-0.062639	0.103534	0.000000	0.000000	3.000000	56.000000	0.000000
21419.276610	-0.105726	0.560722	0.034421	64.915985	37.011311	101.786240	-0.286307	0.000000	1.721045	0.000000	0.000000	0.000000	-0.855756	-0.062639	0.103534	0.000000	0.000000	3.000000	56.000000	0.000000
21419.279943	-0.108348	0.560494	0.034783	64.915985	37.011311	101.786240	-0.286307	0.000000	1.721045	0.000000	0.000000	0.000000	-0.786547	-0.068464	0.108723	0.000000	0.000000	3.000000	56.000000	0.000000
21419.283277	-0.108348	0.560494	0.034783	64.915985	37.011311	101.786240	-0.286307	0.000000	1.721045	0.000000	0.000000	0.000000	-0.786547	-0.068464	0.108723	0.000000	0.000000	3.000000	56.000000	0.000000
21419.286610	-0.108348	0.560494	0.034783	64.951515	37.206200	101.630501	-0.417398	0.000000	1.739165	0.000000	0.000000	0.000000	-0.786547	-0.068464	0.108723	0.000000	0.000000	3.000000	56.000000	0.000000
21419.289943	-0.110699	0.560282	0.035211	64.951515	37.206200	101.630501	-0.417398	0.000000	1.739165	0.000000	0.000000	0.000000	-0.705355	-0.063552	0.128382	0.000000	0.000000	3.000000	56.000000	0.000000
21419.293277	-0.110699	0.560282	0.035211	64.951515	37.206200	101.630501	-0.417398	0.000000	1.739165	0.000000	0.000000	0.000000	-0.705355	-0.063552	0.128382	0.000000	0.000000	3.000000	56.000000	0.000000
21419.296610	-0.110699	0.560282	0.035211	64.974792	37.329002	101.464584	-0.534957	0.000000	1.760562	0.000000	0.000000	0.000000	-0.705355	-0.063552	0.128382	0.000000	0.000000	3.000000	56.000000	0.000000
21419.299943	-0.112761	0.560070	0.035630	64.974792	37.329002	101.464584	-0.534957	0.000000	1.760562	0.000000	0.000000	0.000000	-0.618579	-0.063557	0.125574	0.000000	0.000000	3.000000	56.000000	0.000000
21419.303277	-0.112761	0.560070	0.035630	64.974792	37.329002	101.464584	-0.534957	0.000000	1.760562	0.000000	0.000000	0.000000	-0.618579	-0.063557	0.125574	0.000000	0.000000	3.000000	56.000000	0.000000
21419.306610	-0.112761	0.560070	0.035630	64.994080	37.373325	101.240463	-0.638054	0.000000	1.781491	0.000000	0.000000	0.000000	-0.618579	-0.063557	0.125574	0.000000	0.000000	3.000000	56.000000	0.000000
21419.309943	-0.114649	0.559859	0.036016	64.994080	37.373325	101.240463	-0.638054	0.000000	1.781491	0.000000	0.000000	0.000000	-0.566491	-0.063490	0.115738	0.000000	0.000000	3.000000	56.000000	0.000000
21419.313277	-0.114649	0.559859	0.036016	64.994080	37.373325	101.240463	-0.638054	0.000000	1.781491	0.000000	0.000000	0.000000	-0.566491	-0.063490	0.115738	0.000000	0.000000	3.000000	56.000000	0.000000
21419.316610	-0.114649	0.559859	0.036016	65.011131	37.311306	101.000603	-0.732469	0.000000	1.800781	0.000000	0.000000	0.000000	-0.566491	-0.063490	0.115738	0.000000	0.000000	3.000000	56.000000	0.000000
21419.319943	-0.116381	0.559657	0.036343	65.011131	37.311306	101.000603	-0.732469	0.000000	1.800781	0.000000	0.000000	0.000000	-0.519538	-0.060418	0.098166	0.000000	0.000000	3.000000	56.000000	0.000000
21419.323277	-0.116381	0.559657	0.036343	65.011131	37.311306	101.000603	-0.732469	0.000000	1.800781	0.000000	0.000000	0.000000	-0.519538	-0.060418	0.098166	0.000000	0.000000	3.000000	56.000000	0.000000
21419.326610	-0.116381	0.559657	0.036343	65.052208	37.164040	100.722717	-0.819059	0.000000	1.817142	0.000000	0.000000	0.000000	-0.519538	-0.060418	0.098166	0.000000	0.000000	3.000000	56.000000	0.000000
21419.329943	-0.117922	0.559492	0.036681	65.052208	37.164040	100.722717	-0.819059	0.000000	1.817142	0.000000	0.000000	0.000000	-0.462226	-0.049453	0.101344	0.000000	0.000000	3.000000	56.000000	0.000000
21419.333277	-0.117922	0.559492	0.036681	65.052208	37.164040	100.722717	-0.819059	0.000000	1.817142	0.000000	0.000000	0.000000	-0.462226	-0.049453	0.101344	0.000000	0.000000	3.000000	56.000000	0.000000
21419.336610	-0.117922	0.559492	0.036681	65.144424	36.952644	100.248665	-0.896097	0.000000	1.834032	0.000000	0.000000	0.000000	-0.462226	-0.049453	0.101344	0.000000	0.000000	3.000000	56.000000	0.000000
21419.339943	-0.119268	0.559319	0.037019	65.144424	36.952644	100.248665	-0.896097	0.000000	1.834032	0.000000	0.000000	0.000000	-0.403893	-0.052123	0.101636	0.000000	0.000000	3.000000	56.000000	0.000000
21419.343277	-0.119268	0.559319	0.037019	65.144424	36.952644	100.248665	-0.896097	0.000000	1.834032	0.000000	0.000000	0.000000	-0.403893	-0.052123	0.101636	0.000000	0.000000	3.000000	56.000000	0.000000
21419.346610	-0.119268	0.559319	0.037019	65.294243	36.730793	99.667480	-0.963412	0.000000	1.850972	0.000000	0.000000	0.000000	-0.403893	-0.052123	0.101636	0.000000	0.000000	3.000000	56.000000	0.000000
21419.349943	-0.120400	0.559154	0.037383	65.294243	36.730793	99.667480	-0.963412	0.000000	1.850972	0.000000	0.000000	0.000000	-0.339552	-0.049401	0.109203	0.000000	0.000000	3.000000	56.000000	0.000000
21419.353277	-0.120400	0.559154	0.037383	65.294243	36.730793	99.667480	-0.963412	0.000000	1.850972	0.000000	0.000000	0.000000	-0.339552	-0.049401	0.109203	0.000000	0.000000	3.000000	56.000000	0.000000
21419.356610	-0.120400	0.559154	0.037383	65.488083	36.512207	99.108673	-1.020004	0.000000	1.869172	0.000000	0.000000	0.000000	-0.339552	-0.049401	0.109203	0.000000	0.000000	3.000000	56.000000	0.000000
21419.359943	-0.121307	0.558990	0.037735	65.488083	36.512207	99.108673	-1.020004	0.000000	1.869172	0.000000	0.000000	0.000000	-0.272149	-0.049049	0.105478	0.000000	0.000000	3.000000	56.000000	0.000000
21419.363277	-0.121307	0.558990	0.037735	65.488083	36.512207	99.108673	-1.020004	0.000000	1.869172	0.000000	0.000000	0.000000	-0.272149	-0.049049	0.105478	0.000000	0.000000	3.000000	56.000000	0.000000
21419.366610	-0.121307	0.558990	0.037735	65.706566	36.308151	98.632492	-1.065362	0.000000	1.886752	0.000000	0.000000	0.000000	-0.272149	-0.049049	0.105478	0.000000	0.000000	3.000000	56.000000	0.000000
21419.369943	-0.121956	0.558820	0.038042	65.706566	36.308151	98.632492	-1.065362	0.000000	1.886752	0.000000	0.000000	0.000000	-0.194585	-0.051068	0.092146	0.000000	0.000000	3.000000	56.000000	0.000000
21419.373277	-0.121956	0.558820	0.038042	65.706566	36.308151	98.632492	-1.065362	0.000000	1.886752	0.000000	0.000000	0.000000	-0.194585	-0.051068	0.092146	0.000000	0.000000	3.000000	56.000000	0.000000
21419.376610	-0.121956	0.558820	0.038042	65.963028	36.112530	98.107880	-1.097793	0.000000	1.902109	0.000000	0.000000	0.000000	-0.194585	-0.051068	0.092146	0.000000	0.000000	3.000000	56.000000	0.000000
21419.379943	-0.121956	0.558820	0.038042	65.963028	36.112530	98.107880	-1.097793	0.000000	1.902109	0.000000	0.000000	0.000000	-0.194585	-0.051068	0.092146	0.000000	0.000000	3.000000	56.000000	0.000000
21419.383277	-0.122367	0.558671	0.038295	65.963028	36.112530	98.107880	-1.097793	0.000000	1.902109	0.000000	0.000000	0.000000	-0.123459	-0.044677	0.075785	0.000000	0.000000	3.000000	56.000000	0.000000
21419.386610	-0.122367	0.558671	0.038295	66.254677	35.911518	97.505135	-1.097793	0.000000	1.902109	0.000000	0.000000	0.000000	-0.123459	-0.044677	0.075785	0.000000	0.000000	3.000000	56.000000	0.000000
21419.389943	-0.122548	0.558506	0.038521	66.254677	35.911518	97.505135	-1.097793	0.000000	1.902109	0.000000	0.000000	0.000000	-0.054221	-0.049557	0.067910	0.000000	0.000000	3.000000	56.000000	0.000000
21419.393277	-0.122548	0.558506	0.038521	66.254677	35.911518	97.505135	-1.097793	0.000000	1.902109	0.000000	0.000000	0.000000	-0.054221	-0.049557	0.067910	0.000000	0.000000	3.000000	56.000000	0.000000
21419.396610	-0.122548	0.558506	0.038521	66.560379	35.577160	96.725197	-1.127407	0.000000	1.926059	0.000000	0.000000	0.000000	-0.054221	-0.049557	0.067910	0.000000	0.000000	3.000000	56.000000	0.000000
21419.399943	-0.122603	0.558407	0.038744	66.560379	35.577160	96.725197	-1.127407	0.000000	1.926059	0.000000	0.000000	0.000000	-0.016493	-0.029891	0.066711	0.000000	0.000000	3.000000	56.000000	0.000000
21419.403277	-0.122603	0.558407	0.038744	66.560379	35.577160	96.725197	-1.127407	0.000000	1.926059	0.000000	0.000000	0.000000	-0.016493	-0.029891	0.066711	0.000000	0.000000	3.000000	56.000000	0.000000
21419.406610	-0.122603	0.558407	0.038744	66.838112	34.832783	95.521004	-1.130156	0.000000	1.937177	0.000000	0.000000	0.000000	-0.016493	-0.029891	0.066711	0.000000	0.000000	3.000000	56.000000	0.000000
21419.409943	-0.122615	0.558325	0.038994	66.838112	34.832783	95.521004	-1.130156	0.000000	1.937177	0.000000	0.000000	0.000000	-0.003605	-0.024529	0.075248	0.000000	0.000000	3.000000	56.000000	0.000000
21419.413277	-0.122615	0.558325	0.038994	66.838112	34.832783	95.521004	-1.130156	0.000000	1.937177	0.000000	0.000000	0.000000	-0.003605	-0.024529	0.075248	0.000000	0.000000	3.000000	56.000000	0.000000
21419.416610	-0.122615	0.558325	0.038994	67.062469	33.610783	93.861969	-1.130756	0.000000	1.949718	0.000000	0.000000	0.000000	-0.003605	-0.024529	0.075248	0.000000	0.000000	3.000000	56.000000	0.000000
21419.419943	-0.122615	0.558325	0.038994	67.062469	33.610783	93.861969	-1.130756	0.000000	1.949718	0.000000	0.000000	0.000000	-0.003605	-0.024529	0.075248	0.000000	0.000000	3.000000	56.000000	0.000000
21419.423277	-0.122655	0.558261	0.039256	67.062469	33.610783	93.861969	-1.130756	0.000000	1.949718	0.000000	0.000000	0.000000	-0.011908	-0.019167	0.078547	0.000000	0.000000	3.000000	56.000000	0.000000
21419.426610	-0.122655	0.558261	0.039256	67.209892	32.160019	92.022186	-1.130756	0.000000	1.949718	0.000000	0.000000	0.000000	-0.011908	-0.019167	0.078547	0.000000	0.000000	3.000000	56.000000	0.000000
21419.429943	-0.122636	0.558217	0.039485	67.209892	32.160019	92.022186	-1.130756	0.000000	1.949718	0.000000	0.000000	0.000000	0.005544	-0.013218	0.068693	0.000000	0.000000	3.000000	56.000000	0.000000
21419.433277	-0.122636	0.558217	0.039485	67.209892	32.160019	92.022186	-1.130756	0.000000	1.949718	0.000000	0.000000	0.000000	0.005544	-0.013218	0.068693	0.000000	0.000000	3.000000	56.000000	0.000000
21419.436610	-0.122636	0.558217	0.039485	67.271767	30.764532	90.335197	-1.131817	0.000000	1.974258	0.000000	0.000000	0.000000	0.005544	-0.013218	0.068693	0.000000	0.000000	3.000000	56.000000	0.000000
21419.439943	-0.122636	0.558217	0.039485	67.271767	30.764532	90.335197	-1.131817	0.000000	1.974258	0.000000	0.000000	0.000000	0.005544	-0.013218	0.068693	0.000000	0.000000	3.000000	56.000000	0.000000
21419.443277	-0.122551	0.558157	0.039648	67.271767	30.764532	90.335197	-1.131817	0.000000	1.974258	0.000000	0.000000	0.000000	0.025501	-0.018022	0.048725	0.000000	0.000000	3.000000	56.000000	0.000000
21419.446610	-0.122551	0.558157	0.039648	67.255974	29.547552	88.932205	-1.131817	0.000000	1.974258	0.000000	0.000000	0.000000	0.025501	-0.018022	0.048725	0.000000	0.000000	3.000000	56.000000	0.000000
21419.449943	-0.122404	0.558099	0.039760	67.255974	29.547552	88.932205	-1.131817	0.000000	1.974258	0.000000	0.000000	0.000000	0.044210	-0.017392	0.033813	0.000000	0.000000	3.000000	56.000000	0.000000
21419.453277	-0.122404	0.558099	0.039760	67.255974	29.547552	88.932205	-1.131817	0.000000	1.974258	0.000000	0.000000	0.000000	0.044210	-0.017392	0.033813	0.000000	0.000000	3.000000	56.000000	0.000000
21419.456610	-0.122404	0.558099	0.039760	67.189095	28.541996	87.842033	-1.120199	0.000000	1.988014	0.000000	0.000000	0.000000	0.044210	-0.017392	0.033813	0.000000	0.000000	3.000000	56.000000	0.000000
21419.459943	-0.122404	0.558099	0.039760	67.189095	28.541996	87.842033	-1.120199	0.000000	1.988014	0.000000	0.000000	0.000000	0.044210	-0.017392	0.033813	0.000000	0.000000	3.000000	56.000000	0.000000
21419.463277	-0.122237	0.558025	0.039795	67.189095	28.541996	87.842033	-1.120199	0.000000	1.988014	0.000000	0.000000	0.000000	0.049998	-0.022149	0.010343	0.000000	0.000000	3.000000	56.000000	0.000000
21419.466610	-0.122237	0.558025	0.039795	67.086929	27.749151	87.044914	-1.120199	0.000000	1.988014	0.000000	0.000000	0.000000	0.049998	-0.022149	0.010343	0.000000	0.000000	3.000000	56.000000	0.000000
21419.469943	-0.122237	0.558025	0.039795	67.086929	27.749151	87.044914	-1.120199	0.000000	1.988014	0.000000	0.000000	0.000000	0.049998	-0.022149	0.010343	0.000000	0.000000	3.000000	56.000000	0.000000
21419.473277	-0.122237	0.558025	0.039795	67.086929	27.749151	87.044914	-1.120199	0.000000	1.988014	0.000000	0.000000	0.000000	0.049998	-0.022149	0.010343	0.000000	0.000000	3.000000	56.000000	0.000000
21419.476610	-0.121845	0.557858	0.039624	66.978004	27.150881	86.482544	-1.111866	0.000000	1.989738	0.000000	0.000000	0.000000	0.117660	-0.050183	-0.051363	0.000000	0.000000	3.000000	56.000000	0.000000
21419.479943	-0.121845	0.557858	0.039624	66.978004	27.150881	86.482544	-1.111866	0.000000	1.989738	0.000000	0.000000	0.000000	0.117660	-0.050183	-0.051363	0.000000	0.000000	3.000000	56.000000	0.000000
21419.483277	-0.121845	0.557858	0.039624	66.978004	27.150881	86.482544	-1.111866	0.000000	1.989738	0.000000	0.000000	0.000000	0.117660	-0.050183	-0.051363	0.000000	0.000000	3.000000	56.000000	0.000000
21419.486610	-0.121845	0.557858	0.039624	66.890053	26.676222	86.034012	-1.092256	0.000000	1.981178	0.000000	0.000000	0.000000	0.117660	-0.050183	-0.051363	0.000000	0.000000	3.000000	56.000000	0.000000
21419.489943	-0.121694	0.557816	0.039518	66.890053	26.676222	86.034012	-1.092256	0.000000	1.981178	0.000000	0.000000	0.000000	0.045242	-0.012533	-0.031597	0.000000	0.000000	3.000000	56.000000	0.000000
21419.493277	-0.121694	0.557816	0.039518	66.890053	26.676222	86.034012	-1.092256	0.000000	1.981178	0.000000	0.000000	0.000000	0.045242	-0.012533	-0.031597	0.000000	0.000000	3.000000	56.000000	0.000000
21419.496610	-0.121694	0.557816	0.039518	66.821747	26.324453	85.699631	-1.084716	0.000000	1.975911	0.000000	0.000000	0.000000	0.045242	-0.012533	-0.031597	0.000000	0.000000	3.000000	56.000000	0.000000
21419.499943	-0.121694	0.557816	0.039518	66.821747	26.324453	85.699631	-1.084716	0.000000	1.975911	0.000000	0.000000	0.000000	0.045242	-0.012533	-0.031597	0.000000	0.000000	3.000000	56.000000	0.000000
21419.503277	-0.121543	0.557808	0.039514	66.821747	26.324453	85.699631	-1.084716	0.000000	1.975911	0.000000	0.000000	0.000000	0.045316	-0.002360	-0.001343	0.000000	0.000000	3.000000	56.000000	0.000000
21419.506610	-0.121543	0.557808	0.039514	66.774979	26.104330	85.482315	-1.084716	0.000000	1.975911	0.000000	0.000000	0.000000	0.045316	-0.002360	-0.001343	0.000000	0.000000	3.000000	56.000000	0.000000
21419.509943	-0.121396	0.557818	0.039526	66.774979	26.104330	85.482315	-1.084716	0.000000	1.975911	0.000000	0.000000	0.000000	0.044073	0.002985	0.003710	0.000000	0.000000	3.000000	56.000000	0.000000
21419.513277	-0.121396	0.557818	0.039526	66.774979	26.104330	85.482315	-1.084716	0.000000	1.975911	0.000000	0.000000	0.000000	0.044073	0.002985	0.003710	0.000000	0.000000	3.000000	56.000000	0.000000
21419.516610	-0.121396	0.557818	0.039526	66.746140	25.990841	85.361465	-1.069817	0.000000	1.976306	0.000000	0.000000	0.000000	0.044073	0.002985	0.003710	0.000000	0.000000	3.000000	56.000000	0.000000
21419.519943	-0.121396	0.557818	0.039526	66.746140	25.990841	85.361465	-1.069817	0.000000	1.976306	0.000000	0.000000	0.000000	0.044073	0.002985	0.003710	0.000000	0.000000	3.000000	56.000000	0.000000
21419.523277	-0.121258	0.557864	0.039572	66.746140	25.990841	85.361465	-1.069817	0.000000	1.976306	0.000000	0.000000	0.000000	0.041597	0.013768	0.013831	0.000000	0.000000	3.000000	56.000000	0.000000
21419.526610	-0.121258	0.557864	0.039572	66.733345	25.972866	85.326805	-1.069817	0.000000	1.976306	0.000000	0.000000	0.000000	0.041597	0.013768	0.013831	0.000000	0.000000	3.000000	56.000000	0.000000
21419.529943	-0.121258	0.557864	0.039572	66.733345	25.972866	85.326805	-1.069817	0.000000	1.976306	0.000000	0.000000	0.000000	0.041597	0.013768	0.013831	0.000000	0.000000	3.000000	56.000000	0.000000
21419.533277	-0.121258	0.557864	0.039572	66.733345	25.972866	85.326805	-1.069817	0.000000	1.976306	0.000000	0.000000	0.000000	0.041597	0.013768	0.013831	0.000000	0.000000	3.000000	56.000000	0.000000
21419.536610	-0.121010	0.558047	0.039682	66.723701	25.967876	85.306557	-1.062885	0.000000	1.978611	0.000000	0.000000	0.000000	0.074454	0.055041	0.032825	0.000000	0.000000	3.000000	56.000000	0.000000
21419.539943	-0.121010	0.558047	0.039682	66.723701	25.967876	85.306557	-1.062885	0.000000	1.978611	0.000000	0.000000	0.000000	0.074454	0.055041	0.032825	0.000000	0.000000	3.000000	56.000000	0.000000
21419.543277	-0.121010	0.558047	0.039682	66.723701	25.967876	85.306557	-1.062885	0.000000	1.978611	0.000000	0.000000	0.000000	0.074454	0.055041	0.032825	0.000000	0.000000	3.000000	56.000000	0.000000
21419.546610	-0.121010	0.558047	0.039682	66.716476	25.970272	85.291405	-1.050476	0.000000	1.984082	0.000000	0.000000	0.000000	0.074454	0.055041	0.032825	0.000000	0.000000	3.000000	56.000000	0.000000
21419.549943	-0.120868	0.558149	0.039717	66.716476	25.970272	85.291405	-1.050476	0.000000	1.984082	0.000000	0.000000	0.000000	0.042396	0.030544	0.010579	0.000000	0.000000	3.000000	56.000000	0.000000
21419.553277	-0.120868	0.558149	0.039717	66.716476	25.970272	85.291405	-1.050476	0.000000	1.984082	0.000000	0.000000	0.000000	0.042396	0.030544	0.010579	0.000000	0.000000	3.000000	56.000000	0.000000
21419.556610	-0.120868	0.558149	0.039717	66.706833	25.970749	85.271194	-1.043410	0.000000	1.985845	0.000000	0.000000	0.000000	0.042396	0.030544	0.010579	0.000000	0.000000	3.000000	56.000000	0.000000
21419.559943	-0.120868	0.558149	0.039717	66.706833	25.970749	85.271194	-1.043410	0.000000	1.985845	0.000000	0.000000	0.000000	0.042396	0.030544	0.010579	0.000000	0.000000	3.000000	56.000000	0.000000
21419.563277	-0.120699	0.558233	0.039741	66.706833	25.970749	85.271194	-1.043410	0.000000	1.985845	0.000000	0.000000	0.000000	0.050710	0.025143	0.007215	0.000000	0.000000	3.000000	56.000000	0.000000
21419.566610	-0.120699	0.558233	0.039741	66.699615	25.975883	85.256065	-1.043410	0.000000	1.985845	0.000000	0.000000	0.000000	0.050710	0.025143	0.007215	0.000000	0.000000	3.000000	56.000000	0.000000
21419.569943	-0.120529	0.558345	0.039760	66.699615	25.975883	85.256065	-1.043410	0.000000	1.985845	0.000000	0.000000	0.000000	0.051103	0.033529	0.005584	0.000000	0.000000	3.000000	56.000000	0.000000
21419.573277	-0.120529	0.558345	0.039760	66.699615	25.975883	85.256065	-1.043410	0.000000	1.985845	0.000000	0.000000	0.000000	0.051103	0.033529	0.005584	0.000000	0.000000	3.000000	56.000000	0.000000
21419.576610	-0.120529	0.558345	0.039760	66.689964	25.979116	85.235893	-1.026441	0.000000	1.987978	0.000000	0.000000	0.000000	0.051103	0.033529	0.005584	0.000000	0.000000	3.000000	56.000000	0.000000
21419.579943	-0.120529	0.558345	0.039760	66.689964	25.979116	85.235893	-1.026441	0.000000	1.987978	0.000000	0.000000	0.000000	0.051103	0.033529	0.005584	0.000000	0.000000	3.000000	56.000000	0.000000
21419.583277	-0.120340	0.558446	0.039806	66.689964	25.979116	85.235893	-1.026441	0.000000	1.987978	0.000000	0.000000	0.000000	0.056564	0.030525	0.013949	0.000000	0.000000	3.000000	56.000000	0.000000
21419.586610	-0.120340	0.558446	0.039806	66.677887	25.977724	85.210678	-1.026441	0.000000	1.987978	0.000000	0.000000	0.000000	0.056564	0.030525	0.013949	0.000000	0.000000	3.000000	56.000000	0.000000
21419.589943	-0.120340	0.558446	0.039806	66.677887	25.977724	85.210678	-1.026441	0.000000	1.987978	0.000000	0.000000	0.000000	0.056564	0.030525	0.013949	0.000000	0.000000	3.000000	56.000000	0.000000
21419.593277	-0.120340	0.558446	0.039806	66.677887	25.977724	85.210678	-1.026441	0.000000	1.987978	0.000000	0.000000	0.000000	0.056564	0.030525	0.013949	0.000000	0.000000	3.000000	56.000000	0.000000
21419.596610	-0.120000	0.558676	0.039949	66.663414	25.969044	85.180496	-1.017014	0.000000	1.990303	0.000000	0.000000	0.000000	0.102015	0.068849	0.042906	0.000000	0.000000	3.000000	56.000000	0.000000
21419.599943	-0.120000	0.558676	0.039949	66.663414	25.969044	85.180496	-1.017014	0.000000	1.990303	0.000000	0.000000	0.000000	0.102015	0.068849	0.042906	0.000000	0.000000	3.000000	56.000000	0.000000
21419.603277	-0.120000	0.558676	0.039949	66.663414	25.969044	85.180496	-1.017014	0.000000	1.990303	0.000000	0.000000	0.000000	0.102015	0.068849	0.042906	0.000000	0.000000	3.000000	56.000000	0.000000
21419.606610	-0.120000	0.558676	0.039949	66.648933	25.968546	85.150337	-1.000011	0.000000	1.997454	0.000000	0.000000	0.000000	0.102015	0.068849	0.042906	0.000000	0.000000	3.000000	56.000000	0.000000
21419.609943	-0.119782	0.558822	0.040080	66.648933	25.968546	85.150337	-1.000011	0.000000	1.997454	0.000000	0.000000	0.000000	0.065488	0.043713	0.039140	0.000000	0.000000	3.000000	56.000000	0.000000
21419.613277	-0.119782	0.558822	0.040080	66.648933	25.968546	85.150337	-1.000011	0.000000	1.997454	0.000000	0.000000	0.000000	0.065488	0.043713	0.039140	0.000000	0.000000	3.000000	56.000000	0.000000
21419.616610	-0.119782	0.558822	0.040080	66.634438	25.970800	85.120201	-0.989096	0.000000	2.003978	0.000000	0.000000	0.000000	0.065488	0.043713	0.039140	0.000000	0.000000	3.000000	56.000000	0.000000
21419.619943	-0.119541	0.558939	0.040221	66.634438	25.970800	85.120201	-0.989096	0.000000	2.003978	0.000000	0.000000	0.000000	0.072211	0.035350	0.042419	0.000000	0.000000	3.000000	56.000000	0.000000
21419.623277	-0.119541	0.558939	0.040221	66.634438	25.970800	85.120201	-0.989096	0.000000	2.003978	0.000000	0.000000	0.000000	0.072211	0.035350	0.042419	0.000000	0.000000	3.000000	56.000000	0.000000
21419.626610	-0.119541	0.558939	0.040221	66.620995	25.977158	85.086861	-0.977061	0.000000	2.011047	0.000000	0.000000	0.000000	0.072211	0.035350	0.042419	0.000000	0.000000	3.000000	56.000000	0.000000
21419.629943	-0.119541	0.558939	0.040221	66.620995	25.977158	85.086861	-0.977061	0.000000	2.011047	0.000000	0.000000	0.000000	0.072211	0.035350	0.042419	0.000000	0.000000	3.000000	56.000000	0.000000
21419.633277	-0.119225	0.559039	0.040362	66.620995	25.977158	85.086861	-0.977061	0.000000	2.011047	0.000000	0.000000	0.000000	0.094720	0.029955	0.042413	0.000000	0.000000	3.000000	56.000000	0.000000
21419.636610	-0.119225	0.559039	0.040362	66.613441	26.002251	85.060310	-0.977061	0.000000	2.011047	0.000000	0.000000	0.000000	0.094720	0.029955	0.042413	0.000000	0.000000	3.000000	56.000000	0.000000
21419.639943	-0.119225	0.559039	0.040362	66.613441	26.002251	85.060310	-0.977061	0.000000	2.011047	0.000000	0.000000	0.000000	0.094720	0.029955	0.042413	0.000000	0.000000	3.000000	56.000000	0.000000
21419.643277	-0.119225	0.559039	0.040362	66.613441	26.002251	85.060310	-0.977061	0.000000	2.011047	0.000000	0.000000	0.000000	0.094720	0.029955	0.042413	0.000000	0.000000	3.000000	56.000000	0.000000
21419.646610	-0.118369	0.559179	0.040538	66.623741	26.032866	85.016357	-0.961274	0.000000	2.018116	0.000000	0.000000	0.000000	0.257069	0.041916	0.052780	0.000000	0.000000	3.000000	56.000000	0.000000
21419.649943	-0.118369	0.559179	0.040538	66.623741	26.032866	85.016357	-0.961274	0.000000	2.018116	0.000000	0.000000	0.000000	-0.000001	0.000002	-0.000000	0.000000	0.000000	3.000000	56.000000	0.000000
21419.653277	-0.118369	0.559179	0.040538	66.623741	26.032866	85.016357	-0.961274	0.000000	2.018116	0.000000	0.000000	0.000000	-0.000001	0.000002	-0.000000	0.000000	0.000000	3.000000	56.000000	0.000000
21419.656610	-0.118369	0.559179	0.040538	66.671974	26.042692	84.893066	-0.918429	0.000000	2.026913	0.000000	0.000000	0.000000	-0.000001	0.000002	-0.000000	0.000000	0.000000	3.000000	56.000000	0.000000
21419.659943	-0.118369	0.559179	0.040538	66.671974	26.042692	84.893066	-0.918429	0.000000	2.026913	0.000000	0.000000	0.000000	-0.000001	0.000002	-0.000000	0.000000	0.000000	3.000000	56.000000	0.000000
21419.663277	-0.117838	0.559193	0.040511	66.671974	26.042692	84.893066	-0.918429	0.000000	2.026913	0.000000	0.000000	0.000000	0.159182	0.004159	-0.008229	0.000000	0.000000	3.000000	56.000000	0.000000
21419.666610	-0.117838	0.559193	0.040511	66.749298	26.032084	84.704353	-0.918429	0.000000	2.026913	0.000000	0.000000	0.000000	0.159182	0.004159	-0.008229	0.000000	0.000000	3.000000	56.000000	0.000000
21419.669943	-0.117265	0.559191	0.040410	66.749298	26.032084	84.704353	-0.918429	0.000000	2.026913	0.000000	0.000000	0.000000	0.171757	-0.000667	-0.030236	0.000000	0.000000	3.000000	56.000000	0.000000
21419.673277	-0.117265	0.559191	0.040410	66.749298	26.032084	84.704353	-0.918429	0.000000	2.026913	0.000000	0.000000	0.000000	0.171757	-0.000667	-0.030236	0.000000	0.000000	3.000000	56.000000	0.000000
21419.676610	-0.117265	0.559191	0.040410	66.862984	25.998463	84.426392	-0.863273	0.000000	2.020502	0.000000	0.000000	0.000000	0.171757	-0.000667	-0.030236	0.000000	0.000000	3.000000	56.000000	0.000000
21419.679943	-0.117265	0.559191	0.040410	66.862984	25.998463	84.426392	-0.863273	0.000000	2.020502	0.000000	0.000000	0.000000	0.171757	-0.000667	-0.030236	0.000000	0.000000	3.000000	56.000000	0.000000
21419.683277	-0.116558	0.559144	0.040263	66.862984	25.998463	84.426392	-0.863273	0.000000	2.020502	0.000000	0.000000	0.000000	0.212212	-0.013903	-0.044030	0.000000	0.000000	3.000000	56.000000	0.000000
21419.686610	-0.116558	0.559144	0.040263	67.002289	25.954517	84.090607	-0.863273	0.000000	2.020502	0.000000	0.000000	0.000000	0.212212	-0.013903	-0.044030	0.000000	0.000000	3.000000	56.000000	0.000000
21419.689943	-0.115775	0.559108	0.040110	67.002289	25.954517	84.090607	-0.863273	0.000000	2.020502	0.000000	0.000000	0.000000	0.234856	-0.010922	-0.046102	0.000000	0.000000	3.000000	56.000000	0.000000
21419.693277	-0.115775	0.559108	0.040110	67.002289	25.954517	84.090607	-0.863273	0.000000	2.020502	0.000000	0.000000	0.000000	0.234856	-0.010922	-0.046102	0.000000	0.000000	3.000000	56.000000	0.000000
21419.696610	-0.115775	0.559108	0.040110	67.165337	25.879726	83.675522	-0.788761	0.000000	2.005480	0.000000	0.000000	0.000000	0.234856	-0.010922	-0.046102	0.000000	0.000000	3.000000	56.000000	0.000000
21419.699943	-0.115775	0.559108	0.040110	67.165337	25.879726	83.675522	-0.788761	0.000000	2.005480	0.000000	0.000000	0.000000	0.234856	-0.010922	-0.046102	0.000000	0.000000	3.000000	56.000000	0.000000
21419.703277	-0.114938	0.559036	0.039932	67.165337	25.879726	83.675522	-0.788761	0.000000	2.005480	0.000000	0.000000	0.000000	0.251163	-0.021694	-0.053369	0.000000	0.000000	3.000000	56.000000	0.000000
21419.706610	-0.114938	0.559036	0.039932	67.360130	25.765408	83.152107	-0.788761	0.000000	2.005480	0.000000	0.000000	0.000000	0.251163	-0.021694	-0.053369	0.000000	0.000000	3.000000	56.000000	0.000000
21419.709943	-0.114001	0.559001	0.039746	67.360130	25.765408	83.152107	-0.788761	0.000000	2.005480	0.000000	0.000000	0.000000	0.281152	-0.010386	-0.055658	0.000000	0.000000	3.000000	56.000000	0.000000
21419.713277	-0.114001	0.559001	0.039746	67.360130	25.765408	83.152107	-0.788761	0.000000	2.005480	0.000000	0.000000	0.000000	0.281152	-0.010386	-0.055658	0.000000	0.000000	3.000000	56.000000	0.000000
21419.716610	-0.114001	0.559001	0.039746	67.588615	25.607260	82.545876	-0.700042	0.000000	1.987309	0.000000	0.000000	0.000000	0.281152	-0.010386	-0.055658	0.000000	0.000000	3.000000	56.000000	0.000000
21419.719943	-0.112985	0.558958	0.039536	67.588615	25.607260	82.545876	-0.700042	0.000000	1.987309	0.000000	0.000000	0.000000	0.304773	-0.012833	-0.063182	0.000000	0.000000	3.000000	56.000000	0.000000
21419.723277	-0.112985	0.558958	0.039536	67.588615	25.607260	82.545876	-0.700042	0.000000	1.987309	0.000000	0.000000	0.000000	0.304773	-0.012833	-0.063182	0.000000	0.000000	3.000000	56.000000	0.000000
21419.726610	-0.112985	0.558958	0.039536	67.842155	25.386333	81.855743	-0.649247	0.000000	1.976779	0.000000	0.000000	0.000000	0.304773	-0.012833	-0.063182	0.000000	0.000000	3.000000	56.000000	0.000000
21419.729943	-0.111918	0.558925	0.039311	67.842155	25.386333	81.855743	-0.649247	0.000000	1.976779	0.000000	0.000000	0.000000	0.320089	-0.009882	-0.067372	0.000000	0.000000	3.000000	56.000000	0.000000
21419.733277	-0.111918	0.558925	0.039311	67.842155	25.386333	81.855743	-0.649247	0.000000	1.976779	0.000000	0.000000	0.000000	0.320089	-0.009882	-0.067372	0.000000	0.000000	3.000000	56.000000	0.000000
21419.736610	-0.111918	0.558925	0.039311	68.078590	24.951193	80.907433	-0.595899	0.000000	1.965550	0.000000	0.000000	0.000000	0.320089	-0.009882	-0.067372	0.000000	0.000000	3.000000	56.000000	0.000000
21419.739943	-0.110782	0.558892	0.039100	68.078590	24.951193	80.907433	-0.595899	0.000000	1.965550	0.000000	0.000000	0.000000	0.340911	-0.009936	-0.063369	0.000000	0.000000	3.000000	56.000000	0.000000
21419.743277	-0.110782	0.558892	0.039100	68.078590	24.951193	80.907433	-0.595899	0.000000	1.965550	0.000000	0.000000	0.000000	0.340911	-0.009936	-0.063369	0.000000	0.000000	3.000000	56.000000	0.000000
21419.746610	-0.110782	0.558892	0.039100	68.240417	24.110132	79.772995	-0.539081	0.000000	1.954988	0.000000	0.000000	0.000000	0.340911	-0.009936	-0.063369	0.000000	0.000000	3.000000	56.000000	0.000000
21419.749943	-0.109634	0.558913	0.038942	68.240417	24.110132	79.772995	-0.539081	0.000000	1.954988	0.000000	0.000000	0.000000	0.344198	0.006158	-0.047337	0.000000	0.000000	3.000000	56.000000	0.000000
21419.753277	-0.109634	0.558913	0.038942	68.240417	24.110132	79.772995	-0.539081	0.000000	1.954988	0.000000	0.000000	0.000000	0.344198	0.006158	-0.047337	0.000000	0.000000	3.000000	56.000000	0.000000
21419.756610	-0.109634	0.558913	0.038942	68.328545	22.954758	78.801865	-0.481714	0.000000	1.947099	0.000000	0.000000	0.000000	0.344198	0.006158	-0.047337	0.000000	0.000000	3.000000	56.000000	0.000000
21419.759943	-0.108561	0.558957	0.038889	68.328545	22.954758	78.801865	-0.481714	0.000000	1.947099	0.000000	0.000000	0.000000	0.321957	0.013392	-0.015765	0.000000	0.000000	3.000000	56.000000	0.000000
21419.763277	-0.108561	0.558957	0.038889	68.328545	22.954758	78.801865	-0.481714	0.000000	1.947099	0.000000	0.000000	0.000000	0.321957	0.013392	-0.015765	0.000000	0.000000	3.000000	56.000000	0.000000
21419.766610	-0.108561	0.558957	0.038889	68.374168	21.661949	77.824287	-0.428055	0.000000	1.944471	0.000000	0.000000	0.000000	0.321957	0.013392	-0.015765	0.000000	0.000000	3.000000	56.000000	0.000000
21419.769943	-0.107490	0.558974	0.038840	68.374168	21.661949	77.824287	-0.428055	0.000000	1.944471	0.000000	0.000000	0.000000	0.321408	0.005016	-0.014845	0.000000	0.000000	3.000000	56.000000	0.000000
21419.773277	-0.107490	0.558974	0.038840	68.374168	21.661949	77.824287	-0.428055	0.000000	1.944471	0.000000	0.000000	0.000000	0.321408	0.005016	-0.014845	0.000000	0.000000	3.000000	56.000000	0.000000
21419.776610	-0.107490	0.558974	0.038840	68.394661	20.364725	76.756081	-0.374487	0.000000	1.941997	0.000000	0.000000	0.000000	0.321408	0.005016	-0.014845	0.000000	0.000000	3.000000	56.000000	0.000000
21419.779943	-0.106400	0.558981	0.038816	68.394661	20.364725	76.756081	-0.374487	0.000000	1.941997	0.000000	0.000000	0.000000	0.326828	0.002042	-0.007302	0.000000	0.000000	3.000000	56.000000	0.000000
21419.783277	-0.106400	0.558981	0.038816	68.394661	20.364725	76.756081	-0.374487	0.000000	1.941997	0.000000	0.000000	0.000000	0.326828	0.002042	-0.007302	0.000000	0.000000	3.000000	56.000000	0.000000
21419.786610	-0.106400	0.558981	0.038816	68.392715	19.185038	75.558029	-0.320015	0.000000	1.940781	0.000000	0.000000	0.000000	0.326828	0.002042	-0.007302	0.000000	0.000000	3.000000	56.000000	0.000000
21419.789943	-0.105355	0.558970	0.038762	68.392715	19.185038	75.558029	-0.320015	0.000000	1.940781	0.000000	0.000000	0.000000	0.313622	-0.003329	-0.016142	0.000000	0.000000	3.000000	56.000000	0.000000
21419.793277	-0.105355	0.558970	0.038762	68.392715	19.185038	75.558029	-0.320015	0.000000	1.940781	0.000000	0.000000	0.000000	0.313622	-0.003329	-0.016142	0.000000	0.000000	3.000000	56.000000	0.000000
21419.796610	-0.105355	0.558970	0.038762	68.382088	18.151705	74.501320	-0.267745	0.000000	1.938090	0.000000	0.000000	0.000000	0.313622	-0.003329	-0.016142	0.000000	0.000000	3.000000	56.000000	0.000000
21419.799943	-0.104329	0.558968	0.038678	68.382088	18.151705	74.501320	-0.267745	0.000000	1.938090	0.000000	0.000000	0.000000	0.307794	-0.000424	-0.025050	0.000000	0.000000	3.000000	56.000000	0.000000
21419.803277	-0.104329	0.558968	0.038678	68.382088	18.151705	74.501320	-0.267745	0.000000	1.938090	0.000000	0.000000	0.000000	0.307794	-0.000424	-0.025050	0.000000	0.000000	3.000000	56.000000	0.000000
21419.806610	-0.104329	0.558968	0.038678	68.373863	17.289114	73.674461	-0.216446	0.000000	1.933915	0.000000	0.000000	0.000000	0.307794	-0.000424	-0.025050	0.000000	0.000000	3.000000	56.000000	0.000000
21419.809943	-0.103340	0.558913	0.038532	68.373863	17.289114	73.674461	-0.216446	0.000000	1.933915	0.000000	0.000000	0.000000	0.296657	-0.016548	-0.044003	0.000000	0.000000	3.000000	56.000000	0.000000
21419.813277	-0.103340	0.558913	0.038532	68.373863	17.289114	73.674461	-0.216446	0.000000	1.933915	0.000000	0.000000	0.000000	0.296657	-0.016548	-0.044003	0.000000	0.000000	3.000000	56.000000	0.000000
21419.816610	-0.103340	0.558913	0.038532	68.370422	16.618120	72.935265	-0.167003	0.000000	1.926581	0.000000	0.000000	0.000000	0.296657	-0.016548	-0.044003	0.000000	0.000000	3.000000	56.000000	0.000000
21419.819943	-0.103340	0.558913	0.038532	68.370422	16.618120	72.935265	-0.167003	0.000000	1.926581	0.000000	0.000000	0.000000	0.296657	-0.016548	-0.044003	0.000000	0.000000	3.000000	56.000000	0.000000
21419.823277	-0.102443	0.558840	0.038346	68.370422	16.618120	72.935265	-0.167003	0.000000	1.926581	0.000000	0.000000	0.000000	0.269225	-0.021925	-0.055577	0.000000	0.000000	3.000000	56.000000	0.000000
21419.826610	-0.102443	0.558840	0.038346	68.359917	16.151627	72.341072	-0.167003	0.000000	1.926581	0.000000	0.000000	0.000000	0.269225	-0.021925	-0.055577	0.000000	0.000000	3.000000	56.000000	0.000000
21419.829943	-0.101574	0.558757	0.038177	68.359917	16.151627	72.341072	-0.167003	0.000000	1.926581	0.000000	0.000000	0.000000	0.260523	-0.024850	-0.050786	0.000000	0.000000	3.000000	56.000000	0.000000
21419.833277	-0.101574	0.558757	0.038177	68.359917	16.151627	72.341072	-0.167003	0.000000	1.926581	0.000000	0.000000	0.000000	0.260523	-0.024850	-0.050786	0.000000	0.000000	3.000000	56.000000	0.000000
21419.836610	-0.101574	0.558757	0.038177	68.326027	15.946710	72.178192	-0.078712	0.000000	1.908854	0.000000	0.000000	0.000000	0.260523	-0.024850	-0.050786	0.000000	0.000000	3.000000	56.000000	0.000000
21419.839943	-0.101574	0.558757	0.038177	68.326027	15.946710	72.178192	-0.078712	0.000000	1.908854	0.000000	0.000000	0.000000	0.260523	-0.024850	-0.050786	0.000000	0.000000	3.000000	56.000000	0.000000
21419.843277	-0.100781	0.558692	0.038009	68.326027	15.946710	72.178192	-0.078712	0.000000	1.908854	0.000000	0.000000	0.000000	0.238083	-0.019495	-0.050445	0.000000	0.000000	3.000000	56.000000	0.000000
21419.846610	-0.100781	0.558692	0.038009	68.307045	15.962733	72.390411	-0.078712	0.000000	1.908854	0.000000	0.000000	0.000000	0.238083	-0.019495	-0.050445	0.000000	0.000000	3.000000	56.000000	0.000000
21419.849943	-0.100019	0.558635	0.037874	68.307045	15.962733	72.390411	-0.078712	0.000000	1.908854	0.000000	0.000000	0.000000	0.228421	-0.017070	-0.040376	0.000000	0.000000	3.000000	56.000000	0.000000
21419.853277	-0.100019	0.558635	0.037874	68.307045	15.962733	72.390411	-0.078712	0.000000	1.908854	0.000000	0.000000	0.000000	0.228421	-0.017070	-0.040376	0.000000	0.000000	3.000000	56.000000	0.000000
21419.856610	-0.100019	0.558635	0.037874	68.327240	16.059450	72.788673	-0.000961	0.000000	1.893717	0.000000	0.000000	0.000000	0.228421	-0.017070	-0.040376	0.000000	0.000000	3.000000	56.000000	0.000000
21419.859943	-0.100019	0.558635	0.037874	68.327240	16.059450	72.788673	-0.000961	0.000000	1.893717	0.000000	0.000000	0.000000	0.228421	-0.017070	-0.040376	0.000000	0.000000	3.000000	56.000000	0.000000
21419.863277	-0.099357	0.558569	0.037742	68.327240	16.059450	72.788673	-0.000961	0.000000	1.893717	0.000000	0.000000	0.000000	0.198699	-0.019970	-0.039638	0.000000	0.000000	3.000000	56.000000	0.000000
21419.866610	-0.099357	0.558569	0.037742	68.343925	16.151955	73.234947	-0.000961	0.000000	1.893717	0.000000	0.000000	0.000000	0.198699	-0.019970	-0.039638	0.000000	0.000000	3.000000	56.000000	0.000000
21419.869943	-0.098698	0.558520	0.037626	68.343925	16.151955	73.234947	-0.000961	0.000000	1.893717	0.000000	0.000000	0.000000	0.197535	-0.014627	-0.034780	0.000000	0.000000	3.000000	56.000000	0.000000
21419.873277	-0.098698	0.558520	0.037626	68.343925	16.151955	73.234947	-0.000961	0.000000	1.893717	0.000000	0.000000	0.000000	0.197535	-0.014627	-0.034780	0.000000	0.000000	3.000000	56.000000	0.000000
21419.876610	-0.098698	0.558520	0.037626	68.361343	16.242388	73.565559	0.065078	0.000000	1.881314	0.000000	0.000000	0.000000	0.197535	-0.014627	-0.034780	0.000000	0.000000	3.000000	56.000000	0.000000
21419.879943	-0.098698	0.558520	0.037626	68.361343	16.242388	73.565559	0.065078	0.000000	1.881314	0.000000	0.000000	0.000000	0.197535	-0.014627	-0.034780	0.000000	0.000000	3.000000	56.000000	0.000000
21419.883277	-0.098020	0.558489	0.037531	68.361343	16.242388	73.565559	0.065078	0.000000	1.881314	0.000000	0.000000	0.000000	0.203429	-0.009283	-0.028517	0.000000	0.000000	3.000000	56.000000	0.000000
21419.886610	-0.098020	0.558489	0.037531	68.375244	16.336750	73.656937	0.065078	0.000000	1.881314	0.000000	0.000000	0.000000	0.203429	-0.009283	-0.028517	0.000000	0.000000	3.000000	56.000000	0.000000
21419.889943	-0.097315	0.558468	0.037417	68.375244	16.336750	73.656937	0.065078	0.000000	1.881314	0.000000	0.000000	0.000000	0.211688	-0.006393	-0.034197	0.000000	0.000000	3.000000	56.000000	0.000000
21419.893277	-0.097315	0.558468	0.037417	68.375244	16.336750	73.656937	0.065078	0.000000	1.881314	0.000000	0.000000	0.000000	0.211688	-0.006393	-0.034197	0.000000	0.000000	3.000000	56.000000	0.000000
21419.896610	-0.097315	0.558468	0.037417	68.389870	16.426334	73.672562	0.134264	0.000000	1.870862	0.000000	0.000000	0.000000	0.211688	-0.006393	-0.034197	0.000000	0.000000	3.000000	56.000000	0.000000
21419.899943	-0.097315	0.558468	0.037417	68.389870	16.426334	73.672562	0.134264	0.000000	1.870862	0.000000	0.000000	0.000000	0.211688	-0.006393	-0.034197	0.000000	0.000000	3.000000	56.000000	0.000000
21419.903277	-0.096629	0.558456	0.037275	68.389870	16.426334	73.672562	0.134264	0.000000	1.870862	0.000000	0.000000	0.000000	0.205834	-0.003471	-0.042665	0.000000	0.000000	3.000000	56.000000	0.000000
21419.906610	-0.096629	0.558456	0.037275	68.403778	16.512589	73.692207	0.134264	0.000000	1.870862	0.000000	0.000000	0.000000	0.205834	-0.003471	-0.042665	0.000000	0.000000	3.000000	56.000000	0.000000
21419.909943	-0.096013	0.558444	0.037118	68.403778	16.512589	73.692207	0.134264	0.000000	1.870862	0.000000	0.000000	0.000000	0.184556	-0.003499	-0.047067	0.000000	0.000000	3.000000	56.000000	0.000000
21419.913277	-0.096013	0.558444	0.037118	68.403778	16.512589	73.692207	0.134264	0.000000	1.870862	0.000000	0.000000	0.000000	0.184556	-0.003499	-0.047067	0.000000	0.000000	3.000000	56.000000	0.000000
21419.916610	-0.096013	0.558444	0.037118	68.418404	16.591330	73.707863	0.199329	0.000000	1.855907	0.000000	0.000000	0.000000	0.184556	-0.003499	-0.047067	0.000000	0.000000	3.000000	56.000000	0.000000
21419.919943	-0.096013	0.558444	0.037118	68.418404	16.591330	73.707863	0.199329	0.000000	1.855907	0.000000	0.000000	0.000000	0.184556	-0.003499	-0.047067	0.000000	0.000000	3.000000	56.000000	0.000000
21419.923277	-0.095418	0.558443	0.036933	68.418404	16.591330	73.707863	0.199329	0.000000	1.855907	0.000000	0.000000	0.000000	0.178690	-0.000599	-0.055455	0.000000	0.000000	3.000000	56.000000	0.000000
21419.926610	-0.095418	0.558443	0.036933	68.429512	16.657639	73.731575	0.199329	0.000000	1.855907	0.000000	0.000000	0.000000	0.178690	-0.000599	-0.055455	0.000000	0.000000	3.000000	56.000000	0.000000
21419.929943	-0.094928	0.558439	0.036792	68.429512	16.657639	73.731575	0.199329	0.000000	1.855907	0.000000	0.000000	0.000000	0.146802	-0.001107	-0.042362	0.000000	0.000000	3.000000	56.000000	0.000000
21419.933277	-0.094928	0.558439	0.036792	68.429512	16.657639	73.731575	0.199329	0.000000	1.855907	0.000000	0.000000	0.000000	0.146802	-0.001107	-0.042362	0.000000	0.000000	3.000000	56.000000	0.000000
21419.936610	-0.094928	0.558439	0.036792	68.437836	16.712152	73.743408	0.253578	0.000000	1.839604	0.000000	0.000000	0.000000	0.146802	-0.001107	-0.042362	0.000000	0.000000	3.000000	56.000000	0.000000
21419.939943	-0.094928	0.558439	0.036792	68.437836	16.712152	73.743408	0.253578	0.000000	1.839604	0.000000	0.000000	0.000000	0.146802	-0.001107	-0.042362	0.000000	0.000000	3.000000	56.000000	0.000000
21419.943277	-0.094513	0.558453	0.036654	68.437836	16.712152	73.743408	0.253578	0.000000	1.839604	0.000000	0.000000	0.000000	0.124619	0.004250	-0.041397	0.000000	0.000000	3.000000	56.000000	0.000000
21419.946610	-0.094513	0.558453	0.036654	68.443390	16.757542	73.751266	0.253578	0.000000	1.839604	0.000000	0.000000	0.000000	0.124619	0.004250	-0.041397	0.000000	0.000000	3.000000	56.000000	0.000000
21419.949943	-0.094513	0.558453	0.036654	68.443390	16.757542	73.751266	0.253578	0.000000	1.839604	0.000000	0.000000	0.000000	0.124619	0.004250	-0.041397	0.000000	0.000000	3.000000	56.000000	0.000000
21419.953277	-0.094513	0.558453	0.036654	68.443390	16.757542	73.751266	0.253578	0.000000	1.839604	0.000000	0.000000	0.000000	0.124619	0.004250	-0.041397	0.000000	0.000000	3.000000	56.000000	0.000000
21419.956610	-0.093847	0.558478	0.036475	68.448936	16.800241	73.767136	0.274348	0.000000	1.832704	0.000000	0.000000	0.000000	0.199708	0.007556	-0.053662	0.000000	0.000000	3.000000	56.000000	0.000000
21419.959943	-0.093847	0.558478	0.036475	68.448936	16.800241	73.767136	0.274348	0.000000	1.832704	0.000000	0.000000	0.000000	-0.000000	-0.000008	0.000000	0.000000	0.000000	3.000000	56.000000	0.000000
21419.963277	-0.093847	0.558478	0.036475	68.448936	16.800241	73.767136	0.274348	0.000000	1.832704	0.000000	0.000000	0.000000	-0.000000	-0.000008	0.000000	0.000000	0.000000	3.000000	56.000000	0.000000
21419.966610	-0.093847	0.558478	0.036475	68.454483	16.840208	73.790977	0.307633	0.000000	1.823761	0.000000	0.000000	0.000000	-0.000000	-0.000008	0.000000	0.000000	0.000000	3.000000	56.000000	0.000000
21419.969943	-0.093847	0.558478	0.036475	68.454483	16.840208	73.790977	0.307633	0.000000	1.823761	0.000000	0.000000	0.000000	-0.000000	-0.000008	0.000000	0.000000	0.000000	3.000000	56.000000	0.000000
21419.973277	-0.093547	0.558472	0.036426	68.454483	16.840208	73.790977	0.307633	0.000000	1.823761	0.000000	0.000000	0.000000	0.090186	-0.002022	-0.014685	0.000000	0.000000	3.000000	56.000000	0.000000
21419.976610	-0.093547	0.558472	0.036426	68.457268	16.876528	73.810890	0.307633	0.000000	1.823761	0.000000	0.000000	0.000000	0.090186	-0.002022	-0.014685	0.000000	0.000000	3.000000	56.000000	0.000000
21419.979943	-0.093547	0.558472	0.036426	68.457268	16.876528	73.810890	0.307633	0.000000	1.823761	0.000000	0.000000	0.000000	0.090186	-0.002022	-0.014685	0.000000	0.000000	3.000000	56.000000	0.000000
21419.983277	-0.093547	0.558472	0.036426	68.457268	16.876528	73.810890	0.307633	0.000000	1.823761	0.000000	0.000000	0.000000	0.090186	-0.002022	-0.014685	0.000000	0.000000	3.000000	56.000000	0.000000
21419.986610	-0.092969	0.558458	0.036323	68.462799	16.913786	73.850693	0.322664	0.000000	1.821313	0.000000	0.000000	0.000000	0.173271	-0.004030	-0.030864	0.000000	0.000000	3.000000	56.000000	0.000000
21419.989943	-0.092969	0.558458	0.036323	68.462799	16.913786	73.850693	0.322664	0.000000	1.821313	0.000000	0.000000	0.000000	0.173271	-0.004030	-0.030864	0.000000	0.000000	3.000000	56.000000	0.000000
21419.993277	-0.092969	0.558458	0.036323	68.462799	16.913786	73.850693	0.322664	0.000000	1.821313	0.000000	0.000000	0.000000	0.173271	-0.004030	-0.030864	0.000000	0.000000	3.000000	56.000000	0.000000
21419.996610	-0.092969	0.558458	0.036323	68.471130	16.954725	73.902428	0.351542	0.000000	1.816169	0.000000	0.000000	0.000000	0.173271	-0.004030	-0.030864	0.000000	0.000000	3.000000	56.000000	0.000000
21419.999943	-0.092692	0.558451	0.036269	68.471130	16.954725	73.902428	0.351542	0.000000	1.816169	0.000000	0.000000	0.000000	0.083083	-0.002020	-0.016173	0.000000	0.000000	3.000000	56.000000	0.000000
21420.003277	-0.092692	0.558451	0.036269	68.471130	16.954725	73.902428	0.351542	0.000000	1.816169	0.000000	0.000000	0.000000	0.083083	-0.002020	-0.016173	0.000000	0.000000	3.000000	56.000000	0.000000
21420.006610	-0.092692	0.558451	0.036269	68.479446	16.992964	73.970139	0.365389	0.000000	1.813474	0.000000	0.000000	0.000000	0.083083	-0.002020	-0.016173	0.000000	0.000000	3.000000	56.000000	0.000000
21420.009943	-0.092692	0.558451	0.036269	68.479446	16.992964	73.970139	0.365389	0.000000	1.813474	0.000000	0.000000	0.000000	0.083083	-0.002020	-0.016173	0.000000	0.000000	3.000000	56.000000	0.000000
21420.013277	-0.092436	0.558427	0.036194	68.479446	16.992964	73.970139	0.365389	0.000000	1.813474	0.000000	0.000000	0.000000	0.076999	-0.007361	-0.022703	0.000000	0.000000	3.000000	56.000000	0.000000
21420.016610	-0.092436	0.558427	0.036194	68.490547	17.034876	74.097649	0.365389	0.000000	1.813474	0.000000	0.000000	0.000000	0.076999	-0.007361	-0.022703	0.000000	0.000000	3.000000	56.000000	0.000000
21420.019943	-0.092436	0.558427	0.036194	68.490547	17.034876	74.097649	0.365389	0.000000	1.813474	0.000000	0.000000	0.000000	0.076999	-0.007361	-0.022703	0.000000	0.000000	3.000000	56.000000	0.000000
21420.023277	-0.092436	0.558427	0.036194	68.490547	17.034876	74.097649	0.365389	0.000000	1.813474	0.000000	0.000000	0.000000	0.076999	-0.007361	-0.022703	0.000000	0.000000	3.000000	56.000000	0.000000
21420.026610	-0.091959	0.558352	0.035976	68.498878	17.067686	74.324921	0.378223	0.000000	1.809690	0.000000	0.000000	0.000000	0.143067	-0.022516	-0.065293	0.000000	0.000000	3.000000	56.000000	0.000000
21420.029943	-0.091959	0.558352	0.035976	68.498878	17.067686	74.324921	0.378223	0.000000	1.809690	0.000000	0.000000	0.000000	0.143067	-0.022516	-0.065293	0.000000	0.000000	3.000000	56.000000	0.000000
21420.033277	-0.091959	0.558352	0.035976	68.498878	17.067686	74.324921	0.378223	0.000000	1.809690	0.000000	0.000000	0.000000	0.143067	-0.022516	-0.065293	0.000000	0.000000	3.000000	56.000000	0.000000
21420.036610	-0.091959	0.558352	0.035976	68.507187	17.097780	74.592110	0.402067	0.000000	1.798808	0.000000	0.000000	0.000000	0.143067	-0.022516	-0.065293	0.000000	0.000000	3.000000	56.000000	0.000000
21420.039943	-0.091772	0.558327	0.035887	68.507187	17.097780	74.592110	0.402067	0.000000	1.798808	0.000000	0.000000	0.000000	0.055847	-0.007382	-0.026750	0.000000	0.000000	3.000000	56.000000	0.000000
21420.043277	-0.091772	0.558327	0.035887	68.507187	17.097780	74.592110	0.402067	0.000000	1.798808	0.000000	0.000000	0.000000	0.055847	-0.007382	-0.026750	0.000000	0.000000	3.000000	56.000000	0.000000
21420.046610	-0.091772	0.558327	0.035887	68.515503	17.127899	74.827385	0.411375	0.000000	1.794349	0.000000	0.000000	0.000000	0.055847	-0.007382	-0.026750	0.000000	0.000000	3.000000	56.000000	0.000000
21420.049943	-0.091614	0.558293	0.035816	68.515503	17.127899	74.827385	0.411375	0.000000	1.794349	0.000000	0.000000	0.000000	0.047543	-0.010233	-0.021278	0.000000	0.000000	3.000000	56.000000	0.000000
21420.053277	-0.091614	0.558293	0.035816	68.515503	17.127899	74.827385	0.411375	0.000000	1.794349	0.000000	0.000000	0.000000	0.047543	-0.010233	-0.021278	0.000000	0.000000	3.000000	56.000000	0.000000
21420.056610	-0.091614	0.558293	0.035816	68.526588	17.153540	74.938988	0.419299	0.000000	1.790803	0.000000	0.000000	0.000000	0.047543	-0.010233	-0.021278	0.000000	0.000000	3.000000	56.000000	0.000000
21420.059943	-0.091614	0.558293	0.035816	68.526588	17.153540	74.938988	0.419299	0.000000	1.790803	0.000000	0.000000	0.000000	0.047543	-0.010233	-0.021278	0.000000	0.000000	3.000000	56.000000	0.000000
21420.063277	-0.091483	0.558249	0.035763	68.526588	17.153540	74.938988	0.419299	0.000000	1.790803	0.000000	0.000000	0.000000	0.039249	-0.013133	-0.015798	0.000000	0.000000	3.000000	56.000000	0.000000
21420.066610	-0.091483	0.558249	0.035763	68.534897	17.172791	74.958878	0.419299	0.000000	1.790803	0.000000	0.000000	0.000000	0.039249	-0.013133	-0.015798	0.000000	0.000000	3.000000	56.000000	0.000000
21420.069943	-0.091483	0.558249	0.035763	68.534897	17.172791	74.958878	0.419299	0.000000	1.790803	0.000000	0.000000	0.000000	0.039249	-0.013133	-0.015798	0.000000	0.000000	3.000000	56.000000	0.000000
21420.073277	-0.091483	0.558249	0.035763	68.534897	17.172791	74.958878	0.419299	0.000000	1.790803	0.000000	0.000000	0.000000	0.039249	-0.013133	-0.015798	0.000000	0.000000	3.000000	56.000000	0.000000
21420.076610	-0.091356	0.558126	0.035597	68.545998	17.193035	74.974792	0.425840	0.000000	1.788170	0.000000	0.000000	0.000000	0.038275	-0.036922	-0.049787	0.000000	0.000000	3.000000	56.000000	0.000000
21420.079943	-0.091356	0.558126	0.035597	68.545998	17.193035	74.974792	0.425840	0.000000	1.788170	0.000000	0.000000	0.000000	0.038275	-0.036922	-0.049787	0.000000	0.000000	3.000000	56.000000	0.000000
21420.083277	-0.091356	0.558126	0.035597	68.545998	17.193035	74.974792	0.425840	0.000000	1.788170	0.000000	0.000000	0.000000	0.038275	-0.036922	-0.049787	0.000000	0.000000	3.000000	56.000000	0.000000
21420.086610	-0.091356	0.558126	0.035597	68.557098	17.207853	74.990707	0.432220	0.000000	1.779872	0.000000	0.000000	0.000000	0.038275	-0.036922	-0.049787	0.000000	0.000000	3.000000	56.000000	0.000000
21420.089943	-0.091338	0.558092	0.035500	68.557098	17.207853	74.990707	0.432220	0.000000	1.779872	0.000000	0.000000	0.000000	0.005400	-0.010233	-0.029130	0.000000	0.000000	3.000000	56.000000	0.000000
21420.093277	-0.091338	0.558092	0.035500	68.557098	17.207853	74.990707	0.432220	0.000000	1.779872	0.000000	0.000000	0.000000	0.005400	-0.010233	-0.029130	0.000000	0.000000	3.000000	56.000000	0.000000
21420.096610	-0.091338	0.558092	0.035500	68.568176	17.225409	75.006645	0.433120	0.000000	1.775017	0.000000	0.000000	0.000000	0.005400	-0.010233	-0.029130	0.000000	0.000000	3.000000	56.000000	0.000000
21420.099943	-0.091338	0.558092	0.035500	68.568176	17.225409	75.006645	0.433120	0.000000	1.775017	0.000000	0.000000	0.000000	0.005400	-0.010233	-0.029130	0.000000	0.000000	3.000000	56.000000	0.000000
21420.103277	-0.091293	0.558040	0.035390	68.568176	17.225409	75.006645	0.433120	0.000000	1.775017	0.000000	0.000000	0.000000	0.013375	-0.015587	-0.033010	0.000000	0.000000	3.000000	56.000000	0.000000
21420.106610	-0.091293	0.558040	0.035390	68.579247	17.242968	75.022591	0.433120	0.000000	1.775017	0.000000	0.000000	0.000000	0.013375	-0.015587	-0.033010	0.000000	0.000000	3.000000	56.000000	0.000000
21420.109943	-0.091293	0.558040	0.035390	68.579247	17.242968	75.022591	0.433120	0.000000	1.775017	0.000000	0.000000	0.000000	0.013375	-0.015587	-0.033010	0.000000	0.000000	3.000000	56.000000	0.000000
21420.113277	-0.091293	0.558040	0.035390	68.579247	17.242968	75.022591	0.433120	0.000000	1.775017	0.000000	0.000000	0.000000	0.013375	-0.015587	-0.033010	0.000000	0.000000	3.000000	56.000000	0.000000
21420.116610	-0.091224	0.557919	0.035149	68.593109	17.261545	75.042549	0.435349	0.000000	1.769516	0.000000	0.000000	0.000000	0.020691	-0.036451	-0.072517	0.000000	0.000000	3.000000	56.000000	0.000000
21420.119943	-0.091224	0.557919	0.035149	68.593109	17.261545	75.042549	0.435349	0.000000	1.769516	0.000000	0.000000	0.000000	-0.000000	-0.000008	-0.000000	0.000000	0.000000	3.000000	56.000000	0.000000
21420.123277	-0.091224	0.557919	0.035149	68.593109	17.261545	75.042549	0.435349	0.000000	1.769516	0.000000	0.000000	0.000000	-0.000000	-0.000008	-0.000000	0.000000	0.000000	3.000000	56.000000	0.000000
21420.126610	-0.091224	0.557919	0.035149	68.604172	17.276426	75.058517	0.438797	0.000000	1.757430	0.000000	0.000000	0.000000	-0.000000	-0.000008	-0.000000	0.000000	0.000000	3.000000	56.000000	0.000000
21420.129943	-0.091224	0.557919	0.035149	68.604172	17.276426	75.058517	0.438797	0.000000	1.757430	0.000000	0.000000	0.000000	-0.000000	-0.000008	-0.000000	0.000000	0.000000	3.000000	56.000000	0.000000
21420.133277	-0.091207	0.557857	0.035057	68.604172	17.276426	75.058517	0.438797	0.000000	1.757430	0.000000	0.000000	0.000000	0.005102	-0.018447	-0.027526	0.000000	0.000000	3.000000	56.000000	0.000000
21420.136610	-0.091207	0.557857	0.035057	68.618027	17.292339	75.078545	0.438797	0.000000	1.757430	0.000000	0.000000	0.000000	0.005102	-0.018447	-0.027526	0.000000	0.000000	3.000000	56.000000	0.000000
21420.139943	-0.091207	0.557857	0.035057	68.618027	17.292339	75.078545	0.438797	0.000000	1.757430	0.000000	0.000000	0.000000	0.005102	-0.018447	-0.027526	0.000000	0.000000	3.000000	56.000000	0.000000
21420.143277	-0.091207	0.557857	0.035057	68.618027	17.292339	75.078545	0.438797	0.000000	1.757430	0.000000	0.000000	0.000000	0.005102	-0.018447	-0.027526	0.000000	0.000000	3.000000	56.000000	0.000000
21420.146610	-0.091238	0.557671	0.034831	68.631859	17.308262	75.098557	0.439647	0.000000	1.752842	0.000000	0.000000	0.000000	-0.009198	-0.055694	-0.067707	0.000000	0.000000	3.000000	56.000000	0.000000
21420.149943	-0.091238	0.557671	0.034831	68.631859	17.308262	75.098557	0.439647	0.000000	1.752842	0.000000	0.000000	0.000000	-0.009198	-0.055694	-0.067707	0.000000	0.000000	3.000000	56.000000	0.000000
21420.153277	-0.091238	0.557671	0.034831	68.631859	17.308262	75.098557	0.439647	0.000000	1.752842	0.000000	0.000000	0.000000	-0.009198	-0.055694	-0.067707	0.000000	0.000000	3.000000	56.000000	0.000000
21420.156610	-0.091238	0.557671	0.034831	68.648491	17.325247	75.122635	0.438115	0.000000	1.741558	0.000000	0.000000	0.000000	-0.009198	-0.055694	-0.067707	0.000000	0.000000	3.000000	56.000000	0.000000
21420.159943	-0.091245	0.557583	0.034740	68.648491	17.325247	75.122635	0.438115	0.000000	1.741558	0.000000	0.000000	0.000000	-0.002200	-0.026617	-0.027222	0.000000	0.000000	3.000000	56.000000	0.000000
21420.163277	-0.091245	0.557583	0.034740	68.648491	17.325247	75.122635	0.438115	0.000000	1.741558	0.000000	0.000000	0.000000	-0.002200	-0.026617	-0.027222	0.000000	0.000000	3.000000	56.000000	0.000000
21420.166610	-0.091245	0.557583	0.034740	68.665092	17.342245	75.146736	0.437748	0.000000	1.737020	0.000000	0.000000	0.000000	-0.002200	-0.026617	-0.027222	0.000000	0.000000	3.000000	56.000000	0.000000
21420.169943	-0.091245	0.557583	0.034740	68.665092	17.342245	75.146736	0.437748	0.000000	1.737020	0.000000	0.000000	0.000000	-0.002200	-0.026617	-0.027222	0.000000	0.000000	3.000000	56.000000	0.000000
21420.173277	-0.091269	0.557459	0.034611	68.665092	17.342245	75.146736	0.437748	0.000000	1.737020	0.000000	0.000000	0.000000	-0.007274	-0.037254	-0.038903	0.000000	0.000000	3.000000	56.000000	0.000000
21420.176610	-0.091269	0.557459	0.034611	68.687233	17.366800	75.178925	0.437748	0.000000	1.737020	0.000000	0.000000	0.000000	-0.007274	-0.037254	-0.038903	0.000000	0.000000	3.000000	56.000000	0.000000
21420.179943	-0.091269	0.557459	0.034611	68.687233	17.366800	75.178925	0.437748	0.000000	1.737020	0.000000	0.000000	0.000000	-0.007274	-0.037254	-0.038903	0.000000	0.000000	3.000000	56.000000	0.000000
21420.183277	-0.091269	0.557459	0.034611	68.687233	17.366800	75.178925	0.437748	0.000000	1.737020	0.000000	0.000000	0.000000	-0.007274	-0.037254	-0.038903	0.000000	0.000000	3.000000	56.000000	0.000000
21420.186610	-0.091292	0.557165	0.034344	68.709351	17.394136	75.211189	0.436536	0.000000	1.730537	0.000000	0.000000	0.000000	-0.006854	-0.087989	-0.080128	0.000000	0.000000	3.000000	56.000000	0.000000
21420.189943	-0.091292	0.557165	0.034344	68.709351	17.394136	75.211189	0.436536	0.000000	1.730537	0.000000	0.000000	0.000000	-0.000000	0.000005	0.000001	0.000000	0.000000	3.000000	56.000000	0.000000
21420.193277	-0.091292	0.557165	0.034344	68.709351	17.394136	75.211189	0.436536	0.000000	1.730537	0.000000	0.000000	0.000000	-0.000000	0.000005	0.000001	0.000000	0.000000	3.000000	56.000000	0.000000
21420.196610	-0.091292	0.557165	0.034344	68.737007	17.429060	75.251579	0.435394	0.000000	1.717182	0.000000	0.000000	0.000000	-0.000000	0.000005	0.000001	0.000000	0.000000	3.000000	56.000000	0.000000
21420.199943	-0.091292	0.557165	0.034344	68.737007	17.429060	75.251579	0.435394	0.000000	1.717182	0.000000	0.000000	0.000000	-0.000000	0.000005	0.000001	0.000000	0.000000	3.000000	56.000000	0.000000
21420.203277	-0.091283	0.556988	0.034166	68.737007	17.429060	75.251579	0.435394	0.000000	1.717182	0.000000	0.000000	0.000000	0.002645	-0.053132	-0.053230	0.000000	0.000000	3.000000	56.000000	0.000000
21420.206610	-0.091283	0.556988	0.034166	68.763031	17.459549	75.287865	0.435394	0.000000	1.717182	0.000000	0.000000	0.000000	0.002645	-0.053132	-0.053230	0.000000	0.000000	3.000000	56.000000	0.000000
21420.209943	-0.091283	0.556988	0.034166	68.763031	17.459549	75.287865	0.435394	0.000000	1.717182	0.000000	0.000000	0.000000	0.002645	-0.053132	-0.053230	0.000000	0.000000	3.000000	56.000000	0.000000
21420.213277	-0.091283	0.556988	0.034166	68.763031	17.459549	75.287865	0.435394	0.000000	1.717182	0.000000	0.000000	0.000000	0.002645	-0.053132	-0.053230	0.000000	0.000000	3.000000	56.000000	0.000000
21420.216610	-0.091245	0.556652	0.033833	68.790657	17.497393	75.328453	0.435835	0.000000	1.708310	0.000000	0.000000	0.000000	0.011352	-0.100916	-0.100046	0.000000	0.000000	3.000000	56.000000	0.000000
21420.219943	-0.091245	0.556652	0.033833	68.790657	17.497393	75.328453	0.435835	0.000000	1.708310	0.000000	0.000000	0.000000	0.011352	-0.100916	-0.100046	0.000000	0.000000	3.000000	56.000000	0.000000
21420.223277	-0.091245	0.556652	0.033833	68.790657	17.497393	75.328453	0.435835	0.000000	1.708310	0.000000	0.000000	0.000000	0.011352	-0.100916	-0.100046	0.000000	0.000000	3.000000	56.000000	0.000000
21420.226610	-0.091245	0.556652	0.033833	68.813919	17.529697	75.360825	0.437727	0.000000	1.691636	0.000000	0.000000	0.000000	0.011352	-0.100916	-0.100046	0.000000	0.000000	3.000000	56.000000	0.000000
21420.229943	-0.091193	0.556493	0.033681	68.813919	17.529697	75.360825	0.437727	0.000000	1.691636	0.000000	0.000000	0.000000	0.015689	-0.047765	-0.045511	0.000000	0.000000	3.000000	56.000000	0.000000
21420.233277	-0.091193	0.556493	0.033681	68.813919	17.529697	75.360825	0.437727	0.000000	1.691636	0.000000	0.000000	0.000000	0.015689	-0.047765	-0.045511	0.000000	0.000000	3.000000	56.000000	0.000000
21420.236610	-0.091193	0.556493	0.033681	68.831131	17.549109	75.380646	0.440342	0.000000	1.684051	0.000000	0.000000	0.000000	0.015689	-0.047765	-0.045511	0.000000	0.000000	3.000000	56.000000	0.000000
21420.239943	-0.091122	0.556324	0.033556	68.831131	17.549109	75.380646	0.440342	0.000000	1.684051	0.000000	0.000000	0.000000	0.021414	-0.050614	-0.037435	0.000000	0.000000	3.000000	56.000000	0.000000
21420.243277	-0.091122	0.556324	0.033556	68.831131	17.549109	75.380646	0.440342	0.000000	1.684051	0.000000	0.000000	0.000000	0.021414	-0.050614	-0.037435	0.000000	0.000000	3.000000	56.000000	0.000000
21420.246610	-0.091122	0.556324	0.033556	68.840729	17.553720	75.383598	0.443911	0.000000	1.677812	0.000000	0.000000	0.000000	0.021414	-0.050614	-0.037435	0.000000	0.000000	3.000000	56.000000	0.000000
21420.249943	-0.091122	0.556324	0.033556	68.840729	17.553720	75.383598	0.443911	0.000000	1.677812	0.000000	0.000000	0.000000	0.021414	-0.050614	-0.037435	0.000000	0.000000	3.000000	56.000000	0.000000
21420.253277	-0.091080	0.556191	0.033462	68.840729	17.553720	75.383598	0.443911	0.000000	1.677812	0.000000	0.000000	0.000000	0.012489	-0.039982	-0.028344	0.000000	0.000000	3.000000	56.000000	0.000000
21420.256610	-0.091080	0.556191	0.033462	68.847084	17.551899	75.378006	0.443911	0.000000	1.677812	0.000000	0.000000	0.000000	0.012489	-0.039982	-0.028344	0.000000	0.000000	3.000000	56.000000	0.000000
21420.259943	-0.091080	0.556191	0.033462	68.847084	17.551899	75.378006	0.443911	0.000000	1.677812	0.000000	0.000000	0.000000	0.012489	-0.039982	-0.028344	0.000000	0.000000	3.000000	56.000000	0.000000
21420.263277	-0.091080	0.556191	0.033462	68.847084	17.551899	75.378006	0.443911	0.000000	1.677812	0.000000	0.000000	0.000000	0.012489	-0.039982	-0.028344	0.000000	0.000000	3.000000	56.000000	0.000000
21420.266610	-0.090879	0.555979	0.033284	68.854385	17.563494	75.381332	0.445992	0.000000	1.673087	0.000000	0.000000	0.000000	0.060495	-0.063592	-0.053439	0.000000	0.000000	3.000000	56.000000	0.000000
21420.269943	-0.090879	0.555979	0.033284	68.854385	17.563494	75.381332	0.445992	0.000000	1.673087	0.000000	0.000000	0.000000	0.060495	-0.063592	-0.053439	0.000000	0.000000	3.000000	56.000000	0.000000
21420.273277	-0.090879	0.555979	0.033284	68.854385	17.563494	75.381332	0.445992	0.000000	1.673087	0.000000	0.000000	0.000000	0.060495	-0.063592	-0.053439	0.000000	0.000000	3.000000	56.000000	0.000000
21420.276610	-0.090879	0.555979	0.033284	68.863815	17.587730	75.401352	0.456075	0.000000	1.664181	0.000000	0.000000	0.000000	0.060495	-0.063592	-0.053439	0.000000	0.000000	3.000000	56.000000	0.000000
21420.279943	-0.090726	0.555908	0.033240	68.863815	17.587730	75.401352	0.456075	0.000000	1.664181	0.000000	0.000000	0.000000	0.045767	-0.021191	-0.013087	0.000000	0.000000	3.000000	56.000000	0.000000
21420.283277	-0.090726	0.555908	0.033240	68.863815	17.587730	75.401352	0.456075	0.000000	1.664181	0.000000	0.000000	0.000000	0.045767	-0.021191	-0.013087	0.000000	0.000000	3.000000	56.000000	0.000000
21420.286610	-0.090726	0.555908	0.033240	68.874863	17.622013	75.425674	0.463703	0.000000	1.662000	0.000000	0.000000	0.000000	0.045767	-0.021191	-0.013087	0.000000	0.000000	3.000000	56.000000	0.000000
21420.289943	-0.090726	0.555908	0.033240	68.874863	17.622013	75.425674	0.463703	0.000000	1.662000	0.000000	0.000000	0.000000	0.045767	-0.021191	-0.013087	0.000000	0.000000	3.000000	56.000000	0.000000
21420.293277	-0.090549	0.555865	0.033195	68.874863	17.622013	75.425674	0.463703	0.000000	1.662000	0.000000	0.000000	0.000000	0.053036	-0.013021	-0.013407	0.000000	0.000000	3.000000	56.000000	0.000000
21420.296610	-0.090549	0.555865	0.033195	68.885910	17.661766	75.465988	0.463703	0.000000	1.662000	0.000000	0.000000	0.000000	0.053036	-0.013021	-0.013407	0.000000	0.000000	3.000000	56.000000	0.000000
21420.299943	-0.090323	0.555804	0.033142	68.885910	17.661766	75.465988	0.463703	0.000000	1.662000	0.000000	0.000000	0.000000	0.067950	-0.018295	-0.016070	0.000000	0.000000	3.000000	56.000000	0.000000
21420.303277	-0.090323	0.555804	0.033142	68.885910	17.661766	75.465988	0.463703	0.000000	1.662000	0.000000	0.000000	0.000000	0.067950	-0.018295	-0.016070	0.000000	0.000000	3.000000	56.000000	0.000000
21420.306610	-0.090323	0.555804	0.033142	68.896942	17.706955	75.554161	0.483867	0.000000	1.657087	0.000000	0.000000	0.000000	0.067950	-0.018295	-0.016070	0.000000	0.000000	3.000000	56.000000	0.000000
21420.309943	-0.090323	0.555804	0.033142	68.896942	17.706955	75.554161	0.483867	0.000000	1.657087	0.000000	0.000000	0.000000	0.067950	-0.018295	-0.016070	0.000000	0.000000	3.000000	56.000000	0.000000
21420.313277	-0.090046	0.555725	0.033079	68.896942	17.706955	75.554161	0.483867	0.000000	1.657087	0.000000	0.000000	0.000000	0.082856	-0.023605	-0.018758	0.000000	0.000000	3.000000	56.000000	0.000000
21420.316610	-0.090046	0.555725	0.033079	68.909134	17.751400	75.698006	0.483867	0.000000	1.657087	0.000000	0.000000	0.000000	0.082856	-0.023605	-0.018758	0.000000	0.000000	3.000000	56.000000	0.000000
21420.319943	-0.090046	0.555725	0.033079	68.909134	17.751400	75.698006	0.483867	0.000000	1.657087	0.000000	0.000000	0.000000	0.082856	-0.023605	-0.018758	0.000000	0.000000	3.000000	56.000000	0.000000
21420.323277	-0.090046	0.555725	0.033079	68.909134	17.751400	75.698006	0.483867	0.000000	1.657087	0.000000	0.000000	0.000000	0.082856	-0.023605	-0.018758	0.000000	0.000000	3.000000	56.000000	0.000000
21420.326610	-0.089452	0.555558	0.032985	68.924072	17.805134	75.861938	0.497676	0.000000	1.653961	0.000000	0.000000	0.000000	0.178352	-0.050026	-0.028320	0.000000	0.000000	3.000000	56.000000	0.000000
21420.329943	-0.089452	0.555558	0.032985	68.924072	17.805134	75.861938	0.497676	0.000000	1.653961	0.000000	0.000000	0.000000	0.178352	-0.050026	-0.028320	0.000000	0.000000	3.000000	56.000000	0.000000
21420.333277	-0.089452	0.555558	0.032985	68.924072	17.805134	75.861938	0.497676	0.000000	1.653961	0.000000	0.000000	0.000000	0.178352	-0.050026	-0.028320	0.000000	0.000000	3.000000	56.000000	0.000000
21420.336610	-0.089452	0.555558	0.032985	68.933006	17.848566	75.957352	0.527402	0.000000	1.649240	0.000000	0.000000	0.000000	0.178352	-0.050026	-0.028320	0.000000	0.000000	3.000000	56.000000	0.000000
21420.339943	-0.089110	0.555470	0.032957	68.933006	17.848566	75.957352	0.527402	0.000000	1.649240	0.000000	0.000000	0.000000	0.102483	-0.026452	-0.008309	0.000000	0.000000	3.000000	56.000000	0.000000
21420.343277	-0.089110	0.555470	0.032957	68.933006	17.848566	75.957352	0.527402	0.000000	1.649240	0.000000	0.000000	0.000000	0.102483	-0.026452	-0.008309	0.000000	0.000000	3.000000	56.000000	0.000000
21420.346610	-0.089110	0.555470	0.032957	68.935463	17.876308	75.955795	0.544482	0.000000	1.647856	0.000000	0.000000	0.000000	0.102483	-0.026452	-0.008309	0.000000	0.000000	3.000000	56.000000	0.000000
21420.349943	-0.089110	0.555470	0.032957	68.935463	17.876308	75.955795	0.544482	0.000000	1.647856	0.000000	0.000000	0.000000	0.102483	-0.026452	-0.008309	0.000000	0.000000	3.000000	56.000000	0.000000
21420.353277	-0.088722	0.555382	0.032938	68.935463	17.876308	75.955795	0.544482	0.000000	1.647856	0.000000	0.000000	0.000000	0.116421	-0.026446	-0.005859	0.000000	0.000000	3.000000	56.000000	0.000000
21420.356610	-0.088722	0.555382	0.032938	68.927063	17.885357	75.920685	0.544482	0.000000	1.647856	0.000000	0.000000	0.000000	0.116421	-0.026446	-0.005859	0.000000	0.000000	3.000000	56.000000	0.000000
21420.359943	-0.088722	0.555382	0.032938	68.927063	17.885357	75.920685	0.544482	0.000000	1.647856	0.000000	0.000000	0.000000	0.116421	-0.026446	-0.005859	0.000000	0.000000	3.000000	56.000000	0.000000
21420.363277	-0.088722	0.555382	0.032938	68.927063	17.885357	75.920685	0.544482	0.000000	1.647856	0.000000	0.000000	0.000000	0.116421	-0.026446	-0.005859	0.000000	0.000000	3.000000	56.000000	0.000000
21420.366610	-0.087856	0.555223	0.032932	68.906792	17.856913	75.859093	0.563886	0.000000	1.646879	0.000000	0.000000	0.000000	0.259751	-0.047570	-0.001781	0.000000	0.000000	3.000000	56.000000	0.000000
21420.369943	-0.087856	0.555223	0.032932	68.906792	17.856913	75.859093	0.563886	0.000000	1.646879	0.000000	0.000000	0.000000	0.000001	-0.000006	-0.000000	0.000000	0.000000	3.000000	56.000000	0.000000
21420.373277	-0.087856	0.555223	0.032932	68.906792	17.856913	75.859093	0.563886	0.000000	1.646879	0.000000	0.000000	0.000000	0.000001	-0.000006	-0.000000	0.000000	0.000000	3.000000	56.000000	0.000000
21420.376610	-0.087856	0.555223	0.032932	68.867950	17.789835	75.755333	0.607177	0.000000	1.646582	0.000000	0.000000	0.000000	0.000001	-0.000006	-0.000000	0.000000	0.000000	3.000000	56.000000	0.000000
21420.379943	-0.087856	0.555223	0.032932	68.867950	17.789835	75.755333	0.607177	0.000000	1.646582	0.000000	0.000000	0.000000	0.000001	-0.000006	-0.000000	0.000000	0.000000	3.000000	56.000000	0.000000
21420.383277	-0.087383	0.555143	0.032968	68.867950	17.789835	75.755333	0.607177	0.000000	1.646582	0.000000	0.000000	0.000000	0.142125	-0.024011	0.010846	0.000000	0.000000	3.000000	56.000000	0.000000
21420.386610	-0.087383	0.555143	0.032968	68.820396	17.697805	75.634315	0.607177	0.000000	1.646582	0.000000	0.000000	0.000000	0.142125	-0.024011	0.010846	0.000000	0.000000	3.000000	56.000000	0.000000
21420.389943	-0.087383	0.555143	0.032968	68.820396	17.697805	75.634315	0.607177	0.000000	1.646582	0.000000	0.000000	0.000000	0.142125	-0.024011	0.010846	0.000000	0.000000	3.000000	56.000000	0.000000
21420.393277	-0.087383	0.555143	0.032968	68.820396	17.697805	75.634315	0.607177	0.000000	1.646582	0.000000	0.000000	0.000000	0.142125	-0.024011	0.010846	0.000000	0.000000	3.000000	56.000000	0.000000
21420.396610	-0.086353	0.554982	0.033118	68.775970	17.620880	75.514343	0.630865	0.000000	1.648390	0.000000	0.000000	0.000000	0.308848	-0.048483	0.045049	0.000000	0.000000	3.000000	56.000000	0.000000
21420.399943	-0.086353	0.554982	0.033118	68.775970	17.620880	75.514343	0.630865	0.000000	1.648390	0.000000	0.000000	0.000000	0.000001	-0.000006	0.000000	0.000000	0.000000	3.000000	56.000000	0.000000
21420.403277	-0.086353	0.554982	0.033118	68.775970	17.620880	75.514343	0.630865	0.000000	1.648390	0.000000	0.000000	0.000000	0.000001	-0.000006	0.000000	0.000000	0.000000	3.000000	56.000000	0.000000
21420.406610	-0.086353	0.554982	0.033118	68.739616	17.572529	75.423958	0.682339	0.000000	1.655898	0.000000	0.000000	0.000000	0.000001	-0.000006	0.000000	0.000000	0.000000	3.000000	56.000000	0.000000
21420.409943	-0.086353	0.554982	0.033118	68.739616	17.572529	75.423958	0.682339	0.000000	1.655898	0.000000	0.000000	0.000000	0.000001	-0.000006	0.000000	0.000000	0.000000	3.000000	56.000000	0.000000
21420.413277	-0.085767	0.554892	0.033196	68.739616	17.572529	75.423958	0.682339	0.000000	1.655898	0.000000	0.000000	0.000000	0.175862	-0.026886	0.023323	0.000000	0.000000	3.000000	56.000000	0.000000
21420.416610	-0.085767	0.554892	0.033196	68.709267	17.542681	75.338310	0.682339	0.000000	1.655898	0.000000	0.000000	0.000000	0.175862	-0.026886	0.023323	0.000000	0.000000	3.000000	56.000000	0.000000
21420.419943	-0.085109	0.554758	0.033273	68.709267	17.542681	75.338310	0.682339	0.000000	1.655898	0.000000	0.000000	0.000000	0.197473	-0.040312	0.023080	0.000000	0.000000	3.000000	56.000000	0.000000
21420.423277	-0.085109	0.554758	0.033273	68.709267	17.542681	75.338310	0.682339	0.000000	1.655898	0.000000	0.000000	0.000000	0.197473	-0.040312	0.023080	0.000000	0.000000	3.000000	56.000000	0.000000
21420.426610	-0.085109	0.554758	0.033273	68.676697	17.506033	75.260284	0.744562	0.000000	1.663631	0.000000	0.000000	0.000000	0.197473	-0.040312	0.023080	0.000000	0.000000	3.000000	56.000000	0.000000
21420.429943	-0.085109	0.554758	0.033273	68.676697	17.506033	75.260284	0.744562	0.000000	1.663631	0.000000	0.000000	0.000000	0.197473	-0.040312	0.023080	0.000000	0.000000	3.000000	56.000000	0.000000
21420.433277	-0.084447	0.554633	0.033326	68.676697	17.506033	75.260284	0.744562	0.000000	1.663631	0.000000	0.000000	0.000000	0.198663	-0.037434	0.015987	0.000000	0.000000	3.000000	56.000000	0.000000
21420.436610	-0.084447	0.554633	0.033326	68.643562	17.467146	75.178177	0.744562	0.000000	1.663631	0.000000	0.000000	0.000000	0.198663	-0.037434	0.015987	0.000000	0.000000	3.000000	56.000000	0.000000
21420.439943	-0.083761	0.554508	0.033382	68.643562	17.467146	75.178177	0.744562	0.000000	1.663631	0.000000	0.000000	0.000000	0.205648	-0.037417	0.016900	0.000000	0.000000	3.000000	56.000000	0.000000
21420.443277	-0.083761	0.554508	0.033382	68.643562	17.467146	75.178177	0.744562	0.000000	1.663631	0.000000	0.000000	0.000000	0.205648	-0.037417	0.016900	0.000000	0.000000	3.000000	56.000000	0.000000
21420.446610	-0.083761	0.554508	0.033382	68.605400	17.412479	75.099884	0.811947	0.000000	1.669113	0.000000	0.000000	0.000000	0.205648	-0.037417	0.016900	0.000000	0.000000	3.000000	56.000000	0.000000
21420.449943	-0.083761	0.554508	0.033382	68.605400	17.412479	75.099884	0.811947	0.000000	1.669113	0.000000	0.000000	0.000000	0.205648	-0.037417	0.016900	0.000000	0.000000	3.000000	56.000000	0.000000
21420.453277	-0.083093	0.554348	0.033399	68.605400	17.412479	75.099884	0.811947	0.000000	1.669113	0.000000	0.000000	0.000000	0.200442	-0.047947	0.004921	0.000000	0.000000	3.000000	56.000000	0.000000
21420.456610	-0.083093	0.554348	0.033399	68.562912	17.345579	75.005638	0.811947	0.000000	1.669113	0.000000	0.000000	0.000000	0.200442	-0.047947	0.004921	0.000000	0.000000	3.000000	56.000000	0.000000
21420.459943	-0.082428	0.554206	0.033432	68.562912	17.345579	75.005638	0.811947	0.000000	1.669113	0.000000	0.000000	0.000000	0.199528	-0.042670	0.009882	0.000000	0.000000	3.000000	56.000000	0.000000
21420.463277	-0.082428	0.554206	0.033432	68.562912	17.345579	75.005638	0.811947	0.000000	1.669113	0.000000	0.000000	0.000000	0.199528	-0.042670	0.009882	0.000000	0.000000	3.000000	56.000000	0.000000
21420.466610	-0.082428	0.554206	0.033432	68.529510	17.305101	74.932610	0.878608	0.000000	1.671580	0.000000	0.000000	0.000000	0.199528	-0.042670	0.009882	0.000000	0.000000	3.000000	56.000000	0.000000
21420.469943	-0.082428	0.554206	0.033432	68.529510	17.305101	74.932610	0.878608	0.000000	1.671580	0.000000	0.000000	0.000000	0.199528	-0.042670	0.009882	0.000000	0.000000	3.000000	56.000000	0.000000
21420.473277	-0.081739	0.554064	0.033467	68.529510	17.305101	74.932610	0.878608	0.000000	1.671580	0.000000	0.000000	0.000000	0.206503	-0.042669	0.010761	0.000000	0.000000	3.000000	56.000000	0.000000
21420.476610	-0.081739	0.554064	0.033467	68.502670	17.288025	74.860359	0.878608	0.000000	1.671580	0.000000	0.000000	0.000000	0.206503	-0.042669	0.010761	0.000000	0.000000	3.000000	56.000000	0.000000
21420.479943	-0.081031	0.553939	0.033524	68.502670	17.288025	74.860359	0.878608	0.000000	1.671580	0.000000	0.000000	0.000000	0.212606	-0.037376	0.016870	0.000000	0.000000	3.000000	56.000000	0.000000
21420.483277	-0.081031	0.553939	0.033524	68.502670	17.288025	74.860359	0.878608	0.000000	1.671580	0.000000	0.000000	0.000000	0.212606	-0.037376	0.016870	0.000000	0.000000	3.000000	56.000000	0.000000
21420.486610	-0.081031	0.553939	0.033524	68.474648	17.272028	74.780624	0.948460	0.000000	1.676185	0.000000	0.000000	0.000000	0.212606	-0.037376	0.016870	0.000000	0.000000	3.000000	56.000000	0.000000
21420.489943	-0.081031	0.553939	0.033524	68.474648	17.272028	74.780624	0.948460	0.000000	1.676185	0.000000	0.000000	0.000000	0.212606	-0.037376	0.016870	0.000000	0.000000	3.000000	56.000000	0.000000
21420.493277	-0.080303	0.553805	0.033605	68.474648	17.272028	74.780624	0.948460	0.000000	1.676185	0.000000	0.000000	0.000000	0.218479	-0.040250	0.024521	0.000000	0.000000	3.000000	56.000000	0.000000
21420.496610	-0.080303	0.553805	0.033605	68.440422	17.249392	74.689156	0.948460	0.000000	1.676185	0.000000	0.000000	0.000000	0.218479	-0.040250	0.024521	0.000000	0.000000	3.000000	56.000000	0.000000
21420.499943	-0.079574	0.553671	0.033686	68.440422	17.249392	74.689156	0.948460	0.000000	1.676185	0.000000	0.000000	0.000000	0.218502	-0.040246	0.024184	0.000000	0.000000	3.000000	56.000000	0.000000
21420.503277	-0.079574	0.553671	0.033686	68.440422	17.249392	74.689156	0.948460	0.000000	1.676185	0.000000	0.000000	0.000000	0.218502	-0.040246	0.024184	0.000000	0.000000	3.000000	56.000000	0.000000
21420.506610	-0.079574	0.553671	0.033686	68.396141	17.200872	74.565666	1.021290	0.000000	1.684302	0.000000	0.000000	0.000000	0.218502	-0.040246	0.024184	0.000000	0.000000	3.000000	56.000000	0.000000
21420.509943	-0.079574	0.553671	0.033686	68.396141	17.200872	74.565666	1.021290	0.000000	1.684302	0.000000	0.000000	0.000000	0.218502	-0.040246	0.024184	0.000000	0.000000	3.000000	56.000000	0.000000
21420.513277	-0.078832	0.553562	0.033827	68.396141	17.200872	74.565666	1.021290	0.000000	1.684302	0.000000	0.000000	0.000000	0.222725	-0.032606	0.042334	0.000000	0.000000	3.000000	56.000000	0.000000
21420.516610	-0.078832	0.553562	0.033827	68.338936	17.126040	74.422707	1.021290	0.000000	1.684302	0.000000	0.000000	0.000000	0.222725	-0.032606	0.042334	0.000000	0.000000	3.000000	56.000000	0.000000
21420.519943	-0.078069	0.553444	0.033994	68.338936	17.126040	74.422707	1.021290	0.000000	1.684302	0.000000	0.000000	0.000000	0.228709	-0.035494	0.049930	0.000000	0.000000	3.000000	56.000000	0.000000
21420.523277	-0.078069	0.553444	0.033994	68.338936	17.126040	74.422707	1.021290	0.000000	1.684302	0.000000	0.000000	0.000000	0.228709	-0.035494	0.049930	0.000000	0.000000	3.000000	56.000000	0.000000
21420.526610	-0.078069	0.553444	0.033994	68.281540	17.051987	74.304436	1.096529	0.000000	1.699679	0.000000	0.000000	0.000000	0.228709	-0.035494	0.049930	0.000000	0.000000	3.000000	56.000000	0.000000
21420.529943	-0.078069	0.553444	0.033994	68.281540	17.051987	74.304436	1.096529	0.000000	1.699679	0.000000	0.000000	0.000000	0.228709	-0.035494	0.049930	0.000000	0.000000	3.000000	56.000000	0.000000
21420.533277	-0.077307	0.553326	0.034159	68.281540	17.051987	74.304436	1.096529	0.000000	1.699679	0.000000	0.000000	0.000000	0.228808	-0.035503	0.049566	0.000000	0.000000	3.000000	56.000000	0.000000
21420.536610	-0.077307	0.553326	0.034159	68.237183	17.004854	74.302811	1.096529	0.000000	1.699679	0.000000	0.000000	0.000000	0.228808	-0.035503	0.049566	0.000000	0.000000	3.000000	56.000000	0.000000
21420.539943	-0.076541	0.553190	0.034305	68.237183	17.004854	74.302811	1.096529	0.000000	1.699679	0.000000	0.000000	0.000000	0.229731	-0.040768	0.043927	0.000000	0.000000	3.000000	56.000000	0.000000
21420.543277	-0.076541	0.553190	0.034305	68.237183	17.004854	74.302811	1.096529	0.000000	1.699679	0.000000	0.000000	0.000000	0.229731	-0.040768	0.043927	0.000000	0.000000	3.000000	56.000000	0.000000
21420.546610	-0.076541	0.553190	0.034305	68.202003	16.967783	74.556747	1.172952	0.000000	1.715262	0.000000	0.000000	0.000000	0.229731	-0.040768	0.043927	0.000000	0.000000	3.000000	56.000000	0.000000
21420.549943	-0.076541	0.553190	0.034305	68.202003	16.967783	74.556747	1.172952	0.000000	1.715262	0.000000	0.000000	0.000000	0.229731	-0.040768	0.043927	0.000000	0.000000	3.000000	56.000000	0.000000
21420.553277	-0.075802	0.553044	0.034470	68.202003	16.967783	74.556747	1.172952	0.000000	1.715262	0.000000	0.000000	0.000000	0.221757	-0.043651	0.049309	0.000000	0.000000	3.000000	56.000000	0.000000
21420.556610	-0.075802	0.553044	0.034470	68.172607	16.920612	74.919044	1.172952	0.000000	1.715262	0.000000	0.000000	0.000000	0.221757	-0.043651	0.049309	0.000000	0.000000	3.000000	56.000000	0.000000
21420.559943	-0.075088	0.552916	0.034647	68.172607	16.920612	74.919044	1.172952	0.000000	1.715262	0.000000	0.000000	0.000000	0.214049	-0.038418	0.053174	0.000000	0.000000	3.000000	56.000000	0.000000
21420.563277	-0.075088	0.552916	0.034647	68.172607	16.920612	74.919044	1.172952	0.000000	1.715262	0.000000	0.000000	0.000000	0.214049	-0.038418	0.053174	0.000000	0.000000	3.000000	56.000000	0.000000
21420.566610	-0.075088	0.552916	0.034647	68.152695	16.852966	75.051315	1.245587	0.000000	1.732342	0.000000	0.000000	0.000000	0.214049	-0.038418	0.053174	0.000000	0.000000	3.000000	56.000000	0.000000
21420.569943	-0.075088	0.552916	0.034647	68.152695	16.852966	75.051315	1.245587	0.000000	1.732342	0.000000	0.000000	0.000000	0.214049	-0.038418	0.053174	0.000000	0.000000	3.000000	56.000000	0.000000
21420.573277	-0.074378	0.552778	0.034846	68.152695	16.852966	75.051315	1.245587	0.000000	1.732342	0.000000	0.000000	0.000000	0.213120	-0.041335	0.059684	0.000000	0.000000	3.000000	56.000000	0.000000
21420.576610	-0.074378	0.552778	0.034846	68.153564	16.740843	74.902153	1.245587	0.000000	1.732342	0.000000	0.000000	0.000000	0.213120	-0.041335	0.059684	0.000000	0.000000	3.000000	56.000000	0.000000
21420.579943	-0.073644	0.552641	0.035047	68.153564	16.740843	74.902153	1.245587	0.000000	1.732342	0.000000	0.000000	0.000000	0.220263	-0.041321	0.060413	0.000000	0.000000	3.000000	56.000000	0.000000
21420.583277	-0.073644	0.552641	0.035047	68.153564	16.740843	74.902153	1.245587	0.000000	1.732342	0.000000	0.000000	0.000000	0.220263	-0.041321	0.060413	0.000000	0.000000	3.000000	56.000000	0.000000
21420.586610	-0.073644	0.552641	0.035047	68.173943	16.640068	74.620949	1.317817	0.000000	1.752358	0.000000	0.000000	0.000000	0.220263	-0.041321	0.060413	0.000000	0.000000	3.000000	56.000000	0.000000
21420.589943	-0.073644	0.552641	0.035047	68.173943	16.640068	74.620949	1.317817	0.000000	1.752358	0.000000	0.000000	0.000000	0.220263	-0.041321	0.060413	0.000000	0.000000	3.000000	56.000000	0.000000
21420.593277	-0.072912	0.552520	0.035265	68.173943	16.640068	74.620949	1.317817	0.000000	1.752358	0.000000	0.000000	0.000000	0.219612	-0.036105	0.065358	0.000000	0.000000	3.000000	56.000000	0.000000
21420.596610	-0.072912	0.552520	0.035265	68.214745	16.591679	74.378609	1.317817	0.000000	1.752358	0.000000	0.000000	0.000000	0.219612	-0.036105	0.065358	0.000000	0.000000	3.000000	56.000000	0.000000
21420.599943	-0.072156	0.552373	0.035490	68.214745	16.591679	74.378609	1.317817	0.000000	1.752358	0.000000	0.000000	0.000000	0.226552	-0.044277	0.067594	0.000000	0.000000	3.000000	56.000000	0.000000
21420.603277	-0.072156	0.552373	0.035490	68.214745	16.591679	74.378609	1.317817	0.000000	1.752358	0.000000	0.000000	0.000000	0.226552	-0.044277	0.067594	0.000000	0.000000	3.000000	56.000000	0.000000
21420.606610	-0.072156	0.552373	0.035490	68.266380	16.579903	74.214302	1.392177	0.000000	1.774517	0.000000	0.000000	0.000000	0.226552	-0.044277	0.067594	0.000000	0.000000	3.000000	56.000000	0.000000
21420.609943	-0.072156	0.552373	0.035490	68.266380	16.579903	74.214302	1.392177	0.000000	1.774517	0.000000	0.000000	0.000000	0.226552	-0.044277	0.067594	0.000000	0.000000	3.000000	56.000000	0.000000
21420.613277	-0.071330	0.552252	0.035719	68.266380	16.579903	74.214302	1.392177	0.000000	1.774517	0.000000	0.000000	0.000000	0.247994	-0.036130	0.068739	0.000000	0.000000	3.000000	56.000000	0.000000
21420.616610	-0.071330	0.552252	0.035719	68.326012	16.545477	73.969505	1.392177	0.000000	1.774517	0.000000	0.000000	0.000000	0.247994	-0.036130	0.068739	0.000000	0.000000	3.000000	56.000000	0.000000
21420.619943	-0.070523	0.552114	0.035926	68.326012	16.545477	73.969505	1.392177	0.000000	1.774517	0.000000	0.000000	0.000000	0.241903	-0.041392	0.062016	0.000000	0.000000	3.000000	56.000000	0.000000
21420.623277	-0.070523	0.552114	0.035926	68.326012	16.545477	73.969505	1.392177	0.000000	1.774517	0.000000	0.000000	0.000000	0.241903	-0.041392	0.062016	0.000000	0.000000	3.000000	56.000000	0.000000
21420.626610	-0.070523	0.552114	0.035926	68.393372	16.463743	73.663765	1.473827	0.000000	1.796309	0.000000	0.000000	0.000000	0.241903	-0.041392	0.062016	0.000000	0.000000	3.000000	56.000000	0.000000
21420.629943	-0.070523	0.552114	0.035926	68.393372	16.463743	73.663765	1.473827	0.000000	1.796309	0.000000	0.000000	0.000000	0.241903	-0.041392	0.062016	0.000000	0.000000	3.000000	56.000000	0.000000
21420.633277	-0.069688	0.551969	0.036094	68.393372	16.463743	73.663765	1.473827	0.000000	1.796309	0.000000	0.000000	0.000000	0.250789	-0.043722	0.050470	0.000000	0.000000	3.000000	56.000000	0.000000
21420.636610	-0.069688	0.551969	0.036094	68.461845	16.320768	73.252998	1.473827	0.000000	1.796309	0.000000	0.000000	0.000000	0.250789	-0.043722	0.050470	0.000000	0.000000	3.000000	56.000000	0.000000
21420.639943	-0.068859	0.551848	0.036319	68.461845	16.320768	73.252998	1.473827	0.000000	1.796309	0.000000	0.000000	0.000000	0.248470	-0.036183	0.067465	0.000000	0.000000	3.000000	56.000000	0.000000
21420.643277	-0.068859	0.551848	0.036319	68.461845	16.320768	73.252998	1.473827	0.000000	1.796309	0.000000	0.000000	0.000000	0.248470	-0.036183	0.067465	0.000000	0.000000	3.000000	56.000000	0.000000
21420.646610	-0.068859	0.551848	0.036319	68.510147	16.073997	72.718849	1.557036	0.000000	1.815965	0.000000	0.000000	0.000000	0.248470	-0.036183	0.067465	0.000000	0.000000	3.000000	56.000000	0.000000
21420.649943	-0.068075	0.551710	0.036519	68.510147	16.073997	72.718849	1.557036	0.000000	1.815965	0.000000	0.000000	0.000000	0.235310	-0.041428	0.059797	0.000000	0.000000	3.000000	56.000000	0.000000
21420.653277	-0.068075	0.551710	0.036519	68.510147	16.073997	72.718849	1.557036	0.000000	1.815965	0.000000	0.000000	0.000000	0.235310	-0.041428	0.059797	0.000000	0.000000	3.000000	56.000000	0.000000
21420.656610	-0.068075	0.551710	0.036519	68.535065	15.736994	72.090164	1.596255	0.000000	1.825931	0.000000	0.000000	0.000000	0.235310	-0.041428	0.059797	0.000000	0.000000	3.000000	56.000000	0.000000
21420.659943	-0.067318	0.551607	0.036749	68.535065	15.736994	72.090164	1.596255	0.000000	1.825931	0.000000	0.000000	0.000000	0.226970	-0.030960	0.069059	0.000000	0.000000	3.000000	56.000000	0.000000
21420.663277	-0.067318	0.551607	0.036749	68.535065	15.736994	72.090164	1.596255	0.000000	1.825931	0.000000	0.000000	0.000000	0.226970	-0.030960	0.069059	0.000000	0.000000	3.000000	56.000000	0.000000
21420.666610	-0.067318	0.551607	0.036749	68.540695	15.348914	71.435936	1.634083	0.000000	1.837441	0.000000	0.000000	0.000000	0.226970	-0.030960	0.069059	0.000000	0.000000	3.000000	56.000000	0.000000
21420.669943	-0.067318	0.551607	0.036749	68.540695	15.348914	71.435936	1.634083	0.000000	1.837441	0.000000	0.000000	0.000000	0.226970	-0.030960	0.069059	0.000000	0.000000	3.000000	56.000000	0.000000
21420.673277	-0.066632	0.551503	0.036968	68.540695	15.348914	71.435936	1.634083	0.000000	1.837441	0.000000	0.000000	0.000000	0.206025	-0.030971	0.065856	0.000000	0.000000	3.000000	56.000000	0.000000
21420.676610	-0.066632	0.551503	0.036968	68.529869	14.958210	70.868729	1.634083	0.000000	1.837441	0.000000	0.000000	0.000000	0.206025	-0.030971	0.065856	0.000000	0.000000	3.000000	56.000000	0.000000
21420.679943	-0.065997	0.551408	0.037221	68.529869	14.958210	70.868729	1.634083	0.000000	1.837441	0.000000	0.000000	0.000000	0.190474	-0.028693	0.075824	0.000000	0.000000	3.000000	56.000000	0.000000
21420.683277	-0.065997	0.551408	0.037221	68.529869	14.958210	70.868729	1.634083	0.000000	1.837441	0.000000	0.000000	0.000000	0.190474	-0.028693	0.075824	0.000000	0.000000	3.000000	56.000000	0.000000
21420.686610	-0.065997	0.551408	0.037221	68.517860	14.624379	70.573662	1.700166	0.000000	1.861054	0.000000	0.000000	0.000000	0.190474	-0.028693	0.075824	0.000000	0.000000	3.000000	56.000000	0.000000
21420.689943	-0.065997	0.551408	0.037221	68.517860	14.624379	70.573662	1.700166	0.000000	1.861054	0.000000	0.000000	0.000000	0.190474	-0.028693	0.075824	0.000000	0.000000	3.000000	56.000000	0.000000
21420.693277	-0.065385	0.551312	0.037470	68.517860	14.624379	70.573662	1.700166	0.000000	1.861054	0.000000	0.000000	0.000000	0.183594	-0.028686	0.074637	0.000000	0.000000	3.000000	56.000000	0.000000
21420.696610	-0.065385	0.551312	0.037470	68.518631	14.396335	70.694962	1.700166	0.000000	1.861054	0.000000	0.000000	0.000000	0.183594	-0.028686	0.074637	0.000000	0.000000	3.000000	56.000000	0.000000
21420.699943	-0.064774	0.551234	0.037736	68.518631	14.396335	70.694962	1.700166	0.000000	1.861054	0.000000	0.000000	0.000000	0.183061	-0.023496	0.079707	0.000000	0.000000	3.000000	56.000000	0.000000
21420.703277	-0.064774	0.551234	0.037736	68.518631	14.396335	70.694962	1.700166	0.000000	1.861054	0.000000	0.000000	0.000000	0.183061	-0.023496	0.079707	0.000000	0.000000	3.000000	56.000000	0.000000
21420.706610	-0.064774	0.551234	0.037736	68.544556	14.260439	71.073112	1.761275	0.000000	1.886778	0.000000	0.000000	0.000000	0.183061	-0.023496	0.079707	0.000000	0.000000	3.000000	56.000000	0.000000
21420.709943	-0.064774	0.551234	0.037736	68.544556	14.260439	71.073112	1.761275	0.000000	1.886778	0.000000	0.000000	0.000000	0.183061	-0.023496	0.079707	0.000000	0.000000	3.000000	56.000000	0.000000
21420.713277	-0.064140	0.551156	0.038004	68.544556	14.260439	71.073112	1.761275	0.000000	1.886778	0.000000	0.000000	0.000000	0.190286	-0.023511	0.080385	0.000000	0.000000	3.000000	56.000000	0.000000
21420.716610	-0.064140	0.551156	0.038004	68.588692	14.163692	71.310463	1.761275	0.000000	1.886778	0.000000	0.000000	0.000000	0.190286	-0.023511	0.080385	0.000000	0.000000	3.000000	56.000000	0.000000
21420.719943	-0.063484	0.551095	0.038291	68.588692	14.163692	71.310463	1.761275	0.000000	1.886778	0.000000	0.000000	0.000000	0.196844	-0.018271	0.086345	0.000000	0.000000	3.000000	56.000000	0.000000
21420.723277	-0.063484	0.551095	0.038291	68.588692	14.163692	71.310463	1.761275	0.000000	1.886778	0.000000	0.000000	0.000000	0.196844	-0.018271	0.086345	0.000000	0.000000	3.000000	56.000000	0.000000
21420.726610	-0.063484	0.551095	0.038291	68.633064	14.063693	71.143753	1.825797	0.000000	1.914567	0.000000	0.000000	0.000000	0.196844	-0.018271	0.086345	0.000000	0.000000	3.000000	56.000000	0.000000
21420.729943	-0.063484	0.551095	0.038291	68.633064	14.063693	71.143753	1.825797	0.000000	1.914567	0.000000	0.000000	0.000000	0.196844	-0.018271	0.086345	0.000000	0.000000	3.000000	56.000000	0.000000
21420.733277	-0.062830	0.551024	0.038601	68.633064	14.063693	71.143753	1.825797	0.000000	1.914567	0.000000	0.000000	0.000000	0.196179	-0.021255	0.092909	0.000000	0.000000	3.000000	56.000000	0.000000
21420.736610	-0.062830	0.551024	0.038601	68.670639	13.984299	70.854187	1.825797	0.000000	1.914567	0.000000	0.000000	0.000000	0.196179	-0.021255	0.092909	0.000000	0.000000	3.000000	56.000000	0.000000
21420.739943	-0.062199	0.550953	0.038907	68.670639	13.984299	70.854187	1.825797	0.000000	1.914567	0.000000	0.000000	0.000000	0.189336	-0.021289	0.091750	0.000000	0.000000	3.000000	56.000000	0.000000
21420.743277	-0.062199	0.550953	0.038907	68.670639	13.984299	70.854187	1.825797	0.000000	1.914567	0.000000	0.000000	0.000000	0.189336	-0.021289	0.091750	0.000000	0.000000	3.000000	56.000000	0.000000
21420.746610	-0.062199	0.550953	0.038907	68.695137	13.969843	70.719292	1.890049	0.000000	1.945343	0.000000	0.000000	0.000000	0.189336	-0.021289	0.091750	0.000000	0.000000	3.000000	56.000000	0.000000
21420.749943	-0.062199	0.550953	0.038907	68.695137	13.969843	70.719292	1.890049	0.000000	1.945343	0.000000	0.000000	0.000000	0.189336	-0.021289	0.091750	0.000000	0.000000	3.000000	56.000000	0.000000
21420.753277	-0.061544	0.550854	0.039220	68.695137	13.969843	70.719292	1.890049	0.000000	1.945343	0.000000	0.000000	0.000000	0.196428	-0.029509	0.093897	0.000000	0.000000	3.000000	56.000000	0.000000
21420.756610	-0.061544	0.550854	0.039220	68.705612	14.019928	70.740028	1.890049	0.000000	1.945343	0.000000	0.000000	0.000000	0.196428	-0.029509	0.093897	0.000000	0.000000	3.000000	56.000000	0.000000
21420.759943	-0.060934	0.550738	0.039508	68.705612	14.019928	70.740028	1.890049	0.000000	1.945343	0.000000	0.000000	0.000000	0.183157	-0.034794	0.086576	0.000000	0.000000	3.000000	56.000000	0.000000
21420.763277	-0.060934	0.550738	0.039508	68.705612	14.019928	70.740028	1.890049	0.000000	1.945343	0.000000	0.000000	0.000000	0.183157	-0.034794	0.086576	0.000000	0.000000	3.000000	56.000000	0.000000
21420.766610	-0.060934	0.550738	0.039508	68.711464	14.090958	70.825996	1.953313	0.000000	1.975422	0.000000	0.000000	0.000000	0.183157	-0.034794	0.086576	0.000000	0.000000	3.000000	56.000000	0.000000
21420.769943	-0.060934	0.550738	0.039508	68.711464	14.090958	70.825996	1.953313	0.000000	1.975422	0.000000	0.000000	0.000000	0.183157	-0.034794	0.086576	0.000000	0.000000	3.000000	56.000000	0.000000
21420.773277	-0.060397	0.550585	0.039815	68.711464	14.090958	70.825996	1.953313	0.000000	1.975422	0.000000	0.000000	0.000000	0.161103	-0.046012	0.092108	0.000000	0.000000	3.000000	56.000000	0.000000
21420.776610	-0.060397	0.550585	0.039815	68.720222	14.154008	70.859215	1.953313	0.000000	1.975422	0.000000	0.000000	0.000000	0.161103	-0.046012	0.092108	0.000000	0.000000	3.000000	56.000000	0.000000
21420.779943	-0.059946	0.550406	0.040052	68.720222	14.154008	70.859215	1.953313	0.000000	1.975422	0.000000	0.000000	0.000000	0.135067	-0.053580	0.071036	0.000000	0.000000	3.000000	56.000000	0.000000
21420.783277	-0.059946	0.550406	0.040052	68.720222	14.154008	70.859215	1.953313	0.000000	1.975422	0.000000	0.000000	0.000000	0.135067	-0.053580	0.071036	0.000000	0.000000	3.000000	56.000000	0.000000
21420.786610	-0.059946	0.550406	0.040052	68.729004	14.206177	70.876480	2.002675	0.000000	2.002613	0.000000	0.000000	0.000000	0.135067	-0.053580	0.071036	0.000000	0.000000	3.000000	56.000000	0.000000
21420.789943	-0.059946	0.550406	0.040052	68.729004	14.206177	70.876480	2.002675	0.000000	2.002613	0.000000	0.000000	0.000000	0.135067	-0.053580	0.071036	0.000000	0.000000	3.000000	56.000000	0.000000
21420.793277	-0.059595	0.550235	0.040318	68.729004	14.206177	70.876480	2.002675	0.000000	2.002613	0.000000	0.000000	0.000000	0.105397	-0.051350	0.079646	0.000000	0.000000	3.000000	56.000000	0.000000
21420.796610	-0.059595	0.550235	0.040318	68.731911	14.247157	70.879601	2.002675	0.000000	2.002613	0.000000	0.000000	0.000000	0.105397	-0.051350	0.079646	0.000000	0.000000	3.000000	56.000000	0.000000
21420.799943	-0.059595	0.550235	0.040318	68.731911	14.247157	70.879601	2.002675	0.000000	2.002613	0.000000	0.000000	0.000000	0.105397	-0.051350	0.079646	0.000000	0.000000	3.000000	56.000000	0.000000
21420.803277	-0.059595	0.550235	0.040318	68.731911	14.247157	70.879601	2.002675	0.000000	2.002613	0.000000	0.000000	0.000000	0.105397	-0.051350	0.079646	0.000000	0.000000	3.000000	56.000000	0.000000
21420.806610	-0.059027	0.550005	0.040981	68.728409	14.284560	70.880646	2.020241	0.000000	2.015887	0.000000	0.000000	0.000000	0.170451	-0.069117	0.198848	0.000000	0.000000	3.000000	56.000000	0.000000
21420.809943	-0.059027	0.550005	0.040981	68.728409	14.284560	70.880646	2.020241	0.000000	2.015887	0.000000	0.000000	0.000000	0.000000	-0.000005	0.000001	0.000000	0.000000	3.000000	56.000000	0.000000
21420.813277	-0.059027	0.550005	0.040981	68.728409	14.284560	70.880646	2.020241	0.000000	2.015887	0.000000	0.000000	0.000000	0.000000	-0.000005	0.000001	0.000000	0.000000	3.000000	56.000000	0.000000
21420.816610	-0.059027	0.550005	0.040981	68.716728	14.308384	70.876244	2.048650	0.000000	2.049028	0.000000	0.000000	0.000000	0.000000	-0.000005	0.000001	0.000000	0.000000	3.000000	56.000000	0.000000
21420.819943	-0.059027	0.550005	0.040981	68.716728	14.308384	70.876244	2.048650	0.000000	2.049028	0.000000	0.000000	0.000000	0.000000	-0.000005	0.000001	0.000000	0.000000	3.000000	56.000000	0.000000
21420.823277	-0.058770	0.549943	0.041447	68.716728	14.308384	70.876244	2.048650	0.000000	2.049028	0.000000	0.000000	0.000000	0.077030	-0.018535	0.139886	0.000000	0.000000	3.000000	56.000000	0.000000
21420.826610	-0.058770	0.549943	0.041447	68.701530	14.334288	70.896866	2.048650	0.000000	2.049028	0.000000	0.000000	0.000000	0.077030	-0.018535	0.139886	0.000000	0.000000	3.000000	56.000000	0.000000
21420.829943	-0.058492	0.549871	0.041938	68.701530	14.334288	70.896866	2.048650	0.000000	2.049028	0.000000	0.000000	0.000000	0.083508	-0.021580	0.147461	0.000000	0.000000	3.000000	56.000000	0.000000
21420.833277	-0.058492	0.549871	0.041938	68.701530	14.334288	70.896866	2.048650	0.000000	2.049028	0.000000	0.000000	0.000000	0.083508	-0.021580	0.147461	0.000000	0.000000	3.000000	56.000000	0.000000
21420.836610	-0.058492	0.549871	0.041938	68.681084	14.346778	70.955025	2.075407	0.000000	2.096920	0.000000	0.000000	0.000000	0.083508	-0.021580	0.147461	0.000000	0.000000	3.000000	56.000000	0.000000
21420.839943	-0.058492	0.549871	0.041938	68.681084	14.346778	70.955025	2.075407	0.000000	2.096920	0.000000	0.000000	0.000000	0.083508	-0.021580	0.147461	0.000000	0.000000	3.000000	56.000000	0.000000
21420.843277	-0.058268	0.549796	0.042487	68.681084	14.346778	70.955025	2.075407	0.000000	2.096920	0.000000	0.000000	0.000000	0.067261	-0.022428	0.164664	0.000000	0.000000	3.000000	56.000000	0.000000
21420.846610	-0.058268	0.549796	0.042487	68.666481	14.365058	71.051300	2.075407	0.000000	2.096920	0.000000	0.000000	0.000000	0.067261	-0.022428	0.164664	0.000000	0.000000	3.000000	56.000000	0.000000
21420.849943	-0.058045	0.549711	0.043059	68.666481	14.365058	71.051300	2.075407	0.000000	2.096920	0.000000	0.000000	0.000000	0.066660	-0.025566	0.171392	0.000000	0.000000	3.000000	56.000000	0.000000
21420.853277	-0.058045	0.549711	0.043059	68.666481	14.365058	71.051300	2.075407	0.000000	2.096920	0.000000	0.000000	0.000000	0.066660	-0.025566	0.171392	0.000000	0.000000	3.000000	56.000000	0.000000
21420.856610	-0.058045	0.549711	0.043059	68.654778	14.380781	71.134705	2.097727	0.000000	2.152929	0.000000	0.000000	0.000000	0.066660	-0.025566	0.171392	0.000000	0.000000	3.000000	56.000000	0.000000
21420.859943	-0.058045	0.549711	0.043059	68.654778	14.380781	71.134705	2.097727	0.000000	2.152929	0.000000	0.000000	0.000000	0.066660	-0.025566	0.171392	0.000000	0.000000	3.000000	56.000000	0.000000
21420.863277	-0.057866	0.549591	0.043589	68.654778	14.380781	71.134705	2.097727	0.000000	2.152929	0.000000	0.000000	0.000000	0.053820	-0.036159	0.159026	0.000000	0.000000	3.000000	56.000000	0.000000
21420.866610	-0.057866	0.549591	0.043589	68.646027	14.396667	71.181335	2.097727	0.000000	2.152929	0.000000	0.000000	0.000000	0.053820	-0.036159	0.159026	0.000000	0.000000	3.000000	56.000000	0.000000
21420.869943	-0.057703	0.549445	0.044058	68.646027	14.396667	71.181335	2.097727	0.000000	2.152929	0.000000	0.000000	0.000000	0.048844	-0.043784	0.140688	0.000000	0.000000	3.000000	56.000000	0.000000
21420.873277	-0.057703	0.549445	0.044058	68.646027	14.396667	71.181335	2.097727	0.000000	2.152929	0.000000	0.000000	0.000000	0.048844	-0.043784	0.140688	0.000000	0.000000	3.000000	56.000000	0.000000
21420.876610	-0.057703	0.549445	0.044058	68.646011	14.418419	71.197273	2.114838	0.000000	2.202882	0.000000	0.000000	0.000000	0.048844	-0.043784	0.140688	0.000000	0.000000	3.000000	56.000000	0.000000
21420.879943	-0.057703	0.549445	0.044058	68.646011	14.418419	71.197273	2.114838	0.000000	2.202882	0.000000	0.000000	0.000000	0.048844	-0.043784	0.140688	0.000000	0.000000	3.000000	56.000000	0.000000
21420.883277	-0.057560	0.549263	0.044488	68.646011	14.418419	71.197273	2.114838	0.000000	2.202882	0.000000	0.000000	0.000000	0.043040	-0.054411	0.129178	0.000000	0.000000	3.000000	56.000000	0.000000
21420.886610	-0.057560	0.549263	0.044488	68.647896	14.443889	71.208702	2.114838	0.000000	2.202882	0.000000	0.000000	0.000000	0.043040	-0.054411	0.129178	0.000000	0.000000	3.000000	56.000000	0.000000
21420.889943	-0.057560	0.549263	0.044488	68.647896	14.443889	71.208702	2.114838	0.000000	2.202882	0.000000	0.000000	0.000000	0.043040	-0.054411	0.129178	0.000000	0.000000	3.000000	56.000000	0.000000
21420.893277	-0.057560	0.549263	0.044488	68.647896	14.443889	71.208702	2.114838	0.000000	2.202882	0.000000	0.000000	0.000000	0.043040	-0.054411	0.129178	0.000000	0.000000	3.000000	56.000000	0.000000
21420.896610	-0.057262	0.548912	0.045263	68.647896	14.465644	71.216698	2.122011	0.000000	2.224411	0.000000	0.000000	0.000000	0.089317	-0.105302	0.232434	0.000000	0.000000	3.000000	56.000000	0.000000
21420.899943	-0.057262	0.548912	0.045263	68.647896	14.465644	71.216698	2.122011	0.000000	2.224411	0.000000	0.000000	0.000000	0.000000	0.000002	0.000000	0.000000	0.000000	3.000000	56.000000	0.000000
21420.903277	-0.057262	0.548912	0.045263	68.647896	14.465644	71.216698	2.122011	0.000000	2.224411	0.000000	0.000000	0.000000	0.000000	0.000002	0.000000	0.000000	0.000000	3.000000	56.000000	0.000000
21420.906610	-0.057262	0.548912	0.045263	68.652115	14.496199	71.243324	2.136897	0.000000	2.263150	0.000000	0.000000	0.000000	0.000000	0.000002	0.000000	0.000000	0.000000	3.000000	56.000000	0.000000
21420.909943	-0.057262	0.548912	0.045263	68.652115	14.496199	71.243324	2.136897	0.000000	2.263150	0.000000	0.000000	0.000000	0.000000	0.000002	0.000000	0.000000	0.000000	3.000000	56.000000	0.000000
21420.913277	-0.057115	0.548740	0.045670	68.652115	14.496199	71.243324	2.136897	0.000000	2.263150	0.000000	0.000000	0.000000	0.044107	-0.051707	0.122190	0.000000	0.000000	3.000000	56.000000	0.000000
21420.916610	-0.057115	0.548740	0.045670	68.660690	14.531954	71.296677	2.136897	0.000000	2.263150	0.000000	0.000000	0.000000	0.044107	-0.051707	0.122190	0.000000	0.000000	3.000000	56.000000	0.000000
21420.919943	-0.057115	0.548740	0.045670	68.660690	14.531954	71.296677	2.136897	0.000000	2.263150	0.000000	0.000000	0.000000	0.044107	-0.051707	0.122190	0.000000	0.000000	3.000000	56.000000	0.000000
21420.923277	-0.057115	0.548740	0.045670	68.660690	14.531954	71.296677	2.136897	0.000000	2.263150	0.000000	0.000000	0.000000	0.044107	-0.051707	0.122190	0.000000	0.000000	3.000000	56.000000	0.000000
21420.926610	-0.056786	0.548334	0.046393	68.675926	14.580755	71.399918	2.144248	0.000000	2.283515	0.000000	0.000000	0.000000	0.098838	-0.121668	0.216957	0.000000	0.000000	3.000000	56.000000	0.000000
21420.929943	-0.056786	0.548334	0.046393	68.675926	14.580755	71.399918	2.144248	0.000000	2.283515	0.000000	0.000000	0.000000	0.000000	-0.000003	-0.000000	0.000000	0.000000	3.000000	56.000000	0.000000
21420.933277	-0.056786	0.548334	0.046393	68.675926	14.580755	71.399918	2.144248	0.000000	2.283515	0.000000	0.000000	0.000000	0.000000	-0.000003	-0.000000	0.000000	0.000000	3.000000	56.000000	0.000000
21420.936610	-0.056786	0.548334	0.046393	68.701637	14.644650	71.504227	2.160721	0.000000	2.319675	0.000000	0.000000	0.000000	0.000000	-0.000003	-0.000000	0.000000	0.000000	3.000000	56.000000	0.000000
21420.939943	-0.056786	0.548334	0.046393	68.701637	14.644650	71.504227	2.160721	0.000000	2.319675	0.000000	0.000000	0.000000	0.000000	-0.000003	-0.000000	0.000000	0.000000	3.000000	56.000000	0.000000
21420.943277	-0.056627	0.548129	0.046702	68.701637	14.644650	71.504227	2.160721	0.000000	2.319675	0.000000	0.000000	0.000000	0.047707	-0.061654	0.092474	0.000000	0.000000	3.000000	56.000000	0.000000
21420.946610	-0.056627	0.548129	0.046702	68.732697	14.713025	71.555183	2.160721	0.000000	2.319675	0.000000	0.000000	0.000000	0.047707	-0.061654	0.092474	0.000000	0.000000	3.000000	56.000000	0.000000
21420.949943	-0.056627	0.548129	0.046702	68.732697	14.713025	71.555183	2.160721	0.000000	2.319675	0.000000	0.000000	0.000000	0.047707	-0.061654	0.092474	0.000000	0.000000	3.000000	56.000000	0.000000
21420.953277	-0.056627	0.548129	0.046702	68.732697	14.713025	71.555183	2.160721	0.000000	2.319675	0.000000	0.000000	0.000000	0.047707	-0.061654	0.092474	0.000000	0.000000	3.000000	56.000000	0.000000
21420.956610	-0.056322	0.547730	0.047229	68.756485	14.773374	71.592369	2.168672	0.000000	2.335087	0.000000	0.000000	0.000000	0.091316	-0.119549	0.158289	0.000000	0.000000	3.000000	56.000000	0.000000
21420.959943	-0.056322	0.547730	0.047229	68.756485	14.773374	71.592369	2.168672	0.000000	2.335087	0.000000	0.000000	0.000000	-0.000000	0.000006	-0.000001	0.000000	0.000000	3.000000	56.000000	0.000000
21420.963277	-0.056322	0.547730	0.047229	68.756485	14.773374	71.592369	2.168672	0.000000	2.335087	0.000000	0.000000	0.000000	-0.000000	0.000006	-0.000001	0.000000	0.000000	3.000000	56.000000	0.000000
21420.966610	-0.056322	0.547730	0.047229	68.764198	14.796537	71.602127	2.183892	0.000000	2.361469	0.000000	0.000000	0.000000	-0.000000	0.000006	-0.000001	0.000000	0.000000	3.000000	56.000000	0.000000
21420.969943	-0.056322	0.547730	0.047229	68.764198	14.796537	71.602127	2.183892	0.000000	2.361469	0.000000	0.000000	0.000000	-0.000000	0.000006	-0.000001	0.000000	0.000000	3.000000	56.000000	0.000000
21420.973277	-0.056202	0.547583	0.047459	68.764198	14.796537	71.602127	2.183892	0.000000	2.361469	0.000000	0.000000	0.000000	0.035966	-0.044306	0.068876	0.000000	0.000000	3.000000	56.000000	0.000000
21420.976610	-0.056202	0.547583	0.047459	68.767105	14.810311	71.605217	2.183892	0.000000	2.361469	0.000000	0.000000	0.000000	0.035966	-0.044306	0.068876	0.000000	0.000000	3.000000	56.000000	0.000000
21420.979943	-0.056202	0.547583	0.047459	68.767105	14.810311	71.605217	2.183892	0.000000	2.361469	0.000000	0.000000	0.000000	0.035966	-0.044306	0.068876	0.000000	0.000000	3.000000	56.000000	0.000000
21420.983277	-0.056202	0.547583	0.047459	68.767105	14.810311	71.605217	2.183892	0.000000	2.361469	0.000000	0.000000	0.000000	0.035966	-0.044306	0.068876	0.000000	0.000000	3.000000	56.000000	0.000000
21420.986610	-0.056139	0.547402	0.047983	68.764183	14.812843	71.602089	2.189886	0.000000	2.372948	0.000000	0.000000	0.000000	0.018909	-0.054195	0.157201	0.000000	0.000000	3.000000	56.000000	0.000000
21420.989943	-0.056139	0.547402	0.047983	68.764183	14.812843	71.602089	2.189886	0.000000	2.372948	0.000000	0.000000	0.000000	0.018909	-0.054195	0.157201	0.000000	0.000000	3.000000	56.000000	0.000000
21420.993277	-0.056139	0.547402	0.047983	68.764183	14.812843	71.602089	2.189886	0.000000	2.372948	0.000000	0.000000	0.000000	0.018909	-0.054195	0.157201	0.000000	0.000000	3.000000	56.000000	0.000000
21420.996610	-0.056139	0.547402	0.047983	68.752518	14.806674	71.589638	2.193038	0.000000	2.399148	0.000000	0.000000	0.000000	0.018909	-0.054195	0.157201	0.000000	0.000000	3.000000	56.000000	0.000000
21420.999943	-0.056124	0.547369	0.048285	68.752518	14.806674	71.589638	2.193038	0.000000	2.399148	0.000000	0.000000	0.000000	0.004492	-0.009884	0.090731	0.000000	0.000000	3.000000	56.000000	0.000000
21421.003277	-0.056124	0.547369	0.048285	68.752518	14.806674	71.589638	2.193038	0.000000	2.399148	0.000000	0.000000	0.000000	0.004492	-0.009884	0.090731	0.000000	0.000000	3.000000	56.000000	0.000000
21421.006610	-0.056124	0.547369	0.048285	68.737915	14.794887	71.574074	2.193786	0.000000	2.414270	0.000000	0.000000	0.000000	0.004492	-0.009884	0.090731	0.000000	0.000000	3.000000	56.000000	0.000000
21421.009943	-0.056124	0.547369	0.048285	68.737915	14.794887	71.574074	2.193786	0.000000	2.414270	0.000000	0.000000	0.000000	0.004492	-0.009884	0.090731	0.000000	0.000000	3.000000	56.000000	0.000000
21421.013277	-0.056135	0.547354	0.048603	68.737915	14.794887	71.574074	2.193786	0.000000	2.414270	0.000000	0.000000	0.000000	-0.003281	-0.004646	0.095228	0.000000	0.000000	3.000000	56.000000	0.000000
21421.016610	-0.056135	0.547354	0.048603	68.722275	14.786670	71.566864	2.193786	0.000000	2.414270	0.000000	0.000000	0.000000	-0.003281	-0.004646	0.095228	0.000000	0.000000	3.000000	56.000000	0.000000
21421.019943	-0.056135	0.547354	0.048603	68.722275	14.786670	71.566864	2.193786	0.000000	2.414270	0.000000	0.000000	0.000000	-0.003281	-0.004646	0.095228	0.000000	0.000000	3.000000	56.000000	0.000000
21421.023277	-0.056135	0.547354	0.048603	68.722275	14.786670	71.566864	2.193786	0.000000	2.414270	0.000000	0.000000	0.000000	-0.003281	-0.004646	0.095228	0.000000	0.000000	3.000000	56.000000	0.000000
21421.026610	-0.056126	0.547325	0.049177	68.716248	14.789016	71.564896	2.193239	0.000000	2.430141	0.000000	0.000000	0.000000	0.002776	-0.008475	0.172309	0.000000	0.000000	3.000000	56.000000	0.000000
21421.029943	-0.056126	0.547325	0.049177	68.716248	14.789016	71.564896	2.193239	0.000000	2.430141	0.000000	0.000000	0.000000	0.002776	-0.008475	0.172309	0.000000	0.000000	3.000000	56.000000	0.000000
21421.033277	-0.056126	0.547325	0.049177	68.716248	14.789016	71.564896	2.193239	0.000000	2.430141	0.000000	0.000000	0.000000	0.002776	-0.008475	0.172309	0.000000	0.000000	3.000000	56.000000	0.000000
21421.036610	-0.056126	0.547325	0.049177	68.717903	14.800870	71.572586	2.193702	0.000000	2.458859	0.000000	0.000000	0.000000	0.002776	-0.008475	0.172309	0.000000	0.000000	3.000000	56.000000	0.000000
21421.039943	-0.056123	0.547288	0.049373	68.717903	14.800870	71.572586	2.193702	0.000000	2.458859	0.000000	0.000000	0.000000	0.000776	-0.011187	0.058887	0.000000	0.000000	3.000000	56.000000	0.000000
21421.043277	-0.056123	0.547288	0.049373	68.717903	14.800870	71.572586	2.193702	0.000000	2.458859	0.000000	0.000000	0.000000	0.000776	-0.011187	0.058887	0.000000	0.000000	3.000000	56.000000	0.000000
21421.046610	-0.056123	0.547288	0.049373	68.717712	14.806269	71.576790	2.193831	0.000000	2.468674	0.000000	0.000000	0.000000	0.000776	-0.011187	0.058887	0.000000	0.000000	3.000000	56.000000	0.000000
21421.049943	-0.056123	0.547288	0.049373	68.717712	14.806269	71.576790	2.193831	0.000000	2.468674	0.000000	0.000000	0.000000	0.000776	-0.011187	0.058887	0.000000	0.000000	3.000000	56.000000	0.000000
21421.053277	-0.056145	0.547251	0.049567	68.717712	14.806269	71.576790	2.193831	0.000000	2.468674	0.000000	0.000000	0.000000	-0.006434	-0.011217	0.058079	0.000000	0.000000	3.000000	56.000000	0.000000
21421.056610	-0.056145	0.547251	0.049567	68.714790	14.803371	71.573685	2.193831	0.000000	2.468674	0.000000	0.000000	0.000000	-0.006434	-0.011217	0.058079	0.000000	0.000000	3.000000	56.000000	0.000000
21421.059943	-0.056145	0.547251	0.049567	68.714790	14.803371	71.573685	2.193831	0.000000	2.468674	0.000000	0.000000	0.000000	-0.006434	-0.011217	0.058079	0.000000	0.000000	3.000000	56.000000	0.000000
21421.063277	-0.056145	0.547251	0.049567	68.714790	14.803371	71.573685	2.193831	0.000000	2.468674	0.000000	0.000000	0.000000	-0.006434	-0.011217	0.058079	0.000000	0.000000	3.000000	56.000000	0.000000
21421.066610	-0.056181	0.547179	0.049891	68.708946	14.797591	71.567474	2.192759	0.000000	2.478354	0.000000	0.000000	0.000000	-0.010777	-0.021521	0.097266	0.000000	0.000000	3.000000	56.000000	0.000000
21421.069943	-0.056181	0.547179	0.049891	68.708946	14.797591	71.567474	2.192759	0.000000	2.478354	0.000000	0.000000	0.000000	-0.010777	-0.021521	0.097266	0.000000	0.000000	3.000000	56.000000	0.000000
21421.073277	-0.056181	0.547179	0.049891	68.708946	14.797591	71.567474	2.192759	0.000000	2.478354	0.000000	0.000000	0.000000	-0.010777	-0.021521	0.097266	0.000000	0.000000	3.000000	56.000000	0.000000
21421.076610	-0.056181	0.547179	0.049891	68.706032	14.791970	71.564369	2.190963	0.000000	2.494565	0.000000	0.000000	0.000000	-0.010777	-0.021521	0.097266	0.000000	0.000000	3.000000	56.000000	0.000000
21421.079943	-0.056222	0.547134	0.050042	68.706032	14.791970	71.564369	2.190963	0.000000	2.494565	0.000000	0.000000	0.000000	-0.012316	-0.013395	0.045167	0.000000	0.000000	3.000000	56.000000	0.000000
21421.083277	-0.056222	0.547134	0.050042	68.706032	14.791970	71.564369	2.190963	0.000000	2.494565	0.000000	0.000000	0.000000	-0.012316	-0.013395	0.045167	0.000000	0.000000	3.000000	56.000000	0.000000
21421.086610	-0.056222	0.547134	0.050042	68.703102	14.789074	71.561264	2.188910	0.000000	2.502092	0.000000	0.000000	0.000000	-0.012316	-0.013395	0.045167	0.000000	0.000000	3.000000	56.000000	0.000000
21421.089943	-0.056222	0.547134	0.050042	68.703102	14.789074	71.561264	2.188910	0.000000	2.502092	0.000000	0.000000	0.000000	-0.012316	-0.013395	0.045167	0.000000	0.000000	3.000000	56.000000	0.000000
21421.093277	-0.056241	0.547079	0.050218	68.703102	14.789074	71.561264	2.188910	0.000000	2.502092	0.000000	0.000000	0.000000	-0.005844	-0.016536	0.052736	0.000000	0.000000	3.000000	56.000000	0.000000
21421.096610	-0.056241	0.547079	0.050218	68.700203	14.786190	71.558159	2.188910	0.000000	2.502092	0.000000	0.000000	0.000000	-0.005844	-0.016536	0.052736	0.000000	0.000000	3.000000	56.000000	0.000000
21421.099943	-0.056263	0.547041	0.050411	68.700203	14.786190	71.558159	2.188910	0.000000	2.502092	0.000000	0.000000	0.000000	-0.006432	-0.011293	0.058036	0.000000	0.000000	3.000000	56.000000	0.000000
21421.103277	-0.056263	0.547041	0.050411	68.700203	14.786190	71.558159	2.188910	0.000000	2.502092	0.000000	0.000000	0.000000	-0.006432	-0.011293	0.058036	0.000000	0.000000	3.000000	56.000000	0.000000
21421.106610	-0.056263	0.547041	0.050411	68.691429	14.780228	71.548851	2.186864	0.000000	2.520554	0.000000	0.000000	0.000000	-0.006432	-0.011293	0.058036	0.000000	0.000000	3.000000	56.000000	0.000000
21421.109943	-0.056263	0.547041	0.050411	68.691429	14.780228	71.548851	2.186864	0.000000	2.520554	0.000000	0.000000	0.000000	-0.006432	-0.011293	0.058036	0.000000	0.000000	3.000000	56.000000	0.000000
21421.113277	-0.056263	0.546993	0.050630	68.691429	14.780228	71.548851	2.186864	0.000000	2.520554	0.000000	0.000000	0.000000	0.000049	-0.014421	0.065601	0.000000	0.000000	3.000000	56.000000	0.000000
21421.116610	-0.056263	0.546993	0.050630	68.685570	14.779898	71.542641	2.186864	0.000000	2.520554	0.000000	0.000000	0.000000	0.000049	-0.014421	0.065601	0.000000	0.000000	3.000000	56.000000	0.000000
21421.119943	-0.056263	0.546993	0.050630	68.685570	14.779898	71.542641	2.186864	0.000000	2.520554	0.000000	0.000000	0.000000	0.000049	-0.014421	0.065601	0.000000	0.000000	3.000000	56.000000	0.000000
21421.123277	-0.056263	0.546993	0.050630	68.685570	14.779898	71.542641	2.186864	0.000000	2.520554	0.000000	0.000000	0.000000	0.000049	-0.014421	0.065601	0.000000	0.000000	3.000000	56.000000	0.000000
21421.126610	-0.056196	0.546921	0.051133	68.673904	14.776513	71.530258	2.186872	0.000000	2.531488	0.000000	0.000000	0.000000	0.019915	-0.021542	0.150953	0.000000	0.000000	3.000000	56.000000	0.000000
21421.129943	-0.056196	0.546921	0.051133	68.673904	14.776513	71.530258	2.186872	0.000000	2.531488	0.000000	0.000000	0.000000	0.019915	-0.021542	0.150953	0.000000	0.000000	3.000000	56.000000	0.000000
21421.133277	-0.056196	0.546921	0.051133	68.673904	14.776513	71.530258	2.186872	0.000000	2.531488	0.000000	0.000000	0.000000	0.019915	-0.021542	0.150953	0.000000	0.000000	3.000000	56.000000	0.000000
21421.136610	-0.056196	0.546921	0.051133	68.662231	14.775860	71.517876	2.190192	0.000000	2.556647	0.000000	0.000000	0.000000	0.019915	-0.021542	0.150953	0.000000	0.000000	3.000000	56.000000	0.000000
21421.139943	-0.056106	0.546898	0.051420	68.662231	14.775860	71.517876	2.190192	0.000000	2.556647	0.000000	0.000000	0.000000	0.027134	-0.007118	0.086143	0.000000	0.000000	3.000000	56.000000	0.000000
21421.143277	-0.056106	0.546898	0.051420	68.662231	14.775860	71.517876	2.190192	0.000000	2.556647	0.000000	0.000000	0.000000	0.027134	-0.007118	0.086143	0.000000	0.000000	3.000000	56.000000	0.000000
21421.146610	-0.056106	0.546898	0.051420	68.647606	14.777787	71.502426	2.194714	0.000000	2.571004	0.000000	0.000000	0.000000	0.027134	-0.007118	0.086143	0.000000	0.000000	3.000000	56.000000	0.000000
21421.149943	-0.056106	0.546898	0.051420	68.647606	14.777787	71.502426	2.194714	0.000000	2.571004	0.000000	0.000000	0.000000	0.027134	-0.007118	0.086143	0.000000	0.000000	3.000000	56.000000	0.000000
21421.153277	-0.055997	0.546899	0.051768	68.647606	14.777787	71.502426	2.194714	0.000000	2.571004	0.000000	0.000000	0.000000	0.032512	0.000255	0.104296	0.000000	0.000000	3.000000	56.000000	0.000000
21421.156610	-0.055997	0.546899	0.051768	68.627151	14.773981	71.480804	2.194714	0.000000	2.571004	0.000000	0.000000	0.000000	0.032512	0.000255	0.104296	0.000000	0.000000	3.000000	56.000000	0.000000
21421.159943	-0.055997	0.546899	0.051768	68.627151	14.773981	71.480804	2.194714	0.000000	2.571004	0.000000	0.000000	0.000000	0.032512	0.000255	0.104296	0.000000	0.000000	3.000000	56.000000	0.000000
21421.163277	-0.055997	0.546899	0.051768	68.627151	14.773981	71.480804	2.194714	0.000000	2.571004	0.000000	0.000000	0.000000	0.032512	0.000255	0.104296	0.000000	0.000000	3.000000	56.000000	0.000000
21421.166610	-0.055796	0.546883	0.052611	68.606720	14.772950	71.459267	2.200132	0.000000	2.588387	0.000000	0.000000	0.000000	0.060346	-0.004756	0.252908	0.000000	0.000000	3.000000	56.000000	0.000000
21421.169943	-0.055796	0.546883	0.052611	68.606720	14.772950	71.459267	2.200132	0.000000	2.588387	0.000000	0.000000	0.000000	-0.000000	0.000001	0.000000	0.000000	0.000000	3.000000	56.000000	0.000000
21421.173277	-0.055796	0.546883	0.052611	68.606720	14.772950	71.459267	2.200132	0.000000	2.588387	0.000000	0.000000	0.000000	-0.000000	0.000001	0.000000	0.000000	0.000000	3.000000	56.000000	0.000000
21421.176610	-0.055796	0.546883	0.052611	68.580414	14.763498	71.431580	2.210190	0.000000	2.630538	0.000000	0.000000	0.000000	-0.000000	0.000001	0.000000	0.000000	0.000000	3.000000	56.000000	0.000000
21421.179943	-0.055796	0.546883	0.052611	68.580414	14.763498	71.431580	2.210190	0.000000	2.630538	0.000000	0.000000	0.000000	-0.000000	0.000001	0.000000	0.000000	0.000000	3.000000	56.000000	0.000000
21421.183277	-0.055681	0.546883	0.053126	68.580414	14.763498	71.431580	2.210190	0.000000	2.630538	0.000000	0.000000	0.000000	0.034550	0.000221	0.154680	0.000000	0.000000	3.000000	56.000000	0.000000
21421.186610	-0.055681	0.546883	0.053126	68.554115	14.759562	71.403976	2.210190	0.000000	2.630538	0.000000	0.000000	0.000000	0.034550	0.000221	0.154680	0.000000	0.000000	3.000000	56.000000	0.000000
21421.189943	-0.055553	0.546831	0.053757	68.554115	14.759562	71.403976	2.210190	0.000000	2.630538	0.000000	0.000000	0.000000	0.038260	-0.015595	0.189189	0.000000	0.000000	3.000000	56.000000	0.000000
21421.193277	-0.055553	0.546831	0.053757	68.554115	14.759562	71.403976	2.210190	0.000000	2.630538	0.000000	0.000000	0.000000	0.038260	-0.015595	0.189189	0.000000	0.000000	3.000000	56.000000	0.000000
21421.196610	-0.055553	0.546831	0.053757	68.521957	14.755445	71.370331	2.222325	0.000000	2.687849	0.000000	0.000000	0.000000	0.038260	-0.015595	0.189189	0.000000	0.000000	3.000000	56.000000	0.000000
21421.199943	-0.055553	0.546831	0.053757	68.521957	14.755445	71.370331	2.222325	0.000000	2.687849	0.000000	0.000000	0.000000	0.038260	-0.015595	0.189189	0.000000	0.000000	3.000000	56.000000	0.000000
21421.203277	-0.055386	0.546793	0.054473	68.521957	14.755445	71.370331	2.222325	0.000000	2.687849	0.000000	0.000000	0.000000	0.050373	-0.011519	0.214764	0.000000	0.000000	3.000000	56.000000	0.000000
21421.206610	-0.055386	0.546793	0.054473	68.486885	14.754032	71.333733	2.222325	0.000000	2.687849	0.000000	0.000000	0.000000	0.050373	-0.011519	0.214764	0.000000	0.000000	3.000000	56.000000	0.000000
21421.209943	-0.055151	0.546751	0.055259	68.486885	14.754032	71.333733	2.222325	0.000000	2.687849	0.000000	0.000000	0.000000	0.070456	-0.012730	0.235782	0.000000	0.000000	3.000000	56.000000	0.000000
21421.213277	-0.055151	0.546751	0.055259	68.486885	14.754032	71.333733	2.222325	0.000000	2.687849	0.000000	0.000000	0.000000	0.070456	-0.012730	0.235782	0.000000	0.000000	3.000000	56.000000	0.000000
21421.216610	-0.055151	0.546751	0.055259	68.455544	14.765496	71.304054	2.242463	0.000000	2.762940	0.000000	0.000000	0.000000	0.070456	-0.012730	0.235782	0.000000	0.000000	3.000000	56.000000	0.000000
21421.219943	-0.055151	0.546751	0.055259	68.455544	14.765496	71.304054	2.242463	0.000000	2.762940	0.000000	0.000000	0.000000	0.070456	-0.012730	0.235782	0.000000	0.000000	3.000000	56.000000	0.000000
21421.223277	-0.054900	0.546694	0.056132	68.455544	14.765496	71.304054	2.242463	0.000000	2.762940	0.000000	0.000000	0.000000	0.075334	-0.017155	0.261920	0.000000	0.000000	3.000000	56.000000	0.000000
21421.226610	-0.054900	0.546694	0.056132	68.434494	14.805268	71.295250	2.242463	0.000000	2.762940	0.000000	0.000000	0.000000	0.075334	-0.017155	0.261920	0.000000	0.000000	3.000000	56.000000	0.000000
21421.229943	-0.054626	0.546597	0.057034	68.434494	14.805268	71.295250	2.242463	0.000000	2.762940	0.000000	0.000000	0.000000	0.082145	-0.029066	0.270691	0.000000	0.000000	3.000000	56.000000	0.000000
21421.233277	-0.054626	0.546597	0.057034	68.434494	14.805268	71.295250	2.242463	0.000000	2.762940	0.000000	0.000000	0.000000	0.082145	-0.029066	0.270691	0.000000	0.000000	3.000000	56.000000	0.000000
21421.236610	-0.054626	0.546597	0.057034	68.442764	14.896416	71.337151	2.268710	0.000000	2.851709	0.000000	0.000000	0.000000	0.082145	-0.029066	0.270691	0.000000	0.000000	3.000000	56.000000	0.000000
21421.239943	-0.054626	0.546597	0.057034	68.442764	14.896416	71.337151	2.268710	0.000000	2.851709	0.000000	0.000000	0.000000	0.082145	-0.029066	0.270691	0.000000	0.000000	3.000000	56.000000	0.000000
21421.243277	-0.054353	0.546488	0.057958	68.442764	14.896416	71.337151	2.268710	0.000000	2.851709	0.000000	0.000000	0.000000	0.081832	-0.032528	0.277200	0.000000	0.000000	3.000000	56.000000	0.000000
21421.246610	-0.054353	0.546488	0.057958	68.477554	15.033695	71.422783	2.268710	0.000000	2.851709	0.000000	0.000000	0.000000	0.081832	-0.032528	0.277200	0.000000	0.000000	3.000000	56.000000	0.000000
21421.249943	-0.054078	0.546333	0.058869	68.477554	15.033695	71.422783	2.268710	0.000000	2.851709	0.000000	0.000000	0.000000	0.082639	-0.046602	0.273140	0.000000	0.000000	3.000000	56.000000	0.000000
21421.253277	-0.054078	0.546333	0.058869	68.477554	15.033695	71.422783	2.268710	0.000000	2.851709	0.000000	0.000000	0.000000	0.082639	-0.046602	0.273140	0.000000	0.000000	3.000000	56.000000	0.000000
21421.256610	-0.054078	0.546333	0.058869	68.535912	15.214785	71.549599	2.296122	0.000000	2.943432	0.000000	0.000000	0.000000	0.082639	-0.046602	0.273140	0.000000	0.000000	3.000000	56.000000	0.000000
21421.259943	-0.053806	0.546127	0.059828	68.535912	15.214785	71.549599	2.296122	0.000000	2.943432	0.000000	0.000000	0.000000	0.081490	-0.061911	0.287806	0.000000	0.000000	3.000000	56.000000	0.000000
21421.263277	-0.053806	0.546127	0.059828	68.535912	15.214785	71.549599	2.296122	0.000000	2.943432	0.000000	0.000000	0.000000	0.081490	-0.061911	0.287806	0.000000	0.000000	3.000000	56.000000	0.000000
21421.266610	-0.053806	0.546127	0.059828	68.613945	15.430272	71.711441	2.309703	0.000000	2.991400	0.000000	0.000000	0.000000	0.081490	-0.061911	0.287806	0.000000	0.000000	3.000000	56.000000	0.000000
21421.269943	-0.053533	0.545890	0.060791	68.613945	15.430272	71.711441	2.309703	0.000000	2.991400	0.000000	0.000000	0.000000	0.081765	-0.070867	0.288989	0.000000	0.000000	3.000000	56.000000	0.000000
21421.273277	-0.053533	0.545890	0.060791	68.613945	15.430272	71.711441	2.309703	0.000000	2.991400	0.000000	0.000000	0.000000	0.081765	-0.070867	0.288989	0.000000	0.000000	3.000000	56.000000	0.000000
21421.276610	-0.053533	0.545890	0.060791	68.697441	15.660967	71.884987	2.323331	0.000000	3.039564	0.000000	0.000000	0.000000	0.081765	-0.070867	0.288989	0.000000	0.000000	3.000000	56.000000	0.000000
21421.279943	-0.053262	0.545642	0.061776	68.697441	15.660967	71.884987	2.323331	0.000000	3.039564	0.000000	0.000000	0.000000	0.081504	-0.074527	0.295431	0.000000	0.000000	3.000000	56.000000	0.000000
21421.283277	-0.053262	0.545642	0.061776	68.697441	15.660967	71.884987	2.323331	0.000000	3.039564	0.000000	0.000000	0.000000	0.081504	-0.074527	0.295431	0.000000	0.000000	3.000000	56.000000	0.000000
21421.286610	-0.053262	0.545642	0.061776	68.781746	15.894948	72.059570	2.336915	0.000000	3.088803	0.000000	0.000000	0.000000	0.081504	-0.074527	0.295431	0.000000	0.000000	3.000000	56.000000	0.000000
21421.289943	-0.052987	0.545374	0.062742	68.781746	15.894948	72.059570	2.336915	0.000000	3.088803	0.000000	0.000000	0.000000	0.082479	-0.080289	0.289875	0.000000	0.000000	3.000000	56.000000	0.000000
21421.293277	-0.052987	0.545374	0.062742	68.781746	15.894948	72.059570	2.336915	0.000000	3.088803	0.000000	0.000000	0.000000	0.082479	-0.080289	0.289875	0.000000	0.000000	3.000000	56.000000	0.000000
21421.296610	-0.052987	0.545374	0.062742	68.863174	16.121944	72.228134	2.350661	0.000000	3.137115	0.000000	0.000000	0.000000	0.082479	-0.080289	0.289875	0.000000	0.000000	3.000000	56.000000	0.000000
21421.299943	-0.052682	0.545098	0.063670	68.863174	16.121944	72.228134	2.350661	0.000000	3.137115	0.000000	0.000000	0.000000	0.091537	-0.082784	0.278369	0.000000	0.000000	3.000000	56.000000	0.000000
21421.303277	-0.052682	0.545098	0.063670	68.863174	16.121944	72.228134	2.350661	0.000000	3.137115	0.000000	0.000000	0.000000	0.091537	-0.082784	0.278369	0.000000	0.000000	3.000000	56.000000	0.000000
21421.306610	-0.052682	0.545098	0.063670	68.951019	16.361008	72.416443	2.365917	0.000000	3.183510	0.000000	0.000000	0.000000	0.091537	-0.082784	0.278369	0.000000	0.000000	3.000000	56.000000	0.000000
21421.309943	-0.052682	0.545098	0.063670	68.951019	16.361008	72.416443	2.365917	0.000000	3.183510	0.000000	0.000000	0.000000	0.091537	-0.082784	0.278369	0.000000	0.000000	3.000000	56.000000	0.000000
21421.313277	-0.052344	0.544825	0.064537	68.951019	16.361008	72.416443	2.365917	0.000000	3.183510	0.000000	0.000000	0.000000	0.101276	-0.081915	0.260175	0.000000	0.000000	3.000000	56.000000	0.000000
21421.316610	-0.052344	0.544825	0.064537	69.036812	16.597750	72.602692	2.365917	0.000000	3.183510	0.000000	0.000000	0.000000	0.101276	-0.081915	0.260175	0.000000	0.000000	3.000000	56.000000	0.000000
21421.319943	-0.052026	0.544544	0.065361	69.036812	16.597750	72.602692	2.365917	0.000000	3.183510	0.000000	0.000000	0.000000	0.095455	-0.084338	0.247209	0.000000	0.000000	3.000000	56.000000	0.000000
21421.323277	-0.052026	0.544544	0.065361	69.036812	16.597750	72.602692	2.365917	0.000000	3.183510	0.000000	0.000000	0.000000	0.095455	-0.084338	0.247209	0.000000	0.000000	3.000000	56.000000	0.000000
21421.326610	-0.052026	0.544544	0.065361	69.106743	16.800022	72.773201	2.398706	0.000000	3.268074	0.000000	0.000000	0.000000	0.095455	-0.084338	0.247209	0.000000	0.000000	3.000000	56.000000	0.000000
21421.329943	-0.052026	0.544544	0.065361	69.106743	16.800022	72.773201	2.398706	0.000000	3.268074	0.000000	0.000000	0.000000	0.095455	-0.084338	0.247209	0.000000	0.000000	3.000000	56.000000	0.000000
21421.333277	-0.051725	0.544295	0.066115	69.106743	16.800022	72.773201	2.398706	0.000000	3.268074	0.000000	0.000000	0.000000	0.090371	-0.074735	0.226166	0.000000	0.000000	3.000000	56.000000	0.000000
21421.336610	-0.051725	0.544295	0.066115	69.166489	16.976257	72.930382	2.398706	0.000000	3.268074	0.000000	0.000000	0.000000	0.090371	-0.074735	0.226166	0.000000	0.000000	3.000000	56.000000	0.000000
21421.339943	-0.051391	0.544049	0.066809	69.166489	16.976257	72.930382	2.398706	0.000000	3.268074	0.000000	0.000000	0.000000	0.099989	-0.073709	0.208060	0.000000	0.000000	3.000000	56.000000	0.000000
21421.343277	-0.051391	0.544049	0.066809	69.166489	16.976257	72.930382	2.398706	0.000000	3.268074	0.000000	0.000000	0.000000	0.099989	-0.073709	0.208060	0.000000	0.000000	3.000000	56.000000	0.000000
21421.346610	-0.051391	0.544049	0.066809	69.215065	17.126831	73.042236	2.430433	0.000000	3.340445	0.000000	0.000000	0.000000	0.099989	-0.073709	0.208060	0.000000	0.000000	3.000000	56.000000	0.000000
21421.349943	-0.051391	0.544049	0.066809	69.215065	17.126831	73.042236	2.430433	0.000000	3.340445	0.000000	0.000000	0.000000	0.099989	-0.073709	0.208060	0.000000	0.000000	3.000000	56.000000	0.000000
21421.353277	-0.051100	0.543836	0.067430	69.215065	17.126831	73.042236	2.430433	0.000000	3.340445	0.000000	0.000000	0.000000	0.087318	-0.063979	0.186371	0.000000	0.000000	3.000000	56.000000	0.000000
21421.356610	-0.051100	0.543836	0.067430	69.265663	17.276388	73.146057	2.430433	0.000000	3.340445	0.000000	0.000000	0.000000	0.087318	-0.063979	0.186371	0.000000	0.000000	3.000000	56.000000	0.000000
21421.359943	-0.050823	0.543620	0.067947	69.265663	17.276388	73.146057	2.430433	0.000000	3.340445	0.000000	0.000000	0.000000	0.083046	-0.064764	0.154934	0.000000	0.000000	3.000000	56.000000	0.000000
21421.363277	-0.050823	0.543620	0.067947	69.265663	17.276388	73.146057	2.430433	0.000000	3.340445	0.000000	0.000000	0.000000	0.083046	-0.064764	0.154934	0.000000	0.000000	3.000000	56.000000	0.000000
21421.366610	-0.050823	0.543620	0.067947	69.306976	17.403826	73.231743	2.458827	0.000000	3.397329	0.000000	0.000000	0.000000	0.083046	-0.064764	0.154934	0.000000	0.000000	3.000000	56.000000	0.000000
21421.369943	-0.050540	0.543437	0.068396	69.306976	17.403826	73.231743	2.458827	0.000000	3.397329	0.000000	0.000000	0.000000	0.085164	-0.054893	0.134794	0.000000	0.000000	3.000000	56.000000	0.000000
21421.373277	-0.050540	0.543437	0.068396	69.306976	17.403826	73.231743	2.458827	0.000000	3.397329	0.000000	0.000000	0.000000	0.085164	-0.054893	0.134794	0.000000	0.000000	3.000000	56.000000	0.000000
21421.376610	-0.050540	0.543437	0.068396	69.339058	17.511673	73.307114	2.473021	0.000000	3.419795	0.000000	0.000000	0.000000	0.085164	-0.054893	0.134794	0.000000	0.000000	3.000000	56.000000	0.000000
21421.379943	-0.050247	0.543299	0.068756	69.339058	17.511673	73.307114	2.473021	0.000000	3.419795	0.000000	0.000000	0.000000	0.087881	-0.041580	0.108005	0.000000	0.000000	3.000000	56.000000	0.000000
21421.383277	-0.050247	0.543299	0.068756	69.339058	17.511673	73.307114	2.473021	0.000000	3.419795	0.000000	0.000000	0.000000	0.087881	-0.041580	0.108005	0.000000	0.000000	3.000000	56.000000	0.000000
21421.386610	-0.050247	0.543299	0.068756	69.349045	17.566286	73.329796	2.487667	0.000000	3.437795	0.000000	0.000000	0.000000	0.087881	-0.041580	0.108005	0.000000	0.000000	3.000000	56.000000	0.000000
21421.389943	-0.050247	0.543299	0.068756	69.349045	17.566286	73.329796	2.487667	0.000000	3.437795	0.000000	0.000000	0.000000	0.087881	-0.041580	0.108005	0.000000	0.000000	3.000000	56.000000	0.000000
21421.393277	-0.049996	0.543222	0.069040	69.349045	17.566286	73.329796	2.487667	0.000000	3.437795	0.000000	0.000000	0.000000	0.075054	-0.022949	0.085088	0.000000	0.000000	3.000000	56.000000	0.000000
21421.396610	-0.049996	0.543222	0.069040	69.343285	17.589720	73.322861	2.487667	0.000000	3.437795	0.000000	0.000000	0.000000	0.075054	-0.022949	0.085088	0.000000	0.000000	3.000000	56.000000	0.000000
21421.399943	-0.049996	0.543222	0.069040	69.343285	17.589720	73.322861	2.487667	0.000000	3.437795	0.000000	0.000000	0.000000	0.075054	-0.022949	0.085088	0.000000	0.000000	3.000000	56.000000	0.000000
21421.403277	-0.049996	0.543222	0.069040	69.343285	17.589720	73.322861	2.487667	0.000000	3.437795	0.000000	0.000000	0.000000	0.075054	-0.022949	0.085088	0.000000	0.000000	3.000000	56.000000	0.000000
21421.406610	-0.049524	0.543181	0.069379	69.334633	17.604473	73.312469	2.500176	0.000000	3.451977	0.000000	0.000000	0.000000	0.141636	-0.012348	0.101925	0.000000	0.000000	3.000000	56.000000	0.000000
21421.409943	-0.049524	0.543181	0.069379	69.334633	17.604473	73.312469	2.500176	0.000000	3.451977	0.000000	0.000000	0.000000	0.141636	-0.012348	0.101925	0.000000	0.000000	3.000000	56.000000	0.000000
21421.413277	-0.049524	0.543181	0.069379	69.334633	17.604473	73.312469	2.500176	0.000000	3.451977	0.000000	0.000000	0.000000	0.141636	-0.012348	0.101925	0.000000	0.000000	3.000000	56.000000	0.000000
21421.416610	-0.049524	0.543181	0.069379	69.323128	17.616013	73.298645	2.523782	0.000000	3.468964	0.000000	0.000000	0.000000	0.141636	-0.012348	0.101925	0.000000	0.000000	3.000000	56.000000	0.000000
21421.419943	-0.049310	0.543258	0.069510	69.323128	17.616013	73.298645	2.523782	0.000000	3.468964	0.000000	0.000000	0.000000	0.064402	0.023189	0.039325	0.000000	0.000000	3.000000	56.000000	0.000000
21421.423277	-0.049310	0.543258	0.069510	69.323128	17.616013	73.298645	2.523782	0.000000	3.468964	0.000000	0.000000	0.000000	0.064402	0.023189	0.039325	0.000000	0.000000	3.000000	56.000000	0.000000
21421.426610	-0.049310	0.543258	0.069510	69.308693	17.621595	73.281349	2.534516	0.000000	3.475518	0.000000	0.000000	0.000000	0.064402	0.023189	0.039325	0.000000	0.000000	3.000000	56.000000	0.000000
21421.429943	-0.049310	0.543258	0.069510	69.308693	17.621595	73.281349	2.534516	0.000000	3.475518	0.000000	0.000000	0.000000	0.064402	0.023189	0.039325	0.000000	0.000000	3.000000	56.000000	0.000000
21421.433277	-0.049114	0.543340	0.069577	69.308693	17.621595	73.281349	2.534516	0.000000	3.475518	0.000000	0.000000	0.000000	0.058667	0.024606	0.019992	0.000000	0.000000	3.000000	56.000000	0.000000
21421.436610	-0.049114	0.543340	0.069577	69.294296	17.627197	73.264084	2.534516	0.000000	3.475518	0.000000	0.000000	0.000000	0.058667	0.024606	0.019992	0.000000	0.000000	3.000000	56.000000	0.000000
21421.439943	-0.049114	0.543340	0.069577	69.294296	17.627197	73.264084	2.534516	0.000000	3.475518	0.000000	0.000000	0.000000	0.058667	0.024606	0.019992	0.000000	0.000000	3.000000	56.000000	0.000000
21421.443277	-0.049114	0.543340	0.069577	69.294296	17.627197	73.264084	2.534516	0.000000	3.475518	0.000000	0.000000	0.000000	0.058667	0.024606	0.019992	0.000000	0.000000	3.000000	56.000000	0.000000
21421.446610	-0.048735	0.543629	0.069565	69.279877	17.630119	73.254822	2.544294	0.000000	3.478850	0.000000	0.000000	0.000000	0.113832	0.086702	-0.003629	0.000000	0.000000	3.000000	56.000000	0.000000
21421.449943	-0.048735	0.543629	0.069565	69.279877	17.630119	73.254822	2.544294	0.000000	3.478850	0.000000	0.000000	0.000000	0.113832	0.086702	-0.003629	0.000000	0.000000	3.000000	56.000000	0.000000
21421.453277	-0.048735	0.543629	0.069565	69.279877	17.630119	73.254822	2.544294	0.000000	3.478850	0.000000	0.000000	0.000000	0.113832	0.086702	-0.003629	0.000000	0.000000	3.000000	56.000000	0.000000
21421.456610	-0.048735	0.543629	0.069565	69.265457	17.627615	73.237602	2.563266	0.000000	3.478245	0.000000	0.000000	0.000000	0.113832	0.086702	-0.003629	0.000000	0.000000	3.000000	56.000000	0.000000
21421.459943	-0.048601	0.543836	0.069481	69.265457	17.627615	73.237602	2.563266	0.000000	3.478245	0.000000	0.000000	0.000000	0.040138	0.062086	-0.025023	0.000000	0.000000	3.000000	56.000000	0.000000
21421.463277	-0.048601	0.543836	0.069481	69.265457	17.627615	73.237602	2.563266	0.000000	3.478245	0.000000	0.000000	0.000000	0.040138	0.062086	-0.025023	0.000000	0.000000	3.000000	56.000000	0.000000
21421.466610	-0.048601	0.543836	0.069481	69.245270	17.615995	73.213547	2.569956	0.000000	3.474075	0.000000	0.000000	0.000000	0.040138	0.062086	-0.025023	0.000000	0.000000	3.000000	56.000000	0.000000
21421.469943	-0.048515	0.544083	0.069366	69.245270	17.615995	73.213547	2.569956	0.000000	3.474075	0.000000	0.000000	0.000000	0.025874	0.074068	-0.034534	0.000000	0.000000	3.000000	56.000000	0.000000
21421.473277	-0.048515	0.544083	0.069366	69.245270	17.615995	73.213547	2.569956	0.000000	3.474075	0.000000	0.000000	0.000000	0.025874	0.074068	-0.034534	0.000000	0.000000	3.000000	56.000000	0.000000
21421.476610	-0.048515	0.544083	0.069366	69.222198	17.593040	73.186096	2.574268	0.000000	3.468319	0.000000	0.000000	0.000000	0.025874	0.074068	-0.034534	0.000000	0.000000	3.000000	56.000000	0.000000
21421.479943	-0.048515	0.544083	0.069366	69.222198	17.593040	73.186096	2.574268	0.000000	3.468319	0.000000	0.000000	0.000000	0.025874	0.074068	-0.034534	0.000000	0.000000	3.000000	56.000000	0.000000
21421.483277	-0.048478	0.544359	0.069242	69.222198	17.593040	73.186096	2.574268	0.000000	3.468319	0.000000	0.000000	0.000000	0.011004	0.082712	-0.037375	0.000000	0.000000	3.000000	56.000000	0.000000
21421.486610	-0.048478	0.544359	0.069242	69.196228	17.561529	73.163277	2.574268	0.000000	3.468319	0.000000	0.000000	0.000000	0.011004	0.082712	-0.037375	0.000000	0.000000	3.000000	56.000000	0.000000
21421.489943	-0.048478	0.544359	0.069242	69.196228	17.561529	73.163277	2.574268	0.000000	3.468319	0.000000	0.000000	0.000000	0.011004	0.082712	-0.037375	0.000000	0.000000	3.000000	56.000000	0.000000
21421.493277	-0.048478	0.544359	0.069242	69.196228	17.561529	73.163277	2.574268	0.000000	3.468319	0.000000	0.000000	0.000000	0.011004	0.082712	-0.037375	0.000000	0.000000	3.000000	56.000000	0.000000
21421.496610	-0.048554	0.544968	0.068969	69.170265	17.524639	73.140511	2.576102	0.000000	3.462090	0.000000	0.000000	0.000000	-0.022686	0.182640	-0.081894	0.000000	0.000000	3.000000	56.000000	0.000000
21421.499943	-0.048554	0.544968	0.068969	69.170265	17.524639	73.140511	2.576102	0.000000	3.462090	0.000000	0.000000	0.000000	-0.022686	0.182640	-0.081894	0.000000	0.000000	3.000000	56.000000	0.000000
21421.503277	-0.048554	0.544968	0.068969	69.170265	17.524639	73.140511	2.576102	0.000000	3.462090	0.000000	0.000000	0.000000	-0.022686	0.182640	-0.081894	0.000000	0.000000	3.000000	56.000000	0.000000
21421.506610	-0.048554	0.544968	0.068969	69.141411	17.479210	73.146339	2.572321	0.000000	3.448441	0.000000	0.000000	0.000000	-0.022686	0.182640	-0.081894	0.000000	0.000000	3.000000	56.000000	0.000000
21421.509943	-0.048664	0.545312	0.068798	69.141411	17.479210	73.146339	2.572321	0.000000	3.448441	0.000000	0.000000	0.000000	-0.033046	0.103253	-0.051228	0.000000	0.000000	3.000000	56.000000	0.000000
21421.513277	-0.048664	0.545312	0.068798	69.141411	17.479210	73.146339	2.572321	0.000000	3.448441	0.000000	0.000000	0.000000	-0.033046	0.103253	-0.051228	0.000000	0.000000	3.000000	56.000000	0.000000
21421.516610	-0.048664	0.545312	0.068798	69.114151	17.440521	73.239929	2.566813	0.000000	3.439903	0.000000	0.000000	0.000000	-0.033046	0.103253	-0.051228	0.000000	0.000000	3.000000	56.000000	0.000000
21421.519943	-0.048664	0.545312	0.068798	69.114151	17.440521	73.239929	2.566813	0.000000	3.439903	0.000000	0.000000	0.000000	-0.033046	0.103253	-0.051228	0.000000	0.000000	3.000000	56.000000	0.000000
21421.523277	-0.048825	0.545702	0.068635	69.114151	17.440521	73.239929	2.566813	0.000000	3.439903	0.000000	0.000000	0.000000	-0.048344	0.117193	-0.048896	0.000000	0.000000	3.000000	56.000000	0.000000
21421.526610	-0.048825	0.545702	0.068635	69.114799	17.455322	73.512001	2.566813	0.000000	3.439903	0.000000	0.000000	0.000000	-0.048344	0.117193	-0.048896	0.000000	0.000000	3.000000	56.000000	0.000000
21421.529943	-0.048825	0.545702	0.068635	69.114799	17.455322	73.512001	2.566813	0.000000	3.439903	0.000000	0.000000	0.000000	-0.048344	0.117193	-0.048896	0.000000	0.000000	3.000000	56.000000	0.000000
21421.533277	-0.048825	0.545702	0.068635	69.114799	17.455322	73.512001	2.566813	0.000000	3.439903	0.000000	0.000000	0.000000	-0.048344	0.117193	-0.048896	0.000000	0.000000	3.000000	56.000000	0.000000
21421.536610	-0.048977	0.546460	0.068101	69.151535	17.552349	73.789894	2.558756	0.000000	3.431754	0.000000	0.000000	0.000000	-0.045484	0.227379	-0.160246	0.000000	0.000000	3.000000	56.000000	0.000000
21421.539943	-0.048977	0.546460	0.068101	69.151535	17.552349	73.789894	2.558756	0.000000	3.431754	0.000000	0.000000	0.000000	0.000001	-0.000001	-0.000000	0.000000	0.000000	3.000000	56.000000	0.000000
21421.543277	-0.048977	0.546460	0.068101	69.151535	17.552349	73.789894	2.558756	0.000000	3.431754	0.000000	0.000000	0.000000	0.000001	-0.000001	-0.000000	0.000000	0.000000	3.000000	56.000000	0.000000
21421.546610	-0.048977	0.546460	0.068101	69.228889	17.731527	73.977928	2.551175	0.000000	3.405046	0.000000	0.000000	0.000000	0.000001	-0.000001	-0.000000	0.000000	0.000000	3.000000	56.000000	0.000000
21421.549943	-0.048977	0.546460	0.068101	69.228889	17.731527	73.977928	2.551175	0.000000	3.405046	0.000000	0.000000	0.000000	0.000001	-0.000001	-0.000000	0.000000	0.000000	3.000000	56.000000	0.000000
21421.553277	-0.049038	0.546821	0.067683	69.228889	17.731527	73.977928	2.551175	0.000000	3.405046	0.000000	0.000000	0.000000	-0.018470	0.108050	-0.125375	0.000000	0.000000	3.000000	56.000000	0.000000
21421.556610	-0.049038	0.546821	0.067683	69.320572	17.931520	74.173019	2.551175	0.000000	3.405046	0.000000	0.000000	0.000000	-0.018470	0.108050	-0.125375	0.000000	0.000000	3.000000	56.000000	0.000000
21421.559943	-0.049118	0.547213	0.067195	69.320572	17.931520	74.173019	2.551175	0.000000	3.405046	0.000000	0.000000	0.000000	-0.023998	0.117747	-0.146287	0.000000	0.000000	3.000000	56.000000	0.000000
21421.563277	-0.049118	0.547213	0.067195	69.320572	17.931520	74.173019	2.551175	0.000000	3.405046	0.000000	0.000000	0.000000	-0.023998	0.117747	-0.146287	0.000000	0.000000	3.000000	56.000000	0.000000
21421.566610	-0.049118	0.547213	0.067195	69.407707	18.119417	74.366600	2.544097	0.000000	3.359769	0.000000	0.000000	0.000000	-0.023998	0.117747	-0.146287	0.000000	0.000000	3.000000	56.000000	0.000000
21421.569943	-0.049118	0.547213	0.067195	69.407707	18.119417	74.366600	2.544097	0.000000	3.359769	0.000000	0.000000	0.000000	-0.023998	0.117747	-0.146287	0.000000	0.000000	3.000000	56.000000	0.000000
21421.573277	-0.049270	0.547616	0.066678	69.407707	18.119417	74.366600	2.544097	0.000000	3.359769	0.000000	0.000000	0.000000	-0.045670	0.120793	-0.155231	0.000000	0.000000	3.000000	56.000000	0.000000
21421.576610	-0.049270	0.547616	0.066678	69.462776	18.229584	74.493011	2.544097	0.000000	3.359769	0.000000	0.000000	0.000000	-0.045670	0.120793	-0.155231	0.000000	0.000000	3.000000	56.000000	0.000000
21421.579943	-0.049468	0.548010	0.066115	69.462776	18.229584	74.493011	2.544097	0.000000	3.359769	0.000000	0.000000	0.000000	-0.059317	0.118455	-0.168735	0.000000	0.000000	3.000000	56.000000	0.000000
21421.583277	-0.049468	0.548010	0.066115	69.462776	18.229584	74.493011	2.544097	0.000000	3.359769	0.000000	0.000000	0.000000	-0.059317	0.118455	-0.168735	0.000000	0.000000	3.000000	56.000000	0.000000
21421.586610	-0.049468	0.548010	0.066115	69.492500	18.275068	74.562317	2.526599	0.000000	3.305774	0.000000	0.000000	0.000000	-0.059317	0.118455	-0.168735	0.000000	0.000000	3.000000	56.000000	0.000000
21421.589943	-0.049468	0.548010	0.066115	69.492500	18.275068	74.562317	2.526599	0.000000	3.305774	0.000000	0.000000	0.000000	-0.059317	0.118455	-0.168735	0.000000	0.000000	3.000000	56.000000	0.000000
21421.593277	-0.049682	0.548391	0.065470	69.492500	18.275068	74.562317	2.526599	0.000000	3.305774	0.000000	0.000000	0.000000	-0.064321	0.114029	-0.193498	0.000000	0.000000	3.000000	56.000000	0.000000
21421.596610	-0.049682	0.548391	0.065470	69.494431	18.248274	74.582466	2.526599	0.000000	3.305774	0.000000	0.000000	0.000000	-0.064321	0.114029	-0.193498	0.000000	0.000000	3.000000	56.000000	0.000000
21421.599943	-0.049994	0.548752	0.064798	69.494431	18.248274	74.582466	2.526599	0.000000	3.305774	0.000000	0.000000	0.000000	-0.093341	0.108324	-0.201756	0.000000	0.000000	3.000000	56.000000	0.000000
21421.603277	-0.049994	0.548752	0.064798	69.494431	18.248274	74.582466	2.526599	0.000000	3.305774	0.000000	0.000000	0.000000	-0.093341	0.108324	-0.201756	0.000000	0.000000	3.000000	56.000000	0.000000
21421.606610	-0.049994	0.548752	0.064798	69.491570	18.206833	74.586845	2.500322	0.000000	3.239899	0.000000	0.000000	0.000000	-0.093341	0.108324	-0.201756	0.000000	0.000000	3.000000	56.000000	0.000000
21421.609943	-0.049994	0.548752	0.064798	69.491570	18.206833	74.586845	2.500322	0.000000	3.239899	0.000000	0.000000	0.000000	-0.093341	0.108324	-0.201756	0.000000	0.000000	3.000000	56.000000	0.000000
21421.613277	-0.050271	0.549098	0.064047	69.491570	18.206833	74.586845	2.500322	0.000000	3.239899	0.000000	0.000000	0.000000	-0.083318	0.103801	-0.225161	0.000000	0.000000	3.000000	56.000000	0.000000
21421.616610	-0.050271	0.549098	0.064047	69.490906	18.176628	74.591187	2.500322	0.000000	3.239899	0.000000	0.000000	0.000000	-0.083318	0.103801	-0.225161	0.000000	0.000000	3.000000	56.000000	0.000000
21421.619943	-0.050466	0.549457	0.063219	69.490906	18.176628	74.591187	2.500322	0.000000	3.239899	0.000000	0.000000	0.000000	-0.058305	0.107739	-0.248651	0.000000	0.000000	3.000000	56.000000	0.000000
21421.623277	-0.050466	0.549457	0.063219	69.490906	18.176628	74.591187	2.500322	0.000000	3.239899	0.000000	0.000000	0.000000	-0.058305	0.107739	-0.248651	0.000000	0.000000	3.000000	56.000000	0.000000
21421.626610	-0.050466	0.549457	0.063219	69.499496	18.159513	74.601944	2.476718	0.000000	3.160930	0.000000	0.000000	0.000000	-0.058305	0.107739	-0.248651	0.000000	0.000000	3.000000	56.000000	0.000000
21421.629943	-0.050651	0.549829	0.062304	69.499496	18.159513	74.601944	2.476718	0.000000	3.160930	0.000000	0.000000	0.000000	-0.055548	0.111588	-0.274326	0.000000	0.000000	3.000000	56.000000	0.000000
21421.633277	-0.050651	0.549829	0.062304	69.499496	18.159513	74.601944	2.476718	0.000000	3.160930	0.000000	0.000000	0.000000	-0.055548	0.111588	-0.274326	0.000000	0.000000	3.000000	56.000000	0.000000
21421.636610	-0.050651	0.549829	0.062304	69.508087	18.139702	74.612732	2.467460	0.000000	3.115209	0.000000	0.000000	0.000000	-0.055548	0.111588	-0.274326	0.000000	0.000000	3.000000	56.000000	0.000000
21421.639943	-0.050804	0.550202	0.061329	69.508087	18.139702	74.612732	2.467460	0.000000	3.115209	0.000000	0.000000	0.000000	-0.046022	0.112105	-0.292588	0.000000	0.000000	3.000000	56.000000	0.000000
21421.643277	-0.050804	0.550202	0.061329	69.508087	18.139702	74.612732	2.467460	0.000000	3.115209	0.000000	0.000000	0.000000	-0.046022	0.112105	-0.292588	0.000000	0.000000	3.000000	56.000000	0.000000
21421.646610	-0.050804	0.550202	0.061329	69.519562	18.117851	74.627159	2.459790	0.000000	3.066445	0.000000	0.000000	0.000000	-0.046022	0.112105	-0.292588	0.000000	0.000000	3.000000	56.000000	0.000000
21421.649943	-0.051022	0.550588	0.060260	69.519562	18.117851	74.627159	2.459790	0.000000	3.066445	0.000000	0.000000	0.000000	-0.065319	0.115711	-0.320542	0.000000	0.000000	3.000000	56.000000	0.000000
21421.653277	-0.051022	0.550588	0.060260	69.519562	18.117851	74.627159	2.459790	0.000000	3.066445	0.000000	0.000000	0.000000	-0.065319	0.115711	-0.320542	0.000000	0.000000	3.000000	56.000000	0.000000
21421.656610	-0.051022	0.550588	0.060260	69.531021	18.093277	74.641571	2.448904	0.000000	3.013021	0.000000	0.000000	0.000000	-0.065319	0.115711	-0.320542	0.000000	0.000000	3.000000	56.000000	0.000000
21421.659943	-0.051263	0.550971	0.059188	69.531021	18.093277	74.641571	2.448904	0.000000	3.013021	0.000000	0.000000	0.000000	-0.072249	0.115009	-0.321617	0.000000	0.000000	3.000000	56.000000	0.000000
21421.663277	-0.051263	0.550971	0.059188	69.531021	18.093277	74.641571	2.448904	0.000000	3.013021	0.000000	0.000000	0.000000	-0.072249	0.115009	-0.321617	0.000000	0.000000	3.000000	56.000000	0.000000
21421.666610	-0.051263	0.550971	0.059188	69.536751	18.064671	74.648773	2.436862	0.000000	2.959418	0.000000	0.000000	0.000000	-0.072249	0.115009	-0.321617	0.000000	0.000000	3.000000	56.000000	0.000000
21421.669943	-0.051499	0.551391	0.058087	69.536751	18.064671	74.648773	2.436862	0.000000	2.959418	0.000000	0.000000	0.000000	-0.070968	0.125973	-0.330268	0.000000	0.000000	3.000000	56.000000	0.000000
21421.673277	-0.051499	0.551391	0.058087	69.536751	18.064671	74.648773	2.436862	0.000000	2.959418	0.000000	0.000000	0.000000	-0.070968	0.125973	-0.330268	0.000000	0.000000	3.000000	56.000000	0.000000
21421.676610	-0.051499	0.551391	0.058087	69.542465	18.036076	74.655991	2.425034	0.000000	2.904374	0.000000	0.000000	0.000000	-0.070968	0.125973	-0.330268	0.000000	0.000000	3.000000	56.000000	0.000000
21421.679943	-0.051716	0.551834	0.057045	69.542465	18.036076	74.655991	2.425034	0.000000	2.904374	0.000000	0.000000	0.000000	-0.064909	0.132786	-0.312672	0.000000	0.000000	3.000000	56.000000	0.000000
21421.683277	-0.051716	0.551834	0.057045	69.542465	18.036076	74.655991	2.425034	0.000000	2.904374	0.000000	0.000000	0.000000	-0.064909	0.132786	-0.312672	0.000000	0.000000	3.000000	56.000000	0.000000
21421.686610	-0.051716	0.551834	0.057045	69.545326	18.004103	74.659599	2.414216	0.000000	2.852262	0.000000	0.000000	0.000000	-0.064909	0.132786	-0.312672	0.000000	0.000000	3.000000	56.000000	0.000000
21421.689943	-0.051902	0.552295	0.055959	69.545326	18.004103	74.659599	2.414216	0.000000	2.852262	0.000000	0.000000	0.000000	-0.055817	0.138280	-0.325846	0.000000	0.000000	3.000000	56.000000	0.000000
21421.693277	-0.051902	0.552295	0.055959	69.545326	18.004103	74.659599	2.414216	0.000000	2.852262	0.000000	0.000000	0.000000	-0.055817	0.138280	-0.325846	0.000000	0.000000	3.000000	56.000000	0.000000
21421.696610	-0.051902	0.552295	0.055959	69.548203	17.974857	74.663223	2.404913	0.000000	2.797954	0.000000	0.000000	0.000000	-0.055817	0.138280	-0.325846	0.000000	0.000000	3.000000	56.000000	0.000000
21421.699943	-0.052086	0.552753	0.054872	69.548203	17.974857	74.663223	2.404913	0.000000	2.797954	0.000000	0.000000	0.000000	-0.055413	0.137497	-0.326217	0.000000	0.000000	3.000000	56.000000	0.000000
21421.703277	-0.052086	0.552753	0.054872	69.548203	17.974857	74.663223	2.404913	0.000000	2.797954	0.000000	0.000000	0.000000	-0.055413	0.137497	-0.326217	0.000000	0.000000	3.000000	56.000000	0.000000
21421.706610	-0.052086	0.552753	0.054872	69.551064	17.945604	74.666840	2.395677	0.000000	2.743584	0.000000	0.000000	0.000000	-0.055413	0.137497	-0.326217	0.000000	0.000000	3.000000	56.000000	0.000000
21421.709943	-0.052268	0.553219	0.053760	69.551064	17.945604	74.666840	2.395677	0.000000	2.743584	0.000000	0.000000	0.000000	-0.054316	0.139790	-0.333383	0.000000	0.000000	3.000000	56.000000	0.000000
21421.713277	-0.052268	0.553219	0.053760	69.551064	17.945604	74.666840	2.395677	0.000000	2.743584	0.000000	0.000000	0.000000	-0.054316	0.139790	-0.333383	0.000000	0.000000	3.000000	56.000000	0.000000
21421.716610	-0.052268	0.553219	0.053760	69.548210	17.904139	74.663223	2.386625	0.000000	2.688021	0.000000	0.000000	0.000000	-0.054316	0.139790	-0.333383	0.000000	0.000000	3.000000	56.000000	0.000000
21421.719943	-0.052519	0.553738	0.052630	69.548210	17.904139	74.663223	2.386625	0.000000	2.688021	0.000000	0.000000	0.000000	-0.075360	0.155761	-0.339153	0.000000	0.000000	3.000000	56.000000	0.000000
21421.723277	-0.052519	0.553738	0.052630	69.548210	17.904139	74.663223	2.386625	0.000000	2.688021	0.000000	0.000000	0.000000	-0.075360	0.155761	-0.339153	0.000000	0.000000	3.000000	56.000000	0.000000
21421.726610	-0.052519	0.553738	0.052630	69.539604	17.853186	74.652374	2.374065	0.000000	2.631495	0.000000	0.000000	0.000000	-0.075360	0.155761	-0.339153	0.000000	0.000000	3.000000	56.000000	0.000000
21421.729943	-0.052774	0.554280	0.051556	69.539604	17.853186	74.652374	2.374065	0.000000	2.631495	0.000000	0.000000	0.000000	-0.076637	0.162503	-0.322314	0.000000	0.000000	3.000000	56.000000	0.000000
21421.733277	-0.052774	0.554280	0.051556	69.539604	17.853186	74.652374	2.374065	0.000000	2.631495	0.000000	0.000000	0.000000	-0.076637	0.162503	-0.322314	0.000000	0.000000	3.000000	56.000000	0.000000
21421.736610	-0.052774	0.554280	0.051556	69.525276	17.792772	74.634346	2.361292	0.000000	2.577776	0.000000	0.000000	0.000000	-0.076637	0.162503	-0.322314	0.000000	0.000000	3.000000	56.000000	0.000000
21421.739943	-0.053060	0.554862	0.050552	69.525276	17.792772	74.634346	2.361292	0.000000	2.577776	0.000000	0.000000	0.000000	-0.085726	0.174642	-0.300985	0.000000	0.000000	3.000000	56.000000	0.000000
21421.743277	-0.053060	0.554862	0.050552	69.525276	17.792772	74.634346	2.361292	0.000000	2.577776	0.000000	0.000000	0.000000	-0.085726	0.174642	-0.300985	0.000000	0.000000	3.000000	56.000000	0.000000
21421.746610	-0.053060	0.554862	0.050552	69.498833	17.718615	74.606270	2.347004	0.000000	2.527612	0.000000	0.000000	0.000000	-0.085726	0.174642	-0.300985	0.000000	0.000000	3.000000	56.000000	0.000000
21421.749943	-0.053376	0.555485	0.049620	69.498833	17.718615	74.606270	2.347004	0.000000	2.527612	0.000000	0.000000	0.000000	-0.094824	0.186854	-0.279664	0.000000	0.000000	3.000000	56.000000	0.000000
21421.753277	-0.053376	0.555485	0.049620	69.498833	17.718615	74.606270	2.347004	0.000000	2.527612	0.000000	0.000000	0.000000	-0.094824	0.186854	-0.279664	0.000000	0.000000	3.000000	56.000000	0.000000
21421.756610	-0.053376	0.555485	0.049620	69.469505	17.638443	74.574669	2.331200	0.000000	2.481001	0.000000	0.000000	0.000000	-0.094824	0.186854	-0.279664	0.000000	0.000000	3.000000	56.000000	0.000000
21421.759943	-0.053719	0.556113	0.048724	69.469505	17.638443	74.574669	2.331200	0.000000	2.481001	0.000000	0.000000	0.000000	-0.102827	0.188427	-0.268799	0.000000	0.000000	3.000000	56.000000	0.000000
21421.763277	-0.053719	0.556113	0.048724	69.469505	17.638443	74.574669	2.331200	0.000000	2.481001	0.000000	0.000000	0.000000	-0.102827	0.188427	-0.268799	0.000000	0.000000	3.000000	56.000000	0.000000
21421.766610	-0.053719	0.556113	0.048724	69.431580	17.551031	74.532433	2.314063	0.000000	2.436202	0.000000	0.000000	0.000000	-0.102827	0.188427	-0.268799	0.000000	0.000000	3.000000	56.000000	0.000000
21421.769943	-0.054046	0.556773	0.047927	69.431580	17.551031	74.532433	2.314063	0.000000	2.436202	0.000000	0.000000	0.000000	-0.098288	0.197802	-0.239128	0.000000	0.000000	3.000000	56.000000	0.000000
21421.773277	-0.054046	0.556773	0.047927	69.431580	17.551031	74.532433	2.314063	0.000000	2.436202	0.000000	0.000000	0.000000	-0.098288	0.197802	-0.239128	0.000000	0.000000	3.000000	56.000000	0.000000
21421.776610	-0.054046	0.556773	0.047927	69.394302	17.461376	74.494034	2.297681	0.000000	2.396347	0.000000	0.000000	0.000000	-0.098288	0.197802	-0.239128	0.000000	0.000000	3.000000	56.000000	0.000000
21421.779943	-0.054351	0.557420	0.047154	69.394302	17.461376	74.494034	2.297681	0.000000	2.396347	0.000000	0.000000	0.000000	-0.091430	0.194200	-0.231915	0.000000	0.000000	3.000000	56.000000	0.000000
21421.783277	-0.054351	0.557420	0.047154	69.394302	17.461376	74.494034	2.297681	0.000000	2.396347	0.000000	0.000000	0.000000	-0.091430	0.194200	-0.231915	0.000000	0.000000	3.000000	56.000000	0.000000
21421.786610	-0.054351	0.557420	0.047154	69.359879	17.377918	74.451347	2.282443	0.000000	2.357694	0.000000	0.000000	0.000000	-0.091430	0.194200	-0.231915	0.000000	0.000000	3.000000	56.000000	0.000000
21421.789943	-0.054655	0.558038	0.046385	69.359879	17.377918	74.451347	2.282443	0.000000	2.357694	0.000000	0.000000	0.000000	-0.091230	0.185292	-0.230656	0.000000	0.000000	3.000000	56.000000	0.000000
21421.793277	-0.054655	0.558038	0.046385	69.359879	17.377918	74.451347	2.282443	0.000000	2.357694	0.000000	0.000000	0.000000	-0.091230	0.185292	-0.230656	0.000000	0.000000	3.000000	56.000000	0.000000
21421.796610	-0.054655	0.558038	0.046385	69.331177	17.301216	74.415886	2.267238	0.000000	2.319252	0.000000	0.000000	0.000000	-0.091230	0.185292	-0.230656	0.000000	0.000000	3.000000	56.000000	0.000000
21421.799943	-0.054976	0.558627	0.045555	69.331177	17.301216	74.415886	2.267238	0.000000	2.319252	0.000000	0.000000	0.000000	-0.096127	0.176903	-0.249065	0.000000	0.000000	3.000000	56.000000	0.000000
21421.803277	-0.054976	0.558627	0.045555	69.331177	17.301216	74.415886	2.267238	0.000000	2.319252	0.000000	0.000000	0.000000	-0.096127	0.176903	-0.249065	0.000000	0.000000	3.000000	56.000000	0.000000
21421.806610	-0.054976	0.558627	0.045555	69.302467	17.221886	74.380524	2.251217	0.000000	2.277741	0.000000	0.000000	0.000000	-0.096127	0.176903	-0.249065	0.000000	0.000000	3.000000	56.000000	0.000000
21421.809943	-0.055297	0.559205	0.044746	69.302467	17.221886	74.380524	2.251217	0.000000	2.277741	0.000000	0.000000	0.000000	-0.096458	0.173367	-0.242569	0.000000	0.000000	3.000000	56.000000	0.000000
21421.813277	-0.055297	0.559205	0.044746	69.302467	17.221886	74.380524	2.251217	0.000000	2.277741	0.000000	0.000000	0.000000	-0.096458	0.173367	-0.242569	0.000000	0.000000	3.000000	56.000000	0.000000
21421.816610	-0.055297	0.559205	0.044746	69.279503	17.149252	74.352287	2.235141	0.000000	2.237313	0.000000	0.000000	0.000000	-0.096458	0.173367	-0.242569	0.000000	0.000000	3.000000	56.000000	0.000000
21421.819943	-0.055614	0.559718	0.043907	69.279503	17.149252	74.352287	2.235141	0.000000	2.237313	0.000000	0.000000	0.000000	-0.095075	0.153761	-0.251646	0.000000	0.000000	3.000000	56.000000	0.000000
21421.823277	-0.055614	0.559718	0.043907	69.279503	17.149252	74.352287	2.235141	0.000000	2.237313	0.000000	0.000000	0.000000	-0.095075	0.153761	-0.251646	0.000000	0.000000	3.000000	56.000000	0.000000
21421.826610	-0.055614	0.559718	0.043907	69.259415	17.079971	74.327660	2.219295	0.000000	2.195371	0.000000	0.000000	0.000000	-0.095075	0.153761	-0.251646	0.000000	0.000000	3.000000	56.000000	0.000000
21421.829943	-0.055614	0.559718	0.043907	69.259415	17.079971	74.327660	2.219295	0.000000	2.195371	0.000000	0.000000	0.000000	-0.095075	0.153761	-0.251646	0.000000	0.000000	3.000000	56.000000	0.000000
21421.833277	-0.055937	0.560199	0.043136	69.259415	17.079971	74.327660	2.219295	0.000000	2.195371	0.000000	0.000000	0.000000	-0.096956	0.144505	-0.231347	0.000000	0.000000	3.000000	56.000000	0.000000
21421.836610	-0.055937	0.560199	0.043136	69.242188	17.014006	74.306557	2.219295	0.000000	2.195371	0.000000	0.000000	0.000000	-0.096956	0.144505	-0.231347	0.000000	0.000000	3.000000	56.000000	0.000000
21421.839943	-0.056260	0.560652	0.042370	69.242188	17.014006	74.306557	2.219295	0.000000	2.195371	0.000000	0.000000	0.000000	-0.096758	0.135778	-0.229948	0.000000	0.000000	3.000000	56.000000	0.000000
21421.843277	-0.056260	0.560652	0.042370	69.242188	17.014006	74.306557	2.219295	0.000000	2.195371	0.000000	0.000000	0.000000	-0.096758	0.135778	-0.229948	0.000000	0.000000	3.000000	56.000000	0.000000
21421.846610	-0.056260	0.560652	0.042370	69.227821	16.948637	74.289009	2.187009	0.000000	2.118489	0.000000	0.000000	0.000000	-0.096758	0.135778	-0.229948	0.000000	0.000000	3.000000	56.000000	0.000000
21421.849943	-0.056260	0.560652	0.042370	69.227821	16.948637	74.289009	2.187009	0.000000	2.118489	0.000000	0.000000	0.000000	-0.096758	0.135778	-0.229948	0.000000	0.000000	3.000000	56.000000	0.000000
21421.853277	-0.056605	0.561075	0.041605	69.227821	16.948637	74.289009	2.187009	0.000000	2.118489	0.000000	0.000000	0.000000	-0.103669	0.127062	-0.229333	0.000000	0.000000	3.000000	56.000000	0.000000
21421.856610	-0.056605	0.561075	0.041605	69.219200	16.884405	74.278496	2.187009	0.000000	2.118489	0.000000	0.000000	0.000000	-0.103669	0.127062	-0.229333	0.000000	0.000000	3.000000	56.000000	0.000000
21421.859943	-0.057003	0.561451	0.040886	69.219200	16.884405	74.278496	2.187009	0.000000	2.118489	0.000000	0.000000	0.000000	-0.119223	0.112698	-0.215747	0.000000	0.000000	3.000000	56.000000	0.000000
21421.863277	-0.057003	0.561451	0.040886	69.219200	16.884405	74.278496	2.187009	0.000000	2.118489	0.000000	0.000000	0.000000	-0.119223	0.112698	-0.215747	0.000000	0.000000	3.000000	56.000000	0.000000
21421.866610	-0.057003	0.561451	0.040886	69.210587	16.817478	74.267998	2.149860	0.000000	2.044309	0.000000	0.000000	0.000000	-0.119223	0.112698	-0.215747	0.000000	0.000000	3.000000	56.000000	0.000000
21421.869943	-0.057003	0.561451	0.040886	69.210587	16.817478	74.267998	2.149860	0.000000	2.044309	0.000000	0.000000	0.000000	-0.119223	0.112698	-0.215747	0.000000	0.000000	3.000000	56.000000	0.000000
21421.873277	-0.057447	0.561798	0.040166	69.210587	16.817478	74.267998	2.149860	0.000000	2.044309	0.000000	0.000000	0.000000	-0.133171	0.104105	-0.215934	0.000000	0.000000	3.000000	56.000000	0.000000
21421.876610	-0.057447	0.561798	0.040166	69.201958	16.745092	74.257477	2.149860	0.000000	2.044309	0.000000	0.000000	0.000000	-0.133171	0.104105	-0.215934	0.000000	0.000000	3.000000	56.000000	0.000000
21421.879943	-0.057895	0.562098	0.039497	69.201958	16.745092	74.257477	2.149860	0.000000	2.044309	0.000000	0.000000	0.000000	-0.134529	0.089923	-0.200701	0.000000	0.000000	3.000000	56.000000	0.000000
21421.883277	-0.057895	0.562098	0.039497	69.201958	16.745092	74.257477	2.149860	0.000000	2.044309	0.000000	0.000000	0.000000	-0.134529	0.089923	-0.200701	0.000000	0.000000	3.000000	56.000000	0.000000
21421.886610	-0.057895	0.562098	0.039497	69.189819	16.677292	74.247780	2.105244	0.000000	1.974870	0.000000	0.000000	0.000000	-0.134529	0.089923	-0.200701	0.000000	0.000000	3.000000	56.000000	0.000000
21421.889943	-0.057895	0.562098	0.039497	69.189819	16.677292	74.247780	2.105244	0.000000	1.974870	0.000000	0.000000	0.000000	-0.134529	0.089923	-0.200701	0.000000	0.000000	3.000000	56.000000	0.000000
21421.893277	-0.058354	0.562404	0.038931	69.189819	16.677292	74.247780	2.105244	0.000000	1.974870	0.000000	0.000000	0.000000	-0.137767	0.091917	-0.169874	0.000000	0.000000	3.000000	56.000000	0.000000
21421.896610	-0.058354	0.562404	0.038931	69.175682	16.611271	74.250977	2.105244	0.000000	1.974870	0.000000	0.000000	0.000000	-0.137767	0.091917	-0.169874	0.000000	0.000000	3.000000	56.000000	0.000000
21421.899943	-0.058821	0.562682	0.038433	69.175682	16.611271	74.250977	2.105244	0.000000	1.974870	0.000000	0.000000	0.000000	-0.139876	0.083301	-0.149398	0.000000	0.000000	3.000000	56.000000	0.000000
21421.903277	-0.058821	0.562682	0.038433	69.175682	16.611271	74.250977	2.105244	0.000000	1.974870	0.000000	0.000000	0.000000	-0.139876	0.083301	-0.149398	0.000000	0.000000	3.000000	56.000000	0.000000
21421.906610	-0.058821	0.562682	0.038433	69.155380	16.551235	74.272118	2.058970	0.000000	1.921658	0.000000	0.000000	0.000000	-0.139876	0.083301	-0.149398	0.000000	0.000000	3.000000	56.000000	0.000000
21421.909943	-0.058821	0.562682	0.038433	69.155380	16.551235	74.272118	2.058970	0.000000	1.921658	0.000000	0.000000	0.000000	-0.139876	0.083301	-0.149398	0.000000	0.000000	3.000000	56.000000	0.000000
21421.913277	-0.059343	0.562949	0.038015	69.155380	16.551235	74.272118	2.058970	0.000000	1.921658	0.000000	0.000000	0.000000	-0.156780	0.080082	-0.125406	0.000000	0.000000	3.000000	56.000000	0.000000
21421.916610	-0.059343	0.562949	0.038015	69.132690	16.510859	74.331017	2.058970	0.000000	1.921658	0.000000	0.000000	0.000000	-0.156780	0.080082	-0.125406	0.000000	0.000000	3.000000	56.000000	0.000000
21421.919943	-0.059923	0.563178	0.037683	69.132690	16.510859	74.331017	2.058970	0.000000	1.921658	0.000000	0.000000	0.000000	-0.173945	0.068820	-0.099723	0.000000	0.000000	3.000000	56.000000	0.000000
21421.923277	-0.059923	0.563178	0.037683	69.132690	16.510859	74.331017	2.058970	0.000000	1.921658	0.000000	0.000000	0.000000	-0.173945	0.068820	-0.099723	0.000000	0.000000	3.000000	56.000000	0.000000
21421.926610	-0.059923	0.563178	0.037683	69.095161	16.504587	74.463303	2.003849	0.000000	1.884136	0.000000	0.000000	0.000000	-0.173945	0.068820	-0.099723	0.000000	0.000000	3.000000	56.000000	0.000000
21421.929943	-0.059923	0.563178	0.037683	69.095161	16.504587	74.463303	2.003849	0.000000	1.884136	0.000000	0.000000	0.000000	-0.173945	0.068820	-0.099723	0.000000	0.000000	3.000000	56.000000	0.000000
21421.933277	-0.060529	0.563371	0.037375	69.095161	16.504587	74.463303	2.003849	0.000000	1.884136	0.000000	0.000000	0.000000	-0.181820	0.057764	-0.092196	0.000000	0.000000	3.000000	56.000000	0.000000
21421.936610	-0.060529	0.563371	0.037375	69.044693	16.570936	74.721695	2.003849	0.000000	1.884136	0.000000	0.000000	0.000000	-0.181820	0.057764	-0.092196	0.000000	0.000000	3.000000	56.000000	0.000000
21421.939943	-0.061146	0.563526	0.037159	69.044693	16.570936	74.721695	2.003849	0.000000	1.884136	0.000000	0.000000	0.000000	-0.185026	0.046589	-0.064829	0.000000	0.000000	3.000000	56.000000	0.000000
21421.943277	-0.061146	0.563526	0.037159	69.044693	16.570936	74.721695	2.003849	0.000000	1.884136	0.000000	0.000000	0.000000	-0.185026	0.046589	-0.064829	0.000000	0.000000	3.000000	56.000000	0.000000
21421.946610	-0.061146	0.563526	0.037159	68.979263	16.688112	75.072609	1.942708	0.000000	1.857966	0.000000	0.000000	0.000000	-0.185026	0.046589	-0.064829	0.000000	0.000000	3.000000	56.000000	0.000000
21421.949943	-0.061146	0.563526	0.037159	68.979263	16.688112	75.072609	1.942708	0.000000	1.857966	0.000000	0.000000	0.000000	-0.185026	0.046589	-0.064829	0.000000	0.000000	3.000000	56.000000	0.000000
21421.953277	-0.061761	0.563636	0.036931	68.979263	16.688112	75.072609	1.942708	0.000000	1.857966	0.000000	0.000000	0.000000	-0.184457	0.033022	-0.068518	0.000000	0.000000	3.000000	56.000000	0.000000
21421.956610	-0.061761	0.563636	0.036931	68.911133	16.848135	75.500122	1.942708	0.000000	1.857966	0.000000	0.000000	0.000000	-0.184457	0.033022	-0.068518	0.000000	0.000000	3.000000	56.000000	0.000000
21421.959943	-0.062403	0.563682	0.036733	68.911133	16.848135	75.500122	1.942708	0.000000	1.857966	0.000000	0.000000	0.000000	-0.192654	0.013893	-0.059278	0.000000	0.000000	3.000000	56.000000	0.000000
21421.963277	-0.062403	0.563682	0.036733	68.911133	16.848135	75.500122	1.942708	0.000000	1.857966	0.000000	0.000000	0.000000	-0.192654	0.013893	-0.059278	0.000000	0.000000	3.000000	56.000000	0.000000
21421.966610	-0.062403	0.563682	0.036733	68.831413	17.040155	75.992699	1.879856	0.000000	1.836666	0.000000	0.000000	0.000000	-0.192654	0.013893	-0.059278	0.000000	0.000000	3.000000	56.000000	0.000000
21421.969943	-0.062403	0.563682	0.036733	68.831413	17.040155	75.992699	1.879856	0.000000	1.836666	0.000000	0.000000	0.000000	-0.192654	0.013893	-0.059278	0.000000	0.000000	3.000000	56.000000	0.000000
21421.973277	-0.063071	0.563719	0.036555	68.831413	17.040155	75.992699	1.879856	0.000000	1.836666	0.000000	0.000000	0.000000	-0.200441	0.011095	-0.053525	0.000000	0.000000	3.000000	56.000000	0.000000
21421.976610	-0.063071	0.563719	0.036555	68.737709	17.269848	76.561752	1.879856	0.000000	1.836666	0.000000	0.000000	0.000000	-0.200441	0.011095	-0.053525	0.000000	0.000000	3.000000	56.000000	0.000000
21421.979943	-0.063774	0.563719	0.036465	68.737709	17.269848	76.561752	1.879856	0.000000	1.836666	0.000000	0.000000	0.000000	-0.210925	0.000009	-0.027097	0.000000	0.000000	3.000000	56.000000	0.000000
21421.983277	-0.063774	0.563719	0.036465	68.737709	17.269848	76.561752	1.879856	0.000000	1.836666	0.000000	0.000000	0.000000	-0.210925	0.000009	-0.027097	0.000000	0.000000	3.000000	56.000000	0.000000
21421.986610	-0.063774	0.563719	0.036465	68.632378	17.523897	77.189117	1.811295	0.000000	1.823229	0.000000	0.000000	0.000000	-0.210925	0.000009	-0.027097	0.000000	0.000000	3.000000	56.000000	0.000000
21421.989943	-0.063774	0.563719	0.036465	68.632378	17.523897	77.189117	1.811295	0.000000	1.823229	0.000000	0.000000	0.000000	-0.210925	0.000009	-0.027097	0.000000	0.000000	3.000000	56.000000	0.000000
21421.993277	-0.064530	0.563701	0.036413	68.632378	17.523897	77.189117	1.811295	0.000000	1.823229	0.000000	0.000000	0.000000	-0.226749	-0.005539	-0.015431	0.000000	0.000000	3.000000	56.000000	0.000000
21421.996610	-0.064530	0.563701	0.036413	68.520004	17.775875	77.824562	1.811295	0.000000	1.823229	0.000000	0.000000	0.000000	-0.226749	-0.005539	-0.015431	0.000000	0.000000	3.000000	56.000000	0.000000
21421.999943	-0.065347	0.563663	0.036464	68.520004	17.775875	77.824562	1.811295	0.000000	1.823229	0.000000	0.000000	0.000000	-0.245141	-0.011275	0.015125	0.000000	0.000000	3.000000	56.000000	0.000000
21422.003277	-0.065347	0.563663	0.036464	68.520004	17.775875	77.824562	1.811295	0.000000	1.823229	0.000000	0.000000	0.000000	-0.245141	-0.011275	0.015125	0.000000	0.000000	3.000000	56.000000	0.000000
21422.006610	-0.065347	0.563663	0.036464	68.396179	18.047836	78.512100	1.732647	0.000000	1.823179	0.000000	0.000000	0.000000	-0.245141	-0.011275	0.015125	0.000000	0.000000	3.000000	56.000000	0.000000
21422.009943	-0.066203	0.563606	0.036619	68.396179	18.047836	78.512100	1.732647	0.000000	1.823179	0.000000	0.000000	0.000000	-0.256659	-0.017058	0.046521	0.000000	0.000000	3.000000	56.000000	0.000000
21422.013277	-0.066203	0.563606	0.036619	68.396179	18.047836	78.512100	1.732647	0.000000	1.823179	0.000000	0.000000	0.000000	-0.256659	-0.017058	0.046521	0.000000	0.000000	3.000000	56.000000	0.000000
21422.016610	-0.066203	0.563606	0.036619	68.256264	18.341825	79.254631	1.689871	0.000000	1.830932	0.000000	0.000000	0.000000	-0.256659	-0.017058	0.046521	0.000000	0.000000	3.000000	56.000000	0.000000
21422.019943	-0.067089	0.563504	0.036821	68.256264	18.341825	79.254631	1.689871	0.000000	1.830932	0.000000	0.000000	0.000000	-0.266007	-0.030834	0.060617	0.000000	0.000000	3.000000	56.000000	0.000000
21422.023277	-0.067089	0.563504	0.036821	68.256264	18.341825	79.254631	1.689871	0.000000	1.830932	0.000000	0.000000	0.000000	-0.266007	-0.030834	0.060617	0.000000	0.000000	3.000000	56.000000	0.000000
21422.026610	-0.067089	0.563504	0.036821	68.104630	18.667727	80.061745	1.645536	0.000000	1.841035	0.000000	0.000000	0.000000	-0.266007	-0.030834	0.060617	0.000000	0.000000	3.000000	56.000000	0.000000
21422.029943	-0.067089	0.563504	0.036821	68.104630	18.667727	80.061745	1.645536	0.000000	1.841035	0.000000	0.000000	0.000000	-0.266007	-0.030834	0.060617	0.000000	0.000000	3.000000	56.000000	0.000000
21422.033277	-0.067983	0.563382	0.037067	68.104630	18.667727	80.061745	1.645536	0.000000	1.841035	0.000000	0.000000	0.000000	-0.268164	-0.036481	0.073891	0.000000	0.000000	3.000000	56.000000	0.000000
21422.036610	-0.067983	0.563382	0.037067	67.949547	18.972137	80.840965	1.645536	0.000000	1.841035	0.000000	0.000000	0.000000	-0.268164	-0.036481	0.073891	0.000000	0.000000	3.000000	56.000000	0.000000
21422.039943	-0.068937	0.563250	0.037391	67.949547	18.972137	80.840965	1.645536	0.000000	1.841035	0.000000	0.000000	0.000000	-0.286152	-0.039590	0.097225	0.000000	0.000000	3.000000	56.000000	0.000000
21422.043277	-0.068937	0.563250	0.037391	67.949547	18.972137	80.840965	1.645536	0.000000	1.841035	0.000000	0.000000	0.000000	-0.286152	-0.039590	0.097225	0.000000	0.000000	3.000000	56.000000	0.000000
21422.046610	-0.068937	0.563250	0.037391	67.808388	19.223257	81.529839	1.553150	0.000000	1.869554	0.000000	0.000000	0.000000	-0.286152	-0.039590	0.097225	0.000000	0.000000	3.000000	56.000000	0.000000
21422.049943	-0.069922	0.563099	0.037756	67.808388	19.223257	81.529839	1.553150	0.000000	1.869554	0.000000	0.000000	0.000000	-0.295555	-0.045319	0.109386	0.000000	0.000000	3.000000	56.000000	0.000000
21422.053277	-0.069922	0.563099	0.037756	67.808388	19.223257	81.529839	1.553150	0.000000	1.869554	0.000000	0.000000	0.000000	-0.295555	-0.045319	0.109386	0.000000	0.000000	3.000000	56.000000	0.000000
21422.056610	-0.069922	0.563099	0.037756	67.684380	19.408720	81.908203	1.503891	0.000000	1.887785	0.000000	0.000000	0.000000	-0.295555	-0.045319	0.109386	0.000000	0.000000	3.000000	56.000000	0.000000
21422.059943	-0.070915	0.562956	0.038158	67.684380	19.408720	81.908203	1.503891	0.000000	1.887785	0.000000	0.000000	0.000000	-0.297744	-0.042928	0.120770	0.000000	0.000000	3.000000	56.000000	0.000000
21422.063277	-0.070915	0.562956	0.038158	67.684380	19.408720	81.908203	1.503891	0.000000	1.887785	0.000000	0.000000	0.000000	-0.297744	-0.042928	0.120770	0.000000	0.000000	3.000000	56.000000	0.000000
21422.066610	-0.070915	0.562956	0.038158	67.576401	19.552000	81.714188	1.454267	0.000000	1.907913	0.000000	0.000000	0.000000	-0.297744	-0.042928	0.120770	0.000000	0.000000	3.000000	56.000000	0.000000
21422.069943	-0.071942	0.562812	0.038618	67.576401	19.552000	81.714188	1.454267	0.000000	1.907913	0.000000	0.000000	0.000000	-0.308055	-0.043317	0.137975	0.000000	0.000000	3.000000	56.000000	0.000000
21422.073277	-0.071942	0.562812	0.038618	67.576401	19.552000	81.714188	1.454267	0.000000	1.907913	0.000000	0.000000	0.000000	-0.308055	-0.043317	0.137975	0.000000	0.000000	3.000000	56.000000	0.000000
21422.076610	-0.071942	0.562812	0.038618	67.479141	19.730621	81.577110	1.402925	0.000000	1.930909	0.000000	0.000000	0.000000	-0.308055	-0.043317	0.137975	0.000000	0.000000	3.000000	56.000000	0.000000
21422.079943	-0.073028	0.562638	0.039137	67.479141	19.730621	81.577110	1.402925	0.000000	1.930909	0.000000	0.000000	0.000000	-0.325807	-0.052047	0.155763	0.000000	0.000000	3.000000	56.000000	0.000000
21422.083277	-0.073028	0.562638	0.039137	67.479141	19.730621	81.577110	1.402925	0.000000	1.930909	0.000000	0.000000	0.000000	-0.325807	-0.052047	0.155763	0.000000	0.000000	3.000000	56.000000	0.000000
21422.086610	-0.073028	0.562638	0.039137	67.437660	20.091288	81.814201	1.348623	0.000000	1.956870	0.000000	0.000000	0.000000	-0.325807	-0.052047	0.155763	0.000000	0.000000	3.000000	56.000000	0.000000
21422.089943	-0.074111	0.562428	0.039620	67.437660	20.091288	81.814201	1.348623	0.000000	1.956870	0.000000	0.000000	0.000000	-0.324959	-0.063056	0.144646	0.000000	0.000000	3.000000	56.000000	0.000000
21422.093277	-0.074111	0.562428	0.039620	67.437660	20.091288	81.814201	1.348623	0.000000	1.956870	0.000000	0.000000	0.000000	-0.324959	-0.063056	0.144646	0.000000	0.000000	3.000000	56.000000	0.000000
21422.096610	-0.074111	0.562428	0.039620	67.482506	20.717518	82.354080	1.294463	0.000000	1.980977	0.000000	0.000000	0.000000	-0.324959	-0.063056	0.144646	0.000000	0.000000	3.000000	56.000000	0.000000
21422.099943	-0.075179	0.562198	0.040148	67.482506	20.717518	82.354080	1.294463	0.000000	1.980977	0.000000	0.000000	0.000000	-0.320595	-0.069037	0.158607	0.000000	0.000000	3.000000	56.000000	0.000000
21422.103277	-0.075179	0.562198	0.040148	67.482506	20.717518	82.354080	1.294463	0.000000	1.980977	0.000000	0.000000	0.000000	-0.320595	-0.069037	0.158607	0.000000	0.000000	3.000000	56.000000	0.000000
21422.106610	-0.075179	0.562198	0.040148	67.560638	21.456633	82.897881	1.241031	0.000000	2.007412	0.000000	0.000000	0.000000	-0.320595	-0.069037	0.158607	0.000000	0.000000	3.000000	56.000000	0.000000
21422.109943	-0.076277	0.561985	0.040688	67.560638	21.456633	82.897881	1.241031	0.000000	2.007412	0.000000	0.000000	0.000000	-0.329159	-0.063919	0.161860	0.000000	0.000000	3.000000	56.000000	0.000000
21422.113277	-0.076277	0.561985	0.040688	67.560638	21.456633	82.897881	1.241031	0.000000	2.007412	0.000000	0.000000	0.000000	-0.329159	-0.063919	0.161860	0.000000	0.000000	3.000000	56.000000	0.000000
21422.116610	-0.076277	0.561985	0.040688	67.643646	22.218714	83.261627	1.186171	0.000000	2.034389	0.000000	0.000000	0.000000	-0.329159	-0.063919	0.161860	0.000000	0.000000	3.000000	56.000000	0.000000
21422.119943	-0.077362	0.561769	0.041291	67.643646	22.218714	83.261627	1.186171	0.000000	2.034389	0.000000	0.000000	0.000000	-0.325697	-0.064593	0.180937	0.000000	0.000000	3.000000	56.000000	0.000000
21422.123277	-0.077362	0.561769	0.041291	67.643646	22.218714	83.261627	1.186171	0.000000	2.034389	0.000000	0.000000	0.000000	-0.325697	-0.064593	0.180937	0.000000	0.000000	3.000000	56.000000	0.000000
21422.126610	-0.077362	0.561769	0.041291	67.714363	22.921186	83.645012	1.131888	0.000000	2.064545	0.000000	0.000000	0.000000	-0.325697	-0.064593	0.180937	0.000000	0.000000	3.000000	56.000000	0.000000
21422.129943	-0.078534	0.561570	0.041960	67.714363	22.921186	83.645012	1.131888	0.000000	2.064545	0.000000	0.000000	0.000000	-0.351550	-0.059917	0.200677	0.000000	0.000000	3.000000	56.000000	0.000000
21422.133277	-0.078534	0.561570	0.041960	67.714363	22.921186	83.645012	1.131888	0.000000	2.064545	0.000000	0.000000	0.000000	-0.351550	-0.059917	0.200677	0.000000	0.000000	3.000000	56.000000	0.000000
21422.136610	-0.078534	0.561570	0.041960	67.762093	23.549595	84.272835	1.073296	0.000000	2.097991	0.000000	0.000000	0.000000	-0.351550	-0.059917	0.200677	0.000000	0.000000	3.000000	56.000000	0.000000
21422.139943	-0.079718	0.561395	0.042682	67.762093	23.549595	84.272835	1.073296	0.000000	2.097991	0.000000	0.000000	0.000000	-0.355192	-0.052401	0.216785	0.000000	0.000000	3.000000	56.000000	0.000000
21422.143277	-0.079718	0.561395	0.042682	67.762093	23.549595	84.272835	1.073296	0.000000	2.097991	0.000000	0.000000	0.000000	-0.355192	-0.052401	0.216785	0.000000	0.000000	3.000000	56.000000	0.000000
21422.146610	-0.079718	0.561395	0.042682	67.799469	24.123335	84.959190	1.014098	0.000000	2.134122	0.000000	0.000000	0.000000	-0.355192	-0.052401	0.216785	0.000000	0.000000	3.000000	56.000000	0.000000
21422.149943	-0.080912	0.561227	0.043441	67.799469	24.123335	84.959190	1.014098	0.000000	2.134122	0.000000	0.000000	0.000000	-0.358100	-0.050345	0.227710	0.000000	0.000000	3.000000	56.000000	0.000000
21422.153277	-0.080912	0.561227	0.043441	67.799469	24.123335	84.959190	1.014098	0.000000	2.134122	0.000000	0.000000	0.000000	-0.358100	-0.050345	0.227710	0.000000	0.000000	3.000000	56.000000	0.000000
21422.156610	-0.080912	0.561227	0.043441	67.841232	24.687611	85.536720	0.954414	0.000000	2.172073	0.000000	0.000000	0.000000	-0.358100	-0.050345	0.227710	0.000000	0.000000	3.000000	56.000000	0.000000
21422.159943	-0.082068	0.561066	0.044245	67.841232	24.687611	85.536720	0.954414	0.000000	2.172073	0.000000	0.000000	0.000000	-0.346795	-0.048257	0.240935	0.000000	0.000000	3.000000	56.000000	0.000000
21422.163277	-0.082068	0.561066	0.044245	67.841232	24.687611	85.536720	0.954414	0.000000	2.172073	0.000000	0.000000	0.000000	-0.346795	-0.048257	0.240935	0.000000	0.000000	3.000000	56.000000	0.000000
21422.166610	-0.082068	0.561066	0.044245	67.931694	25.403208	86.203033	0.896615	0.000000	2.212229	0.000000	0.000000	0.000000	-0.346795	-0.048257	0.240935	0.000000	0.000000	3.000000	56.000000	0.000000
21422.169943	-0.083176	0.560914	0.045030	67.931694	25.403208	86.203033	0.896615	0.000000	2.212229	0.000000	0.000000	0.000000	-0.332381	-0.045753	0.235494	0.000000	0.000000	3.000000	56.000000	0.000000
21422.173277	-0.083176	0.560914	0.045030	67.931694	25.403208	86.203033	0.896615	0.000000	2.212229	0.000000	0.000000	0.000000	-0.332381	-0.045753	0.235494	0.000000	0.000000	3.000000	56.000000	0.000000
21422.176610	-0.083176	0.560914	0.045030	68.082420	26.324305	87.116669	0.841218	0.000000	2.251478	0.000000	0.000000	0.000000	-0.332381	-0.045753	0.235494	0.000000	0.000000	3.000000	56.000000	0.000000
21422.179943	-0.084185	0.560752	0.045788	68.082420	26.324305	87.116669	0.841218	0.000000	2.251478	0.000000	0.000000	0.000000	-0.302682	-0.048609	0.227451	0.000000	0.000000	3.000000	56.000000	0.000000
21422.183277	-0.084185	0.560752	0.045788	68.082420	26.324305	87.116669	0.841218	0.000000	2.251478	0.000000	0.000000	0.000000	-0.302682	-0.048609	0.227451	0.000000	0.000000	3.000000	56.000000	0.000000
21422.186610	-0.084185	0.560752	0.045788	68.256378	27.341045	88.147804	0.790771	0.000000	2.289386	0.000000	0.000000	0.000000	-0.302682	-0.048609	0.227451	0.000000	0.000000	3.000000	56.000000	0.000000
21422.189943	-0.085138	0.560590	0.046489	68.256378	27.341045	88.147804	0.790771	0.000000	2.289386	0.000000	0.000000	0.000000	-0.285994	-0.048475	0.210399	0.000000	0.000000	3.000000	56.000000	0.000000
21422.193277	-0.085138	0.560590	0.046489	68.256378	27.341045	88.147804	0.790771	0.000000	2.289386	0.000000	0.000000	0.000000	-0.285994	-0.048475	0.210399	0.000000	0.000000	3.000000	56.000000	0.000000
21422.196610	-0.085138	0.560590	0.046489	68.441933	28.267750	89.024513	0.743105	0.000000	2.324453	0.000000	0.000000	0.000000	-0.285994	-0.048475	0.210399	0.000000	0.000000	3.000000	56.000000	0.000000
21422.199943	-0.086096	0.560474	0.047200	68.441933	28.267750	89.024513	0.743105	0.000000	2.324453	0.000000	0.000000	0.000000	-0.287296	-0.035027	0.213138	0.000000	0.000000	3.000000	56.000000	0.000000
21422.203277	-0.086096	0.560474	0.047200	68.441933	28.267750	89.024513	0.743105	0.000000	2.324453	0.000000	0.000000	0.000000	-0.287296	-0.035027	0.213138	0.000000	0.000000	3.000000	56.000000	0.000000
21422.206610	-0.086096	0.560474	0.047200	68.629707	29.060690	89.726662	0.695223	0.000000	2.359976	0.000000	0.000000	0.000000	-0.287296	-0.035027	0.213138	0.000000	0.000000	3.000000	56.000000	0.000000
21422.209943	-0.087022	0.560330	0.047855	68.629707	29.060690	89.726662	0.695223	0.000000	2.359976	0.000000	0.000000	0.000000	-0.277904	-0.043174	0.196685	0.000000	0.000000	3.000000	56.000000	0.000000
21422.213277	-0.087022	0.560330	0.047855	68.629707	29.060690	89.726662	0.695223	0.000000	2.359976	0.000000	0.000000	0.000000	-0.277904	-0.043174	0.196685	0.000000	0.000000	3.000000	56.000000	0.000000
21422.216610	-0.087022	0.560330	0.047855	68.783783	29.739805	90.323059	0.648905	0.000000	2.392756	0.000000	0.000000	0.000000	-0.277904	-0.043174	0.196685	0.000000	0.000000	3.000000	56.000000	0.000000
21422.219943	-0.087946	0.560195	0.048486	68.783783	29.739805	90.323059	0.648905	0.000000	2.392756	0.000000	0.000000	0.000000	-0.277378	-0.040474	0.189265	0.000000	0.000000	3.000000	56.000000	0.000000
21422.223277	-0.087946	0.560195	0.048486	68.783783	29.739805	90.323059	0.648905	0.000000	2.392756	0.000000	0.000000	0.000000	-0.277378	-0.040474	0.189265	0.000000	0.000000	3.000000	56.000000	0.000000
21422.226610	-0.087946	0.560195	0.048486	68.909264	30.303524	90.759163	0.602676	0.000000	2.424301	0.000000	0.000000	0.000000	-0.277378	-0.040474	0.189265	0.000000	0.000000	3.000000	56.000000	0.000000
21422.229943	-0.088842	0.560051	0.049079	68.909264	30.303524	90.759163	0.602676	0.000000	2.424301	0.000000	0.000000	0.000000	-0.268718	-0.043167	0.178027	0.000000	0.000000	3.000000	56.000000	0.000000
21422.233277	-0.088842	0.560051	0.049079	68.909264	30.303524	90.759163	0.602676	0.000000	2.424301	0.000000	0.000000	0.000000	-0.268718	-0.043167	0.178027	0.000000	0.000000	3.000000	56.000000	0.000000
21422.236610	-0.088842	0.560051	0.049079	69.014336	30.780853	91.224960	0.557889	0.000000	2.453972	0.000000	0.000000	0.000000	-0.268718	-0.043167	0.178027	0.000000	0.000000	3.000000	56.000000	0.000000
21422.239943	-0.089735	0.559944	0.049643	69.014336	30.780853	91.224960	0.557889	0.000000	2.453972	0.000000	0.000000	0.000000	-0.267809	-0.031971	0.169018	0.000000	0.000000	3.000000	56.000000	0.000000
21422.243277	-0.089735	0.559944	0.049643	69.014336	30.780853	91.224960	0.557889	0.000000	2.453972	0.000000	0.000000	0.000000	-0.267809	-0.031971	0.169018	0.000000	0.000000	3.000000	56.000000	0.000000
21422.246610	-0.089735	0.559944	0.049643	69.092987	31.146845	91.631653	0.513254	0.000000	2.482142	0.000000	0.000000	0.000000	-0.267809	-0.031971	0.169018	0.000000	0.000000	3.000000	56.000000	0.000000
21422.249943	-0.090581	0.559837	0.050213	69.092987	31.146845	91.631653	0.513254	0.000000	2.482142	0.000000	0.000000	0.000000	-0.253907	-0.032171	0.171014	0.000000	0.000000	3.000000	56.000000	0.000000
21422.253277	-0.090581	0.559837	0.050213	69.092987	31.146845	91.631653	0.513254	0.000000	2.482142	0.000000	0.000000	0.000000	-0.253907	-0.032171	0.171014	0.000000	0.000000	3.000000	56.000000	0.000000
21422.256610	-0.090581	0.559837	0.050213	69.152863	31.437946	91.923920	0.470937	0.000000	2.510644	0.000000	0.000000	0.000000	-0.253907	-0.032171	0.171014	0.000000	0.000000	3.000000	56.000000	0.000000
21422.259943	-0.090581	0.559837	0.050213	69.152863	31.437946	91.923920	0.470937	0.000000	2.510644	0.000000	0.000000	0.000000	-0.253907	-0.032171	0.171014	0.000000	0.000000	3.000000	56.000000	0.000000
21422.263277	-0.091349	0.559749	0.050749	69.152863	31.437946	91.923920	0.470937	0.000000	2.510644	0.000000	0.000000	0.000000	-0.230301	-0.026333	0.160897	0.000000	0.000000	3.000000	56.000000	0.000000
21422.266610	-0.091349	0.559749	0.050749	69.195633	31.655546	92.089539	0.470937	0.000000	2.510644	0.000000	0.000000	0.000000	-0.230301	-0.026333	0.160897	0.000000	0.000000	3.000000	56.000000	0.000000
21422.269943	-0.091973	0.559661	0.051310	69.195633	31.655546	92.089539	0.470937	0.000000	2.510644	0.000000	0.000000	0.000000	-0.187289	-0.026489	0.168318	0.000000	0.000000	3.000000	56.000000	0.000000
21422.273277	-0.091973	0.559661	0.051310	69.195633	31.655546	92.089539	0.470937	0.000000	2.510644	0.000000	0.000000	0.000000	-0.187289	-0.026489	0.168318	0.000000	0.000000	3.000000	56.000000	0.000000
21422.276610	-0.091973	0.559661	0.051310	69.220634	31.790060	92.169899	0.401338	0.000000	2.565513	0.000000	0.000000	0.000000	-0.187289	-0.026489	0.168318	0.000000	0.000000	3.000000	56.000000	0.000000
21422.279943	-0.091973	0.559661	0.051310	69.220634	31.790060	92.169899	0.401338	0.000000	2.565513	0.000000	0.000000	0.000000	-0.187289	-0.026489	0.168318	0.000000	0.000000	3.000000	56.000000	0.000000
21422.283277	-0.092535	0.559584	0.051795	69.220634	31.790060	92.169899	0.401338	0.000000	2.565513	0.000000	0.000000	0.000000	-0.168539	-0.022968	0.145344	0.000000	0.000000	3.000000	56.000000	0.000000
21422.286610	-0.092535	0.559584	0.051795	69.234184	31.835382	92.194748	0.401338	0.000000	2.565513	0.000000	0.000000	0.000000	-0.168539	-0.022968	0.145344	0.000000	0.000000	3.000000	56.000000	0.000000
21422.289943	-0.093011	0.559492	0.052213	69.234184	31.835382	92.194748	0.401338	0.000000	2.565513	0.000000	0.000000	0.000000	-0.142729	-0.027840	0.125440	0.000000	0.000000	3.000000	56.000000	0.000000
21422.293277	-0.093011	0.559492	0.052213	69.234184	31.835382	92.194748	0.401338	0.000000	2.565513	0.000000	0.000000	0.000000	-0.142729	-0.027840	0.125440	0.000000	0.000000	3.000000	56.000000	0.000000
21422.296610	-0.093011	0.559492	0.052213	69.231560	31.801037	92.134727	0.349460	0.000000	2.610644	0.000000	0.000000	0.000000	-0.142729	-0.027840	0.125440	0.000000	0.000000	3.000000	56.000000	0.000000
21422.299943	-0.093011	0.559492	0.052213	69.231560	31.801037	92.134727	0.349460	0.000000	2.610644	0.000000	0.000000	0.000000	-0.142729	-0.027840	0.125440	0.000000	0.000000	3.000000	56.000000	0.000000
21422.303277	-0.093450	0.559354	0.052562	69.231560	31.801037	92.134727	0.349460	0.000000	2.610644	0.000000	0.000000	0.000000	-0.131638	-0.041179	0.104620	0.000000	0.000000	3.000000	56.000000	0.000000
21422.306610	-0.093450	0.559354	0.052562	69.232681	31.764000	91.995590	0.349460	0.000000	2.610644	0.000000	0.000000	0.000000	-0.131638	-0.041179	0.104620	0.000000	0.000000	3.000000	56.000000	0.000000
21422.309943	-0.093850	0.559201	0.052836	69.232681	31.764000	91.995590	0.349460	0.000000	2.610644	0.000000	0.000000	0.000000	-0.120184	-0.046013	0.082195	0.000000	0.000000	3.000000	56.000000	0.000000
21422.313277	-0.093850	0.559201	0.052836	69.232681	31.764000	91.995590	0.349460	0.000000	2.610644	0.000000	0.000000	0.000000	-0.120184	-0.046013	0.082195	0.000000	0.000000	3.000000	56.000000	0.000000
21422.316610	-0.093850	0.559201	0.052836	69.232681	31.731361	91.780197	0.307490	0.000000	2.641780	0.000000	0.000000	0.000000	-0.120184	-0.046013	0.082195	0.000000	0.000000	3.000000	56.000000	0.000000
21422.319943	-0.093850	0.559201	0.052836	69.232681	31.731361	91.780197	0.307490	0.000000	2.641780	0.000000	0.000000	0.000000	-0.120184	-0.046013	0.082195	0.000000	0.000000	3.000000	56.000000	0.000000
21422.323277	-0.094170	0.559068	0.053078	69.232681	31.731361	91.780197	0.307490	0.000000	2.641780	0.000000	0.000000	0.000000	-0.096019	-0.039939	0.072651	0.000000	0.000000	3.000000	56.000000	0.000000
21422.326610	-0.094170	0.559068	0.053078	69.237305	31.720686	91.600578	0.307490	0.000000	2.641780	0.000000	0.000000	0.000000	-0.096019	-0.039939	0.072651	0.000000	0.000000	3.000000	56.000000	0.000000
21422.329943	-0.094170	0.559068	0.053078	69.237305	31.720686	91.600578	0.307490	0.000000	2.641780	0.000000	0.000000	0.000000	-0.096019	-0.039939	0.072651	0.000000	0.000000	3.000000	56.000000	0.000000
21422.333277	-0.094170	0.559068	0.053078	69.237305	31.720686	91.600578	0.307490	0.000000	2.641780	0.000000	0.000000	0.000000	-0.096019	-0.039939	0.072651	0.000000	0.000000	3.000000	56.000000	0.000000
21422.336610	-0.094551	0.558767	0.053511	69.240776	31.713682	91.523239	0.291487	0.000000	2.653888	0.000000	0.000000	0.000000	-0.114224	-0.090172	0.129863	0.000000	0.000000	3.000000	56.000000	0.000000
21422.339943	-0.094551	0.558767	0.053511	69.240776	31.713682	91.523239	0.291487	0.000000	2.653888	0.000000	0.000000	0.000000	0.000001	0.000004	-0.000000	0.000000	0.000000	3.000000	56.000000	0.000000
21422.343277	-0.094551	0.558767	0.053511	69.240776	31.713682	91.523239	0.291487	0.000000	2.653888	0.000000	0.000000	0.000000	0.000001	0.000004	-0.000000	0.000000	0.000000	3.000000	56.000000	0.000000
21422.346610	-0.094551	0.558767	0.053511	69.245338	31.713133	91.522156	0.272449	0.000000	2.675532	0.000000	0.000000	0.000000	0.000001	0.000004	-0.000000	0.000000	0.000000	3.000000	56.000000	0.000000
21422.349943	-0.094551	0.558767	0.053511	69.245338	31.713133	91.522156	0.272449	0.000000	2.675532	0.000000	0.000000	0.000000	0.000001	0.000004	-0.000000	0.000000	0.000000	3.000000	56.000000	0.000000
21422.353277	-0.094590	0.558618	0.053723	69.245338	31.713133	91.522156	0.272449	0.000000	2.675532	0.000000	0.000000	0.000000	-0.011791	-0.044802	0.063701	0.000000	0.000000	3.000000	56.000000	0.000000
21422.356610	-0.094590	0.558618	0.053723	69.259003	31.718922	91.497963	0.272449	0.000000	2.675532	0.000000	0.000000	0.000000	-0.011791	-0.044802	0.063701	0.000000	0.000000	3.000000	56.000000	0.000000
21422.359943	-0.094590	0.558618	0.053723	69.259003	31.718922	91.497963	0.272449	0.000000	2.675532	0.000000	0.000000	0.000000	-0.011791	-0.044802	0.063701	0.000000	0.000000	3.000000	56.000000	0.000000
21422.363277	-0.094590	0.558618	0.053723	69.259003	31.718922	91.497963	0.272449	0.000000	2.675532	0.000000	0.000000	0.000000	-0.011791	-0.044802	0.063701	0.000000	0.000000	3.000000	56.000000	0.000000
21422.366610	-0.094470	0.558358	0.054156	69.292946	31.697002	91.418518	0.270484	0.000000	2.686149	0.000000	0.000000	0.000000	0.036222	-0.078122	0.129771	0.000000	0.000000	3.000000	56.000000	0.000000
21422.369943	-0.094470	0.558358	0.054156	69.292946	31.697002	91.418518	0.270484	0.000000	2.686149	0.000000	0.000000	0.000000	0.036222	-0.078122	0.129771	0.000000	0.000000	3.000000	56.000000	0.000000
21422.373277	-0.094470	0.558358	0.054156	69.292946	31.697002	91.418518	0.270484	0.000000	2.686149	0.000000	0.000000	0.000000	0.036222	-0.078122	0.129771	0.000000	0.000000	3.000000	56.000000	0.000000
21422.376610	-0.094470	0.558358	0.054156	69.356094	31.638769	91.247162	0.276521	0.000000	2.707777	0.000000	0.000000	0.000000	0.036222	-0.078122	0.129771	0.000000	0.000000	3.000000	56.000000	0.000000
21422.379943	-0.094327	0.558210	0.054337	69.356094	31.638769	91.247162	0.276521	0.000000	2.707777	0.000000	0.000000	0.000000	0.042653	-0.044145	0.054559	0.000000	0.000000	3.000000	56.000000	0.000000
21422.383277	-0.094327	0.558210	0.054337	69.356094	31.638769	91.247162	0.276521	0.000000	2.707777	0.000000	0.000000	0.000000	0.042653	-0.044145	0.054559	0.000000	0.000000	3.000000	56.000000	0.000000
21422.386610	-0.094327	0.558210	0.054337	69.443932	31.550892	91.010078	0.283630	0.000000	2.716870	0.000000	0.000000	0.000000	0.042653	-0.044145	0.054559	0.000000	0.000000	3.000000	56.000000	0.000000
21422.389943	-0.094327	0.558210	0.054337	69.443932	31.550892	91.010078	0.283630	0.000000	2.716870	0.000000	0.000000	0.000000	0.042653	-0.044145	0.054559	0.000000	0.000000	3.000000	56.000000	0.000000
21422.393277	-0.094217	0.558071	0.054554	69.443932	31.550892	91.010078	0.283630	0.000000	2.716870	0.000000	0.000000	0.000000	0.033228	-0.041853	0.064981	0.000000	0.000000	3.000000	56.000000	0.000000
21422.396610	-0.094217	0.558071	0.054554	69.540474	31.438503	90.729897	0.283630	0.000000	2.716870	0.000000	0.000000	0.000000	0.033228	-0.041853	0.064981	0.000000	0.000000	3.000000	56.000000	0.000000
21422.399943	-0.094057	0.557931	0.054779	69.540474	31.438503	90.729897	0.283630	0.000000	2.716870	0.000000	0.000000	0.000000	0.047848	-0.041888	0.067636	0.000000	0.000000	3.000000	56.000000	0.000000
21422.403277	-0.094057	0.557931	0.054779	69.540474	31.438503	90.729897	0.283630	0.000000	2.716870	0.000000	0.000000	0.000000	0.047848	-0.041888	0.067636	0.000000	0.000000	3.000000	56.000000	0.000000
21422.406610	-0.094057	0.557931	0.054779	69.635651	31.328688	90.451431	0.297143	0.000000	2.738973	0.000000	0.000000	0.000000	0.047848	-0.041888	0.067636	0.000000	0.000000	3.000000	56.000000	0.000000
21422.409943	-0.094057	0.557931	0.054779	69.635651	31.328688	90.451431	0.297143	0.000000	2.738973	0.000000	0.000000	0.000000	0.047848	-0.041888	0.067636	0.000000	0.000000	3.000000	56.000000	0.000000
21422.413277	-0.093898	0.557763	0.055010	69.635651	31.328688	90.451431	0.297143	0.000000	2.738973	0.000000	0.000000	0.000000	0.047602	-0.050455	0.069224	0.000000	0.000000	3.000000	56.000000	0.000000
21422.416610	-0.093898	0.557763	0.055010	69.718361	31.236771	90.210930	0.297143	0.000000	2.738973	0.000000	0.000000	0.000000	0.047602	-0.050455	0.069224	0.000000	0.000000	3.000000	56.000000	0.000000
21422.419943	-0.093778	0.557610	0.055315	69.718361	31.236771	90.210930	0.297143	0.000000	2.738973	0.000000	0.000000	0.000000	0.036042	-0.045880	0.091433	0.000000	0.000000	3.000000	56.000000	0.000000
21422.423277	-0.093778	0.557610	0.055315	69.718361	31.236771	90.210930	0.297143	0.000000	2.738973	0.000000	0.000000	0.000000	0.036042	-0.045880	0.091433	0.000000	0.000000	3.000000	56.000000	0.000000
21422.426610	-0.093778	0.557610	0.055315	69.775215	31.170420	90.039352	0.311084	0.000000	2.765749	0.000000	0.000000	0.000000	0.036042	-0.045880	0.091433	0.000000	0.000000	3.000000	56.000000	0.000000
21422.429943	-0.093778	0.557610	0.055315	69.775215	31.170420	90.039352	0.311084	0.000000	2.765749	0.000000	0.000000	0.000000	0.036042	-0.045880	0.091433	0.000000	0.000000	3.000000	56.000000	0.000000
21422.433277	-0.093654	0.557467	0.055597	69.775215	31.170420	90.039352	0.311084	0.000000	2.765749	0.000000	0.000000	0.000000	0.037330	-0.042825	0.084693	0.000000	0.000000	3.000000	56.000000	0.000000
21422.436610	-0.093654	0.557467	0.055597	69.801758	31.139402	89.938835	0.311084	0.000000	2.765749	0.000000	0.000000	0.000000	0.037330	-0.042825	0.084693	0.000000	0.000000	3.000000	56.000000	0.000000
21422.439943	-0.093654	0.557467	0.055597	69.801758	31.139402	89.938835	0.311084	0.000000	2.765749	0.000000	0.000000	0.000000	0.037330	-0.042825	0.084693	0.000000	0.000000	3.000000	56.000000	0.000000
21422.443277	-0.093654	0.557467	0.055597	69.801758	31.139402	89.938835	0.311084	0.000000	2.765749	0.000000	0.000000	0.000000	0.037330	-0.042825	0.084693	0.000000	0.000000	3.000000	56.000000	0.000000
21422.446610	-0.093420	0.557272	0.056246	69.801498	31.139898	89.912270	0.317305	0.000000	2.779865	0.000000	0.000000	0.000000	0.070206	-0.058684	0.194722	0.000000	0.000000	3.000000	56.000000	0.000000
21422.449943	-0.093420	0.557272	0.056246	69.801498	31.139898	89.912270	0.317305	0.000000	2.779865	0.000000	0.000000	0.000000	0.000001	0.000002	-0.000000	0.000000	0.000000	3.000000	56.000000	0.000000
21422.453277	-0.093420	0.557272	0.056246	69.801498	31.139898	89.912270	0.317305	0.000000	2.779865	0.000000	0.000000	0.000000	0.000001	0.000002	-0.000000	0.000000	0.000000	3.000000	56.000000	0.000000
21422.456610	-0.093420	0.557272	0.056246	69.794456	31.136616	89.894279	0.329006	0.000000	2.812319	0.000000	0.000000	0.000000	0.000001	0.000002	-0.000000	0.000000	0.000000	3.000000	56.000000	0.000000
21422.459943	-0.093420	0.557272	0.056246	69.794456	31.136616	89.894279	0.329006	0.000000	2.812319	0.000000	0.000000	0.000000	0.000001	0.000002	-0.000000	0.000000	0.000000	3.000000	56.000000	0.000000
21422.463277	-0.093332	0.557201	0.056592	69.794456	31.136616	89.894279	0.329006	0.000000	2.812319	0.000000	0.000000	0.000000	0.026501	-0.021293	0.103612	0.000000	0.000000	3.000000	56.000000	0.000000
21422.466610	-0.093332	0.557201	0.056592	69.789772	31.138956	89.882278	0.329006	0.000000	2.812319	0.000000	0.000000	0.000000	0.026501	-0.021293	0.103612	0.000000	0.000000	3.000000	56.000000	0.000000
21422.469943	-0.093332	0.557201	0.056592	69.789772	31.138956	89.882278	0.329006	0.000000	2.812319	0.000000	0.000000	0.000000	0.026501	-0.021293	0.103612	0.000000	0.000000	3.000000	56.000000	0.000000
21422.473277	-0.093332	0.557201	0.056592	69.789772	31.138956	89.882278	0.329006	0.000000	2.812319	0.000000	0.000000	0.000000	0.026501	-0.021293	0.103612	0.000000	0.000000	3.000000	56.000000	0.000000
21422.476610	-0.093257	0.557019	0.057292	69.785080	31.138590	89.870308	0.333423	0.000000	2.829587	0.000000	0.000000	0.000000	0.022374	-0.054433	0.210134	0.000000	0.000000	3.000000	56.000000	0.000000
21422.479943	-0.093257	0.557019	0.057292	69.785080	31.138590	89.870308	0.333423	0.000000	2.829587	0.000000	0.000000	0.000000	-0.000000	-0.000002	0.000000	0.000000	0.000000	3.000000	56.000000	0.000000
21422.483277	-0.093257	0.557019	0.057292	69.785080	31.138590	89.870308	0.333423	0.000000	2.829587	0.000000	0.000000	0.000000	-0.000000	-0.000002	0.000000	0.000000	0.000000	3.000000	56.000000	0.000000
21422.486610	-0.093257	0.557019	0.057292	69.775681	31.124250	89.846321	0.337152	0.000000	2.864609	0.000000	0.000000	0.000000	-0.000000	-0.000002	0.000000	0.000000	0.000000	3.000000	56.000000	0.000000
21422.489943	-0.093257	0.557019	0.057292	69.775681	31.124250	89.846321	0.337152	0.000000	2.864609	0.000000	0.000000	0.000000	-0.000000	-0.000002	0.000000	0.000000	0.000000	3.000000	56.000000	0.000000
21422.493277	-0.093221	0.556937	0.057651	69.775681	31.124250	89.846321	0.337152	0.000000	2.864609	0.000000	0.000000	0.000000	0.010794	-0.024612	0.107563	0.000000	0.000000	3.000000	56.000000	0.000000
21422.496610	-0.093221	0.556937	0.057651	69.768646	31.118288	89.828377	0.337152	0.000000	2.864609	0.000000	0.000000	0.000000	0.010794	-0.024612	0.107563	0.000000	0.000000	3.000000	56.000000	0.000000
21422.499943	-0.093221	0.556937	0.057651	69.768646	31.118288	89.828377	0.337152	0.000000	2.864609	0.000000	0.000000	0.000000	0.010794	-0.024612	0.107563	0.000000	0.000000	3.000000	56.000000	0.000000
21422.503277	-0.093221	0.556937	0.057651	69.768646	31.118288	89.828377	0.337152	0.000000	2.864609	0.000000	0.000000	0.000000	0.010794	-0.024612	0.107563	0.000000	0.000000	3.000000	56.000000	0.000000
21422.506610	-0.093174	0.556744	0.058368	69.763939	31.117956	89.816422	0.338951	0.000000	2.882537	0.000000	0.000000	0.000000	0.014090	-0.057960	0.215318	0.000000	0.000000	3.000000	56.000000	0.000000
21422.509943	-0.093174	0.556744	0.058368	69.763939	31.117956	89.816422	0.338951	0.000000	2.882537	0.000000	0.000000	0.000000	-0.000000	-0.000006	-0.000000	0.000000	0.000000	3.000000	56.000000	0.000000
21422.513277	-0.093174	0.556744	0.058368	69.763939	31.117956	89.816422	0.338951	0.000000	2.882537	0.000000	0.000000	0.000000	-0.000000	-0.000006	-0.000000	0.000000	0.000000	3.000000	56.000000	0.000000
21422.516610	-0.093174	0.556744	0.058368	69.759247	31.114897	89.804466	0.341299	0.000000	2.918423	0.000000	0.000000	0.000000	-0.000000	-0.000006	-0.000000	0.000000	0.000000	3.000000	56.000000	0.000000
21422.519943	-0.093174	0.556744	0.058368	69.759247	31.114897	89.804466	0.341299	0.000000	2.918423	0.000000	0.000000	0.000000	-0.000000	-0.000006	-0.000000	0.000000	0.000000	3.000000	56.000000	0.000000
21422.523277	-0.093159	0.556643	0.058705	69.759247	31.114897	89.804466	0.341299	0.000000	2.918423	0.000000	0.000000	0.000000	0.004495	-0.030219	0.101066	0.000000	0.000000	3.000000	56.000000	0.000000
21422.526610	-0.093159	0.556643	0.058705	69.759247	31.120340	89.804466	0.341299	0.000000	2.918423	0.000000	0.000000	0.000000	0.004495	-0.030219	0.101066	0.000000	0.000000	3.000000	56.000000	0.000000
21422.529943	-0.093159	0.556643	0.058705	69.759247	31.120340	89.804466	0.341299	0.000000	2.918423	0.000000	0.000000	0.000000	0.004495	-0.030219	0.101066	0.000000	0.000000	3.000000	56.000000	0.000000
21422.533277	-0.093159	0.556643	0.058705	69.759247	31.120340	89.804466	0.341299	0.000000	2.918423	0.000000	0.000000	0.000000	0.004495	-0.030219	0.101066	0.000000	0.000000	3.000000	56.000000	0.000000
21422.536610	-0.093174	0.556411	0.059209	69.759232	31.123037	89.804443	0.342048	0.000000	2.935267	0.000000	0.000000	0.000000	-0.004488	-0.069671	0.151018	0.000000	0.000000	3.000000	56.000000	0.000000
21422.539943	-0.093174	0.556411	0.059209	69.759232	31.123037	89.804443	0.342048	0.000000	2.935267	0.000000	0.000000	0.000000	-0.004488	-0.069671	0.151018	0.000000	0.000000	3.000000	56.000000	0.000000
21422.543277	-0.093174	0.556411	0.059209	69.759232	31.123037	89.804443	0.342048	0.000000	2.935267	0.000000	0.000000	0.000000	-0.004488	-0.069671	0.151018	0.000000	0.000000	3.000000	56.000000	0.000000
21422.546610	-0.093174	0.556411	0.059209	69.761581	31.131371	89.810425	0.341300	0.000000	2.960437	0.000000	0.000000	0.000000	-0.004488	-0.069671	0.151018	0.000000	0.000000	3.000000	56.000000	0.000000
21422.549943	-0.093187	0.556287	0.059419	69.761581	31.131371	89.810425	0.341300	0.000000	2.960437	0.000000	0.000000	0.000000	-0.003781	-0.037139	0.063055	0.000000	0.000000	3.000000	56.000000	0.000000
21422.553277	-0.093187	0.556287	0.059419	69.761581	31.131371	89.810425	0.341300	0.000000	2.960437	0.000000	0.000000	0.000000	-0.003781	-0.037139	0.063055	0.000000	0.000000	3.000000	56.000000	0.000000
21422.556610	-0.093187	0.556287	0.059419	69.761581	31.131371	89.810425	0.340670	0.000000	2.970946	0.000000	0.000000	0.000000	-0.003781	-0.037139	0.063055	0.000000	0.000000	3.000000	56.000000	0.000000
21422.559943	-0.093187	0.556287	0.059419	69.761581	31.131371	89.810425	0.340670	0.000000	2.970946	0.000000	0.000000	0.000000	-0.003781	-0.037139	0.063055	0.000000	0.000000	3.000000	56.000000	0.000000
21422.563277	-0.093195	0.556174	0.059607	69.761581	31.131371	89.810425	0.340670	0.000000	2.970946	0.000000	0.000000	0.000000	-0.002565	-0.034020	0.056358	0.000000	0.000000	3.000000	56.000000	0.000000
21422.566610	-0.093195	0.556174	0.059607	69.763947	31.139717	89.816422	0.340670	0.000000	2.970946	0.000000	0.000000	0.000000	-0.002565	-0.034020	0.056358	0.000000	0.000000	3.000000	56.000000	0.000000
21422.569943	-0.093195	0.556174	0.059607	69.763947	31.139717	89.816422	0.340670	0.000000	2.970946	0.000000	0.000000	0.000000	-0.002565	-0.034020	0.056358	0.000000	0.000000	3.000000	56.000000	0.000000
21422.573277	-0.093195	0.556174	0.059607	69.763947	31.139717	89.816422	0.340670	0.000000	2.970946	0.000000	0.000000	0.000000	-0.002565	-0.034020	0.056358	0.000000	0.000000	3.000000	56.000000	0.000000
21422.576610	-0.093207	0.555986	0.059955	69.766289	31.150764	89.822395	0.340242	0.000000	2.980339	0.000000	0.000000	0.000000	-0.003620	-0.056296	0.104410	0.000000	0.000000	3.000000	56.000000	0.000000
21422.579943	-0.093207	0.555986	0.059955	69.766289	31.150764	89.822395	0.340242	0.000000	2.980339	0.000000	0.000000	0.000000	-0.003620	-0.056296	0.104410	0.000000	0.000000	3.000000	56.000000	0.000000
21422.583277	-0.093207	0.555986	0.059955	69.766289	31.150764	89.822395	0.340242	0.000000	2.980339	0.000000	0.000000	0.000000	-0.003620	-0.056296	0.104410	0.000000	0.000000	3.000000	56.000000	0.000000
21422.586610	-0.093207	0.555986	0.059955	69.767433	31.162014	89.827858	0.339639	0.000000	2.997741	0.000000	0.000000	0.000000	-0.003620	-0.056296	0.104410	0.000000	0.000000	3.000000	56.000000	0.000000
21422.589943	-0.093182	0.555923	0.060097	69.767433	31.162014	89.827858	0.339639	0.000000	2.997741	0.000000	0.000000	0.000000	0.007515	-0.019122	0.042708	0.000000	0.000000	3.000000	56.000000	0.000000
21422.593277	-0.093182	0.555923	0.060097	69.767433	31.162014	89.827858	0.339639	0.000000	2.997741	0.000000	0.000000	0.000000	0.007515	-0.019122	0.042708	0.000000	0.000000	3.000000	56.000000	0.000000
21422.596610	-0.093182	0.555923	0.060097	69.769798	31.173090	89.833862	0.340891	0.000000	3.004859	0.000000	0.000000	0.000000	0.007515	-0.019122	0.042708	0.000000	0.000000	3.000000	56.000000	0.000000
21422.599943	-0.093182	0.555923	0.060097	69.769798	31.173090	89.833862	0.340891	0.000000	3.004859	0.000000	0.000000	0.000000	0.007515	-0.019122	0.042708	0.000000	0.000000	3.000000	56.000000	0.000000
21422.603277	-0.093125	0.555851	0.060205	69.769798	31.173090	89.833862	0.340891	0.000000	3.004859	0.000000	0.000000	0.000000	0.017011	-0.021357	0.032270	0.000000	0.000000	3.000000	56.000000	0.000000
21422.606610	-0.093125	0.555851	0.060205	69.772125	31.186852	89.839828	0.340891	0.000000	3.004859	0.000000	0.000000	0.000000	0.017011	-0.021357	0.032270	0.000000	0.000000	3.000000	56.000000	0.000000
21422.609943	-0.093125	0.555851	0.060205	69.772125	31.186852	89.839828	0.340891	0.000000	3.004859	0.000000	0.000000	0.000000	0.017011	-0.021357	0.032270	0.000000	0.000000	3.000000	56.000000	0.000000
21422.613277	-0.093125	0.555851	0.060205	69.772125	31.186852	89.839828	0.340891	0.000000	3.004859	0.000000	0.000000	0.000000	0.017011	-0.021357	0.032270	0.000000	0.000000	3.000000	56.000000	0.000000
21422.616610	-0.093037	0.555773	0.060278	69.774483	31.197910	89.845818	0.343727	0.000000	3.010237	0.000000	0.000000	0.000000	0.026499	-0.023627	0.021832	0.000000	0.000000	3.000000	56.000000	0.000000
21422.619943	-0.093037	0.555773	0.060278	69.774483	31.197910	89.845818	0.343727	0.000000	3.010237	0.000000	0.000000	0.000000	0.000001	-0.000006	0.000000	0.000000	0.000000	3.000000	56.000000	0.000000
21422.623277	-0.093037	0.555773	0.060278	69.774483	31.197910	89.845818	0.343727	0.000000	3.010237	0.000000	0.000000	0.000000	0.000001	-0.000006	0.000000	0.000000	0.000000	3.000000	56.000000	0.000000
21422.626610	-0.093037	0.555773	0.060278	69.773232	31.190466	89.836182	0.348143	0.000000	3.013876	0.000000	0.000000	0.000000	0.000001	-0.000006	0.000000	0.000000	0.000000	3.000000	56.000000	0.000000
21422.629943	-0.093037	0.555773	0.060278	69.773232	31.190466	89.836182	0.348143	0.000000	3.013876	0.000000	0.000000	0.000000	0.000001	-0.000006	0.000000	0.000000	0.000000	3.000000	56.000000	0.000000
21422.633277	-0.093040	0.555791	0.060294	69.773232	31.190466	89.836182	0.348143	0.000000	3.013876	0.000000	0.000000	0.000000	-0.000912	0.005432	0.005084	0.000000	0.000000	3.000000	56.000000	0.000000
21422.636610	-0.093040	0.555791	0.060294	69.772011	31.183039	89.826561	0.348143	0.000000	3.013876	0.000000	0.000000	0.000000	-0.000912	0.005432	0.005084	0.000000	0.000000	3.000000	56.000000	0.000000
21422.639943	-0.093040	0.555791	0.060294	69.772011	31.183039	89.826561	0.348143	0.000000	3.013876	0.000000	0.000000	0.000000	-0.000912	0.005432	0.005084	0.000000	0.000000	3.000000	56.000000	0.000000
21422.643277	-0.093040	0.555791	0.060294	69.772011	31.183039	89.826561	0.348143	0.000000	3.013876	0.000000	0.000000	0.000000	-0.000912	0.005432	0.005084	0.000000	0.000000	3.000000	56.000000	0.000000
21422.646610	-0.093074	0.555845	0.060341	69.767288	31.169081	89.814575	0.347991	0.000000	3.014723	0.000000	0.000000	0.000000	-0.010112	0.016275	0.013924	0.000000	0.000000	3.000000	56.000000	0.000000
21422.649943	-0.093074	0.555845	0.060341	69.767288	31.169081	89.814575	0.347991	0.000000	3.014723	0.000000	0.000000	0.000000	-0.010112	0.016275	0.013924	0.000000	0.000000	3.000000	56.000000	0.000000
21422.653277	-0.093074	0.555845	0.060341	69.767288	31.169081	89.814575	0.347991	0.000000	3.014723	0.000000	0.000000	0.000000	-0.010112	0.016275	0.013924	0.000000	0.000000	3.000000	56.000000	0.000000
21422.656610	-0.093074	0.555845	0.060341	69.767181	31.157110	89.801331	0.346306	0.000000	3.017044	0.000000	0.000000	0.000000	-0.010112	0.016275	0.013924	0.000000	0.000000	3.000000	56.000000	0.000000
21422.659943	-0.093102	0.555863	0.060353	69.767181	31.157110	89.801331	0.346306	0.000000	3.017044	0.000000	0.000000	0.000000	-0.008286	0.005441	0.003757	0.000000	0.000000	3.000000	56.000000	0.000000
21422.663277	-0.093102	0.555863	0.060353	69.767181	31.157110	89.801331	0.346306	0.000000	3.017044	0.000000	0.000000	0.000000	-0.008286	0.005441	0.003757	0.000000	0.000000	3.000000	56.000000	0.000000
21422.666610	-0.093102	0.555863	0.060353	69.770500	31.148920	89.790398	0.344925	0.000000	3.017670	0.000000	0.000000	0.000000	-0.008286	0.005441	0.003757	0.000000	0.000000	3.000000	56.000000	0.000000
21422.669943	-0.093102	0.555863	0.060353	69.770500	31.148920	89.790398	0.344925	0.000000	3.017670	0.000000	0.000000	0.000000	-0.008286	0.005441	0.003757	0.000000	0.000000	3.000000	56.000000	0.000000
21422.673277	-0.093126	0.555863	0.060349	69.770500	31.148920	89.790398	0.344925	0.000000	3.017670	0.000000	0.000000	0.000000	-0.007370	0.000005	-0.001326	0.000000	0.000000	3.000000	56.000000	0.000000
21422.676610	-0.093126	0.555863	0.060349	69.782814	31.138113	89.763573	0.344925	0.000000	3.017670	0.000000	0.000000	0.000000	-0.007370	0.000005	-0.001326	0.000000	0.000000	3.000000	56.000000	0.000000
21422.679943	-0.093126	0.555863	0.060349	69.782814	31.138113	89.763573	0.344925	0.000000	3.017670	0.000000	0.000000	0.000000	-0.007370	0.000005	-0.001326	0.000000	0.000000	3.000000	56.000000	0.000000
21422.683277	-0.093126	0.555863	0.060349	69.782814	31.138113	89.763573	0.344925	0.000000	3.017670	0.000000	0.000000	0.000000	-0.007370	0.000005	-0.001326	0.000000	0.000000	3.000000	56.000000	0.000000
21422.686610	-0.093104	0.555869	0.060226	69.807350	31.107164	89.696571	0.343696	0.000000	3.017449	0.000000	0.000000	0.000000	0.006632	0.001891	-0.036863	0.000000	0.000000	3.000000	56.000000	0.000000
21422.689943	-0.093104	0.555869	0.060226	69.807350	31.107164	89.696571	0.343696	0.000000	3.017449	0.000000	0.000000	0.000000	0.006632	0.001891	-0.036863	0.000000	0.000000	3.000000	56.000000	0.000000
21422.693277	-0.093104	0.555869	0.060226	69.807350	31.107164	89.696571	0.343696	0.000000	3.017449	0.000000	0.000000	0.000000	0.006632	0.001891	-0.036863	0.000000	0.000000	3.000000	56.000000	0.000000
21422.696610	-0.093104	0.555869	0.060226	69.856323	31.044910	89.562225	0.344802	0.000000	3.011305	0.000000	0.000000	0.000000	0.006632	0.001891	-0.036863	0.000000	0.000000	3.000000	56.000000	0.000000
21422.699943	-0.093082	0.555876	0.060103	69.856323	31.044910	89.562225	0.344802	0.000000	3.011305	0.000000	0.000000	0.000000	0.006634	0.001881	-0.036865	0.000000	0.000000	3.000000	56.000000	0.000000
21422.703277	-0.093082	0.555876	0.060103	69.856323	31.044910	89.562225	0.344802	0.000000	3.011305	0.000000	0.000000	0.000000	0.006634	0.001881	-0.036865	0.000000	0.000000	3.000000	56.000000	0.000000
21422.706610	-0.093082	0.555876	0.060103	69.932884	30.938482	89.335472	0.345907	0.000000	3.005161	0.000000	0.000000	0.000000	0.006634	0.001881	-0.036865	0.000000	0.000000	3.000000	56.000000	0.000000
21422.709943	-0.093082	0.555876	0.060103	69.932884	30.938482	89.335472	0.345907	0.000000	3.005161	0.000000	0.000000	0.000000	0.006634	0.001881	-0.036865	0.000000	0.000000	3.000000	56.000000	0.000000
21422.713277	-0.093031	0.555893	0.059962	69.932884	30.938482	89.335472	0.345907	0.000000	3.005161	0.000000	0.000000	0.000000	0.015200	0.005076	-0.042221	0.000000	0.000000	3.000000	56.000000	0.000000
21422.716610	-0.093031	0.555893	0.059962	70.025452	30.780918	89.025009	0.345907	0.000000	3.005161	0.000000	0.000000	0.000000	0.015200	0.005076	-0.042221	0.000000	0.000000	3.000000	56.000000	0.000000
21422.719943	-0.093011	0.555946	0.059851	70.025452	30.780918	89.025009	0.345907	0.000000	3.005161	0.000000	0.000000	0.000000	0.006006	0.015909	-0.033382	0.000000	0.000000	3.000000	56.000000	0.000000
21422.723277	-0.093011	0.555946	0.059851	70.025452	30.780918	89.025009	0.345907	0.000000	3.005161	0.000000	0.000000	0.000000	0.006006	0.015909	-0.033382	0.000000	0.000000	3.000000	56.000000	0.000000
21422.726610	-0.093011	0.555946	0.059851	70.128693	30.604763	88.675102	0.349441	0.000000	2.992561	0.000000	0.000000	0.000000	0.006006	0.015909	-0.033382	0.000000	0.000000	3.000000	56.000000	0.000000
21422.729943	-0.093011	0.555946	0.059851	70.128693	30.604763	88.675102	0.349441	0.000000	2.992561	0.000000	0.000000	0.000000	0.006006	0.015909	-0.033382	0.000000	0.000000	3.000000	56.000000	0.000000
21422.733277	-0.092967	0.555999	0.059744	70.128693	30.604763	88.675102	0.349441	0.000000	2.992561	0.000000	0.000000	0.000000	0.013367	0.015907	-0.032063	0.000000	0.000000	3.000000	56.000000	0.000000
21422.736610	-0.092967	0.555999	0.059744	70.233368	30.402840	88.287849	0.349441	0.000000	2.992561	0.000000	0.000000	0.000000	0.013367	0.015907	-0.032063	0.000000	0.000000	3.000000	56.000000	0.000000
21422.739943	-0.092967	0.555999	0.059744	70.233368	30.402840	88.287849	0.349441	0.000000	2.992561	0.000000	0.000000	0.000000	0.013367	0.015907	-0.032063	0.000000	0.000000	3.000000	56.000000	0.000000
21422.743277	-0.092967	0.555999	0.059744	70.233368	30.402840	88.287849	0.349441	0.000000	2.992561	0.000000	0.000000	0.000000	0.013367	0.015907	-0.032063	0.000000	0.000000	3.000000	56.000000	0.000000
21422.746610	-0.092940	0.556160	0.059739	70.337357	30.185331	87.883812	0.351669	0.000000	2.987217	0.000000	0.000000	0.000000	0.007883	0.048460	-0.001568	0.000000	0.000000	3.000000	56.000000	0.000000
21422.749943	-0.092940	0.556160	0.059739	70.337357	30.185331	87.883812	0.351669	0.000000	2.987217	0.000000	0.000000	0.000000	0.007883	0.048460	-0.001568	0.000000	0.000000	3.000000	56.000000	0.000000
21422.753277	-0.092940	0.556160	0.059739	70.337357	30.185331	87.883812	0.351669	0.000000	2.987217	0.000000	0.000000	0.000000	0.007883	0.048460	-0.001568	0.000000	0.000000	3.000000	56.000000	0.000000
21422.756610	-0.092940	0.556160	0.059739	70.428741	29.976915	87.504974	0.352983	0.000000	2.986955	0.000000	0.000000	0.000000	0.007883	0.048460	-0.001568	0.000000	0.000000	3.000000	56.000000	0.000000
21422.759943	-0.092941	0.556236	0.059745	70.428741	29.976915	87.504974	0.352983	0.000000	2.986955	0.000000	0.000000	0.000000	-0.000339	0.022652	0.001888	0.000000	0.000000	3.000000	56.000000	0.000000
21422.763277	-0.092941	0.556236	0.059745	70.428741	29.976915	87.504974	0.352983	0.000000	2.986955	0.000000	0.000000	0.000000	-0.000339	0.022652	0.001888	0.000000	0.000000	3.000000	56.000000	0.000000
21422.766610	-0.092941	0.556236	0.059745	70.516396	29.771740	87.134895	0.352926	0.000000	2.987270	0.000000	0.000000	0.000000	-0.000339	0.022652	0.001888	0.000000	0.000000	3.000000	56.000000	0.000000
21422.769943	-0.092941	0.556236	0.059745	70.516396	29.771740	87.134895	0.352926	0.000000	2.987270	0.000000	0.000000	0.000000	-0.000339	0.022652	0.001888	0.000000	0.000000	3.000000	56.000000	0.000000
21422.773277	-0.092950	0.556319	0.059791	70.516396	29.771740	87.134895	0.352926	0.000000	2.987270	0.000000	0.000000	0.000000	-0.002453	0.024898	0.013644	0.000000	0.000000	3.000000	56.000000	0.000000
21422.776610	-0.092950	0.556319	0.059791	70.597206	29.579046	86.785545	0.352926	0.000000	2.987270	0.000000	0.000000	0.000000	-0.002453	0.024898	0.013644	0.000000	0.000000	3.000000	56.000000	0.000000
21422.779943	-0.092933	0.556402	0.059841	70.597206	29.579046	86.785545	0.352926	0.000000	2.987270	0.000000	0.000000	0.000000	0.004909	0.024910	0.014963	0.000000	0.000000	3.000000	56.000000	0.000000
21422.783277	-0.092933	0.556402	0.059841	70.597206	29.579046	86.785545	0.352926	0.000000	2.987270	0.000000	0.000000	0.000000	0.004909	0.024910	0.014963	0.000000	0.000000	3.000000	56.000000	0.000000
21422.786610	-0.092933	0.556402	0.059841	70.680038	29.389687	86.439941	0.353336	0.000000	2.992038	0.000000	0.000000	0.000000	0.004909	0.024910	0.014963	0.000000	0.000000	3.000000	56.000000	0.000000
21422.789943	-0.092933	0.556402	0.059841	70.680038	29.389687	86.439941	0.353336	0.000000	2.992038	0.000000	0.000000	0.000000	0.004909	0.024910	0.014963	0.000000	0.000000	3.000000	56.000000	0.000000
21422.793277	-0.092914	0.556467	0.059874	70.680038	29.389687	86.439941	0.353336	0.000000	2.992038	0.000000	0.000000	0.000000	0.005828	0.019484	0.009880	0.000000	0.000000	3.000000	56.000000	0.000000
21422.796610	-0.092914	0.556467	0.059874	70.758812	29.229015	86.135544	0.353336	0.000000	2.992038	0.000000	0.000000	0.000000	0.005828	0.019484	0.009880	0.000000	0.000000	3.000000	56.000000	0.000000
21422.799943	-0.092914	0.556467	0.059874	70.758812	29.229015	86.135544	0.353336	0.000000	2.992038	0.000000	0.000000	0.000000	0.005828	0.019484	0.009880	0.000000	0.000000	3.000000	56.000000	0.000000
21422.803277	-0.092914	0.556467	0.059874	70.758812	29.229015	86.135544	0.353336	0.000000	2.992038	0.000000	0.000000	0.000000	0.005828	0.019484	0.009880	0.000000	0.000000	3.000000	56.000000	0.000000
21422.806610	-0.092835	0.556506	0.059859	70.822723	29.103745	85.898659	0.354307	0.000000	2.993685	0.000000	0.000000	0.000000	0.023578	0.011767	-0.004315	0.000000	0.000000	3.000000	56.000000	0.000000
21422.809943	-0.092835	0.556506	0.059859	70.822723	29.103745	85.898659	0.354307	0.000000	2.993685	0.000000	0.000000	0.000000	0.023578	0.011767	-0.004315	0.000000	0.000000	3.000000	56.000000	0.000000
21422.813277	-0.092835	0.556506	0.059859	70.822723	29.103745	85.898659	0.354307	0.000000	2.993685	0.000000	0.000000	0.000000	0.023578	0.011767	-0.004315	0.000000	0.000000	3.000000	56.000000	0.000000
21422.816610	-0.092835	0.556506	0.059859	70.877953	28.991825	85.692398	0.358237	0.000000	2.992966	0.000000	0.000000	0.000000	0.023578	0.011767	-0.004315	0.000000	0.000000	3.000000	56.000000	0.000000
21422.819943	-0.092835	0.556506	0.059859	70.877953	28.991825	85.692398	0.358237	0.000000	2.992966	0.000000	0.000000	0.000000	-0.000001	0.000001	0.000000	0.000000	0.000000	3.000000	56.000000	0.000000
21422.823277	-0.092835	0.556506	0.059859	70.877953	28.991825	85.692398	0.358237	0.000000	2.992966	0.000000	0.000000	0.000000	-0.000001	0.000001	0.000000	0.000000	0.000000	3.000000	56.000000	0.000000
21422.826610	-0.092835	0.556506	0.059859	70.916115	28.911064	85.549057	0.358237	0.000000	2.992966	0.000000	0.000000	0.000000	-0.000001	0.000001	0.000000	0.000000	0.000000	3.000000	56.000000	0.000000
21422.829943	-0.092835	0.556506	0.059859	70.916115	28.911064	85.549057	0.358237	0.000000	2.992966	0.000000	0.000000	0.000000	-0.000001	0.000001	0.000000	0.000000	0.000000	3.000000	56.000000	0.000000
21422.833277	-0.092860	0.556506	0.059855	70.916115	28.911064	85.549057	0.358237	0.000000	2.992966	0.000000	0.000000	0.000000	-0.007364	0.000001	-0.001321	0.000000	0.000000	3.000000	56.000000	0.000000
21422.836610	-0.092860	0.556506	0.059855	70.935165	28.871880	85.477203	0.358237	0.000000	2.992966	0.000000	0.000000	0.000000	-0.007364	0.000001	-0.001321	0.000000	0.000000	3.000000	56.000000	0.000000
21422.839943	-0.092860	0.556506	0.059855	70.935165	28.871880	85.477203	0.358237	0.000000	2.992966	0.000000	0.000000	0.000000	-0.007364	0.000001	-0.001321	0.000000	0.000000	3.000000	56.000000	0.000000
21422.843277	-0.092860	0.556506	0.059855	70.935165	28.871880	85.477203	0.358237	0.000000	2.992966	0.000000	0.000000	0.000000	-0.007364	0.000001	-0.001321	0.000000	0.000000	3.000000	56.000000	0.000000
21422.846610	-0.092868	0.556485	0.059899	70.938339	28.865364	85.465256	0.357009	0.000000	2.992746	0.000000	0.000000	0.000000	-0.002398	-0.006335	0.013359	0.000000	0.000000	3.000000	56.000000	0.000000
21422.849943	-0.092868	0.556485	0.059899	70.938339	28.865364	85.465256	0.357009	0.000000	2.992746	0.000000	0.000000	0.000000	-0.002398	-0.006335	0.013359	0.000000	0.000000	3.000000	56.000000	0.000000
21422.853277	-0.092868	0.556485	0.059899	70.938339	28.865364	85.465256	0.357009	0.000000	2.992746	0.000000	0.000000	0.000000	-0.002398	-0.006335	0.013359	0.000000	0.000000	3.000000	56.000000	0.000000
21422.856610	-0.092868	0.556485	0.059899	70.936981	28.857468	85.455208	0.356610	0.000000	2.994972	0.000000	0.000000	0.000000	-0.002398	-0.006335	0.013359	0.000000	0.000000	3.000000	56.000000	0.000000
21422.859943	-0.092878	0.556510	0.059956	70.936981	28.857468	85.455208	0.356610	0.000000	2.994972	0.000000	0.000000	0.000000	-0.003023	0.007686	0.016835	0.000000	0.000000	3.000000	56.000000	0.000000
21422.863277	-0.092878	0.556510	0.059956	70.936981	28.857468	85.455208	0.356610	0.000000	2.994972	0.000000	0.000000	0.000000	-0.003023	0.007686	0.016835	0.000000	0.000000	3.000000	56.000000	0.000000
21422.866610	-0.092878	0.556510	0.059956	70.935616	28.849586	85.445198	0.356106	0.000000	2.997778	0.000000	0.000000	0.000000	-0.003023	0.007686	0.016835	0.000000	0.000000	3.000000	56.000000	0.000000
21422.869943	-0.092878	0.556510	0.059956	70.935616	28.849586	85.445198	0.356106	0.000000	2.997778	0.000000	0.000000	0.000000	-0.003023	0.007686	0.016835	0.000000	0.000000	3.000000	56.000000	0.000000
21422.873277	-0.092881	0.556529	0.059972	70.935616	28.849586	85.445198	0.356106	0.000000	2.997778	0.000000	0.000000	0.000000	-0.000912	0.005416	0.005078	0.000000	0.000000	3.000000	56.000000	0.000000
21422.876610	-0.092881	0.556529	0.059972	70.938454	28.835690	85.419182	0.356106	0.000000	2.997778	0.000000	0.000000	0.000000	-0.000912	0.005416	0.005078	0.000000	0.000000	3.000000	56.000000	0.000000
21422.879943	-0.092881	0.556529	0.059972	70.938454	28.835690	85.419182	0.356106	0.000000	2.997778	0.000000	0.000000	0.000000	-0.000912	0.005416	0.005078	0.000000	0.000000	3.000000	56.000000	0.000000
21422.883277	-0.092881	0.556529	0.059972	70.938454	28.835690	85.419182	0.356106	0.000000	2.997778	0.000000	0.000000	0.000000	-0.000912	0.005416	0.005078	0.000000	0.000000	3.000000	56.000000	0.000000
21422.886610	-0.092856	0.556529	0.059977	70.958542	28.794138	85.343163	0.355954	0.000000	2.998624	0.000000	0.000000	0.000000	0.007365	-0.000002	0.001323	0.000000	0.000000	3.000000	56.000000	0.000000
21422.889943	-0.092856	0.556529	0.059977	70.958542	28.794138	85.343163	0.355954	0.000000	2.998624	0.000000	0.000000	0.000000	0.007365	-0.000002	0.001323	0.000000	0.000000	3.000000	56.000000	0.000000
21422.893277	-0.092856	0.556529	0.059977	70.958542	28.794138	85.343163	0.355954	0.000000	2.998624	0.000000	0.000000	0.000000	0.007365	-0.000002	0.001323	0.000000	0.000000	3.000000	56.000000	0.000000
21422.896610	-0.092856	0.556529	0.059977	71.001099	28.716394	85.196831	0.357181	0.000000	2.998845	0.000000	0.000000	0.000000	0.007365	-0.000002	0.001323	0.000000	0.000000	3.000000	56.000000	0.000000
21422.899943	-0.092849	0.556521	0.059938	71.001099	28.716394	85.196831	0.357181	0.000000	2.998845	0.000000	0.000000	0.000000	0.002111	-0.002254	-0.011758	0.000000	0.000000	3.000000	56.000000	0.000000
21422.903277	-0.092849	0.556521	0.059938	71.001099	28.716394	85.196831	0.357181	0.000000	2.998845	0.000000	0.000000	0.000000	0.002111	-0.002254	-0.011758	0.000000	0.000000	3.000000	56.000000	0.000000
21422.906610	-0.092849	0.556521	0.059938	71.069908	28.585369	84.949188	0.357533	0.000000	2.996885	0.000000	0.000000	0.000000	0.002111	-0.002254	-0.011758	0.000000	0.000000	3.000000	56.000000	0.000000
21422.909943	-0.092849	0.556521	0.059938	71.069908	28.585369	84.949188	0.357533	0.000000	2.996885	0.000000	0.000000	0.000000	0.002111	-0.002254	-0.011758	0.000000	0.000000	3.000000	56.000000	0.000000
21422.913277	-0.092822	0.556503	0.059925	71.069908	28.585369	84.949188	0.357533	0.000000	2.996885	0.000000	0.000000	0.000000	0.008277	-0.005439	-0.003755	0.000000	0.000000	3.000000	56.000000	0.000000
21422.916610	-0.092822	0.556503	0.059925	71.161552	28.403460	84.610771	0.357533	0.000000	2.996885	0.000000	0.000000	0.000000	0.008277	-0.005439	-0.003755	0.000000	0.000000	3.000000	56.000000	0.000000
21422.919943	-0.092798	0.556474	0.059935	71.161552	28.403460	84.610771	0.357533	0.000000	2.996885	0.000000	0.000000	0.000000	0.007077	-0.008609	0.002924	0.000000	0.000000	3.000000	56.000000	0.000000
21422.923277	-0.092798	0.556474	0.059935	71.161552	28.403460	84.610771	0.357533	0.000000	2.996885	0.000000	0.000000	0.000000	0.007077	-0.008609	0.002924	0.000000	0.000000	3.000000	56.000000	0.000000
21422.926610	-0.092798	0.556474	0.059935	71.251732	28.193590	84.227173	0.360092	0.000000	2.996747	0.000000	0.000000	0.000000	0.007077	-0.008609	0.002924	0.000000	0.000000	3.000000	56.000000	0.000000
21422.929943	-0.092798	0.556474	0.059935	71.251732	28.193590	84.227173	0.360092	0.000000	2.996747	0.000000	0.000000	0.000000	0.007077	-0.008609	0.002924	0.000000	0.000000	3.000000	56.000000	0.000000
21422.933277	-0.092731	0.556510	0.059982	71.251732	28.193590	84.227173	0.360092	0.000000	2.996747	0.000000	0.000000	0.000000	0.020273	0.010868	0.014119	0.000000	0.000000	3.000000	56.000000	0.000000
21422.936610	-0.092731	0.556510	0.059982	71.353912	27.955641	83.791092	0.360092	0.000000	2.996747	0.000000	0.000000	0.000000	0.020273	0.010868	0.014119	0.000000	0.000000	3.000000	56.000000	0.000000
21422.939943	-0.092731	0.556510	0.059982	71.353912	27.955641	83.791092	0.360092	0.000000	2.996747	0.000000	0.000000	0.000000	0.020273	0.010868	0.014119	0.000000	0.000000	3.000000	56.000000	0.000000
21422.943277	-0.092731	0.556510	0.059982	71.353912	27.955641	83.791092	0.360092	0.000000	2.996747	0.000000	0.000000	0.000000	0.020273	0.010868	0.014119	0.000000	0.000000	3.000000	56.000000	0.000000
21422.946610	-0.092501	0.556677	0.060117	71.467659	27.657225	83.253822	0.363471	0.000000	2.999100	0.000000	0.000000	0.000000	0.068781	0.049838	0.040445	0.000000	0.000000	3.000000	56.000000	0.000000
21422.949943	-0.092501	0.556677	0.060117	71.467659	27.657225	83.253822	0.363471	0.000000	2.999100	0.000000	0.000000	0.000000	0.000000	0.000002	0.000000	0.000000	0.000000	3.000000	56.000000	0.000000
21422.953277	-0.092501	0.556677	0.060117	71.467659	27.657225	83.253822	0.363471	0.000000	2.999100	0.000000	0.000000	0.000000	0.000000	0.000002	0.000000	0.000000	0.000000	3.000000	56.000000	0.000000
21422.956610	-0.092501	0.556677	0.060117	71.613747	27.263012	82.557243	0.374934	0.000000	3.005841	0.000000	0.000000	0.000000	0.000000	0.000002	0.000000	0.000000	0.000000	3.000000	56.000000	0.000000
21422.959943	-0.092501	0.556677	0.060117	71.613747	27.263012	82.557243	0.374934	0.000000	3.005841	0.000000	0.000000	0.000000	0.000000	0.000002	0.000000	0.000000	0.000000	3.000000	56.000000	0.000000
21422.963277	-0.092340	0.556806	0.060204	71.613747	27.263012	82.557243	0.374934	0.000000	3.005841	0.000000	0.000000	0.000000	0.048521	0.038967	0.026302	0.000000	0.000000	3.000000	56.000000	0.000000
21422.966610	-0.092340	0.556806	0.060204	71.793633	26.778004	81.701309	0.374934	0.000000	3.005841	0.000000	0.000000	0.000000	0.048521	0.038967	0.026302	0.000000	0.000000	3.000000	56.000000	0.000000
21422.969943	-0.092149	0.556947	0.060274	71.793633	26.778004	81.701309	0.374934	0.000000	3.005841	0.000000	0.000000	0.000000	0.057096	0.042173	0.020905	0.000000	0.000000	3.000000	56.000000	0.000000
21422.973277	-0.092149	0.556947	0.060274	71.793633	26.778004	81.701309	0.374934	0.000000	3.005841	0.000000	0.000000	0.000000	0.057096	0.042173	0.020905	0.000000	0.000000	3.000000	56.000000	0.000000
21422.976610	-0.092149	0.556947	0.060274	71.993553	26.214529	80.724236	0.392537	0.000000	3.013708	0.000000	0.000000	0.000000	0.057096	0.042173	0.020905	0.000000	0.000000	3.000000	56.000000	0.000000
21422.979943	-0.092149	0.556947	0.060274	71.993553	26.214529	80.724236	0.392537	0.000000	3.013708	0.000000	0.000000	0.000000	0.057096	0.042173	0.020905	0.000000	0.000000	3.000000	56.000000	0.000000
21422.983277	-0.091914	0.557077	0.060375	71.993553	26.214529	80.724236	0.392537	0.000000	3.013708	0.000000	0.000000	0.000000	0.070666	0.038992	0.030175	0.000000	0.000000	3.000000	56.000000	0.000000
21422.986610	-0.091914	0.557077	0.060375	72.198212	25.611790	79.693810	0.392537	0.000000	3.013708	0.000000	0.000000	0.000000	0.070666	0.038992	0.030175	0.000000	0.000000	3.000000	56.000000	0.000000
21422.989943	-0.091680	0.557254	0.060487	72.198212	25.611790	79.693810	0.392537	0.000000	3.013708	0.000000	0.000000	0.000000	0.070078	0.053056	0.033587	0.000000	0.000000	3.000000	56.000000	0.000000
21422.993277	-0.091680	0.557254	0.060487	72.198212	25.611790	79.693810	0.392537	0.000000	3.013708	0.000000	0.000000	0.000000	0.070078	0.053056	0.033587	0.000000	0.000000	3.000000	56.000000	0.000000
21422.996610	-0.091680	0.557254	0.060487	72.388847	24.983229	78.716637	0.415994	0.000000	3.024335	0.000000	0.000000	0.000000	0.070078	0.053056	0.033587	0.000000	0.000000	3.000000	56.000000	0.000000
21422.999943	-0.091450	0.557420	0.060621	72.388847	24.983229	78.716637	0.415994	0.000000	3.024335	0.000000	0.000000	0.000000	0.068926	0.049917	0.040222	0.000000	0.000000	3.000000	56.000000	0.000000
21423.003277	-0.091450	0.557420	0.060621	72.388847	24.983229	78.716637	0.415994	0.000000	3.024335	0.000000	0.000000	0.000000	0.068926	0.049917	0.040222	0.000000	0.000000	3.000000	56.000000	0.000000
21423.006610	-0.091450	0.557420	0.060621	72.557838	24.392183	77.981461	0.427481	0.000000	3.031039	0.000000	0.000000	0.000000	0.068926	0.049917	0.040222	0.000000	0.000000	3.000000	56.000000	0.000000
21423.009943	-0.091450	0.557420	0.060621	72.557838	24.392183	77.981461	0.427481	0.000000	3.031039	0.000000	0.000000	0.000000	0.068926	0.049917	0.040222	0.000000	0.000000	3.000000	56.000000	0.000000
21423.013277	-0.091220	0.557615	0.060749	72.557838	24.392183	77.981461	0.427481	0.000000	3.031039	0.000000	0.000000	0.000000	0.069246	0.058531	0.038551	0.000000	0.000000	3.000000	56.000000	0.000000
21423.016610	-0.091220	0.557615	0.060749	72.691269	23.826742	77.483208	0.427481	0.000000	3.031039	0.000000	0.000000	0.000000	0.069246	0.058531	0.038551	0.000000	0.000000	3.000000	56.000000	0.000000
21423.019943	-0.091220	0.557615	0.060749	72.691269	23.826742	77.483208	0.427481	0.000000	3.031039	0.000000	0.000000	0.000000	0.069246	0.058531	0.038551	0.000000	0.000000	3.000000	56.000000	0.000000
21423.023277	-0.091220	0.557615	0.060749	72.691269	23.826742	77.483208	0.427481	0.000000	3.031039	0.000000	0.000000	0.000000	0.069246	0.058531	0.038551	0.000000	0.000000	3.000000	56.000000	0.000000
21423.026610	-0.090757	0.558035	0.061000	72.805588	23.294029	77.041290	0.439022	0.000000	3.037464	0.000000	0.000000	0.000000	0.138883	0.125780	0.075305	0.000000	0.000000	3.000000	56.000000	0.000000
21423.029943	-0.090757	0.558035	0.061000	72.805588	23.294029	77.041290	0.439022	0.000000	3.037464	0.000000	0.000000	0.000000	0.000001	0.000002	-0.000000	0.000000	0.000000	3.000000	56.000000	0.000000
21423.033277	-0.090757	0.558035	0.061000	72.805588	23.294029	77.041290	0.439022	0.000000	3.037464	0.000000	0.000000	0.000000	0.000001	0.000002	-0.000000	0.000000	0.000000	3.000000	56.000000	0.000000
21423.036610	-0.090757	0.558035	0.061000	72.909027	22.732395	76.445244	0.462169	0.000000	3.050015	0.000000	0.000000	0.000000	0.000001	0.000002	-0.000000	0.000000	0.000000	3.000000	56.000000	0.000000
21423.039943	-0.090757	0.558035	0.061000	72.909027	22.732395	76.445244	0.462169	0.000000	3.050015	0.000000	0.000000	0.000000	0.000001	0.000002	-0.000000	0.000000	0.000000	3.000000	56.000000	0.000000
21423.043277	-0.090521	0.558269	0.061100	72.909027	22.732395	76.445244	0.462169	0.000000	3.050015	0.000000	0.000000	0.000000	0.070803	0.070388	0.030058	0.000000	0.000000	3.000000	56.000000	0.000000
21423.046610	-0.090521	0.558269	0.061100	73.013115	22.108353	75.738449	0.462169	0.000000	3.050015	0.000000	0.000000	0.000000	0.070803	0.070388	0.030058	0.000000	0.000000	3.000000	56.000000	0.000000
21423.049943	-0.090521	0.558269	0.061100	73.013115	22.108353	75.738449	0.462169	0.000000	3.050015	0.000000	0.000000	0.000000	0.070803	0.070388	0.030058	0.000000	0.000000	3.000000	56.000000	0.000000
21423.053277	-0.090521	0.558269	0.061100	73.013115	22.108353	75.738449	0.462169	0.000000	3.050015	0.000000	0.000000	0.000000	0.070803	0.070388	0.030058	0.000000	0.000000	3.000000	56.000000	0.000000
21423.056610	-0.090068	0.558674	0.061268	73.118629	21.438126	74.996017	0.473970	0.000000	3.055024	0.000000	0.000000	0.000000	0.135779	0.121296	0.050166	0.000000	0.000000	3.000000	56.000000	0.000000
21423.059943	-0.090068	0.558674	0.061268	73.118629	21.438126	74.996017	0.473970	0.000000	3.055024	0.000000	0.000000	0.000000	-0.000001	0.000007	0.000000	0.000000	0.000000	3.000000	56.000000	0.000000
21423.063277	-0.090068	0.558674	0.061268	73.118629	21.438126	74.996017	0.473970	0.000000	3.055024	0.000000	0.000000	0.000000	-0.000001	0.000007	0.000000	0.000000	0.000000	3.000000	56.000000	0.000000
21423.066610	-0.090068	0.558674	0.061268	73.209999	20.725584	74.142151	0.496600	0.000000	3.063385	0.000000	0.000000	0.000000	-0.000001	0.000007	0.000000	0.000000	0.000000	3.000000	56.000000	0.000000
21423.069943	-0.089904	0.558861	0.061343	73.209999	20.725584	74.142151	0.496600	0.000000	3.063385	0.000000	0.000000	0.000000	0.049318	0.056366	0.022623	0.000000	0.000000	3.000000	56.000000	0.000000
21423.073277	-0.089904	0.558861	0.061343	73.209999	20.725584	74.142151	0.496600	0.000000	3.063385	0.000000	0.000000	0.000000	0.049318	0.056366	0.022623	0.000000	0.000000	3.000000	56.000000	0.000000
21423.076610	-0.089904	0.558861	0.061343	73.306526	20.091166	73.240494	0.504820	0.000000	3.067156	0.000000	0.000000	0.000000	0.049318	0.056366	0.022623	0.000000	0.000000	3.000000	56.000000	0.000000
21423.079943	-0.089904	0.558861	0.061343	73.306526	20.091166	73.240494	0.504820	0.000000	3.067156	0.000000	0.000000	0.000000	0.049318	0.056366	0.022623	0.000000	0.000000	3.000000	56.000000	0.000000
21423.083277	-0.089793	0.559010	0.061438	73.306526	20.091166	73.240494	0.504820	0.000000	3.067156	0.000000	0.000000	0.000000	0.033119	0.044572	0.028367	0.000000	0.000000	3.000000	56.000000	0.000000
21423.086610	-0.089793	0.559010	0.061438	73.399811	19.611658	72.519287	0.504820	0.000000	3.067156	0.000000	0.000000	0.000000	0.033119	0.044572	0.028367	0.000000	0.000000	3.000000	56.000000	0.000000
21423.089943	-0.089793	0.559010	0.061438	73.399811	19.611658	72.519287	0.504820	0.000000	3.067156	0.000000	0.000000	0.000000	0.033119	0.044572	0.028367	0.000000	0.000000	3.000000	56.000000	0.000000
21423.093277	-0.089793	0.559010	0.061438	73.399811	19.611658	72.519287	0.504820	0.000000	3.067156	0.000000	0.000000	0.000000	0.033119	0.044572	0.028367	0.000000	0.000000	3.000000	56.000000	0.000000
21423.096610	-0.089690	0.559271	0.061572	73.459435	19.275963	72.027321	0.510340	0.000000	3.071884	0.000000	0.000000	0.000000	0.031084	0.078253	0.040196	0.000000	0.000000	3.000000	56.000000	0.000000
21423.099943	-0.089690	0.559271	0.061572	73.459435	19.275963	72.027321	0.510340	0.000000	3.071884	0.000000	0.000000	0.000000	0.031084	0.078253	0.040196	0.000000	0.000000	3.000000	56.000000	0.000000
21423.103277	-0.089690	0.559271	0.061572	73.459435	19.275963	72.027321	0.510340	0.000000	3.071884	0.000000	0.000000	0.000000	0.031084	0.078253	0.040196	0.000000	0.000000	3.000000	56.000000	0.000000
21423.106610	-0.089690	0.559271	0.061572	73.480560	19.076811	71.748741	0.515521	0.000000	3.078583	0.000000	0.000000	0.000000	0.031084	0.078253	0.040196	0.000000	0.000000	3.000000	56.000000	0.000000
21423.109943	-0.089704	0.559362	0.061656	73.480560	19.076811	71.748741	0.515521	0.000000	3.078583	0.000000	0.000000	0.000000	-0.004363	0.027360	0.025231	0.000000	0.000000	3.000000	56.000000	0.000000
21423.113277	-0.089704	0.559362	0.061656	73.480560	19.076811	71.748741	0.515521	0.000000	3.078583	0.000000	0.000000	0.000000	-0.004363	0.027360	0.025231	0.000000	0.000000	3.000000	56.000000	0.000000
21423.116610	-0.089704	0.559362	0.061656	73.469826	19.022394	71.680428	0.514793	0.000000	3.082788	0.000000	0.000000	0.000000	-0.004363	0.027360	0.025231	0.000000	0.000000	3.000000	56.000000	0.000000
21423.119943	-0.089704	0.559362	0.061656	73.469826	19.022394	71.680428	0.514793	0.000000	3.082788	0.000000	0.000000	0.000000	-0.004363	0.027360	0.025231	0.000000	0.000000	3.000000	56.000000	0.000000
21423.123277	-0.089724	0.559490	0.061773	73.469826	19.022394	71.680428	0.514793	0.000000	3.082788	0.000000	0.000000	0.000000	-0.006104	0.038307	0.035311	0.000000	0.000000	3.000000	56.000000	0.000000
21423.126610	-0.089724	0.559490	0.061773	73.453362	18.991901	71.656601	0.514793	0.000000	3.082788	0.000000	0.000000	0.000000	-0.006104	0.038307	0.035311	0.000000	0.000000	3.000000	56.000000	0.000000
21423.129943	-0.089724	0.559490	0.061773	73.453362	18.991901	71.656601	0.514793	0.000000	3.082788	0.000000	0.000000	0.000000	-0.006104	0.038307	0.035311	0.000000	0.000000	3.000000	56.000000	0.000000
21423.133277	-0.089724	0.559490	0.061773	73.453362	18.991901	71.656601	0.514793	0.000000	3.082788	0.000000	0.000000	0.000000	-0.006104	0.038307	0.035311	0.000000	0.000000	3.000000	56.000000	0.000000
21423.136610	-0.089759	0.559709	0.061975	73.436913	18.961472	71.640800	0.513776	0.000000	3.088673	0.000000	0.000000	0.000000	-0.010459	0.065685	0.060502	0.000000	0.000000	3.000000	56.000000	0.000000
21423.139943	-0.089759	0.559709	0.061975	73.436913	18.961472	71.640800	0.513776	0.000000	3.088673	0.000000	0.000000	0.000000	-0.000001	0.000007	-0.000000	0.000000	0.000000	3.000000	56.000000	0.000000
21423.143277	-0.089759	0.559709	0.061975	73.436913	18.961472	71.640800	0.513776	0.000000	3.088673	0.000000	0.000000	0.000000	-0.000001	0.000007	-0.000000	0.000000	0.000000	3.000000	56.000000	0.000000
21423.146610	-0.089759	0.559709	0.061975	73.422226	18.936323	71.630089	0.512033	0.000000	3.098757	0.000000	0.000000	0.000000	-0.000001	0.000007	-0.000000	0.000000	0.000000	3.000000	56.000000	0.000000
21423.149943	-0.089759	0.559709	0.061975	73.422226	18.936323	71.630089	0.512033	0.000000	3.098757	0.000000	0.000000	0.000000	-0.000001	0.000007	-0.000000	0.000000	0.000000	3.000000	56.000000	0.000000
21423.153277	-0.089778	0.559789	0.062081	73.422226	18.936323	71.630089	0.512033	0.000000	3.098757	0.000000	0.000000	0.000000	-0.005515	0.024232	0.031891	0.000000	0.000000	3.000000	56.000000	0.000000
21423.156610	-0.089778	0.559789	0.062081	73.413979	18.921148	71.622215	0.512033	0.000000	3.098757	0.000000	0.000000	0.000000	-0.005515	0.024232	0.031891	0.000000	0.000000	3.000000	56.000000	0.000000
21423.159943	-0.089778	0.559789	0.062081	73.413979	18.921148	71.622215	0.512033	0.000000	3.098757	0.000000	0.000000	0.000000	-0.005515	0.024232	0.031891	0.000000	0.000000	3.000000	56.000000	0.000000
21423.163277	-0.089778	0.559789	0.062081	73.413979	18.921148	71.622215	0.512033	0.000000	3.098757	0.000000	0.000000	0.000000	-0.005515	0.024232	0.031891	0.000000	0.000000	3.000000	56.000000	0.000000
21423.166610	-0.089800	0.559860	0.062210	73.408485	18.911058	71.611694	0.511114	0.000000	3.104072	0.000000	0.000000	0.000000	-0.006670	0.021078	0.038579	0.000000	0.000000	3.000000	56.000000	0.000000
21423.169943	-0.089800	0.559860	0.062210	73.408485	18.911058	71.611694	0.511114	0.000000	3.104072	0.000000	0.000000	0.000000	-0.006670	0.021078	0.038579	0.000000	0.000000	3.000000	56.000000	0.000000
21423.173277	-0.089800	0.559860	0.062210	73.408485	18.911058	71.611694	0.511114	0.000000	3.104072	0.000000	0.000000	0.000000	-0.006670	0.021078	0.038579	0.000000	0.000000	3.000000	56.000000	0.000000
21423.176610	-0.089800	0.559860	0.062210	73.405754	18.906012	71.606430	0.510002	0.000000	3.110502	0.000000	0.000000	0.000000	-0.006670	0.021078	0.038579	0.000000	0.000000	3.000000	56.000000	0.000000
21423.179943	-0.089803	0.559878	0.062227	73.405754	18.906012	71.606430	0.510002	0.000000	3.110502	0.000000	0.000000	0.000000	-0.000873	0.005489	0.005037	0.000000	0.000000	3.000000	56.000000	0.000000
21423.183277	-0.089803	0.559878	0.062227	73.405754	18.906012	71.606430	0.510002	0.000000	3.110502	0.000000	0.000000	0.000000	-0.000873	0.005489	0.005037	0.000000	0.000000	3.000000	56.000000	0.000000
21423.186610	-0.089803	0.559878	0.062227	73.406563	18.902615	71.601234	0.509857	0.000000	3.111341	0.000000	0.000000	0.000000	-0.000873	0.005489	0.005037	0.000000	0.000000	3.000000	56.000000	0.000000
21423.189943	-0.089803	0.559878	0.062227	73.406563	18.902615	71.601234	0.509857	0.000000	3.111341	0.000000	0.000000	0.000000	-0.000873	0.005489	0.005037	0.000000	0.000000	3.000000	56.000000	0.000000
21423.193277	-0.089799	0.559888	0.062205	73.406563	18.902615	71.601234	0.509857	0.000000	3.111341	0.000000	0.000000	0.000000	0.001157	0.003149	-0.006696	0.000000	0.000000	3.000000	56.000000	0.000000
21423.196610	-0.089799	0.559888	0.062205	73.403824	18.897572	71.595985	0.509857	0.000000	3.111341	0.000000	0.000000	0.000000	0.001157	0.003149	-0.006696	0.000000	0.000000	3.000000	56.000000	0.000000
21423.199943	-0.089799	0.559888	0.062205	73.403824	18.897572	71.595985	0.509857	0.000000	3.111341	0.000000	0.000000	0.000000	0.001157	0.003149	-0.006696	0.000000	0.000000	3.000000	56.000000	0.000000
21423.203277	-0.089799	0.559888	0.062205	73.403824	18.897572	71.595985	0.509857	0.000000	3.111341	0.000000	0.000000	0.000000	0.001157	0.003149	-0.006696	0.000000	0.000000	3.000000	56.000000	0.000000
21423.206610	-0.089750	0.559993	0.062213	73.395584	18.885166	71.588173	0.510050	0.000000	3.110226	0.000000	0.000000	0.000000	0.014783	0.031404	0.002616	0.000000	0.000000	3.000000	56.000000	0.000000
21423.209943	-0.089750	0.559993	0.062213	73.395584	18.885166	71.588173	0.510050	0.000000	3.110226	0.000000	0.000000	0.000000	0.014783	0.031404	0.002616	0.000000	0.000000	3.000000	56.000000	0.000000
21423.213277	-0.089750	0.559993	0.062213	73.395584	18.885166	71.588173	0.510050	0.000000	3.110226	0.000000	0.000000	0.000000	0.014783	0.031404	0.002616	0.000000	0.000000	3.000000	56.000000	0.000000
21423.216610	-0.089750	0.559993	0.062213	73.384598	18.875900	71.607040	0.512514	0.000000	3.110662	0.000000	0.000000	0.000000	0.014783	0.031404	0.002616	0.000000	0.000000	3.000000	56.000000	0.000000
21423.219943	-0.089687	0.560066	0.062293	73.384598	18.875900	71.607040	0.512514	0.000000	3.110662	0.000000	0.000000	0.000000	0.018713	0.021922	0.023973	0.000000	0.000000	3.000000	56.000000	0.000000
21423.223277	-0.089687	0.560066	0.062293	73.384598	18.875900	71.607040	0.512514	0.000000	3.110662	0.000000	0.000000	0.000000	0.018713	0.021922	0.023973	0.000000	0.000000	3.000000	56.000000	0.000000
21423.226610	-0.089687	0.560066	0.062293	73.370865	18.864347	71.652588	0.515633	0.000000	3.114657	0.000000	0.000000	0.000000	0.018713	0.021922	0.023973	0.000000	0.000000	3.000000	56.000000	0.000000
21423.229943	-0.089687	0.560066	0.062293	73.370865	18.864347	71.652588	0.515633	0.000000	3.114657	0.000000	0.000000	0.000000	0.018713	0.021922	0.023973	0.000000	0.000000	3.000000	56.000000	0.000000
21423.233277	-0.089561	0.560165	0.062442	73.370865	18.864347	71.652588	0.515633	0.000000	3.114657	0.000000	0.000000	0.000000	0.038031	0.029736	0.044556	0.000000	0.000000	3.000000	56.000000	0.000000
21423.236610	-0.089561	0.560165	0.062442	73.361504	18.853775	71.732925	0.515633	0.000000	3.114657	0.000000	0.000000	0.000000	0.038031	0.029736	0.044556	0.000000	0.000000	3.000000	56.000000	0.000000
21423.239943	-0.089561	0.560165	0.062442	73.361504	18.853775	71.732925	0.515633	0.000000	3.114657	0.000000	0.000000	0.000000	0.038031	0.029736	0.044556	0.000000	0.000000	3.000000	56.000000	0.000000
21423.243277	-0.089561	0.560165	0.062442	73.361504	18.853775	71.732925	0.515633	0.000000	3.114657	0.000000	0.000000	0.000000	0.038031	0.029736	0.044556	0.000000	0.000000	3.000000	56.000000	0.000000
21423.246610	-0.089368	0.560215	0.062653	73.364128	18.820621	71.822075	0.521971	0.000000	3.122083	0.000000	0.000000	0.000000	0.057673	0.014776	0.063413	0.000000	0.000000	3.000000	56.000000	0.000000
21423.249943	-0.089368	0.560215	0.062653	73.364128	18.820621	71.822075	0.521971	0.000000	3.122083	0.000000	0.000000	0.000000	0.057673	0.014776	0.063413	0.000000	0.000000	3.000000	56.000000	0.000000
21423.253277	-0.089368	0.560215	0.062653	73.364128	18.820621	71.822075	0.521971	0.000000	3.122083	0.000000	0.000000	0.000000	0.057673	0.014776	0.063413	0.000000	0.000000	3.000000	56.000000	0.000000
21423.256610	-0.089368	0.560215	0.062653	73.392776	18.721884	71.796257	0.531584	0.000000	3.132652	0.000000	0.000000	0.000000	0.057673	0.014776	0.063413	0.000000	0.000000	3.000000	56.000000	0.000000
21423.259943	-0.089299	0.560175	0.062694	73.392776	18.721884	71.796257	0.531584	0.000000	3.132652	0.000000	0.000000	0.000000	0.020772	-0.011805	0.012176	0.000000	0.000000	3.000000	56.000000	0.000000
21423.263277	-0.089299	0.560175	0.062694	73.392776	18.721884	71.796257	0.531584	0.000000	3.132652	0.000000	0.000000	0.000000	0.020772	-0.011805	0.012176	0.000000	0.000000	3.000000	56.000000	0.000000
21423.266610	-0.089299	0.560175	0.062694	73.440186	18.556286	71.566902	0.535046	0.000000	3.134682	0.000000	0.000000	0.000000	0.020772	-0.011805	0.012176	0.000000	0.000000	3.000000	56.000000	0.000000
21423.269943	-0.089299	0.560175	0.062694	73.440186	18.556286	71.566902	0.535046	0.000000	3.134682	0.000000	0.000000	0.000000	0.020772	-0.011805	0.012176	0.000000	0.000000	3.000000	56.000000	0.000000
21423.273277	-0.089293	0.560139	0.062660	73.440186	18.556286	71.566902	0.535046	0.000000	3.134682	0.000000	0.000000	0.000000	0.001729	-0.010971	-0.010066	0.000000	0.000000	3.000000	56.000000	0.000000
21423.276610	-0.089293	0.560139	0.062660	73.497322	18.360527	71.270233	0.535046	0.000000	3.134682	0.000000	0.000000	0.000000	0.001729	-0.010971	-0.010066	0.000000	0.000000	3.000000	56.000000	0.000000
21423.279943	-0.089293	0.560139	0.062660	73.497322	18.360527	71.270233	0.535046	0.000000	3.134682	0.000000	0.000000	0.000000	0.001729	-0.010971	-0.010066	0.000000	0.000000	3.000000	56.000000	0.000000
21423.283277	-0.089293	0.560139	0.062660	73.497322	18.360527	71.270233	0.535046	0.000000	3.134682	0.000000	0.000000	0.000000	0.001729	-0.010971	-0.010066	0.000000	0.000000	3.000000	56.000000	0.000000
21423.286610	-0.089225	0.560087	0.062557	73.547050	18.165642	70.972160	0.535333	0.000000	3.133004	0.000000	0.000000	0.000000	0.020564	-0.015592	-0.030986	0.000000	0.000000	3.000000	56.000000	0.000000
21423.289943	-0.089225	0.560087	0.062557	73.547050	18.165642	70.972160	0.535333	0.000000	3.133004	0.000000	0.000000	0.000000	0.020564	-0.015592	-0.030986	0.000000	0.000000	3.000000	56.000000	0.000000
21423.293277	-0.089225	0.560087	0.062557	73.547050	18.165642	70.972160	0.535333	0.000000	3.133004	0.000000	0.000000	0.000000	0.020564	-0.015592	-0.030986	0.000000	0.000000	3.000000	56.000000	0.000000
21423.296610	-0.089225	0.560087	0.062557	73.592094	17.974033	70.701958	0.538761	0.000000	3.127840	0.000000	0.000000	0.000000	0.020564	-0.015592	-0.030986	0.000000	0.000000	3.000000	56.000000	0.000000
21423.299943	-0.089147	0.560097	0.062547	73.592094	17.974033	70.701958	0.538761	0.000000	3.127840	0.000000	0.000000	0.000000	0.023353	0.003150	-0.002885	0.000000	0.000000	3.000000	56.000000	0.000000
21423.303277	-0.089147	0.560097	0.062547	73.592094	17.974033	70.701958	0.538761	0.000000	3.127840	0.000000	0.000000	0.000000	0.023353	0.003150	-0.002885	0.000000	0.000000	3.000000	56.000000	0.000000
21423.306610	-0.089147	0.560097	0.062547	73.635239	17.753517	70.409454	0.542653	0.000000	3.127359	0.000000	0.000000	0.000000	0.023353	0.003150	-0.002885	0.000000	0.000000	3.000000	56.000000	0.000000
21423.309943	-0.089079	0.560134	0.062593	73.635239	17.753517	70.409454	0.542653	0.000000	3.127359	0.000000	0.000000	0.000000	0.020480	0.010971	0.013876	0.000000	0.000000	3.000000	56.000000	0.000000
21423.313277	-0.089079	0.560134	0.062593	73.635239	17.753517	70.409454	0.542653	0.000000	3.127359	0.000000	0.000000	0.000000	0.020480	0.010971	0.013876	0.000000	0.000000	3.000000	56.000000	0.000000
21423.316610	-0.089079	0.560134	0.062593	73.688362	17.463150	70.090904	0.546066	0.000000	3.129672	0.000000	0.000000	0.000000	0.020480	0.010971	0.013876	0.000000	0.000000	3.000000	56.000000	0.000000
21423.319943	-0.089079	0.560134	0.062593	73.688362	17.463150	70.090904	0.546066	0.000000	3.129672	0.000000	0.000000	0.000000	0.020480	0.010971	0.013876	0.000000	0.000000	3.000000	56.000000	0.000000
21423.323277	-0.089041	0.560207	0.062669	73.688362	17.463150	70.090904	0.546066	0.000000	3.129672	0.000000	0.000000	0.000000	0.011356	0.021927	0.022669	0.000000	0.000000	3.000000	56.000000	0.000000
21423.326610	-0.089041	0.560207	0.062669	73.759743	17.099321	69.789108	0.546066	0.000000	3.129672	0.000000	0.000000	0.000000	0.011356	0.021927	0.022669	0.000000	0.000000	3.000000	56.000000	0.000000
21423.329943	-0.089041	0.560207	0.062669	73.759743	17.099321	69.789108	0.546066	0.000000	3.129672	0.000000	0.000000	0.000000	0.011356	0.021927	0.022669	0.000000	0.000000	3.000000	56.000000	0.000000
21423.333277	-0.089041	0.560207	0.062669	73.759743	17.099321	69.789108	0.546066	0.000000	3.129672	0.000000	0.000000	0.000000	0.011356	0.021927	0.022669	0.000000	0.000000	3.000000	56.000000	0.000000
21423.336610	-0.088961	0.560259	0.062798	73.848442	16.621315	69.500992	0.547959	0.000000	3.133450	0.000000	0.000000	0.000000	0.023879	0.015624	0.038593	0.000000	0.000000	3.000000	56.000000	0.000000
21423.339943	-0.088961	0.560259	0.062798	73.848442	16.621315	69.500992	0.547959	0.000000	3.133450	0.000000	0.000000	0.000000	0.023879	0.015624	0.038593	0.000000	0.000000	3.000000	56.000000	0.000000
21423.343277	-0.088961	0.560259	0.062798	73.848442	16.621315	69.500992	0.547959	0.000000	3.133450	0.000000	0.000000	0.000000	0.023879	0.015624	0.038593	0.000000	0.000000	3.000000	56.000000	0.000000
21423.346610	-0.088961	0.560259	0.062798	73.963844	16.055637	69.024155	0.551939	0.000000	3.139882	0.000000	0.000000	0.000000	0.023879	0.015624	0.038593	0.000000	0.000000	3.000000	56.000000	0.000000
21423.349943	-0.088923	0.560227	0.062873	73.963844	16.055637	69.024155	0.551939	0.000000	3.139882	0.000000	0.000000	0.000000	0.011376	-0.009489	0.022623	0.000000	0.000000	3.000000	56.000000	0.000000
21423.353277	-0.088923	0.560227	0.062873	73.963844	16.055637	69.024155	0.551939	0.000000	3.139882	0.000000	0.000000	0.000000	0.011376	-0.009489	0.022623	0.000000	0.000000	3.000000	56.000000	0.000000
21423.356610	-0.088923	0.560227	0.062873	74.094917	15.344789	68.119308	0.553835	0.000000	3.143652	0.000000	0.000000	0.000000	0.011376	-0.009489	0.022623	0.000000	0.000000	3.000000	56.000000	0.000000
21423.359943	-0.088855	0.560264	0.062919	74.094917	15.344789	68.119308	0.553835	0.000000	3.143652	0.000000	0.000000	0.000000	0.020500	0.010974	0.013859	0.000000	0.000000	3.000000	56.000000	0.000000
21423.363277	-0.088855	0.560264	0.062919	74.094917	15.344789	68.119308	0.553835	0.000000	3.143652	0.000000	0.000000	0.000000	0.020500	0.010974	0.013859	0.000000	0.000000	3.000000	56.000000	0.000000
21423.366610	-0.088855	0.560264	0.062919	74.236893	14.517324	66.941315	0.557251	0.000000	3.145962	0.000000	0.000000	0.000000	0.020500	0.010974	0.013859	0.000000	0.000000	3.000000	56.000000	0.000000
21423.369943	-0.088855	0.560264	0.062919	74.236893	14.517324	66.941315	0.557251	0.000000	3.145962	0.000000	0.000000	0.000000	0.020500	0.010974	0.013859	0.000000	0.000000	3.000000	56.000000	0.000000
21423.373277	-0.088786	0.560329	0.062960	74.236893	14.517324	66.941315	0.557251	0.000000	3.145962	0.000000	0.000000	0.000000	0.020790	0.019623	0.012192	0.000000	0.000000	3.000000	56.000000	0.000000
21423.376610	-0.088786	0.560329	0.062960	74.375130	13.640233	65.769524	0.557251	0.000000	3.145962	0.000000	0.000000	0.000000	0.020790	0.019623	0.012192	0.000000	0.000000	3.000000	56.000000	0.000000
21423.379943	-0.088786	0.560329	0.062960	74.375130	13.640233	65.769524	0.557251	0.000000	3.145962	0.000000	0.000000	0.000000	0.020790	0.019623	0.012192	0.000000	0.000000	3.000000	56.000000	0.000000
21423.383277	-0.088786	0.560329	0.062960	74.375130	13.640233	65.769524	0.557251	0.000000	3.145962	0.000000	0.000000	0.000000	0.020790	0.019623	0.012192	0.000000	0.000000	3.000000	56.000000	0.000000
21423.386610	-0.088701	0.560525	0.063061	74.507355	12.748046	64.696304	0.560716	0.000000	3.147994	0.000000	0.000000	0.000000	0.025338	0.058876	0.030228	0.000000	0.000000	3.000000	56.000000	0.000000
21423.389943	-0.088701	0.560525	0.063061	74.507355	12.748046	64.696304	0.560716	0.000000	3.147994	0.000000	0.000000	0.000000	0.000000	-0.000008	-0.000001	0.000000	0.000000	3.000000	56.000000	0.000000
21423.393277	-0.088701	0.560525	0.063061	74.507355	12.748046	64.696304	0.560716	0.000000	3.147994	0.000000	0.000000	0.000000	0.000000	-0.000008	-0.000001	0.000000	0.000000	3.000000	56.000000	0.000000
21423.396610	-0.088701	0.560525	0.063061	74.628075	11.853816	63.669903	0.564939	0.000000	3.153033	0.000000	0.000000	0.000000	0.000000	-0.000008	-0.000001	0.000000	0.000000	3.000000	56.000000	0.000000
21423.399943	-0.088701	0.560525	0.063061	74.628075	11.853816	63.669903	0.564939	0.000000	3.153033	0.000000	0.000000	0.000000	0.000000	-0.000008	-0.000001	0.000000	0.000000	3.000000	56.000000	0.000000
21423.403277	-0.088659	0.560609	0.063114	74.628075	11.853816	63.669903	0.564939	0.000000	3.153033	0.000000	0.000000	0.000000	0.012534	0.025114	0.015937	0.000000	0.000000	3.000000	56.000000	0.000000
21423.406610	-0.088659	0.560609	0.063114	74.735054	10.996357	62.695011	0.564939	0.000000	3.153033	0.000000	0.000000	0.000000	0.012534	0.025114	0.015937	0.000000	0.000000	3.000000	56.000000	0.000000
21423.409943	-0.088659	0.560609	0.063114	74.735054	10.996357	62.695011	0.564939	0.000000	3.153033	0.000000	0.000000	0.000000	0.012534	0.025114	0.015937	0.000000	0.000000	3.000000	56.000000	0.000000
21423.413277	-0.088659	0.560609	0.063114	74.735054	10.996357	62.695011	0.564939	0.000000	3.153033	0.000000	0.000000	0.000000	0.012534	0.025114	0.015937	0.000000	0.000000	3.000000	56.000000	0.000000
21423.416610	-0.088667	0.560782	0.063308	74.832100	10.191360	61.771263	0.567028	0.000000	3.155689	0.000000	0.000000	0.000000	-0.002294	0.051755	0.058217	0.000000	0.000000	3.000000	56.000000	0.000000
21423.419943	-0.088667	0.560782	0.063308	74.832100	10.191360	61.771263	0.567028	0.000000	3.155689	0.000000	0.000000	0.000000	0.000001	0.000006	-0.000001	0.000000	0.000000	3.000000	56.000000	0.000000
21423.423277	-0.088667	0.560782	0.063308	74.832100	10.191360	61.771263	0.567028	0.000000	3.155689	0.000000	0.000000	0.000000	0.000001	0.000006	-0.000001	0.000000	0.000000	3.000000	56.000000	0.000000
21423.426610	-0.088667	0.560782	0.063308	74.914917	9.450011	60.834488	0.566646	0.000000	3.165391	0.000000	0.000000	0.000000	0.000001	0.000006	-0.000001	0.000000	0.000000	3.000000	56.000000	0.000000
21423.429943	-0.088678	0.560855	0.063375	74.914917	9.450011	60.834488	0.566646	0.000000	3.165391	0.000000	0.000000	0.000000	-0.003421	0.021979	0.020093	0.000000	0.000000	3.000000	56.000000	0.000000
21423.433277	-0.088678	0.560855	0.063375	74.914917	9.450011	60.834488	0.566646	0.000000	3.165391	0.000000	0.000000	0.000000	-0.003421	0.021979	0.020093	0.000000	0.000000	3.000000	56.000000	0.000000
21423.436610	-0.088678	0.560855	0.063375	74.983727	8.810609	59.967545	0.566076	0.000000	3.168740	0.000000	0.000000	0.000000	-0.003421	0.021979	0.020093	0.000000	0.000000	3.000000	56.000000	0.000000
21423.439943	-0.088678	0.560855	0.063375	74.983727	8.810609	59.967545	0.566076	0.000000	3.168740	0.000000	0.000000	0.000000	-0.003421	0.021979	0.020093	0.000000	0.000000	3.000000	56.000000	0.000000
21423.443277	-0.088712	0.560910	0.063421	74.983727	8.810609	59.967545	0.566076	0.000000	3.168740	0.000000	0.000000	0.000000	-0.009982	0.016482	0.013806	0.000000	0.000000	3.000000	56.000000	0.000000
21423.446610	-0.088712	0.560910	0.063421	75.033806	8.305642	59.287766	0.566076	0.000000	3.168740	0.000000	0.000000	0.000000	-0.009982	0.016482	0.013806	0.000000	0.000000	3.000000	56.000000	0.000000
21423.449943	-0.088712	0.560910	0.063421	75.033806	8.305642	59.287766	0.566076	0.000000	3.168740	0.000000	0.000000	0.000000	-0.009982	0.016482	0.013806	0.000000	0.000000	3.000000	56.000000	0.000000
21423.453277	-0.088712	0.560910	0.063421	75.033806	8.305642	59.287766	0.566076	0.000000	3.168740	0.000000	0.000000	0.000000	-0.009982	0.016482	0.013806	0.000000	0.000000	3.000000	56.000000	0.000000
21423.456610	-0.088737	0.560986	0.063422	75.074387	7.922563	58.773155	0.564412	0.000000	3.171041	0.000000	0.000000	0.000000	-0.007697	0.022811	0.000404	0.000000	0.000000	3.000000	56.000000	0.000000
21423.459943	-0.088737	0.560986	0.063422	75.074387	7.922563	58.773155	0.564412	0.000000	3.171041	0.000000	0.000000	0.000000	-0.007697	0.022811	0.000404	0.000000	0.000000	3.000000	56.000000	0.000000
21423.463277	-0.088737	0.560986	0.063422	75.074387	7.922563	58.773155	0.564412	0.000000	3.171041	0.000000	0.000000	0.000000	-0.007697	0.022811	0.000404	0.000000	0.000000	3.000000	56.000000	0.000000
21423.466610	-0.088737	0.560986	0.063422	75.097939	7.681794	58.466022	0.563129	0.000000	3.171109	0.000000	0.000000	0.000000	-0.007697	0.022811	0.000404	0.000000	0.000000	3.000000	56.000000	0.000000
21423.469943	-0.088761	0.561015	0.063412	75.097939	7.681794	58.466022	0.563129	0.000000	3.171109	0.000000	0.000000	0.000000	-0.007129	0.008655	-0.002941	0.000000	0.000000	3.000000	56.000000	0.000000
21423.473277	-0.088761	0.561015	0.063412	75.097939	7.681794	58.466022	0.563129	0.000000	3.171109	0.000000	0.000000	0.000000	-0.007129	0.008655	-0.002941	0.000000	0.000000	3.000000	56.000000	0.000000
21423.476610	-0.088761	0.561015	0.063412	75.117592	7.505259	58.283638	0.561941	0.000000	3.170619	0.000000	0.000000	0.000000	-0.007129	0.008655	-0.002941	0.000000	0.000000	3.000000	56.000000	0.000000
21423.479943	-0.088761	0.561015	0.063412	75.117592	7.505259	58.283638	0.561941	0.000000	3.170619	0.000000	0.000000	0.000000	-0.007129	0.008655	-0.002941	0.000000	0.000000	3.000000	56.000000	0.000000
21423.483277	-0.088761	0.561015	0.063412	75.117592	7.505259	58.283638	0.561941	0.000000	3.170619	0.000000	0.000000	0.000000	0.000001	0.000000	0.000000	0.000000	0.000000	3.000000	56.000000	0.000000
21423.486610	-0.088761	0.561015	0.063412	75.143570	7.297062	58.115784	0.561941	0.000000	3.170619	0.000000	0.000000	0.000000	0.000001	0.000000	0.000000	0.000000	0.000000	3.000000	56.000000	0.000000
21423.489943	-0.088761	0.561015	0.063412	75.143570	7.297062	58.115784	0.561941	0.000000	3.170619	0.000000	0.000000	0.000000	0.000001	0.000000	0.000000	0.000000	0.000000	3.000000	56.000000	0.000000
21423.493277	-0.088761	0.561015	0.063412	75.143570	7.297062	58.115784	0.561941	0.000000	3.170619	0.000000	0.000000	0.000000	0.000001	0.000000	0.000000	0.000000	0.000000	3.000000	56.000000	0.000000
21423.496610	-0.088870	0.560936	0.063451	75.171707	7.059739	57.955200	0.561941	0.000000	3.170619	0.000000	0.000000	0.000000	-0.032512	-0.023639	0.011689	0.000000	0.000000	3.000000	56.000000	0.000000
21423.499943	-0.088870	0.560936	0.063451	75.171707	7.059739	57.955200	0.561941	0.000000	3.170619	0.000000	0.000000	0.000000	-0.032512	-0.023639	0.011689	0.000000	0.000000	3.000000	56.000000	0.000000
21423.503277	-0.088870	0.560936	0.063451	75.171707	7.059739	57.955200	0.561941	0.000000	3.170619	0.000000	0.000000	0.000000	-0.032512	-0.023639	0.011689	0.000000	0.000000	3.000000	56.000000	0.000000
21423.506610	-0.088870	0.560936	0.063451	75.196938	6.816164	57.743828	0.556522	0.000000	3.172567	0.000000	0.000000	0.000000	-0.032512	-0.023639	0.011689	0.000000	0.000000	3.000000	56.000000	0.000000
21423.509943	-0.088927	0.560915	0.063488	75.196938	6.816164	57.743828	0.556522	0.000000	3.172567	0.000000	0.000000	0.000000	-0.017119	-0.006317	0.010861	0.000000	0.000000	3.000000	56.000000	0.000000
21423.513277	-0.088927	0.560915	0.063488	75.196938	6.816164	57.743828	0.556522	0.000000	3.172567	0.000000	0.000000	0.000000	-0.017119	-0.006317	0.010861	0.000000	0.000000	3.000000	56.000000	0.000000
21423.516610	-0.088927	0.560915	0.063488	75.219521	6.597383	57.459801	0.553669	0.000000	3.174377	0.000000	0.000000	0.000000	-0.017119	-0.006317	0.010861	0.000000	0.000000	3.000000	56.000000	0.000000
21423.519943	-0.088927	0.560915	0.063488	75.219521	6.597383	57.459801	0.553669	0.000000	3.174377	0.000000	0.000000	0.000000	-0.017119	-0.006317	0.010861	0.000000	0.000000	3.000000	56.000000	0.000000
21423.523277	-0.088963	0.560883	0.063550	75.219521	6.597383	57.459801	0.553669	0.000000	3.174377	0.000000	0.000000	0.000000	-0.010847	-0.009489	0.018823	0.000000	0.000000	3.000000	56.000000	0.000000
21423.526610	-0.088963	0.560883	0.063550	75.241760	6.380547	57.159000	0.553669	0.000000	3.174377	0.000000	0.000000	0.000000	-0.010847	-0.009489	0.018823	0.000000	0.000000	3.000000	56.000000	0.000000
21423.529943	-0.088963	0.560883	0.063550	75.241760	6.380547	57.159000	0.553669	0.000000	3.174377	0.000000	0.000000	0.000000	-0.010847	-0.009489	0.018823	0.000000	0.000000	3.000000	56.000000	0.000000
[truncated: 316 more rows]
